# Supplementary material for: Neuronal tuning aligns dynamically with object and texture manifolds across the visual hierarchy
Source: Nat Neurosci. 2026 Mar 10;29(4):864–75. doi: 10.1038/s41593-026-02207-1 (PMC13061647; doi:10.1038/s41593-026-02207-1)
Supplement: Supplementary file 6 — Average PSTH for each session and thread before or after optimization Fig. 5a. Response rate for each 10 ms time window in csv format to reproduce Fig. 5c. [file 41593_2026_2207_MOESM6_ESM.zip › Figure5C_src_normresp_wdw_120-130_BigGAN_sem.csv]

0	1	2	3	4	5	6	7	8	9	10	11	12	13	14	15	16	17	18	19	20	21	22	23	24	25	26	27	28	29	30	31	32	33	34	35	36	37	38	39	40	41	42	43	44	45	46	47	48	49
0.08227809969047607	0.09136588820545423	0.0857685386087667	0.08255426357730747	0.0880729576963161	0.09637188690952998	0.10765878198517431	0.09003059955043274	0.10548827459107706	0.10020121083737746	0.08861501611180157	0.09723459068919342	0.08525815359699258	0.0878759851975588	0.08805252403336894	0.07630558158632489	0.08588944073505397	0.08805765169604836	0.09692407964534004	0.08653107562411129	0.07074301409871497	0.09300802122808018	0.08024202231351511	0.08371854464813132	0.10344914810552741	0.08420166160680531	0.0940856376368585	0.0849441959867157	0.09738043733202216	0.07621391381144554	0.07932015474722523	0.09447967551315474	0.07861827799447348	0.10528282895286493	0.06313080525160343	0.08171380698818084	0.0887743604967298	0.08950152418512236	0.07669727089073863	0.09793887788213826	0.09219075351758738	0.10842423776252402	0.08500332075151838	0.07063276612696923	0.10320481954958442	0.07942140834721403	0.0653919182793424	0.07240666331327822	0.07240666331327822	0.07240666331327822
0.08461471494152004	0.1024194825094078	0.10501189161349052	0.10867986873384644	0.07573024813761965	0.08186273672227513	0.09067731883758277	0.0771653152034903	0.06358387087746818	0.11358725281615767	0.07211819228243038	0.09392582687233343	0.07886218484994834	0.08334485741272529	0.1013848397355292	0.08855160659525217	0.08758439761842962	0.07791809645917858	0.08323806742907033	0.10606168102940039	0.07047034102920284	0.10362466012507018	0.08577011181505761	0.10333201554047389	0.1073014616121165	0.08264318427141037	0.10071838496933332	0.08519567334062418	0.08767156432509259	0.08379139203742735	0.10992423772493337	0.09175085390003268	0.07374116458596047	0.1112794843935961	0.09309632107057	0.10218790273208304	0.10218790273208304	0.10218790273208304	0.10218790273208304	0.10218790273208304	0.10218790273208304	0.10218790273208304	0.10218790273208304	0.10218790273208304	0.10218790273208304	0.10218790273208304	0.10218790273208304	0.10218790273208304	0.10218790273208304	0.10218790273208304
0.12878664895014424	0.1348968243398195	0.10251862907748079	0.15884969061461637	0.1050892895541058	0.16664731728511797	0.12787252646975114	0.09747444282390937	0.12611115100267972	0.16681449037498294	0.10852563899077726	0.09640081633738973	0.1822829896244496	0.1295706294964915	0.16407415799359415	0.11358199887252886	0.17442287048153665	0.13023171796469177	0.10234467830453349	0.15499163966803067	0.12783000525101415	0.11964841575358362	0.10826827231908022	0.16772170496889088	0.11219356548395475	0.15750579008236817	0.11320734778758086	0.12110771667022739	0.1630829063353856	0.14755281984352275	0.13466194655386984	0.15070589927284395	0.17514050304885215	0.16292320116084805	0.16292320116084805	0.16292320116084805	0.16292320116084805	0.16292320116084805	0.16292320116084805	0.16292320116084805	0.16292320116084805	0.16292320116084805	0.16292320116084805	0.16292320116084805	0.16292320116084805	0.16292320116084805	0.16292320116084805	0.16292320116084805	0.16292320116084805	0.16292320116084805
0.09638549404847796	0.07323573168528065	0.07695309691637019	0.09844209551132706	0.10165267329827786	0.11548369288958796	0.12298894721303474	0.09690000278790167	0.09663453371664887	0.1096407628055109	0.09006105368165065	0.1108839236352993	0.08581127458807071	0.09073118145769572	0.09438771503467093	0.10564246504460559	0.08217054652087587	0.11548771819095352	0.10150248570651281	0.08991603086437074	0.06939160373625561	0.113810175879208	0.07166488032519278	0.09909307307207879	0.08269777837897015	0.08102494909078999	0.09029689175918162	0.09814989211953942	0.1085121889130666	0.07941113430501569	0.0859693821912643	0.07247556458896966	0.09994711686601666	0.07686655399572338	0.09326108845651566	0.05499530667254549	0.10665685751320472	0.08865555186765088	0.09765620469042781	0.09765620469042781	0.09765620469042781	0.09765620469042781	0.09765620469042781	0.09765620469042781	0.09765620469042781	0.09765620469042781	0.09765620469042781	0.09765620469042781	0.09765620469042781	0.09765620469042781
0.09598770163532747	0.10537409415102518	0.130309896951881	0.0857705703702179	0.06077033987764009	0.08811826774866871	0.11691599228531226	0.12261409435424372	0.09649311329411332	0.0805854146738318	0.11230420846826825	0.10838813330543984	0.08736713264749464	0.10294866534742116	0.08034427950279364	0.12244700988123329	0.07776679676064577	0.102166806954625	0.09648383174641528	0.08383113172026374	0.09224884653149272	0.10059007482481216	0.13829377039896115	0.12587818664184489	0.09192389185989189	0.10299691643627239	0.09934211209364921	0.11366396563771355	0.09600883629336837	0.10900500321776603	0.1025069197555672	0.1025069197555672	0.1025069197555672	0.1025069197555672	0.1025069197555672	0.1025069197555672	0.1025069197555672	0.1025069197555672	0.1025069197555672	0.1025069197555672	0.1025069197555672	0.1025069197555672	0.1025069197555672	0.1025069197555672	0.1025069197555672	0.1025069197555672	0.1025069197555672	0.1025069197555672	0.1025069197555672	0.1025069197555672
0.11616409146823677	0.11212258166544352	0.16892200803503646	0.13193020342755488	0.15051229669681795	0.14336762333400066	0.16157562697145264	0.12109153926819906	0.12679217171851548	0.1311961011915172	0.12487590228765254	0.1775264376621599	0.1251603413893719	0.16006403463981653	0.1438573001218066	0.13344986763746178	0.1229335638410121	0.16078826905088558	0.14259100335437522	0.15179736404197108	0.16748408509748214	0.1500200445018926	0.10485043393795536	0.1601067784934205	0.15575651875202842	0.1242841065489277	0.13726902722359008	0.11674122697357207	0.13669475580615637	0.184073766117101	0.15593257242008077	0.20447514161894206	0.1490026794298379	0.1641733710296979	0.1662559542139638	0.17878790805078357	0.14470977959319295	0.12822584298092174	0.13653964316089925	0.13283699984460715	0.1346883215027532	0.1346883215027532	0.1346883215027532	0.1346883215027532	0.1346883215027532	0.1346883215027532	0.1346883215027532	0.1346883215027532	0.1346883215027532	0.1346883215027532
0.17700223308081803	0.19516820891974365	0.2244574113974726	0.1984500939158277	0.20061324812013867	0.18448543059851846	0.18846136256107626	0.19362310695656815	0.2552009558811202	0.15019069395387932	0.24139591643964617	0.19588472586230762	0.1764190826662438	0.25283515973574394	0.1710160517512014	0.22294428990204693	0.16010307957632278	0.21051648273201665	0.19453828706348578	0.1879748934444964	0.17811518583414465	0.21084340626933443	0.2314951300011471	0.1909451235771806	0.1639946739311095	0.18588878315169913	0.1749417285414043	0.1749417285414043	0.1749417285414043	0.1749417285414043	0.1749417285414043	0.1749417285414043	0.1749417285414043	0.1749417285414043	0.1749417285414043	0.1749417285414043	0.1749417285414043	0.1749417285414043	0.1749417285414043	0.1749417285414043	0.1749417285414043	0.1749417285414043	0.1749417285414043	0.1749417285414043	0.1749417285414043	0.1749417285414043	0.1749417285414043	0.1749417285414043	0.1749417285414043	0.1749417285414043
0.04849908010398055	0.05521640066912791	0.05625253423960231	0.06542343133361135	0.052587227313268405	0.05727169179407871	0.06922642641681993	0.0594477169730965	0.037088795102227394	0.05852014004313025	0.06310521581202777	0.07678636529414136	0.07297650068148037	0.04840193678758083	0.07073920264432282	0.06293793236422289	0.06106423644624794	0.05657749981313875	0.05772686727453343	0.06585319666776514	0.05510060196317114	0.06380849189467305	0.06247181148593036	0.0640311679861596	0.05522847600176501	0.06406375989547247	0.09220834069495189	0.07813605029521217	0.07813605029521217	0.07813605029521217	0.07813605029521217	0.07813605029521217	0.07813605029521217	0.07813605029521217	0.07813605029521217	0.07813605029521217	0.07813605029521217	0.07813605029521217	0.07813605029521217	0.07813605029521217	0.07813605029521217	0.07813605029521217	0.07813605029521217	0.07813605029521217	0.07813605029521217	0.07813605029521217	0.07813605029521217	0.07813605029521217	0.07813605029521217	0.07813605029521217
0.09637561156066057	0.11773335853874152	0.1112048426879187	0.09946250415895563	0.08437044556135338	0.10119936069049963	0.0889230354553118	0.08714702434326818	0.08010496253716749	0.1123575879493487	0.07768758502644461	0.10747998717087372	0.07472971493587649	0.12040391467541858	0.08436308004722597	0.09573097380136551	0.09472382581770235	0.09323052883437423	0.08542659337291865	0.08678788511630098	0.0791002963592997	0.08794294948377383	0.07412039755222907	0.1091942739064374	0.10654645301392025	0.08132129426645157	0.08166272230809747	0.05446477943870123	0.08390760622518098	0.09796921174755668	0.08689052447579419	0.08917796993095851	0.09207123389009783	0.07605953050954584	0.08406538219982183	0.08406538219982183	0.08406538219982183	0.08406538219982183	0.08406538219982183	0.08406538219982183	0.08406538219982183	0.08406538219982183	0.08406538219982183	0.08406538219982183	0.08406538219982183	0.08406538219982183	0.08406538219982183	0.08406538219982183	0.08406538219982183	0.08406538219982183
0.09565119028641075	0.11885201525229999	0.11183362776490137	0.11647740263104382	0.0860443882539499	0.09574869494126807	0.10165134896978388	0.11624184991487366	0.08576790221943807	0.15037018976281935	0.1019810885616131	0.0901819570732093	0.12185900953243427	0.13126543018123651	0.1301760080773764	0.109335962208673	0.09205318726044145	0.10445113408072175	0.1168248087668076	0.08998712326904292	0.09808238788417112	0.12611410899499834	0.12414386772939041	0.11417005090963181	0.10750733622259433	0.1015131147234602	0.12517544787525015	0.1119897117163873	0.11124953111961654	0.10025887209857139	0.10656547437860102	0.10904889356237245	0.10579880730648984	0.10742385043443115	0.10742385043443115	0.10742385043443115	0.10742385043443115	0.10742385043443115	0.10742385043443115	0.10742385043443115	0.10742385043443115	0.10742385043443115	0.10742385043443115	0.10742385043443115	0.10742385043443115	0.10742385043443115	0.10742385043443115	0.10742385043443115	0.10742385043443115	0.10742385043443115
0.11746816953962423	0.12477509173595717	0.0977520346317507	0.11555044681802905	0.1112326273278364	0.13488523183685727	0.09453164751411633	0.12666044533481624	0.11186499611864761	0.12583059974181182	0.1390899217144944	0.16191085952177267	0.13945864735553076	0.1134993777931294	0.12076376304892293	0.12273893291165143	0.15376206939271633	0.09547677787076446	0.14655482694098937	0.14896791177439242	0.12369189665968737	0.12139900837035801	0.16943807657865823	0.11733580913950914	0.1537425738179271	0.14606566419716652	0.1786568799495166	0.1127581883097248	0.1338881919574912	0.12263482676515393	0.10319841617511406	0.11291662147013401	0.11291662147013401	0.11291662147013401	0.11291662147013401	0.11291662147013401	0.11291662147013401	0.11291662147013401	0.11291662147013401	0.11291662147013401	0.11291662147013401	0.11291662147013401	0.11291662147013401	0.11291662147013401	0.11291662147013401	0.11291662147013401	0.11291662147013401	0.11291662147013401	0.11291662147013401	0.11291662147013401
0.047143905905631445	0.05960230733896881	0.0674211408482197	0.06471123751744558	0.06530885064342816	0.07089597564103638	0.08119809192574673	0.07993375409235533	0.08058195038732797	0.06751464422079731	0.07437716892302151	0.0641605980288625	0.0782650860575789	0.07320058038583059	0.06628988063104986	0.0718192386041832	0.06932651767871943	0.0777148484387282	0.07816963669576571	0.07219479521697109	0.09337799033793319	0.09384229315336536	0.053418578779829584	0.06585722386882058	0.06774380088222548	0.06822495421401932	0.08057543849698302	0.08326655219931635	0.0678929362162838	0.0723263733676687	0.08841977961410348	0.08037307649088608	0.08037307649088608	0.08037307649088608	0.08037307649088608	0.08037307649088608	0.08037307649088608	0.08037307649088608	0.08037307649088608	0.08037307649088608	0.08037307649088608	0.08037307649088608	0.08037307649088608	0.08037307649088608	0.08037307649088608	0.08037307649088608	0.08037307649088608	0.08037307649088608	0.08037307649088608	0.08037307649088608
0.09409523531241591	0.11625238293686509	0.15313949214079692	0.1221441466747105	0.10375995824985733	0.1270929348143788	0.12200980156533121	0.09002202188320059	0.08871387688174792	0.10181322710384638	0.12150335177775588	0.08637993879594931	0.11383907110751305	0.1168959627546952	0.12390356186140987	0.12208983792737343	0.14441850487393318	0.13986540231152678	0.10778319855160651	0.1310628784964632	0.11056899724646925	0.09244941936492194	0.12616760010403974	0.11024661999999667	0.12838826264422218	0.11284333760974347	0.14900780793330368	0.13138127828723162	0.08668807536430335	0.09722693282717201	0.11732743932648393	0.10727718607682796	0.10727718607682796	0.10727718607682796	0.10727718607682796	0.10727718607682796	0.10727718607682796	0.10727718607682796	0.10727718607682796	0.10727718607682796	0.10727718607682796	0.10727718607682796	0.10727718607682796	0.10727718607682796	0.10727718607682796	0.10727718607682796	0.10727718607682796	0.10727718607682796	0.10727718607682796	0.10727718607682796
0.08579086746928173	0.11448680074934629	0.12608814096658721	0.101719320242126	0.10643446088902843	0.12459644412176094	0.09204367428181108	0.11643148400832547	0.11144503557654536	0.11664715952674229	0.10406237115284611	0.0847772771135743	0.11200048943709534	0.09265934870701942	0.12816062355739088	0.09707279513715855	0.11764692327865678	0.11738386092504484	0.13115404823028498	0.11757776568529725	0.12670364015163452	0.12114993755248692	0.15069517305974894	0.09147929670078417	0.11980521462247	0.11261091612133352	0.1155970426863093	0.12375191266323635	0.12191356993389255	0.1003819112313359	0.14454032526674387	0.12472254700344042	0.13463143613509215	0.13463143613509215	0.13463143613509215	0.13463143613509215	0.13463143613509215	0.13463143613509215	0.13463143613509215	0.13463143613509215	0.13463143613509215	0.13463143613509215	0.13463143613509215	0.13463143613509215	0.13463143613509215	0.13463143613509215	0.13463143613509215	0.13463143613509215	0.13463143613509215	0.13463143613509215
0.08419482506819272	0.11114737829982216	0.11515264794462504	0.10280524226381738	0.11255616177303163	0.1294079726269071	0.09324404177820603	0.13053023219241575	0.14064202258711625	0.12099760468290746	0.13465793180147456	0.1358382812250698	0.1357914239589387	0.10299223823860784	0.11002050157257334	0.13209393870358702	0.1264464824560857	0.14242196341557578	0.17477092417134654	0.10851184657330751	0.151294745534788	0.15458949931219845	0.11781834366644596	0.1394953162161505	0.12790792027258815	0.1146608164637707	0.14462717751345114	0.10390309121414136	0.12071877628444087	0.1193719225155384	0.12004534939998963	0.12004534939998963	0.12004534939998963	0.12004534939998963	0.12004534939998963	0.12004534939998963	0.12004534939998963	0.12004534939998963	0.12004534939998963	0.12004534939998963	0.12004534939998963	0.12004534939998963	0.12004534939998963	0.12004534939998963	0.12004534939998963	0.12004534939998963	0.12004534939998963	0.12004534939998963	0.12004534939998963	0.12004534939998963
0.07897246756023955	0.09639137944680023	0.093167934723857	0.09785292482453302	0.10036985709170543	0.10660595586995092	0.12004777780286899	0.0839588669504519	0.1024210439683272	0.11034928544514103	0.10961376872831555	0.09091546476128287	0.10903515727035512	0.10345134512433153	0.12239263805538161	0.10609550195907227	0.10638471119696562	0.11431977103880805	0.11848870247374663	0.11754725878856523	0.14901023230951127	0.08325725339537152	0.10666855548755644	0.09496290444146398	0.09496290444146398	0.09496290444146398	0.09496290444146398	0.09496290444146398	0.09496290444146398	0.09496290444146398	0.09496290444146398	0.09496290444146398	0.09496290444146398	0.09496290444146398	0.09496290444146398	0.09496290444146398	0.09496290444146398	0.09496290444146398	0.09496290444146398	0.09496290444146398	0.09496290444146398	0.09496290444146398	0.09496290444146398	0.09496290444146398	0.09496290444146398	0.09496290444146398	0.09496290444146398	0.09496290444146398	0.09496290444146398	0.09496290444146398
0.08078484938534872	0.09120201909469657	0.10270357368699673	0.09315723844858068	0.10120383538226398	0.08027309191231313	0.05941244478615816	0.09980580367530273	0.09038495287096249	0.09576784879150636	0.10377405405889122	0.0958933875956939	0.10226933289872933	0.095287613630495	0.08984539370860511	0.08280782661465057	0.11438823114912336	0.12224560408571043	0.0912860717229367	0.08552281628352738	0.11170516251634871	0.10110480527521044	0.08594124949795491	0.09352302738658268	0.09352302738658268	0.09352302738658268	0.09352302738658268	0.09352302738658268	0.09352302738658268	0.09352302738658268	0.09352302738658268	0.09352302738658268	0.09352302738658268	0.09352302738658268	0.09352302738658268	0.09352302738658268	0.09352302738658268	0.09352302738658268	0.09352302738658268	0.09352302738658268	0.09352302738658268	0.09352302738658268	0.09352302738658268	0.09352302738658268	0.09352302738658268	0.09352302738658268	0.09352302738658268	0.09352302738658268	0.09352302738658268	0.09352302738658268
0.17904880883949048	0.18394043393065937	0.17117308641766904	0.1915049202239858	0.16079458548696124	0.21441222339259655	0.1928660992764759	0.15084280796718713	0.1979108307963502	0.16567183639612368	0.19891332880878054	0.16815837542351814	0.20749305070269436	0.1964610856730194	0.17309321155439078	0.1614289555775696	0.18070109702946688	0.1584636526392912	0.12292249560605438	0.17020428196656276	0.16383252545352067	0.1967389303079643	0.16985593346264602	0.2058248907051827	0.21865768537737715	0.16347279565133213	0.1995729011455274	0.17719431703081343	0.17727396182831165	0.21628878428255244	0.19678137305543203	0.19678137305543203	0.19678137305543203	0.19678137305543203	0.19678137305543203	0.19678137305543203	0.19678137305543203	0.19678137305543203	0.19678137305543203	0.19678137305543203	0.19678137305543203	0.19678137305543203	0.19678137305543203	0.19678137305543203	0.19678137305543203	0.19678137305543203	0.19678137305543203	0.19678137305543203	0.19678137305543203	0.19678137305543203
0.12190825084173097	0.11401880250238784	0.14229450673145913	0.1521798884051528	0.16467902587673536	0.13944784362664459	0.11869364143987673	0.14201216105729617	0.14200049042692633	0.1526241506668696	0.11482344560538404	0.12566083024125638	0.151894680100372	0.12389442366717122	0.14500447956365828	0.1429172591432486	0.1211314511606446	0.10662439827789158	0.14777641216262244	0.1262262469109387	0.1455633116977031	0.11241500453631902	0.1358786505278622	0.10495812302917241	0.092774464776895	0.10929601357470284	0.12433473691704101	0.1308196806867618	0.14973143370142675	0.09908571219820105	0.08857758014287188	0.1461444792308073	0.1173610296868396	0.1173610296868396	0.1173610296868396	0.1173610296868396	0.1173610296868396	0.1173610296868396	0.1173610296868396	0.1173610296868396	0.1173610296868396	0.1173610296868396	0.1173610296868396	0.1173610296868396	0.1173610296868396	0.1173610296868396	0.1173610296868396	0.1173610296868396	0.1173610296868396	0.1173610296868396
0.10217159106029088	0.12617472852799305	0.1163439430623959	0.14728156653755217	0.0993165628797982	0.12842220247221575	0.11811725647878672	0.14457118784926723	0.10374798282120651	0.12698376327768895	0.14203905501929337	0.1486252717511541	0.1261955031008639	0.09745221680293512	0.12742706586482988	0.08755555841138948	0.13227691375039044	0.12073969320350751	0.11912512900365833	0.12852602553471376	0.10471377100914038	0.1342270421747133	0.10282507303450035	0.10754758208714031	0.11710217130935162	0.14759772973341753	0.13768775859759974	0.11928446302203188	0.11409609371766517	0.13652312591364704	0.11614919089409258	0.1539530387256937	0.1599897193073888	0.12479062884083676	0.11954747658371324	0.12216905271227502	0.12216905271227502	0.12216905271227502	0.12216905271227502	0.12216905271227502	0.12216905271227502	0.12216905271227502	0.12216905271227502	0.12216905271227502	0.12216905271227502	0.12216905271227502	0.12216905271227502	0.12216905271227502	0.12216905271227502	0.12216905271227502
0.09707935724367003	0.07125576811692773	0.07410534810560628	0.0935775019584933	0.10057660498462699	0.06569456039174561	0.0859751194811969	0.09843627208431209	0.07597010660919928	0.10150432213757977	0.08586125166566012	0.09756303894757867	0.07298327746261751	0.10626592953203655	0.09161090336177048	0.07561662455390039	0.0875948159410428	0.10623638250455734	0.0950732049545958	0.08155741672336594	0.09386491684063783	0.0814660441411348	0.0920000752072078	0.08591935937444692	0.09077188407602098	0.06697964107182644	0.07616301862670785	0.08141170706974764	0.07878736284822775	0.07878736284822775	0.07878736284822775	0.07878736284822775	0.07878736284822775	0.07878736284822775	0.07878736284822775	0.07878736284822775	0.07878736284822775	0.07878736284822775	0.07878736284822775	0.07878736284822775	0.07878736284822775	0.07878736284822775	0.07878736284822775	0.07878736284822775	0.07878736284822775	0.07878736284822775	0.07878736284822775	0.07878736284822775	0.07878736284822775	0.07878736284822775
0.14563285728419634	0.18592781014274362	0.11374211069933286	0.1331779886983713	0.12893976399034904	0.1415151887595089	0.15350831819109048	0.14069829950834611	0.18198034622878098	0.14061661658945407	0.1697215673878771	0.16864796525455605	0.16067500498469559	0.16679112395866913	0.17101562961917693	0.14568378850670152	0.17572737687733578	0.19734668235558997	0.17322765139656274	0.1547803599623219	0.19472952583462239	0.16117924603514222	0.17535648329080997	0.15012102861081247	0.13844923754096744	0.1312217402535723	0.14525440389622174	0.13385132416654652	0.14750575448571918	0.14067853932613286	0.14067853932613286	0.14067853932613286	0.14067853932613286	0.14067853932613286	0.14067853932613286	0.14067853932613286	0.14067853932613286	0.14067853932613286	0.14067853932613286	0.14067853932613286	0.14067853932613286	0.14067853932613286	0.14067853932613286	0.14067853932613286	0.14067853932613286	0.14067853932613286	0.14067853932613286	0.14067853932613286	0.14067853932613286	0.14067853932613286
0.0694385675947914	0.07162004649884701	0.10373995256656905	0.08401624628370716	0.08399525055923705	0.05817179521621483	0.07665773680440023	0.06818048352034006	0.07806370612683301	0.07401336163247421	0.0810093989780458	0.08484973754153467	0.07751197339434471	0.08876981315230421	0.0925343834613008	0.08570512093565275	0.08472345842121226	0.07388406896950642	0.0817883967726793	0.07514613377787746	0.10182696044756114	0.06913205014258282	0.07695208943329403	0.08498735446770529	0.0753844301087109	0.06161046153891994	0.06849744582381542	0.06849744582381542	0.06849744582381542	0.06849744582381542	0.06849744582381542	0.06849744582381542	0.06849744582381542	0.06849744582381542	0.06849744582381542	0.06849744582381542	0.06849744582381542	0.06849744582381542	0.06849744582381542	0.06849744582381542	0.06849744582381542	0.06849744582381542	0.06849744582381542	0.06849744582381542	0.06849744582381542	0.06849744582381542	0.06849744582381542	0.06849744582381542	0.06849744582381542	0.06849744582381542
0.08395802248222457	0.061952272322707516	0.07407042241308527	0.06453216623052867	0.09107609360575734	0.07505945738112316	0.0948417656296527	0.08680760941462208	0.09206752638915502	0.09262696146752974	0.06304648202910818	0.09450922103800484	0.06943038850199483	0.06637599182393397	0.07897826867275286	0.08965245845870777	0.08624391950863777	0.07981279165084323	0.10472768497209307	0.06892721548640951	0.09969092227397439	0.10391003974061294	0.10180048100729368	0.10180048100729368	0.10180048100729368	0.10180048100729368	0.10180048100729368	0.10180048100729368	0.10180048100729368	0.10180048100729368	0.10180048100729368	0.10180048100729368	0.10180048100729368	0.10180048100729368	0.10180048100729368	0.10180048100729368	0.10180048100729368	0.10180048100729368	0.10180048100729368	0.10180048100729368	0.10180048100729368	0.10180048100729368	0.10180048100729368	0.10180048100729368	0.10180048100729368	0.10180048100729368	0.10180048100729368	0.10180048100729368	0.10180048100729368	0.10180048100729368
0.07091296915687956	0.09206822239461981	0.08963471401820931	0.07069525598308123	0.0784379873118746	0.08455772882777386	0.07847519297773271	0.0838676982766755	0.06244141377633924	0.0837567861394287	0.08938042023705103	0.07266556027003909	0.08587703879340668	0.08851529012510218	0.0914861167363924	0.08703017830962397	0.09307448568891341	0.06681057976483867	0.07933481208161913	0.0794713561350185	0.054975663606395934	0.07780824333728215	0.05218045643070565	0.07862518731994048	0.06727829691404284	0.08348174618038336	0.08080663768676617	0.08214419193357476	0.08214419193357476	0.08214419193357476	0.08214419193357476	0.08214419193357476	0.08214419193357476	0.08214419193357476	0.08214419193357476	0.08214419193357476	0.08214419193357476	0.08214419193357476	0.08214419193357476	0.08214419193357476	0.08214419193357476	0.08214419193357476	0.08214419193357476	0.08214419193357476	0.08214419193357476	0.08214419193357476	0.08214419193357476	0.08214419193357476	0.08214419193357476	0.08214419193357476
0.12789752883316516	0.11663878537850021	0.13498932929636126	0.11111288401311159	0.12645969589176967	0.11453730318279676	0.16313995509113305	0.14266416941258978	0.17846034972919803	0.14404406260728508	0.10990957408454229	0.11190335785750938	0.12096676940035345	0.15787187651331552	0.11919234220346192	0.13376108806107667	0.15905627477633597	0.1645655583131819	0.1319327540452492	0.14883450655128674	0.14502763376745578	0.16560839760250204	0.14883273010060064	0.15337120234845678	0.15566575964451407	0.20617584795139657	0.11160303068750116	0.1072013547972092	0.15653948619735636	0.13187042049728276	0.13187042049728276	0.13187042049728276	0.13187042049728276	0.13187042049728276	0.13187042049728276	0.13187042049728276	0.13187042049728276	0.13187042049728276	0.13187042049728276	0.13187042049728276	0.13187042049728276	0.13187042049728276	0.13187042049728276	0.13187042049728276	0.13187042049728276	0.13187042049728276	0.13187042049728276	0.13187042049728276	0.13187042049728276	0.13187042049728276
0.10522260236009588	0.1339233713474554	0.1308698496013977	0.13297023341895864	0.13808047073446264	0.08253836139904519	0.14294663555251308	0.13297631545743283	0.10954634264723674	0.12790608820902372	0.13876140838696016	0.1360698659378461	0.15457503414884657	0.08621643329150426	0.16458394302520957	0.13886405784135258	0.1305758987799117	0.14500277045954288	0.13377913295370744	0.14483273562998547	0.13264125567728138	0.11845701808398791	0.1467702879072786	0.14595167998533107	0.11914048964703633	0.10802292402791676	0.11657242025420822	0.11499145596457493	0.12767839891738514	0.14014117370240486	0.13614004390169115	0.168246731526956	0.12162559553487198	0.13499037201571132	0.14396415253835843	0.11535106863252004	0.12555752988192168	0.16210579075906342	0.14383166032049255	0.14383166032049255	0.14383166032049255	0.14383166032049255	0.14383166032049255	0.14383166032049255	0.14383166032049255	0.14383166032049255	0.14383166032049255	0.14383166032049255	0.14383166032049255	0.14383166032049255
0.07995994594452822	0.07856586580431349	0.06556073045345191	0.07225321110295789	0.05417729375919748	0.0404787774115447	0.05981284348166132	0.05649358737442905	0.07360544982815921	0.0522881602057927	0.047839947454036524	0.061461660281144706	0.045709938219954484	0.05967052385224281	0.058255431402784504	0.05897691981671596	0.055808484585931566	0.0817512775790384	0.022691917480759872	0.08271615733812035	0.10628554650685085	0.1225297546776447	0.008381706689288245	0.06957888816156686	0.10647803365358977	0.0453021339642459	8.245306327135734e-05	0.06665058411903176	0.036648539877931215	0.04343726687974896	0.06199195705965798	0.033490225333683975	0.02709737171069466	0.04518502416468671	0.04142551095127511	0.08872166786313372	0.035824656203121655	0.05794668124144145	0.06808110144873694	0.08721298300642262	0.02684509801898891	0.0	0.013422549009494454	0.013422549009494454	0.013422549009494454	0.013422549009494454	0.013422549009494454	0.013422549009494454	0.013422549009494454	0.013422549009494454
0.08017129770247829	0.078740992621832	0.0855158688223023	0.07268585409427017	0.08835278667437674	0.07867060208070904	0.08965931884808206	0.09230196578280055	0.0855335723258841	0.07334117687155366	0.08581433494207087	0.07544814959296145	0.0845004728381956	0.06726193586945313	0.086590907805551	0.054016162642583486	0.08616837167336851	0.06513916029351563	0.07275942119063895	0.06948277396297979	0.0796304963534224	0.08942753278085243	0.08730109418304172	0.09363380824118721	0.08668634114211594	0.06511385308253757	0.07749137941138334	0.07136055052699214	0.07442596496918774	0.07442596496918774	0.07442596496918774	0.07442596496918774	0.07442596496918774	0.07442596496918774	0.07442596496918774	0.07442596496918774	0.07442596496918774	0.07442596496918774	0.07442596496918774	0.07442596496918774	0.07442596496918774	0.07442596496918774	0.07442596496918774	0.07442596496918774	0.07442596496918774	0.07442596496918774	0.07442596496918774	0.07442596496918774	0.07442596496918774	0.07442596496918774
0.09556519474193215	0.12909417868744635	0.0856545199656142	0.14185189949847207	0.06358631036291885	0.10048454744206171	0.13274175193948348	0.11123395460532896	0.07997403092735328	0.12187170629649674	0.10391820598616554	0.12271400691689822	0.09623728927576601	0.10512393737067818	0.10709302804303997	0.10644702194443334	0.08933045565702642	0.1011877113515116	0.09312805016678605	0.10814853497583761	0.1046141234914061	0.1272699178716162	0.11201541549610602	0.11991853792846194	0.11655312692085502	0.11823583242465849	0.11823583242465849	0.11823583242465849	0.11823583242465849	0.11823583242465849	0.11823583242465849	0.11823583242465849	0.11823583242465849	0.11823583242465849	0.11823583242465849	0.11823583242465849	0.11823583242465849	0.11823583242465849	0.11823583242465849	0.11823583242465849	0.11823583242465849	0.11823583242465849	0.11823583242465849	0.11823583242465849	0.11823583242465849	0.11823583242465849	0.11823583242465849	0.11823583242465849	0.11823583242465849	0.11823583242465849
0.05816397008311135	0.05921162157289754	0.06007580325210707	0.07545977628503345	0.05375940911157525	0.0569023525256702	0.05441794430969011	0.05603476504541506	0.056490184591007596	0.0661535739110909	0.07340287071405828	0.0637100329030145	0.0484309793133406	0.06712016920528667	0.06540457110093623	0.06316544677103685	0.07166546576001002	0.0773059283788849	0.05120122790323063	0.06847715894352542	0.06689087683834316	0.06768401789093428	0.06768401789093428	0.06768401789093428	0.06768401789093428	0.06768401789093428	0.06768401789093428	0.06768401789093428	0.06768401789093428	0.06768401789093428	0.06768401789093428	0.06768401789093428	0.06768401789093428	0.06768401789093428	0.06768401789093428	0.06768401789093428	0.06768401789093428	0.06768401789093428	0.06768401789093428	0.06768401789093428	0.06768401789093428	0.06768401789093428	0.06768401789093428	0.06768401789093428	0.06768401789093428	0.06768401789093428	0.06768401789093428	0.06768401789093428	0.06768401789093428	0.06768401789093428
0.0924693229570469	0.09331565319693083	0.10829081845029238	0.11161929262802654	0.09595075682277726	0.09065888675645932	0.11138527410979628	0.10256267363341147	0.09921721349988351	0.0832842830223525	0.10367667194316484	0.08491694695209849	0.11392702147662392	0.10805969226636396	0.11371135922626559	0.09747831702421522	0.09379818410870396	0.10605412455857526	0.1354865230640656	0.09981628856775807	0.11546884553635862	0.09399053608712277	0.09508714608453567	0.09453884108582922	0.09453884108582922	0.09453884108582922	0.09453884108582922	0.09453884108582922	0.09453884108582922	0.09453884108582922	0.09453884108582922	0.09453884108582922	0.09453884108582922	0.09453884108582922	0.09453884108582922	0.09453884108582922	0.09453884108582922	0.09453884108582922	0.09453884108582922	0.09453884108582922	0.09453884108582922	0.09453884108582922	0.09453884108582922	0.09453884108582922	0.09453884108582922	0.09453884108582922	0.09453884108582922	0.09453884108582922	0.09453884108582922	0.09453884108582922
0.0518084751394411	0.07650211478681043	0.08027036044524545	0.09470427974989391	0.07760699767829872	0.0721389129561102	0.07794207192825876	0.08516094361505708	0.08813251257188441	0.09549594788381344	0.07027557812595438	0.07573067159849058	0.08295730263492994	0.09725045770461632	0.08101511489403661	0.0955200700667097	0.06726081899471059	0.05928491251264416	0.0751484111843135	0.09033235721218434	0.06924978934642763	0.07979107327930599	0.07979107327930599	0.07979107327930599	0.07979107327930599	0.07979107327930599	0.07979107327930599	0.07979107327930599	0.07979107327930599	0.07979107327930599	0.07979107327930599	0.07979107327930599	0.07979107327930599	0.07979107327930599	0.07979107327930599	0.07979107327930599	0.07979107327930599	0.07979107327930599	0.07979107327930599	0.07979107327930599	0.07979107327930599	0.07979107327930599	0.07979107327930599	0.07979107327930599	0.07979107327930599	0.07979107327930599	0.07979107327930599	0.07979107327930599	0.07979107327930599	0.07979107327930599
0.0972154433749048	0.11147113736018356	0.11036622079203283	0.11302978649355604	0.10501852668868897	0.10925562023845188	0.13259538248721875	0.13197895532764195	0.13086310846442878	0.11628838713772331	0.09571371793045011	0.12516570232470567	0.10609188524743964	0.09803841315096903	0.08857073298663726	0.11802777938822481	0.12113511379825465	0.07942938398397703	0.09399711197769384	0.13634167253931115	0.10877824058129247	0.11875919097888601	0.09525513515009291	0.10107123357972388	0.11930944110548837	0.11019033734260614	0.11019033734260614	0.11019033734260614	0.11019033734260614	0.11019033734260614	0.11019033734260614	0.11019033734260614	0.11019033734260614	0.11019033734260614	0.11019033734260614	0.11019033734260614	0.11019033734260614	0.11019033734260614	0.11019033734260614	0.11019033734260614	0.11019033734260614	0.11019033734260614	0.11019033734260614	0.11019033734260614	0.11019033734260614	0.11019033734260614	0.11019033734260614	0.11019033734260614	0.11019033734260614	0.11019033734260614
0.08238223869861687	0.11489977082871365	0.10323587799077807	0.09894262821122213	0.09379776985688788	0.10804778944321129	0.1556214347242654	0.12908719442171057	0.1032688184380738	0.1270544905994264	0.12207100691636087	0.1304351494410886	0.10211955477597484	0.12778541172119304	0.12087285523488007	0.10764538614083849	0.08682864184956263	0.14620360022404744	0.11617760604379969	0.11565009903695699	0.11591385254037834	0.11591385254037834	0.11591385254037834	0.11591385254037834	0.11591385254037834	0.11591385254037834	0.11591385254037834	0.11591385254037834	0.11591385254037834	0.11591385254037834	0.11591385254037834	0.11591385254037834	0.11591385254037834	0.11591385254037834	0.11591385254037834	0.11591385254037834	0.11591385254037834	0.11591385254037834	0.11591385254037834	0.11591385254037834	0.11591385254037834	0.11591385254037834	0.11591385254037834	0.11591385254037834	0.11591385254037834	0.11591385254037834	0.11591385254037834	0.11591385254037834	0.11591385254037834	0.11591385254037834
0.062063228392060917	0.060741300130441045	0.07635384030825948	0.07207419362119807	0.05475665257166009	0.06424915182159494	0.07205829472535591	0.06937482666874475	0.06598068826184664	0.0704302642856781	0.0575735893176719	0.0663164186433975	0.06762618605952296	0.06609113465907655	0.0765020572420712	0.07329977265006088	0.06290585166857426	0.07342267823675983	0.0642989326000794	0.06384795103280805	0.058385171076157275	0.05277084263835952	0.0555780068572584	0.0555780068572584	0.0555780068572584	0.0555780068572584	0.0555780068572584	0.0555780068572584	0.0555780068572584	0.0555780068572584	0.0555780068572584	0.0555780068572584	0.0555780068572584	0.0555780068572584	0.0555780068572584	0.0555780068572584	0.0555780068572584	0.0555780068572584	0.0555780068572584	0.0555780068572584	0.0555780068572584	0.0555780068572584	0.0555780068572584	0.0555780068572584	0.0555780068572584	0.0555780068572584	0.0555780068572584	0.0555780068572584	0.0555780068572584	0.0555780068572584
0.06287528339618514	0.07633259220825643	0.07849389713772098	0.08907000210292118	0.07247595555468989	0.06092170695946736	0.060199606965129764	0.07134788853226869	0.07255318509239854	0.072741771602731	0.07134618362366993	0.07721864983901787	0.07597418950239461	0.08032690508676182	0.06574454163993355	0.0684723527939238	0.07947045822600224	0.116827069718662	0.08190814274866322	0.069429561662504	0.07566885220558361	0.07566885220558361	0.07566885220558361	0.07566885220558361	0.07566885220558361	0.07566885220558361	0.07566885220558361	0.07566885220558361	0.07566885220558361	0.07566885220558361	0.07566885220558361	0.07566885220558361	0.07566885220558361	0.07566885220558361	0.07566885220558361	0.07566885220558361	0.07566885220558361	0.07566885220558361	0.07566885220558361	0.07566885220558361	0.07566885220558361	0.07566885220558361	0.07566885220558361	0.07566885220558361	0.07566885220558361	0.07566885220558361	0.07566885220558361	0.07566885220558361	0.07566885220558361	0.07566885220558361
0.1322933558090098	0.14330880525124703	0.17046119607977095	0.1435736495755312	0.14561409781374063	0.13838231008077037	0.11338652802166677	0.10523471061655718	0.1423690406502593	0.11137143894550118	0.12506937590719133	0.13490129732672557	0.14702920113900797	0.1503512875269656	0.13780092119974724	0.15541036919512194	0.15995244490968222	0.15557521825846485	0.14314767272325257	0.16093052905987396	0.10528325268903443	0.12670974000201574	0.11476892783882238	0.12041104081486813	0.14012641986219268	0.11815676512893222	0.17245284992602075	0.10587373198186179	0.15468720275909997	0.1380081699097677	0.12658164387763507	0.12570660137237225	0.1265352785224748	0.1541386661544415	0.17166560864484404	0.1629021373996428	0.1629021373996428	0.1629021373996428	0.1629021373996428	0.1629021373996428	0.1629021373996428	0.1629021373996428	0.1629021373996428	0.1629021373996428	0.1629021373996428	0.1629021373996428	0.1629021373996428	0.1629021373996428	0.1629021373996428	0.1629021373996428
0.0755697324104989	0.077821484697093	0.08785368191313235	0.07641403131889077	0.09216829942894962	0.09413692009027419	0.08145089637196883	0.08396474586182423	0.09932500176307815	0.06745046569966916	0.07124823978281564	0.07455606230222536	0.07497853934242739	0.06775082509717857	0.07926110677371885	0.0694573490622631	0.07435922791799097	0.07435922791799097	0.07435922791799097	0.07435922791799097	0.07435922791799097	0.07435922791799097	0.07435922791799097	0.07435922791799097	0.07435922791799097	0.07435922791799097	0.07435922791799097	0.07435922791799097	0.07435922791799097	0.07435922791799097	0.07435922791799097	0.07435922791799097	0.07435922791799097	0.07435922791799097	0.07435922791799097	0.07435922791799097	0.07435922791799097	0.07435922791799097	0.07435922791799097	0.07435922791799097	0.07435922791799097	0.07435922791799097	0.07435922791799097	0.07435922791799097	0.07435922791799097	0.07435922791799097	0.07435922791799097	0.07435922791799097	0.07435922791799097	0.07435922791799097
0.08166744301606463	0.08624285076418595	0.09602649613409342	0.08912133333105911	0.06792258022279593	0.07160999916121982	0.08072683671000501	0.05323133908019804	0.08909446718637852	0.06029747762139537	0.07810699147620855	0.08708964901954377	0.07366035660401235	0.08573620516023742	0.0720529002898973	0.05667182522631184	0.07634669965280524	0.06363006757846677	0.0776295822434217	0.08267375092931073	0.06742673718082987	0.08869375860127288	0.10364964844144862	0.08005279945900895	0.09185122395022878	0.09185122395022878	0.09185122395022878	0.09185122395022878	0.09185122395022878	0.09185122395022878	0.09185122395022878	0.09185122395022878	0.09185122395022878	0.09185122395022878	0.09185122395022878	0.09185122395022878	0.09185122395022878	0.09185122395022878	0.09185122395022878	0.09185122395022878	0.09185122395022878	0.09185122395022878	0.09185122395022878	0.09185122395022878	0.09185122395022878	0.09185122395022878	0.09185122395022878	0.09185122395022878	0.09185122395022878	0.09185122395022878
0.131871785776662	0.14800556482294375	0.17229405658773483	0.1586753714810952	0.15673975686353622	0.14892785281352572	0.15125748576826498	0.1486607205747472	0.15058014311809592	0.16213374732909464	0.17593827271192838	0.1966508970390854	0.15506710382037928	0.10304806984373818	0.16408922152498562	0.13359520870792135	0.14612318173550767	0.14402820974451905	0.14507569574001336	0.14507569574001336	0.14507569574001336	0.14507569574001336	0.14507569574001336	0.14507569574001336	0.14507569574001336	0.14507569574001336	0.14507569574001336	0.14507569574001336	0.14507569574001336	0.14507569574001336	0.14507569574001336	0.14507569574001336	0.14507569574001336	0.14507569574001336	0.14507569574001336	0.14507569574001336	0.14507569574001336	0.14507569574001336	0.14507569574001336	0.14507569574001336	0.14507569574001336	0.14507569574001336	0.14507569574001336	0.14507569574001336	0.14507569574001336	0.14507569574001336	0.14507569574001336	0.14507569574001336	0.14507569574001336	0.14507569574001336
0.07968926030837356	0.08981559420369165	0.09925802076050512	0.07891510943559063	0.08932459502185505	0.07635455749320808	0.0811354297795023	0.08412206102852804	0.08786972751484304	0.07995833228294405	0.08337495341343545	0.09347653872598234	0.07147381355904663	0.08633497071511337	0.08970764760194111	0.08392214109322677	0.07400282213374149	0.09767259003729505	0.10415093897212026	0.07797984613396419	0.07471165654536095	0.07634575133966257	0.07634575133966257	0.07634575133966257	0.07634575133966257	0.07634575133966257	0.07634575133966257	0.07634575133966257	0.07634575133966257	0.07634575133966257	0.07634575133966257	0.07634575133966257	0.07634575133966257	0.07634575133966257	0.07634575133966257	0.07634575133966257	0.07634575133966257	0.07634575133966257	0.07634575133966257	0.07634575133966257	0.07634575133966257	0.07634575133966257	0.07634575133966257	0.07634575133966257	0.07634575133966257	0.07634575133966257	0.07634575133966257	0.07634575133966257	0.07634575133966257	0.07634575133966257
0.0935608722661647	0.09095734724325008	0.09799677029934051	0.11596348635586248	0.1280477541264794	0.13502001165033944	0.08385321375460925	0.12272125615572703	0.08529729644739271	0.11717054072013705	0.10123391858376488	0.10123391858376488	0.10123391858376488	0.10123391858376488	0.10123391858376488	0.10123391858376488	0.10123391858376488	0.10123391858376488	0.10123391858376488	0.10123391858376488	0.10123391858376488	0.10123391858376488	0.10123391858376488	0.10123391858376488	0.10123391858376488	0.10123391858376488	0.10123391858376488	0.10123391858376488	0.10123391858376488	0.10123391858376488	0.10123391858376488	0.10123391858376488	0.10123391858376488	0.10123391858376488	0.10123391858376488	0.10123391858376488	0.10123391858376488	0.10123391858376488	0.10123391858376488	0.10123391858376488	0.10123391858376488	0.10123391858376488	0.10123391858376488	0.10123391858376488	0.10123391858376488	0.10123391858376488	0.10123391858376488	0.10123391858376488	0.10123391858376488	0.10123391858376488
0.09590980854458943	0.11648815718832795	0.10629912914954741	0.08887723193299571	0.10927206913572117	0.08673220192984425	0.08520666703321515	0.10419265334527135	0.08088562855871381	0.08066678712632833	0.07285554931948901	0.0970719294836358	0.08030501856638333	0.0674167895079077	0.07370264307240076	0.08983343615607067	0.0897096574707462	0.11084789939113715	0.10027877843094168	0.10027877843094168	0.10027877843094168	0.10027877843094168	0.10027877843094168	0.10027877843094168	0.10027877843094168	0.10027877843094168	0.10027877843094168	0.10027877843094168	0.10027877843094168	0.10027877843094168	0.10027877843094168	0.10027877843094168	0.10027877843094168	0.10027877843094168	0.10027877843094168	0.10027877843094168	0.10027877843094168	0.10027877843094168	0.10027877843094168	0.10027877843094168	0.10027877843094168	0.10027877843094168	0.10027877843094168	0.10027877843094168	0.10027877843094168	0.10027877843094168	0.10027877843094168	0.10027877843094168	0.10027877843094168	0.10027877843094168
0.1496379556723559	0.1667901080254412	0.1372208318033701	0.22826489272735498	0.22807769509640352	0.20374941393858198	0.15422369272431996	0.17978810983741939	0.16498591641723218	0.19610385425798543	0.19139507187118773	0.1943193591664399	0.17739774147831688	0.0992989370003884	0.24635826621968038	0.16465608474009588	0.20215004969262815	0.1669978490462053	0.1770860571962266	0.1686470890093598	0.14469336496155039	0.19678499341182004	0.19585854815486162	0.21190493800403512	0.1635817325355649	0.21396619203477993	0.21443954023591846	0.24619504158664124	0.2130503567918588	0.1946021141653647	0.20009652763937225	0.19734932090236848	0.19734932090236848	0.19734932090236848	0.19734932090236848	0.19734932090236848	0.19734932090236848	0.19734932090236848	0.19734932090236848	0.19734932090236848	0.19734932090236848	0.19734932090236848	0.19734932090236848	0.19734932090236848	0.19734932090236848	0.19734932090236848	0.19734932090236848	0.19734932090236848	0.19734932090236848	0.19734932090236848
0.0848110690444019	0.10963208905375424	0.1319739320161863	0.0969625202204202	0.12880185678017936	0.09497053454325684	0.09925711919315494	0.11512448142302475	0.11803622834427212	0.09119764882431979	0.10754614143067423	0.11582653720187433	0.11338888806072901	0.09889068430264322	0.13055921554252964	0.12936230679900876	0.13117174535223203	0.12263407805444757	0.1157430274561268	0.14243717090809535	0.09474071382578138	0.11486489283471574	0.10259171002499928	0.08283600418475565	0.09271385710487746	0.09271385710487746	0.09271385710487746	0.09271385710487746	0.09271385710487746	0.09271385710487746	0.09271385710487746	0.09271385710487746	0.09271385710487746	0.09271385710487746	0.09271385710487746	0.09271385710487746	0.09271385710487746	0.09271385710487746	0.09271385710487746	0.09271385710487746	0.09271385710487746	0.09271385710487746	0.09271385710487746	0.09271385710487746	0.09271385710487746	0.09271385710487746	0.09271385710487746	0.09271385710487746	0.09271385710487746	0.09271385710487746
0.0732493538717604	0.06748960910298309	0.09146407243918929	0.08255989440861816	0.0947276888455824	0.09847173668839909	0.1131327171174799	0.09257483836776	0.1026931598876684	0.09231735164734514	0.07156541350472398	0.08194138257603456	0.08194138257603456	0.08194138257603456	0.08194138257603456	0.08194138257603456	0.08194138257603456	0.08194138257603456	0.08194138257603456	0.08194138257603456	0.08194138257603456	0.08194138257603456	0.08194138257603456	0.08194138257603456	0.08194138257603456	0.08194138257603456	0.08194138257603456	0.08194138257603456	0.08194138257603456	0.08194138257603456	0.08194138257603456	0.08194138257603456	0.08194138257603456	0.08194138257603456	0.08194138257603456	0.08194138257603456	0.08194138257603456	0.08194138257603456	0.08194138257603456	0.08194138257603456	0.08194138257603456	0.08194138257603456	0.08194138257603456	0.08194138257603456	0.08194138257603456	0.08194138257603456	0.08194138257603456	0.08194138257603456	0.08194138257603456	0.08194138257603456
0.115999875402451	0.1654632709628455	0.12540308698702674	0.14558181640015944	0.15667629620982498	0.11676209411202253	0.14649963411136843	0.1502255262591967	0.13775944927883566	0.14524115424229106	0.13953541038350542	0.15613489546004836	0.1549168147471878	0.14958022101580737	0.12273093820971155	0.1020861927998294	0.09766652194957019	0.15745723379190307	0.12756187787073664	0.12756187787073664	0.12756187787073664	0.12756187787073664	0.12756187787073664	0.12756187787073664	0.12756187787073664	0.12756187787073664	0.12756187787073664	0.12756187787073664	0.12756187787073664	0.12756187787073664	0.12756187787073664	0.12756187787073664	0.12756187787073664	0.12756187787073664	0.12756187787073664	0.12756187787073664	0.12756187787073664	0.12756187787073664	0.12756187787073664	0.12756187787073664	0.12756187787073664	0.12756187787073664	0.12756187787073664	0.12756187787073664	0.12756187787073664	0.12756187787073664	0.12756187787073664	0.12756187787073664	0.12756187787073664	0.12756187787073664
0.1633463528723999	0.14097207502365222	0.09406885133607022	0.14389833186004472	0.1162054416505327	0.16319389221485917	0.1013783524423968	0.10000491305599724	0.11336560654998425	0.10591402248814592	0.11426660094576051	0.10883767380511475	0.16629455225777956	0.11503362644482559	0.1540800686118284	0.134556847528327	0.134556847528327	0.134556847528327	0.134556847528327	0.134556847528327	0.134556847528327	0.134556847528327	0.134556847528327	0.134556847528327	0.134556847528327	0.134556847528327	0.134556847528327	0.134556847528327	0.134556847528327	0.134556847528327	0.134556847528327	0.134556847528327	0.134556847528327	0.134556847528327	0.134556847528327	0.134556847528327	0.134556847528327	0.134556847528327	0.134556847528327	0.134556847528327	0.134556847528327	0.134556847528327	0.134556847528327	0.134556847528327	0.134556847528327	0.134556847528327	0.134556847528327	0.134556847528327	0.134556847528327	0.134556847528327
0.12424456774144592	0.11693717815048761	0.143853089764806	0.13340019586870305	0.17228208334605735	0.12203100666626052	0.1596019665078505	0.10850691871549521	0.09896315262220026	0.11322605601231257	0.131850206957024	0.07345711017615437	0.10776391840008778	0.131270724788522	0.1352388025941749	0.08937441692107265	0.1321959496534006	0.20219972162959488	0.10744339150359766	0.10386531099183938	0.1055882090784644	0.16691305836105075	0.1292220290361244	0.10208938357676217	0.10511267506931342	0.15756968398618454	0.14753954867842045	0.15792030035907165	0.15272992451874604	0.15272992451874604	0.15272992451874604	0.15272992451874604	0.15272992451874604	0.15272992451874604	0.15272992451874604	0.15272992451874604	0.15272992451874604	0.15272992451874604	0.15272992451874604	0.15272992451874604	0.15272992451874604	0.15272992451874604	0.15272992451874604	0.15272992451874604	0.15272992451874604	0.15272992451874604	0.15272992451874604	0.15272992451874604	0.15272992451874604	0.15272992451874604
0.0851227156330011	0.11293271045193533	0.1013120609963416	0.12602045809840287	0.08658975484186889	0.13672075695947863	0.11143076225211133	0.09770344287935276	0.1184785729687478	0.12410735889098476	0.09565111049881532	0.1416796401129298	0.12081098716165167	0.10768422112077006	0.12832777846452867	0.15386247028514702	0.12249755190923141	0.11027402693370854	0.1413870266732506	0.10535788896043775	0.13916472802241264	0.07570195541341926	0.10581836770081857	0.09076016155711893	0.09076016155711893	0.09076016155711893	0.09076016155711893	0.09076016155711893	0.09076016155711893	0.09076016155711893	0.09076016155711893	0.09076016155711893	0.09076016155711893	0.09076016155711893	0.09076016155711893	0.09076016155711893	0.09076016155711893	0.09076016155711893	0.09076016155711893	0.09076016155711893	0.09076016155711893	0.09076016155711893	0.09076016155711893	0.09076016155711893	0.09076016155711893	0.09076016155711893	0.09076016155711893	0.09076016155711893	0.09076016155711893	0.09076016155711893
0.1001598851907777	0.12001447535712115	0.13517552270612102	0.09881336703319764	0.07435510924266377	0.08858412838149868	0.09146641436929889	0.12128395224067616	0.09069709700377825	0.10255148496378653	0.09191209299357286	0.10127373303075199	0.1142484881096283	0.08350630765642816	0.11971401510213237	0.11857606172481894	0.1024471395681036	0.0982694488776874	0.08857374727775282	0.10008532895214664	0.08029309155253549	0.09018921025234107	0.09018921025234107	0.09018921025234107	0.09018921025234107	0.09018921025234107	0.09018921025234107	0.09018921025234107	0.09018921025234107	0.09018921025234107	0.09018921025234107	0.09018921025234107	0.09018921025234107	0.09018921025234107	0.09018921025234107	0.09018921025234107	0.09018921025234107	0.09018921025234107	0.09018921025234107	0.09018921025234107	0.09018921025234107	0.09018921025234107	0.09018921025234107	0.09018921025234107	0.09018921025234107	0.09018921025234107	0.09018921025234107	0.09018921025234107	0.09018921025234107	0.09018921025234107
0.12802147108123882	0.1493441378128023	0.09579022444155294	0.14069665753750707	0.1102065035974306	0.11341243592775936	0.15757015190747295	0.1738813954201677	0.12380592838458118	0.15751339215741963	0.12011015872609397	0.13897025573938204	0.15213412231302018	0.1205535727985372	0.15595584652014322	0.13673382491669112	0.14398996023123592	0.13619675392674632	0.14009335707899115	0.14009335707899115	0.14009335707899115	0.14009335707899115	0.14009335707899115	0.14009335707899115	0.14009335707899115	0.14009335707899115	0.14009335707899115	0.14009335707899115	0.14009335707899115	0.14009335707899115	0.14009335707899115	0.14009335707899115	0.14009335707899115	0.14009335707899115	0.14009335707899115	0.14009335707899115	0.14009335707899115	0.14009335707899115	0.14009335707899115	0.14009335707899115	0.14009335707899115	0.14009335707899115	0.14009335707899115	0.14009335707899115	0.14009335707899115	0.14009335707899115	0.14009335707899115	0.14009335707899115	0.14009335707899115	0.14009335707899115
0.0843105453393053	0.07327418295161874	0.07576609936115697	0.10903817874054757	0.08337607661079792	0.09703949463135833	0.0841561200302328	0.08858538652356854	0.0524119589851959	0.06943695797815932	0.07924328213408725	0.06569262011544628	0.09842372841015078	0.07621264209093606	0.0910800060618148	0.0807551099660333	0.07372682882753219	0.07729121494404305	0.07694606878934744	0.06750298472277313	0.07222452675606028	0.07222452675606028	0.07222452675606028	0.07222452675606028	0.07222452675606028	0.07222452675606028	0.07222452675606028	0.07222452675606028	0.07222452675606028	0.07222452675606028	0.07222452675606028	0.07222452675606028	0.07222452675606028	0.07222452675606028	0.07222452675606028	0.07222452675606028	0.07222452675606028	0.07222452675606028	0.07222452675606028	0.07222452675606028	0.07222452675606028	0.07222452675606028	0.07222452675606028	0.07222452675606028	0.07222452675606028	0.07222452675606028	0.07222452675606028	0.07222452675606028	0.07222452675606028	0.07222452675606028
0.1011990046577426	0.13155098520851247	0.15496937474685288	0.07552774792754961	0.11471223927326718	0.14899571154853206	0.0757824911092133	0.11556091970929262	0.057128103399414425	0.15355400875371356	0.21065591858368624	0.2013167317928653	0.21880811827471658	0.20216223416914228	0.20796270577451756	0.23197981422163202	0.2342170542865427	0.19075106944984516	0.20920281968670673	0.18711675744860728	0.21367997614364945	0.2277394848699311	0.2531827245122541	0.23766110511537317	0.22641954240491435	0.23220594927099425	0.19998575823717388	0.19637609668699105	0.20915214643997668	0.24186202083228478	0.21878367907939986	0.23192365386083383	0.23163613541436656	0.1953883130712113	0.21434014896069264	0.22392224072146658	0.2175186088143992	0.24584041905271767	0.23932533536728057	0.22024390721629988	0.2166765940963741	0.21846025065633698	0.21846025065633698	0.21846025065633698	0.21846025065633698	0.21846025065633698	0.21846025065633698	0.21846025065633698	0.21846025065633698	0.21846025065633698
0.16667268962091175	0.11077110803515693	0.1983758206065056	0.19121652074325912	0.10025619853089208	0.1742686016851141	0.14814157168237854	0.0	0.1440105296780062	0.17421239492291132	0.11691513637026126	0.10868376604123905	0.08283635153945289	0.2886476961328073	0.18425755818492418	0.18884818504135786	0.2401060044556582	0.22914003045161585	0.2494727789053285	0.23471876384966933	0.2858819190784556	0.2661188467236151	0.3286601590347684	0.3192430346716328	0.2376164102599187	0.27832654237572974	0.2538176500985663	0.25190279331929655	0.2191038292835445	0.2009789670648794	0.316309373339856	0.1934193498070679	0.31712985603732574	0.25267981958260455	0.3067025152320446	0.2231712507914064	0.2327532118789737	0.27969166788112365	0.2639231518797167	0.2506754502369332	0.2518397162705339	0.26831000684954764	0.2559622508391626	0.23279391461014703	0.21245028841881253	0.28789521000518487	0.2501727492119987	0.2501727492119987	0.2501727492119987	0.2501727492119987
0.08307708341179447	0.09148272611180638	0.08271997242718045	0.09550124949756962	0.08936224188499624	0.10719313835833809	0.09783090598211432	0.1364492915180192	0.08463521168830537	0.08224080438407508	0.09076533400620879	0.0926476721043399	0.10155637358229172	0.08682898957029055	0.08888555951442831	0.09840557041361696	0.08071033501879692	0.10760061053457498	0.08711548461288318	0.08354643285405253	0.07749412094313932	0.09162699524292689	0.09202633618154733	0.07698961789701124	0.08988705448295624	0.10107167560669227	0.07944699876747402	0.09031867161457365	0.11575618716185858	0.1025098240619335	0.08849963732115153	0.0926079593968516	0.09935881656513716	0.06513420072626555	0.10013321664611115	0.08244911019354129	0.08775735694221592	0.09350397954550195	0.09041082240119683	0.09178043605416232	0.09172439456242164	0.09175241530829198	0.09175241530829198	0.09175241530829198	0.09175241530829198	0.09175241530829198	0.09175241530829198	0.09175241530829198	0.09175241530829198	0.09175241530829198
0.10771965793019184	0.09124230766924017	0.09793555371790502	0.09313161078013725	0.11175677174589406	0.0939871463291917	0.11646062098763998	0.08495795587548585	0.08340029385032652	0.11518958029117486	0.0702593795558485	0.10954269088851372	0.09492189534134812	0.10280572303309367	0.09952019641203898	0.09300700363640489	0.10721878608652168	0.11084466093093237	0.09333294751505102	0.11034352395479058	0.10540366274109955	0.1336188911273863	0.11819466758278897	0.11186451141979917	0.12133039396270379	0.11262555565218928	0.11478719818775536	0.10134334088314916	0.14812333936009886	0.10564027410240126	0.12041586677234127	0.11386218138449108	0.09056841439505037	0.06974324349485927	0.08967803499151591	0.12184675644474852	0.1261431476086426	0.09253620331151977	0.10033464274758258	0.12364168630996332	0.1019955220206114	0.08859050688256802	0.11691099392588346	0.10255562660757155	0.11264583184323133	0.11001634345806388	0.11133108765064761	0.11133108765064761	0.11133108765064761	0.11133108765064761
0.15115851146485212	0.1378779254116437	0.1926702372770371	0.12459363979433806	0.1735805291361735	0.23395615789673266	0.19799751043489008	0.18353368279048557	0.17440366502336394	0.18106174849571102	0.17866784564291407	0.17279666247944625	0.19526189287079948	0.2239110722276802	0.2054979698614632	0.179526557120731	0.14250977088211172	0.16666871639525432	0.18122566076155447	0.2138862702238676	0.21858904792169523	0.21629333775031076	0.251406158253609	0.17630375077660107	0.18521525498100722	0.17714280914501598	0.14384531000781797	0.15053071479697497	0.16041771588105957	0.1564632294744914	0.22155900568015363	0.18394703377460211	0.20483362880175093	0.2088106595024774	0.1615757920471155	0.15423335909895977	0.2194777171323161	0.14159344598773568	0.22090019568003086	0.2116899055853205	0.1849936314388552	0.18133396053855733	0.21695214920682304	0.19914305487269018	0.19914305487269018	0.19914305487269018	0.19914305487269018	0.19914305487269018	0.19914305487269018	0.19914305487269018
0.16411743437730889	0.16802520715737224	0.15457215026698548	0.13103871732404762	0.1432784700903453	0.16466097369584146	0.12109169755667454	0.15580863955370497	0.15092841802935653	0.16244001003077801	0.16019521135947978	0.16973373550060664	0.16496447343004322	0.16496447343004322	0.16496447343004322	0.16496447343004322	0.16496447343004322	0.16496447343004322	0.16496447343004322	0.16496447343004322	0.16496447343004322	0.16496447343004322	0.16496447343004322	0.16496447343004322	0.16496447343004322	0.16496447343004322	0.16496447343004322	0.16496447343004322	0.16496447343004322	0.16496447343004322	0.16496447343004322	0.16496447343004322	0.16496447343004322	0.16496447343004322	0.16496447343004322	0.16496447343004322	0.16496447343004322	0.16496447343004322	0.16496447343004322	0.16496447343004322	0.16496447343004322	0.16496447343004322	0.16496447343004322	0.16496447343004322	0.16496447343004322	0.16496447343004322	0.16496447343004322	0.16496447343004322	0.16496447343004322	0.16496447343004322
0.13548847582889556	0.17602857602999344	0.15271351931739705	0.1616406814804455	0.15448489261633636	0.15877243017767775	0.14616611416587091	0.18024678985301332	0.13739117304507703	0.12111948915293963	0.09920050882790592	0.16663540312810993	0.19806587424337097	0.15729210771964355	0.11098650388222363	0.18207929852373098	0.19007907954747827	0.1332299863385539	0.17897787434616363	0.12620509616887715	0.18000727382770043	0.14202384172083313	0.13644513335599612	0.13541439272457106	0.17480303779252515	0.14090364739145625	0.15943245885117038	0.13847493176055098	0.17981076112786953	0.12461783464193414	0.11384155297410947	0.16889498418763518	0.12926702425782965	0.16134351275755193	0.13091702819012263	0.14412568403721202	0.16946094763026692	0.16511471774596176	0.13122727943754206	0.15049942984978498	0.1544561222718901	0.15247777606083754	0.15247777606083754	0.15247777606083754	0.15247777606083754	0.15247777606083754	0.15247777606083754	0.15247777606083754	0.15247777606083754	0.15247777606083754
0.08190737245380755	0.0669724228683995	0.07529860009163301	0.09467398135939345	0.091450803833019	0.06088806598244608	0.08643080020903253	0.06630228891598659	0.07951272616054511	0.0727853898122393	0.09019800101747305	0.07433401299392726	0.07518270974695478	0.08410185161056921	0.0894641630938605	0.09935908070639149	0.08558394906592978	0.0704342176162534	0.09472767391759804	0.09439253767030352	0.07095216774302002	0.07814376700623893	0.0848415174791846	0.09283829804047056	0.07466592867445107	0.08219982918760112	0.10963543405324383	0.07803279517833892	0.09434699849234986	0.05507796531907587	0.08803513103046727	0.0835965129574555	0.09442289172143283	0.07695196273651386	0.08360671481686326	0.10284390735065659	0.08059021532092521	0.08596505551699604	0.07479752594705445	0.07771022950964122	0.07473773760677804	0.06956725290011145	0.09217963308922794	0.08226906554904602	0.09787137964408829	0.09007022259656716	0.09007022259656716	0.09007022259656716	0.09007022259656716	0.09007022259656716
0.4627120693202113	0.26795109391432814	0.22390151492790217	0.23252214701216592	0.17214733222336948	0.1727003798222274	0.27595807638713177	0.2227187015113202	0.11484246363628893	0.2580736181809616	0.3831041498201107	0.0	0.46791860423375803	0.6704642149545439	0.249571594862815	0.07443676051515766	0.4882338627599017	0.3958313216628964	0.38999790355240055	0.30792773785333266	0.3066382996322968	0.3603301633629489	0.6112811643660809	0.22235496977040126	0.5921569651423817	0.04178575284447401	0.32544071473140895	0.5079188962042301	0.3946289477178782	0.551616740033844	0.30905064019968476	0.578273244805953	0.30483844291981854	0.48477159967812383	0.3719181715841436	0.4256819528923696	0.3933178495814163	0.3051539235500106	0.1824832187531046	0.2943845594665862	0.16931137171751395	0.33192770051716075	0.3339871730853476	0.28319879644207013	0.003230053005282828	0.1432144247236765	0.1432144247236765	0.1432144247236765	0.1432144247236765	0.1432144247236765
0.14362968528232686	0.224094907180457	0.1421111918264064	0.17692479312091894	0.17265979672690138	0.1375699097564294	0.23518220736615855	0.19496383919436022	0.17859431215581936	0.27712460641898384	0.16588412299998015	0.16177318655160614	0.2064996522672851	0.20553613378541705	0.1808533748867202	0.19959699385363636	0.21414766914717492	0.18699122284572234	0.22775057860456446	0.1979451640937485	0.1765360046314342	0.22078758401758042	0.1930518392436767	0.199698692119081	0.2443838797348112	0.18370302893674878	0.23695603669960966	0.20791209208759584	0.2145720215577948	0.14540737511282384	0.20128977620258368	0.1952546764773049	0.16474394134469755	0.22341743517086907	0.22567810759698964	0.18477845627096257	0.1917817503975468	0.18224588460267072	0.17010602203863645	0.18588800006260678	0.19497283032999405	0.2030236995920609	0.17158476970437778	0.18730423464821933	0.18730423464821933	0.18730423464821933	0.18730423464821933	0.18730423464821933	0.18730423464821933	0.18730423464821933
0.11329839580464196	0.12577814133923912	0.12059292455841936	0.1499908964263116	0.13239338251559954	0.1527692372897174	0.15294776430046625	0.1357953292539099	0.14894774630676058	0.154877665519003	0.12073929711431405	0.16270574265141183	0.1370362119973228	0.12051113729328602	0.1532522937733236	0.15706561974709293	0.15990339394379474	0.14704082178605524	0.15076681782879608	0.1398657322523278	0.13981807267655785	0.14580997437219137	0.11098210253561062	0.16753387782121593	0.1410786560027316	0.17233204391621304	0.1429047840246142	0.11403423827035598	0.13982054828585216	0.14222481587832492	0.1398711222449946	0.15241770349079783	0.19040470519290276	0.1339788565462176	0.14271194106719012	0.1445117675283371	0.12616868368037215	0.14961491867575324	0.13386946722279305	0.14674116675348667	0.14030531698813986	0.14030531698813986	0.14030531698813986	0.14030531698813986	0.14030531698813986	0.14030531698813986	0.14030531698813986	0.14030531698813986	0.14030531698813986	0.14030531698813986
0.1441851247093237	0.1364919077115756	0.21704695138349012	0.20142568169195166	0.220089145908574	0.19453887526704444	0.16230344857872747	0.20311275384412142	0.16347602464758976	0.2027367201152126	0.22215627235058005	0.20909445518870332	0.2070063639800064	0.12948029153194068	0.18630555286585807	0.16632746744051305	0.18644948289694593	0.1820254129022215	0.19379446359250052	0.19760679584899102	0.2049993764529551	0.20882857036706298	0.22675079677503118	0.16014358322405242	0.20756759689552415	0.1731843305294965	0.17520530966353368	0.19553807259421624	0.17336372938858474	0.2630042910724153	0.21004598690611453	0.19529250232856657	0.2104003431221473	0.18469520757662325	0.1637929046381098	0.161444205635679	0.1850248217215916	0.1834375535824498	0.1812031869717795	0.20062433864456092	0.2805483176105982	0.24058632812757957	0.24058632812757957	0.24058632812757957	0.24058632812757957	0.24058632812757957	0.24058632812757957	0.24058632812757957	0.24058632812757957	0.24058632812757957
0.08335217594485872	0.06963892720948911	0.11188986718957883	0.08149601818443844	0.09713376761912848	0.07440210582008397	0.09132109224713181	0.09574659801902898	0.08702474025623508	0.11535524382762441	0.09198126141919274	0.08967489230500397	0.08166122591233008	0.08657707676598082	0.1020583932154466	0.10611306787438367	0.11371105092156411	0.12165310802253562	0.10889072932775484	0.09591554338004939	0.11959505092613935	0.1119797156359006	0.08155264844256092	0.11105285890830495	0.09947704270990249	0.09431868466176366	0.12088595414759248	0.07827006302437704	0.09091922797143831	0.11524526535680209	0.10134545999523145	0.12943583061320776	0.07798081934195555	0.10002469485018033	0.1071107024085655	0.10626276357520918	0.11423060787211947	0.10480424321664601	0.08974325982030591	0.11347482217376349	0.1056839686178504	0.10040258001167064	0.08402752129735201	0.10297962496568555	0.0969027332085088	0.11336012851691094	0.08543801951857452	0.10501481015043611	0.11972962696609421	0.12428800838077789
0.3470781081961042	0.3390363767487145	0.2953479118999243	0.3876174453083159	0.0	0.412486986309564	0.4048396229616708	0.21844945849491276	0.37261009132380274	0.2944869211958142	0.32993779920620453	0.40500648407603157	0.4563052333220336	0.3501397621374694	0.4751963599458904	0.31820196380731103	0.4029831229873353	0.4048756147225795	0.37643757245876563	0.31083546761471276	0.4356780358549284	0.4300506630285954	0.6919200211660763	0.442301473813032	0.31891935220400897	0.4047590091406108	0.5337051855550619	0.5391655723903811	0.607184484250438	0.2655974351590132	0.5125648547338533	0.6794588968075771	0.46542186254719026	0.46114953357956534	0.35514518914380333	0.5392560344907985	0.3880533690021526	0.30620361912868027	0.37937593864012764	0.37089941330889564	0.3841846543041632	0.304847219121669	0.7100733992564575	0.3153643067380961	0.4284018835124103	0.45954855656245186	0.4507120634173295	0.30048599625810224	0.55117218196428	0.33132489031771195
0.17045979145633972	0.1647666060134112	0.13486204873198912	0.1453762505183913	0.12202148072521783	0.16951211000077762	0.1601925682212529	0.17408943201003022	0.13826273431075675	0.15611308514731181	0.13570626593701088	0.15069431492352126	0.13753014062177357	0.11694502238040826	0.13083632071146836	0.13909348994814755	0.20025759713945523	0.1624633420548722	0.15490272483009798	0.13513007821873665	0.1760483107935539	0.12196191459050962	0.17162069970859273	0.13797110148177757	0.17964344388405848	0.13987530633286177	0.15669964262624927	0.17316137344136925	0.1688110449304058	0.14450133945242416	0.18539745986766923	0.15494480359009463	0.1298847028788987	0.17306633241395677	0.16734607870170543	0.19157745764662976	0.16643865466241364	0.21412072362260431	0.11965549071865374	0.15474103087936825	0.13130568228266778	0.15908021438852538	0.14037080284255785	0.14906525506547186	0.17290856134471422	0.14874036404691565	0.13561002198741262	0.19716909143990424	0.18904452343169253	0.15667852044543715
0.08719109875165862	0.08467344488521963	0.07272121571500101	0.0876147046995977	0.09689673257135548	0.07890884144209633	0.08809179552497795	0.08956474148863108	0.08346493163873689	0.07571565675820817	0.08762136323081435	0.08262261920003998	0.07825790062733311	0.08891197508884109	0.09161464031829507	0.08490441562796282	0.09065844310906067	0.10244602159023547	0.0749989670941979	0.07190576415738396	0.07397033044241053	0.08468533368625515	0.11261410178967009	0.0855187566596965	0.09238282564317665	0.10249225466962618	0.1018799690205482	0.07109833673583558	0.09041139624574338	0.11036847273726196	0.0822677962966558	0.09722762953073495	0.0960611608416332	0.082999750012083	0.07206128441775858	0.06969189283999133	0.06324168983492018	0.08150812917676013	0.12194060851336114	0.06627795355173667	0.09907911611038442	0.081960017589229	0.0748043723103295	0.09358301194858833	0.0752299919887113	0.0947903562548585	0.07730557578595196	0.08903632703574008	0.0785817772920466	0.07673431585976867
0.0974467421393763	0.08532204470466072	0.13223583216508206	0.10782413208310455	0.12444978578069203	0.10874215524225479	0.11495100220717754	0.11932832379687493	0.10664306619448155	0.12956196310367468	0.15719051089141944	0.14392940014973057	0.15430303939592885	0.15449570256507042	0.09445233246335145	0.13734794753256968	0.15271582528771926	0.14698146563338813	0.16214027441782008	0.12620243880534487	0.12620724958223256	0.10076296313227455	0.08015292007873713	0.138674421087256	0.1386318845742586	0.15851394538340016	0.1288214141441276	0.14296356801874077	0.11880599951244439	0.12451102791593852	0.1516240446996436	0.13287976438874577	0.14619487073365367	0.13384946464715392	0.16680714417657244	0.15784927218332298	0.1432901694402103	0.11113029243267473	0.15478560668348718	0.15792285104261483	0.12620869191670198	0.12663073813489611	0.13787848589245266	0.14797370354030884	0.16041254413129552	0.16861856546115428	0.16000863126310924	0.13218720987470323	0.11229043327890656	0.16146631636965558
0.09254360336872122	0.09071616243942604	0.07621946943277844	0.09748957249026632	0.06495705986516341	0.07117626678291522	0.06783548193425569	0.09908460696560517	0.08362088621396847	0.0900995982533596	0.10441041094644919	0.07716500911577912	0.08192737007911388	0.08382219649112953	0.0688210811280781	0.07040708721224853	0.11299942340480872	0.07758286051070734	0.07733137242188283	0.07212695840161688	0.09367746664337184	0.09076424543847487	0.0733652583250623	0.08432371554536507	0.08189646124864035	0.08413062262519998	0.07278921052340583	0.09132729813630225	0.08202664522914757	0.10288672208056245	0.07274948799256643	0.06332671706184784	0.07825765727326556	0.09276226206478672	0.0766714130305897	0.08197210604581552	0.08680485073580171	0.10112815352275036	0.09520321307248984	0.08253909373497274	0.06645234819517518	0.08400792041985819	0.08546590592466291	0.08473691317226054	0.08473691317226054	0.08473691317226054	0.08473691317226054	0.08473691317226054	0.08473691317226054	0.08473691317226054
0.1331415695082662	0.18827953645674575	0.14833779741106445	0.16221134584166502	0.14530025106199587	0.16941279974290255	0.14564871294518314	0.17102171297252647	0.1573280641177361	0.13299816846924725	0.12732821413959786	0.13016319130442255	0.13016319130442255	0.13016319130442255	0.13016319130442255	0.13016319130442255	0.13016319130442255	0.13016319130442255	0.13016319130442255	0.13016319130442255	0.13016319130442255	0.13016319130442255	0.13016319130442255	0.13016319130442255	0.13016319130442255	0.13016319130442255	0.13016319130442255	0.13016319130442255	0.13016319130442255	0.13016319130442255	0.13016319130442255	0.13016319130442255	0.13016319130442255	0.13016319130442255	0.13016319130442255	0.13016319130442255	0.13016319130442255	0.13016319130442255	0.13016319130442255	0.13016319130442255	0.13016319130442255	0.13016319130442255	0.13016319130442255	0.13016319130442255	0.13016319130442255	0.13016319130442255	0.13016319130442255	0.13016319130442255	0.13016319130442255	0.13016319130442255
0.14825697002385754	0.14379069624811863	0.1482796002048576	0.15357800239106958	0.12250457219442888	0.18152059011072438	0.15201258115257665	0.15201258115257665	0.15201258115257665	0.15201258115257665	0.15201258115257665	0.15201258115257665	0.15201258115257665	0.15201258115257665	0.15201258115257665	0.15201258115257665	0.15201258115257665	0.15201258115257665	0.15201258115257665	0.15201258115257665	0.15201258115257665	0.15201258115257665	0.15201258115257665	0.15201258115257665	0.15201258115257665	0.15201258115257665	0.15201258115257665	0.15201258115257665	0.15201258115257665	0.15201258115257665	0.15201258115257665	0.15201258115257665	0.15201258115257665	0.15201258115257665	0.15201258115257665	0.15201258115257665	0.15201258115257665	0.15201258115257665	0.15201258115257665	0.15201258115257665	0.15201258115257665	0.15201258115257665	0.15201258115257665	0.15201258115257665	0.15201258115257665	0.15201258115257665	0.15201258115257665	0.15201258115257665	0.15201258115257665	0.15201258115257665
0.2465517908980897	0.4421945289949543	0.38975271842620524	0.5109028284386128	0.4160272760646006	0.4102293054621304	0.4684696645086792	0.3770767894920289	0.4129916108805775	0.3893064491431	0.4266131059024199	0.36914433436875693	0.3419444502695505	0.3052799998662918	0.32219946011297945	0.36432665443676576	0.27118076412011244	0.3341856362790315	0.34741813645714753	0.26280039099287095	0.4293777049282465	0.3406370114502584	0.474083461106208	0.3940393015383583	0.38363635449878836	0.3522591480822506	0.45371549545954387	0.20050648880568636	0.21636486766255678	0.22431704138239578	0.3526448267492736	0.29925388295851957	0.32577635837239916	0.2823047656827108	0.36110396804055467	0.2753077899376467	0.3182058789891007	0.3182058789891007	0.3182058789891007	0.3182058789891007	0.3182058789891007	0.3182058789891007	0.3182058789891007	0.3182058789891007	0.3182058789891007	0.3182058789891007	0.3182058789891007	0.3182058789891007	0.3182058789891007	0.3182058789891007
0.09917154299339109	0.10123679789952268	0.10374374247861486	0.12025422615229604	0.11162347757187295	0.0872240314742816	0.11279953631110846	0.09217045786535999	0.13094027023646215	0.072295060516935	0.12160221610008627	0.10950483489736114	0.10216444881932642	0.0774011317633686	0.10732032222067786	0.1276071303774619	0.08378229661956328	0.1221987446675356	0.09104737690731089	0.11205254866833464	0.09604593841316555	0.11061084099092369	0.12885807559044715	0.10184645419483117	0.11773428131230299	0.10119006744015796	0.10172156082853592	0.10145581413434694	0.10145581413434694	0.10145581413434694	0.10145581413434694	0.10145581413434694	0.10145581413434694	0.10145581413434694	0.10145581413434694	0.10145581413434694	0.10145581413434694	0.10145581413434694	0.10145581413434694	0.10145581413434694	0.10145581413434694	0.10145581413434694	0.10145581413434694	0.10145581413434694	0.10145581413434694	0.10145581413434694	0.10145581413434694	0.10145581413434694	0.10145581413434694	0.10145581413434694
0.1514419888405062	0.1304580078377388	0.14162524169942775	0.14595608601225196	0.13246218268311769	0.13609268392545956	0.16451124657581023	0.16753668342230146	0.15472896563998945	0.13242152742521524	0.1753982937020962	0.14489974939820927	0.19741353634129558	0.15566959059416632	0.1493763802383684	0.16090868745410788	0.18778875212392118	0.12892379803186854	0.1793174539580975	0.1250467973898232	0.15218212567396033	0.15218212567396033	0.15218212567396033	0.15218212567396033	0.15218212567396033	0.15218212567396033	0.15218212567396033	0.15218212567396033	0.15218212567396033	0.15218212567396033	0.15218212567396033	0.15218212567396033	0.15218212567396033	0.15218212567396033	0.15218212567396033	0.15218212567396033	0.15218212567396033	0.15218212567396033	0.15218212567396033	0.15218212567396033	0.15218212567396033	0.15218212567396033	0.15218212567396033	0.15218212567396033	0.15218212567396033	0.15218212567396033	0.15218212567396033	0.15218212567396033	0.15218212567396033	0.15218212567396033
0.08853071370272758	0.1006696960479224	0.12319709198883923	0.09503170463048317	0.09232419803963103	0.10665132637837511	0.09265472699933283	0.08499956319715844	0.12208593953498961	0.10850264310302143	0.10775246827828573	0.11056637577021274	0.10966748400969045	0.08664177298934778	0.128874878970862	0.0963666077075678	0.11464073326169492	0.08545290699359306	0.09970720028703227	0.11844986321879951	0.104270221622713	0.10396345370104744	0.1088312002849507	0.1023687858210867	0.12313091473608298	0.11037293549619778	0.11747246908529418	0.11417641439423888	0.11245124286943417	0.09650219220482097	0.10920220971152993	0.11273423738207747	0.09660689413937837	0.12892432406060342	0.09123364924858049	0.11660191075535703	0.11762982014948531	0.11711586545242117	0.11711586545242117	0.11711586545242117	0.11711586545242117	0.11711586545242117	0.11711586545242117	0.11711586545242117	0.11711586545242117	0.11711586545242117	0.11711586545242117	0.11711586545242117	0.11711586545242117	0.11711586545242117
0.15358861255059372	0.16058512049682175	0.1329451754939549	0.11763951526398138	0.12830508404301494	0.12249635377394796	0.16030837769093437	0.1828361087324314	0.13286250694789659	0.15040287527567842	0.15056928091221397	0.16555033797254123	0.1309232771366092	0.16317252236275082	0.16107630086020494	0.12751975148494263	0.14697975119248793	0.17579923376885528	0.16457340286256575	0.13696998953194	0.14917458701177516	0.1307037324755691	0.12591637132651368	0.13139761600161037	0.13110150372213097	0.16589379248377736	0.13866169827793115	0.1487900642662585	0.16660026952644968	0.11979799096953254	0.13812587721562114	0.14397584773823843	0.14105086247692977	0.14105086247692977	0.14105086247692977	0.14105086247692977	0.14105086247692977	0.14105086247692977	0.14105086247692977	0.14105086247692977	0.14105086247692977	0.14105086247692977	0.14105086247692977	0.14105086247692977	0.14105086247692977	0.14105086247692977	0.14105086247692977	0.14105086247692977	0.14105086247692977	0.14105086247692977
0.12031082305772749	0.13989875358797488	0.22765556787753974	0.14363247664010725	0.1255980269376117	0.17128767029505493	0.1928997934336664	0.21008141267473457	0.22830145876522132	0.2752470736395324	0.1506349951781512	0.23958973158145383	0.15049765490660244	0.1916845246469299	0.22173439854110555	0.2788199867435316	0.24253542573563422	0.23042316062116722	0.2312222271038393	0.12660799468152342	0.19616732249316457	0.38927926180255656	0.23165285410903605	0.2591833716211432	0.2401179243954829	0.21558532489497303	0.1755111968409988	0.19248985453213754	0.2743359391911655	0.2178509121910209	0.19505638368381023	0.20845471427045636	0.24340674914278665	0.22194126190810828	0.23267400552544748	0.23267400552544748	0.23267400552544748	0.23267400552544748	0.23267400552544748	0.23267400552544748	0.23267400552544748	0.23267400552544748	0.23267400552544748	0.23267400552544748	0.23267400552544748	0.23267400552544748	0.23267400552544748	0.23267400552544748	0.23267400552544748	0.23267400552544748
0.1229311254679936	0.12006016310183765	0.11470344249670934	0.13895524320029545	0.11690661518409717	0.12376602169561444	0.13799839352176024	0.17234005694404814	0.1714643683631548	0.11041796819951266	0.11463376460988763	0.12615583032871058	0.1527304603631128	0.16913280679398707	0.12494078815113661	0.16168672813407403	0.1119861755178723	0.15374831878381012	0.171729107575397	0.1692199458919281	0.1258449292281589	0.1547850247135884	0.14031497697087364	0.14031497697087364	0.14031497697087364	0.14031497697087364	0.14031497697087364	0.14031497697087364	0.14031497697087364	0.14031497697087364	0.14031497697087364	0.14031497697087364	0.14031497697087364	0.14031497697087364	0.14031497697087364	0.14031497697087364	0.14031497697087364	0.14031497697087364	0.14031497697087364	0.14031497697087364	0.14031497697087364	0.14031497697087364	0.14031497697087364	0.14031497697087364	0.14031497697087364	0.14031497697087364	0.14031497697087364	0.14031497697087364	0.14031497697087364	0.14031497697087364
0.18622947020703037	0.11896249932157993	0.08275952278626052	0.10071429886662578	0.15040943454505826	0.15685067336997902	0.20753645828553924	0.1513096865048202	0.2353290987082774	0.26607625686872444	0.2890275557830192	0.22831254690079766	0.2586254537958342	0.13986792742516307	0.22128435096998067	0.27410514354816345	0.1410327623027817	0.20460630623782247	0.3001191235775995	0.2546354972029857	0.23071882163162927	0.1999125362440983	0.16286896704260911	0.197138947779119	0.29481188697850585	0.3141506580391068	0.0983397032968155	0.226968408866938	0.1993922124880047	0.16902625712944638	0.23678207437736795	0.323850473751813	0.34158487474341737	0.21225203046889585	0.3954087571920009	0.20948107836078292	0.2989423340732775	0.19248538949720537	0.25545240729967544	0.1827298904931691	0.1605787067619225	0.1716542986275458	0.1716542986275458	0.1716542986275458	0.1716542986275458	0.1716542986275458	0.1716542986275458	0.1716542986275458	0.1716542986275458	0.1716542986275458
0.13827295023607175	0.15640381218222232	0.1406609343609429	0.1150781490547756	0.18844045201118792	0.12653437133719686	0.15608675062659463	0.1496963293660351	0.13880493755721235	0.13845100885625597	0.14572218552573854	0.13867150409003068	0.12335517194682823	0.1819812224127586	0.1270502977925716	0.16068897016552197	0.15643533358953654	0.1402139686882653	0.1518570014984429	0.12505548669438643	0.13504320678520781	0.12437423735193445	0.13642981373743177	0.12311772344058636	0.10025038396189936	0.11168405370124286	0.11168405370124286	0.11168405370124286	0.11168405370124286	0.11168405370124286	0.11168405370124286	0.11168405370124286	0.11168405370124286	0.11168405370124286	0.11168405370124286	0.11168405370124286	0.11168405370124286	0.11168405370124286	0.11168405370124286	0.11168405370124286	0.11168405370124286	0.11168405370124286	0.11168405370124286	0.11168405370124286	0.11168405370124286	0.11168405370124286	0.11168405370124286	0.11168405370124286	0.11168405370124286	0.11168405370124286
0.15009759383729315	0.16598004814119957	0.21976257350915718	0.23896854199356152	0.21748863159086096	0.32024562199616413	0.20833608983158544	0.2344133875419832	0.20609589253169938	0.20557289271523246	0.2339933176546277	0.28209825509860087	0.2733902596101492	0.19820498342003523	0.23661935734957956	0.1851704683055717	0.28941849475288633	0.2449141894177114	0.281569105144613	0.2248155897545147	0.21521649036573137	0.24463657424375296	0.16640450517032182	0.30303533359044627	0.271268661054741	0.22447493808015295	0.19053128583891493	0.2509103930471743	0.24979223482249152	0.2393849985788925	0.244588616700692	0.244588616700692	0.244588616700692	0.244588616700692	0.244588616700692	0.244588616700692	0.244588616700692	0.244588616700692	0.244588616700692	0.244588616700692	0.244588616700692	0.244588616700692	0.244588616700692	0.244588616700692	0.244588616700692	0.244588616700692	0.244588616700692	0.244588616700692	0.244588616700692	0.244588616700692
0.10187049086397092	0.1250370492060894	0.1523790981194332	0.10737488132422147	0.1302265288803568	0.1672409294845771	0.15011067666681607	0.15841211860829105	0.12948542035303742	0.13937884303115466	0.1265759543223214	0.15043049108525966	0.16791468167923923	0.11502978836606201	0.1584107353057596	0.1495960411332095	0.14765845471624037	0.15648482377828637	0.15207163924726336	0.15207163924726336	0.15207163924726336	0.15207163924726336	0.15207163924726336	0.15207163924726336	0.15207163924726336	0.15207163924726336	0.15207163924726336	0.15207163924726336	0.15207163924726336	0.15207163924726336	0.15207163924726336	0.15207163924726336	0.15207163924726336	0.15207163924726336	0.15207163924726336	0.15207163924726336	0.15207163924726336	0.15207163924726336	0.15207163924726336	0.15207163924726336	0.15207163924726336	0.15207163924726336	0.15207163924726336	0.15207163924726336	0.15207163924726336	0.15207163924726336	0.15207163924726336	0.15207163924726336	0.15207163924726336	0.15207163924726336
0.12645016159898373	0.15293881410892968	0.14114483128687166	0.15918033228656514	0.19606273266899066	0.17177916411962438	0.1276849352238701	0.1693624054366023	0.14733473297812816	0.168598340481012	0.11982500757142812	0.14234150599781836	0.1915982603142734	0.1417681494159034	0.16306171686357518	0.1699275131184767	0.17953196806900867	0.10979204508053486	0.1219111037366966	0.13026470851084662	0.1783061588244701	0.15955452663237799	0.14653175088368614	0.1269014046161577	0.1258555835635296	0.14607231912008875	0.1391439936721558	0.1174522444325134	0.14400649503174887	0.13072936973213115	0.13072936973213115	0.13072936973213115	0.13072936973213115	0.13072936973213115	0.13072936973213115	0.13072936973213115	0.13072936973213115	0.13072936973213115	0.13072936973213115	0.13072936973213115	0.13072936973213115	0.13072936973213115	0.13072936973213115	0.13072936973213115	0.13072936973213115	0.13072936973213115	0.13072936973213115	0.13072936973213115	0.13072936973213115	0.13072936973213115
0.12119403774061091	0.15271115095962617	0.12360853585089875	0.19339513084733098	0.1676632968122682	0.15274855648331132	0.20561160113014582	0.21497094365320543	0.18492637288266917	0.22936312405235984	0.21464139742502616	0.18604942043983086	0.23688256955760692	0.16311911097128773	0.1812605350112123	0.20013442917777668	0.1469508528290067	0.2105066503462302	0.19791255521267156	0.20367734366844992	0.1376127727456516	0.1825834128917632	0.16009809281870738	0.16009809281870738	0.16009809281870738	0.16009809281870738	0.16009809281870738	0.16009809281870738	0.16009809281870738	0.16009809281870738	0.16009809281870738	0.16009809281870738	0.16009809281870738	0.16009809281870738	0.16009809281870738	0.16009809281870738	0.16009809281870738	0.16009809281870738	0.16009809281870738	0.16009809281870738	0.16009809281870738	0.16009809281870738	0.16009809281870738	0.16009809281870738	0.16009809281870738	0.16009809281870738	0.16009809281870738	0.16009809281870738	0.16009809281870738	0.16009809281870738
0.11204969288631379	0.11418156401380711	0.14489177876529147	0.1328358035476512	0.127101740555825	0.16125351265252919	0.10697062878195009	0.13432036928220387	0.1052523337316869	0.1410282825865648	0.13877613909786338	0.1613989983507992	0.12979325610392933	0.16222998563309285	0.10828883119411688	0.1333919703259761	0.14098359533359445	0.14067376338836635	0.12937260102720735	0.12316331153520237	0.11215957962422539	0.13259427532049006	0.1212807700827123	0.12616546772562123	0.1310609278004951	0.12207244074975517	0.12656668427512513	0.12656668427512513	0.12656668427512513	0.12656668427512513	0.12656668427512513	0.12656668427512513	0.12656668427512513	0.12656668427512513	0.12656668427512513	0.12656668427512513	0.12656668427512513	0.12656668427512513	0.12656668427512513	0.12656668427512513	0.12656668427512513	0.12656668427512513	0.12656668427512513	0.12656668427512513	0.12656668427512513	0.12656668427512513	0.12656668427512513	0.12656668427512513	0.12656668427512513	0.12656668427512513
0.12194909561814307	0.15144881534599175	0.12010671563055723	0.18657016182937497	0.15237290302490494	0.18442756532363497	0.1489074904523147	0.17989757697167638	0.16242951982183748	0.20252064177312798	0.12948543477457417	0.15684707530769626	0.14323911599097414	0.1251382188083626	0.16886394940706875	0.12109851486640738	0.1988918183142763	0.16681702572370236	0.19953741233812075	0.18158253694601612	0.15563497539506135	0.153812595604974	0.17290793589236145	0.17491130416212478	0.17390962002724314	0.17390962002724314	0.17390962002724314	0.17390962002724314	0.17390962002724314	0.17390962002724314	0.17390962002724314	0.17390962002724314	0.17390962002724314	0.17390962002724314	0.17390962002724314	0.17390962002724314	0.17390962002724314	0.17390962002724314	0.17390962002724314	0.17390962002724314	0.17390962002724314	0.17390962002724314	0.17390962002724314	0.17390962002724314	0.17390962002724314	0.17390962002724314	0.17390962002724314	0.17390962002724314	0.17390962002724314	0.17390962002724314
0.13097077969614684	0.13577435026968598	0.1289606511698879	0.12383280262734671	0.14912699086806694	0.12910449171556487	0.10390615071049929	0.1337392144509771	0.15324148799541798	0.1172748792182753	0.13736491502041182	0.12424954533349786	0.11682935225798437	0.13326514399657025	0.1296052019097235	0.14431377712734458	0.11729726076997547	0.16527682379285435	0.11381216217423236	0.13228324319368281	0.12249437468691966	0.1449627164559004	0.176975110184014	0.14636055274566198	0.16166783146483799	0.16166783146483799	0.16166783146483799	0.16166783146483799	0.16166783146483799	0.16166783146483799	0.16166783146483799	0.16166783146483799	0.16166783146483799	0.16166783146483799	0.16166783146483799	0.16166783146483799	0.16166783146483799	0.16166783146483799	0.16166783146483799	0.16166783146483799	0.16166783146483799	0.16166783146483799	0.16166783146483799	0.16166783146483799	0.16166783146483799	0.16166783146483799	0.16166783146483799	0.16166783146483799	0.16166783146483799	0.16166783146483799
0.08694429255892765	0.10519039392323794	0.07812923517652806	0.09573422873937125	0.12038770204679175	0.1314832302623475	0.10857916773004922	0.11793403319596019	0.1509341709388194	0.12862027836352738	0.14688155577754217	0.137698970678325	0.12969978758642686	0.12755983685349498	0.1563709132868764	0.14217043965944992	0.1436560252047865	0.12129239371816529	0.13641126872992132	0.1342998912156381	0.13893093138682225	0.1374945644701051	0.12829456880862614	0.1328945666393656	0.1328945666393656	0.1328945666393656	0.1328945666393656	0.1328945666393656	0.1328945666393656	0.1328945666393656	0.1328945666393656	0.1328945666393656	0.1328945666393656	0.1328945666393656	0.1328945666393656	0.1328945666393656	0.1328945666393656	0.1328945666393656	0.1328945666393656	0.1328945666393656	0.1328945666393656	0.1328945666393656	0.1328945666393656	0.1328945666393656	0.1328945666393656	0.1328945666393656	0.1328945666393656	0.1328945666393656	0.1328945666393656	0.1328945666393656
0.11304974510556155	0.11938931544483725	0.11799129279208882	0.14405304889634035	0.13603215049706896	0.12567730159880253	0.12568893147982463	0.14179857632236337	0.10495491873771115	0.13500675468308002	0.13041725765069256	0.13620412714002209	0.10926732167584945	0.09436114313848186	0.13429451347057217	0.13337112607079743	0.12098525131887952	0.1362377346050874	0.1079497091559637	0.11014089849763052	0.14084592152662975	0.1327132564238997	0.1278858875979209	0.12317617682625413	0.12553103221208753	0.12553103221208753	0.12553103221208753	0.12553103221208753	0.12553103221208753	0.12553103221208753	0.12553103221208753	0.12553103221208753	0.12553103221208753	0.12553103221208753	0.12553103221208753	0.12553103221208753	0.12553103221208753	0.12553103221208753	0.12553103221208753	0.12553103221208753	0.12553103221208753	0.12553103221208753	0.12553103221208753	0.12553103221208753	0.12553103221208753	0.12553103221208753	0.12553103221208753	0.12553103221208753	0.12553103221208753	0.12553103221208753
0.1086358927928734	0.10230020524663361	0.10083582334992972	0.11675442068988678	0.10082162755992187	0.09102921840579496	0.1117382012244147	0.08817192730896276	0.10306091977248932	0.07748278079171178	0.09920521747221282	0.08526181090679215	0.10360887194668804	0.1113000766088087	0.09040882972727907	0.08414519314998455	0.0991513256639185	0.08746976118102334	0.09764704002294153	0.08013513405907643	0.10740451056977705	0.09965880162746087	0.10284369101959949	0.08643130869856258	0.10997717438117655	0.10124726966407349	0.1117029803010838	0.10030053946742767	0.09267354682342965	0.08994405633306297	0.09130880157824631	0.09130880157824631	0.09130880157824631	0.09130880157824631	0.09130880157824631	0.09130880157824631	0.09130880157824631	0.09130880157824631	0.09130880157824631	0.09130880157824631	0.09130880157824631	0.09130880157824631	0.09130880157824631	0.09130880157824631	0.09130880157824631	0.09130880157824631	0.09130880157824631	0.09130880157824631	0.09130880157824631	0.09130880157824631
0.08401926624786514	0.11274304403708656	0.07458036990426979	0.08870176681082098	0.09356211830553607	0.08439270568295462	0.08256303623920923	0.07440341460502563	0.0698025225601715	0.07720518861232019	0.08192107202045122	0.10413276573037623	0.07201284232122547	0.0831866134332414	0.06879834320703278	0.11751125982305179	0.10877674702673534	0.07806842724630608	0.10222696485315153	0.10437041972921539	0.07358404569717455	0.10387701491199919	0.10413445735220347	0.08303097179602276	0.0954000570132019	0.07972650601541327	0.08434299447877366	0.10412553744829312	0.08408840381557088	0.0846964298540653	0.08121011671797011	0.08295327328601769	0.08295327328601769	0.08295327328601769	0.08295327328601769	0.08295327328601769	0.08295327328601769	0.08295327328601769	0.08295327328601769	0.08295327328601769	0.08295327328601769	0.08295327328601769	0.08295327328601769	0.08295327328601769	0.08295327328601769	0.08295327328601769	0.08295327328601769	0.08295327328601769	0.08295327328601769	0.08295327328601769
0.09865906422840169	0.10640150863563472	0.1383719834592694	0.08532954125805978	0.1282325464374109	0.10750263789145849	0.13011991960665764	0.1144366904641937	0.13032909049672695	0.12424238552471505	0.1298233730585723	0.12105527681511098	0.15378731424395023	0.14931525962529207	0.13184893510297552	0.12879670358250636	0.12168608093194518	0.13460314779868326	0.1206898061355379	0.1591609263504527	0.156928004046077	0.1331013273990907	0.12425118825910553	0.12983533399634778	0.1274975704998401	0.1299374112574793	0.11431520308034263	0.1180152312332892	0.12153803361740297	0.15931117011364238	0.14042460186552266	0.14042460186552266	0.14042460186552266	0.14042460186552266	0.14042460186552266	0.14042460186552266	0.14042460186552266	0.14042460186552266	0.14042460186552266	0.14042460186552266	0.14042460186552266	0.14042460186552266	0.14042460186552266	0.14042460186552266	0.14042460186552266	0.14042460186552266	0.14042460186552266	0.14042460186552266	0.14042460186552266	0.14042460186552266
0.0799928681150266	0.11305212600614034	0.08504379705019532	0.10710327836816375	0.11226862485853562	0.11276734985697974	0.10119346374163868	0.09470516323830308	0.08720379744389002	0.08327580954290209	0.10842652634269061	0.09985273114919435	0.10688748745307675	0.08859110572010497	0.12262000064293647	0.10340396718047985	0.09076709622334517	0.08503972497169816	0.08530945130325762	0.08584681293207942	0.08557813211766852	0.08557813211766852	0.08557813211766852	0.08557813211766852	0.08557813211766852	0.08557813211766852	0.08557813211766852	0.08557813211766852	0.08557813211766852	0.08557813211766852	0.08557813211766852	0.08557813211766852	0.08557813211766852	0.08557813211766852	0.08557813211766852	0.08557813211766852	0.08557813211766852	0.08557813211766852	0.08557813211766852	0.08557813211766852	0.08557813211766852	0.08557813211766852	0.08557813211766852	0.08557813211766852	0.08557813211766852	0.08557813211766852	0.08557813211766852	0.08557813211766852	0.08557813211766852	0.08557813211766852
0.12485518538101724	0.10258364838431362	0.1265860392587988	0.11668629300761675	0.1431759246300745	0.11967899706522954	0.1165369787964298	0.1353487288006526	0.1297592471630392	0.12412101069138574	0.10135926451904441	0.14123325466422829	0.13733614611754422	0.15218252455773693	0.1569873834244324	0.13251022139912552	0.12605531084974472	0.14837675611589216	0.11577137946422689	0.14548847163840228	0.1535239171199508	0.16027644210798	0.11889421012532601	0.12057113131494489	0.120967151758799	0.11861621358743255	0.15463193374869455	0.13662407366806356	0.13662407366806356	0.13662407366806356	0.13662407366806356	0.13662407366806356	0.13662407366806356	0.13662407366806356	0.13662407366806356	0.13662407366806356	0.13662407366806356	0.13662407366806356	0.13662407366806356	0.13662407366806356	0.13662407366806356	0.13662407366806356	0.13662407366806356	0.13662407366806356	0.13662407366806356	0.13662407366806356	0.13662407366806356	0.13662407366806356	0.13662407366806356	0.13662407366806356
0.061523575058530615	0.08834359573193497	0.08264323543918421	0.05941065902653955	0.08454603535022726	0.051611940700754956	0.08732555242032496	0.0872098830211763	0.08395826947911551	0.1098205346133898	0.08096469678848164	0.08005271857806708	0.06714524774357004	0.10026349259723732	0.070072811403723	0.09234369628592715	0.10636055787601544	0.07219014521178346	0.06079843858414746	0.06783216487971196	0.07174451008778608	0.07982638145056022	0.08668736147692577	0.08967795838398471	0.07038678839465544	0.07454274917093474	0.0820654991017377	0.08895584236124114	0.08036820792536045	0.09164474680425057	0.09078967633548521	0.06963160001121806	0.08021063817335163	0.08021063817335163	0.08021063817335163	0.08021063817335163	0.08021063817335163	0.08021063817335163	0.08021063817335163	0.08021063817335163	0.08021063817335163	0.08021063817335163	0.08021063817335163	0.08021063817335163	0.08021063817335163	0.08021063817335163	0.08021063817335163	0.08021063817335163	0.08021063817335163	0.08021063817335163
0.13006683736175814	0.31629397353821376	0.23764138971114304	0.0	0.2540557194821597	0.2925789698255311	0.21043780661459907	0.34309115924268707	0.5251555333567137	0.3609579708762932	0.18798143733376543	0.43491540113580396	0.4901579757549646	0.2813514297269044	0.3756697757031714	0.32851060271503785	0.32851060271503785	0.32851060271503785	0.32851060271503785	0.32851060271503785	0.32851060271503785	0.32851060271503785	0.32851060271503785	0.32851060271503785	0.32851060271503785	0.32851060271503785	0.32851060271503785	0.32851060271503785	0.32851060271503785	0.32851060271503785	0.32851060271503785	0.32851060271503785	0.32851060271503785	0.32851060271503785	0.32851060271503785	0.32851060271503785	0.32851060271503785	0.32851060271503785	0.32851060271503785	0.32851060271503785	0.32851060271503785	0.32851060271503785	0.32851060271503785	0.32851060271503785	0.32851060271503785	0.32851060271503785	0.32851060271503785	0.32851060271503785	0.32851060271503785	0.32851060271503785
0.09062922881877146	0.08989782276476263	0.08693336865794106	0.1062778503155423	0.10470566215329924	0.08538051633132698	0.085910463640841	0.08254666088954463	0.10962025366472146	0.09714976233170758	0.11110005752009286	0.11652536450189217	0.12008318761716079	0.1340113483227864	0.09065338486592062	0.10408367633763264	0.09260204437788475	0.07123844224684006	0.09145733522628872	0.11934777985938119	0.10470823531103496	0.09789180401688984	0.09900717636153411	0.11263919270010816	0.10582318453082114	0.10582318453082114	0.10582318453082114	0.10582318453082114	0.10582318453082114	0.10582318453082114	0.10582318453082114	0.10582318453082114	0.10582318453082114	0.10582318453082114	0.10582318453082114	0.10582318453082114	0.10582318453082114	0.10582318453082114	0.10582318453082114	0.10582318453082114	0.10582318453082114	0.10582318453082114	0.10582318453082114	0.10582318453082114	0.10582318453082114	0.10582318453082114	0.10582318453082114	0.10582318453082114	0.10582318453082114	0.10582318453082114
0.14246123295894644	0.18483336800244554	0.23566812565667836	0.22167717609305043	0.16123166486291055	0.23722483310039444	0.19383973117110545	0.1875132643578089	0.2229373972245044	0.2115571711921402	0.14747373684567747	0.18549887289039527	0.16581723479174776	0.1849699062869781	0.1746550445263823	0.15646378633250066	0.21784251351411466	0.21320896485109742	0.19083589312790622	0.17605487229196184	0.23097072851551256	0.1889550127498214	0.20110970849973975	0.20328156658355304	0.20219563754164638	0.20219563754164638	0.20219563754164638	0.20219563754164638	0.20219563754164638	0.20219563754164638	0.20219563754164638	0.20219563754164638	0.20219563754164638	0.20219563754164638	0.20219563754164638	0.20219563754164638	0.20219563754164638	0.20219563754164638	0.20219563754164638	0.20219563754164638	0.20219563754164638	0.20219563754164638	0.20219563754164638	0.20219563754164638	0.20219563754164638	0.20219563754164638	0.20219563754164638	0.20219563754164638	0.20219563754164638	0.20219563754164638
0.1701834001473104	0.1329793234204671	0.11027666823103144	0.11209533048372412	0.13849784204355697	0.15035545492343919	0.18073958437805054	0.1661712637511507	0.11197757254125866	0.13533235871581395	0.15580532290701402	0.13329150986944588	0.16555791988439944	0.17822628856525796	0.14149213330702604	0.18223664339133736	0.16476475665033474	0.1664470248454818	0.15317297325135548	0.15558864249152465	0.15845736620409626	0.14189588274785203	0.11022956824574884	0.16103027527763902	0.16670789679642542	0.17864463646801768	0.12974206646453723	0.1799891146979004	0.12818860543635674	0.1882621898922798	0.15822539766431826	0.15822539766431826	0.15822539766431826	0.15822539766431826	0.15822539766431826	0.15822539766431826	0.15822539766431826	0.15822539766431826	0.15822539766431826	0.15822539766431826	0.15822539766431826	0.15822539766431826	0.15822539766431826	0.15822539766431826	0.15822539766431826	0.15822539766431826	0.15822539766431826	0.15822539766431826	0.15822539766431826	0.15822539766431826
0.06493223190575854	0.09050325643936609	0.07679062861239083	0.08864971609685235	0.10547880310344067	0.08127055066714386	0.09078554840149543	0.09436080898772795	0.08718259665517133	0.07941345020454839	0.08415915431064777	0.09758042819909735	0.10235413608169922	0.0999672821403983	0.0999672821403983	0.0999672821403983	0.0999672821403983	0.0999672821403983	0.0999672821403983	0.0999672821403983	0.0999672821403983	0.0999672821403983	0.0999672821403983	0.0999672821403983	0.0999672821403983	0.0999672821403983	0.0999672821403983	0.0999672821403983	0.0999672821403983	0.0999672821403983	0.0999672821403983	0.0999672821403983	0.0999672821403983	0.0999672821403983	0.0999672821403983	0.0999672821403983	0.0999672821403983	0.0999672821403983	0.0999672821403983	0.0999672821403983	0.0999672821403983	0.0999672821403983	0.0999672821403983	0.0999672821403983	0.0999672821403983	0.0999672821403983	0.0999672821403983	0.0999672821403983	0.0999672821403983	0.0999672821403983
0.17580665987923633	0.15067342833327368	0.15544093453277896	0.1981877669781253	0.16657592931811335	0.18394812074903855	0.19311121284081792	0.155730284924911	0.16884481057308243	0.19778725032297034	0.15377658546546216	0.13871062578972781	0.20251487739135085	0.12886045600972612	0.10823772121207774	0.1585985584239553	0.15780057990986132	0.15321009874432415	0.17551426923563043	0.22841375716201176	0.13020388469380256	0.17411082981591666	0.1481476144406707	0.15845072353551048	0.16438400156578448	0.16141736255064748	0.16141736255064748	0.16141736255064748	0.16141736255064748	0.16141736255064748	0.16141736255064748	0.16141736255064748	0.16141736255064748	0.16141736255064748	0.16141736255064748	0.16141736255064748	0.16141736255064748	0.16141736255064748	0.16141736255064748	0.16141736255064748	0.16141736255064748	0.16141736255064748	0.16141736255064748	0.16141736255064748	0.16141736255064748	0.16141736255064748	0.16141736255064748	0.16141736255064748	0.16141736255064748	0.16141736255064748
0.09002662515659839	0.10774068636024565	0.10237634685896707	0.1052629234660049	0.11308778814012471	0.11472570711899623	0.09978617997706914	0.08389704784926508	0.10490382842255046	0.08328271346335635	0.09326083151467836	0.11507419606722422	0.11488077160616617	0.07719041836419666	0.09909434917212658	0.12571351635857037	0.12004847426099542	0.0723785704134651	0.10680039786347371	0.0771172356657541	0.08285905444164218	0.12680361440796747	0.0992622706721146	0.13992437330525187	0.11852889968049671	0.13362512225156276	0.12607701096602972	0.12607701096602972	0.12607701096602972	0.12607701096602972	0.12607701096602972	0.12607701096602972	0.12607701096602972	0.12607701096602972	0.12607701096602972	0.12607701096602972	0.12607701096602972	0.12607701096602972	0.12607701096602972	0.12607701096602972	0.12607701096602972	0.12607701096602972	0.12607701096602972	0.12607701096602972	0.12607701096602972	0.12607701096602972	0.12607701096602972	0.12607701096602972	0.12607701096602972	0.12607701096602972
0.3785564393504497	0.3097812906280812	0.2277991442110393	0.24899480813132482	0.2235403673942396	0.2048775903580157	0.17921372426538543	0.2334809192576845	0.170535087348257	0.15897776725373045	0.231891568421535	0.19662292966137218	0.19726236909054576	0.22528408872405908	0.17139194661933282	0.19249353569192224	0.1926168326334289	0.2352038202756085	0.10547705610684312	0.17831314008453375	0.26638247535558457	0.30901057316666164	0.2338118509921594	0.19842098639765335	0.12224242139212638	0.23910784593929682	0.18067513366571158	0.18067513366571158	0.18067513366571158	0.18067513366571158	0.18067513366571158	0.18067513366571158	0.18067513366571158	0.18067513366571158	0.18067513366571158	0.18067513366571158	0.18067513366571158	0.18067513366571158	0.18067513366571158	0.18067513366571158	0.18067513366571158	0.18067513366571158	0.18067513366571158	0.18067513366571158	0.18067513366571158	0.18067513366571158	0.18067513366571158	0.18067513366571158	0.18067513366571158	0.18067513366571158
0.06903527458381828	0.07173594705842476	0.08184173485908525	0.07676990894967448	0.08566418234415138	0.07059331245164222	0.07028513526689684	0.07203663915231465	0.06002306204942116	0.058367953722617286	0.0801972606968185	0.07010574117991922	0.07883920105683993	0.057682057031222776	0.07016544060415524	0.09205176500037444	0.07548276818921489	0.07145257518576068	0.07509376548691539	0.074952799998348	0.07965857461646052	0.08350705684221224	0.10093992923324953	0.08632565492151924	0.07087317262159236	0.06239592512291194	0.06663454887225216	0.06663454887225216	0.06663454887225216	0.06663454887225216	0.06663454887225216	0.06663454887225216	0.06663454887225216	0.06663454887225216	0.06663454887225216	0.06663454887225216	0.06663454887225216	0.06663454887225216	0.06663454887225216	0.06663454887225216	0.06663454887225216	0.06663454887225216	0.06663454887225216	0.06663454887225216	0.06663454887225216	0.06663454887225216	0.06663454887225216	0.06663454887225216	0.06663454887225216	0.06663454887225216
0.09789655086968656	0.09505936026041796	0.141423834684056	0.09780554667740474	0.11694577806518665	0.09790398196383261	0.11469105129515672	0.1461524319349129	0.09420627498533359	0.12987744544444735	0.11547065298111818	0.10461724191803702	0.10097139656582986	0.0832162791705424	0.09308439853242974	0.1412400793369795	0.08932098231980788	0.10484492329729132	0.09953533047494371	0.11893653804932225	0.1144335462012262	0.11401575962507038	0.11969798161836284	0.16840129415200655	0.09105072123833138	0.12972600769516898	0.12972600769516898	0.12972600769516898	0.12972600769516898	0.12972600769516898	0.12972600769516898	0.12972600769516898	0.12972600769516898	0.12972600769516898	0.12972600769516898	0.12972600769516898	0.12972600769516898	0.12972600769516898	0.12972600769516898	0.12972600769516898	0.12972600769516898	0.12972600769516898	0.12972600769516898	0.12972600769516898	0.12972600769516898	0.12972600769516898	0.12972600769516898	0.12972600769516898	0.12972600769516898	0.12972600769516898
0.12985937356516003	0.16275834117941212	0.1975595974993013	0.12897235527536338	0.15608514518032995	0.14999139372976153	0.18043888478356235	0.16860492884351494	0.14764523834990387	0.1304317092856523	0.19017930662982216	0.15399579073959266	0.1264989002508521	0.1277062950793918	0.15385162903002406	0.13953551195902583	0.1357824092974837	0.15964539964539912	0.13238851152495948	0.16832962281502178	0.14357509351137154	0.16361937423648695	0.15738601383129375	0.162114759123786	0.14691508099091735	0.15451492005735165	0.15451492005735165	0.15451492005735165	0.15451492005735165	0.15451492005735165	0.15451492005735165	0.15451492005735165	0.15451492005735165	0.15451492005735165	0.15451492005735165	0.15451492005735165	0.15451492005735165	0.15451492005735165	0.15451492005735165	0.15451492005735165	0.15451492005735165	0.15451492005735165	0.15451492005735165	0.15451492005735165	0.15451492005735165	0.15451492005735165	0.15451492005735165	0.15451492005735165	0.15451492005735165	0.15451492005735165
0.07503978642080779	0.063993671211821	0.07537302382506132	0.08655519347122162	0.08408220746526274	0.07733620807976148	0.06746943477153154	0.08489300507023961	0.07744756736391369	0.0891038958513371	0.07158578443580058	0.08616396141890639	0.09855334883074666	0.08266097258697626	0.08377821836314933	0.09389858780744986	0.08862825302522057	0.08438838435660416	0.09666433750509179	0.08101523430303788	0.0759157820426931	0.08601700241208732	0.05561344490303948	0.08052056137544832	0.09692597405669592	0.08872326771607211	0.08872326771607211	0.08872326771607211	0.08872326771607211	0.08872326771607211	0.08872326771607211	0.08872326771607211	0.08872326771607211	0.08872326771607211	0.08872326771607211	0.08872326771607211	0.08872326771607211	0.08872326771607211	0.08872326771607211	0.08872326771607211	0.08872326771607211	0.08872326771607211	0.08872326771607211	0.08872326771607211	0.08872326771607211	0.08872326771607211	0.08872326771607211	0.08872326771607211	0.08872326771607211	0.08872326771607211
0.1621926980576684	0.15983535014205627	0.18723682853396997	0.19081103553163126	0.13851094784235699	0.1723689045727826	0.13333867275398265	0.18282833121432437	0.16610970414610385	0.16452879913124902	0.13505647987160502	0.11847650914878768	0.20285582830839724	0.16633246926379222	0.1484520632423145	0.14288532734175655	0.14199280007050286	0.13623386301295326	0.17500212574487825	0.31593219843141074	0.2454671620881445	0.2454671620881445	0.2454671620881445	0.2454671620881445	0.2454671620881445	0.2454671620881445	0.2454671620881445	0.2454671620881445	0.2454671620881445	0.2454671620881445	0.2454671620881445	0.2454671620881445	0.2454671620881445	0.2454671620881445	0.2454671620881445	0.2454671620881445	0.2454671620881445	0.2454671620881445	0.2454671620881445	0.2454671620881445	0.2454671620881445	0.2454671620881445	0.2454671620881445	0.2454671620881445	0.2454671620881445	0.2454671620881445	0.2454671620881445	0.2454671620881445	0.2454671620881445	0.2454671620881445
0.07366944679387924	0.07760654977609979	0.09916662677061935	0.09345967491077066	0.07347185762279562	0.07939022675880758	0.06781307657827888	0.0712005424754327	0.0726576474073384	0.06890554795793044	0.06181211768719862	0.08182781761214983	0.07093397249012755	0.07969904530096356	0.08099311448846849	0.06322537191885852	0.08715438372223826	0.07093854594384844	0.07660187185483554	0.06718477839382495	0.07189332512433023	0.07189332512433023	0.07189332512433023	0.07189332512433023	0.07189332512433023	0.07189332512433023	0.07189332512433023	0.07189332512433023	0.07189332512433023	0.07189332512433023	0.07189332512433023	0.07189332512433023	0.07189332512433023	0.07189332512433023	0.07189332512433023	0.07189332512433023	0.07189332512433023	0.07189332512433023	0.07189332512433023	0.07189332512433023	0.07189332512433023	0.07189332512433023	0.07189332512433023	0.07189332512433023	0.07189332512433023	0.07189332512433023	0.07189332512433023	0.07189332512433023	0.07189332512433023	0.07189332512433023
0.1575051924188551	0.1880082114753585	0.25842891282705804	0.1309149328215778	0.17800279624282783	0.21976408560190228	0.20175763572466104	0.20786318671307685	0.19989271927258237	0.16764881500013645	0.20843042887227414	0.1721961613303905	0.18935100873918095	0.21052450885578988	0.18027489753570183	0.19668655619206463	0.18012464382692508	0.20142925640618004	0.24253875965320515	0.20088565115422083	0.15023907165959688	0.15379939061481654	0.08928233444122441	0.11120164112698895	0.22828053565767692	0.26180466077005066	0.15677505030188985	0.20928985553597024	0.20928985553597024	0.20928985553597024	0.20928985553597024	0.20928985553597024	0.20928985553597024	0.20928985553597024	0.20928985553597024	0.20928985553597024	0.20928985553597024	0.20928985553597024	0.20928985553597024	0.20928985553597024	0.20928985553597024	0.20928985553597024	0.20928985553597024	0.20928985553597024	0.20928985553597024	0.20928985553597024	0.20928985553597024	0.20928985553597024	0.20928985553597024	0.20928985553597024
0.12780317669759678	0.14172479814441322	0.17919938039265154	0.2184097515574854	0.16869582995864812	0.19272516334142079	0.15727204588115606	0.18842966757778287	0.21926067218068318	0.17557287496581878	0.22811279818688202	0.21499383294556282	0.1854931806780276	0.17184208355876765	0.16717186415340224	0.21445237202902453	0.18042515258948558	0.1978791604556844	0.15092735984812491	0.22489835429134716	0.21740533572616752	0.17574066238036531	0.18124005079181943	0.21108896226737917	0.19616450652959927	0.19616450652959927	0.19616450652959927	0.19616450652959927	0.19616450652959927	0.19616450652959927	0.19616450652959927	0.19616450652959927	0.19616450652959927	0.19616450652959927	0.19616450652959927	0.19616450652959927	0.19616450652959927	0.19616450652959927	0.19616450652959927	0.19616450652959927	0.19616450652959927	0.19616450652959927	0.19616450652959927	0.19616450652959927	0.19616450652959927	0.19616450652959927	0.19616450652959927	0.19616450652959927	0.19616450652959927	0.19616450652959927
0.13369325321186024	0.20265163523295301	0.14071108158579756	0.17075066018922658	0.14138013136742275	0.1353778099949161	0.17573974275493076	0.17178723049261674	0.1522985833901282	0.17933616038677433	0.2002088041338576	0.1676337330852706	0.1555545184111459	0.12855729341911867	0.12982893836308135	0.16560068236653477	0.11845525720312694	0.16654186609092905	0.14071864109480692	0.12995836626583138	0.1231819958492362	0.12001689646975472	0.16997524492780583	0.1042003519188176	0.1434481712262636	0.2820098990567445	0.21272903514150404	0.21272903514150404	0.21272903514150404	0.21272903514150404	0.21272903514150404	0.21272903514150404	0.21272903514150404	0.21272903514150404	0.21272903514150404	0.21272903514150404	0.21272903514150404	0.21272903514150404	0.21272903514150404	0.21272903514150404	0.21272903514150404	0.21272903514150404	0.21272903514150404	0.21272903514150404	0.21272903514150404	0.21272903514150404	0.21272903514150404	0.21272903514150404	0.21272903514150404	0.21272903514150404
0.25054901895171483	0.2552624245291867	0.250472691306467	0.2711943718848381	0.23145661223235814	0.33472338194035806	0.2801066489146259	0.3043488925667245	0.27091782438675954	0.18606385919712323	0.20971899833281643	0.2610619700017227	0.4068949509619229	0.33636703705178406	0.30211780417151807	0.31671947010958623	0.2387091046061044	0.2818470153922321	0.23843113764250926	0.22297999696998552	0.25478253655881167	0.22927958855396646	0.2334386241295788	0.23135910634177262	0.23135910634177262	0.23135910634177262	0.23135910634177262	0.23135910634177262	0.23135910634177262	0.23135910634177262	0.23135910634177262	0.23135910634177262	0.23135910634177262	0.23135910634177262	0.23135910634177262	0.23135910634177262	0.23135910634177262	0.23135910634177262	0.23135910634177262	0.23135910634177262	0.23135910634177262	0.23135910634177262	0.23135910634177262	0.23135910634177262	0.23135910634177262	0.23135910634177262	0.23135910634177262	0.23135910634177262	0.23135910634177262	0.23135910634177262
0.09501028640025441	0.09967804894872555	0.08553360011234115	0.11601583952433445	0.12945825555668247	0.12657952491661134	0.11502502685255274	0.13638296037412417	0.09347460358100249	0.1056270419526105	0.11890681228534905	0.09560313042120226	0.11959770131904872	0.13186557643057012	0.13451484884380122	0.10600858632931838	0.12746373277773598	0.11362946242957683	0.10903158370701851	0.09630294034558931	0.10281789891413048	0.09956041962985991	0.09956041962985991	0.09956041962985991	0.09956041962985991	0.09956041962985991	0.09956041962985991	0.09956041962985991	0.09956041962985991	0.09956041962985991	0.09956041962985991	0.09956041962985991	0.09956041962985991	0.09956041962985991	0.09956041962985991	0.09956041962985991	0.09956041962985991	0.09956041962985991	0.09956041962985991	0.09956041962985991	0.09956041962985991	0.09956041962985991	0.09956041962985991	0.09956041962985991	0.09956041962985991	0.09956041962985991	0.09956041962985991	0.09956041962985991	0.09956041962985991	0.09956041962985991
0.07796884194315828	0.11843265773826624	0.11209479795308311	0.10758690944698729	0.12223219055771281	0.12900205450852897	0.11352601014338544	0.11503552798231745	0.11216978316595073	0.1332540298343665	0.10008715196952912	0.11111913327303724	0.09938458904872803	0.11742410958657991	0.1303638165918535	0.12514761689205864	0.12528886027234923	0.12963399462512154	0.12345793245276486	0.11198413743807313	0.12150754634690997	0.10745961092301645	0.07282315637711494	0.12464014436330047	0.1287497190119383	0.14050821766593605	0.11343366511331371	0.11299910343358127	0.12013799314508138	0.09896475853283276	0.1093401376318213	0.10214472459629977	0.12759940621634994	0.11487206540632486	0.11487206540632486	0.11487206540632486	0.11487206540632486	0.11487206540632486	0.11487206540632486	0.11487206540632486	0.11487206540632486	0.11487206540632486	0.11487206540632486	0.11487206540632486	0.11487206540632486	0.11487206540632486	0.11487206540632486	0.11487206540632486	0.11487206540632486	0.11487206540632486
0.10045967348921386	0.10577017435468568	0.11461731736279733	0.08608774618462312	0.11874241095685126	0.0849150296053589	0.10428780711726	0.09585885262863673	0.07711779095393248	0.10439033020806261	0.12361377826156401	0.10823994481225997	0.12001803329288763	0.1112980299034489	0.12971042055645246	0.13072077505432805	0.10258964580017799	0.10402724173979573	0.0871244420407997	0.07484221941996227	0.08351336381901005	0.10279932192529566	0.08892223027799906	0.11583309684091797	0.0794395042250483	0.12180338605153972	0.08279554151734216	0.0930111431221637	0.07636580705532837	0.10279474055168365	0.09517185622983783	0.0663797421315565	0.11452625384289927	0.09045299798722788	0.09045299798722788	0.09045299798722788	0.09045299798722788	0.09045299798722788	0.09045299798722788	0.09045299798722788	0.09045299798722788	0.09045299798722788	0.09045299798722788	0.09045299798722788	0.09045299798722788	0.09045299798722788	0.09045299798722788	0.09045299798722788	0.09045299798722788	0.09045299798722788
0.121934712366121	0.1357370752015623	0.17306144817651586	0.12007431815458582	0.1500809556886799	0.11846790950330374	0.1359776154285917	0.12469888848202089	0.12067274957749739	0.12426701760136502	0.13872209026083251	0.123853937792081	0.13702741468979782	0.12939413018946133	0.13199723489564125	0.13218715576684592	0.09532051343738342	0.11208672855425483	0.14564726449134496	0.07796215678189414	0.10347107472318987	0.090716615752542	0.090716615752542	0.090716615752542	0.090716615752542	0.090716615752542	0.090716615752542	0.090716615752542	0.090716615752542	0.090716615752542	0.090716615752542	0.090716615752542	0.090716615752542	0.090716615752542	0.090716615752542	0.090716615752542	0.090716615752542	0.090716615752542	0.090716615752542	0.090716615752542	0.090716615752542	0.090716615752542	0.090716615752542	0.090716615752542	0.090716615752542	0.090716615752542	0.090716615752542	0.090716615752542	0.090716615752542	0.090716615752542
0.0800323083428905	0.08986047547743733	0.10030527376902576	0.09475847245944442	0.08625701645065964	0.09998553524037253	0.09360272979517187	0.08931276188080389	0.06917403587685708	0.09769687100594504	0.10150406025886738	0.0936479678970388	0.13186256640264918	0.08271373778509934	0.07009789172379377	0.07211692635559405	0.08914859472313745	0.08268436742585429	0.11550978515171482	0.12737753545325048	0.11555773815835746	0.14722615424613492	0.08571940187393337	0.09590791153274913	0.09081365670334125	0.09081365670334125	0.09081365670334125	0.09081365670334125	0.09081365670334125	0.09081365670334125	0.09081365670334125	0.09081365670334125	0.09081365670334125	0.09081365670334125	0.09081365670334125	0.09081365670334125	0.09081365670334125	0.09081365670334125	0.09081365670334125	0.09081365670334125	0.09081365670334125	0.09081365670334125	0.09081365670334125	0.09081365670334125	0.09081365670334125	0.09081365670334125	0.09081365670334125	0.09081365670334125	0.09081365670334125	0.09081365670334125
0.15337125175677316	0.17027766946463013	0.149804434424358	0.14238969215520014	0.13895505923327078	0.18080594391522428	0.150203991354247	0.1546118587636435	0.1329812950310899	0.12935549312060388	0.12723970970771187	0.19742398080650458	0.1463249269567512	0.16528551152753407	0.17172654787832334	0.16795619647271862	0.1577987949547914	0.15462573708931143	0.1434622854172488	0.13709619095057302	0.10833627799696784	0.16560167453805388	0.13147840674682118	0.1496200668189709	0.17871581212968035	0.1580442550317339	0.1683800335807071	0.1683800335807071	0.1683800335807071	0.1683800335807071	0.1683800335807071	0.1683800335807071	0.1683800335807071	0.1683800335807071	0.1683800335807071	0.1683800335807071	0.1683800335807071	0.1683800335807071	0.1683800335807071	0.1683800335807071	0.1683800335807071	0.1683800335807071	0.1683800335807071	0.1683800335807071	0.1683800335807071	0.1683800335807071	0.1683800335807071	0.1683800335807071	0.1683800335807071	0.1683800335807071
0.08387225015472252	0.07575130869650315	0.10489301210284402	0.10620473731599245	0.07859671401791209	0.09166461900694452	0.1122387032090505	0.09546353970495032	0.10846933304222876	0.09102550209023862	0.0981926160543331	0.08378851935565984	0.1085216900919069	0.09932389430316227	0.11685082223231523	0.08645279685001946	0.08864506428968272	0.09357017901609814	0.11111199681230181	0.10111453209666421	0.106113264454483	0.106113264454483	0.106113264454483	0.106113264454483	0.106113264454483	0.106113264454483	0.106113264454483	0.106113264454483	0.106113264454483	0.106113264454483	0.106113264454483	0.106113264454483	0.106113264454483	0.106113264454483	0.106113264454483	0.106113264454483	0.106113264454483	0.106113264454483	0.106113264454483	0.106113264454483	0.106113264454483	0.106113264454483	0.106113264454483	0.106113264454483	0.106113264454483	0.106113264454483	0.106113264454483	0.106113264454483	0.106113264454483	0.106113264454483
0.08542119861993087	0.07636823948994109	0.11031127263646072	0.10036000680530932	0.09572703913355628	0.09275391066767297	0.08822935343403918	0.13497629686844448	0.08770696813562193	0.06855488124146696	0.0813330917687877	0.11667583246954343	0.0655052522918213	0.08984822153086011	0.09747397761752305	0.06458559193047887	0.09290628783646762	0.08617591791816058	0.09881858068871062	0.08409458295610228	0.09055960112552833	0.07142385954698835	0.08099173033625834	0.08099173033625834	0.08099173033625834	0.08099173033625834	0.08099173033625834	0.08099173033625834	0.08099173033625834	0.08099173033625834	0.08099173033625834	0.08099173033625834	0.08099173033625834	0.08099173033625834	0.08099173033625834	0.08099173033625834	0.08099173033625834	0.08099173033625834	0.08099173033625834	0.08099173033625834	0.08099173033625834	0.08099173033625834	0.08099173033625834	0.08099173033625834	0.08099173033625834	0.08099173033625834	0.08099173033625834	0.08099173033625834	0.08099173033625834	0.08099173033625834
0.21496031698032758	0.18249386033168974	0.19590326184151471	0.1510362015828461	0.18377900375142128	0.15598939590840133	0.16445537995342432	0.18760383120797958	0.24792041188269384	0.16818961305599472	0.1855581017316641	0.1307451624239565	0.1685870852205836	0.13219321457174377	0.17072615370893185	0.26140168785861567	0.17376463949294163	0.1838401542828753	0.13479214173648818	0.329546838108099	0.23216948992229358	0.23216948992229358	0.23216948992229358	0.23216948992229358	0.23216948992229358	0.23216948992229358	0.23216948992229358	0.23216948992229358	0.23216948992229358	0.23216948992229358	0.23216948992229358	0.23216948992229358	0.23216948992229358	0.23216948992229358	0.23216948992229358	0.23216948992229358	0.23216948992229358	0.23216948992229358	0.23216948992229358	0.23216948992229358	0.23216948992229358	0.23216948992229358	0.23216948992229358	0.23216948992229358	0.23216948992229358	0.23216948992229358	0.23216948992229358	0.23216948992229358	0.23216948992229358	0.23216948992229358
0.18523340649958447	0.1388163384982735	0.16672812119750252	0.14903638693734547	0.24571673459000726	0.2033868135882123	0.16194459581127615	0.20531260352827668	0.19549445062382703	0.21496925786757995	0.17141236538899654	0.18999269610792463	0.15063105878037836	0.1952811057155622	0.1816233550974795	0.17788178704423108	0.15274932683760428	0.1633457582356887	0.21706115395230505	0.1555572782589905	0.13916272897912088	0.19363949188115553	0.1997713444438761	0.1967054181625158	0.1967054181625158	0.1967054181625158	0.1967054181625158	0.1967054181625158	0.1967054181625158	0.1967054181625158	0.1967054181625158	0.1967054181625158	0.1967054181625158	0.1967054181625158	0.1967054181625158	0.1967054181625158	0.1967054181625158	0.1967054181625158	0.1967054181625158	0.1967054181625158	0.1967054181625158	0.1967054181625158	0.1967054181625158	0.1967054181625158	0.1967054181625158	0.1967054181625158	0.1967054181625158	0.1967054181625158	0.1967054181625158	0.1967054181625158
0.12563506082816206	0.14906597863632726	0.1774475368452207	0.1429974139656246	0.1811533264719789	0.16354545950169985	0.1996864644577446	0.13819093043804162	0.17247777058507746	0.15720615069381752	0.17599256522712367	0.16395724811296686	0.149323066515565	0.16039614295688062	0.1491079339817136	0.1644630165800174	0.15340762428695534	0.19643223698791257	0.1468140663577618	0.1540069538626663	0.15306160036351013	0.13312377402708592	0.14309268719529802	0.14309268719529802	0.14309268719529802	0.14309268719529802	0.14309268719529802	0.14309268719529802	0.14309268719529802	0.14309268719529802	0.14309268719529802	0.14309268719529802	0.14309268719529802	0.14309268719529802	0.14309268719529802	0.14309268719529802	0.14309268719529802	0.14309268719529802	0.14309268719529802	0.14309268719529802	0.14309268719529802	0.14309268719529802	0.14309268719529802	0.14309268719529802	0.14309268719529802	0.14309268719529802	0.14309268719529802	0.14309268719529802	0.14309268719529802	0.14309268719529802
0.12686175429387928	0.13776698388247832	0.1373056452529685	0.1677625418608316	0.17906402915850725	0.1419863626518852	0.17736730094912612	0.1471958433237399	0.11993014530181852	0.16520439945446053	0.16406198299719033	0.15574059466444784	0.1566164758553411	0.11963002223173543	0.12694277406527685	0.1687926054367861	0.17013552885873237	0.1363717701679712	0.1577386247130328	0.16206722632512435	0.12310379352515072	0.13738671831652235	0.14143312262985566	0.15749035001466077	0.1547573823833655	0.14606565278482375	0.12795616202976584	0.1601493631645881	0.17435916164488732	0.08488600566435543	0.21647538803841423	0.15068069685138483	0.15068069685138483	0.15068069685138483	0.15068069685138483	0.15068069685138483	0.15068069685138483	0.15068069685138483	0.15068069685138483	0.15068069685138483	0.15068069685138483	0.15068069685138483	0.15068069685138483	0.15068069685138483	0.15068069685138483	0.15068069685138483	0.15068069685138483	0.15068069685138483	0.15068069685138483	0.15068069685138483
0.10492115342449236	0.07994568806094231	0.08937355844629737	0.08622448053882806	0.11573306316294342	0.12788593552285515	0.10286694565431087	0.07947969763913794	0.09101139179145937	0.105126935379737	0.11377367359283651	0.10834803295413276	0.10785075697667902	0.12021675446855502	0.1008281373343738	0.1074494160436819	0.10240796530472908	0.11061453144460878	0.13330880695230318	0.1167985556415052	0.10415659507584275	0.1108600863908615	0.09775331183258097	0.11057084550657294	0.10596411123852503	0.1046163886946574	0.11945561303433769	0.14676593817971473	0.10245716547219173	0.0864249009499935	0.09914094159977593	0.09278292127488472	0.09278292127488472	0.09278292127488472	0.09278292127488472	0.09278292127488472	0.09278292127488472	0.09278292127488472	0.09278292127488472	0.09278292127488472	0.09278292127488472	0.09278292127488472	0.09278292127488472	0.09278292127488472	0.09278292127488472	0.09278292127488472	0.09278292127488472	0.09278292127488472	0.09278292127488472	0.09278292127488472
0.16199757979521723	0.1684190494110914	0.14001155024762865	0.13448762569871647	0.1346379819701888	0.1773789644028727	0.14194199858072118	0.15359882448635628	0.14348178199026282	0.2031081400001304	0.1428354388983608	0.17145727398349464	0.1468914877496982	0.16805041039498436	0.1568399024318479	0.15558396740544483	0.156123000059848	0.14268015739813752	0.18494050205257337	0.1646159515233944	0.15877578874264803	0.16169587013302122	0.16169587013302122	0.16169587013302122	0.16169587013302122	0.16169587013302122	0.16169587013302122	0.16169587013302122	0.16169587013302122	0.16169587013302122	0.16169587013302122	0.16169587013302122	0.16169587013302122	0.16169587013302122	0.16169587013302122	0.16169587013302122	0.16169587013302122	0.16169587013302122	0.16169587013302122	0.16169587013302122	0.16169587013302122	0.16169587013302122	0.16169587013302122	0.16169587013302122	0.16169587013302122	0.16169587013302122	0.16169587013302122	0.16169587013302122	0.16169587013302122	0.16169587013302122
0.5279674176906949	0.35780845573915115	0.20024597426154003	0.09669867883520938	0.8015071563933258	0.4381187917291594	0.6321091300385162	0.8832178725571804	0.8750045777870507	0.0	0.3657058284797834	0.6939126184577347	0.35800664254349207	0.0470583830131991	0.7668677808780359	0.7803898117099713	0.0	0.009827993033699927	0.20170925593761782	0.0019834189159010883	0.03399098150328506	0.017987200209593074	0.017987200209593074	0.017987200209593074	0.017987200209593074	0.017987200209593074	0.017987200209593074	0.017987200209593074	0.017987200209593074	0.017987200209593074	0.017987200209593074	0.017987200209593074	0.017987200209593074	0.017987200209593074	0.017987200209593074	0.017987200209593074	0.017987200209593074	0.017987200209593074	0.017987200209593074	0.017987200209593074	0.017987200209593074	0.017987200209593074	0.017987200209593074	0.017987200209593074	0.017987200209593074	0.017987200209593074	0.017987200209593074	0.017987200209593074	0.017987200209593074	0.017987200209593074
0.14173656746036237	0.1707097026404714	0.1679059243076958	0.10670264832624593	0.16212903789698735	0.16679998307143384	0.1443783607278329	0.18330310151978407	0.18421950783278712	0.18544018784351946	0.12698594049784448	0.13309464341449403	0.16346910927270786	0.162705585887038	0.1700892753853333	0.1605540023068715	0.16036279983388008	0.1695917338044694	0.17046791562927305	0.12199535974966202	0.1527626708498613	0.2210790941313987	0.17857283852676767	0.16065975169491348	0.15793931302030392	0.1147721088043286	0.1880140416844129	0.17140393190223777	0.13647265324885605	0.15393829257554692	0.15393829257554692	0.15393829257554692	0.15393829257554692	0.15393829257554692	0.15393829257554692	0.15393829257554692	0.15393829257554692	0.15393829257554692	0.15393829257554692	0.15393829257554692	0.15393829257554692	0.15393829257554692	0.15393829257554692	0.15393829257554692	0.15393829257554692	0.15393829257554692	0.15393829257554692	0.15393829257554692	0.15393829257554692	0.15393829257554692
0.09090037720739745	0.12271630588377855	0.12357193682719166	0.11716883924489967	0.09886803487253085	0.13294885333714204	0.13191631751477417	0.1422165521995662	0.10881177322314232	0.14740348957504057	0.11403666445083852	0.1333005808386995	0.11398400473621408	0.15599411686463763	0.11765617897617671	0.13862204496757846	0.1193374281277815	0.138959115923822	0.1374206609310435	0.10069696907993025	0.12787731000516758	0.1259209640734778	0.10869230280862416	0.12013169099116833	0.0978226353591253	0.11517432300136181	0.13955615962683024	0.14260807913523305	0.13540432056181967	0.12446173550191433	0.13519867554957854	0.1137831980169419	0.1429870852392826	0.12674005345472733	0.13459667699315606	0.13066836522394168	0.13066836522394168	0.13066836522394168	0.13066836522394168	0.13066836522394168	0.13066836522394168	0.13066836522394168	0.13066836522394168	0.13066836522394168	0.13066836522394168	0.13066836522394168	0.13066836522394168	0.13066836522394168	0.13066836522394168	0.13066836522394168
0.06169284360197747	0.08146336331379153	0.10265994209726996	0.10234151566967052	0.08110049707313759	0.09116019871349909	0.09515464911788227	0.10547808369023115	0.0921376658252904	0.10568268243158736	0.09225802578041312	0.07015753920681894	0.10625499519572042	0.0959207859188093	0.11105371598497545	0.0833291410171592	0.08249032511999894	0.10950695653770784	0.08186421340157378	0.10194709688757489	0.06322317848307107	0.11195276574925718	0.10021040727621487	0.10487183847721038	0.09105410391983072	0.12093596402088484	0.0858554214294873	0.09777869840323988	0.0963967615678353	0.1121569702047074	0.1294450292742153	0.0880313692364773	0.14056521745065698	0.11248863812210037	0.12932398670296721	0.11837889391840946	0.10505803716656703	0.09547373961722304	0.1105151199843085	0.0928310588347862	0.10167308940954736	0.10167308940954736	0.10167308940954736	0.10167308940954736	0.10167308940954736	0.10167308940954736	0.10167308940954736	0.10167308940954736	0.10167308940954736	0.10167308940954736
0.1332598623242216	0.13381044172659948	0.09661418115311349	0.16613339865128723	0.12482122592787487	0.17391555304845058	0.12697476624595094	0.12901639694106276	0.13264009703944127	0.153979273039598	0.13786277426450091	0.14305206991991948	0.14128247114916118	0.15093070532383213	0.136510596896407	0.1183409941459603	0.15209691810206225	0.14081382210061003	0.12429107717579017	0.149959800843893	0.13559503276623988	0.10212544530694864	0.14200901557100148	0.12306819432390363	0.12090907394597407	0.12198863413493885	0.12198863413493885	0.12198863413493885	0.12198863413493885	0.12198863413493885	0.12198863413493885	0.12198863413493885	0.12198863413493885	0.12198863413493885	0.12198863413493885	0.12198863413493885	0.12198863413493885	0.12198863413493885	0.12198863413493885	0.12198863413493885	0.12198863413493885	0.12198863413493885	0.12198863413493885	0.12198863413493885	0.12198863413493885	0.12198863413493885	0.12198863413493885	0.12198863413493885	0.12198863413493885	0.12198863413493885
0.09474612271457847	0.11239847464662014	0.13462125802881195	0.1091599885416679	0.13783021710523444	0.09736771805506747	0.1364406681246632	0.1188076271110705	0.11470475998424981	0.12235697874829835	0.10955211641799088	0.10201390418052779	0.09961315010599808	0.11415402524487513	0.0976126030259195	0.12214103407577714	0.11942039478797782	0.09775079879563227	0.1453870059222351	0.12684970813731677	0.13524159489020743	0.14511715528423913	0.09115568602727861	0.12950676642890105	0.12484591705685355	0.10355770060011328	0.1084949499480992	0.12867826009277986	0.12377316247360855	0.12266089198557897	0.11925835050106035	0.12095962124331966	0.12095962124331966	0.12095962124331966	0.12095962124331966	0.12095962124331966	0.12095962124331966	0.12095962124331966	0.12095962124331966	0.12095962124331966	0.12095962124331966	0.12095962124331966	0.12095962124331966	0.12095962124331966	0.12095962124331966	0.12095962124331966	0.12095962124331966	0.12095962124331966	0.12095962124331966	0.12095962124331966
0.585540010280861	0.9174311318773303	0.38971320764446277	0.5031225482740543	0.27307037073302126	0.4212653578523867	0.7694892147515766	0.6029502180536068	0.6387824914179525	0.5453115975480263	0.343103927299284	0.4465782987511002	0.47944147660039943	0.5527567145893229	0.6945722833759554	0.4851047797194217	0.5034269926461821	0.03793465069210671	0.47799701329771294	0.44579154144918476	1.0000372088140705	0.43996129523791616	0.5794574844403059	0.18410029418276855	0.48342674636731325	0.35074462775359555	0.4170856870604544	0.4170856870604544	0.4170856870604544	0.4170856870604544	0.4170856870604544	0.4170856870604544	0.4170856870604544	0.4170856870604544	0.4170856870604544	0.4170856870604544	0.4170856870604544	0.4170856870604544	0.4170856870604544	0.4170856870604544	0.4170856870604544	0.4170856870604544	0.4170856870604544	0.4170856870604544	0.4170856870604544	0.4170856870604544	0.4170856870604544	0.4170856870604544	0.4170856870604544	0.4170856870604544
0.10714938541562051	0.11344292750866465	0.12622502739644698	0.10860937067744192	0.07328564700130123	0.09555892620000865	0.06731172005913952	0.08613226147650974	0.08801023499949168	0.09226510591915593	0.09274135765176482	0.0945651017820048	0.10361397494600054	0.0850098593258039	0.08607325842468773	0.1025904907076072	0.0940826915554661	0.09909882615597009	0.08588282491956917	0.1027596943048864	0.09759569950440738	0.08625553084426912	0.08248062899748719	0.08436807992087816	0.08436807992087816	0.08436807992087816	0.08436807992087816	0.08436807992087816	0.08436807992087816	0.08436807992087816	0.08436807992087816	0.08436807992087816	0.08436807992087816	0.08436807992087816	0.08436807992087816	0.08436807992087816	0.08436807992087816	0.08436807992087816	0.08436807992087816	0.08436807992087816	0.08436807992087816	0.08436807992087816	0.08436807992087816	0.08436807992087816	0.08436807992087816	0.08436807992087816	0.08436807992087816	0.08436807992087816	0.08436807992087816	0.08436807992087816
0.15594048114894563	0.12448209702111292	0.14650443379506484	0.13883694203919766	0.13727445891716633	0.1332045007229469	0.16731566453416627	0.15843170709361742	0.12814561739101712	0.15534273810183777	0.13926811558099295	0.13565988725225678	0.15562849729832862	0.13241470948496717	0.12895283485406878	0.16070262750416991	0.13622381531047317	0.11174219345154135	0.1296052280381336	0.16765111102207184	0.15814195297918027	0.1590968015786622	0.14751000226684283	0.13515660773979335	0.14029026006468182	0.1652622372498166	0.15431405125575431	0.14345338351165196	0.15405403820272995	0.12253263385473229	0.2208033726590735	0.17166800325690287	0.17166800325690287	0.17166800325690287	0.17166800325690287	0.17166800325690287	0.17166800325690287	0.17166800325690287	0.17166800325690287	0.17166800325690287	0.17166800325690287	0.17166800325690287	0.17166800325690287	0.17166800325690287	0.17166800325690287	0.17166800325690287	0.17166800325690287	0.17166800325690287	0.17166800325690287	0.17166800325690287
0.30778070523105633	0.24483505414217993	0.21788285202312527	0.3870374477314309	0.25558919336476593	0.33560921205571204	0.27549073675380464	0.4918406800103778	0.3129326061533612	0.27198924308809547	0.2575655316594598	0.3005791128020065	0.2702953526018018	0.23063591776958345	0.297958942050633	0.16008869528577793	0.08358828989066944	0.07755852278093607	0.2852027867159673	0.186602116216395	0.23950148711250516	0.27653326650149307	0.22766279509052853	0.3207892118973648	0.2076360572517376	0.10307616380376927	0.27206505760358307	0.3434902423279069	0.3221749610041709	0.20668054967376912	0.30593831924387654	0.1317498640550594	0.31877168359743846	0.28464443928386296	0.30835497667957534	0.33509166735730334	0.33356200646894857	0.41379093067347544	0.373676468571212	0.373676468571212	0.373676468571212	0.373676468571212	0.373676468571212	0.373676468571212	0.373676468571212	0.373676468571212	0.373676468571212	0.373676468571212	0.373676468571212	0.373676468571212
0.14091220201126453	0.12537524944352257	0.1253303696030438	0.1988028386202237	0.029467011336461613	0.052119610656490935	0.1259744852611419	0.14527392259959507	0.2207255443927755	0.1711245766476325	0.1617955701032308	0.2744385591413651	0.24065201053495835	0.2437892452529302	0.3473448316992384	0.2626281357369883	0.42897324415060795	0.2846139521389706	0.3293377335834778	0.39940607849447585	0.5278643201028249	0.347432813868875	0.3488334384542607	0.2906753945930434	0.29517249422754177	0.28371873022749333	0.41498150202772127	0.25756274948079455	0.26806946549406596	0.2902207592364718	0.370682542309198	0.4322667634156868	0.26519214378260997	0.3503866194914869	0.25312758605610813	0.4857474741309508	0.2417823539519598	0.3785301679985536	0.3471646917493482	0.3056080749523541	0.30631796487673124	0.2887321235546127	0.30452933809251	0.31834119113776405	0.311435264615137	0.311435264615137	0.311435264615137	0.311435264615137	0.311435264615137	0.311435264615137
0.10451650846970638	0.13206200736951354	0.10500762658536637	0.06605474530708477	0.07014684538233026	0.09365438491818134	0.07128334291768852	0.08687609037614029	0.04013900443005593	0.10528199557531165	0.08334806367477465	0.057070537094593324	0.0764019781387428	0.08248348575563583	0.13880247698744405	0.06846787570623643	0.08923717032334363	0.06962597600503359	0.07463628814260682	0.09828225326384235	0.11448503750243165	0.1026225221984035	0.14143540563862875	0.0970743815821382	0.10075536448510476	0.06977178412946278	0.09052867249533146	0.10654325538259614	0.11588720509744291	0.07779981105724303	0.10308984610935533	0.10837150757728109	0.14155070439963452	0.11026549185511349	0.12118193510753064	0.15760077472514913	0.12410039840869941	0.18772567900306342	0.15220378059886758	0.13666847900454732	0.15693750160796527	0.16441343296336636	0.1756507083277496	0.16640696353842627	0.1987761690875188	0.18259156631297252	0.18259156631297252	0.18259156631297252	0.18259156631297252	0.18259156631297252
0.15143807927747693	0.16148975944102906	0.20163849194446423	0.11840143677977852	0.17062298685900062	0.1206269675767798	0.22489382982298997	0.153602062604955	0.15835196205792623	0.18328413675551497	0.15613027257579085	0.1709785073379855	0.17930400840591623	0.1690534899559413	0.21881747974304708	0.13187992730298337	0.22699784322428654	0.181235735464785	0.16702684984037408	0.1825829694880805	0.17324702089703733	0.20386837710544944	0.15072552014300294	0.1575527058515653	0.16406693014325638	0.2372886743034485	0.14713374519925257	0.16687031255347082	0.18839633145235168	0.1433322142085037	0.14254800872412673	0.21883610665654238	0.21141041653014586	0.14926120400396384	0.1611572232844967	0.1742342275619296	0.1831249773896086	0.15771909579961044	0.2424144718074742	0.20006678380354231	0.20006678380354231	0.20006678380354231	0.20006678380354231	0.20006678380354231	0.20006678380354231	0.20006678380354231	0.20006678380354231	0.20006678380354231	0.20006678380354231	0.20006678380354231
0.4744634309441214	0.34325795060146286	0.4318085458071872	0.23653346523319432	0.3820286113128127	0.40076307893394997	0.2570556953932013	0.2670707498269753	0.09697401880923576	0.18202238431810555	0.18202238431810555	0.18202238431810555	0.18202238431810555	0.18202238431810555	0.18202238431810555	0.18202238431810555	0.18202238431810555	0.18202238431810555	0.18202238431810555	0.18202238431810555	0.18202238431810555	0.18202238431810555	0.18202238431810555	0.18202238431810555	0.18202238431810555	0.18202238431810555	0.18202238431810555	0.18202238431810555	0.18202238431810555	0.18202238431810555	0.18202238431810555	0.18202238431810555	0.18202238431810555	0.18202238431810555	0.18202238431810555	0.18202238431810555	0.18202238431810555	0.18202238431810555	0.18202238431810555	0.18202238431810555	0.18202238431810555	0.18202238431810555	0.18202238431810555	0.18202238431810555	0.18202238431810555	0.18202238431810555	0.18202238431810555	0.18202238431810555	0.18202238431810555	0.18202238431810555
0.013836553710067843	0.03658789096793496	0.14657442458888428	0.1638307091218587	0.01680152950508238	0.0	0.01680152950508238	0.0	0.0	0.0	0.0	0.15716530077261223	0.0	0.0	0.10332905722253849	0.0	0.0	0.2011426557385566	0.18209101910224734	0.1668810599559662	0.17448603952910677	0.17448603952910677	0.17448603952910677	0.17448603952910677	0.17448603952910677	0.17448603952910677	0.17448603952910677	0.17448603952910677	0.17448603952910677	0.17448603952910677	0.17448603952910677	0.17448603952910677	0.17448603952910677	0.17448603952910677	0.17448603952910677	0.17448603952910677	0.17448603952910677	0.17448603952910677	0.17448603952910677	0.17448603952910677	0.17448603952910677	0.17448603952910677	0.17448603952910677	0.17448603952910677	0.17448603952910677	0.17448603952910677	0.17448603952910677	0.17448603952910677	0.17448603952910677	0.17448603952910677
0.29683465424195393	0.2991367422894124	0.3175286327904303	0.3256608708650208	0.34776359756212677	0.29926328833784194	0.21260026887407088	0.1824831555447926	0.27158307769503653	0.23824992817901022	0.22057434389689348	0.1875815666431231	0.2566111129475967	0.29177316833461997	0.3456724815846972	0.15210961247819865	0.28154969906682215	0.17356844514509628	0.1738846747241445	0.32051447906419267	0.11184036463698652	0.3204725603526516	0.37259474995007846	0.3266807186091779	0.3851141846665169	0.40605721519807925	0.42212887766004575	0.3133693866943092	0.3919954263034455	0.30955291954471276	0.4425808864938373	0.30454128560678023	0.3735610860503088	0.3735610860503088	0.3735610860503088	0.3735610860503088	0.3735610860503088	0.3735610860503088	0.3735610860503088	0.3735610860503088	0.3735610860503088	0.3735610860503088	0.3735610860503088	0.3735610860503088	0.3735610860503088	0.3735610860503088	0.3735610860503088	0.3735610860503088	0.3735610860503088	0.3735610860503088
0.1382600701672206	0.15238979936062216	0.1317823543452438	0.11894201339732453	0.14493766550803047	0.18341579924333642	0.15478414912559046	0.13977650391482302	0.16389271875957914	0.1809062839802553	0.15434475123175087	0.20538075181251272	0.12800460077433418	0.12794804025576964	0.19392053899250802	0.16784099295701616	0.15857240647646037	0.17949539561096323	0.12426646629970003	0.17308331127188203	0.11468281976276253	0.12530706012702267	0.15796073147673648	0.14163389580187957	0.14163389580187957	0.14163389580187957	0.14163389580187957	0.14163389580187957	0.14163389580187957	0.14163389580187957	0.14163389580187957	0.14163389580187957	0.14163389580187957	0.14163389580187957	0.14163389580187957	0.14163389580187957	0.14163389580187957	0.14163389580187957	0.14163389580187957	0.14163389580187957	0.14163389580187957	0.14163389580187957	0.14163389580187957	0.14163389580187957	0.14163389580187957	0.14163389580187957	0.14163389580187957	0.14163389580187957	0.14163389580187957	0.14163389580187957
0.25409094110201963	0.25633654128653166	0.32565849530547913	0.28384763628216436	0.16826427845237504	0.23027331265573656	0.2408668594954635	0.2069143955946249	0.1659735592279429	0.27726562035337327	0.1680685515215267	0.22266708593745	0.22266708593745	0.22266708593745	0.22266708593745	0.22266708593745	0.22266708593745	0.22266708593745	0.22266708593745	0.22266708593745	0.22266708593745	0.22266708593745	0.22266708593745	0.22266708593745	0.22266708593745	0.22266708593745	0.22266708593745	0.22266708593745	0.22266708593745	0.22266708593745	0.22266708593745	0.22266708593745	0.22266708593745	0.22266708593745	0.22266708593745	0.22266708593745	0.22266708593745	0.22266708593745	0.22266708593745	0.22266708593745	0.22266708593745	0.22266708593745	0.22266708593745	0.22266708593745	0.22266708593745	0.22266708593745	0.22266708593745	0.22266708593745	0.22266708593745	0.22266708593745
0.1749131197574052	0.15005596501939014	0.15145655655943752	0.17923337606289727	0.12761018752987108	0.1495094255438428	0.14640639615601084	0.146384787732198	0.15876220700212992	0.13278585820012648	0.1451259613807854	0.1522546125341962	0.1464523073875629	0.12926310551901357	0.1252354330250256	0.1275494019240439	0.1422868684806734	0.12417804752975303	0.17656256403501971	0.15002302286849598	0.1230029123660084	0.18151877428200183	0.1277211704744465	0.12775092052404843	0.12180179444938175	0.10989560548833871	0.13349751732205783	0.17360212545233006	0.15354982138719395	0.15354982138719395	0.15354982138719395	0.15354982138719395	0.15354982138719395	0.15354982138719395	0.15354982138719395	0.15354982138719395	0.15354982138719395	0.15354982138719395	0.15354982138719395	0.15354982138719395	0.15354982138719395	0.15354982138719395	0.15354982138719395	0.15354982138719395	0.15354982138719395	0.15354982138719395	0.15354982138719395	0.15354982138719395	0.15354982138719395	0.15354982138719395
0.09973079069668653	0.0760666237542624	0.08262146460100092	0.12159620610758283	0.06626372938956406	0.08552937272223501	0.0001436737877085412	0.06396207099692315	0.11820499613701864	0.1534615261604556	0.12220948770920283	0.09608409680344825	0.09297920687785065	0.1276587874902424	0.1478739475908895	0.12384040984179827	0.08250814532903353	0.14242915157083327	0.09274231494950666	0.22690879238360673	0.12353426040503301	0.07534256452442203	0.1897842983360875	0.05008331155402432	0.10867378750806751	0.12627500684460957	0.14387631695514264	0.10729765325388997	0.14718755759390104	0.1983728132276611	0.13298987257179362	0.1009414301835008	0.11696565137764721	0.11696565137764721	0.11696565137764721	0.11696565137764721	0.11696565137764721	0.11696565137764721	0.11696565137764721	0.11696565137764721	0.11696565137764721	0.11696565137764721	0.11696565137764721	0.11696565137764721	0.11696565137764721	0.11696565137764721	0.11696565137764721	0.11696565137764721	0.11696565137764721	0.11696565137764721
0.16506843519438577	0.12913464028886543	0.1434511006928493	0.24304196146191026	0.16470799852679588	0.20446006425454516	0.29781207729007714	0.20327011846007922	0.2002962086657371	0.20856812479208325	0.21195274037060877	0.2265308486920684	0.1750802279075037	0.21500176333534143	0.26478804083423485	0.27948028884708315	0.18548955272429102	0.2255095828026784	0.21429348574498655	0.22010700909065029	0.15450108533268572	0.26081783162532074	0.20850862478654963	0.2129123481945574	0.1723757694428486	0.26106190949167035	0.21368657839913802	0.20705465025828637	0.21807985853008952	0.22764255911392883	0.22760533420333745	0.20458939437280657	0.2828369382644869	0.2162246188441465	0.2621725110964124	0.28744323928292853	0.2748078751896704	0.2748078751896704	0.2748078751896704	0.2748078751896704	0.2748078751896704	0.2748078751896704	0.2748078751896704	0.2748078751896704	0.2748078751896704	0.2748078751896704	0.2748078751896704	0.2748078751896704	0.2748078751896704	0.2748078751896704
0.10177376380787703	0.13364888864352398	0.12150591931191912	0.11312776498098596	0.11525456931156346	0.10489446777274565	0.11890606796928711	0.11403762964184598	0.14936043243658212	0.10480741882232514	0.12497574070279957	0.12600542063556688	0.09940670342621595	0.12130632385502163	0.1351776815589736	0.1534675803368177	0.11622192516755556	0.12169794816665774	0.1245266322473654	0.13834200536297228	0.16177713237004024	0.1260455893569191	0.1293953593537364	0.10351902889921863	0.1325965427917331	0.1365082020876877	0.1565553220473582	0.09653607866269473	0.1432523524850027	0.12090138585028037	0.13975714417014046	0.13032926501021042	0.13032926501021042	0.13032926501021042	0.13032926501021042	0.13032926501021042	0.13032926501021042	0.13032926501021042	0.13032926501021042	0.13032926501021042	0.13032926501021042	0.13032926501021042	0.13032926501021042	0.13032926501021042	0.13032926501021042	0.13032926501021042	0.13032926501021042	0.13032926501021042	0.13032926501021042	0.13032926501021042
0.2155117848211638	0.15850485571444586	0.22080243444662342	0.1704588299968239	0.1639066149483632	0.16945665873866228	0.16892134097553382	0.22697784791985373	0.17001125930868444	0.18145210092134662	0.1626103875203213	0.17971083996818704	0.2009627593193333	0.19711648363004544	0.20345918225538234	0.15281971635018812	0.20003206490827663	0.17341223624725913	0.15534187902160426	0.2105077958778238	0.15881683268051522	0.199614393660335	0.19279401536522794	0.21368657309691486	0.1941394251963785	0.18532166884691334	0.16120321205946062	0.15918097237565174	0.1942737787368862	0.25458433753491033	0.178968650424171	0.19460892829479665	0.29846103127214896	0.22576393503211023	0.1998792813752773	0.2110662179384249	0.18853284200088505	0.19979952996965497	0.19979952996965497	0.19979952996965497	0.19979952996965497	0.19979952996965497	0.19979952996965497	0.19979952996965497	0.19979952996965497	0.19979952996965497	0.19979952996965497	0.19979952996965497	0.19979952996965497	0.19979952996965497
0.05606902120065702	0.0	0.060109207686378015	0.03653843121959417	0.058778816383974426	0.0	0.0	0.0	0.2291737080627141	0.16858723295342423	0.04887579268116206	0.06551331658326415	0.09235978837192682	0.07631709079508046	0.12070827545229118	0.024359812398715097	0.10981981869374693	0.0546494904050395	0.0600832253339755	0.0756701450925067	0.11521852281954044	0.08239422924539022	0.12167451290770132	0.11363895320221144	0.16977163660565703	0.09958824355809992	0.1631514476763851	0.07518941761199166	0.11998567773078729	0.10964514633738867	0.15240204373982255	0.06489903236291635	0.10865053805136944	0.10865053805136944	0.10865053805136944	0.10865053805136944	0.10865053805136944	0.10865053805136944	0.10865053805136944	0.10865053805136944	0.10865053805136944	0.10865053805136944	0.10865053805136944	0.10865053805136944	0.10865053805136944	0.10865053805136944	0.10865053805136944	0.10865053805136944	0.10865053805136944	0.10865053805136944
0.10346552098584243	0.24548969863150624	0.2865865889905456	0.15607566440159473	0.3005859113179294	0.31401195905854595	0.35599104534378084	0.2509743078581357	0.321657012829751	0.32592040729398386	0.32044750167492303	0.26738921470270166	0.28036582864168397	0.24639191306127348	0.2940571462469181	0.315675271311144	0.3411803414904918	0.2978135687051213	0.29890857349750155	0.33398635336680615	0.27778700730383	0.3041369244627444	0.3719275278202438	0.297707862622438	0.274795395565856	0.28695399139786776	0.274742032824585	0.3453693044502711	0.3288876864550529	0.29248808725437286	0.31914261622642714	0.3058153517404	0.3058153517404	0.3058153517404	0.3058153517404	0.3058153517404	0.3058153517404	0.3058153517404	0.3058153517404	0.3058153517404	0.3058153517404	0.3058153517404	0.3058153517404	0.3058153517404	0.3058153517404	0.3058153517404	0.3058153517404	0.3058153517404	0.3058153517404	0.3058153517404
0.10706564382458898	0.09111978913548209	0.10940063045952111	0.09323805847482272	0.10045530236294085	0.13920289256194837	0.16624018719460473	0.13158277686483522	0.17146267319715827	0.14843349324656327	0.1806664400292938	0.18890237037882268	0.21557256272886618	0.22956514565442604	0.19378978902546318	0.15554200309198693	0.17715698045922623	0.2209462357578299	0.17032682713459749	0.2119144768699335	0.15932546664714708	0.18254115638128726	0.2336512288042086	0.18439822172029469	0.16013850427186183	0.14801726991996939	0.1985171917112726	0.15659419623768692	0.15039109144987697	0.17980666512436216	0.1416891784754507	0.18518996165070853	0.15699262668945344	0.18912721472646393	0.18580749985846912	0.22448835920397722	0.16426285493609452	0.1776287784007792	0.18907503484735896	0.22742737040940203	0.20825120262838048	0.20825120262838048	0.20825120262838048	0.20825120262838048	0.20825120262838048	0.20825120262838048	0.20825120262838048	0.20825120262838048	0.20825120262838048	0.20825120262838048
0.12870942601388718	0.09870053629109599	0.14284468400766662	0.09877602460432999	0.09540794730294332	0.0935314137590805	0.10731216920062682	0.14940585708674126	0.12166981892978361	0.1435310860431819	0.12931524577012696	0.16372633595049496	0.11228534612347736	0.12614061079731986	0.15057801951375205	0.12488233492675845	0.10517201502238958	0.1005555578161397	0.11656854701278539	0.13739516122176362	0.12621791357856477	0.13553430064100797	0.14231277523400576	0.13250978245136413	0.14275976449618274	0.1460428971940569	0.14896029345597867	0.11322698000905286	0.10050554292800648	0.12108536197549713	0.11462856757081837	0.13487572716332896	0.10686913802027934	0.11879191304925985	0.1293336024351919	0.12406275774222586	0.12406275774222586	0.12406275774222586	0.12406275774222586	0.12406275774222586	0.12406275774222586	0.12406275774222586	0.12406275774222586	0.12406275774222586	0.12406275774222586	0.12406275774222586	0.12406275774222586	0.12406275774222586	0.12406275774222586	0.12406275774222586
0.18876392393274108	0.2464987796454411	0.23748495224583466	0.25236765955754153	0.2685758665109438	0.22859479193376644	0.23544509643176476	0.25226822962591416	0.1889023700264458	0.25949280450067164	0.29760291532488836	0.22494511168469944	0.15906097864667226	0.23944057140710615	0.23773065013020345	0.22017499632746348	0.22804044443988666	0.28761626832718185	0.17247800372516753	0.2287791110857411	0.17239393839496553	0.243756130148407	0.19473510295066068	0.14847719834424075	0.15722371008100341	0.31143238717178834	0.2266240331338262	0.23873888398286527	0.26943080191603674	0.18817518673001313	0.22880299432302492	0.22880299432302492	0.22880299432302492	0.22880299432302492	0.22880299432302492	0.22880299432302492	0.22880299432302492	0.22880299432302492	0.22880299432302492	0.22880299432302492	0.22880299432302492	0.22880299432302492	0.22880299432302492	0.22880299432302492	0.22880299432302492	0.22880299432302492	0.22880299432302492	0.22880299432302492	0.22880299432302492	0.22880299432302492
0.31569235667422857	0.7075041714427743	0.4404868582493169	0.3937455770608269	0.5812924803083588	0.2873925401223956	0.37764558573441426	0.3686453603233667	0.3201769377458627	0.36366502405247697	0.3899803435658536	0.35854927489357213	0.38686166679910516	0.494848037580296	0.5125252705129295	0.6426708661432279	0.4973736686164414	0.45968770812089504	0.40299816314845444	0.5156627997457828	0.46701833858792025	0.3444000917892294	0.36490709336320215	0.5490747718842771	0.44057166203286996	0.41437068571291297	0.4815058235519657	0.3251421562923763	0.4779704761877946	0.4083974834240592	0.38143080098006577	0.4405911348671	0.3714199940722135	0.3862351904621982	0.49187416876952517	0.43905467961586164	0.43905467961586164	0.43905467961586164	0.43905467961586164	0.43905467961586164	0.43905467961586164	0.43905467961586164	0.43905467961586164	0.43905467961586164	0.43905467961586164	0.43905467961586164	0.43905467961586164	0.43905467961586164	0.43905467961586164	0.43905467961586164
0.10555305737450357	0.15758215736116787	0.11349070842156059	0.1074493840746429	0.12222070425358064	0.14166453596449446	0.11787301163237598	0.11924573985956854	0.14561777668520878	0.13320200838634208	0.15696497055698816	0.12382320655231024	0.15241058188659132	0.15521510423802104	0.1384906291545834	0.1456129245008724	0.13825812152494052	0.13629162604998515	0.13984858110312443	0.135092897472899	0.1506853964316004	0.14903977023404905	0.16460336188909444	0.13419405774233958	0.12217509016199456	0.16872970789254108	0.1869290214062115	0.1694032316701694	0.11051440621881678	0.15942943868907278	0.1390168660332449	0.1608432651000019	0.1336309087583495	0.15340429325259136	0.1471657864762307	0.15028503986441102	0.15028503986441102	0.15028503986441102	0.15028503986441102	0.15028503986441102	0.15028503986441102	0.15028503986441102	0.15028503986441102	0.15028503986441102	0.15028503986441102	0.15028503986441102	0.15028503986441102	0.15028503986441102	0.15028503986441102	0.15028503986441102
0.14586366671423256	0.12167244328990819	0.17634442838314113	0.12616938504423997	0.15036581102868884	0.1301660551925203	0.13837261827791225	0.15174006636508813	0.11332750135477673	0.16462767080005766	0.161684531989604	0.18572113952320535	0.15354315572730298	0.14704439312967382	0.1665024179780166	0.1631883786365574	0.1330861435034527	0.14041463820286493	0.166334853670085	0.14224522149540086	0.1420733320772769	0.12324500585841255	0.14581775422353996	0.18571815462913194	0.12415786516738547	0.13386655514526727	0.15602832387883003	0.17068730574376728	0.12593966030815373	0.18493845072250004	0.15663252347153178	0.1707854870970159	0.1707854870970159	0.1707854870970159	0.1707854870970159	0.1707854870970159	0.1707854870970159	0.1707854870970159	0.1707854870970159	0.1707854870970159	0.1707854870970159	0.1707854870970159	0.1707854870970159	0.1707854870970159	0.1707854870970159	0.1707854870970159	0.1707854870970159	0.1707854870970159	0.1707854870970159	0.1707854870970159
0.11758654735922444	0.10230934081986563	0.1379527647807286	0.12437282439335925	0.12090045776190875	0.10930513783393318	0.1317346180500841	0.15016937158149074	0.1428537794407468	0.12054324111083106	0.1278455428648273	0.13078781535668568	0.13475033648970208	0.12026373219742546	0.12526764710861168	0.1196569512023901	0.1279844777751043	0.1447376738148997	0.0923078825835943	0.13839491105562807	0.1147713702037779	0.11366188026252202	0.1351398380480754	0.10413103628910964	0.11420683810056087	0.11270185563428621	0.14265967753991965	0.09485389766488359	0.11631205088876445	0.13301640975829523	0.110538322238547	0.11190170906050953	0.11122001564952827	0.11122001564952827	0.11122001564952827	0.11122001564952827	0.11122001564952827	0.11122001564952827	0.11122001564952827	0.11122001564952827	0.11122001564952827	0.11122001564952827	0.11122001564952827	0.11122001564952827	0.11122001564952827	0.11122001564952827	0.11122001564952827	0.11122001564952827	0.11122001564952827	0.11122001564952827
0.0751405485519616	0.0817778352245028	0.09335777224985739	0.09609779569278797	0.10774079144323047	0.09077640207462388	0.11095678899330595	0.11129223414394308	0.12290878688820803	0.11871618096274242	0.11511160414187355	0.10125781101755221	0.09467611235714615	0.09808683450625247	0.10427949189724357	0.08413282957022551	0.11383000484682762	0.08657347875420708	0.08818311075686562	0.13264866762847222	0.09406702301534521	0.1058852554287655	0.09305090105435461	0.09751124742783003	0.10429615501693819	0.08306480713904837	0.09719342080444184	0.0901291139717451	0.0901291139717451	0.0901291139717451	0.0901291139717451	0.0901291139717451	0.0901291139717451	0.0901291139717451	0.0901291139717451	0.0901291139717451	0.0901291139717451	0.0901291139717451	0.0901291139717451	0.0901291139717451	0.0901291139717451	0.0901291139717451	0.0901291139717451	0.0901291139717451	0.0901291139717451	0.0901291139717451	0.0901291139717451	0.0901291139717451	0.0901291139717451	0.0901291139717451
0.07330786412588036	0.09968701100277541	0.10915312486332689	0.09653086560242352	0.09351534422807979	0.10097288049348076	0.07840586151680545	0.07006826995194411	0.09813690349674753	0.0926186744374863	0.09538237624983002	0.09357644399778135	0.08794863177721873	0.0826765599809409	0.0941744407313849	0.10866285770619093	0.07150282161973245	0.09633293204850822	0.09259622960424814	0.10422639525044221	0.07749151671659324	0.07644234234542477	0.08084537906590947	0.09409587315223841	0.10899487339459239	0.08113210335848249	0.11847013953267559	0.09367769421073924	0.09552190773095671	0.09479597795707631	0.09131753744152037	0.09544568658048616	0.08817598384746225	0.10200178540889077	0.08424182422883292	0.09924572885673999	0.08893109939695151	0.1070797258548948	0.1201874624664913	0.0753988241016168	0.10282859492877972	0.07150300091459681	0.09358269708177835	0.07046380847346957	0.09300401456394494	0.07979524838793209	0.08930975671922713	0.0845525025535796	0.0845525025535796	0.0845525025535796
0.0	0.42730352384239195	0.0	0.01734433802643	0.0	0.4787381840332791	0.0	0.45022906321365663	0.2736795957305983	0.005014860582399383	0.4389116509293825	0.10217809879035976	0.0	0.5074779418935399	0.0	0.4389116509293825	0.18257639322521416	0.0	0.0	0.44417502999947717	0.0	0.017331691707476976	0.45022906321365663	0.0	0.0010120651597565408	0.10292475719489337	0.0010120651597565408	0.20810592441842976	0.4922567578857392	0.46373445904002875	0.10217809879035976	0.5801157229355575	0.5065505382119272	0.5433331305737422	0.5433331305737422	0.5433331305737422	0.5433331305737422	0.5433331305737422	0.5433331305737422	0.5433331305737422	0.5433331305737422	0.5433331305737422	0.5433331305737422	0.5433331305737422	0.5433331305737422	0.5433331305737422	0.5433331305737422	0.5433331305737422	0.5433331305737422	0.5433331305737422
0.0	0.0	0.001859118304369496	0.0	0.33538464526573664	1.144999701411067	0.8267179959123446	1.2774158388471621	0.18906816248851274	0.6498777827099327	0.805324884403353	0.1876965844892131	0.0	0.0	0.08619216956403575	0.5292552674202596	0.7518544490037522	0.03186077100990683	0.001859118304369496	0.8856211151469144	0.868829347133105	0.7191717324683516	0.8270983780115482	0.3351272249563025	0.0	0.6504252027976904	0.18753874417666544	0.5292552674202595	0.33538464526573664	0.031860771009906835	0.5924949311476105	0.8279500808602959	0.7102225060039532	0.7102225060039532	0.7102225060039532	0.7102225060039532	0.7102225060039532	0.7102225060039532	0.7102225060039532	0.7102225060039532	0.7102225060039532	0.7102225060039532	0.7102225060039532	0.7102225060039532	0.7102225060039532	0.7102225060039532	0.7102225060039532	0.7102225060039532	0.7102225060039532	0.7102225060039532
0.06893288128074866	0.07960090699539739	0.0796952661028468	0.08110217930441968	0.07495647851221746	0.0864225619934354	0.07734857090247835	0.07884035352916578	0.05811851487597046	0.07177151801854202	0.06686336474354239	0.08811423718625747	0.05833792891664747	0.08686163716145093	0.08710836576183369	0.06848118832038383	0.07771286601586425	0.0766887614691285	0.07324635035658814	0.07335184925979779	0.09236975618796765	0.08286080272388271	0.08286080272388271	0.08286080272388271	0.08286080272388271	0.08286080272388271	0.08286080272388271	0.08286080272388271	0.08286080272388271	0.08286080272388271	0.08286080272388271	0.08286080272388271	0.08286080272388271	0.08286080272388271	0.08286080272388271	0.08286080272388271	0.08286080272388271	0.08286080272388271	0.08286080272388271	0.08286080272388271	0.08286080272388271	0.08286080272388271	0.08286080272388271	0.08286080272388271	0.08286080272388271	0.08286080272388271	0.08286080272388271	0.08286080272388271	0.08286080272388271	0.08286080272388271
0.06045392650318862	0.07896079647631359	0.07053402486034446	0.08702665055202614	0.07071211855530438	0.07103171573304008	0.07660194890850447	0.06438395151955777	0.09275244622142598	0.08762619741141796	0.061889171774072216	0.06764137839964168	0.07999299712948844	0.06810412161649756	0.08850537103250002	0.07171942432771486	0.08240138633924009	0.09006965237191869	0.08139315012512173	0.07602641593463948	0.06976712764923952	0.07056198882322144	0.07016455823623047	0.07016455823623047	0.07016455823623047	0.07016455823623047	0.07016455823623047	0.07016455823623047	0.07016455823623047	0.07016455823623047	0.07016455823623047	0.07016455823623047	0.07016455823623047	0.07016455823623047	0.07016455823623047	0.07016455823623047	0.07016455823623047	0.07016455823623047	0.07016455823623047	0.07016455823623047	0.07016455823623047	0.07016455823623047	0.07016455823623047	0.07016455823623047	0.07016455823623047	0.07016455823623047	0.07016455823623047	0.07016455823623047	0.07016455823623047	0.07016455823623047
0.08195783770135215	0.06952631337815365	0.08183457773628307	0.08329902676769103	0.07339195728909217	0.088178563867156	0.08640602590635567	0.08917148848341513	0.08420984892052871	0.10644061603418911	0.06581985543991026	0.09538982127667513	0.07876342916705535	0.05868150467770688	0.10199282145464782	0.06673827555200831	0.09069510735355216	0.07061586213479118	0.08521822949844987	0.08476386510779364	0.10249639875967276	0.06732190274093999	0.08490915075030639	0.08490915075030639	0.08490915075030639	0.08490915075030639	0.08490915075030639	0.08490915075030639	0.08490915075030639	0.08490915075030639	0.08490915075030639	0.08490915075030639	0.08490915075030639	0.08490915075030639	0.08490915075030639	0.08490915075030639	0.08490915075030639	0.08490915075030639	0.08490915075030639	0.08490915075030639	0.08490915075030639	0.08490915075030639	0.08490915075030639	0.08490915075030639	0.08490915075030639	0.08490915075030639	0.08490915075030639	0.08490915075030639	0.08490915075030639	0.08490915075030639
0.06255834139956505	0.07140421236378157	0.1041225132086001	0.07331609746805638	0.07131966343740136	0.07039138591829204	0.06428278057211566	0.06714743566238258	0.06479979302536275	0.08913117308537483	0.09679176815675486	0.09742253994609519	0.07312453908010073	0.07979147800435062	0.07931826807385076	0.08809202369079148	0.084891090348555	0.07289939893370002	0.0612327210790593	0.06706606000637966	0.06706606000637966	0.06706606000637966	0.06706606000637966	0.06706606000637966	0.06706606000637966	0.06706606000637966	0.06706606000637966	0.06706606000637966	0.06706606000637966	0.06706606000637966	0.06706606000637966	0.06706606000637966	0.06706606000637966	0.06706606000637966	0.06706606000637966	0.06706606000637966	0.06706606000637966	0.06706606000637966	0.06706606000637966	0.06706606000637966	0.06706606000637966	0.06706606000637966	0.06706606000637966	0.06706606000637966	0.06706606000637966	0.06706606000637966	0.06706606000637966	0.06706606000637966	0.06706606000637966	0.06706606000637966
[truncated: 6 more columns]
