# Supplementary material for: Neuronal tuning aligns dynamically with object and texture manifolds across the visual hierarchy
Source: Nat Neurosci. 2026 Mar 10;29(4):864–75. doi: 10.1038/s41593-026-02207-1 (PMC13061647; doi:10.1038/s41593-026-02207-1)
Supplement: Supplementary file 6 — Average PSTH for each session and thread before or after optimization Fig. 5a. Response rate for each 10 ms time window in csv format to reproduce Fig. 5c. [file 41593_2026_2207_MOESM6_ESM.zip › Figure5C_src_normresp_wdw_120-130_DeePSim_mean.csv]

0	1	2	3	4	5	6	7	8	9	10	11	12	13	14	15	16	17	18	19	20	21	22	23	24	25	26	27	28	29	30	31	32	33	34	35	36	37	38	39	40	41	42	43	44	45	46	47	48	49
0.5141531437820074	0.6074801082212734	0.550013879265588	0.7797237704212052	0.7751148865916788	0.7679479813596851	0.753983266875715	0.7639265000356245	0.7884484236991921	0.7802093070972073	0.7907046453364217	0.8183892012387095	0.7287894022873111	0.7809633731294472	0.9491221943451013	0.9701396205345425	0.9745637277487391	0.8406507445564676	0.9856209489517087	1.001928692388139	0.9751743106480179	1.0731847238562617	0.975032309196891	0.8719393918959016	1.0189064850994929	1.0073002855264712	0.9612531851769938	1.0676691147260953	1.0917026601622368	1.0670557151277589	1.057030941224683	1.062759136092158	1.1716130211469935	1.1447029248786313	1.0673373637275647	0.9878668951910005	0.9841638691600448	1.0055204264680828	1.2000063320710277	1.1440337193045396	0.8982094462712493	1.1206020347751924	1.0157407328513293	1.0238134386730073	0.9985472477288636	0.9321555184474524	1.102510969520325	1.017333243983889	1.017333243983889	1.017333243983889
0.8182086140706688	0.8096176757985056	0.8739225589797892	0.9911012418771236	0.8503619511265914	0.6802143610335906	0.9429474841656471	0.9890085700581609	0.892999643104104	0.9582870366922851	0.8240611418596302	0.879020986267549	0.7941699697581214	1.0597806155437959	1.0594972576104185	0.9187205888041966	0.9190982098150218	0.7842269243566862	0.9880892103193021	0.9714051313574164	1.0046446323287317	0.8008527103515002	0.8217750997222834	0.8294441269805969	0.9407086049031906	0.9039204893302051	0.9662939630493452	0.8712387786633357	0.9518900379932526	0.8530688286022138	0.9035261962408452	0.8840197844628497	1.0452988440065876	1.060648012506908	0.9750452326950215	1.0178466226009648	1.0178466226009648	1.0178466226009648	1.0178466226009648	1.0178466226009648	1.0178466226009648	1.0178466226009648	1.0178466226009648	1.0178466226009648	1.0178466226009648	1.0178466226009648	1.0178466226009648	1.0178466226009648	1.0178466226009648	1.0178466226009648
0.4026479393259456	0.33207893278199324	0.5764981916836077	0.5436263955945788	0.39567961623608483	0.3062946812654229	0.6517531088654118	0.48403647752617934	0.5092136254560508	0.6586008386656826	0.7149751217097711	0.9352795435584481	0.6545479483934854	0.5741772729893116	0.7649847445431833	0.7798763240014991	1.2411132181989473	0.8996806421637517	1.0457361358287502	1.3717227367723763	1.0725629123120382	1.0236452752747076	1.0747990168196448	0.9788784348970128	1.1624124094957984	1.1506183608439806	0.9395024091640396	1.163609161266194	1.2993390131987812	1.238141720169548	1.376100924397512	0.9474224338343776	1.2992565540794279	1.1233394939569028	1.1233394939569028	1.1233394939569028	1.1233394939569028	1.1233394939569028	1.1233394939569028	1.1233394939569028	1.1233394939569028	1.1233394939569028	1.1233394939569028	1.1233394939569028	1.1233394939569028	1.1233394939569028	1.1233394939569028	1.1233394939569028	1.1233394939569028	1.1233394939569028
0.6788174860813385	0.5592498687409438	0.6157478187906688	0.660422171715855	0.6128010207305604	0.7745035088773964	0.6881879587887313	0.755957029084808	0.7776641672445515	0.6464997551973415	0.5757333437003399	0.5426507507207389	0.7166850953981431	0.7198197346080796	0.6985600225332473	0.6363828013892403	0.6767410401070796	0.5721628072067112	0.7910314723454877	0.582365722902809	0.6532345582460278	0.8869778351405885	0.7987639568407713	0.7714552613885494	0.624214966028804	0.6572332499271842	0.739732692660543	0.7138013111867919	0.8654665840466779	0.8840954782390855	0.7014726173007451	0.7880674700014451	0.6803619417499956	0.7975906672441416	0.7335099438506302	0.7862373901629849	0.8115283612391299	0.6617123534677365	0.7366203573534331	0.7366203573534331	0.7366203573534331	0.7366203573534331	0.7366203573534331	0.7366203573534331	0.7366203573534331	0.7366203573534331	0.7366203573534331	0.7366203573534331	0.7366203573534331	0.7366203573534331
0.4938018969800333	0.5797336173813061	0.6952719629254982	0.729963932346856	0.49231661089848616	0.698845743503669	0.6650090065213138	0.6523505561045723	0.6084894181569016	0.6550308419809792	0.6989922910020314	0.8311309880006857	0.8637411374404238	0.8475374952796036	0.7545912603519745	0.8492886853944452	1.0237698923428655	0.9557174893437212	0.94371413433218	1.0767442745227676	1.1551629222295348	1.0999463601334512	1.3695900516907435	1.229247683575732	1.1105740966139586	1.1310525405629097	1.1410939425450224	1.0549747930963311	0.9803510138285395	1.396270077503413	1.1883105456659762	1.1883105456659762	1.1883105456659762	1.1883105456659762	1.1883105456659762	1.1883105456659762	1.1883105456659762	1.1883105456659762	1.1883105456659762	1.1883105456659762	1.1883105456659762	1.1883105456659762	1.1883105456659762	1.1883105456659762	1.1883105456659762	1.1883105456659762	1.1883105456659762	1.1883105456659762	1.1883105456659762	1.1883105456659762
0.6897175217884303	1.0222794562404074	1.0590523578512312	1.1672996309316745	0.9466327804811621	0.8944075284022373	0.5474932222886473	1.1431873847055969	0.862228041456884	0.7934596457757511	0.8425934530649516	0.9190534192970709	0.9731524405574515	1.1139041540632477	0.8046810001321327	0.7960663751693218	0.7891394810218116	0.9296512381374276	0.999028306794264	0.7558568174132654	1.0176009453700594	0.8824298729394173	0.8885900692021349	0.7240550038712691	0.8622338582475726	0.7504286867887942	0.8790060874473512	1.162514423373565	0.9207453330126851	0.7634364462712825	1.048999116049597	0.7542745974288587	1.0691087958223147	0.7590903446386957	0.9444485966160263	0.8855827952846032	0.7228535989000989	0.9671851567186777	1.0630655103243205	0.7441421115408795	0.9036038109326	0.9036038109326	0.9036038109326	0.9036038109326	0.9036038109326	0.9036038109326	0.9036038109326	0.9036038109326	0.9036038109326	0.9036038109326
0.7809408047555506	0.7948646969331686	1.1809107314500318	0.9127813348188245	1.2787439956515836	0.909431755651553	1.1238306401026965	0.8872977024304511	1.20245718406975	0.8411687068915145	0.9163632620029882	1.077822296748383	1.0386991171623103	1.1125232005057197	0.7643310436616562	1.2506888713771223	0.9166742685195268	0.9636605707097483	1.1881215990096503	1.1155928188060928	0.8473553613614117	0.7696263204762313	1.2427896062029276	0.8554709532790358	0.6269006313018441	1.1320218701034386	0.8794612507026414	0.8794612507026414	0.8794612507026414	0.8794612507026414	0.8794612507026414	0.8794612507026414	0.8794612507026414	0.8794612507026414	0.8794612507026414	0.8794612507026414	0.8794612507026414	0.8794612507026414	0.8794612507026414	0.8794612507026414	0.8794612507026414	0.8794612507026414	0.8794612507026414	0.8794612507026414	0.8794612507026414	0.8794612507026414	0.8794612507026414	0.8794612507026414	0.8794612507026414	0.8794612507026414
0.7592980139766822	0.7395961342434864	0.7020627819602814	0.7275283147184102	0.7096330762633976	0.7353310012334309	0.6290459196506696	0.7463949537826324	0.8105972720116684	0.7816291707305286	0.7179342577646698	0.7850018042594622	0.8377120475197801	0.7520105235669353	0.7867893055133426	0.7696600853952084	0.7428157924903533	0.7624396952225425	0.7815097572887976	0.811569700801677	0.9567385263189423	0.8819391487197689	0.8851834980767594	0.935496299089342	0.9352174552252883	0.8578488920077938	0.9161534378384265	0.8870011649231101	0.8870011649231101	0.8870011649231101	0.8870011649231101	0.8870011649231101	0.8870011649231101	0.8870011649231101	0.8870011649231101	0.8870011649231101	0.8870011649231101	0.8870011649231101	0.8870011649231101	0.8870011649231101	0.8870011649231101	0.8870011649231101	0.8870011649231101	0.8870011649231101	0.8870011649231101	0.8870011649231101	0.8870011649231101	0.8870011649231101	0.8870011649231101	0.8870011649231101
0.38968071659169307	0.6333934183416822	0.6393963068173729	0.6569222996141636	0.8327354769369915	0.9011197650185783	0.8683064439410954	0.9155789837470577	0.9054730434069955	0.6931273127718245	0.8822547257334227	0.8295897811861458	0.8815562214850651	0.9638096065273964	1.0090332489131413	1.0253554603514523	1.1012094273815565	1.1194270124907644	1.2006928074531413	1.0481415614125091	1.1047683590227633	1.0796458623430352	1.0514650800274281	1.0695459121913482	1.0951093577609197	1.0785341122852965	0.9872866564290917	1.195916171531878	1.1625788823249155	1.1736978962786124	1.2919249405322426	1.2537582269274996	1.2460210336068112	1.1709847775406776	1.2085029055737444	1.2085029055737444	1.2085029055737444	1.2085029055737444	1.2085029055737444	1.2085029055737444	1.2085029055737444	1.2085029055737444	1.2085029055737444	1.2085029055737444	1.2085029055737444	1.2085029055737444	1.2085029055737444	1.2085029055737444	1.2085029055737444	1.2085029055737444
0.6895619712015744	0.6631343828138624	0.8118270923556425	0.7548207823441417	1.001470146767048	1.194176107288907	1.1117181691493176	1.086693584698672	1.2593521536376178	1.4151164269390293	1.2512098079263465	1.299043145478888	1.042713023096783	1.1871485855050015	0.9259648922921128	1.08078647341804	1.2147825564939925	1.2601160897327766	0.9919476296413949	1.1539708685497752	1.221597438045343	1.1633461293114191	1.26395790053615	1.066164990588417	1.0207088535696691	1.1074290913870997	1.2760339069882474	1.2226137354933928	1.0775443425542037	0.936540282513227	1.0028018926006328	1.1354283023307283	1.0908958631709682	1.1131620827508484	1.1131620827508484	1.1131620827508484	1.1131620827508484	1.1131620827508484	1.1131620827508484	1.1131620827508484	1.1131620827508484	1.1131620827508484	1.1131620827508484	1.1131620827508484	1.1131620827508484	1.1131620827508484	1.1131620827508484	1.1131620827508484	1.1131620827508484	1.1131620827508484
0.533256797820764	0.47595953164177807	0.48875166691968946	0.7325446281952319	0.6242008198720024	0.5857503062698165	0.6733578512687106	0.5348036120999906	0.6862432495234273	0.6587611273589699	0.5731756377447599	0.4998383929821906	0.6865769605954362	0.5892662030269559	0.7565406923499179	0.6839441188499548	0.7013696687706822	0.7018748087973121	0.7526892179767952	0.49393403615882703	0.8580238185002056	0.7217586405698517	0.7898136701288215	0.7482734426127331	0.7635019573958987	0.8445547083991616	0.7520431526958801	0.7481992222223135	0.8493623382544218	0.7791416734326335	0.8389828793921078	0.8090622764123706	0.8090622764123706	0.8090622764123706	0.8090622764123706	0.8090622764123706	0.8090622764123706	0.8090622764123706	0.8090622764123706	0.8090622764123706	0.8090622764123706	0.8090622764123706	0.8090622764123706	0.8090622764123706	0.8090622764123706	0.8090622764123706	0.8090622764123706	0.8090622764123706	0.8090622764123706	0.8090622764123706
0.4738057745107246	0.4060673608093435	0.3686026263105995	0.3706951204728866	0.43706542115783265	0.5024309093377527	0.42518669658936425	0.5166306865465404	0.5001439527398814	0.4274946100208362	0.48867708621777656	0.573793396313109	0.6285902602145682	0.6724666104744573	0.5813461740868895	0.6995311482912747	0.6431265959323726	0.7046331526419922	0.670325574629791	0.7626876042423256	0.7527806186238716	0.8049446952282938	0.7827822654907025	0.8767751964306967	0.8932186165122312	0.7319710373409487	0.9574101188560145	1.024076863440937	0.9387554998605993	1.0015191027674801	1.0183711721119637	1.009945137439722	1.009945137439722	1.009945137439722	1.009945137439722	1.009945137439722	1.009945137439722	1.009945137439722	1.009945137439722	1.009945137439722	1.009945137439722	1.009945137439722	1.009945137439722	1.009945137439722	1.009945137439722	1.009945137439722	1.009945137439722	1.009945137439722	1.009945137439722	1.009945137439722
0.813796120432341	0.8607078541566661	0.8089804568718283	0.9127389096294557	0.8873004324287873	0.8601101242171673	1.1318435789443178	0.8312996345778865	0.9515837722481185	0.8807092291162033	1.126535841725528	1.1874067332474394	1.1904855774033292	1.0431333269097076	1.347359382698527	1.0056612753868988	1.2080514191760467	1.0591077191993408	0.9830878050507916	1.2222046791872345	1.2806285217312128	1.0132143158090134	1.008178466107664	1.121668468369603	1.1394366533290476	1.0405792621325018	1.040160746875799	1.0004591760937986	0.8985110717960053	0.9649621902589435	1.0552845117006169	1.0101233509797802	1.0101233509797802	1.0101233509797802	1.0101233509797802	1.0101233509797802	1.0101233509797802	1.0101233509797802	1.0101233509797802	1.0101233509797802	1.0101233509797802	1.0101233509797802	1.0101233509797802	1.0101233509797802	1.0101233509797802	1.0101233509797802	1.0101233509797802	1.0101233509797802	1.0101233509797802	1.0101233509797802
0.6645060882113615	0.6550139731582255	0.6439118970540911	0.6447154971648709	0.6485495292395727	0.6779365893107341	0.824906820217925	0.7154701468480704	0.7070643743762752	0.895808415312448	0.8692321932211757	0.8243032904414455	0.7544778390889193	0.8243920070192319	0.8569749137667935	0.8595907797049022	0.9319307397190086	0.7824608960937111	0.9130194395730973	0.7052778380073578	0.8001219054707379	0.8164095478277504	0.8742071456185265	0.9170966398360084	1.0048995069903996	0.78554211927825	1.0620332000440256	0.860850331220785	0.8110541720655856	1.0526435125343696	0.9380752965971265	0.9733870792980741	0.9557311879476003	0.9557311879476003	0.9557311879476003	0.9557311879476003	0.9557311879476003	0.9557311879476003	0.9557311879476003	0.9557311879476003	0.9557311879476003	0.9557311879476003	0.9557311879476003	0.9557311879476003	0.9557311879476003	0.9557311879476003	0.9557311879476003	0.9557311879476003	0.9557311879476003	0.9557311879476003
0.4419259733166542	0.4663417608346498	0.43222733665189295	0.5712760228476826	0.6838540400693032	0.5505066951428828	0.5793272791641708	0.6543329771654369	0.6967528815105413	0.902809949767196	0.9423257114838909	0.8251195538833195	0.84893591137582	0.8294481083850208	0.9577946941652153	1.0211791003181923	0.9529698402697803	0.8374922394705125	0.8348073032467593	0.6898872827673685	1.046295942130256	1.0086476930849793	0.9821532589169403	0.7757923188076495	0.9207688431518245	0.8619636933780006	0.7882037016186864	0.8458258760643799	0.9732684469577008	0.9983993103170863	0.9858338786373936	0.9858338786373936	0.9858338786373936	0.9858338786373936	0.9858338786373936	0.9858338786373936	0.9858338786373936	0.9858338786373936	0.9858338786373936	0.9858338786373936	0.9858338786373936	0.9858338786373936	0.9858338786373936	0.9858338786373936	0.9858338786373936	0.9858338786373936	0.9858338786373936	0.9858338786373936	0.9858338786373936	0.9858338786373936
0.5903245945377881	0.38923596354736795	0.4892051397755159	0.5760458007610246	0.5186058618983962	0.5333602284910625	0.47757747488744656	0.5418615937475892	0.548865189394542	0.5532178838220714	0.43186602666646706	0.5678395172235017	0.5031582717675139	0.4828111777060659	0.43076420111995395	0.5616040135836082	0.6556492189912002	0.4865214431606472	0.5072593298872041	0.5829151078399825	0.40058582214176675	0.5099012641229658	0.5332464625151161	0.521573863319041	0.521573863319041	0.521573863319041	0.521573863319041	0.521573863319041	0.521573863319041	0.521573863319041	0.521573863319041	0.521573863319041	0.521573863319041	0.521573863319041	0.521573863319041	0.521573863319041	0.521573863319041	0.521573863319041	0.521573863319041	0.521573863319041	0.521573863319041	0.521573863319041	0.521573863319041	0.521573863319041	0.521573863319041	0.521573863319041	0.521573863319041	0.521573863319041	0.521573863319041	0.521573863319041
0.7554182290684986	0.48720681494309653	0.6256109345631157	0.503341736599482	0.6397170676119062	0.5760914143426653	0.5099322443288995	0.5712699074956086	0.4690307248717098	0.5685329206625277	0.6299095124027309	0.4817557047965545	0.5126610602672421	0.6244908265110616	0.6255155143746662	0.6394002921215906	0.6727125697668784	0.648484782472777	0.6924044461188699	0.6407128895390667	0.7972509604027018	0.842832567213919	0.9350892591978688	0.888960913205894	0.888960913205894	0.888960913205894	0.888960913205894	0.888960913205894	0.888960913205894	0.888960913205894	0.888960913205894	0.888960913205894	0.888960913205894	0.888960913205894	0.888960913205894	0.888960913205894	0.888960913205894	0.888960913205894	0.888960913205894	0.888960913205894	0.888960913205894	0.888960913205894	0.888960913205894	0.888960913205894	0.888960913205894	0.888960913205894	0.888960913205894	0.888960913205894	0.888960913205894	0.888960913205894
0.6294805265630645	0.7604881691314856	1.1785709430745466	0.9098587336498396	0.6820403603595877	0.5893693086660624	0.48432586035162606	0.7203243252343773	0.7810596224544483	0.8368620235885659	0.7082053430095947	0.6236520590011112	0.7313534709224642	0.9675415562851689	0.9548811689204136	0.7514224959222552	0.864984970913839	1.115515408462105	1.0011685257327019	1.0253084298968989	0.7616664280140465	1.1230074470611677	1.1243080894587976	0.9637759225557747	1.3609322590075739	1.2038707805772635	1.1796499407768453	1.2295728816516438	0.9721120904766972	1.0304348242262404	1.0012734573514688	1.0012734573514688	1.0012734573514688	1.0012734573514688	1.0012734573514688	1.0012734573514688	1.0012734573514688	1.0012734573514688	1.0012734573514688	1.0012734573514688	1.0012734573514688	1.0012734573514688	1.0012734573514688	1.0012734573514688	1.0012734573514688	1.0012734573514688	1.0012734573514688	1.0012734573514688	1.0012734573514688	1.0012734573514688
0.4652890068115268	0.42748653175899215	0.7191716712264157	0.7458108993384643	0.7701738889532304	0.6763143114337432	0.6579032687240555	0.5752094543474656	0.6289509364096476	0.6483364149741011	0.7517138202755539	0.5940871852506625	0.6827827766204553	0.6785574514444122	0.7022438208703736	0.8342234683747164	0.8201723824405927	0.6912755843839001	0.8458122804194546	0.916419259412168	0.9384395006644337	0.928967983518654	0.9585329938523309	0.976742621929064	0.8637325285511723	0.9791094772417338	0.8229977497480484	0.8437787717369132	0.9178818028813122	0.8236207210542075	0.7521469950007712	0.7141043271153459	0.7331256610580584	0.7331256610580584	0.7331256610580584	0.7331256610580584	0.7331256610580584	0.7331256610580584	0.7331256610580584	0.7331256610580584	0.7331256610580584	0.7331256610580584	0.7331256610580584	0.7331256610580584	0.7331256610580584	0.7331256610580584	0.7331256610580584	0.7331256610580584	0.7331256610580584	0.7331256610580584
0.8263586121851993	0.6945982886738595	0.7329259006988486	0.7695487119642493	0.8702622459764836	1.0492931497125013	0.8246378062746292	0.8136011967512959	0.7212625300810737	0.4794863258791816	0.627784130427643	0.7892133821856543	0.7292616067962568	0.7509556823466281	0.9325439201069773	0.6919961634132086	0.8590318003401494	0.8895418736788446	0.8720391527137225	1.0305912442287661	1.0635765134543889	1.1282854289254813	0.9919474986254774	0.8381435622070385	0.7603271872620464	0.8878423505450466	1.0322227983072607	0.9681161320308906	0.9156124302974711	1.0461255444957474	0.7804920980209499	0.9683459393092501	1.1242779529442941	0.9116738848968292	0.9798745984454674	0.9457742416711483	0.9457742416711483	0.9457742416711483	0.9457742416711483	0.9457742416711483	0.9457742416711483	0.9457742416711483	0.9457742416711483	0.9457742416711483	0.9457742416711483	0.9457742416711483	0.9457742416711483	0.9457742416711483	0.9457742416711483	0.9457742416711483
0.5216409204522607	0.5357097601874774	0.6956620345814262	0.5977678405710113	0.6987737296997618	0.7822578673031637	0.7790604954711807	0.8631779068208336	0.7492762209671319	0.7236662887936978	0.8778917754891596	1.0194966859175127	0.7189468476648875	0.9153700702863982	1.0944259005063168	1.1200446872593413	1.0234449034292585	1.0634255789733986	1.1132515918852781	1.1394430646914937	1.2997453804722265	1.2638748574315959	1.2508539889421688	1.2366297260366703	1.2820702816676357	1.506022161213466	1.4106614382515446	1.3638169978511412	1.3872392180513429	1.3872392180513429	1.3872392180513429	1.3872392180513429	1.3872392180513429	1.3872392180513429	1.3872392180513429	1.3872392180513429	1.3872392180513429	1.3872392180513429	1.3872392180513429	1.3872392180513429	1.3872392180513429	1.3872392180513429	1.3872392180513429	1.3872392180513429	1.3872392180513429	1.3872392180513429	1.3872392180513429	1.3872392180513429	1.3872392180513429	1.3872392180513429
0.5209049250860377	0.4093790750213437	0.5307615253775666	0.6321088332647565	0.6815481631364341	0.6053017187124701	0.782351711407765	0.5946635806066374	0.6142321484543565	0.6356405482254393	0.6485701182697988	0.7065629358039369	0.5228569818700727	0.6306703020392489	0.7432218692237758	0.7193435717458644	0.8445216385898703	0.8831763340378148	0.5692815524262622	0.6990532984705008	0.6085598574232608	0.631162479273881	0.766359529590232	0.6958154645815546	0.7706190697886146	0.7833994700243044	0.7543934753626554	1.050874168019535	0.883785188813239	0.9673296784163868	0.9673296784163868	0.9673296784163868	0.9673296784163868	0.9673296784163868	0.9673296784163868	0.9673296784163868	0.9673296784163868	0.9673296784163868	0.9673296784163868	0.9673296784163868	0.9673296784163868	0.9673296784163868	0.9673296784163868	0.9673296784163868	0.9673296784163868	0.9673296784163868	0.9673296784163868	0.9673296784163868	0.9673296784163868	0.9673296784163868
0.6566065641582337	0.6756794773755005	0.7600788544212027	0.8128747615709109	0.7875618108454708	0.8339948871579489	1.0016076351160075	0.9993298605716335	0.9589946364771709	0.9942623348340079	0.9432443204712609	0.896829995548626	0.9264226464906107	1.0333778983393538	0.9835675479483762	1.0163738798161508	1.0878730124373772	0.9917844332655319	0.9446342395976697	0.8565089211000395	0.95546633343957	0.7705462811840555	0.9375990963991586	0.9623682569795772	0.8271818566132974	0.8512573831100347	0.839219619861666	0.839219619861666	0.839219619861666	0.839219619861666	0.839219619861666	0.839219619861666	0.839219619861666	0.839219619861666	0.839219619861666	0.839219619861666	0.839219619861666	0.839219619861666	0.839219619861666	0.839219619861666	0.839219619861666	0.839219619861666	0.839219619861666	0.839219619861666	0.839219619861666	0.839219619861666	0.839219619861666	0.839219619861666	0.839219619861666	0.839219619861666
0.5386141594487555	0.5722196515612	0.7652617801300516	0.8298320909735489	0.8558641511233458	0.8940456001146115	0.8586813265517006	0.8631056168060314	1.0381226600385687	0.9769581726322794	0.8842753779834139	0.8646898201561459	0.9031004295199233	0.9379425507827956	0.904818281337793	0.9344051911522573	0.9330408747298189	0.8648304901990184	0.9428639483040764	0.8399410341959983	0.8545565413427142	1.0123175686207002	0.9334370549817073	0.9334370549817073	0.9334370549817073	0.9334370549817073	0.9334370549817073	0.9334370549817073	0.9334370549817073	0.9334370549817073	0.9334370549817073	0.9334370549817073	0.9334370549817073	0.9334370549817073	0.9334370549817073	0.9334370549817073	0.9334370549817073	0.9334370549817073	0.9334370549817073	0.9334370549817073	0.9334370549817073	0.9334370549817073	0.9334370549817073	0.9334370549817073	0.9334370549817073	0.9334370549817073	0.9334370549817073	0.9334370549817073	0.9334370549817073	0.9334370549817073
0.5576520299921425	0.41881985759540524	0.4054400755960948	0.47496607594163476	0.4696870795581815	0.5869007746783416	0.5150127054927521	0.46792562205210736	0.6281362161819051	0.5156892052893941	0.7864881107008846	0.6433415566018029	0.681423683342794	0.7571588445980907	0.7784571296295727	0.7308647287792023	0.778801223139952	0.8546996046054324	0.8191553901149677	1.0095013468775282	0.9042708712483213	0.9573405252702273	0.9079342050392747	0.9237686749893952	1.0384759335903655	1.101316428185848	1.0295822500198133	1.0654493391028306	1.0654493391028306	1.0654493391028306	1.0654493391028306	1.0654493391028306	1.0654493391028306	1.0654493391028306	1.0654493391028306	1.0654493391028306	1.0654493391028306	1.0654493391028306	1.0654493391028306	1.0654493391028306	1.0654493391028306	1.0654493391028306	1.0654493391028306	1.0654493391028306	1.0654493391028306	1.0654493391028306	1.0654493391028306	1.0654493391028306	1.0654493391028306	1.0654493391028306
1.041459037781068	0.9269434558123774	0.8323324701946337	0.9358554786491637	0.8421994828475939	0.8773073654542226	0.8666891825396381	0.8056838539941904	0.8314606754767266	1.0247900212383694	0.7619888522355958	0.8914871739724379	0.951932116201874	1.037682799099196	0.8656345318061089	1.0250662222962545	1.003402341241091	0.8428557143860143	0.9793419953409881	1.1134038641392578	1.152056143946125	1.01890800168878	0.9526268908895746	1.2007240488220512	1.1188584752831572	1.1899325103770573	0.8350174859980428	0.897389292379841	0.8450850518101719	0.8712371720950065	0.8712371720950065	0.8712371720950065	0.8712371720950065	0.8712371720950065	0.8712371720950065	0.8712371720950065	0.8712371720950065	0.8712371720950065	0.8712371720950065	0.8712371720950065	0.8712371720950065	0.8712371720950065	0.8712371720950065	0.8712371720950065	0.8712371720950065	0.8712371720950065	0.8712371720950065	0.8712371720950065	0.8712371720950065	0.8712371720950065
0.8709872740173964	0.7577618989833164	1.0250859106287618	0.8778157569132464	0.9639222863953261	0.7821620917422079	0.8015958890899489	0.851355607807928	0.731106354001817	0.8939406099741778	0.9547567031849553	0.6748925676547244	0.9286624628325073	0.7971128484261746	0.7300664052939607	0.8821192317542733	0.7843342897187447	0.8191122623213873	0.7968614499169147	0.738686991218909	0.8610259807340923	0.934508103337112	0.8313022621258999	0.8920190567790731	0.9049477551238456	0.8998353303463402	0.9423983596220523	0.8447136926421405	1.0308626641044392	0.974564505677344	0.962207024033757	0.9617490692586939	0.7862619862909795	1.0172157831188213	1.0383146881218983	0.8540371995974212	0.8986203675303425	1.0360967405907988	0.9673585540605706	0.9673585540605706	0.9673585540605706	0.9673585540605706	0.9673585540605706	0.9673585540605706	0.9673585540605706	0.9673585540605706	0.9673585540605706	0.9673585540605706	0.9673585540605706	0.9673585540605706
0.13788623951050002	0.17816556723060556	0.08798017303471561	0.10586279862522693	0.1717220999213117	0.12234415655022082	0.1335298210711202	0.15346225559838353	0.11324398715550416	0.14800192799821976	0.18859298229206142	0.2532489270365149	0.4700847796937632	0.41622346491320594	0.3936823981385055	0.39421352845431284	0.35602985208616844	0.38495180527844525	0.5359188093982186	0.5474434601717751	0.5658856138832248	0.776820176897125	0.7173551315010794	0.5392375181371322	0.7132729744649158	0.7911777872111777	0.8088998794085345	0.9444867505605212	0.7916749322503567	0.6632638821062162	0.66284786738295	0.49761119813856164	0.4749283536992215	0.7338000831232308	0.5242193287768508	0.6305706598901746	0.44494109998051407	0.8802506352397197	0.43773297109964104	0.8634557108503724	0.5113370234967874	0.965192304038636	0.7382646637677117	0.7382646637677117	0.7382646637677117	0.7382646637677117	0.7382646637677117	0.7382646637677117	0.7382646637677117	0.7382646637677117
0.5763493521092551	0.7784536275114942	0.8677270965538284	0.8720042385950492	0.849088914578827	0.8667125497047807	0.8794346240725289	0.9636456620178865	1.03033196638051	1.0796272203162123	1.0107002604033137	1.0060793886698738	1.17207176400508	1.1080175303369193	1.1219191482617255	1.1736455164852846	1.0312932766255254	1.2070728191558415	1.1681875906349906	1.2261620334482957	1.193000753764336	1.1406678994151007	1.1514586276830108	1.2686624716873502	1.2083963150640822	1.1408641879305617	1.2012943506696305	1.1968175040424127	1.1990559273560217	1.1990559273560217	1.1990559273560217	1.1990559273560217	1.1990559273560217	1.1990559273560217	1.1990559273560217	1.1990559273560217	1.1990559273560217	1.1990559273560217	1.1990559273560217	1.1990559273560217	1.1990559273560217	1.1990559273560217	1.1990559273560217	1.1990559273560217	1.1990559273560217	1.1990559273560217	1.1990559273560217	1.1990559273560217	1.1990559273560217	1.1990559273560217
0.7173953034399183	0.918549037245246	0.8528677726276179	0.7442183542553088	0.7655950367855572	0.8940789071374102	0.7584496736237539	0.8737078823484226	0.9001543967221426	0.8718521962506285	0.7986257513670291	0.850365269542081	0.9889358846260281	0.8197154011342088	0.8258964774499084	0.8788359418115868	0.8567916608492278	0.8855050800030859	0.9787580723451786	0.7154713628482653	0.8603627426853382	1.054210825583831	0.9398095911741722	0.8937267766171526	0.8929927611483599	0.8933597688827564	0.8933597688827564	0.8933597688827564	0.8933597688827564	0.8933597688827564	0.8933597688827564	0.8933597688827564	0.8933597688827564	0.8933597688827564	0.8933597688827564	0.8933597688827564	0.8933597688827564	0.8933597688827564	0.8933597688827564	0.8933597688827564	0.8933597688827564	0.8933597688827564	0.8933597688827564	0.8933597688827564	0.8933597688827564	0.8933597688827564	0.8933597688827564	0.8933597688827564	0.8933597688827564	0.8933597688827564
0.6770304540323707	0.8471762181974448	0.9502462570012525	0.9624867112950981	0.9082718419857126	0.986793588436708	0.9947018672073898	0.9387885332454473	1.0231737788672632	1.0224140508960522	1.171081509434486	0.9683931280110342	0.9461858052401413	0.9727884822349423	0.9430028864129908	1.0398458892602571	1.0667639459867762	1.01612532083162	1.0014869468209702	1.0117963191082182	1.0464438189485519	1.029120069028385	1.029120069028385	1.029120069028385	1.029120069028385	1.029120069028385	1.029120069028385	1.029120069028385	1.029120069028385	1.029120069028385	1.029120069028385	1.029120069028385	1.029120069028385	1.029120069028385	1.029120069028385	1.029120069028385	1.029120069028385	1.029120069028385	1.029120069028385	1.029120069028385	1.029120069028385	1.029120069028385	1.029120069028385	1.029120069028385	1.029120069028385	1.029120069028385	1.029120069028385	1.029120069028385	1.029120069028385	1.029120069028385
0.5499791310586624	0.7097127838954604	0.6100077294029546	0.7054595971344443	0.7722904786852312	0.7253371598239013	0.9711345753436228	0.8888017001884989	1.0269436411372472	0.9591634860606221	1.1223637144022496	0.8721670797123583	1.1413526187323675	1.1739495689397526	1.036862239456062	0.9285096900908982	1.1515936517936856	1.0349704179528167	1.167710913213654	1.0770564158047795	1.1691247907139373	1.0719880366439911	1.2225552337766743	1.1472716352103327	1.1472716352103327	1.1472716352103327	1.1472716352103327	1.1472716352103327	1.1472716352103327	1.1472716352103327	1.1472716352103327	1.1472716352103327	1.1472716352103327	1.1472716352103327	1.1472716352103327	1.1472716352103327	1.1472716352103327	1.1472716352103327	1.1472716352103327	1.1472716352103327	1.1472716352103327	1.1472716352103327	1.1472716352103327	1.1472716352103327	1.1472716352103327	1.1472716352103327	1.1472716352103327	1.1472716352103327	1.1472716352103327	1.1472716352103327
0.5877261516208766	0.5826098539006879	0.5724393918518152	0.5832086622825856	0.7883403080865644	0.6221924064580667	0.5962052221389438	0.6040110654132831	0.6939566419398381	0.6869765813252958	0.7815083890847848	0.765719721782464	0.6510887070912706	0.921739582274556	0.9204746199789094	0.9759271107600425	0.42164615178238746	0.4778044132199445	0.5086465396250759	0.43132969103915125	0.3974102451045008	0.414369968071826	0.414369968071826	0.414369968071826	0.414369968071826	0.414369968071826	0.414369968071826	0.414369968071826	0.414369968071826	0.414369968071826	0.414369968071826	0.414369968071826	0.414369968071826	0.414369968071826	0.414369968071826	0.414369968071826	0.414369968071826	0.414369968071826	0.414369968071826	0.414369968071826	0.414369968071826	0.414369968071826	0.414369968071826	0.414369968071826	0.414369968071826	0.414369968071826	0.414369968071826	0.414369968071826	0.414369968071826	0.414369968071826
0.801781769551476	0.8457038847186362	0.7995619019260235	0.9254561921818308	1.060097775651676	0.996893778728743	0.8862898254294981	1.0153022081959624	0.8739176893943519	0.8555132905846564	0.8931157698238572	1.0507378388478685	1.0575044278875045	0.9553117012920214	1.134045433645906	1.1085172711765297	1.0781563990255967	1.1896197705912475	1.1261488877880106	1.0961045937374354	1.100641784828557	1.0482795022763574	0.9653614975157363	1.0977324400714488	1.0677938176315367	1.0827631288514927	1.0827631288514927	1.0827631288514927	1.0827631288514927	1.0827631288514927	1.0827631288514927	1.0827631288514927	1.0827631288514927	1.0827631288514927	1.0827631288514927	1.0827631288514927	1.0827631288514927	1.0827631288514927	1.0827631288514927	1.0827631288514927	1.0827631288514927	1.0827631288514927	1.0827631288514927	1.0827631288514927	1.0827631288514927	1.0827631288514927	1.0827631288514927	1.0827631288514927	1.0827631288514927	1.0827631288514927
0.8288758837164113	0.8668902714972743	0.9447877663809653	0.6802127737962155	0.8240015385482936	0.8139335187269803	0.8951787849522683	0.8347505814712006	0.8701121952270026	0.8292258710347125	0.7455959714364249	1.0021405214841128	0.8864294388240528	0.5533547215488459	0.8582733922777236	0.9310058895438628	0.9009588831197093	0.7940975175927497	0.8954103482819553	0.9231528642728077	0.9092816062773815	0.9092816062773815	0.9092816062773815	0.9092816062773815	0.9092816062773815	0.9092816062773815	0.9092816062773815	0.9092816062773815	0.9092816062773815	0.9092816062773815	0.9092816062773815	0.9092816062773815	0.9092816062773815	0.9092816062773815	0.9092816062773815	0.9092816062773815	0.9092816062773815	0.9092816062773815	0.9092816062773815	0.9092816062773815	0.9092816062773815	0.9092816062773815	0.9092816062773815	0.9092816062773815	0.9092816062773815	0.9092816062773815	0.9092816062773815	0.9092816062773815	0.9092816062773815	0.9092816062773815
0.5501165443947186	0.5578612585492002	0.6310211682291239	0.7278222337000891	0.6433524749481953	0.8151409041606401	0.6151452704864606	0.6552582445572668	0.5792887477908686	0.7524494913476347	0.6189585435687106	0.7083490854694423	0.6888875173747215	0.7923285165558597	0.9496611904958647	0.9500005878472767	0.7074748699190722	0.7944540739650168	0.7845132682181084	0.7606267342870073	0.6707480418244711	0.6697522701027784	0.6702501559636248	0.6702501559636248	0.6702501559636248	0.6702501559636248	0.6702501559636248	0.6702501559636248	0.6702501559636248	0.6702501559636248	0.6702501559636248	0.6702501559636248	0.6702501559636248	0.6702501559636248	0.6702501559636248	0.6702501559636248	0.6702501559636248	0.6702501559636248	0.6702501559636248	0.6702501559636248	0.6702501559636248	0.6702501559636248	0.6702501559636248	0.6702501559636248	0.6702501559636248	0.6702501559636248	0.6702501559636248	0.6702501559636248	0.6702501559636248	0.6702501559636248
0.7234200323237427	0.7827454970715402	0.8552385090317451	0.8675244118968535	0.939815932694474	0.90592941901214	0.8096399221699188	0.9781277368687628	0.8698629510949739	0.8793957687454594	0.9294251678540103	0.7954009455013522	0.9075302978224634	0.8995586961064411	0.8592047214286095	1.033042886799584	0.8500316434732885	0.9297191307772983	1.0124057018989392	1.0194758674475575	1.0159407846732482	1.0159407846732482	1.0159407846732482	1.0159407846732482	1.0159407846732482	1.0159407846732482	1.0159407846732482	1.0159407846732482	1.0159407846732482	1.0159407846732482	1.0159407846732482	1.0159407846732482	1.0159407846732482	1.0159407846732482	1.0159407846732482	1.0159407846732482	1.0159407846732482	1.0159407846732482	1.0159407846732482	1.0159407846732482	1.0159407846732482	1.0159407846732482	1.0159407846732482	1.0159407846732482	1.0159407846732482	1.0159407846732482	1.0159407846732482	1.0159407846732482	1.0159407846732482	1.0159407846732482
0.7621429297998387	0.550747421773104	0.5876723131926297	0.671357312306233	0.7127350890130641	0.45552590283111555	0.9579232764061653	0.659337824336372	0.8374920584122003	0.6520787998793615	0.8194501337238067	1.063187884902375	0.9470587347945434	0.8695919593110288	0.8027205301796744	0.7894245637288135	1.0836551643633054	0.9705684780392773	0.9406293228961936	0.9606483796830696	1.142878400236288	0.8341051159130946	0.8758354185066866	1.0149478827393617	1.2300992413832064	1.280066731266692	1.0384435622253494	1.0967220275137786	0.9137553913261778	1.104617416307552	0.8541032840776228	0.9170010289805368	1.0800670113967252	1.1279626189126875	1.07716981534559	1.1025662171291386	1.1025662171291386	1.1025662171291386	1.1025662171291386	1.1025662171291386	1.1025662171291386	1.1025662171291386	1.1025662171291386	1.1025662171291386	1.1025662171291386	1.1025662171291386	1.1025662171291386	1.1025662171291386	1.1025662171291386	1.1025662171291386
0.6310806029627801	0.8501027217100707	0.8801565470368267	0.8712220424528487	0.8359199149219644	0.8266200638145079	0.9252408152972328	1.0321228667162756	0.9211164123427169	1.0007526543839216	1.042346865388377	1.039489795342982	0.934385370868484	0.9471512403382707	0.97968920404203	0.9987758325895348	0.9892325183157824	0.9892325183157824	0.9892325183157824	0.9892325183157824	0.9892325183157824	0.9892325183157824	0.9892325183157824	0.9892325183157824	0.9892325183157824	0.9892325183157824	0.9892325183157824	0.9892325183157824	0.9892325183157824	0.9892325183157824	0.9892325183157824	0.9892325183157824	0.9892325183157824	0.9892325183157824	0.9892325183157824	0.9892325183157824	0.9892325183157824	0.9892325183157824	0.9892325183157824	0.9892325183157824	0.9892325183157824	0.9892325183157824	0.9892325183157824	0.9892325183157824	0.9892325183157824	0.9892325183157824	0.9892325183157824	0.9892325183157824	0.9892325183157824	0.9892325183157824
0.5589317364677243	0.7466535538915563	0.799983533369224	0.839359546626954	0.8104755374545389	0.8638250165865604	0.9217267621899402	0.8944231805997952	0.8879618181499861	0.8707356169631449	0.8704337061478847	0.9650446956021421	1.079260803885251	0.8786325496882309	0.9764015271794029	0.9073640213403956	0.9513031329864224	1.0176018489307752	0.9940790549808877	0.9568744755316742	0.8881585234488526	0.9526928615442273	1.0080341047884016	1.078109581105755	1.0430718429470784	1.0430718429470784	1.0430718429470784	1.0430718429470784	1.0430718429470784	1.0430718429470784	1.0430718429470784	1.0430718429470784	1.0430718429470784	1.0430718429470784	1.0430718429470784	1.0430718429470784	1.0430718429470784	1.0430718429470784	1.0430718429470784	1.0430718429470784	1.0430718429470784	1.0430718429470784	1.0430718429470784	1.0430718429470784	1.0430718429470784	1.0430718429470784	1.0430718429470784	1.0430718429470784	1.0430718429470784	1.0430718429470784
0.6936604328212432	0.9660964275055025	0.7059809966075621	0.787597262604544	1.07681887645995	0.8029958751050832	0.7874230220198637	0.8919252375575406	0.6854196623921213	0.6281583006468701	0.9059251008897539	0.8788031070130208	0.8552242126915846	0.8928543928560896	0.6791190318512187	0.6022068998000677	1.0530058423055413	0.9189266882825118	0.9859662652940265	0.9859662652940265	0.9859662652940265	0.9859662652940265	0.9859662652940265	0.9859662652940265	0.9859662652940265	0.9859662652940265	0.9859662652940265	0.9859662652940265	0.9859662652940265	0.9859662652940265	0.9859662652940265	0.9859662652940265	0.9859662652940265	0.9859662652940265	0.9859662652940265	0.9859662652940265	0.9859662652940265	0.9859662652940265	0.9859662652940265	0.9859662652940265	0.9859662652940265	0.9859662652940265	0.9859662652940265	0.9859662652940265	0.9859662652940265	0.9859662652940265	0.9859662652940265	0.9859662652940265	0.9859662652940265	0.9859662652940265
0.5547055909056703	0.6568489696478477	0.7647102035713492	0.8826518614326225	0.7883296541610306	0.7812975334621808	0.8551451121208657	0.96986326009817	0.8302049678027517	0.997013892658998	0.7867386046161309	0.7411346811346481	0.8826428169290605	0.9498717375123362	0.9528269380733676	0.8913247729276099	0.8665217898294166	1.1437281743470942	1.0051941338801	0.8997435757782958	0.9926011375668045	0.9461723566725501	0.9461723566725501	0.9461723566725501	0.9461723566725501	0.9461723566725501	0.9461723566725501	0.9461723566725501	0.9461723566725501	0.9461723566725501	0.9461723566725501	0.9461723566725501	0.9461723566725501	0.9461723566725501	0.9461723566725501	0.9461723566725501	0.9461723566725501	0.9461723566725501	0.9461723566725501	0.9461723566725501	0.9461723566725501	0.9461723566725501	0.9461723566725501	0.9461723566725501	0.9461723566725501	0.9461723566725501	0.9461723566725501	0.9461723566725501	0.9461723566725501	0.9461723566725501
0.746587612680126	0.8307246312578045	0.774093121308597	0.8343614907731407	0.9985069707662428	0.8754872971101824	1.081454402863007	0.9439012209535486	1.1685397933682118	1.0413023644968173	1.1049210789325146	1.1049210789325146	1.1049210789325146	1.1049210789325146	1.1049210789325146	1.1049210789325146	1.1049210789325146	1.1049210789325146	1.1049210789325146	1.1049210789325146	1.1049210789325146	1.1049210789325146	1.1049210789325146	1.1049210789325146	1.1049210789325146	1.1049210789325146	1.1049210789325146	1.1049210789325146	1.1049210789325146	1.1049210789325146	1.1049210789325146	1.1049210789325146	1.1049210789325146	1.1049210789325146	1.1049210789325146	1.1049210789325146	1.1049210789325146	1.1049210789325146	1.1049210789325146	1.1049210789325146	1.1049210789325146	1.1049210789325146	1.1049210789325146	1.1049210789325146	1.1049210789325146	1.1049210789325146	1.1049210789325146	1.1049210789325146	1.1049210789325146	1.1049210789325146
0.7141442623452353	0.7508365019963751	0.5875790836234194	0.7497479124250533	0.8220221861911973	0.7840540433137473	0.6830799555297212	0.9885911291570113	0.8148239254291487	0.906143551365935	0.8356319126700701	0.6689287577229418	0.8535861793153232	0.8483256103024762	0.9127476140196735	0.8461919401961168	0.9149200386925319	0.9089116356569299	0.9119158371747308	0.9119158371747308	0.9119158371747308	0.9119158371747308	0.9119158371747308	0.9119158371747308	0.9119158371747308	0.9119158371747308	0.9119158371747308	0.9119158371747308	0.9119158371747308	0.9119158371747308	0.9119158371747308	0.9119158371747308	0.9119158371747308	0.9119158371747308	0.9119158371747308	0.9119158371747308	0.9119158371747308	0.9119158371747308	0.9119158371747308	0.9119158371747308	0.9119158371747308	0.9119158371747308	0.9119158371747308	0.9119158371747308	0.9119158371747308	0.9119158371747308	0.9119158371747308	0.9119158371747308	0.9119158371747308	0.9119158371747308
0.2775425124831564	0.6946226818825618	0.41460389290812916	0.9031760931594215	0.9096822939954997	0.6262602909943246	0.6562652220582476	0.6721164104333763	0.7588714796231388	0.8802073503943201	1.0030848122799523	1.1755242168139766	0.8661186801455832	0.7806134925950997	0.9111113349185815	0.9593789990603993	0.695438234287482	0.6123151437176236	0.755034474974252	0.8207244622971838	0.6064205460320014	0.8123714013271518	0.6465512081829522	0.7939998612449274	0.909699516919649	0.7205711127973853	0.9618741356313096	0.8606734622077953	1.21780585281716	1.1828188605874799	0.978047654086097	1.0804332573367883	1.0804332573367883	1.0804332573367883	1.0804332573367883	1.0804332573367883	1.0804332573367883	1.0804332573367883	1.0804332573367883	1.0804332573367883	1.0804332573367883	1.0804332573367883	1.0804332573367883	1.0804332573367883	1.0804332573367883	1.0804332573367883	1.0804332573367883	1.0804332573367883	1.0804332573367883	1.0804332573367883
0.5181460903245233	0.8353951458203062	0.8435733249451717	0.7271208754516968	0.75665389176711	0.9126923568186008	0.7783538396483053	0.9965136061965538	0.9088907632244692	1.1443295901395898	1.2418325762166165	1.152943390580048	1.291890909748621	1.2449140750495018	1.1840342762431524	1.1254499141184056	1.2578988211348618	1.3224599175825857	1.2337252406876793	1.3471656986105507	1.1448943994933531	1.239358148741615	1.3083609243256455	1.298257292207389	1.3033091082665171	1.3033091082665171	1.3033091082665171	1.3033091082665171	1.3033091082665171	1.3033091082665171	1.3033091082665171	1.3033091082665171	1.3033091082665171	1.3033091082665171	1.3033091082665171	1.3033091082665171	1.3033091082665171	1.3033091082665171	1.3033091082665171	1.3033091082665171	1.3033091082665171	1.3033091082665171	1.3033091082665171	1.3033091082665171	1.3033091082665171	1.3033091082665171	1.3033091082665171	1.3033091082665171	1.3033091082665171	1.3033091082665171
0.7511100306430513	0.8819588183016311	1.0597442304583864	0.8644686888919596	0.8246251351105431	0.9760521046897639	0.9187796990309037	1.0083162119989977	0.9152897919660928	0.9073612556127352	0.7621502923651717	0.8347557739889535	0.8347557739889535	0.8347557739889535	0.8347557739889535	0.8347557739889535	0.8347557739889535	0.8347557739889535	0.8347557739889535	0.8347557739889535	0.8347557739889535	0.8347557739889535	0.8347557739889535	0.8347557739889535	0.8347557739889535	0.8347557739889535	0.8347557739889535	0.8347557739889535	0.8347557739889535	0.8347557739889535	0.8347557739889535	0.8347557739889535	0.8347557739889535	0.8347557739889535	0.8347557739889535	0.8347557739889535	0.8347557739889535	0.8347557739889535	0.8347557739889535	0.8347557739889535	0.8347557739889535	0.8347557739889535	0.8347557739889535	0.8347557739889535	0.8347557739889535	0.8347557739889535	0.8347557739889535	0.8347557739889535	0.8347557739889535	0.8347557739889535
0.6981595692856035	0.6121850301880819	0.677470445265394	0.6555228526713125	0.7526090701176336	0.9843225333846796	0.9513031146392811	0.9161965540736042	0.7359678537134698	0.9379050332967948	1.0923988246222471	1.1545176397036048	1.0449663277540988	0.9835141838506501	1.0495782588130078	0.9646223292551271	1.0538143141291272	0.8102156928960188	0.9320150035125729	0.9320150035125729	0.9320150035125729	0.9320150035125729	0.9320150035125729	0.9320150035125729	0.9320150035125729	0.9320150035125729	0.9320150035125729	0.9320150035125729	0.9320150035125729	0.9320150035125729	0.9320150035125729	0.9320150035125729	0.9320150035125729	0.9320150035125729	0.9320150035125729	0.9320150035125729	0.9320150035125729	0.9320150035125729	0.9320150035125729	0.9320150035125729	0.9320150035125729	0.9320150035125729	0.9320150035125729	0.9320150035125729	0.9320150035125729	0.9320150035125729	0.9320150035125729	0.9320150035125729	0.9320150035125729	0.9320150035125729
0.30503159818913966	0.5401593266974591	0.6449908674392687	0.5279828844999293	0.6406078948470947	0.7893771835175603	0.8655345128777928	0.616491126238069	0.7959095231891234	0.8802069608377399	0.8783551935719676	0.9706151362369472	0.983251824363056	0.9597800887087169	1.0749317936624394	1.0173559411855781	1.0173559411855781	1.0173559411855781	1.0173559411855781	1.0173559411855781	1.0173559411855781	1.0173559411855781	1.0173559411855781	1.0173559411855781	1.0173559411855781	1.0173559411855781	1.0173559411855781	1.0173559411855781	1.0173559411855781	1.0173559411855781	1.0173559411855781	1.0173559411855781	1.0173559411855781	1.0173559411855781	1.0173559411855781	1.0173559411855781	1.0173559411855781	1.0173559411855781	1.0173559411855781	1.0173559411855781	1.0173559411855781	1.0173559411855781	1.0173559411855781	1.0173559411855781	1.0173559411855781	1.0173559411855781	1.0173559411855781	1.0173559411855781	1.0173559411855781	1.0173559411855781
0.6269302548973354	0.5110205246483214	0.5102838129405538	0.6722412844992879	0.6764002178077635	0.705971762854573	0.6623591178529767	0.9859234378645179	0.7341847809602594	0.758444813131877	0.9904311760905293	0.9686172981690313	0.7656579019034796	0.8347855338968839	1.0145752596089765	0.9775375623619786	1.0053997319013164	1.0136995018569919	1.201038683113542	1.0011408305851892	1.0242947275172642	1.305562640580746	1.0796950715429094	1.1866649758971957	0.83102606430949	1.2255494761661487	1.2696846991120534	1.2219831752568293	1.2458339371844414	1.2458339371844414	1.2458339371844414	1.2458339371844414	1.2458339371844414	1.2458339371844414	1.2458339371844414	1.2458339371844414	1.2458339371844414	1.2458339371844414	1.2458339371844414	1.2458339371844414	1.2458339371844414	1.2458339371844414	1.2458339371844414	1.2458339371844414	1.2458339371844414	1.2458339371844414	1.2458339371844414	1.2458339371844414	1.2458339371844414	1.2458339371844414
0.4351594500705071	0.6288001172277206	0.8289582250406767	0.6994724184797844	0.6733076021275408	0.7577568055258093	0.6937580391031853	0.8596429631958131	0.8288354340217092	0.779312264323752	0.7892099603667684	0.7691123953862703	0.8120137765140856	0.7264811059788066	1.1255040062021406	0.8007242785246068	0.9569784152091949	0.9009223758174326	1.0269289645256146	0.9795869847900766	0.7391226315490075	0.998369598611899	0.9316532811962497	0.9650114399040745	0.9650114399040745	0.9650114399040745	0.9650114399040745	0.9650114399040745	0.9650114399040745	0.9650114399040745	0.9650114399040745	0.9650114399040745	0.9650114399040745	0.9650114399040745	0.9650114399040745	0.9650114399040745	0.9650114399040745	0.9650114399040745	0.9650114399040745	0.9650114399040745	0.9650114399040745	0.9650114399040745	0.9650114399040745	0.9650114399040745	0.9650114399040745	0.9650114399040745	0.9650114399040745	0.9650114399040745	0.9650114399040745	0.9650114399040745
0.38869054980945444	0.7316832544682037	0.7771123863880077	0.8558949890149598	0.8983604735407179	0.8567234687259476	0.8626303820101613	0.9682042768493645	1.0087717111296344	0.8827729433588241	0.9592801132159898	0.9512431404189318	0.8823564134590985	0.8904134036062629	1.1032521893279046	0.9457726425906676	0.9436311239536589	0.9874498738080703	0.8844218290890292	0.8089117113765435	0.9289551707870097	0.8689334410817766	0.8689334410817766	0.8689334410817766	0.8689334410817766	0.8689334410817766	0.8689334410817766	0.8689334410817766	0.8689334410817766	0.8689334410817766	0.8689334410817766	0.8689334410817766	0.8689334410817766	0.8689334410817766	0.8689334410817766	0.8689334410817766	0.8689334410817766	0.8689334410817766	0.8689334410817766	0.8689334410817766	0.8689334410817766	0.8689334410817766	0.8689334410817766	0.8689334410817766	0.8689334410817766	0.8689334410817766	0.8689334410817766	0.8689334410817766	0.8689334410817766	0.8689334410817766
0.432608957100327	0.5895156849555663	0.546930925617142	0.7473407892677735	0.7144904176495473	0.747136682655636	0.8884976585448391	0.7954795758158917	0.9956370294589885	0.7458828002929905	0.6652165043381885	0.831581894641321	0.7825427250747389	0.6803827774147952	0.70015386117197	0.9575494134711735	0.8523050078810513	0.7936869401851367	0.822995974033094	0.822995974033094	0.822995974033094	0.822995974033094	0.822995974033094	0.822995974033094	0.822995974033094	0.822995974033094	0.822995974033094	0.822995974033094	0.822995974033094	0.822995974033094	0.822995974033094	0.822995974033094	0.822995974033094	0.822995974033094	0.822995974033094	0.822995974033094	0.822995974033094	0.822995974033094	0.822995974033094	0.822995974033094	0.822995974033094	0.822995974033094	0.822995974033094	0.822995974033094	0.822995974033094	0.822995974033094	0.822995974033094	0.822995974033094	0.822995974033094	0.822995974033094
0.6871685418028473	0.6434747229307957	0.7269390172951413	0.8224481053079876	0.8238698316035507	0.9028923224541004	0.8647579005845095	0.7271804130767323	0.8357395787854958	0.9099174752803021	0.9277645043932334	0.6852349565688147	0.8967434667173964	0.9215916746799631	0.9252450524367122	0.9524672842800597	0.9433276639069205	0.872340509130798	1.0121433406183584	0.9416998701527871	0.9769216053855728	0.9769216053855728	0.9769216053855728	0.9769216053855728	0.9769216053855728	0.9769216053855728	0.9769216053855728	0.9769216053855728	0.9769216053855728	0.9769216053855728	0.9769216053855728	0.9769216053855728	0.9769216053855728	0.9769216053855728	0.9769216053855728	0.9769216053855728	0.9769216053855728	0.9769216053855728	0.9769216053855728	0.9769216053855728	0.9769216053855728	0.9769216053855728	0.9769216053855728	0.9769216053855728	0.9769216053855728	0.9769216053855728	0.9769216053855728	0.9769216053855728	0.9769216053855728	0.9769216053855728
0.004451442180025799	0.18332947066365013	0.3247928788634572	0.6013670061516764	0.346133682221466	0.14652110834355697	0.4995481732238206	0.4157432000141609	0.38453635358699917	0.9215189980717565	0.8992664222169621	0.6603407643536484	0.5514231404083749	0.36598746346906197	0.5825584327866294	0.9674865335963886	0.46821563981299896	0.576488974593307	0.9902926351134866	0.6385365084049304	1.1724043540374072	0.8946194345580804	0.5385710124584498	0.8487991659335153	0.7146821908179948	0.9031683286145907	1.1033680376315371	0.9244699188352314	0.8540768159790231	0.7812811397886423	0.6869073801024811	0.6668438780336444	0.7535059834240163	0.6788017296100913	0.6577057169305637	0.7924126646989841	0.662795237257574	0.9130092318242833	0.8823474157742802	1.039609547304215	1.0619946702282885	1.0508021087662518	1.0508021087662518	1.0508021087662518	1.0508021087662518	1.0508021087662518	1.0508021087662518	1.0508021087662518	1.0508021087662518	1.0508021087662518
0.1367019518451927	0.0804170266761229	0.1505246019581491	0.19371990287915178	0.2615624605475193	0.3168129621802461	0.14984543626037455	0.2684003461086605	0.36282920172502786	0.46477029982066426	0.2751582993153244	0.3217415323922474	0.1889400516293633	0.33506338616938736	0.5803102104807593	0.8694572355352359	1.0269208633191511	0.5243982655815195	0.9352138218797035	1.1629187600989643	1.022408098168921	0.9725186546639896	0.3844255491507346	0.6158487979739701	0.5147326714059433	0.9605092973486877	0.9884756348822279	0.5387720217783488	0.6201930146047625	0.6827278496243655	0.5293741498309563	0.7429156121388271	0.41360585598848904	0.5825315737786344	0.5838764074173458	0.6432429368736027	0.8037366246207321	0.46008319899287403	0.6794778258072729	0.4628005744333216	0.6113732765023017	0.8080212931627097	0.7263308423615412	0.5471875987076755	0.43611085315942505	0.5725990437834318	0.5043549484714284	0.5043549484714284	0.5043549484714284	0.5043549484714284
0.7061097220535139	0.8415958606372017	0.707835556011494	0.8963717431934747	0.8301498700547567	0.9201153014762791	0.8622048915112162	0.825051847717653	0.917210462074184	0.9883874361355066	0.9906304446187152	0.8991860510604933	1.015567111923545	0.9668685020911126	1.1198900726839107	1.1861667319696427	1.2774238490704002	1.1030447882063361	1.172974333412825	1.074968244294949	1.2153719178599198	1.2880007820687556	1.1649219838403362	1.2658177306916216	1.372470472163533	1.2588095665415793	1.2158104547654554	1.4091857025643608	1.5204885961073504	1.4430496216143383	1.2446379110886776	1.2911437776959025	1.1795393216701626	1.3810290076100717	1.350492515152779	1.2956821123605662	1.293643775975358	1.3761965994552026	1.4469082886262583	1.3244984282650265	1.4894729608360222	1.4069856945505244	1.4069856945505244	1.4069856945505244	1.4069856945505244	1.4069856945505244	1.4069856945505244	1.4069856945505244	1.4069856945505244	1.4069856945505244
0.5335663162055075	0.879033879460495	0.6135014332671589	0.522320621836734	0.6134246494769269	0.6985833791330688	0.503788516925201	0.6924021796911585	0.5282849419678218	0.5823283919855994	0.6450677186842463	0.6458573425393779	0.8407947049777792	0.7553633943589002	0.5950500569908894	0.8010176281045706	0.7478839332011495	0.7525353634238007	0.956626640382495	0.9060564419846017	0.9305154370758152	0.8157270248655177	0.7501617786891482	0.823838483588507	0.8751464292110193	0.9423498143695715	0.8878769360499922	1.3102838027120955	0.9403273972153782	1.0575930934270985	1.1227442816339825	1.263078970271961	1.0655743950035803	1.4212943289632436	1.1051555063038827	1.3783171926639737	1.1453821928563408	1.0875742282018703	1.0129022505527512	1.2623708446403985	1.3835952994270304	1.333061909678495	1.318103797749119	1.288479005668743	1.2016471181371338	1.2706352905368596	1.2361412043369968	1.2361412043369968	1.2361412043369968	1.2361412043369968
0.7891101390299015	0.558513733447548	0.5400934456940176	0.5713046961038649	0.6601016353338303	0.7695608975233696	0.8730975769913559	0.6747458248082875	0.40809467654859105	0.5012414905620058	0.6218106465707103	0.5817646005020944	0.8419591380116747	0.7916627558895338	0.8134981419265871	0.47630499992922265	0.8685152442540142	0.5617658983622398	0.7758801434139644	0.7187133448961205	0.8576566544388807	0.9399533219781125	0.79583648826586	0.6736416277088044	0.7885990784362805	0.7610046521317924	0.7926844341093597	0.7084069823221908	0.9437194000792958	0.8760817992769808	0.727939710311336	0.8528102566765494	0.7008957542430663	0.713833296597027	0.6698012463338967	0.5386933497815578	0.6782159601947867	0.7912915454482111	0.8110155823369287	0.8516567717244394	0.8553858907779774	1.118910974855022	0.7222332517870833	0.9205721133210526	0.9205721133210526	0.9205721133210526	0.9205721133210526	0.9205721133210526	0.9205721133210526	0.9205721133210526
1.0826837853361366	0.7590465799485718	0.5553436550289111	0.8393874572532843	0.7688027402655393	1.0061369436300527	1.4417904339771044	1.1037293114621265	1.1257073267474529	1.0509054237362179	0.8020743839993422	0.8473552790579626	0.8247148315286524	0.8247148315286524	0.8247148315286524	0.8247148315286524	0.8247148315286524	0.8247148315286524	0.8247148315286524	0.8247148315286524	0.8247148315286524	0.8247148315286524	0.8247148315286524	0.8247148315286524	0.8247148315286524	0.8247148315286524	0.8247148315286524	0.8247148315286524	0.8247148315286524	0.8247148315286524	0.8247148315286524	0.8247148315286524	0.8247148315286524	0.8247148315286524	0.8247148315286524	0.8247148315286524	0.8247148315286524	0.8247148315286524	0.8247148315286524	0.8247148315286524	0.8247148315286524	0.8247148315286524	0.8247148315286524	0.8247148315286524	0.8247148315286524	0.8247148315286524	0.8247148315286524	0.8247148315286524	0.8247148315286524	0.8247148315286524
0.7170595694919158	0.9950356260010854	0.7597234421801269	1.2023033699768935	1.1788873394451658	0.8359345926677528	1.1154878057384454	1.149331834423956	0.72541270721958	1.1055290612023994	0.7317248725488509	0.8228393113660241	1.0212850018031063	0.9976774368016528	0.8167732430441861	0.8723432753177963	0.9842044166362446	0.8277369858244229	0.6390354631393812	0.8975567328961004	0.8156061417764839	0.8602198333422933	1.1601675936924765	0.7132038614165097	0.8044712721405418	0.9148999687282277	0.7255223867008546	0.7898581680065438	0.9107025974630264	1.094830249682167	0.8826300795043446	0.6406026892311847	0.8895145087444524	0.8905461392913976	0.807628462583537	0.7332178354928949	0.46492479833214656	0.6489149790895009	0.9484144237197903	0.8414288911795205	0.8564849440034181	0.8489569175914694	0.8489569175914694	0.8489569175914694	0.8489569175914694	0.8489569175914694	0.8489569175914694	0.8489569175914694	0.8489569175914694	0.8489569175914694
0.993908423431923	1.0374803275124775	1.226597291292523	1.0605390581741898	1.2759936740956928	1.2845782969981663	1.1560733120355933	1.081651486413333	1.157255828037786	1.1784051962928388	1.0947420430522705	1.1929403752723167	1.221866278720298	1.3305810217119425	1.1658385442389037	1.0346153720545659	1.2957259601804951	1.14394337558821	1.2865028706293937	1.1808286801490697	1.2607119314787314	1.154247940002126	1.2245438391163703	1.1922990794605146	1.1695932586608093	0.9768222453766571	1.4466410381689028	1.178941333143567	1.3158931436157686	1.3538348172162231	1.2702419939656409	1.2513012752764126	1.3172112690008095	1.327782912495718	1.2887012892666019	1.1608942466700165	1.2297902111756855	1.395144427349895	1.2582804252271587	1.2729874778271273	1.0628115181651823	1.1774532812045309	1.1934157454603809	1.243936866390459	1.1810034954007556	1.2124701808956073	1.2124701808956073	1.2124701808956073	1.2124701808956073	1.2124701808956073
0.4443003404600363	1.0105079081538815	0.48222974159008714	0.6692586064367027	1.1318599785429548	0.645844690996799	0.6058830925934846	0.5380642276424255	0.0029441065096544074	0.02036490452734677	0.935280296931772	0.29470442226382454	1.4891197093908333	1.182295517270634	1.6585801285537296	0.49434231984865096	1.3625018561647604	0.27570188518847105	0.5321565765453463	0.594879161377407	0.6562811549240651	0.5248930024084498	0.31401787524922586	0.5101530305038557	1.03310562864	0.42558387970117156	0.8556650464709264	0.7843948431065525	0.0881268550035369	0.40189071935630105	1.2661780750506322	0.8789171478915553	0.7208824590213204	0.641545177982229	1.406595880304585	1.2543569715558218	0.752833217615207	0.5610278207950412	2.010574088838705	0.2054956066610799	0.896196089571169	1.2224542230910862	1.110512770898684	1.0205479849874708	1.317053386735216	1.1688006858613433	1.1688006858613433	1.1688006858613433	1.1688006858613433	1.1688006858613433
1.0654522083451046	1.0364456983888115	0.8668215867476086	0.810799861580749	0.910921752747248	1.3162539185011541	1.3056049878283518	1.1501587799552822	1.4132058557015537	1.0851358691064141	1.2157974955418054	0.9738932526501222	1.4550736595747906	1.2149702690983173	1.0186020855907942	1.3384019339297877	1.4659549526831643	0.847015895288026	0.7985982660443701	1.2203763570656776	1.0189763117162325	1.319209197713718	1.2504810173483623	1.2625184745164166	1.2080306560031782	1.4725817958355887	1.0848650819794745	1.1173853000447087	0.6070322524801247	1.0301239671156033	0.8047372892946489	0.9041625651426957	1.141828326926556	1.4509167808458634	1.078411084574915	1.1198591492651155	1.3488585037358902	0.9726955828499372	1.1285013874679661	1.4340575670136142	0.6934720831011384	0.8155322708914438	0.7283730269352421	0.7719526489133429	0.7719526489133429	0.7719526489133429	0.7719526489133429	0.7719526489133429	0.7719526489133429	0.7719526489133429
0.6719233030547943	0.6410822886921383	0.49908819197595894	0.6222386762989071	0.6307759442799142	0.6185828900001872	0.5951622922794271	0.803608855237817	0.7621160322917224	0.734483094683312	0.7344090197061847	0.7023226124452289	0.7235398700518912	0.8457148616269632	0.916834027594991	0.8585375859829066	0.8303920012141199	0.6309424997527067	0.9941175746264674	0.8268870280597561	0.8256166520308047	0.8768635631800134	0.9382506520294702	0.9600791667157854	0.8523638555547125	0.7550589582865584	0.8216087454536158	0.9016189549540459	0.9209731205158787	0.7189262286995104	0.5497215184740062	0.8136860092759602	0.8833561456484388	0.8300961094369256	0.8591277919634631	0.9901411817980829	0.8836044690081681	0.9890139374136964	0.9262690084677444	0.9201034945076102	0.9231862514876773	0.9231862514876773	0.9231862514876773	0.9231862514876773	0.9231862514876773	0.9231862514876773	0.9231862514876773	0.9231862514876773	0.9231862514876773	0.9231862514876773
0.786864866733388	1.3158185698872256	1.1777429727578559	1.3240348482275415	1.2349988795341746	1.6354819572128618	1.3023888392103946	1.326786981409677	1.4655688955587485	1.6529812500106245	1.6794574558545463	1.6557813058799329	1.5554543270805472	1.5287738930483046	1.853315831542632	1.8512818042083825	1.4678217968660443	2.0502156537431366	1.9186683708578147	1.6421129114182784	1.5444982973285226	1.7574082980664438	1.5633250662214928	1.3682678931110153	1.5773094040770352	1.3309257961847138	1.660894879170559	1.561646458019212	1.2451383015109863	1.8030237726057716	1.5871181660104994	1.2656011582817301	1.3724956669785402	1.2973987054491218	1.1886758631866075	1.1349270086360947	1.5299845978425242	1.247090794012952	1.430315661543128	1.341817929320856	1.2716495322364616	1.3067337307786588	1.3067337307786588	1.3067337307786588	1.3067337307786588	1.3067337307786588	1.3067337307786588	1.3067337307786588	1.3067337307786588	1.3067337307786588
0.29775815648066317	0.45060180812527156	0.4640817489040647	0.4242737985238591	0.6591027852726626	0.6635043115786513	0.6513522068525465	0.6413400851159714	0.5846468439439105	0.7400306254775793	0.8959939368275825	0.8705841376010066	0.8793491129589509	1.1744581314093971	1.139230054069449	1.0573127016838777	1.260171223670681	0.9565749689568365	1.0259020697896206	1.1403352306456749	0.9438930348653626	0.9854076965252612	0.939725073247107	1.0215709913327187	0.9017261832981535	0.9752843282475503	1.0498025247511982	1.0443224950420957	1.088838824463402	1.1611168076659704	1.023812930592517	1.0511361223287925	1.1813193730365323	0.9787025063406335	1.0661345783964056	1.1295689440488264	1.1834412257117537	1.14972465569175	1.3060976631853487	1.2247418436535868	1.4512062063757614	1.4869374797187933	1.1654730216708735	1.0570967515313427	1.085018853921827	1.223769103884545	0.9513450850464941	0.9757952288916014	0.9628598144766132	1.2491909229791947
0.48824869028820883	0.4597289419604033	0.7434258396702744	0.8043814321999098	0.7389378998050767	0.6983809038908738	0.1018061277654879	0.3457812447518712	0.22979581533872173	0.45509921669507847	0.9198626712034659	0.40775394674113014	0.588993669168118	0.6146005137757918	0.23229411753470086	0.6805279104743259	0.4352035723442006	0.48348751963106235	0.6271051309527337	0.6701604290629157	0.7194470427368581	0.6223488768553995	0.1018061277654879	0.3895126635759498	0.34115619128161934	0.2959376726019436	0.7463289280639628	0.13461476103406303	0.9957788003988493	0.9963505986051292	1.1756799279002337	0.28641074607159467	0.7930838070219973	1.4993813349955891	1.61304486902112	0.9214263533458757	0.7536560080628047	0.40318776787033744	0.7524756997601849	0.4570933284814643	0.593955665388234	1.0774480948524183	1.105501312039106	0.915404873421574	0.1377062727092909	1.2219426389975743	0.7723442184059877	0.40417473936946546	0.4236870098805532	1.177862466656989
0.7792636983158487	0.7378639479603114	0.710263894384537	0.6539297069046763	0.775299725887808	0.6351238319556208	0.8398120987576398	0.827728613456311	0.8595057917074863	0.7171524551591918	0.9236909588836477	0.8325646947755259	1.1114147498752158	0.86248217820878	0.7373090085036879	0.6474888332354743	0.6712497932526438	0.8270215874243104	0.9951094484543004	0.8974092783658559	0.9155659635380431	0.6707959066572232	0.937145146844457	0.917385938354045	0.7582383815601275	1.2695627328810053	0.9832765296466929	1.0780787392127191	0.8683767518750077	0.6927933876949828	0.7791332176940519	0.6796888101962697	0.9139831299575504	1.002111822922375	0.7059920053280434	1.1673009622786787	0.6575271252125399	0.7318655289785941	0.7689201662461006	0.686000778065576	0.6613700613958624	0.6749134641433138	0.60015134252453	0.7300083206435717	0.6125900498357384	0.8926279559127617	0.7572704379844039	1.0605029892094042	0.7111678812652996	0.7913075673166065
0.7817227883819307	0.9149761623520601	1.0044042017564223	1.0019362768862419	1.0746446627812474	0.9014156240828428	1.3261679017017423	1.034813681337982	1.0464449546250891	0.943600475158924	0.7994883458932747	1.145016224775254	0.9481629812442345	0.9398076335104528	0.9781847162209747	0.9969611982556392	1.0465153100027205	1.1021724828042103	1.0492306797769062	1.167531821201606	1.1814923012611107	0.9678393760357537	1.1719458786450716	1.1182204135489129	0.9468953250836681	1.0527351426475093	0.8919523389501419	1.0373014803045784	1.099419461900693	1.3920354926713572	1.1988065623462967	1.1144126698227548	1.1021110923002657	1.007433675311979	0.9885010484221265	1.1028582215984737	0.9985474493611481	1.101426993750546	1.2111182908824594	1.2020801077649386	0.9978079126963842	1.2835384505304719	1.2773211180309043	1.1820934632979347	1.0245833641586657	1.196193602879666	1.3004985804123912	1.2338454282779787	1.035177915757893	1.3638150920208758
0.4210437148127547	0.572543574324699	0.6113407485247151	1.046569206400166	0.9290089755868542	0.6996945258978947	0.8444588794631991	1.0491775280547677	1.1395858919516284	1.0504816760937543	1.0018267976555586	0.9661080835300155	1.146806706063886	0.9686660023302139	1.0734401876382536	1.0681287120653193	1.1652389998171986	1.2213233228447842	1.018608325487864	0.9881742046293581	1.0550953712985103	0.9942592526254911	1.0890023748810282	1.3670303255545149	1.2800052630288075	0.9954987157002353	1.2773438587390715	1.0961602574416336	1.3434311873907032	1.3178086373417597	1.007820443260657	1.197667641009279	1.1560289419701675	1.35056740948485	1.2561836960747639	1.201319725527397	1.3399799765524805	1.07926737749219	1.0507463845654021	1.3485191153461416	0.9313455711794428	1.3401234779580382	1.3893161337585673	1.277567756326769	1.3902769932402448	1.2812495211538624	1.3487173258289349	1.357709537064588	1.5747136127455543	1.5060028998750086
0.7321863962725039	0.7063287612366723	0.8488929198313909	0.8682433674216182	0.8153186305740355	0.7600765149017292	0.7645813138813045	0.9351392292043237	0.9796388115853759	0.9243993947210885	0.8706149196772378	0.8154996207025323	1.1674981413357675	0.9072162915386721	0.9410415691377444	1.0288352746216856	0.8729918076076498	1.0566770924261468	1.003284250318739	1.0116084764293212	1.006821334645105	0.9601147330919311	0.8821374112051461	0.7629033123063351	0.9934633404786815	1.060158766601847	1.0151292342741223	1.0702568135796613	0.8412853658538125	0.9856973596081677	0.9805536574186895	0.8536409682978824	0.9317679904521667	1.0059801343805441	0.9458824188944344	1.18986932571738	0.711760752005661	0.9183823492191111	1.1987785172673153	0.8568852537659241	1.145342329137789	1.1106922697831327	0.9885127920878903	1.0496025309355117	1.0496025309355117	1.0496025309355117	1.0496025309355117	1.0496025309355117	1.0496025309355117	1.0496025309355117
1.0028409888233438	0.7569383066529857	0.6779008235405289	0.7301747093618941	0.6318033517641986	0.7377750629669764	0.6160701632663741	0.4661933999655553	0.5893435694020885	0.7914325810847807	0.5174353723979346	0.6544339767413576	0.6544339767413576	0.6544339767413576	0.6544339767413576	0.6544339767413576	0.6544339767413576	0.6544339767413576	0.6544339767413576	0.6544339767413576	0.6544339767413576	0.6544339767413576	0.6544339767413576	0.6544339767413576	0.6544339767413576	0.6544339767413576	0.6544339767413576	0.6544339767413576	0.6544339767413576	0.6544339767413576	0.6544339767413576	0.6544339767413576	0.6544339767413576	0.6544339767413576	0.6544339767413576	0.6544339767413576	0.6544339767413576	0.6544339767413576	0.6544339767413576	0.6544339767413576	0.6544339767413576	0.6544339767413576	0.6544339767413576	0.6544339767413576	0.6544339767413576	0.6544339767413576	0.6544339767413576	0.6544339767413576	0.6544339767413576	0.6544339767413576
0.9420520855882727	0.9304259019062239	1.0330855793419171	0.8561900727105612	1.0126828748343555	0.9185032459131138	0.9655930603737346	0.9655930603737346	0.9655930603737346	0.9655930603737346	0.9655930603737346	0.9655930603737346	0.9655930603737346	0.9655930603737346	0.9655930603737346	0.9655930603737346	0.9655930603737346	0.9655930603737346	0.9655930603737346	0.9655930603737346	0.9655930603737346	0.9655930603737346	0.9655930603737346	0.9655930603737346	0.9655930603737346	0.9655930603737346	0.9655930603737346	0.9655930603737346	0.9655930603737346	0.9655930603737346	0.9655930603737346	0.9655930603737346	0.9655930603737346	0.9655930603737346	0.9655930603737346	0.9655930603737346	0.9655930603737346	0.9655930603737346	0.9655930603737346	0.9655930603737346	0.9655930603737346	0.9655930603737346	0.9655930603737346	0.9655930603737346	0.9655930603737346	0.9655930603737346	0.9655930603737346	0.9655930603737346	0.9655930603737346	0.9655930603737346
0.501165842700501	0.22109392901454422	0.5315968548369375	0.16527470438009564	0.13533350510788236	0.5286255265089282	0.5350026457931633	0.26182551789315345	0.2066053568680459	0.3208256990959628	0.39720210861109756	0.03617754344884045	0.3316723671365601	0.5570854448301833	0.18728572814234107	0.719468925189988	0.7588597451190228	0.44820358589661363	0.619148153862053	0.4691043726811221	0.8854396480163285	0.40693853967395793	0.4858571501055893	0.8175609823488035	0.9473891959765266	1.3661851002750631	0.5579328299242494	0.4098413395946416	0.41778157746743433	0.36163245681688533	0.7359733811297301	0.7675291136335063	0.692396429282833	0.4745963524817089	0.9397773287225054	0.2963297373405121	0.6180535330315088	0.6180535330315088	0.6180535330315088	0.6180535330315088	0.6180535330315088	0.6180535330315088	0.6180535330315088	0.6180535330315088	0.6180535330315088	0.6180535330315088	0.6180535330315088	0.6180535330315088	0.6180535330315088	0.6180535330315088
0.6902386284381349	0.6695794520365208	0.6576287169204648	0.6619630838259912	0.7349014051400845	0.6633507195290833	0.6901023209014034	0.6397348712951354	0.629882504109256	0.5764246834076028	0.7944785548260322	0.6866802172420162	0.7227398174989015	0.6306095421866632	0.4802163451696805	0.6697397751828302	0.626923079798255	0.6654243634992275	0.5506757238992149	0.7145278786262119	0.7044677013339361	0.5831951160546814	0.5828970075100474	0.7078087288913314	0.561611639682969	0.5172279092498904	0.47192631834559867	0.49457711379774455	0.49457711379774455	0.49457711379774455	0.49457711379774455	0.49457711379774455	0.49457711379774455	0.49457711379774455	0.49457711379774455	0.49457711379774455	0.49457711379774455	0.49457711379774455	0.49457711379774455	0.49457711379774455	0.49457711379774455	0.49457711379774455	0.49457711379774455	0.49457711379774455	0.49457711379774455	0.49457711379774455	0.49457711379774455	0.49457711379774455	0.49457711379774455	0.49457711379774455
0.7762915360188656	0.545580626329829	0.7918967641355411	0.6308109326316554	0.6157865913030343	0.805766054582439	0.6282414229939346	0.6017716357826588	0.5116681511853666	0.518288670196366	0.641008523286134	0.6751009850259998	0.6403456129847502	0.5059694243671735	0.38835987853761134	0.4740357223598064	0.4925361081524	0.3814824948298899	0.6847239924260087	0.7254229130033828	0.7050734527146958	0.7050734527146958	0.7050734527146958	0.7050734527146958	0.7050734527146958	0.7050734527146958	0.7050734527146958	0.7050734527146958	0.7050734527146958	0.7050734527146958	0.7050734527146958	0.7050734527146958	0.7050734527146958	0.7050734527146958	0.7050734527146958	0.7050734527146958	0.7050734527146958	0.7050734527146958	0.7050734527146958	0.7050734527146958	0.7050734527146958	0.7050734527146958	0.7050734527146958	0.7050734527146958	0.7050734527146958	0.7050734527146958	0.7050734527146958	0.7050734527146958	0.7050734527146958	0.7050734527146958
0.9722646967527038	0.573623737691739	0.6341075955269855	0.6520627274678424	0.6917371598667378	0.6673786043504799	0.6407246764817212	0.5694392336037447	0.7096551152747176	0.6405795716149792	0.7091874460071339	0.46371212464429046	0.543153243776568	0.6135643451375357	0.5223312825255602	0.553086452565227	0.5450847292223578	0.5427510985213587	0.6485912007345087	0.6133665834089858	0.4748883571192831	0.6037259432596407	0.720506117567591	0.6050527439000564	0.652849565750647	0.6271305016343148	0.5769779625664553	0.6852180104960964	0.48227560000602876	0.5691550460640634	0.6079888686555114	0.6985058676204589	0.650499730241013	0.5771113603243605	0.6304167006284682	0.5506263062920823	0.601181795571068	0.5759040509315752	0.5759040509315752	0.5759040509315752	0.5759040509315752	0.5759040509315752	0.5759040509315752	0.5759040509315752	0.5759040509315752	0.5759040509315752	0.5759040509315752	0.5759040509315752	0.5759040509315752	0.5759040509315752
0.8812209501612984	0.6936505081473971	0.5222590230504154	0.37922948624632	0.3615942944108886	0.58442842602114	0.5239306529242794	0.4726980753604691	0.4413431985561342	0.4847109006074522	0.4403820376090209	0.36234693655066164	0.44968871639341546	0.7094885515431726	0.6324764588730072	0.5409834894225106	0.7308404804837697	0.36700192485438515	0.6070998294142209	0.5283155524726731	0.5353577702304961	0.6752369938855988	0.524895732794349	0.46522558013346227	0.48127502753057344	0.5993507083774612	0.7173559859335114	0.6365218205510935	0.45637917061814237	0.38212121218100037	0.5952348299761656	0.508516300277738	0.5518755651269519	0.5518755651269519	0.5518755651269519	0.5518755651269519	0.5518755651269519	0.5518755651269519	0.5518755651269519	0.5518755651269519	0.5518755651269519	0.5518755651269519	0.5518755651269519	0.5518755651269519	0.5518755651269519	0.5518755651269519	0.5518755651269519	0.5518755651269519	0.5518755651269519	0.5518755651269519
0.7385150825884685	0.6361065431034447	0.2036375170031013	0.36925918181053624	0.40216139195165557	0.8123459599657004	0.5676685673415506	0.9093910965065103	0.7730290273300752	0.8180839155261426	0.5188200315009474	0.4397015914727083	0.6268103940561152	1.2867755701601682	1.1322669999203652	1.1219163698776784	1.2695500321178483	0.8523492291314998	1.3911764668092679	1.6126790327944198	0.8157404497190192	1.003767930442102	0.8295918690691925	0.8345545967742605	0.78199618797165	1.1310075858903301	0.9666469070994604	0.8531884892299749	1.737451421303727	1.3578008286180991	1.154272256480094	0.7891547400792188	0.9917015248255172	1.3461633892443379	1.1689324570349275	1.1689324570349275	1.1689324570349275	1.1689324570349275	1.1689324570349275	1.1689324570349275	1.1689324570349275	1.1689324570349275	1.1689324570349275	1.1689324570349275	1.1689324570349275	1.1689324570349275	1.1689324570349275	1.1689324570349275	1.1689324570349275	1.1689324570349275
0.7393739559733289	0.5116803730966487	0.5015842373801346	0.5420595254600502	0.4579320741671199	0.5453182544178673	0.3984653963318032	0.5555816671440492	0.5249541562603997	0.41284629552906066	0.5064918694123478	0.3941034407132549	0.5469949602411049	0.43709371455179213	0.5376473245284619	0.5515535273637858	0.35933644457538366	0.4896698664316419	0.6339411909506697	0.3463764364261946	0.34068752691779386	0.5562347663744698	0.4484611466461318	0.4484611466461318	0.4484611466461318	0.4484611466461318	0.4484611466461318	0.4484611466461318	0.4484611466461318	0.4484611466461318	0.4484611466461318	0.4484611466461318	0.4484611466461318	0.4484611466461318	0.4484611466461318	0.4484611466461318	0.4484611466461318	0.4484611466461318	0.4484611466461318	0.4484611466461318	0.4484611466461318	0.4484611466461318	0.4484611466461318	0.4484611466461318	0.4484611466461318	0.4484611466461318	0.4484611466461318	0.4484611466461318	0.4484611466461318	0.4484611466461318
0.6982934203071216	0.5131287266993592	0.26756939542497066	0.4053666437436773	0.23536658790199982	0.6497426351308145	0.5362126712823841	0.4517943609651853	0.5456425115817206	0.6664636351609087	0.47183320965253794	0.2900841401584216	0.9600139079440146	0.9722554184422142	0.6458572242628288	1.027990580829585	1.1767320139091877	0.9638730246395949	1.212770293202581	0.8647997081037805	1.2714025235109792	0.9934626782585919	0.8640257639270311	1.0889622110983637	1.1899779541373243	1.4614295895158196	1.1359140307414013	1.2734836226342778	1.2835933776750532	1.3399218454851436	1.591592195619112	1.532965837802987	1.4473324745316174	1.4440278651100193	1.559393682628257	1.0237981382969934	1.7781222679176327	1.7749794054197316	1.9811592191159992	1.548430619442391	1.5765376191258784	1.5624841192841348	1.5624841192841348	1.5624841192841348	1.5624841192841348	1.5624841192841348	1.5624841192841348	1.5624841192841348	1.5624841192841348	1.5624841192841348
0.4904146605998842	0.425615309910918	0.3988377432435992	0.6663295760240465	0.5144929668831726	0.5953092184688877	0.6347120664759835	0.8447192003807843	0.7368879393078943	0.738111989817282	0.6655660921685274	0.7775466577047037	0.6772121987205477	0.7654338322957751	0.7721406160577975	0.8412510001109188	0.9342863566568532	0.993251340165398	0.8619913440651671	0.7065323618236269	0.912375205149889	0.7189663199924166	0.9874481460866366	1.0887348832511676	0.9243687520710989	1.0065518176611332	1.0065518176611332	1.0065518176611332	1.0065518176611332	1.0065518176611332	1.0065518176611332	1.0065518176611332	1.0065518176611332	1.0065518176611332	1.0065518176611332	1.0065518176611332	1.0065518176611332	1.0065518176611332	1.0065518176611332	1.0065518176611332	1.0065518176611332	1.0065518176611332	1.0065518176611332	1.0065518176611332	1.0065518176611332	1.0065518176611332	1.0065518176611332	1.0065518176611332	1.0065518176611332	1.0065518176611332
0.5867335446991317	0.7101152476563526	0.5178599003858448	0.7723447029701697	0.7913592467402306	0.9722141345035844	0.7379418875467543	0.7055599045770266	0.8325311751740012	0.9922333229937803	0.7709803825902772	0.5287793284638661	0.8866431664541972	1.0490710121700373	0.9568904045757441	0.9175413951022893	1.1325264932949062	1.333727501331431	1.1240892483220666	0.9760469741301355	0.7728447452016483	1.2937010282718695	1.1629346875796818	1.283960642373035	1.2173542548614418	1.1250393759820172	1.2071530704166284	1.4027679612697355	1.5869706139785575	1.5406591085449428	1.5638148612617504	1.5638148612617504	1.5638148612617504	1.5638148612617504	1.5638148612617504	1.5638148612617504	1.5638148612617504	1.5638148612617504	1.5638148612617504	1.5638148612617504	1.5638148612617504	1.5638148612617504	1.5638148612617504	1.5638148612617504	1.5638148612617504	1.5638148612617504	1.5638148612617504	1.5638148612617504	1.5638148612617504	1.5638148612617504
0.5355171424785533	0.3537480481927592	0.44689332272017995	0.5801995398907073	0.5720954216775412	0.4958738671629086	0.646719562494136	0.6155345438103983	0.7264041019718535	0.5902557241664232	0.607335887287395	0.4638897552752622	0.5100774615579331	0.6440001803224795	0.5552125318945466	0.4911069136543705	0.6981002861095471	0.5414565423285649	0.619778414219056	0.619778414219056	0.619778414219056	0.619778414219056	0.619778414219056	0.619778414219056	0.619778414219056	0.619778414219056	0.619778414219056	0.619778414219056	0.619778414219056	0.619778414219056	0.619778414219056	0.619778414219056	0.619778414219056	0.619778414219056	0.619778414219056	0.619778414219056	0.619778414219056	0.619778414219056	0.619778414219056	0.619778414219056	0.619778414219056	0.619778414219056	0.619778414219056	0.619778414219056	0.619778414219056	0.619778414219056	0.619778414219056	0.619778414219056	0.619778414219056	0.619778414219056
0.4092364225232709	0.5032893467410711	0.5375068197663125	0.7035625982599822	0.615166945204253	0.7047809181841285	0.42970101724990073	0.6868109869045363	0.8331766478393167	0.6559292239402754	0.6452424082101338	0.6783153155475725	0.6438279551480706	0.471946880168148	0.6433789330271077	0.4763425665784381	0.4491005714290647	0.6326131744752267	0.7178376352435142	0.5340326496150385	0.4659598013837967	0.4986247732527224	0.8309936331968867	0.47341018822824354	0.6117161917016075	0.5816488071046951	0.5447669540136283	0.7063776426641077	0.6536361467756668	0.6800068947198873	0.6800068947198873	0.6800068947198873	0.6800068947198873	0.6800068947198873	0.6800068947198873	0.6800068947198873	0.6800068947198873	0.6800068947198873	0.6800068947198873	0.6800068947198873	0.6800068947198873	0.6800068947198873	0.6800068947198873	0.6800068947198873	0.6800068947198873	0.6800068947198873	0.6800068947198873	0.6800068947198873	0.6800068947198873	0.6800068947198873
0.9410087702498778	0.5526096331280084	0.5163006037944559	0.5698893905054748	0.6080886305146008	0.587231414053936	0.6043609839363432	0.8095757460114621	0.7838517349708506	0.7688517156704635	0.6995365561103184	0.6364274859741814	0.6437363758678565	0.7276046973886816	0.8115456683920073	0.7732595978340511	0.7644024232659351	0.7505092345088689	0.4218971720095985	0.41442781524780975	0.58444450070951	0.5924492723001014	0.5884468865048057	0.5884468865048057	0.5884468865048057	0.5884468865048057	0.5884468865048057	0.5884468865048057	0.5884468865048057	0.5884468865048057	0.5884468865048057	0.5884468865048057	0.5884468865048057	0.5884468865048057	0.5884468865048057	0.5884468865048057	0.5884468865048057	0.5884468865048057	0.5884468865048057	0.5884468865048057	0.5884468865048057	0.5884468865048057	0.5884468865048057	0.5884468865048057	0.5884468865048057	0.5884468865048057	0.5884468865048057	0.5884468865048057	0.5884468865048057	0.5884468865048057
0.7318333412840841	0.7205929545228076	0.6618497780795813	0.6697445118590418	0.4942478433823595	0.9210526965616997	0.5994374571891227	0.6674896372762567	0.7120540480529889	0.44009372993171075	0.5310746192170462	0.49901161802173705	0.7281458889859961	0.4788382361454626	0.5258810020517488	0.5963245894654607	0.6776540345498582	0.47515359112208394	0.5454212526908816	0.597647304890176	0.3139707247278983	0.43072801526946564	0.3666363668816661	0.4443268320368691	0.7129864832710988	0.5234968627617166	0.6182416730164076	0.6182416730164076	0.6182416730164076	0.6182416730164076	0.6182416730164076	0.6182416730164076	0.6182416730164076	0.6182416730164076	0.6182416730164076	0.6182416730164076	0.6182416730164076	0.6182416730164076	0.6182416730164076	0.6182416730164076	0.6182416730164076	0.6182416730164076	0.6182416730164076	0.6182416730164076	0.6182416730164076	0.6182416730164076	0.6182416730164076	0.6182416730164076	0.6182416730164076	0.6182416730164076
0.6558178152390504	0.5957985902704134	0.47659911982736675	0.5159267539507261	0.6916628303472862	0.6777497074872713	0.6354650440674658	0.7408912619503804	0.9471677037548996	0.7139801411835293	0.48996187782099637	0.749324884536824	0.6536181477587051	0.8548527219862202	0.7952397474640704	0.8369182393976778	0.8371265306665729	0.9203534163145488	0.8787482120698328	0.9403932265792674	0.821056728537581	0.573308081125594	0.7312904405724572	0.5479055283887003	0.6395979844805788	0.6395979844805788	0.6395979844805788	0.6395979844805788	0.6395979844805788	0.6395979844805788	0.6395979844805788	0.6395979844805788	0.6395979844805788	0.6395979844805788	0.6395979844805788	0.6395979844805788	0.6395979844805788	0.6395979844805788	0.6395979844805788	0.6395979844805788	0.6395979844805788	0.6395979844805788	0.6395979844805788	0.6395979844805788	0.6395979844805788	0.6395979844805788	0.6395979844805788	0.6395979844805788	0.6395979844805788	0.6395979844805788
0.7251909774789721	0.5370017888543406	0.5040429827896477	0.5728661836022599	0.7209527802544486	0.5796066368051845	0.5769447645328379	0.5205476267698169	0.6136550518881821	0.5604546017521287	0.63684198794615	0.5198751559114466	0.700193937581384	0.6304090938754269	0.7054423941695286	0.6874338674239807	0.6926305096090637	0.49866512484590586	0.6172255306716649	0.7241641821144716	0.5649785360329325	0.6107315063635201	0.46341144579605253	0.5759045499333758	0.5196579978647141	0.5196579978647141	0.5196579978647141	0.5196579978647141	0.5196579978647141	0.5196579978647141	0.5196579978647141	0.5196579978647141	0.5196579978647141	0.5196579978647141	0.5196579978647141	0.5196579978647141	0.5196579978647141	0.5196579978647141	0.5196579978647141	0.5196579978647141	0.5196579978647141	0.5196579978647141	0.5196579978647141	0.5196579978647141	0.5196579978647141	0.5196579978647141	0.5196579978647141	0.5196579978647141	0.5196579978647141	0.5196579978647141
0.2528136460708372	0.3616041208740946	0.27154788222901527	0.2132515762660762	0.29264197595108016	0.19138921753257385	0.3688998333589995	0.24291966589510716	0.3048978139279647	0.32587082991865846	0.26951363144434914	0.24397733975146466	0.1906850561828976	0.18117063981118414	0.200027778971807	0.1938831200732283	0.22098215809383528	0.2707283614911359	0.193185459072795	0.2185805831646688	0.19830198801392665	0.28152850763761217	0.2779941714853632	0.2797613395614877	0.2797613395614877	0.2797613395614877	0.2797613395614877	0.2797613395614877	0.2797613395614877	0.2797613395614877	0.2797613395614877	0.2797613395614877	0.2797613395614877	0.2797613395614877	0.2797613395614877	0.2797613395614877	0.2797613395614877	0.2797613395614877	0.2797613395614877	0.2797613395614877	0.2797613395614877	0.2797613395614877	0.2797613395614877	0.2797613395614877	0.2797613395614877	0.2797613395614877	0.2797613395614877	0.2797613395614877	0.2797613395614877	0.2797613395614877
0.9459030678913318	0.7797245335469827	0.6499284024217621	0.8222639671106318	0.7426283795354895	0.7315276833231867	0.8318795202716414	0.6511304561235699	0.7606114752315001	0.6551560020363093	0.741105045267086	0.7664687628011134	0.7366427297074026	0.7920840662866997	0.6975598914896539	0.8328922109353907	0.7332027391434833	0.7088113603296907	0.7812974148624798	0.8099378327858842	0.6631041091321888	0.7828101905448837	0.7754329867014872	0.6616613126824636	0.7185471496919754	0.7185471496919754	0.7185471496919754	0.7185471496919754	0.7185471496919754	0.7185471496919754	0.7185471496919754	0.7185471496919754	0.7185471496919754	0.7185471496919754	0.7185471496919754	0.7185471496919754	0.7185471496919754	0.7185471496919754	0.7185471496919754	0.7185471496919754	0.7185471496919754	0.7185471496919754	0.7185471496919754	0.7185471496919754	0.7185471496919754	0.7185471496919754	0.7185471496919754	0.7185471496919754	0.7185471496919754	0.7185471496919754
0.5328644747035143	0.5849150075646606	0.6342255479337258	0.6207693013689584	0.5531896026213439	0.7155701318427304	0.6611337203602475	0.6512183480374801	0.7794155323383072	0.7573782961026021	0.6724295742409382	0.8603629659990947	0.8075522914323755	0.8406491484488773	0.7790009261361549	0.8268404238227526	0.9800542777383934	0.9193769761961564	0.8923589643653016	0.8342418631520458	0.9535012639709286	0.7438620483171069	0.926707828169058	0.757026926600975	0.9187757327543569	0.7478683162592287	0.9354528812925182	0.972050414034263	0.8413428279460959	0.7317945067066135	0.7865686673263547	0.7865686673263547	0.7865686673263547	0.7865686673263547	0.7865686673263547	0.7865686673263547	0.7865686673263547	0.7865686673263547	0.7865686673263547	0.7865686673263547	0.7865686673263547	0.7865686673263547	0.7865686673263547	0.7865686673263547	0.7865686673263547	0.7865686673263547	0.7865686673263547	0.7865686673263547	0.7865686673263547	0.7865686673263547
0.719132306548037	0.7537754766541118	0.7062444440443438	0.6984924960382504	0.6858706158883215	0.8697257027215115	0.8571528458632685	0.7724730097873597	0.7806699274505831	0.7915767401649869	0.7137639323718461	0.872563473629607	0.7373571968520621	0.7886302304445102	0.9005935253148554	0.7490148434534514	0.8884363369876132	0.7809248166929802	0.9826220621128935	0.9013122989692838	0.9075428690064781	0.8817468015307942	0.9409587069284501	0.9481813306349955	0.9013086444104913	0.8878651467420282	0.9425645818709494	0.9358117398489045	0.8868515869029856	0.9716850105217187	0.8542422479044545	0.9129636292130867	0.9129636292130867	0.9129636292130867	0.9129636292130867	0.9129636292130867	0.9129636292130867	0.9129636292130867	0.9129636292130867	0.9129636292130867	0.9129636292130867	0.9129636292130867	0.9129636292130867	0.9129636292130867	0.9129636292130867	0.9129636292130867	0.9129636292130867	0.9129636292130867	0.9129636292130867	0.9129636292130867
0.42510948447571856	0.2552589453758103	0.26300226572602603	0.3403133656744753	0.3806040820016526	0.4103424596651492	0.5170495490931393	0.49354100600589573	0.479302236148862	0.6891771867579692	0.4774853494757915	0.40166482940337367	0.7361783174990926	0.6260664930395645	0.508605963376472	0.8962942337995413	0.6631597216538859	0.774483876942676	0.7559255833671037	0.7033325541924347	1.0043450765194526	0.7129047122095131	0.8750991042115245	0.7428430589132043	0.9487345928301829	0.8478206692502205	1.0573080077341026	1.0487333602337587	1.0388601980543184	0.8643448746506275	0.9516025363524729	0.9516025363524729	0.9516025363524729	0.9516025363524729	0.9516025363524729	0.9516025363524729	0.9516025363524729	0.9516025363524729	0.9516025363524729	0.9516025363524729	0.9516025363524729	0.9516025363524729	0.9516025363524729	0.9516025363524729	0.9516025363524729	0.9516025363524729	0.9516025363524729	0.9516025363524729	0.9516025363524729	0.9516025363524729
0.6745808993170477	0.7210653626358247	0.6539289841919647	0.6403680117101074	0.674695927090729	0.8414632667177859	0.876043049637568	0.6829743830759513	0.8294415025294541	0.7997420449266394	1.0391625748400575	0.9290057846978794	0.8955468067301804	0.8790653743942652	0.9251294802577738	1.1222727525291452	1.1536325243121768	0.9497386748502753	1.2024406236675975	1.0935123796084887	1.147976501638043	1.147976501638043	1.147976501638043	1.147976501638043	1.147976501638043	1.147976501638043	1.147976501638043	1.147976501638043	1.147976501638043	1.147976501638043	1.147976501638043	1.147976501638043	1.147976501638043	1.147976501638043	1.147976501638043	1.147976501638043	1.147976501638043	1.147976501638043	1.147976501638043	1.147976501638043	1.147976501638043	1.147976501638043	1.147976501638043	1.147976501638043	1.147976501638043	1.147976501638043	1.147976501638043	1.147976501638043	1.147976501638043	1.147976501638043
0.7581215007412972	0.9705208796055662	0.860488008533411	0.9041969986084893	1.1399040806644773	1.3328154015588176	1.010175247087779	1.1534611613639631	0.9555266176470615	1.074666279313737	1.1177273468715705	1.0369370841735848	0.9666349818448926	1.0467342581859642	0.957921462315664	1.2072403854940479	0.8886243641188705	1.209403178948657	1.0787246926930416	1.182743070863606	1.1028282411291344	1.1703300886358559	1.1830514241572478	1.1104438874042828	0.9540826104887925	1.0759837581909757	1.2622667980461626	1.1691252781185693	1.1691252781185693	1.1691252781185693	1.1691252781185693	1.1691252781185693	1.1691252781185693	1.1691252781185693	1.1691252781185693	1.1691252781185693	1.1691252781185693	1.1691252781185693	1.1691252781185693	1.1691252781185693	1.1691252781185693	1.1691252781185693	1.1691252781185693	1.1691252781185693	1.1691252781185693	1.1691252781185693	1.1691252781185693	1.1691252781185693	1.1691252781185693	1.1691252781185693
0.5084856346689732	0.4555106824833756	0.6051499190855465	0.5174879225017367	0.5017568925522793	0.6358074864434037	0.7393837554194874	0.5772658700150283	0.6555905650362216	0.8488691469054214	0.7859735798877807	0.7206526714289163	0.9748938162654691	0.8755785456579404	0.7151616801694156	0.8287253456632272	0.992078963731268	1.0035571908824523	0.952936599174153	0.9173347136166535	1.0186754861724179	0.834577917317288	0.9185639087613183	0.9165654101193814	0.9888855433280055	0.9134991751753757	0.9005539613534667	1.0767194051656823	1.0419974962555358	1.0540112586481474	0.834360828845644	0.9535444092404095	0.8939526190430267	0.8939526190430267	0.8939526190430267	0.8939526190430267	0.8939526190430267	0.8939526190430267	0.8939526190430267	0.8939526190430267	0.8939526190430267	0.8939526190430267	0.8939526190430267	0.8939526190430267	0.8939526190430267	0.8939526190430267	0.8939526190430267	0.8939526190430267	0.8939526190430267	0.8939526190430267
0.8116571840994298	1.5597382362505665	1.1017358056873918	1.1057723816664784	1.6958743906786764	1.9067175365330988	1.9413633949763651	1.7297317953581999	1.5620253700383406	1.3995308558142043	1.2604350886576348	2.0966480028452357	1.6335263741650026	1.5904004392701518	1.8375872762127123	1.713993857741432	1.713993857741432	1.713993857741432	1.713993857741432	1.713993857741432	1.713993857741432	1.713993857741432	1.713993857741432	1.713993857741432	1.713993857741432	1.713993857741432	1.713993857741432	1.713993857741432	1.713993857741432	1.713993857741432	1.713993857741432	1.713993857741432	1.713993857741432	1.713993857741432	1.713993857741432	1.713993857741432	1.713993857741432	1.713993857741432	1.713993857741432	1.713993857741432	1.713993857741432	1.713993857741432	1.713993857741432	1.713993857741432	1.713993857741432	1.713993857741432	1.713993857741432	1.713993857741432	1.713993857741432	1.713993857741432
0.6659897883066346	0.599980459729485	0.7383559646708663	0.7307573102756612	1.08216058889669	0.7331286763812578	0.971417265070532	0.9369523161190616	0.9907950707154144	0.7905401769728193	0.9934819904710406	0.7724078380285648	0.9321823575007719	0.9121822989400944	0.9335300406115217	0.8724975792082884	0.8580546248732606	0.8765409097195768	0.7244802972407807	0.9606499177660329	0.8915540252517028	0.9476209280060583	0.9843080070939081	1.0847769959071694	1.0345425015005387	1.0345425015005387	1.0345425015005387	1.0345425015005387	1.0345425015005387	1.0345425015005387	1.0345425015005387	1.0345425015005387	1.0345425015005387	1.0345425015005387	1.0345425015005387	1.0345425015005387	1.0345425015005387	1.0345425015005387	1.0345425015005387	1.0345425015005387	1.0345425015005387	1.0345425015005387	1.0345425015005387	1.0345425015005387	1.0345425015005387	1.0345425015005387	1.0345425015005387	1.0345425015005387	1.0345425015005387	1.0345425015005387
0.5011003272434321	0.6600124680073476	0.9170854620729442	0.9102796577543388	0.883890392188224	1.1323391525458366	1.3233513660570657	1.3314231335287914	0.81044747255463	1.0258364265591426	0.9441159789990562	1.0234114153737237	1.2121130017311141	1.0743960333941014	1.1120680753337313	1.5360150247443025	1.5301526899476379	1.4847021558198619	1.5526210218406662	1.4214341797591101	1.5350249222870902	1.1706525042201605	1.0933630546655229	1.2915648772866961	1.1924639659761094	1.1924639659761094	1.1924639659761094	1.1924639659761094	1.1924639659761094	1.1924639659761094	1.1924639659761094	1.1924639659761094	1.1924639659761094	1.1924639659761094	1.1924639659761094	1.1924639659761094	1.1924639659761094	1.1924639659761094	1.1924639659761094	1.1924639659761094	1.1924639659761094	1.1924639659761094	1.1924639659761094	1.1924639659761094	1.1924639659761094	1.1924639659761094	1.1924639659761094	1.1924639659761094	1.1924639659761094	1.1924639659761094
0.6401695541754996	0.5906163460097326	0.7082682843453177	0.6190927120838968	0.5730843787474399	0.6939230887137008	0.7828204046567182	0.851825240723883	0.6018474875032633	0.8832614870987243	0.6889606713599113	0.5932785109325183	0.7584695713229865	0.6844472508624883	0.949797722787078	0.7623674115228142	0.879328114451823	0.9334496252600095	1.054996235550766	0.6553024597637728	0.8573468100724261	0.7872757856368288	0.9608967612564785	0.9336638297425198	0.9617132337101039	0.7252006109064936	0.960762933284306	1.0628672043025824	0.800602410446252	1.011867138734094	0.9062347745901731	0.9062347745901731	0.9062347745901731	0.9062347745901731	0.9062347745901731	0.9062347745901731	0.9062347745901731	0.9062347745901731	0.9062347745901731	0.9062347745901731	0.9062347745901731	0.9062347745901731	0.9062347745901731	0.9062347745901731	0.9062347745901731	0.9062347745901731	0.9062347745901731	0.9062347745901731	0.9062347745901731	0.9062347745901731
0.6045798336795138	0.572000798046192	0.48504930092907417	0.47615824680935726	0.6157445658133625	0.7557659890353313	0.7985541124343815	0.8189923432294298	0.761152219239233	0.6994642771768089	0.7450706716955863	0.8132720394045331	0.9093308685520428	0.861301453978288	0.861301453978288	0.861301453978288	0.861301453978288	0.861301453978288	0.861301453978288	0.861301453978288	0.861301453978288	0.861301453978288	0.861301453978288	0.861301453978288	0.861301453978288	0.861301453978288	0.861301453978288	0.861301453978288	0.861301453978288	0.861301453978288	0.861301453978288	0.861301453978288	0.861301453978288	0.861301453978288	0.861301453978288	0.861301453978288	0.861301453978288	0.861301453978288	0.861301453978288	0.861301453978288	0.861301453978288	0.861301453978288	0.861301453978288	0.861301453978288	0.861301453978288	0.861301453978288	0.861301453978288	0.861301453978288	0.861301453978288	0.861301453978288
0.7258389529301953	0.6338049677292019	0.6524777095131467	0.6958824087416511	0.5350279650001438	0.6760538800887902	0.5154146761564548	0.8662401482256528	0.8399438640576975	0.5804595112590734	0.3638922135148892	0.7412945897761065	0.5698998212725519	0.673269668571056	0.5932396377014104	0.702613498550778	0.49546770390909	0.6737398775029247	0.7138459724860401	0.5477959262537465	0.5441104558577626	0.540162073432891	0.7121770672211181	0.48144433733876235	0.5360449646334144	0.5087446509860885	0.5087446509860885	0.5087446509860885	0.5087446509860885	0.5087446509860885	0.5087446509860885	0.5087446509860885	0.5087446509860885	0.5087446509860885	0.5087446509860885	0.5087446509860885	0.5087446509860885	0.5087446509860885	0.5087446509860885	0.5087446509860885	0.5087446509860885	0.5087446509860885	0.5087446509860885	0.5087446509860885	0.5087446509860885	0.5087446509860885	0.5087446509860885	0.5087446509860885	0.5087446509860885	0.5087446509860885
0.5918304232804394	0.555210425998128	0.630837813531128	0.7133729275689835	0.6209723527400983	0.5264788643294928	0.6231015567143611	0.7508716554620318	0.6951614500796637	0.7190770255206341	0.7650664796911915	0.9796557848791996	0.6497101133954802	0.6493548091721136	0.7479759847061538	0.7696874274835755	0.7403502930717442	0.8070169575332585	0.7539756468343183	0.5704679517615008	0.8175376083168526	0.910155243856126	0.668742437884602	0.7173150123894118	0.7721902958976318	0.697788015941264	0.7349891559194479	0.7349891559194479	0.7349891559194479	0.7349891559194479	0.7349891559194479	0.7349891559194479	0.7349891559194479	0.7349891559194479	0.7349891559194479	0.7349891559194479	0.7349891559194479	0.7349891559194479	0.7349891559194479	0.7349891559194479	0.7349891559194479	0.7349891559194479	0.7349891559194479	0.7349891559194479	0.7349891559194479	0.7349891559194479	0.7349891559194479	0.7349891559194479	0.7349891559194479	0.7349891559194479
0.8503711461447853	0.7685295567965197	0.6824000429942094	0.976621829010396	0.8983825937714449	1.0624948246412242	0.8264634612932565	1.1976902340018825	1.2359356081161883	1.3174239033310051	0.8258680015098473	1.2020686280381734	1.2248155932660083	1.2320515860244197	0.9944479348902735	1.6177157234165138	1.5069427741222594	1.9877523016346892	1.1656191691486493	1.6313369810382423	2.149470779568856	1.723737585578306	1.6086527149199872	1.538495037584976	1.7468218167699685	1.3112354374944597	1.5290286271322142	1.5290286271322142	1.5290286271322142	1.5290286271322142	1.5290286271322142	1.5290286271322142	1.5290286271322142	1.5290286271322142	1.5290286271322142	1.5290286271322142	1.5290286271322142	1.5290286271322142	1.5290286271322142	1.5290286271322142	1.5290286271322142	1.5290286271322142	1.5290286271322142	1.5290286271322142	1.5290286271322142	1.5290286271322142	1.5290286271322142	1.5290286271322142	1.5290286271322142	1.5290286271322142
0.4231656786851083	0.468473325137232	0.5876090715113877	0.7950122936226953	0.782454239024571	0.82093441492033	0.9244319139927346	0.8682549709968597	0.8677326493394106	0.9545308012483714	0.9393947990077146	0.9727543949465388	0.8468456145229508	0.9778137448183882	0.938229912296372	1.005421138330394	0.9633701887685122	1.059781548749883	1.0495474135902045	1.105745581658837	1.1709766111286204	1.0498781593515785	0.9461029880326848	1.1843585081177832	1.0566773613585967	1.0495139561873543	1.0530956587729754	1.0530956587729754	1.0530956587729754	1.0530956587729754	1.0530956587729754	1.0530956587729754	1.0530956587729754	1.0530956587729754	1.0530956587729754	1.0530956587729754	1.0530956587729754	1.0530956587729754	1.0530956587729754	1.0530956587729754	1.0530956587729754	1.0530956587729754	1.0530956587729754	1.0530956587729754	1.0530956587729754	1.0530956587729754	1.0530956587729754	1.0530956587729754	1.0530956587729754	1.0530956587729754
0.46508225490131466	0.5551300562465126	0.45265253457654564	0.5646189703342633	0.6009416273421796	0.7267414999005943	0.7014643618949092	0.5917854936142567	0.7874247423890517	0.7549576632204801	0.7107612175438746	0.8569646567869036	0.8225486857218296	0.7412481341823218	0.6953723459937778	0.6903439760642492	0.7630957188283927	0.8905963293083887	0.7644962684717762	0.6886395018695867	0.7418506421484563	0.8337451643448778	0.8455280058043185	0.7744512694978977	0.769053607012948	0.7717524382554227	0.7717524382554227	0.7717524382554227	0.7717524382554227	0.7717524382554227	0.7717524382554227	0.7717524382554227	0.7717524382554227	0.7717524382554227	0.7717524382554227	0.7717524382554227	0.7717524382554227	0.7717524382554227	0.7717524382554227	0.7717524382554227	0.7717524382554227	0.7717524382554227	0.7717524382554227	0.7717524382554227	0.7717524382554227	0.7717524382554227	0.7717524382554227	0.7717524382554227	0.7717524382554227	0.7717524382554227
0.9595285931610297	0.962238501650052	0.7243406559712816	1.0541931413336052	1.0084767996713417	1.077975956557324	0.8953142788090637	0.7516463094694257	0.7464915660524541	0.7845155353624723	0.6942185420095144	0.8865902937201975	0.8626053647287341	0.7936098797757739	0.9927013515001284	0.8741003290567327	1.1665949888528684	0.8735782427232986	0.8495400753353667	0.9418057488055079	0.8618109814956081	0.7576179805230671	0.8687058116387993	0.9143639643563569	0.9264212629808994	0.9203926136686281	0.9203926136686281	0.9203926136686281	0.9203926136686281	0.9203926136686281	0.9203926136686281	0.9203926136686281	0.9203926136686281	0.9203926136686281	0.9203926136686281	0.9203926136686281	0.9203926136686281	0.9203926136686281	0.9203926136686281	0.9203926136686281	0.9203926136686281	0.9203926136686281	0.9203926136686281	0.9203926136686281	0.9203926136686281	0.9203926136686281	0.9203926136686281	0.9203926136686281	0.9203926136686281	0.9203926136686281
0.5352838021999387	0.6729548465001742	0.6566316881830023	0.6628266606322284	0.7398915099158189	0.8355712099630459	0.8746313139322446	0.8911753929513861	0.7472629259513001	0.8516952306404854	0.819117302419616	0.8522722644783659	0.8319335353138748	0.7597495469013731	0.7793794842529773	0.83042619760981	1.037908471284587	0.8470565859088012	0.7745287392094051	0.7409451338217362	0.9294184801590377	0.7803550866936688	0.8911144600383188	0.8079443312556054	0.8400629427458575	0.8240036370007314	0.8240036370007314	0.8240036370007314	0.8240036370007314	0.8240036370007314	0.8240036370007314	0.8240036370007314	0.8240036370007314	0.8240036370007314	0.8240036370007314	0.8240036370007314	0.8240036370007314	0.8240036370007314	0.8240036370007314	0.8240036370007314	0.8240036370007314	0.8240036370007314	0.8240036370007314	0.8240036370007314	0.8240036370007314	0.8240036370007314	0.8240036370007314	0.8240036370007314	0.8240036370007314	0.8240036370007314
0.8324116090265291	0.842259117532897	0.7203262770248908	0.8405067046552475	0.859400880863256	0.8632252392378902	0.8086627961098245	0.9056933961784505	1.0056518300961896	0.6141722552379166	0.5476145691632347	0.903097552394905	0.7185839102731975	0.9929359822360697	0.8603682834014056	0.8393443575042832	0.8093347890158383	0.7609757213086292	0.7116792869083868	0.5148453104779129	0.6132622986931499	0.6132622986931499	0.6132622986931499	0.6132622986931499	0.6132622986931499	0.6132622986931499	0.6132622986931499	0.6132622986931499	0.6132622986931499	0.6132622986931499	0.6132622986931499	0.6132622986931499	0.6132622986931499	0.6132622986931499	0.6132622986931499	0.6132622986931499	0.6132622986931499	0.6132622986931499	0.6132622986931499	0.6132622986931499	0.6132622986931499	0.6132622986931499	0.6132622986931499	0.6132622986931499	0.6132622986931499	0.6132622986931499	0.6132622986931499	0.6132622986931499	0.6132622986931499	0.6132622986931499
0.6514717207181501	0.6901215713947341	0.718473666555889	0.906611351738958	0.6352772064308072	0.7569525879002849	0.9108004760797018	0.7192012592450024	0.8512706739962298	0.8482142867348138	0.7624477510459006	0.8037776552534854	0.9002739557556982	0.8412251599957468	0.8894385920560137	0.8485240286252609	0.9628645726799216	0.9429821457339219	0.9674052414746402	0.8127478485629308	0.8900765450187855	0.8900765450187855	0.8900765450187855	0.8900765450187855	0.8900765450187855	0.8900765450187855	0.8900765450187855	0.8900765450187855	0.8900765450187855	0.8900765450187855	0.8900765450187855	0.8900765450187855	0.8900765450187855	0.8900765450187855	0.8900765450187855	0.8900765450187855	0.8900765450187855	0.8900765450187855	0.8900765450187855	0.8900765450187855	0.8900765450187855	0.8900765450187855	0.8900765450187855	0.8900765450187855	0.8900765450187855	0.8900765450187855	0.8900765450187855	0.8900765450187855	0.8900765450187855	0.8900765450187855
0.7675773702674474	0.5778244671966462	0.3965994624046978	0.5901764137614498	0.3190628920489356	0.7049916374274315	0.7034584459294196	0.9148130121150886	0.5579838802583585	0.7129495326077449	0.5605373098242391	0.8962453768429914	0.9723660929281854	0.6347643004058949	0.7303742567017611	0.9777649575516464	0.9396958147851587	0.8306163396483112	0.6270570917881985	0.8581166378798488	1.3773227948398188	0.9477682849893201	1.0746693907435505	0.8995013784130579	0.8961973914846487	1.2342214642430185	1.0924833359533017	1.16335240009816	1.16335240009816	1.16335240009816	1.16335240009816	1.16335240009816	1.16335240009816	1.16335240009816	1.16335240009816	1.16335240009816	1.16335240009816	1.16335240009816	1.16335240009816	1.16335240009816	1.16335240009816	1.16335240009816	1.16335240009816	1.16335240009816	1.16335240009816	1.16335240009816	1.16335240009816	1.16335240009816	1.16335240009816	1.16335240009816
0.6000457322294989	0.6375648824298734	0.6654400452717611	0.5994999112132317	0.432072988792078	0.5021432628844769	0.5028486102682744	0.44515596039837024	0.5215873418679743	0.5021154290546826	0.5794346876421128	0.44370167587053666	0.3913685278746844	0.5254264700106017	0.74817227456678	0.641946748435343	0.3549993718969363	0.6410764877690343	0.6200896292920093	0.6574141746291501	0.5136536858264219	0.6363502972436725	0.5798492352461068	0.8143339851000172	0.697091610173062	0.697091610173062	0.697091610173062	0.697091610173062	0.697091610173062	0.697091610173062	0.697091610173062	0.697091610173062	0.697091610173062	0.697091610173062	0.697091610173062	0.697091610173062	0.697091610173062	0.697091610173062	0.697091610173062	0.697091610173062	0.697091610173062	0.697091610173062	0.697091610173062	0.697091610173062	0.697091610173062	0.697091610173062	0.697091610173062	0.697091610173062	0.697091610173062	0.697091610173062
0.8263210294159907	0.6688109349961513	0.8058236220922911	0.6388035990904446	0.7076970900808557	0.874976242821887	0.8486136102446931	0.7837887161661239	0.9099739543168947	0.6591649667166178	0.575036225187897	0.7267343251215196	0.7577312020102124	0.9766826211687537	0.9321961863346958	1.0426887299968106	0.9663948552949513	0.6029951933601175	0.9378231352709098	0.6449083536682911	0.796849327194804	0.6768732337306984	0.8629881586080703	0.7749292497629175	0.7004285726211346	0.8433636944074675	0.7718961335143011	0.7718961335143011	0.7718961335143011	0.7718961335143011	0.7718961335143011	0.7718961335143011	0.7718961335143011	0.7718961335143011	0.7718961335143011	0.7718961335143011	0.7718961335143011	0.7718961335143011	0.7718961335143011	0.7718961335143011	0.7718961335143011	0.7718961335143011	0.7718961335143011	0.7718961335143011	0.7718961335143011	0.7718961335143011	0.7718961335143011	0.7718961335143011	0.7718961335143011	0.7718961335143011
0.8413664011105723	0.5310648915274673	0.47460235931059874	0.510982325963536	0.5109112958939331	0.6621025046578721	0.4106119219421443	0.5251472795858668	0.403916666608058	0.3325799058656785	0.4337953817288762	0.6940066144309641	0.6030094353287087	0.3572602573892336	0.4238617201171492	0.5853103380831421	0.5843463790012897	0.47215146124630664	0.39338394038104313	0.4849747322792277	0.7357309761504233	0.3853657707831472	0.41048527480462565	0.3979255227938865	0.3979255227938865	0.3979255227938865	0.3979255227938865	0.3979255227938865	0.3979255227938865	0.3979255227938865	0.3979255227938865	0.3979255227938865	0.3979255227938865	0.3979255227938865	0.3979255227938865	0.3979255227938865	0.3979255227938865	0.3979255227938865	0.3979255227938865	0.3979255227938865	0.3979255227938865	0.3979255227938865	0.3979255227938865	0.3979255227938865	0.3979255227938865	0.3979255227938865	0.3979255227938865	0.3979255227938865	0.3979255227938865	0.3979255227938865
0.6240277784957196	0.5847419602344073	0.6244001713018968	0.693788250966642	0.6937760437782706	0.6050073643110477	0.4675917849098281	0.7358581528282143	0.5201460678847063	0.8061856964302964	0.5504921145784755	0.6679571221227061	0.605989591903444	0.5411268028431035	0.6154859467457491	0.52859733797281	0.5130865363444034	0.5394011261555179	0.6498874900088402	0.5811535669254442	0.7054383586457816	0.6432959627856129	0.6432959627856129	0.6432959627856129	0.6432959627856129	0.6432959627856129	0.6432959627856129	0.6432959627856129	0.6432959627856129	0.6432959627856129	0.6432959627856129	0.6432959627856129	0.6432959627856129	0.6432959627856129	0.6432959627856129	0.6432959627856129	0.6432959627856129	0.6432959627856129	0.6432959627856129	0.6432959627856129	0.6432959627856129	0.6432959627856129	0.6432959627856129	0.6432959627856129	0.6432959627856129	0.6432959627856129	0.6432959627856129	0.6432959627856129	0.6432959627856129	0.6432959627856129
0.4556155289447112	0.56241136265344	0.6441985186667434	0.6144302116061502	0.5521145670130633	0.5829064883132138	0.43808063550670706	0.6588164985066312	0.4825505977445572	0.4655974495324099	0.4997248356571814	0.6000441128495534	0.7185868111699949	0.6159630221049707	0.5777446361954665	0.5186031491855665	0.48894373872775	0.5375570334547648	0.546342324216996	0.5045192987491043	0.6436420910174919	0.5405115228055515	0.5042353325291964	0.7078921179410518	0.4827319722302895	0.7015717674732176	0.6472243838450387	0.6664838782497404	0.6670120450196929	0.7290853029907867	0.6453721279923587	0.6564366722368963	0.4606546799378414	0.5585456760873688	0.5585456760873688	0.5585456760873688	0.5585456760873688	0.5585456760873688	0.5585456760873688	0.5585456760873688	0.5585456760873688	0.5585456760873688	0.5585456760873688	0.5585456760873688	0.5585456760873688	0.5585456760873688	0.5585456760873688	0.5585456760873688	0.5585456760873688	0.5585456760873688
0.7457927525740412	0.5855522981240504	0.7478316176009859	0.6516516911709658	0.6631026223307682	0.7978574852733193	0.7472692725389861	0.7539533435660435	0.7875465109455926	0.8813120719028352	0.8306247091513446	0.752365904653328	0.8523944847550803	0.8913675801569148	0.7949586303702538	0.7764801674884803	0.8135679286772703	0.7727181569708518	0.8227046518662634	0.8883948166055857	0.9437046058975466	0.7553353043220189	0.6277627842261444	0.9598756391171042	0.7876768134176301	0.8554397915296396	0.6979274981689856	0.9363790338644891	0.8382800595693516	0.8291463973988025	0.814514225855242	0.6945625627911992	0.8528143198567153	0.7736884413239573	0.7736884413239573	0.7736884413239573	0.7736884413239573	0.7736884413239573	0.7736884413239573	0.7736884413239573	0.7736884413239573	0.7736884413239573	0.7736884413239573	0.7736884413239573	0.7736884413239573	0.7736884413239573	0.7736884413239573	0.7736884413239573	0.7736884413239573	0.7736884413239573
1.0867248066762845	0.9286084566243157	0.9356030810189431	0.8794298505530429	1.029712094347535	0.9961114267530102	0.812602039616383	0.822243143640655	1.039397303715319	0.9536356785824602	1.0345610278639328	0.7914035777304977	0.8743426965225304	1.0175395531593014	0.8641433630582753	0.9935300871763477	0.8858704085181185	0.8561237996873926	0.8610844913534749	0.8699293897697974	0.7007819911075889	0.7853556904386931	0.7853556904386931	0.7853556904386931	0.7853556904386931	0.7853556904386931	0.7853556904386931	0.7853556904386931	0.7853556904386931	0.7853556904386931	0.7853556904386931	0.7853556904386931	0.7853556904386931	0.7853556904386931	0.7853556904386931	0.7853556904386931	0.7853556904386931	0.7853556904386931	0.7853556904386931	0.7853556904386931	0.7853556904386931	0.7853556904386931	0.7853556904386931	0.7853556904386931	0.7853556904386931	0.7853556904386931	0.7853556904386931	0.7853556904386931	0.7853556904386931	0.7853556904386931
0.5107794221550692	0.39882497144957774	0.5271841639601047	0.5544813632510237	0.38139678526067056	0.6160380490698308	0.4715648895913231	0.45857941287689963	0.5175068931131411	0.5834886251034208	0.6319034581103845	0.48883845004481896	0.5218042570517136	0.44844891250660074	0.5401247383713095	0.5067344996535438	0.4905516119431341	0.4407027125601082	0.5877078518802258	0.5642129277451361	0.4302573940106813	0.7609477602221482	0.5806188871746054	0.5031250477486044	0.5418719674616049	0.5418719674616049	0.5418719674616049	0.5418719674616049	0.5418719674616049	0.5418719674616049	0.5418719674616049	0.5418719674616049	0.5418719674616049	0.5418719674616049	0.5418719674616049	0.5418719674616049	0.5418719674616049	0.5418719674616049	0.5418719674616049	0.5418719674616049	0.5418719674616049	0.5418719674616049	0.5418719674616049	0.5418719674616049	0.5418719674616049	0.5418719674616049	0.5418719674616049	0.5418719674616049	0.5418719674616049	0.5418719674616049
0.7067823994147643	1.012039367519275	0.8011442105139178	0.8201667488053177	1.0698448309499236	0.6095505335013044	0.7296516725020649	0.8278498147843936	0.7190045368893566	0.7180946470225846	0.6070927791635813	0.7511013047015244	0.7241836537439824	0.780126518505402	0.5664046884609439	0.7662710911332636	0.8258575981607814	0.500026653276654	0.7537628410679901	0.842438785319106	0.6524560662071879	0.47210718560888054	0.66039258019518	0.7076940760164587	0.5400467809725508	0.8551744221822067	0.6976106015773786	0.6976106015773786	0.6976106015773786	0.6976106015773786	0.6976106015773786	0.6976106015773786	0.6976106015773786	0.6976106015773786	0.6976106015773786	0.6976106015773786	0.6976106015773786	0.6976106015773786	0.6976106015773786	0.6976106015773786	0.6976106015773786	0.6976106015773786	0.6976106015773786	0.6976106015773786	0.6976106015773786	0.6976106015773786	0.6976106015773786	0.6976106015773786	0.6976106015773786	0.6976106015773786
0.5467483003538356	0.6441283032630378	0.7095763799520142	0.48948503970623075	0.6700245704081842	0.8512365251116085	0.7784190671125449	0.8764837730622074	0.9009210251140388	0.8845119460282912	0.7444308487463248	0.8712916761397778	0.8564024945142703	0.8911829525327077	0.8618898721815247	0.6508410711825865	0.8135934105626174	0.7354200041284159	0.8312057051729169	0.9527986076135703	0.8920021563932437	0.8920021563932437	0.8920021563932437	0.8920021563932437	0.8920021563932437	0.8920021563932437	0.8920021563932437	0.8920021563932437	0.8920021563932437	0.8920021563932437	0.8920021563932437	0.8920021563932437	0.8920021563932437	0.8920021563932437	0.8920021563932437	0.8920021563932437	0.8920021563932437	0.8920021563932437	0.8920021563932437	0.8920021563932437	0.8920021563932437	0.8920021563932437	0.8920021563932437	0.8920021563932437	0.8920021563932437	0.8920021563932437	0.8920021563932437	0.8920021563932437	0.8920021563932437	0.8920021563932437
0.5153970548865117	0.6777073415377438	0.666920244712468	0.7851783179186891	0.7981116172968707	0.8607382296696554	0.738671892023274	0.8763076620602873	0.709612876793772	0.6599797330153662	0.716667030835182	0.7911513700856634	0.7518628641188286	0.7893781802592025	0.8894085768188034	0.7948904212010084	0.8836088575752352	0.7548885724349208	0.9444986439709467	0.8875630483002972	0.8252732859154417	0.7928869027730318	0.8090800943442367	0.8090800943442367	0.8090800943442367	0.8090800943442367	0.8090800943442367	0.8090800943442367	0.8090800943442367	0.8090800943442367	0.8090800943442367	0.8090800943442367	0.8090800943442367	0.8090800943442367	0.8090800943442367	0.8090800943442367	0.8090800943442367	0.8090800943442367	0.8090800943442367	0.8090800943442367	0.8090800943442367	0.8090800943442367	0.8090800943442367	0.8090800943442367	0.8090800943442367	0.8090800943442367	0.8090800943442367	0.8090800943442367	0.8090800943442367	0.8090800943442367
0.8276713073359195	1.0460854982366228	0.8761218650159839	0.701504575970227	0.986565862606768	0.9247376035449514	0.969832791797074	0.9027520548442312	0.7648409149362075	0.8764375220949243	0.8253400333131556	0.684673616406118	0.9384722129265566	0.8408151318545709	0.8127854724310055	0.917074197378928	0.8694094466132809	0.7583303031909954	0.7787207339513298	1.0901111417086577	0.9344159378299938	0.9344159378299938	0.9344159378299938	0.9344159378299938	0.9344159378299938	0.9344159378299938	0.9344159378299938	0.9344159378299938	0.9344159378299938	0.9344159378299938	0.9344159378299938	0.9344159378299938	0.9344159378299938	0.9344159378299938	0.9344159378299938	0.9344159378299938	0.9344159378299938	0.9344159378299938	0.9344159378299938	0.9344159378299938	0.9344159378299938	0.9344159378299938	0.9344159378299938	0.9344159378299938	0.9344159378299938	0.9344159378299938	0.9344159378299938	0.9344159378299938	0.9344159378299938	0.9344159378299938
0.8467564944161922	0.672067306584813	0.7818881171100988	0.8601533599183445	0.6891603613194895	0.8041966196402488	0.7807491863263138	0.5872544039834858	0.7554717677596128	0.8492807944386981	0.6947949990433053	0.7552427164060447	0.7142149193779528	0.7022490759846486	0.7399973585670294	0.7627882548637827	0.579136191663664	0.8355831107343754	0.8126993141172957	1.0468704549300165	0.6450911576113222	0.7257300999313325	0.8096823211202263	0.7677062105257795	0.7677062105257795	0.7677062105257795	0.7677062105257795	0.7677062105257795	0.7677062105257795	0.7677062105257795	0.7677062105257795	0.7677062105257795	0.7677062105257795	0.7677062105257795	0.7677062105257795	0.7677062105257795	0.7677062105257795	0.7677062105257795	0.7677062105257795	0.7677062105257795	0.7677062105257795	0.7677062105257795	0.7677062105257795	0.7677062105257795	0.7677062105257795	0.7677062105257795	0.7677062105257795	0.7677062105257795	0.7677062105257795	0.7677062105257795
0.6745858597393775	0.7155118119687234	0.7762575538513306	0.7648161259478091	0.6138428389282711	0.7673638272073497	0.6882211393977159	0.5578663445278991	0.7682304110403493	0.6857812461624192	0.6479011983781652	0.5484131882222119	0.6622625924507418	0.5440339784632408	0.5598947713055776	0.6134932670372641	0.6334300347504728	0.690865935172031	0.6785806709068581	0.6363252057524681	0.7249421858225019	0.7383803187452238	0.7316612522838629	0.7316612522838629	0.7316612522838629	0.7316612522838629	0.7316612522838629	0.7316612522838629	0.7316612522838629	0.7316612522838629	0.7316612522838629	0.7316612522838629	0.7316612522838629	0.7316612522838629	0.7316612522838629	0.7316612522838629	0.7316612522838629	0.7316612522838629	0.7316612522838629	0.7316612522838629	0.7316612522838629	0.7316612522838629	0.7316612522838629	0.7316612522838629	0.7316612522838629	0.7316612522838629	0.7316612522838629	0.7316612522838629	0.7316612522838629	0.7316612522838629
0.6274729407462664	0.6444744739648343	0.6942734068859914	0.6610309738290834	0.7008626079066103	0.5120734956038098	0.7332862502881012	0.8029008433768858	0.7045453742973777	0.6802470879123605	1.0399519217115323	0.8618010252457303	0.6868187872389094	0.6588523827699241	0.7313424302435739	0.7560413485923184	0.7816403437632401	0.7683038486607595	0.985023068249608	0.6139242300103298	0.8042917090116483	0.8654126895276848	0.6684628638863657	0.7446650280653551	0.9717667492932602	0.8929057936374926	0.8573151863219892	0.6027237124960806	0.7111580554908992	0.7030130093502699	0.8016849127545972	0.7523489610524335	0.7523489610524335	0.7523489610524335	0.7523489610524335	0.7523489610524335	0.7523489610524335	0.7523489610524335	0.7523489610524335	0.7523489610524335	0.7523489610524335	0.7523489610524335	0.7523489610524335	0.7523489610524335	0.7523489610524335	0.7523489610524335	0.7523489610524335	0.7523489610524335	0.7523489610524335	0.7523489610524335
0.7347710867021331	0.8491885570919406	0.7982282782918532	0.8005938039654336	0.9035885682664867	0.7916924947656387	0.9190670850915034	0.8109211816540121	0.8785644461396042	1.0465043809727288	0.7940090850748123	0.8679285718499603	0.9699265850184001	0.8150155725582726	0.9994251391546856	1.1366907495050687	0.894470708651152	0.9442925492829352	0.9185255343515046	0.9719437284098539	0.9441664524412092	0.7709683591965275	0.8887356053162	1.088182915881381	0.9127946677039233	0.864588657423436	0.9941084282755173	1.0216329200593093	0.9355156231812886	0.9807995485966498	0.7903822740061313	0.8855909113013904	0.8855909113013904	0.8855909113013904	0.8855909113013904	0.8855909113013904	0.8855909113013904	0.8855909113013904	0.8855909113013904	0.8855909113013904	0.8855909113013904	0.8855909113013904	0.8855909113013904	0.8855909113013904	0.8855909113013904	0.8855909113013904	0.8855909113013904	0.8855909113013904	0.8855909113013904	0.8855909113013904
1.03204892486063	1.0329529186242656	1.3144538736382747	1.0312901524184992	0.7969811298843122	1.0073387261887188	0.8912865030121944	0.8728178432292015	0.9824654788918274	0.7789019835542761	0.779404730990766	1.0224857375392165	1.0404791422323547	0.9977792081323064	1.036880918787028	0.8165715046434849	0.7707889859028813	1.0265226846245128	1.0243922712160098	0.8782173680811595	1.0479426209160865	0.963079994498623	0.963079994498623	0.963079994498623	0.963079994498623	0.963079994498623	0.963079994498623	0.963079994498623	0.963079994498623	0.963079994498623	0.963079994498623	0.963079994498623	0.963079994498623	0.963079994498623	0.963079994498623	0.963079994498623	0.963079994498623	0.963079994498623	0.963079994498623	0.963079994498623	0.963079994498623	0.963079994498623	0.963079994498623	0.963079994498623	0.963079994498623	0.963079994498623	0.963079994498623	0.963079994498623	0.963079994498623	0.963079994498623
0.6548896622526917	0.5376047570099937	1.1594772916825398	1.530149263995625	0.972539780368516	1.1751701010525282	1.530149263995625	0.5013772602961123	0.5800934838891	0.0	0.7812397684640779	1.1176982408990936	0.5588491204495468	0.8838579424555307	0.9636991427402504	0.5388443938324318	1.1189378777215317	1.4903842100479905	0.5514669879810461	1.5501539906127397	1.011839557507086	1.2809967740599129	1.2809967740599129	1.2809967740599129	1.2809967740599129	1.2809967740599129	1.2809967740599129	1.2809967740599129	1.2809967740599129	1.2809967740599129	1.2809967740599129	1.2809967740599129	1.2809967740599129	1.2809967740599129	1.2809967740599129	1.2809967740599129	1.2809967740599129	1.2809967740599129	1.2809967740599129	1.2809967740599129	1.2809967740599129	1.2809967740599129	1.2809967740599129	1.2809967740599129	1.2809967740599129	1.2809967740599129	1.2809967740599129	1.2809967740599129	1.2809967740599129	1.2809967740599129
0.6670871928236187	0.8354055709424912	0.6991979890827285	0.7564276533000301	0.5188332990340815	0.5007460968588837	0.6380817152678507	0.6439617803375841	0.6534690351405518	0.7297805661731902	0.7670107595962877	0.8670581863318174	0.8084147662916413	0.7936041972614144	0.6090129494715727	0.914661414164557	0.8145001733275387	0.8478100899272879	0.6941902989370891	0.7773725086679029	0.6173764732507344	0.861755557467033	0.8437476933691795	0.7561117497943	0.680724528495826	0.81588161881372	0.8590654589142763	0.6652178769755447	0.8626953822170793	0.763956629596312	0.763956629596312	0.763956629596312	0.763956629596312	0.763956629596312	0.763956629596312	0.763956629596312	0.763956629596312	0.763956629596312	0.763956629596312	0.763956629596312	0.763956629596312	0.763956629596312	0.763956629596312	0.763956629596312	0.763956629596312	0.763956629596312	0.763956629596312	0.763956629596312	0.763956629596312	0.763956629596312
0.6370978089323611	0.6595434907592458	0.7733205070455709	0.5672832427389174	0.6861707973892666	0.6974719133062455	0.7683410605376342	0.7474541090666589	0.6847426082996046	0.8104991378273673	1.0543925578331412	0.9831514184581562	1.047905911312274	1.0239384569626544	1.1768652718377894	1.141108833116237	1.2188302328006402	1.1943571655451706	1.1123766923458718	1.0551887642805702	1.0373541314349273	1.130948007109522	1.225139084704128	1.2397595064076687	1.0067069118990617	1.058240368450874	1.114163387914854	1.282258819152927	1.204500455197561	1.263946794138249	1.1820462323165082	1.402305266451789	0.987386743462448	1.1615222840312733	1.2954534124492423	1.2284878482402577	1.2284878482402577	1.2284878482402577	1.2284878482402577	1.2284878482402577	1.2284878482402577	1.2284878482402577	1.2284878482402577	1.2284878482402577	1.2284878482402577	1.2284878482402577	1.2284878482402577	1.2284878482402577	1.2284878482402577	1.2284878482402577
0.8209918028731449	0.7415518707813917	0.4641721371434321	0.5650442612895494	0.4217922058833349	0.5551194771951327	0.5928394422687817	0.6585135134790511	0.7277250788969899	0.7288317231729197	0.6441112522766361	0.7857605143704142	0.7655977323080517	0.5463115707175022	0.6355480336763578	0.6110084252598479	0.6338813810459526	0.7440355932680943	0.6937053932617169	0.7675504338928432	0.6332743331179286	0.7922888926812786	0.6211486130327069	0.8041389426430287	0.7413496629749917	0.8214671477963205	0.8182528108117562	0.8171343381774053	0.7848868280801148	0.8668274219450179	0.7268792111231218	0.8027470149749184	0.7702810438945459	0.7630293449365788	0.7993363399667756	0.7407446765572216	0.7233823686152715	0.8597004858230404	0.8341282662566853	0.9621294783058096	0.8981288722812474	0.8981288722812474	0.8981288722812474	0.8981288722812474	0.8981288722812474	0.8981288722812474	0.8981288722812474	0.8981288722812474	0.8981288722812474	0.8981288722812474
1.003060679513288	0.800381229415278	0.8698829334444638	0.7833468843546865	0.7485763836808105	0.6715766777004094	0.8258983142729175	0.7927216276637764	0.5179784556295044	0.811762849372233	0.6329804020940953	0.8416553769873542	0.8490268807232602	0.7008357288745497	0.8515110884323887	0.8405201484126099	0.7794642666727308	0.8169545924616216	0.7219284940624574	0.9260284654259086	0.7776551383825938	0.9191272803077868	0.7560530904513784	0.6272349119602145	0.8939956208329358	0.7606152663965752	0.7606152663965752	0.7606152663965752	0.7606152663965752	0.7606152663965752	0.7606152663965752	0.7606152663965752	0.7606152663965752	0.7606152663965752	0.7606152663965752	0.7606152663965752	0.7606152663965752	0.7606152663965752	0.7606152663965752	0.7606152663965752	0.7606152663965752	0.7606152663965752	0.7606152663965752	0.7606152663965752	0.7606152663965752	0.7606152663965752	0.7606152663965752	0.7606152663965752	0.7606152663965752	0.7606152663965752
0.7059732601004747	0.6674394282565438	0.546975054196852	0.6312792122113134	0.7781994408920958	0.602984377859543	0.6351814168233438	0.6011948862295199	0.6696722126485171	0.6580039854948042	0.6382934428286829	0.7058720406244359	0.6362136715951063	0.7693898007742447	0.5770129809818854	0.6127606176918312	0.5604454540644966	0.703228387825998	0.6103807327935877	0.7285417025834282	0.6704574168028751	0.6658888956765056	0.6617921590304505	0.6448143131741759	0.5837902977598919	0.7201575462267076	0.7527429845449832	0.6059764427777037	0.6120121718184861	0.7131050978050688	0.5471943766358246	0.6301497372204468	0.6301497372204468	0.6301497372204468	0.6301497372204468	0.6301497372204468	0.6301497372204468	0.6301497372204468	0.6301497372204468	0.6301497372204468	0.6301497372204468	0.6301497372204468	0.6301497372204468	0.6301497372204468	0.6301497372204468	0.6301497372204468	0.6301497372204468	0.6301497372204468	0.6301497372204468	0.6301497372204468
0.9757056687566134	0.4001165321716161	0.6303892101928767	0.30453912504991965	0.32999709434585167	0.5801373607102162	0.30046813345222584	0.6896483230554765	0.21866294911960382	0.2766667257627417	0.1339151994326313	0.2654366227676257	0.9549990822269512	0.46645442026982487	0.1315055137004378	0.0	0.970012313020615	0.2417811845520045	0.41453639173797885	0.38937273624011093	0.5415052552290969	0.3565485247293976	0.1339151994326313	0.05873192371421096	0.467431350232847	0.6464752481805454	0.5569532992066961	0.5569532992066961	0.5569532992066961	0.5569532992066961	0.5569532992066961	0.5569532992066961	0.5569532992066961	0.5569532992066961	0.5569532992066961	0.5569532992066961	0.5569532992066961	0.5569532992066961	0.5569532992066961	0.5569532992066961	0.5569532992066961	0.5569532992066961	0.5569532992066961	0.5569532992066961	0.5569532992066961	0.5569532992066961	0.5569532992066961	0.5569532992066961	0.5569532992066961	0.5569532992066961
0.5930208485776444	0.5741652998381593	0.6193766865071372	0.7482458044490707	0.6631612138969106	0.8543728677811537	0.9475880683318622	1.1438437169575348	0.9929584087204116	0.993370245350637	1.2073445495747033	1.1718225929693875	1.2006926471955104	1.0607178961889052	1.158108958763801	1.042195270844909	1.0914903228715314	1.192939832172715	1.0914683310878261	1.1477562277352702	1.0995405782567038	1.0527165334843032	1.0287044406302908	1.040710487057297	1.040710487057297	1.040710487057297	1.040710487057297	1.040710487057297	1.040710487057297	1.040710487057297	1.040710487057297	1.040710487057297	1.040710487057297	1.040710487057297	1.040710487057297	1.040710487057297	1.040710487057297	1.040710487057297	1.040710487057297	1.040710487057297	1.040710487057297	1.040710487057297	1.040710487057297	1.040710487057297	1.040710487057297	1.040710487057297	1.040710487057297	1.040710487057297	1.040710487057297	1.040710487057297
0.7598096367480865	0.6377177858178181	0.6138860152078497	0.9633124640713	0.9467274137392655	0.8654862646039743	0.802065359239463	0.5997521598510384	0.9074579895057909	0.5922658796453315	0.7283309303910022	0.8555401456402641	0.6256654143067044	0.7499064909471977	1.0293904121711082	0.621207280933227	0.9181783366241285	0.7780997088637591	0.8813663553590895	0.5528855256419393	0.8361682599656352	0.7073435221731937	0.8229713660230207	0.9942728411728505	0.8025421046515218	0.7256891542945288	0.6459110743313156	0.8117599848297141	0.8551861961025904	0.8877718660905194	0.5809811690410704	0.734376517565795	0.734376517565795	0.734376517565795	0.734376517565795	0.734376517565795	0.734376517565795	0.734376517565795	0.734376517565795	0.734376517565795	0.734376517565795	0.734376517565795	0.734376517565795	0.734376517565795	0.734376517565795	0.734376517565795	0.734376517565795	0.734376517565795	0.734376517565795	0.734376517565795
0.3772826960657868	0.7296548444794738	0.9231377982992846	0.8926907790457276	0.42140577208985047	1.0221020000174483	0.2804773280986977	0.3999207723340789	0.7895678789893099	0.9271561966412895	0.960431899779149	1.1861798858373558	0.9509776422217651	0.5632096188508288	0.6077386781303187	1.2739387107730509	0.7250816847041353	1.2364675919766404	1.030347901098195	0.7663273343026623	1.1912560702836112	0.7166523631052567	1.284222757343544	1.7869506256526755	1.0501761445082238	0.5857716154319264	1.2209927789519723	1.4379620806941955	1.6432503720843765	1.1568996196150803	1.068197226787333	1.257570775162547	1.7518725528699735	0.9790011197551306	1.7016850138448472	1.866366079542436	1.6517000575611016	0.8178399684978934	1.2347700130294976	1.2347700130294976	1.2347700130294976	1.2347700130294976	1.2347700130294976	1.2347700130294976	1.2347700130294976	1.2347700130294976	1.2347700130294976	1.2347700130294976	1.2347700130294976	1.2347700130294976
0.30920148940161146	0.12503442686410485	0.5161088081519719	1.2423693606122292	0.46926333510208373	0.5791361429066865	0.7501546930090791	0.3816267373167016	0.7577909428595919	0.6733629990140856	0.45464554625777276	1.1462736431333773	0.5703968310754531	0.7164377743665549	0.8275789971555659	0.7676405857671403	1.1257601670522477	1.2306169412900783	0.6955329954918621	1.554422006552424	1.1314697393834288	1.1855747001200776	1.3949695622059755	1.2297316140797288	0.9488252255541632	0.9374398869808209	1.1736443035726503	0.9190154629947718	1.2186536107221428	1.033177139970719	1.4391902190349901	1.1274856474008499	1.9749498142177508	1.286250324416432	2.0134670800988412	1.8034323706421242	0.872658841174268	1.6862018779544932	1.4990421062121162	1.5337583563195338	1.5828942082305528	1.4235687470925902	1.9936714061092546	1.7579614277870106	1.8758164169481326	1.8758164169481326	1.8758164169481326	1.8758164169481326	1.8758164169481326	1.8758164169481326
0.6539086676979492	0.4441605908194714	0.24698123274197756	0.5654110006488334	0.6924144569157468	0.8287122306420323	0.6540456658935605	0.6702835499113502	0.8229116474788872	0.5286345949578397	0.7254217381771495	0.5975419477574873	0.8347580919722369	0.8687385028037792	0.7297993327016757	0.8173475490066822	0.6900952873252721	0.6689774185241506	0.7304842216017066	0.6574093480670553	0.8070912773390764	1.0108202982639243	1.1517663533459308	1.4295656874686362	0.9713663180018134	1.0736073067559448	1.1455534980743671	1.249031608617754	1.5010541888024258	1.046527461695927	0.9945140310510756	1.4700101369116283	0.9810887144698086	1.1041824377812968	0.9211259900672238	1.1467918121266483	1.0720146724330892	1.343848497475568	1.1560895763053733	0.9515591722655213	1.368522854539518	1.0119665827239273	0.9680689736613749	1.1791991159256996	0.829193908901539	1.0041965124136194	1.0041965124136194	1.0041965124136194	1.0041965124136194	1.0041965124136194
0.7643065945382371	0.6490256858834699	1.002927051653121	0.7985815285881377	0.8298379870447236	0.9365928248760045	1.013337501623178	0.7896461042279407	0.9817400110427288	0.7551999302324087	1.248913058488407	0.9220834887194007	0.9128453353249649	1.0954153169163932	0.7526367130786854	0.856982088281713	1.1502671108392408	0.8384613367854965	0.7629762108638346	0.9416028132528561	0.9249569010702923	0.9681464699513976	1.0739542354186338	1.1496312297444429	1.0600199464884863	1.3084208361587195	1.245461521427124	0.9651619228808583	1.0127981080301711	1.1597597398130155	1.1105216166740841	1.1373147141851372	1.1269856248080021	1.036646045208459	1.388055678963749	1.4290784468502817	0.879082352796176	1.3930003797341428	1.2677283826485972	1.33036438119137	1.33036438119137	1.33036438119137	1.33036438119137	1.33036438119137	1.33036438119137	1.33036438119137	1.33036438119137	1.33036438119137	1.33036438119137	1.33036438119137
0.05110491558316166	0.9862739253949926	0.5534727215195006	0.629855617728396	0.3989740769476014	0.7328068973113396	0.879545379718124	0.991536561156691	1.0226118032213625	1.0070741821890268	1.0070741821890268	1.0070741821890268	1.0070741821890268	1.0070741821890268	1.0070741821890268	1.0070741821890268	1.0070741821890268	1.0070741821890268	1.0070741821890268	1.0070741821890268	1.0070741821890268	1.0070741821890268	1.0070741821890268	1.0070741821890268	1.0070741821890268	1.0070741821890268	1.0070741821890268	1.0070741821890268	1.0070741821890268	1.0070741821890268	1.0070741821890268	1.0070741821890268	1.0070741821890268	1.0070741821890268	1.0070741821890268	1.0070741821890268	1.0070741821890268	1.0070741821890268	1.0070741821890268	1.0070741821890268	1.0070741821890268	1.0070741821890268	1.0070741821890268	1.0070741821890268	1.0070741821890268	1.0070741821890268	1.0070741821890268	1.0070741821890268	1.0070741821890268	1.0070741821890268
0.09146580371721262	0.02561152367755447	0.0012570034289762521	0.11410948795678251	0.22721565239358293	0.16407553090032198	0.12612423851933433	0.0002536799089941389	0.18573850662119834	0.17749251435112587	0.3561075776798639	0.7204984715418785	0.7380911329715949	0.6453253497824647	0.5329242643152445	0.6948604010345208	0.7557316738754853	0.4676582680316719	0.8975398049681097	0.44051176465231495	0.6690257848102124	0.6690257848102124	0.6690257848102124	0.6690257848102124	0.6690257848102124	0.6690257848102124	0.6690257848102124	0.6690257848102124	0.6690257848102124	0.6690257848102124	0.6690257848102124	0.6690257848102124	0.6690257848102124	0.6690257848102124	0.6690257848102124	0.6690257848102124	0.6690257848102124	0.6690257848102124	0.6690257848102124	0.6690257848102124	0.6690257848102124	0.6690257848102124	0.6690257848102124	0.6690257848102124	0.6690257848102124	0.6690257848102124	0.6690257848102124	0.6690257848102124	0.6690257848102124	0.6690257848102124
0.012560402701867554	0.4866018779574051	0.7821213552670108	0.4518388336319098	0.878679355644512	0.8163031735804699	0.7260442537320725	0.3149481072686502	0.41095582687887683	0.5760059144372086	0.9676205115845662	0.9039869965745203	0.7311316535671307	0.7650920463665976	1.147461065932163	1.3711956739270275	1.3956791418609356	0.8751513622359789	1.0795096145535283	1.2625580684000572	1.3418974247052344	1.0756973607117288	0.6920634340129094	1.4074297934502837	0.993416500859898	0.756713445288154	1.2821266832443308	1.325854178248854	1.1780951629600978	0.6665002036619495	1.3691371162976893	0.7014377283118478	1.0352874223047686	1.0352874223047686	1.0352874223047686	1.0352874223047686	1.0352874223047686	1.0352874223047686	1.0352874223047686	1.0352874223047686	1.0352874223047686	1.0352874223047686	1.0352874223047686	1.0352874223047686	1.0352874223047686	1.0352874223047686	1.0352874223047686	1.0352874223047686	1.0352874223047686	1.0352874223047686
0.7151703669868769	0.6541074691187581	0.4969355181042542	0.5929285622001134	0.6167929684252482	0.644219769283169	0.6056219245372608	0.5691987060611602	0.6535748653423024	0.73653513427371	0.8474565954360731	0.7462702598336096	0.703854117683244	0.5515140884175405	0.6227659470142702	0.5639204996650844	0.47564622266540235	0.6499118048695214	0.8405111079132157	0.4637849459328696	0.6162848664072862	0.6514504486747319	0.8863809544563179	0.768915701565525	0.768915701565525	0.768915701565525	0.768915701565525	0.768915701565525	0.768915701565525	0.768915701565525	0.768915701565525	0.768915701565525	0.768915701565525	0.768915701565525	0.768915701565525	0.768915701565525	0.768915701565525	0.768915701565525	0.768915701565525	0.768915701565525	0.768915701565525	0.768915701565525	0.768915701565525	0.768915701565525	0.768915701565525	0.768915701565525	0.768915701565525	0.768915701565525	0.768915701565525	0.768915701565525
0.6658730727542566	0.9633188162108162	0.9807682202023836	0.5993175467830135	0.7011826830330061	0.8189796095260193	0.936992495572822	0.8948533916200305	0.9329999085326603	0.8211051403439524	0.9753610482292996	0.898233094286626	0.898233094286626	0.898233094286626	0.898233094286626	0.898233094286626	0.898233094286626	0.898233094286626	0.898233094286626	0.898233094286626	0.898233094286626	0.898233094286626	0.898233094286626	0.898233094286626	0.898233094286626	0.898233094286626	0.898233094286626	0.898233094286626	0.898233094286626	0.898233094286626	0.898233094286626	0.898233094286626	0.898233094286626	0.898233094286626	0.898233094286626	0.898233094286626	0.898233094286626	0.898233094286626	0.898233094286626	0.898233094286626	0.898233094286626	0.898233094286626	0.898233094286626	0.898233094286626	0.898233094286626	0.898233094286626	0.898233094286626	0.898233094286626	0.898233094286626	0.898233094286626
0.8494825877175031	0.764275806075362	0.8750703017991373	0.8489724684432165	0.7286640601983794	0.8152793265216898	0.6828860885428766	0.6935178952998495	0.8117459979307408	0.6987382539073149	0.7927561331897208	0.6281028163235733	0.9225830679526686	0.7992662549655736	0.6181620182320449	0.5219723212383952	0.7561955506142561	0.827345259628312	1.0195140752884573	0.9046001926506849	0.7642168125688612	0.9218536147523831	0.9897094145042221	0.7920954486989085	0.9601215222672693	0.6557964602684817	0.8644455395012296	0.6130824750897085	0.7387640072954691	0.7387640072954691	0.7387640072954691	0.7387640072954691	0.7387640072954691	0.7387640072954691	0.7387640072954691	0.7387640072954691	0.7387640072954691	0.7387640072954691	0.7387640072954691	0.7387640072954691	0.7387640072954691	0.7387640072954691	0.7387640072954691	0.7387640072954691	0.7387640072954691	0.7387640072954691	0.7387640072954691	0.7387640072954691	0.7387640072954691	0.7387640072954691
0.1698208961604367	0.0030966208396800074	0.16802444820436926	0.3180725277262138	0.5290898298012419	0.6216559280856833	0.8755730865458795	0.9281042725008448	0.7145221575436581	0.7449023707052772	0.6460265598356221	0.9984664719907762	0.9752821273711781	0.9512586180730599	0.9994060342783871	1.4436885088823839	1.0725279025866017	1.1098984126113334	1.3983775465425605	1.5151493044968063	1.298697547568032	1.3232387026883115	0.7761893342094943	1.2683984981693324	0.9435275675506818	1.07039333636588	1.2107547341990506	1.6797706692588559	1.5067325885788059	1.3005738266965543	1.0015489402751407	1.1214273366227365	1.0614881384489387	1.0614881384489387	1.0614881384489387	1.0614881384489387	1.0614881384489387	1.0614881384489387	1.0614881384489387	1.0614881384489387	1.0614881384489387	1.0614881384489387	1.0614881384489387	1.0614881384489387	1.0614881384489387	1.0614881384489387	1.0614881384489387	1.0614881384489387	1.0614881384489387	1.0614881384489387
0.6589501735204067	0.20443999962407328	0.3691219066242327	0.1315571047478927	0.19011623795322513	0.39269656572683825	0.5156555036359577	0.2279574893328907	0.3243693041925194	0.6917513626444898	0.414146684217496	0.22441468732269715	0.251097532271529	0.3968012911821647	0.34608422862697297	0.6588725136471283	0.14155090191875797	0.5681750740947363	0.38026688691881116	0.4487682638232352	0.6537589752070885	0.8084566602546851	0.8661797581950942	0.678481553051472	0.946523742717936	0.7120537441777922	1.1221880394491721	1.0325019715570571	0.9855604607415414	1.0227733230274771	1.4779198142822083	1.2828346747590478	1.272840922334334	1.1933656576203657	1.6898361220805516	1.6174294260332491	1.6536327740569006	1.6536327740569006	1.6536327740569006	1.6536327740569006	1.6536327740569006	1.6536327740569006	1.6536327740569006	1.6536327740569006	1.6536327740569006	1.6536327740569006	1.6536327740569006	1.6536327740569006	1.6536327740569006	1.6536327740569006
0.5159130815684552	0.5286659269871122	0.5143844102030319	0.6006575697028623	0.7721990020142838	0.5945898063112833	0.5529256036544692	0.7789666441727968	0.5146532727749292	0.4714690682503815	0.5334786302638262	0.6886424005896203	0.6486605371945883	0.5269412540138528	0.6305886864455216	0.5588222184214525	0.6002580634369862	0.7116407164578386	0.47852599150896513	0.8759328819440824	0.6118132541786065	0.7278392857687195	0.5740830091201188	0.6671502193523097	0.7832943825045233	0.6231495673963285	0.6483004129797971	0.6417066236503394	0.7292495113484478	0.511343425937418	0.6529112895127314	0.5821273577250747	0.5821273577250747	0.5821273577250747	0.5821273577250747	0.5821273577250747	0.5821273577250747	0.5821273577250747	0.5821273577250747	0.5821273577250747	0.5821273577250747	0.5821273577250747	0.5821273577250747	0.5821273577250747	0.5821273577250747	0.5821273577250747	0.5821273577250747	0.5821273577250747	0.5821273577250747	0.5821273577250747
0.7632384796590724	0.8031152050164099	0.7644107723777425	0.9841755395600417	0.9118271595043811	0.9894682493467719	0.5933725400698387	0.6720959817296746	0.6979425487439984	0.7285518545261442	1.1084314980589944	0.6411789940846473	0.8447537638367898	0.7545208234805854	0.9391392324697844	0.6428357140202238	0.3963444034813243	0.7271996521151536	0.8218396437121301	0.7549105834464063	0.6266620225998859	0.6196037189105168	1.067147599086486	0.7745618868553047	0.6656004057128623	0.7662195820379631	0.6912271488301694	0.6325043975430376	0.988571687202059	0.7641903092037597	1.1133553930837354	0.6306942264637866	0.6146505063124705	0.6267647581582754	0.8838909380401504	0.7150256862674356	0.9874078819432753	0.8512167841053555	0.8512167841053555	0.8512167841053555	0.8512167841053555	0.8512167841053555	0.8512167841053555	0.8512167841053555	0.8512167841053555	0.8512167841053555	0.8512167841053555	0.8512167841053555	0.8512167841053555	0.8512167841053555
0.10518640822465822	0.05685292744624931	0.15547503341382302	0.07960331908754405	0.21865273815689917	0.0782233037229119	0.0027861242965233	0.0006248893422675051	0.5521116097962274	1.1060892286785065	1.0602322786344405	0.9332600186576516	0.8377981453008336	1.4107484864470707	1.0415114787424211	1.3034801759520431	1.6476842852143365	1.8224379959574728	1.3065261167213544	1.1275803597263474	1.417390108225494	1.4614700372639844	1.347586191556349	1.4322116821137105	1.3922085527383632	1.3792506304577725	1.1329606811030548	1.2511789012362573	1.5032354084109767	1.3508927731777605	1.5443279240291778	1.579783811855087	1.5620558679421326	1.5620558679421326	1.5620558679421326	1.5620558679421326	1.5620558679421326	1.5620558679421326	1.5620558679421326	1.5620558679421326	1.5620558679421326	1.5620558679421326	1.5620558679421326	1.5620558679421326	1.5620558679421326	1.5620558679421326	1.5620558679421326	1.5620558679421326	1.5620558679421326	1.5620558679421326
0.31338809863802697	0.4200125867631153	0.4428201069258087	0.315480834116259	0.1569218753778109	0.18199178510456002	0.20680373410089878	0.0925880494859152	0.18158151539410552	0.06500987461319209	0.20387285512481537	0.278356356635974	0.21824741712704637	0.13470842388853171	0.09644459248262477	0.3757274007095372	0.24948689836466645	0.10957031711168623	0.27516283496261607	0.02546262475153515	0.6368139977926925	0.4227009258465693	0.2531016913152736	0.21740884915393843	0.028391369879731038	0.028391369879731038	0.06566055150649586	0.2153265369416849	0.36452412600434625	0.36543088740629975	0.5495998978094913	0.45751539260789553	0.45751539260789553	0.45751539260789553	0.45751539260789553	0.45751539260789553	0.45751539260789553	0.45751539260789553	0.45751539260789553	0.45751539260789553	0.45751539260789553	0.45751539260789553	0.45751539260789553	0.45751539260789553	0.45751539260789553	0.45751539260789553	0.45751539260789553	0.45751539260789553	0.45751539260789553	0.45751539260789553
0.3199599457533746	0.11194917545672832	0.08261643649352705	0.12148612824002071	0.20473651006883917	0.12607679306320063	0.15763138088161865	0.16092757559515813	0.11708691956990676	0.10345902011349119	0.27526378431914006	0.3896537019394752	0.4096560859864842	0.3687857962158109	0.25626990927162996	0.3302645872474669	0.21729350045144233	0.304104548369572	0.2564367303159447	0.08092439421408236	0.4389586985565745	0.23261775259894418	0.23322628390947278	0.08657496099739583	0.15710309096567912	0.2396896549989739	0.4720900711035575	0.27999752729282595	0.3716572502414546	0.28366994066444134	0.2036357278938355	0.341815720504218	0.5926551715592081	0.46059472729610723	0.7600818217721417	0.3260656178671455	0.5203869493291197	0.4558581532441757	0.3712485936658555	0.5435292275203295	0.4573889105930925	0.4573889105930925	0.4573889105930925	0.4573889105930925	0.4573889105930925	0.4573889105930925	0.4573889105930925	0.4573889105930925	0.4573889105930925	0.4573889105930925
0.5685106118909563	0.6790220422194496	0.5200258318108717	0.6247817913359718	0.8189480104314073	0.5955703532317543	0.767495809094923	0.8176154924781747	0.8838817340909703	0.6004056690355349	0.7077567397157818	0.7319927269634163	0.6123911457364453	0.6668204051509532	0.603826611203853	0.6289959025541415	0.6965019843514259	0.6907070704084426	0.6968319288140801	0.7156483577202248	0.5864265388759634	0.6993214332706104	0.5582196287547873	0.6886968192000988	0.9067169408435171	0.5471103870128817	0.5074136285535478	0.6031257524085339	0.7240017876278019	0.6365468719161211	0.5122919060788204	0.7013277284462973	0.5919865769585159	0.5675824914329112	0.6813505836215394	0.6244665375272253	0.6244665375272253	0.6244665375272253	0.6244665375272253	0.6244665375272253	0.6244665375272253	0.6244665375272253	0.6244665375272253	0.6244665375272253	0.6244665375272253	0.6244665375272253	0.6244665375272253	0.6244665375272253	0.6244665375272253	0.6244665375272253
0.4589454559970756	0.7059930652010218	0.5740029843637441	0.7049334852752513	0.6717386052823713	0.3945535715904997	0.5450870069762085	0.575861169718322	0.38623651688902727	0.5592293644121618	0.39010270640559247	0.4312852460727292	0.46899723932511295	0.5014146670133727	0.37995183229288465	0.7611627779896052	0.4432692513354873	0.7558121045958922	0.39594663231999194	0.37075136096531436	0.520234024638713	0.5471366822342855	0.5657728437242452	0.5374020890942903	0.559630472182821	0.5244614606799087	0.17930362674116684	0.7234242332495177	0.46351440168590274	0.29090620280654017	0.3772103022462215	0.3772103022462215	0.3772103022462215	0.3772103022462215	0.3772103022462215	0.3772103022462215	0.3772103022462215	0.3772103022462215	0.3772103022462215	0.3772103022462215	0.3772103022462215	0.3772103022462215	0.3772103022462215	0.3772103022462215	0.3772103022462215	0.3772103022462215	0.3772103022462215	0.3772103022462215	0.3772103022462215	0.3772103022462215
1.194676706712101	0.6178404296864658	1.6438305612841349	1.4951431404273121	1.8544672551654175	1.1750752306086099	1.0329845059170064	0.22479295656230303	0.7700884302774383	1.258579639146483	0.7652719876174389	0.8297967276195595	0.5695850341635144	0.8658299392774608	0.7028749378388247	0.4437789618901294	0.6130438130766352	0.4604686003916875	1.1340858189998515	0.7858876623816253	0.7259601615157534	0.5168786880673197	0.5802089094005537	0.172290498818618	0.8435474170034207	0.8062457192310429	0.633624387400939	0.5799604964591734	0.4499563972319591	0.9462235521704346	0.0027797749982066988	0.615312087270735	0.656373704683624	0.25812315450357404	0.7211623572192649	0.4896427558614195	0.4896427558614195	0.4896427558614195	0.4896427558614195	0.4896427558614195	0.4896427558614195	0.4896427558614195	0.4896427558614195	0.4896427558614195	0.4896427558614195	0.4896427558614195	0.4896427558614195	0.4896427558614195	0.4896427558614195	0.4896427558614195
0.48020052867683	0.5104900033384622	0.6274219920762205	0.3811111702382668	0.6799586705193393	0.5374632961905321	0.6573629149113782	0.5701015204995681	0.6169225489382628	0.35140662188043587	0.5831761288630752	0.6221064680451707	0.5573813265592458	0.5437902276630748	0.553662660878692	0.552349201551125	0.6278545617129685	0.7019149516664458	0.6076485970516545	0.4218804003629368	0.6242013753678992	0.7038959032218612	0.6671695218408565	0.6393478824217577	0.5399650629457351	0.6191056374087633	0.6804757324979718	0.6324402530983452	0.7526119687633388	0.6964749927422499	0.4303064835642031	0.512032033535876	0.40074614473906933	0.4397574763177141	0.6360605642198591	0.5379090202687866	0.5379090202687866	0.5379090202687866	0.5379090202687866	0.5379090202687866	0.5379090202687866	0.5379090202687866	0.5379090202687866	0.5379090202687866	0.5379090202687866	0.5379090202687866	0.5379090202687866	0.5379090202687866	0.5379090202687866	0.5379090202687866
0.6048207059206769	0.7235472310751299	0.38723470593125203	0.649245517795515	0.5903077704333817	0.6831595447486419	0.7360007800276419	0.7357043191552199	0.6794994884715367	0.7788677988602642	0.620568803206805	0.7184396768072228	1.0053063857258462	1.0682693487333275	1.0391281447163183	0.9867716744840721	0.8975614125322798	1.2382454535341925	0.8402386231506626	1.0224862651302695	1.2676575784912711	0.9217937509858397	0.7637320494124766	0.8920066497467594	1.038172288026193	1.0043673300278986	0.9722243536113784	0.8920819305119309	0.9574877417259852	0.994948989425813	0.626590906890064	0.8107699481579386	0.8107699481579386	0.8107699481579386	0.8107699481579386	0.8107699481579386	0.8107699481579386	0.8107699481579386	0.8107699481579386	0.8107699481579386	0.8107699481579386	0.8107699481579386	0.8107699481579386	0.8107699481579386	0.8107699481579386	0.8107699481579386	0.8107699481579386	0.8107699481579386	0.8107699481579386	0.8107699481579386
0.732596687354456	0.6527549079157862	0.41968369881164125	0.5577337881841443	0.585208852688583	0.7568254120786368	0.6149457000418083	0.6297008322376758	0.7063150180829054	0.6017557951574491	0.6091931914252305	0.6360428886062566	0.7064027380761576	0.7072968807935742	0.6604716538958838	0.7052718029419662	0.7808414872873004	0.7562437597522461	0.6883270358826071	0.6814888994956398	0.6339905231082632	0.7767974473852761	0.5763410375621484	0.7716548219549729	0.6797493941955374	0.6142535489141008	0.5246470948030217	0.6861223205698215	0.5356055336446173	0.6311092111172584	0.6969996317895611	0.8893788286961714	0.7931892302428664	0.7931892302428664	0.7931892302428664	0.7931892302428664	0.7931892302428664	0.7931892302428664	0.7931892302428664	0.7931892302428664	0.7931892302428664	0.7931892302428664	0.7931892302428664	0.7931892302428664	0.7931892302428664	0.7931892302428664	0.7931892302428664	0.7931892302428664	0.7931892302428664	0.7931892302428664
0.19668534953939015	0.24793626604032565	0.18744686795398177	0.3068850130195566	0.39504093374938615	0.4744600468292118	0.4807228830981697	0.5178958962736776	0.5649957599684601	0.6629005228029313	0.71247302014955	0.7828576618084337	0.9254997531999113	0.6502496826248595	0.890402757094954	0.7218698624612188	0.8254492134882038	0.9248384434398164	0.9938092272078054	0.8460487461017676	0.8992031436523826	0.9283955444302074	0.9877446647576426	1.1134419330726626	1.0165285658851797	1.0693417332295996	1.0877263450008832	1.0785340391152414	1.0785340391152414	1.0785340391152414	1.0785340391152414	1.0785340391152414	1.0785340391152414	1.0785340391152414	1.0785340391152414	1.0785340391152414	1.0785340391152414	1.0785340391152414	1.0785340391152414	1.0785340391152414	1.0785340391152414	1.0785340391152414	1.0785340391152414	1.0785340391152414	1.0785340391152414	1.0785340391152414	1.0785340391152414	1.0785340391152414	1.0785340391152414	1.0785340391152414
0.7608976061201982	0.675581928389308	0.7701147492211103	0.6498193487074141	0.585629393209618	0.6352197807806955	0.7231655221120159	0.8519957290372584	0.9355515586022433	0.8720577942181353	0.9463798518033664	0.9052623109041332	1.0027388039504372	0.9843185660275513	0.8663970296928604	0.9734849432372649	1.1989568242851245	1.0497970438557127	1.031613373693256	1.0676798787300188	1.1883735250020768	1.0905032515433841	1.0735347089874958	1.133844301703243	1.0583292860749751	1.0962715972384216	1.0344277832835391	0.9956669581010497	0.9802993822938796	0.9026842273083578	0.8982530866447219	0.9083454544774492	1.0390470508869207	1.3474260890175622	1.0407299886327177	1.0985977616067397	1.1127856450632825	0.9676851514856057	1.1998923213215855	1.1159061791720084	1.1246607870454608	1.0615331307960145	1.0618449937297407	1.0789345573027112	0.9990812465274158	1.0153696089983018	1.1330133174356485	1.074191463216975	1.074191463216975	1.074191463216975
0.0	0.0	0.0	0.0	0.2349110590755988	0.0	0.33818109357483894	0.27495232255571195	0.0	0.39234842868503195	0.06386131174397486	0.0	0.2743197818308641	0.17104974733162395	0.17104974733162395	0.2820257052333832	0.7976973880926695	0.0	0.11411024576575887	1.0699416659936891	0.655104471849345	0.5416267668084338	0.02995830083602749	0.4377241885898318	0.5588472342033991	0.47713291433961114	0.28139316450853535	0.0	0.2857925338222307	0.06386131174397486	0.4522913393405978	0.8121797200504504	0.17102288272964772	0.49160130139004904	0.49160130139004904	0.49160130139004904	0.49160130139004904	0.49160130139004904	0.49160130139004904	0.49160130139004904	0.49160130139004904	0.49160130139004904	0.49160130139004904	0.49160130139004904	0.49160130139004904	0.49160130139004904	0.49160130139004904	0.49160130139004904	0.49160130139004904	0.49160130139004904
0.6266080147690567	0.0	0.0	0.0	0.0	0.0057575462241251174	0.0	0.0	0.0	0.0057575462241251174	0.0	0.0	0.0	0.0	0.5039131351731231	0.0	0.0	0.11847231424598911	0.059627652201647466	0.7276839741212752	0.0	1.25151009117559	0.9104288869216797	0.4699560110767925	0.053870105977522335	0.053870105977522335	0.2096154032910854	0.0	0.01991298188119177	0.3142107137632294	0.0	0.17118047128328054	0.08559023564164027	0.08559023564164027	0.08559023564164027	0.08559023564164027	0.08559023564164027	0.08559023564164027	0.08559023564164027	0.08559023564164027	0.08559023564164027	0.08559023564164027	0.08559023564164027	0.08559023564164027	0.08559023564164027	0.08559023564164027	0.08559023564164027	0.08559023564164027	0.08559023564164027	0.08559023564164027
0.4620392941657891	0.5574190731284164	0.7413586326332965	0.6955584652248681	0.6485529110214603	0.7949224731038498	0.7576803730127905	0.8165036377722474	0.7494729898354828	0.8235302559255191	0.7693283734820769	0.9196937801678237	0.8203591651070731	0.8717888820595514	0.8464271435112953	0.8093228192663909	0.7845288705354634	0.9983124608296186	0.7874279834756636	0.8241015911518693	0.8779518108912885	0.851026701021579	0.851026701021579	0.851026701021579	0.851026701021579	0.851026701021579	0.851026701021579	0.851026701021579	0.851026701021579	0.851026701021579	0.851026701021579	0.851026701021579	0.851026701021579	0.851026701021579	0.851026701021579	0.851026701021579	0.851026701021579	0.851026701021579	0.851026701021579	0.851026701021579	0.851026701021579	0.851026701021579	0.851026701021579	0.851026701021579	0.851026701021579	0.851026701021579	0.851026701021579	0.851026701021579	0.851026701021579	0.851026701021579
0.6611084298442521	0.7493973466118551	0.7396101015955481	0.7180224952449766	0.7669462028758334	0.6766883239360469	0.7772195736192863	0.9876993890787275	0.85551661480382	0.8745703156906953	0.9315917283845433	0.8112716800575089	0.9692123573663994	0.8128652437004428	0.8963302921167329	0.951805677436005	0.9739576441072153	0.8542338103709637	0.9926520509838308	0.9934158371941653	0.9119794685779119	0.7682175548690346	0.8400985117234733	0.8400985117234733	0.8400985117234733	0.8400985117234733	0.8400985117234733	0.8400985117234733	0.8400985117234733	0.8400985117234733	0.8400985117234733	0.8400985117234733	0.8400985117234733	0.8400985117234733	0.8400985117234733	0.8400985117234733	0.8400985117234733	0.8400985117234733	0.8400985117234733	0.8400985117234733	0.8400985117234733	0.8400985117234733	0.8400985117234733	0.8400985117234733	0.8400985117234733	0.8400985117234733	0.8400985117234733	0.8400985117234733	0.8400985117234733	0.8400985117234733
0.624598779312623	0.6802196507703712	0.7342488889944309	0.7652744344584366	0.8049733001278219	0.8147986510732043	0.8724077289653662	0.8715422044028345	0.8897160470955128	0.7847287451708569	0.7260258575526571	0.9579900475877877	0.8905366599853861	0.9926367597353303	0.8223782642586405	0.7764273950865743	0.9892320651045632	0.8528214548422548	0.8663943292442238	0.753579546447497	0.8100016935310151	0.8148715829724814	0.8124366382517484	0.8124366382517484	0.8124366382517484	0.8124366382517484	0.8124366382517484	0.8124366382517484	0.8124366382517484	0.8124366382517484	0.8124366382517484	0.8124366382517484	0.8124366382517484	0.8124366382517484	0.8124366382517484	0.8124366382517484	0.8124366382517484	0.8124366382517484	0.8124366382517484	0.8124366382517484	0.8124366382517484	0.8124366382517484	0.8124366382517484	0.8124366382517484	0.8124366382517484	0.8124366382517484	0.8124366382517484	0.8124366382517484	0.8124366382517484	0.8124366382517484
0.6638464514326134	0.8393399662230357	0.9370897271912422	0.9555707356326487	0.9780091526953678	0.843185600889301	1.0435008028371453	0.9335923085319061	0.9350765569939832	0.9200447560487806	0.8522196156912203	0.9935894762033821	0.9452596932800345	1.0284912653950067	1.0602168869744153	0.8428982000031668	0.9243786457676452	0.9678819921148091	0.9297397059548442	0.9488108490348266	0.9488108490348266	0.9488108490348266	0.9488108490348266	0.9488108490348266	0.9488108490348266	0.9488108490348266	0.9488108490348266	0.9488108490348266	0.9488108490348266	0.9488108490348266	0.9488108490348266	0.9488108490348266	0.9488108490348266	0.9488108490348266	0.9488108490348266	0.9488108490348266	0.9488108490348266	0.9488108490348266	0.9488108490348266	0.9488108490348266	0.9488108490348266	0.9488108490348266	0.9488108490348266	0.9488108490348266	0.9488108490348266	0.9488108490348266	0.9488108490348266	0.9488108490348266	0.9488108490348266	0.9488108490348266
[truncated: 6 more columns]
