# Supplementary material for: Neuronal tuning aligns dynamically with object and texture manifolds across the visual hierarchy
Source: Nat Neurosci. 2026 Mar 10;29(4):864–75. doi: 10.1038/s41593-026-02207-1 (PMC13061647; doi:10.1038/s41593-026-02207-1)
Supplement: Supplementary file 6 — Average PSTH for each session and thread before or after optimization Fig. 5a. Response rate for each 10 ms time window in csv format to reproduce Fig. 5c. [file 41593_2026_2207_MOESM6_ESM.zip › Figure5C_src_normresp_wdw_120-130_DeePSim_sem.csv]

0	1	2	3	4	5	6	7	8	9	10	11	12	13	14	15	16	17	18	19	20	21	22	23	24	25	26	27	28	29	30	31	32	33	34	35	36	37	38	39	40	41	42	43	44	45	46	47	48	49
0.0692443869630492	0.06341091675723835	0.0628249193546536	0.06593857374555503	0.06718286490194934	0.06644142690079878	0.06253710157486281	0.07115287373101298	0.063733547369278	0.07412409298145026	0.06701035930372017	0.07222416257818004	0.052250943007582096	0.06892934842250523	0.07631469359338218	0.07569554470919161	0.07686642925968443	0.06658093400046682	0.06869412095318178	0.05732201912577832	0.06556658199424487	0.07784560694706537	0.07246263494363608	0.06302079177658892	0.0672998206243196	0.07742293522446413	0.07326946554337062	0.07382236069293177	0.06982121766722293	0.060554282755646095	0.06306074499007394	0.06075556452912233	0.08448614459298488	0.07645383820586413	0.06461184053055556	0.061618564374107974	0.07595445592925597	0.06953469871827156	0.06604267543852113	0.06229958123663553	0.07557605832664238	0.06864348266948447	0.07349975496572604	0.06098343292485825	0.07597942332502654	0.0661799204431522	0.07121853465885235	0.06869922755100227	0.06869922755100227	0.06869922755100227
0.07293727394252181	0.06521647913392253	0.08832592191722384	0.08832166877185978	0.09870678221077783	0.07294260014202958	0.09620988942004106	0.09041572393580229	0.0995178970426989	0.1211085151516259	0.08428747196085863	0.09578531983105791	0.09038074233468286	0.09345113243551025	0.09504637689348878	0.09049251730866884	0.09944218184816461	0.08768773468331895	0.09832257847140843	0.11135253755358346	0.10015463450362293	0.07799684105467924	0.09269870660270504	0.07820177791884213	0.11250102207276268	0.08345743413522856	0.08031486583193313	0.1062184438708196	0.1158887113122082	0.08748734941165343	0.09477798237502266	0.08269414316215686	0.09701854884356391	0.08133652039072525	0.11379642368384311	0.09756647203728419	0.09756647203728419	0.09756647203728419	0.09756647203728419	0.09756647203728419	0.09756647203728419	0.09756647203728419	0.09756647203728419	0.09756647203728419	0.09756647203728419	0.09756647203728419	0.09756647203728419	0.09756647203728419	0.09756647203728419	0.09756647203728419
0.10901431726368474	0.08172850302390337	0.10933044897602355	0.08823401768508038	0.10128573027149484	0.07662797611317586	0.1325492544981428	0.11357410518824257	0.10522499577920999	0.11961878215237484	0.1177439362299494	0.12611554489394916	0.11341786782113443	0.10433931606865766	0.13722850621636445	0.10609818235576206	0.14053420807068034	0.15069804785130883	0.137982775226934	0.20296236892458702	0.1257303348883775	0.15603306573247214	0.15665513002475132	0.13076678525493113	0.12541797696989182	0.13223035482618115	0.1436709871357647	0.13048825599562436	0.14391082166140395	0.14256925609785234	0.15102661936113093	0.1645703059417105	0.13336487062574856	0.14896758828372952	0.14896758828372952	0.14896758828372952	0.14896758828372952	0.14896758828372952	0.14896758828372952	0.14896758828372952	0.14896758828372952	0.14896758828372952	0.14896758828372952	0.14896758828372952	0.14896758828372952	0.14896758828372952	0.14896758828372952	0.14896758828372952	0.14896758828372952	0.14896758828372952
0.07862351285838987	0.0549186712572731	0.06820551584662335	0.06685049759584294	0.07160546902584385	0.06673892296212866	0.06922163437906621	0.06738389392294221	0.06150186550758305	0.06310526239470494	0.0680750078348916	0.05890223063376732	0.06265275604518775	0.05081272239737093	0.07599451938299537	0.06147351945174172	0.06353415708734128	0.05935471298167031	0.0700619314754701	0.04737099012034437	0.0581080996992156	0.06621237893819215	0.06029904772156244	0.0640539963883748	0.05247159441581979	0.06146484346935029	0.07089002038998594	0.049558619201011234	0.07703768169498204	0.0766003160534028	0.055996995822845785	0.08100232504088764	0.06642120899868696	0.0686858354981713	0.06795234490641008	0.06945213785367078	0.06351702834221237	0.058216966371496946	0.060866997356854656	0.060866997356854656	0.060866997356854656	0.060866997356854656	0.060866997356854656	0.060866997356854656	0.060866997356854656	0.060866997356854656	0.060866997356854656	0.060866997356854656	0.060866997356854656	0.060866997356854656
0.08242447923452519	0.09420205805564041	0.07841022730433446	0.07569735032943158	0.06667629202203681	0.08061784833434876	0.08717928772922626	0.07104367682541345	0.08323205349506185	0.08338017196349408	0.07171660311105452	0.0563695632434007	0.1034771140898757	0.09889834448410732	0.07328996420053915	0.08145858767996546	0.09484922241112238	0.09953704440759914	0.08624184512251126	0.09433432429234376	0.0987598141941486	0.08080267191539842	0.09676560081042869	0.08959213477815288	0.08689233369923491	0.10564311599559206	0.09811636327496337	0.1047979582428739	0.08391219136614127	0.08715062794345413	0.0855314096547977	0.0855314096547977	0.0855314096547977	0.0855314096547977	0.0855314096547977	0.0855314096547977	0.0855314096547977	0.0855314096547977	0.0855314096547977	0.0855314096547977	0.0855314096547977	0.0855314096547977	0.0855314096547977	0.0855314096547977	0.0855314096547977	0.0855314096547977	0.0855314096547977	0.0855314096547977	0.0855314096547977	0.0855314096547977
0.1073688207246753	0.11634307902748392	0.1222948723312534	0.1599948447496182	0.1376448273277888	0.15221937804045835	0.10458150195384658	0.13822170385999039	0.1346626410423415	0.13012704342810597	0.13867197626240976	0.13650498333216562	0.10616468883088347	0.15334279800221037	0.12882281068280257	0.11094181939684382	0.12908491162156005	0.13340962260292524	0.15949076309175161	0.12487004317099334	0.13336606664183095	0.11156912024559068	0.1411192937653067	0.11330130198199496	0.13785296990460535	0.13352795539520204	0.15134099922325023	0.16186317741948822	0.12981697183779162	0.13978690899406687	0.11220014251186658	0.12735502994198997	0.1524838682716269	0.11405452528477153	0.1450284559658332	0.14059453243105438	0.12746434204478674	0.16525531417379363	0.13153223781908646	0.1309558394653101	0.13124403864219827	0.13124403864219827	0.13124403864219827	0.13124403864219827	0.13124403864219827	0.13124403864219827	0.13124403864219827	0.13124403864219827	0.13124403864219827	0.13124403864219827
0.1431281433112101	0.14872107257667466	0.17620074476421876	0.12829161703872627	0.173420237467477	0.13536231677410168	0.14384763442232903	0.12649047182572917	0.1598396669601147	0.13260117809785418	0.1379691028109533	0.13478194796756726	0.14951013784576955	0.14475241522483123	0.11734939598693878	0.15661311039265072	0.15339589045201027	0.141307119680905	0.1623585787743958	0.19237365961811673	0.12272943458632697	0.1546447170323883	0.1502640192162158	0.13568815721938057	0.12843761681357152	0.17601562720744526	0.15222662201050838	0.15222662201050838	0.15222662201050838	0.15222662201050838	0.15222662201050838	0.15222662201050838	0.15222662201050838	0.15222662201050838	0.15222662201050838	0.15222662201050838	0.15222662201050838	0.15222662201050838	0.15222662201050838	0.15222662201050838	0.15222662201050838	0.15222662201050838	0.15222662201050838	0.15222662201050838	0.15222662201050838	0.15222662201050838	0.15222662201050838	0.15222662201050838	0.15222662201050838	0.15222662201050838
0.054738367013346244	0.0529900642550837	0.04727108481791746	0.04523756175092087	0.048920920468808256	0.04913581836893171	0.04618410397768696	0.04248247444502044	0.05646852141082883	0.04410616071562738	0.04462587774573868	0.044526688627191335	0.04326027491131655	0.04810692675036574	0.04962016906696488	0.0378086446081862	0.04363929093296234	0.05618231451375673	0.046613799719964794	0.050633671639715355	0.050694330727420744	0.047227532406514665	0.03436740335375499	0.043780283719788066	0.05242764438139803	0.05032893592420997	0.07034242020314783	0.06033567806367891	0.06033567806367891	0.06033567806367891	0.06033567806367891	0.06033567806367891	0.06033567806367891	0.06033567806367891	0.06033567806367891	0.06033567806367891	0.06033567806367891	0.06033567806367891	0.06033567806367891	0.06033567806367891	0.06033567806367891	0.06033567806367891	0.06033567806367891	0.06033567806367891	0.06033567806367891	0.06033567806367891	0.06033567806367891	0.06033567806367891	0.06033567806367891	0.06033567806367891
0.07479150602610384	0.07386567792906654	0.06099734914410981	0.07428470966461011	0.08138981042397801	0.06814070891283686	0.08020800828673	0.07064346754372944	0.05302736623463458	0.0741144673152051	0.0647178834700298	0.06882715393232966	0.0638799323990426	0.06142790660848796	0.07963664870912456	0.08186267971256808	0.08609945202907503	0.08314445965854976	0.0653452300845364	0.06509579497491658	0.07936050349984569	0.0901541410771463	0.0729484061916508	0.06726011947280687	0.09105924916727767	0.06823102266965793	0.08000248933936947	0.07522580415490376	0.06828105031228206	0.0815282973717891	0.076392225182071	0.06360707519486672	0.06952936416852488	0.06812592568552246	0.06882764492702366	0.06882764492702366	0.06882764492702366	0.06882764492702366	0.06882764492702366	0.06882764492702366	0.06882764492702366	0.06882764492702366	0.06882764492702366	0.06882764492702366	0.06882764492702366	0.06882764492702366	0.06882764492702366	0.06882764492702366	0.06882764492702366	0.06882764492702366
0.09717516252114625	0.08152494942140445	0.09216650537965894	0.09273545743090639	0.14723172036632298	0.07479564941831526	0.09215444548309537	0.10136138999152115	0.08915218837249807	0.12870988049272392	0.1202586689883938	0.12186974181562338	0.09900083845377189	0.0812258853517916	0.10195032950582028	0.1094989508330039	0.11652322156688796	0.10984846821584647	0.08824756377236516	0.09338523183351712	0.09164201163708392	0.10361218838353857	0.11195968543861852	0.09318721536394146	0.12001277342001451	0.10706613239717534	0.09613757434557918	0.12522163275702067	0.08527612630028099	0.08189975898226888	0.10204496378461715	0.11457626933052946	0.09305588539619183	0.10381607736336064	0.10381607736336064	0.10381607736336064	0.10381607736336064	0.10381607736336064	0.10381607736336064	0.10381607736336064	0.10381607736336064	0.10381607736336064	0.10381607736336064	0.10381607736336064	0.10381607736336064	0.10381607736336064	0.10381607736336064	0.10381607736336064	0.10381607736336064	0.10381607736336064
0.07852637049999041	0.055363990555036414	0.07284450281003899	0.09274707162542319	0.0625096825106684	0.07427011053345361	0.07810671061437682	0.0868624510817318	0.08123475928970088	0.09999844392514318	0.07003817419511227	0.08550632404027762	0.08160109848270672	0.0844427006718332	0.09502400458900426	0.09087864291075994	0.08736923621633913	0.0861746866436711	0.08777352991619691	0.07652131067296039	0.10303926782675421	0.09488169066755542	0.09197466243359251	0.0967662615606094	0.08064998047663606	0.09446200692280017	0.0790041621252504	0.09334296122775554	0.08482372587134338	0.10381364159257389	0.09091491180457031	0.0973642766985721	0.0973642766985721	0.0973642766985721	0.0973642766985721	0.0973642766985721	0.0973642766985721	0.0973642766985721	0.0973642766985721	0.0973642766985721	0.0973642766985721	0.0973642766985721	0.0973642766985721	0.0973642766985721	0.0973642766985721	0.0973642766985721	0.0973642766985721	0.0973642766985721	0.0973642766985721	0.0973642766985721
0.06032869270971867	0.05398627381016861	0.04678890119617337	0.053652009398230824	0.05014141199550198	0.04309767004413987	0.04474294755885892	0.05319358915174558	0.04594060411412115	0.04288746268932238	0.06232209633484129	0.05508775554051562	0.05952793320695514	0.05982876029219527	0.05133356632104381	0.061817411788090866	0.06781379400352644	0.060403548082525786	0.04856516697799278	0.05753015104999449	0.06214955711871963	0.07016962032981483	0.062116270058176395	0.062407385662491155	0.053512749619004506	0.06092167177487863	0.06811457241087739	0.05636475040558587	0.059068584383796224	0.07395840217024881	0.07002318442486004	0.07199079329755442	0.07199079329755442	0.07199079329755442	0.07199079329755442	0.07199079329755442	0.07199079329755442	0.07199079329755442	0.07199079329755442	0.07199079329755442	0.07199079329755442	0.07199079329755442	0.07199079329755442	0.07199079329755442	0.07199079329755442	0.07199079329755442	0.07199079329755442	0.07199079329755442	0.07199079329755442	0.07199079329755442
0.0840749835029118	0.09126253521788832	0.09629082753882702	0.08876785436320839	0.08761595085697302	0.10469883924614772	0.10558213045760392	0.07687684385016362	0.09408434402641039	0.09389893139279262	0.08677772288153707	0.09843765286640903	0.10903662699219265	0.08566106593511869	0.09785587715769511	0.08165313767281185	0.09117029786857032	0.10696017197185365	0.09534745779236173	0.11252299808162126	0.0981150280885368	0.08992974121856642	0.10668957481439909	0.08486594397691463	0.11314530167042014	0.09193141803733935	0.09492314304006218	0.11047277807534689	0.10606508663269552	0.09859884357191924	0.09234470456060592	0.09547177406626259	0.09547177406626259	0.09547177406626259	0.09547177406626259	0.09547177406626259	0.09547177406626259	0.09547177406626259	0.09547177406626259	0.09547177406626259	0.09547177406626259	0.09547177406626259	0.09547177406626259	0.09547177406626259	0.09547177406626259	0.09547177406626259	0.09547177406626259	0.09547177406626259	0.09547177406626259	0.09547177406626259
0.09727814492952093	0.08065063947959641	0.08389167870220501	0.08835351746361836	0.08493667927841887	0.0749951115907254	0.09607119766277887	0.10332964717935152	0.11163366783884793	0.09849440789000144	0.08817049699911664	0.08143003244723727	0.100983191831145	0.09605230026176152	0.07871766458631323	0.10672155948805269	0.1139513220115632	0.09331739473411092	0.11753568924438634	0.09223047962939346	0.09988317520281616	0.08553026066642806	0.07942086762401353	0.11440596445171246	0.09533253528706141	0.08043097697826088	0.09169498082179724	0.07957672911861681	0.09206838895608056	0.1142104820992887	0.07837983652536597	0.09754005630991841	0.08795994641764218	0.08795994641764218	0.08795994641764218	0.08795994641764218	0.08795994641764218	0.08795994641764218	0.08795994641764218	0.08795994641764218	0.08795994641764218	0.08795994641764218	0.08795994641764218	0.08795994641764218	0.08795994641764218	0.08795994641764218	0.08795994641764218	0.08795994641764218	0.08795994641764218	0.08795994641764218
0.06017697257244979	0.06903148823560042	0.058556806514174116	0.0639979696685917	0.08740479124179032	0.06429812716400174	0.09014336213309442	0.06281308777593667	0.07650729993227419	0.09608143450591539	0.10330517764932855	0.1143646621056843	0.0913686474183176	0.09912667738802426	0.09816355335812015	0.11210513488576719	0.09601052733322671	0.08417171147113783	0.10154761044609738	0.08023987773978523	0.09097326078746726	0.09422918553463547	0.07866720833546503	0.1068884942728671	0.11185808095402845	0.1003100770058108	0.09965046669111734	0.09303555387750391	0.09686203425582676	0.09106866239391918	0.09396534832487298	0.09396534832487298	0.09396534832487298	0.09396534832487298	0.09396534832487298	0.09396534832487298	0.09396534832487298	0.09396534832487298	0.09396534832487298	0.09396534832487298	0.09396534832487298	0.09396534832487298	0.09396534832487298	0.09396534832487298	0.09396534832487298	0.09396534832487298	0.09396534832487298	0.09396534832487298	0.09396534832487298	0.09396534832487298
0.08835920803410356	0.05855685143348243	0.054077066427821965	0.06646309346549897	0.06440388872803328	0.061703870112598314	0.0655808670382364	0.07362406746743186	0.06503306641909312	0.052941441112954235	0.05691711165286237	0.06310603320973004	0.0545934983266757	0.06087013301187188	0.06141544092675259	0.05931613394180224	0.05504093889006888	0.05513879786584937	0.0698369063654642	0.05994203390399841	0.05459588454560072	0.0514270529816183	0.05884446282251494	0.05513575790206662	0.05513575790206662	0.05513575790206662	0.05513575790206662	0.05513575790206662	0.05513575790206662	0.05513575790206662	0.05513575790206662	0.05513575790206662	0.05513575790206662	0.05513575790206662	0.05513575790206662	0.05513575790206662	0.05513575790206662	0.05513575790206662	0.05513575790206662	0.05513575790206662	0.05513575790206662	0.05513575790206662	0.05513575790206662	0.05513575790206662	0.05513575790206662	0.05513575790206662	0.05513575790206662	0.05513575790206662	0.05513575790206662	0.05513575790206662
0.07939139358430441	0.06053525091166633	0.06833375242470585	0.06657576305882558	0.07866964392296819	0.058467833663124545	0.055464282784265906	0.07231270348329806	0.056019900866823326	0.06067614971384151	0.06490220393007089	0.07093524742436715	0.06850762630031904	0.06651737266993009	0.07400783175736887	0.06083228161127862	0.059935406348059855	0.06007652593227265	0.056444327193033585	0.06936277214474502	0.07096467234138877	0.07938729386639799	0.05191302368100615	0.06565015877370206	0.06565015877370206	0.06565015877370206	0.06565015877370206	0.06565015877370206	0.06565015877370206	0.06565015877370206	0.06565015877370206	0.06565015877370206	0.06565015877370206	0.06565015877370206	0.06565015877370206	0.06565015877370206	0.06565015877370206	0.06565015877370206	0.06565015877370206	0.06565015877370206	0.06565015877370206	0.06565015877370206	0.06565015877370206	0.06565015877370206	0.06565015877370206	0.06565015877370206	0.06565015877370206	0.06565015877370206	0.06565015877370206	0.06565015877370206
0.16640395927012938	0.13437206264252055	0.18040044655548418	0.13707074020518517	0.13256565128951817	0.13667609013308274	0.10889362120533501	0.13119740400079194	0.13618401737977823	0.13813780050957916	0.13348925471060716	0.13853166223644547	0.12950737672537316	0.15434254480510146	0.15849177588044125	0.1412154189328469	0.14177818799403777	0.18376948559766157	0.16657830273177332	0.17565306045875817	0.1415381131039764	0.15467766701202906	0.1689224897063168	0.16340249532426	0.17007533090857538	0.14746582278442544	0.17360073385493527	0.1845513065592684	0.1380225899220345	0.1743999402420339	0.1562112650820342	0.1562112650820342	0.1562112650820342	0.1562112650820342	0.1562112650820342	0.1562112650820342	0.1562112650820342	0.1562112650820342	0.1562112650820342	0.1562112650820342	0.1562112650820342	0.1562112650820342	0.1562112650820342	0.1562112650820342	0.1562112650820342	0.1562112650820342	0.1562112650820342	0.1562112650820342	0.1562112650820342	0.1562112650820342
0.08251771922931869	0.060316139514823314	0.08610754530759562	0.1107999344078379	0.0828396239535833	0.0780310104655919	0.06998139408978618	0.08220478758162761	0.07072389222559378	0.07954810195935622	0.0914439651021487	0.07568712694688473	0.07197381782829193	0.08492113336445843	0.07989277262366005	0.09304254796891527	0.08612848009974353	0.0814306607599609	0.0978086680555041	0.06469084215087788	0.10329343735920614	0.10298755733519152	0.10070426512048992	0.0880172373621963	0.08009104027718672	0.08917911415410901	0.07166052955695218	0.10037222596176117	0.09030283139511891	0.08109104086905917	0.07256519266412556	0.07950885205409654	0.07603702235911106	0.07603702235911106	0.07603702235911106	0.07603702235911106	0.07603702235911106	0.07603702235911106	0.07603702235911106	0.07603702235911106	0.07603702235911106	0.07603702235911106	0.07603702235911106	0.07603702235911106	0.07603702235911106	0.07603702235911106	0.07603702235911106	0.07603702235911106	0.07603702235911106	0.07603702235911106
0.10894493037208647	0.08419398405061387	0.08212615616271984	0.10283912761232811	0.08841275871944175	0.08946791222215107	0.091071889392143	0.08333254729980757	0.10458020813746106	0.08206970802960728	0.0936126356215677	0.10849291785386331	0.09144465938666184	0.08301146449376151	0.102296336693566	0.09108453594796993	0.0944951146935577	0.09784644227502293	0.10661304498249283	0.1053714344464313	0.09103492760964094	0.09657247331784545	0.09492642347782292	0.09709046574712635	0.09006226098302282	0.08592774668165468	0.09569264210541245	0.07693790219675392	0.09816484159169278	0.08437528098148346	0.07170830848156312	0.08889456247918683	0.09965764383576253	0.09758660127812481	0.10308708703234523	0.10033684415523503	0.10033684415523503	0.10033684415523503	0.10033684415523503	0.10033684415523503	0.10033684415523503	0.10033684415523503	0.10033684415523503	0.10033684415523503	0.10033684415523503	0.10033684415523503	0.10033684415523503	0.10033684415523503	0.10033684415523503	0.10033684415523503
0.06619262603825886	0.0570661421520812	0.07521716295845932	0.06523584360601135	0.05959380625043609	0.07147630933429124	0.07844331613585555	0.06974716292497485	0.07152205195468117	0.07267523357707432	0.07313204068051865	0.0896178289775935	0.06770102435463568	0.06905993698441829	0.07817769866356898	0.08754428065215687	0.09305802822059543	0.09135507289582334	0.08235441023241537	0.07835412384299885	0.08492204121273093	0.07869043320081708	0.07842183237903481	0.09903557742313483	0.08723892891120676	0.07385456663455156	0.09042620109197691	0.07437622557946943	0.08240121333572317	0.08240121333572317	0.08240121333572317	0.08240121333572317	0.08240121333572317	0.08240121333572317	0.08240121333572317	0.08240121333572317	0.08240121333572317	0.08240121333572317	0.08240121333572317	0.08240121333572317	0.08240121333572317	0.08240121333572317	0.08240121333572317	0.08240121333572317	0.08240121333572317	0.08240121333572317	0.08240121333572317	0.08240121333572317	0.08240121333572317	0.08240121333572317
0.14029786149295367	0.09722430115642355	0.11602512025377641	0.11936046358914125	0.13218242235774474	0.12581454987679194	0.1301003301409688	0.11342178000183481	0.1153338366889488	0.1468421114625783	0.10590231473451926	0.14055082962885068	0.09629249122296195	0.11230916087658373	0.11507102162846468	0.12425889720695614	0.14296992527960017	0.1645621476690278	0.12455709529068779	0.12951687050087204	0.1015836837600195	0.10490644736902752	0.12456813390592433	0.1388887335157503	0.12578991308402274	0.12381483937545751	0.12096094887271895	0.1361926875387996	0.14893127976201806	0.14256198365040884	0.14256198365040884	0.14256198365040884	0.14256198365040884	0.14256198365040884	0.14256198365040884	0.14256198365040884	0.14256198365040884	0.14256198365040884	0.14256198365040884	0.14256198365040884	0.14256198365040884	0.14256198365040884	0.14256198365040884	0.14256198365040884	0.14256198365040884	0.14256198365040884	0.14256198365040884	0.14256198365040884	0.14256198365040884	0.14256198365040884
0.08077529328832085	0.05501051461360866	0.06161050981345893	0.06192969980769731	0.06384039608425737	0.06487305568186923	0.05235656037673904	0.05609767938774343	0.06766196966618522	0.05783327386668486	0.07237126939642893	0.06207159671491273	0.06629287377784457	0.07045581946363201	0.07174363799126021	0.055473047124902156	0.05933600439463752	0.0574613955234243	0.05755494412631223	0.05126234362071802	0.06451544243026122	0.06623596614261738	0.07016246878280571	0.06720143041513413	0.05091807184492559	0.05927177604189979	0.05509492394341269	0.05509492394341269	0.05509492394341269	0.05509492394341269	0.05509492394341269	0.05509492394341269	0.05509492394341269	0.05509492394341269	0.05509492394341269	0.05509492394341269	0.05509492394341269	0.05509492394341269	0.05509492394341269	0.05509492394341269	0.05509492394341269	0.05509492394341269	0.05509492394341269	0.05509492394341269	0.05509492394341269	0.05509492394341269	0.05509492394341269	0.05509492394341269	0.05509492394341269	0.05509492394341269
0.06392460560956112	0.058267793227891745	0.08018723095186638	0.06694127438301081	0.05785616671811381	0.06905086108841904	0.06669606798013225	0.07117314188152343	0.06791484237934407	0.07854964581944736	0.0658913925477299	0.058950315206585224	0.06081602973742053	0.05212164328601254	0.056658296691563796	0.07726842931848338	0.0644108007960436	0.06239789337789662	0.0692230157097941	0.063785988956035	0.05778769408878898	0.06631114613112693	0.062049420109957946	0.062049420109957946	0.062049420109957946	0.062049420109957946	0.062049420109957946	0.062049420109957946	0.062049420109957946	0.062049420109957946	0.062049420109957946	0.062049420109957946	0.062049420109957946	0.062049420109957946	0.062049420109957946	0.062049420109957946	0.062049420109957946	0.062049420109957946	0.062049420109957946	0.062049420109957946	0.062049420109957946	0.062049420109957946	0.062049420109957946	0.062049420109957946	0.062049420109957946	0.062049420109957946	0.062049420109957946	0.062049420109957946	0.062049420109957946	0.062049420109957946
0.06516315831085366	0.04645679452832409	0.04701909925102611	0.04616740725709722	0.04731059300350447	0.05680710477410292	0.0442740213851787	0.0605741303976626	0.06598899390666954	0.059534348572201544	0.0826089000866713	0.0615081913859065	0.06660502511642133	0.06908434499626191	0.05663215234907768	0.06289704224033253	0.0603251987514709	0.07678439547607124	0.06735629435402729	0.07172956543146998	0.0767801428837773	0.05899960613693188	0.06499377618916603	0.06011412652971841	0.06820787864151762	0.06676553500888881	0.06755713183968255	0.06716133342428568	0.06716133342428568	0.06716133342428568	0.06716133342428568	0.06716133342428568	0.06716133342428568	0.06716133342428568	0.06716133342428568	0.06716133342428568	0.06716133342428568	0.06716133342428568	0.06716133342428568	0.06716133342428568	0.06716133342428568	0.06716133342428568	0.06716133342428568	0.06716133342428568	0.06716133342428568	0.06716133342428568	0.06716133342428568	0.06716133342428568	0.06716133342428568	0.06716133342428568
0.13996917552607646	0.10058819437318224	0.11844197142039112	0.07911409747337154	0.09959694011883453	0.11019957983675477	0.09769444629516781	0.10323775826251773	0.09840301797072944	0.10228565555013175	0.09987342797758236	0.08735778497139975	0.11532164618187975	0.13064533838835238	0.09356183397726041	0.11221882229416427	0.10710242813440067	0.12191783856355011	0.10595758423205465	0.09428296244859673	0.1653389936671738	0.12918620847481554	0.1056081288289757	0.12241947607919061	0.11319313685223423	0.14553393782245028	0.09397558276737386	0.10657203187246811	0.0958676074985315	0.1012198196854998	0.1012198196854998	0.1012198196854998	0.1012198196854998	0.1012198196854998	0.1012198196854998	0.1012198196854998	0.1012198196854998	0.1012198196854998	0.1012198196854998	0.1012198196854998	0.1012198196854998	0.1012198196854998	0.1012198196854998	0.1012198196854998	0.1012198196854998	0.1012198196854998	0.1012198196854998	0.1012198196854998	0.1012198196854998	0.1012198196854998
0.0917374338342365	0.0907990712810521	0.10980956415470909	0.11069759424233194	0.10073624532293463	0.09257709215533272	0.089126689504151	0.09191268193124168	0.09806688662733352	0.08143183721618837	0.09375097757356324	0.09438803967155644	0.08444843089174142	0.10212182219325466	0.0822298388953987	0.10809471053022365	0.11897749946308558	0.10901205139100624	0.09989953190664021	0.10441466046559725	0.08618044593471438	0.0965550857406244	0.08974694151968252	0.10036932606031611	0.0865743370527274	0.09031131858967313	0.0845674965531757	0.11226424822021569	0.11991085446658369	0.1070544983415992	0.12156689023442538	0.10075342493789644	0.09119053409436044	0.09345803692250423	0.1030189144278491	0.1060595693526194	0.09699505612418917	0.10800067944778378	0.10249786778598648	0.10249786778598648	0.10249786778598648	0.10249786778598648	0.10249786778598648	0.10249786778598648	0.10249786778598648	0.10249786778598648	0.10249786778598648	0.10249786778598648	0.10249786778598648	0.10249786778598648
0.049235004671180735	0.055573313147828284	0.041470261925135046	0.05870681328852511	0.06016411610549215	0.05204519409029964	0.05178103358416355	0.044184157753813166	0.03943057550091585	0.06389134179862567	0.07016691603225626	0.07063948478332999	0.0913148713814224	0.12377386059255821	0.10641667845061889	0.13721706702091185	0.08808641781217924	0.10546409560865858	0.11279290771057451	0.10617627438892503	0.09988679588391663	0.1365743789348353	0.13133787912925596	0.1074715309247076	0.13632826068325324	0.13675510616407802	0.11868350854162778	0.144637161347047	0.16460963276459328	0.09844805688018839	0.12619655262612875	0.12359390555380091	0.13296336780385778	0.15030000123288212	0.1256736872833906	0.1322726513296916	0.11143643584252902	0.14236622734299703	0.09778162231833847	0.15041487759338687	0.10477157844784896	0.18492057103780846	0.1448460747428287	0.1448460747428287	0.1448460747428287	0.1448460747428287	0.1448460747428287	0.1448460747428287	0.1448460747428287	0.1448460747428287
0.07344256882550297	0.057938235433251654	0.06509498763296195	0.054636373935895634	0.06194426145519984	0.06715932323049384	0.07419883341799256	0.0655733763442128	0.07330502087453279	0.05869213256980299	0.047339508275869836	0.06968411431678422	0.06529798022383458	0.06424580143053188	0.06917247337538628	0.06412084088193273	0.06337133458682868	0.054903670713098	0.04626980650304558	0.05370704282599944	0.05236548236335254	0.04925083721983492	0.06470667740225076	0.0448757426786966	0.06831153564506244	0.04802482460395364	0.05279662452876894	0.05159664446149442	0.052196634495131684	0.052196634495131684	0.052196634495131684	0.052196634495131684	0.052196634495131684	0.052196634495131684	0.052196634495131684	0.052196634495131684	0.052196634495131684	0.052196634495131684	0.052196634495131684	0.052196634495131684	0.052196634495131684	0.052196634495131684	0.052196634495131684	0.052196634495131684	0.052196634495131684	0.052196634495131684	0.052196634495131684	0.052196634495131684	0.052196634495131684	0.052196634495131684
0.10142921172709951	0.06328230857830651	0.0881976642162621	0.09248770130821184	0.09613714493116561	0.09507118705766393	0.08484908137682914	0.09165388114548717	0.08164024369546288	0.09333545934084359	0.07642281352398542	0.09547649259993711	0.09731231695247916	0.0912204613180928	0.07845448478774979	0.09090638532647877	0.07719033489728533	0.07775643391692212	0.08221088365704464	0.07140704386621813	0.08769162020206095	0.09218987055400901	0.08815190187407855	0.09210007180897527	0.08760775486765779	0.08985391333831654	0.08985391333831654	0.08985391333831654	0.08985391333831654	0.08985391333831654	0.08985391333831654	0.08985391333831654	0.08985391333831654	0.08985391333831654	0.08985391333831654	0.08985391333831654	0.08985391333831654	0.08985391333831654	0.08985391333831654	0.08985391333831654	0.08985391333831654	0.08985391333831654	0.08985391333831654	0.08985391333831654	0.08985391333831654	0.08985391333831654	0.08985391333831654	0.08985391333831654	0.08985391333831654	0.08985391333831654
0.05508179842649438	0.05886140942161318	0.04675296514369606	0.042051264700088645	0.04734581677945012	0.04753799831873094	0.04908095849275648	0.04746154506819167	0.04852472246620392	0.04446972446887958	0.04254453674777167	0.05151825963302874	0.0517107119795061	0.0487911315120927	0.05140399468208115	0.04493267151952605	0.05840679331523793	0.05160193090614093	0.05081526150199287	0.049603294912874185	0.05064367872733263	0.050123486820103404	0.050123486820103404	0.050123486820103404	0.050123486820103404	0.050123486820103404	0.050123486820103404	0.050123486820103404	0.050123486820103404	0.050123486820103404	0.050123486820103404	0.050123486820103404	0.050123486820103404	0.050123486820103404	0.050123486820103404	0.050123486820103404	0.050123486820103404	0.050123486820103404	0.050123486820103404	0.050123486820103404	0.050123486820103404	0.050123486820103404	0.050123486820103404	0.050123486820103404	0.050123486820103404	0.050123486820103404	0.050123486820103404	0.050123486820103404	0.050123486820103404	0.050123486820103404
0.08295593810213052	0.0723167142174838	0.06816853930747212	0.07191555932408872	0.0820546700667339	0.0807204685962364	0.08868463615948753	0.08633392134981516	0.08299595309763715	0.06410577689602641	0.09087494381199532	0.07910001265208856	0.07466455846429662	0.06950377078487131	0.09130886446926083	0.10021361684812194	0.08965739846095327	0.08491631775733292	0.08024399112164157	0.08535869041991452	0.08549416293660309	0.09012779231360905	0.0816751357812935	0.08590146404745128	0.08590146404745128	0.08590146404745128	0.08590146404745128	0.08590146404745128	0.08590146404745128	0.08590146404745128	0.08590146404745128	0.08590146404745128	0.08590146404745128	0.08590146404745128	0.08590146404745128	0.08590146404745128	0.08590146404745128	0.08590146404745128	0.08590146404745128	0.08590146404745128	0.08590146404745128	0.08590146404745128	0.08590146404745128	0.08590146404745128	0.08590146404745128	0.08590146404745128	0.08590146404745128	0.08590146404745128	0.08590146404745128	0.08590146404745128
0.08591826748418245	0.060246999361801674	0.06598644593704389	0.05694809254345399	0.06691943397172523	0.058411524981843085	0.05986147761894752	0.05422271327586347	0.0640513938998273	0.07426740782468341	0.05910126474569997	0.06103729914355156	0.04846690917748088	0.07341194443329341	0.07308518879008435	0.06269463359115537	0.05486553906639877	0.05208683561760393	0.0620786995418996	0.04324336557424344	0.05548834436832716	0.049365854971285296	0.049365854971285296	0.049365854971285296	0.049365854971285296	0.049365854971285296	0.049365854971285296	0.049365854971285296	0.049365854971285296	0.049365854971285296	0.049365854971285296	0.049365854971285296	0.049365854971285296	0.049365854971285296	0.049365854971285296	0.049365854971285296	0.049365854971285296	0.049365854971285296	0.049365854971285296	0.049365854971285296	0.049365854971285296	0.049365854971285296	0.049365854971285296	0.049365854971285296	0.049365854971285296	0.049365854971285296	0.049365854971285296	0.049365854971285296	0.049365854971285296	0.049365854971285296
0.08297767241746092	0.07887035276310875	0.07312270511147824	0.10296763806998593	0.08184883091624591	0.10330351391874311	0.0731972306657899	0.09079279358237832	0.07390148570666762	0.09150567894867823	0.08517327454121087	0.09265161846801385	0.06284514474244421	0.09873005816749439	0.09087063146405935	0.08509234877049265	0.09697796149978348	0.09181670554780368	0.09487340342930876	0.08224079723856653	0.10203339231857295	0.082212096234018	0.0916339913570524	0.10929305168103999	0.08460597000068945	0.09694951084086473	0.09694951084086473	0.09694951084086473	0.09694951084086473	0.09694951084086473	0.09694951084086473	0.09694951084086473	0.09694951084086473	0.09694951084086473	0.09694951084086473	0.09694951084086473	0.09694951084086473	0.09694951084086473	0.09694951084086473	0.09694951084086473	0.09694951084086473	0.09694951084086473	0.09694951084086473	0.09694951084086473	0.09694951084086473	0.09694951084086473	0.09694951084086473	0.09694951084086473	0.09694951084086473	0.09694951084086473
0.10755419983303259	0.09060977207251385	0.07831480513236243	0.08869014264976448	0.08844575969577305	0.08151790547289192	0.08926698583344798	0.09409150252904476	0.08138978033564974	0.0868930751978445	0.08754152862394393	0.08023258179201626	0.07821887628277166	0.08683933295519904	0.08571886287306713	0.10592859873935244	0.09295351353632514	0.08622280409043065	0.10512354342132785	0.09806575671387685	0.10159465006760235	0.10159465006760235	0.10159465006760235	0.10159465006760235	0.10159465006760235	0.10159465006760235	0.10159465006760235	0.10159465006760235	0.10159465006760235	0.10159465006760235	0.10159465006760235	0.10159465006760235	0.10159465006760235	0.10159465006760235	0.10159465006760235	0.10159465006760235	0.10159465006760235	0.10159465006760235	0.10159465006760235	0.10159465006760235	0.10159465006760235	0.10159465006760235	0.10159465006760235	0.10159465006760235	0.10159465006760235	0.10159465006760235	0.10159465006760235	0.10159465006760235	0.10159465006760235	0.10159465006760235
0.05083219050175523	0.049938629182082604	0.054083007851140875	0.04840056477544013	0.05294319146809513	0.05398760463230163	0.05302625689996947	0.053761370071098456	0.04882205838210834	0.05952775387358935	0.058437275466034805	0.04490775192299656	0.061326029424998485	0.05929924667413459	0.057971605346343325	0.052042924527425684	0.053761013295089144	0.049939611851220096	0.06265795628313542	0.055752697566218694	0.05875296122369831	0.046343037687453355	0.05254799945557583	0.05254799945557583	0.05254799945557583	0.05254799945557583	0.05254799945557583	0.05254799945557583	0.05254799945557583	0.05254799945557583	0.05254799945557583	0.05254799945557583	0.05254799945557583	0.05254799945557583	0.05254799945557583	0.05254799945557583	0.05254799945557583	0.05254799945557583	0.05254799945557583	0.05254799945557583	0.05254799945557583	0.05254799945557583	0.05254799945557583	0.05254799945557583	0.05254799945557583	0.05254799945557583	0.05254799945557583	0.05254799945557583	0.05254799945557583	0.05254799945557583
0.06841240513947167	0.057268527700596254	0.06768143184024229	0.06963994698291275	0.06659204661893534	0.05270205578949975	0.056724371145358984	0.07455267377685369	0.06442994601902323	0.05740699917751263	0.06474258730588364	0.06539975665775324	0.06085860404786776	0.058747106716725596	0.056839496476365506	0.07660684964348567	0.049310515606636095	0.05539229678791625	0.05885624486826734	0.05722874968000104	0.058042497274134186	0.058042497274134186	0.058042497274134186	0.058042497274134186	0.058042497274134186	0.058042497274134186	0.058042497274134186	0.058042497274134186	0.058042497274134186	0.058042497274134186	0.058042497274134186	0.058042497274134186	0.058042497274134186	0.058042497274134186	0.058042497274134186	0.058042497274134186	0.058042497274134186	0.058042497274134186	0.058042497274134186	0.058042497274134186	0.058042497274134186	0.058042497274134186	0.058042497274134186	0.058042497274134186	0.058042497274134186	0.058042497274134186	0.058042497274134186	0.058042497274134186	0.058042497274134186	0.058042497274134186
0.13213402623926326	0.08898937114196605	0.10903722591592009	0.09583790155440891	0.10788615842608819	0.09037965919682502	0.14933041545034847	0.09910491426077908	0.10758492249219458	0.10349708875445882	0.118871708599285	0.12237042978599674	0.11565422806250453	0.1251075510302688	0.1341004038905604	0.08956253990014254	0.1385209229251607	0.13344334707231834	0.13553970620492564	0.11962413913601776	0.11580416939722608	0.10148991049441704	0.11703094749697025	0.12733333543460684	0.14715447661880662	0.115197753409503	0.116889412289192	0.10052735034085236	0.12120078210643466	0.11998659696214982	0.12737498303088224	0.13732509032329177	0.11248969663524692	0.1328144763396343	0.13645117600094117	0.13463282617028774	0.13463282617028774	0.13463282617028774	0.13463282617028774	0.13463282617028774	0.13463282617028774	0.13463282617028774	0.13463282617028774	0.13463282617028774	0.13463282617028774	0.13463282617028774	0.13463282617028774	0.13463282617028774	0.13463282617028774	0.13463282617028774
0.06298653211942727	0.05929840867591113	0.0701492581259343	0.06393783962232263	0.0701071150380529	0.07670188655521927	0.06479271568532505	0.05856280567756432	0.06628475089819932	0.06013338155113563	0.07516932064125346	0.07287404782224093	0.060177561260941315	0.0627346387476014	0.0632438981023804	0.07055818546578431	0.06690104178408236	0.06690104178408236	0.06690104178408236	0.06690104178408236	0.06690104178408236	0.06690104178408236	0.06690104178408236	0.06690104178408236	0.06690104178408236	0.06690104178408236	0.06690104178408236	0.06690104178408236	0.06690104178408236	0.06690104178408236	0.06690104178408236	0.06690104178408236	0.06690104178408236	0.06690104178408236	0.06690104178408236	0.06690104178408236	0.06690104178408236	0.06690104178408236	0.06690104178408236	0.06690104178408236	0.06690104178408236	0.06690104178408236	0.06690104178408236	0.06690104178408236	0.06690104178408236	0.06690104178408236	0.06690104178408236	0.06690104178408236	0.06690104178408236	0.06690104178408236
0.06411339142494557	0.07339541315606932	0.060438161686681716	0.059370559553489986	0.07220140950302933	0.07581911508530702	0.05787188554276515	0.06966935026125884	0.06087937624612207	0.0639289323810594	0.0613879145967451	0.06834159266977156	0.05618277559085909	0.052222252323581554	0.05621596392038819	0.061734531324316805	0.0691289916094168	0.05829207915147303	0.05578393913921667	0.06618104999031077	0.06155537566758138	0.059673586358737776	0.06381247605804193	0.06468273063525311	0.06424760334664752	0.06424760334664752	0.06424760334664752	0.06424760334664752	0.06424760334664752	0.06424760334664752	0.06424760334664752	0.06424760334664752	0.06424760334664752	0.06424760334664752	0.06424760334664752	0.06424760334664752	0.06424760334664752	0.06424760334664752	0.06424760334664752	0.06424760334664752	0.06424760334664752	0.06424760334664752	0.06424760334664752	0.06424760334664752	0.06424760334664752	0.06424760334664752	0.06424760334664752	0.06424760334664752	0.06424760334664752	0.06424760334664752
0.12922807294439276	0.1420237153203718	0.08449910318246036	0.12082835297937129	0.1461088910886129	0.13105454198910504	0.13022748111577118	0.10667869479373018	0.10721106779953445	0.10075246723399373	0.09737831913477521	0.09250390567220536	0.13273085801017268	0.11772630249760271	0.11313893761881424	0.11627604097851073	0.12743645858008928	0.13127873999952341	0.12935759928980634	0.12935759928980634	0.12935759928980634	0.12935759928980634	0.12935759928980634	0.12935759928980634	0.12935759928980634	0.12935759928980634	0.12935759928980634	0.12935759928980634	0.12935759928980634	0.12935759928980634	0.12935759928980634	0.12935759928980634	0.12935759928980634	0.12935759928980634	0.12935759928980634	0.12935759928980634	0.12935759928980634	0.12935759928980634	0.12935759928980634	0.12935759928980634	0.12935759928980634	0.12935759928980634	0.12935759928980634	0.12935759928980634	0.12935759928980634	0.12935759928980634	0.12935759928980634	0.12935759928980634	0.12935759928980634	0.12935759928980634
0.07638919220189505	0.0773686286782122	0.06757311801441246	0.0664720722409383	0.07205930840394303	0.06588698340472202	0.07406134712056588	0.07139814688814872	0.05733341397282338	0.06172473471551044	0.058395924987225546	0.05392193203172267	0.06583174250737739	0.0681105106859867	0.08663454869974789	0.05995508508607798	0.07614408424578234	0.0758400263852857	0.06932167911911478	0.06948962282936991	0.07088372240373046	0.07018667261655019	0.07018667261655019	0.07018667261655019	0.07018667261655019	0.07018667261655019	0.07018667261655019	0.07018667261655019	0.07018667261655019	0.07018667261655019	0.07018667261655019	0.07018667261655019	0.07018667261655019	0.07018667261655019	0.07018667261655019	0.07018667261655019	0.07018667261655019	0.07018667261655019	0.07018667261655019	0.07018667261655019	0.07018667261655019	0.07018667261655019	0.07018667261655019	0.07018667261655019	0.07018667261655019	0.07018667261655019	0.07018667261655019	0.07018667261655019	0.07018667261655019	0.07018667261655019
0.09928893777149722	0.07936138918425409	0.08231480711130598	0.0723236273284882	0.08913658742786815	0.08245588479262742	0.0922627024637586	0.07535457081926025	0.07053157289638856	0.08472783709603732	0.07762970499621294	0.07762970499621294	0.07762970499621294	0.07762970499621294	0.07762970499621294	0.07762970499621294	0.07762970499621294	0.07762970499621294	0.07762970499621294	0.07762970499621294	0.07762970499621294	0.07762970499621294	0.07762970499621294	0.07762970499621294	0.07762970499621294	0.07762970499621294	0.07762970499621294	0.07762970499621294	0.07762970499621294	0.07762970499621294	0.07762970499621294	0.07762970499621294	0.07762970499621294	0.07762970499621294	0.07762970499621294	0.07762970499621294	0.07762970499621294	0.07762970499621294	0.07762970499621294	0.07762970499621294	0.07762970499621294	0.07762970499621294	0.07762970499621294	0.07762970499621294	0.07762970499621294	0.07762970499621294	0.07762970499621294	0.07762970499621294	0.07762970499621294	0.07762970499621294
0.07477613472445163	0.09052103271940416	0.059441063821129424	0.078893015563297	0.09907492724089594	0.0694244626967897	0.0710881342317183	0.0755149014980585	0.06533951793637542	0.07404039659611486	0.07200116434140316	0.06911200783735102	0.08517646723835566	0.06346099428236511	0.07502213740455614	0.08159502329693934	0.09169648752594163	0.09792524427904502	0.09481086590249332	0.09481086590249332	0.09481086590249332	0.09481086590249332	0.09481086590249332	0.09481086590249332	0.09481086590249332	0.09481086590249332	0.09481086590249332	0.09481086590249332	0.09481086590249332	0.09481086590249332	0.09481086590249332	0.09481086590249332	0.09481086590249332	0.09481086590249332	0.09481086590249332	0.09481086590249332	0.09481086590249332	0.09481086590249332	0.09481086590249332	0.09481086590249332	0.09481086590249332	0.09481086590249332	0.09481086590249332	0.09481086590249332	0.09481086590249332	0.09481086590249332	0.09481086590249332	0.09481086590249332	0.09481086590249332	0.09481086590249332
0.11470580211015872	0.16882343852445353	0.09413383041127261	0.13736883432605473	0.15377274425369994	0.10546265033186816	0.13458328674528416	0.1325376541723009	0.1403099505364133	0.13895583832078703	0.14560235566313628	0.19342550314048107	0.115819820154278	0.14639233714425393	0.17711206696701667	0.12844566702157817	0.11247582961270915	0.13420859870822327	0.14071267849690905	0.1487293352186131	0.1262273310415259	0.1527699250294966	0.10770727115084298	0.14906958002869375	0.16270548660785464	0.14025852387707508	0.1528412347555997	0.1484089925623454	0.17454475069090117	0.15880932795214328	0.15367741617420821	0.15624337206317576	0.15624337206317576	0.15624337206317576	0.15624337206317576	0.15624337206317576	0.15624337206317576	0.15624337206317576	0.15624337206317576	0.15624337206317576	0.15624337206317576	0.15624337206317576	0.15624337206317576	0.15624337206317576	0.15624337206317576	0.15624337206317576	0.15624337206317576	0.15624337206317576	0.15624337206317576	0.15624337206317576
0.09060234335314597	0.10779780419622637	0.08001985169154172	0.09484524365334235	0.09955093665709286	0.09467605880335561	0.08511915423092742	0.10192219662857668	0.09348079569332164	0.10256598367156686	0.10844416506673318	0.09360738158206726	0.1095018633561515	0.12554582503463532	0.09145343952712144	0.12448212343394605	0.1081479961996366	0.10654804027718046	0.10595793001602798	0.11257278356612821	0.09633187687710636	0.10162653351255396	0.104229421793105	0.09373981855231064	0.09898462017270783	0.09898462017270783	0.09898462017270783	0.09898462017270783	0.09898462017270783	0.09898462017270783	0.09898462017270783	0.09898462017270783	0.09898462017270783	0.09898462017270783	0.09898462017270783	0.09898462017270783	0.09898462017270783	0.09898462017270783	0.09898462017270783	0.09898462017270783	0.09898462017270783	0.09898462017270783	0.09898462017270783	0.09898462017270783	0.09898462017270783	0.09898462017270783	0.09898462017270783	0.09898462017270783	0.09898462017270783	0.09898462017270783
0.0799075469867005	0.07571319727402515	0.08161156400040682	0.0696625133025786	0.06330188484321764	0.07132666243614262	0.07017247421074493	0.06648008843246275	0.0706981668170166	0.08623763730530525	0.06308643013608757	0.07466203372069641	0.07466203372069641	0.07466203372069641	0.07466203372069641	0.07466203372069641	0.07466203372069641	0.07466203372069641	0.07466203372069641	0.07466203372069641	0.07466203372069641	0.07466203372069641	0.07466203372069641	0.07466203372069641	0.07466203372069641	0.07466203372069641	0.07466203372069641	0.07466203372069641	0.07466203372069641	0.07466203372069641	0.07466203372069641	0.07466203372069641	0.07466203372069641	0.07466203372069641	0.07466203372069641	0.07466203372069641	0.07466203372069641	0.07466203372069641	0.07466203372069641	0.07466203372069641	0.07466203372069641	0.07466203372069641	0.07466203372069641	0.07466203372069641	0.07466203372069641	0.07466203372069641	0.07466203372069641	0.07466203372069641	0.07466203372069641	0.07466203372069641
0.12722754789285357	0.11055526952091037	0.10240965805159145	0.0904257818120613	0.0982535637127702	0.13269151303775276	0.11892908712249188	0.11788192290124537	0.09746075204780535	0.11050526820635845	0.11384830912472822	0.12162350612778375	0.12614272084886813	0.09573084866634284	0.13350559846826568	0.1331672374382853	0.1272812793638182	0.14111471130793984	0.13419799533587903	0.13419799533587903	0.13419799533587903	0.13419799533587903	0.13419799533587903	0.13419799533587903	0.13419799533587903	0.13419799533587903	0.13419799533587903	0.13419799533587903	0.13419799533587903	0.13419799533587903	0.13419799533587903	0.13419799533587903	0.13419799533587903	0.13419799533587903	0.13419799533587903	0.13419799533587903	0.13419799533587903	0.13419799533587903	0.13419799533587903	0.13419799533587903	0.13419799533587903	0.13419799533587903	0.13419799533587903	0.13419799533587903	0.13419799533587903	0.13419799533587903	0.13419799533587903	0.13419799533587903	0.13419799533587903	0.13419799533587903
0.06555384322739329	0.09765844501839596	0.09398221910589814	0.08995589499307183	0.08996332630182313	0.10436252604032346	0.09676030522340148	0.09171750797873578	0.13478356126109758	0.09432367369346747	0.12323063486445945	0.10465867071934924	0.11976518951983693	0.11277731990139168	0.12572178813674936	0.11924955401907052	0.11924955401907052	0.11924955401907052	0.11924955401907052	0.11924955401907052	0.11924955401907052	0.11924955401907052	0.11924955401907052	0.11924955401907052	0.11924955401907052	0.11924955401907052	0.11924955401907052	0.11924955401907052	0.11924955401907052	0.11924955401907052	0.11924955401907052	0.11924955401907052	0.11924955401907052	0.11924955401907052	0.11924955401907052	0.11924955401907052	0.11924955401907052	0.11924955401907052	0.11924955401907052	0.11924955401907052	0.11924955401907052	0.11924955401907052	0.11924955401907052	0.11924955401907052	0.11924955401907052	0.11924955401907052	0.11924955401907052	0.11924955401907052	0.11924955401907052	0.11924955401907052
0.1323789459252077	0.11583649969720954	0.09312866036376692	0.12008958502465955	0.12841863992771468	0.11711674824302759	0.11106246205675939	0.1474215238953239	0.09507532542533999	0.12978285336707585	0.1301757381287734	0.14144946615764786	0.10003525885176943	0.09130980922034977	0.1135635017637112	0.11806833813009304	0.13707450243581623	0.1257413224327465	0.1409310046466492	0.11932875546609445	0.11048978805730687	0.12397318632868713	0.13333764066939024	0.14575363323755436	0.11283747962887568	0.14532744098240766	0.15302360775835355	0.16001031831106247	0.15651696303470802	0.15651696303470802	0.15651696303470802	0.15651696303470802	0.15651696303470802	0.15651696303470802	0.15651696303470802	0.15651696303470802	0.15651696303470802	0.15651696303470802	0.15651696303470802	0.15651696303470802	0.15651696303470802	0.15651696303470802	0.15651696303470802	0.15651696303470802	0.15651696303470802	0.15651696303470802	0.15651696303470802	0.15651696303470802	0.15651696303470802	0.15651696303470802
0.06875571974091839	0.07157357790182119	0.08036948953885409	0.0852075341254838	0.06321006419384817	0.08621865545464373	0.08030960484508841	0.08566591411843735	0.08697532504833093	0.08229723378166817	0.07705622142892939	0.07897542381394652	0.09485723369177815	0.08900059995873062	0.10391481377746481	0.08455833905458264	0.08960654429302313	0.10169839399483098	0.09043745371541996	0.07607504561775205	0.0863214470279836	0.09782611983176173	0.09419269660939258	0.09600940822057717	0.09600940822057717	0.09600940822057717	0.09600940822057717	0.09600940822057717	0.09600940822057717	0.09600940822057717	0.09600940822057717	0.09600940822057717	0.09600940822057717	0.09600940822057717	0.09600940822057717	0.09600940822057717	0.09600940822057717	0.09600940822057717	0.09600940822057717	0.09600940822057717	0.09600940822057717	0.09600940822057717	0.09600940822057717	0.09600940822057717	0.09600940822057717	0.09600940822057717	0.09600940822057717	0.09600940822057717	0.09600940822057717	0.09600940822057717
0.05645906061035366	0.08192445929576679	0.08212462203228131	0.0736875350166214	0.10461875611506871	0.08444575241801318	0.07823056803889573	0.10445239108007741	0.07583505753109908	0.09183423981003797	0.10046755338339947	0.09445984971651368	0.08751663280773431	0.06928874277331733	0.09389609155714561	0.08262982082133886	0.08597193690404002	0.10034910780787427	0.09937586768041938	0.07843827017449308	0.07130965970931613	0.07487396494190461	0.07487396494190461	0.07487396494190461	0.07487396494190461	0.07487396494190461	0.07487396494190461	0.07487396494190461	0.07487396494190461	0.07487396494190461	0.07487396494190461	0.07487396494190461	0.07487396494190461	0.07487396494190461	0.07487396494190461	0.07487396494190461	0.07487396494190461	0.07487396494190461	0.07487396494190461	0.07487396494190461	0.07487396494190461	0.07487396494190461	0.07487396494190461	0.07487396494190461	0.07487396494190461	0.07487396494190461	0.07487396494190461	0.07487396494190461	0.07487396494190461	0.07487396494190461
0.0907800331531293	0.09044384262207654	0.08650808775941456	0.11468252422573247	0.10002108387404544	0.089456704525697	0.09981630416186331	0.0955461046894614	0.11902881700271041	0.11035697254776973	0.089356578898045	0.11718131317780502	0.11883349522916506	0.10218396207459102	0.11632452576746247	0.11396139472427758	0.10301693434711157	0.11065896743902498	0.10683795089306827	0.10683795089306827	0.10683795089306827	0.10683795089306827	0.10683795089306827	0.10683795089306827	0.10683795089306827	0.10683795089306827	0.10683795089306827	0.10683795089306827	0.10683795089306827	0.10683795089306827	0.10683795089306827	0.10683795089306827	0.10683795089306827	0.10683795089306827	0.10683795089306827	0.10683795089306827	0.10683795089306827	0.10683795089306827	0.10683795089306827	0.10683795089306827	0.10683795089306827	0.10683795089306827	0.10683795089306827	0.10683795089306827	0.10683795089306827	0.10683795089306827	0.10683795089306827	0.10683795089306827	0.10683795089306827	0.10683795089306827
0.0663176325107312	0.05097716131010374	0.06205337050637782	0.05542624504875604	0.06801660754636593	0.05938057917850676	0.05590909084606748	0.05433509079733994	0.06348303385499254	0.062196908893630616	0.06269048357346003	0.060148433782679436	0.06856958424232414	0.0728050596917683	0.049148841271922775	0.06348007000217479	0.06990608875792101	0.05317521290402036	0.06258947647771719	0.05548505274977396	0.05903726461374558	0.05903726461374558	0.05903726461374558	0.05903726461374558	0.05903726461374558	0.05903726461374558	0.05903726461374558	0.05903726461374558	0.05903726461374558	0.05903726461374558	0.05903726461374558	0.05903726461374558	0.05903726461374558	0.05903726461374558	0.05903726461374558	0.05903726461374558	0.05903726461374558	0.05903726461374558	0.05903726461374558	0.05903726461374558	0.05903726461374558	0.05903726461374558	0.05903726461374558	0.05903726461374558	0.05903726461374558	0.05903726461374558	0.05903726461374558	0.05903726461374558	0.05903726461374558	0.05903726461374558
0.003561257799913775	0.11405933995260839	0.15481534931207064	0.1879392353869116	0.14546217202479333	0.09639698445400924	0.15902634593962386	0.16163144922300704	0.1276524750150231	0.19621561629292972	0.21508458090970542	0.20995717272208675	0.17090878457905034	0.12962059924208008	0.18313209041563408	0.24245906410192067	0.16443996817453987	0.17367339568147439	0.28015478385180026	0.19370078395214427	0.22379902471486107	0.20729493152932604	0.18860912021562584	0.21944528176764935	0.19790498499518114	0.194523776721647	0.21391881383772277	0.2168579028276781	0.16124702588454612	0.18683828796080537	0.17653632612612244	0.17002050063208593	0.19485365889368786	0.18702317181570674	0.1750147982672209	0.20832831541383118	0.1569910151731963	0.22180121928991844	0.19862218424936862	0.20145328985815156	0.22475749560426742	0.2131053927312095	0.2131053927312095	0.2131053927312095	0.2131053927312095	0.2131053927312095	0.2131053927312095	0.2131053927312095	0.2131053927312095	0.2131053927312095
0.09606736701254125	0.059014640783674105	0.0994182468281836	0.12925610212797117	0.1385468982442078	0.13724162327320022	0.09595493308214122	0.11682738676157917	0.1582374832389594	0.1612957114841351	0.13848962138888396	0.15501082170742256	0.12455095262995909	0.151336672563538	0.20557021276015558	0.23285191713850845	0.28142348543095674	0.18515757909665395	0.21824106155952305	0.3245749804104042	0.20627761234789438	0.263174070814326	0.155916983752373	0.1741256857239391	0.17022887495004638	0.214866683291509	0.22862256807781126	0.17108079157059597	0.1889856020250033	0.19168663303418496	0.19308828537362846	0.21636084729345348	0.18715047154897765	0.2047239317300477	0.15575149662141613	0.19838723418484402	0.2639487615405469	0.16683808162061523	0.1912688537133097	0.1644693754021888	0.23338188867011517	0.19120989929894724	0.1974921548975453	0.1733125114408244	0.20724393654763293	0.18329422721641425	0.19526908188202358	0.19526908188202358	0.19526908188202358	0.19526908188202358
0.07371122160851931	0.09305140974041981	0.07242662586293462	0.08115970254145413	0.08335742249881141	0.09725266315119652	0.07886215824662932	0.06663634739217272	0.06532002505062653	0.09348248579222872	0.0740951043754309	0.06596041439532714	0.1036481391036089	0.09995741790414144	0.08682499384546484	0.09207183576097573	0.07604408120510608	0.08682801886770289	0.07262442621176173	0.08973941705568483	0.0688822597866709	0.09480134993200674	0.08494658951260187	0.0823863680037882	0.08153579180817346	0.11172047572745318	0.08428641162238695	0.08735189348851506	0.09998869523082876	0.09647210372757872	0.07194474908271185	0.0872698153561503	0.07901841444185961	0.06912794501353833	0.10264572949350861	0.08320631111415762	0.0762481147539593	0.07073255793824755	0.08025901781866807	0.08573933080104952	0.08073596513183695	0.08323764796644324	0.08323764796644324	0.08323764796644324	0.08323764796644324	0.08323764796644324	0.08323764796644324	0.08323764796644324	0.08323764796644324	0.08323764796644324
0.08644323626990155	0.122346903980782	0.07502123512997402	0.09604540849888056	0.11122815702569151	0.0681706416687864	0.08389088832222895	0.06398759435902826	0.08997974814740452	0.09460460406031602	0.08627273519811449	0.10367856851431519	0.09903464068966485	0.08365532151533063	0.093808745579175	0.11653768009723459	0.09173749177225432	0.09430610254300473	0.10929071194495027	0.1046283168536786	0.09676411756509427	0.10976081342840645	0.09012713103329974	0.08850185422359474	0.08912454078439758	0.0950053386934187	0.09608120304441065	0.08788892830660318	0.09431472836808749	0.11150325096231213	0.11657924894334462	0.10574249630295862	0.09268108702751009	0.13052531570339923	0.09180020725034073	0.10398127218419094	0.12969984543025054	0.10373426099308537	0.1164249555072678	0.11064860892437914	0.10080933646334171	0.1230501283961953	0.1365895405446576	0.11221149846704466	0.10292910142960347	0.1329075543095577	0.11791832786958058	0.11791832786958058	0.11791832786958058	0.11791832786958058
0.18282962982814044	0.09974005473132887	0.13524763820775265	0.12013034708812512	0.14937131803885215	0.1484453025120243	0.16506741832083296	0.15381785786881075	0.0945251822617325	0.12252108067448476	0.11601808123786211	0.13293703001255128	0.14481642896126112	0.15922928552214713	0.11758273581281739	0.12138029428463656	0.1562960288937465	0.15041380194207052	0.20548375659090334	0.139925857750262	0.16655749417631105	0.13023535239181122	0.17095649043088582	0.13369206370071926	0.20571779777244506	0.14613617992420247	0.1724702463806414	0.14896235332973876	0.17655315260651727	0.18456213573838562	0.16043118665427375	0.16405496383847742	0.1477244011903309	0.13397408432898603	0.11241943694141626	0.13211351942767302	0.13640972657187045	0.15081398913287686	0.1504284521972044	0.15618352133912544	0.17808931055754007	0.17799989109957012	0.14514709869215142	0.1615734948958608	0.1615734948958608	0.1615734948958608	0.1615734948958608	0.1615734948958608	0.1615734948958608	0.1615734948958608
0.154547111394039	0.14759157801240808	0.10919900304504435	0.14935512844501106	0.12283349654950337	0.17468720382161074	0.19350780563341546	0.13580189902967363	0.15199695330925456	0.13246961107783514	0.1301470970257341	0.11350947308173297	0.12182828505373353	0.12182828505373353	0.12182828505373353	0.12182828505373353	0.12182828505373353	0.12182828505373353	0.12182828505373353	0.12182828505373353	0.12182828505373353	0.12182828505373353	0.12182828505373353	0.12182828505373353	0.12182828505373353	0.12182828505373353	0.12182828505373353	0.12182828505373353	0.12182828505373353	0.12182828505373353	0.12182828505373353	0.12182828505373353	0.12182828505373353	0.12182828505373353	0.12182828505373353	0.12182828505373353	0.12182828505373353	0.12182828505373353	0.12182828505373353	0.12182828505373353	0.12182828505373353	0.12182828505373353	0.12182828505373353	0.12182828505373353	0.12182828505373353	0.12182828505373353	0.12182828505373353	0.12182828505373353	0.12182828505373353	0.12182828505373353
0.1439914951959919	0.1145931763849268	0.12231644042559679	0.17603695038577657	0.18417925785136938	0.12225877828520458	0.15596761908973292	0.14043133119654092	0.12940668825765164	0.18027892337222848	0.15463257074335765	0.12686029106137173	0.17530993370796016	0.10716556802897054	0.12074107605906644	0.14196688818469747	0.14534250624676714	0.1421601410209489	0.11953241855669514	0.1387634104184032	0.09359743775234879	0.14668520144670774	0.15119023777500132	0.12035889120812791	0.10874041277187453	0.11661016222674739	0.13671753271107015	0.1265241190182514	0.14009819090495423	0.14510098556546636	0.14503767595999498	0.10260778466964103	0.12290296284508793	0.1181050548741561	0.1254473025910117	0.13916372898243348	0.09867300261639382	0.11274286307983118	0.17880631005940525	0.13010426143189188	0.13966090971264036	0.13488258557226612	0.13488258557226612	0.13488258557226612	0.13488258557226612	0.13488258557226612	0.13488258557226612	0.13488258557226612	0.13488258557226612	0.13488258557226612
0.08289120993774027	0.07541986374462363	0.08332335004429778	0.08238455439123273	0.07765503053991422	0.0649230876666583	0.07321988831984806	0.09057306610755557	0.07119165994318487	0.07885668148315209	0.08337399463376963	0.07917982172332191	0.07184008059503036	0.09683851361761713	0.08122584715937296	0.07245417868191766	0.09454011796844781	0.07521788293780463	0.08019797997290178	0.08678661854988948	0.07860785831381427	0.07057742795451064	0.07779591316985097	0.07700048334947758	0.07505575433058904	0.08106551504679106	0.08404444400554005	0.06234463459512813	0.07563783013364118	0.08236234073906339	0.0879478750830917	0.09646610982527973	0.08814218150482546	0.08742268913439111	0.058108372176894026	0.08556655905655758	0.09469547841038402	0.08595083435204301	0.06631082987608865	0.08997994675019529	0.08303896088658712	0.07359985720260002	0.0816084285837868	0.09425420214841396	0.08602160405812119	0.09013790310326758	0.09013790310326758	0.09013790310326758	0.09013790310326758	0.09013790310326758
0.2708317943422428	0.44351037636798446	0.233113064470013	0.3767729659908076	0.47585304766758474	0.33214848635274663	0.2796146689939115	0.434470021090763	0.0029441065096544074	0.014149705382227484	0.4874017630372146	0.2166204546707052	0.5431696507859283	0.5979947833158489	0.6696221634557693	0.33561131339527567	0.5392962774212765	0.16901820503270965	0.29888680934247397	0.3369561725861091	0.3130235829284351	0.26556972836004983	0.24531494177076338	0.26819185719473865	0.5965306691181766	0.3045220453389609	0.42237693534157356	0.42068622650398335	0.06511505925554747	0.2589864198856019	0.5233176285836215	0.39023327728364476	0.33053385560252235	0.33257570447943535	0.4840596724418837	0.47669990235642556	0.3945103124422227	0.3203432526636578	0.6259335623941549	0.12265378930356648	0.4228334387379398	0.6302701168483539	0.45401577465170373	0.4395193526111276	0.49552817905661634	0.46752376583387195	0.46752376583387195	0.46752376583387195	0.46752376583387195	0.46752376583387195
0.1486967792682007	0.1907845593896845	0.13737673318932667	0.16582467911718432	0.20761000213820793	0.19921018754493955	0.18024665254208197	0.17946502335893244	0.18619781611366018	0.21989546108266422	0.20189927189827592	0.15646840806517487	0.20032523693533497	0.2584398127476873	0.16684340493302943	0.20982104579185643	0.23259419152744196	0.15974524264469775	0.18965484051895437	0.19467624356383426	0.15986055047516837	0.17170407375183763	0.21245920543592844	0.24975342427944622	0.18802039576409424	0.18725872408631494	0.18844429877663474	0.2042172926430327	0.1387892035651499	0.17717536577633305	0.14108317467318993	0.18963539795429352	0.17817567708726872	0.2296725023359367	0.19472519277601802	0.19088946873805673	0.17644327524393152	0.18821211285516506	0.1502390679835818	0.17719641380678997	0.14512923268072228	0.17852406855707245	0.13746452236958429	0.15799429546332838	0.15799429546332838	0.15799429546332838	0.15799429546332838	0.15799429546332838	0.15799429546332838	0.15799429546332838
0.10202982642852744	0.08233505837400762	0.08233727822472227	0.12401855072110128	0.0916803644218089	0.11793664209073784	0.10560914237555276	0.10806719308499331	0.10360708209818141	0.12199959680540327	0.10564932687066085	0.08939907886220627	0.10617521222819411	0.11405584927666702	0.1253813716070356	0.11900031192025731	0.12272696502503634	0.08903480171027167	0.10438978368850614	0.12296514585873246	0.11990640769465821	0.11809239689274217	0.10306825350434655	0.11734792240638255	0.1258142764402334	0.11284878612826721	0.09962386017814176	0.10472348856993945	0.11912935019804663	0.09434124005340995	0.10170630042339303	0.09066087343526325	0.1249459005847916	0.11355723376820911	0.1256186806865356	0.12128870166668523	0.10039517371888218	0.12288297695664767	0.09247168790022489	0.09158571060219887	0.09202869925121188	0.09202869925121188	0.09202869925121188	0.09202869925121188	0.09202869925121188	0.09202869925121188	0.09202869925121188	0.09202869925121188	0.09202869925121188	0.09202869925121188
0.18155554289945952	0.19860561651177752	0.16295543250924405	0.22224544964776632	0.2106617642182153	0.20312792973787097	0.18105806118094434	0.18660012074665847	0.16222277623314904	0.20130289482258062	0.18955404809231355	0.23256508540234214	0.24196417603818665	0.2064031039196225	0.16358923680410797	0.2414666382962096	0.190942781515384	0.20967177301779416	0.22658553585812874	0.19386932651333763	0.21401050581720865	0.24055403610257797	0.18489380297642047	0.23914270276255434	0.1775374186448982	0.20887680498359737	0.23715439019043844	0.21181646626309134	0.18975128175376965	0.19901265659861378	0.17782664597096456	0.20722525027471117	0.21307738504262097	0.20057476614446346	0.15364165823578813	0.21647450261991508	0.1745017410887144	0.16449864272328266	0.22143814373675055	0.19615958666957467	0.185910582773542	0.19103508472155833	0.19103508472155833	0.19103508472155833	0.19103508472155833	0.19103508472155833	0.19103508472155833	0.19103508472155833	0.19103508472155833	0.19103508472155833
0.06299152654170154	0.06874326658835926	0.0905102085270214	0.05596432226137779	0.08189354158298466	0.07858706146573846	0.0929667112698102	0.09278368839376741	0.07508747800892951	0.10761879687472117	0.08347178054783005	0.07569982498433271	0.08791484797864735	0.1261634847579478	0.09317379998996764	0.10102839043909298	0.10364674319819411	0.08201846776642874	0.08400035663237247	0.10212378276489413	0.08559211010825718	0.08353034071735874	0.1093780711418337	0.08127489110894197	0.08450513284803024	0.08393582273331657	0.09079939220546271	0.10151132638382113	0.10434981462062201	0.10830345673650663	0.09321908974444339	0.09535302358261062	0.11676500853315616	0.10390751795033022	0.08812574195892049	0.10083802023466854	0.09396938530475926	0.08376688666341292	0.11108539096742404	0.10043772773163849	0.10522704309418696	0.101522642037641	0.1182538210917237	0.06543320893937751	0.08402703784895961	0.10095352927098124	0.10001412767952733	0.10935431458366485	0.09951375586413289	0.09572806250896122
0.27083403620180285	0.31125838684048585	0.3242699799764555	0.3710674061654463	0.30657196910221546	0.3254812705131123	0.07073574600129695	0.22390633563903728	0.20437477439418117	0.2670397951524677	0.3983377734591373	0.25318026610362315	0.28243230099257527	0.318717567785628	0.1610605319628406	0.32943436055870223	0.2801242663946347	0.2913184844197837	0.29379191017332074	0.3594467342077253	0.3442739335543513	0.33447738904510577	0.07073574600129695	0.22125127691763033	0.21827224855836058	0.22291693301262175	0.3195162902075205	0.09305809112130303	0.4155166005722125	0.4373633100432748	0.5192336410087848	0.15138686785165092	0.357328990596635	0.5236282696007376	0.5189496501537653	0.37987531536675	0.323251685520874	0.2820348329199338	0.3077581731465932	0.2500772537890107	0.4096862737064565	0.44453961642926043	0.4420430746934915	0.3792366050086443	0.0950517265525952	0.5310498059580868	0.3204604755516915	0.2027888254075008	0.24368315985348707	0.43749242515156217
0.1773541405839557	0.13623295108922542	0.15644276336173205	0.10637289166934047	0.14010778508604863	0.12932849240421934	0.16444470479477333	0.15707961594001216	0.18748952581269115	0.1299508136002969	0.1461423542335813	0.1386518155956554	0.1436199638795922	0.1718836202028379	0.1701994086743438	0.12842615078417205	0.1246086692723307	0.19557013534626494	0.17033956909528208	0.1429749118779281	0.17144370892452832	0.14200947266332198	0.16263292205623037	0.18073993580845024	0.13457826381592009	0.1597964671501836	0.1686076334645972	0.13394632140051166	0.13953240373389614	0.14967627982851886	0.16390530515075044	0.11149972630864392	0.17038919592339152	0.15325554332896585	0.1289112384259297	0.17299177558792825	0.15034252281320562	0.17634298333180595	0.16085296178974168	0.1283821820673363	0.15332143377880153	0.1346671393510441	0.15473678322440157	0.1342654343243726	0.11517645297075263	0.12649488787181887	0.15475545193333556	0.1421437724764067	0.13109059294139286	0.15156651063278848
0.06677714822857395	0.08594127139080504	0.07978838851650964	0.06863008375212389	0.08109071108478333	0.08731522610343433	0.12181994079952956	0.08661851413619628	0.08487854042624857	0.07250888107666832	0.08259785440526	0.10840206286285062	0.08514068533536431	0.09829133639098792	0.0809410713388327	0.08535459101524885	0.07728744869184398	0.11576001552658476	0.09581061060195087	0.0774435739504162	0.07500070143723725	0.08381837082397117	0.10528660725270193	0.09410467821745179	0.07765191362439586	0.10315216821813306	0.0717534301806167	0.1052626200066782	0.10617806776191603	0.09160642994459696	0.08559001322999726	0.07548491460340274	0.09909642558137388	0.10153642875653249	0.10884567685468996	0.0961658492913691	0.10161317116852614	0.101003779048333	0.0929127198339942	0.08782392235996558	0.08099463095812315	0.0930198778808646	0.10618611615273017	0.09597598582990592	0.06768997340027492	0.10268671391026601	0.1098451283893762	0.09397101157710626	0.07314850862780674	0.1037805339027846
0.08905263062699607	0.13045378237715297	0.13347824045801587	0.14614078078089213	0.1339290156443587	0.12260714512873774	0.1330871842522054	0.14019829264904765	0.12831400007997254	0.13335701112358161	0.14930357885461312	0.1135504023492553	0.13856328892188888	0.09350635309480208	0.13673721821390564	0.1588426916181652	0.12185442765424873	0.113701443629484	0.1496088175533122	0.13262463647096	0.13260427007065914	0.12110036770793207	0.15902738087187857	0.1731715111711332	0.12167098580300643	0.13263525858171843	0.11968136419280156	0.12727500630925256	0.17998133610581393	0.1449401438824971	0.09582073310758513	0.13419968124570103	0.12433898871673238	0.15143241227260146	0.15341439957442674	0.15017883971203155	0.15734540598389354	0.15114268062339384	0.13161470497467279	0.12633523041873962	0.10944315629580091	0.13429175222677012	0.13656446715091514	0.1388999443539852	0.14711777821469912	0.14456840729843112	0.1328117316454248	0.14696564405373913	0.12943499505896888	0.13029118569366047
0.08523995137627013	0.07650476515176104	0.07555019560024588	0.08988433433800448	0.10289706868831401	0.07813898532133733	0.09695647388464676	0.09818568571155	0.08473739215396237	0.0935114000805246	0.07725354219211943	0.09350466612297559	0.11175235556637307	0.08446157844389456	0.08231629768293583	0.07375519758947122	0.09870001025311351	0.07068101563902354	0.06916791050113835	0.10623040476340219	0.09300174220882	0.07302231419904337	0.10012536579325933	0.06604967509954184	0.09733787877352816	0.10958161093948675	0.06255997842548265	0.1021915151875899	0.0863927127478467	0.08434340899983583	0.08208202823679037	0.06710043664217982	0.08832647317748771	0.08609268823444857	0.09844680874079319	0.0881016230870273	0.06548092493791505	0.09788721293908013	0.10355684323070184	0.07675013187916221	0.08949539532094493	0.09584453268089566	0.08439515735476462	0.09011984501783014	0.09011984501783014	0.09011984501783014	0.09011984501783014	0.09011984501783014	0.09011984501783014	0.09011984501783014
0.13669882786815885	0.10905995959470534	0.11741451542933991	0.13196210131762465	0.12087803982053498	0.11760026617906233	0.10778040208086587	0.10107539047441566	0.1047783609105632	0.12187228724807948	0.11053446360642318	0.11620337542725133	0.11620337542725133	0.11620337542725133	0.11620337542725133	0.11620337542725133	0.11620337542725133	0.11620337542725133	0.11620337542725133	0.11620337542725133	0.11620337542725133	0.11620337542725133	0.11620337542725133	0.11620337542725133	0.11620337542725133	0.11620337542725133	0.11620337542725133	0.11620337542725133	0.11620337542725133	0.11620337542725133	0.11620337542725133	0.11620337542725133	0.11620337542725133	0.11620337542725133	0.11620337542725133	0.11620337542725133	0.11620337542725133	0.11620337542725133	0.11620337542725133	0.11620337542725133	0.11620337542725133	0.11620337542725133	0.11620337542725133	0.11620337542725133	0.11620337542725133	0.11620337542725133	0.11620337542725133	0.11620337542725133	0.11620337542725133	0.11620337542725133
0.14191878992362758	0.10691516903237389	0.12474491261003805	0.11235954588928025	0.13229103279318008	0.12977191980297156	0.13103147629807582	0.13103147629807582	0.13103147629807582	0.13103147629807582	0.13103147629807582	0.13103147629807582	0.13103147629807582	0.13103147629807582	0.13103147629807582	0.13103147629807582	0.13103147629807582	0.13103147629807582	0.13103147629807582	0.13103147629807582	0.13103147629807582	0.13103147629807582	0.13103147629807582	0.13103147629807582	0.13103147629807582	0.13103147629807582	0.13103147629807582	0.13103147629807582	0.13103147629807582	0.13103147629807582	0.13103147629807582	0.13103147629807582	0.13103147629807582	0.13103147629807582	0.13103147629807582	0.13103147629807582	0.13103147629807582	0.13103147629807582	0.13103147629807582	0.13103147629807582	0.13103147629807582	0.13103147629807582	0.13103147629807582	0.13103147629807582	0.13103147629807582	0.13103147629807582	0.13103147629807582	0.13103147629807582	0.13103147629807582	0.13103147629807582
0.2622551134891462	0.12199491726055885	0.2269096206387108	0.13255732164055772	0.09619850881267142	0.22979263857086263	0.22187029139264175	0.15056432978593756	0.14311612518315447	0.17493916868265028	0.20768591275103498	0.030222981323855074	0.18944593659737838	0.2402491203258341	0.1424998842539734	0.237168842391276	0.2889541149451438	0.17240235708208584	0.23378185887336075	0.20658400662095056	0.2823071149570798	0.22085357353022825	0.21592979218551728	0.25977154328826757	0.30041302259809727	0.3284697403538202	0.2283613327804849	0.1610483081932982	0.1833514488816803	0.1920776618566684	0.27755505247902285	0.2792450761142791	0.25189975053832225	0.20963293101536826	0.29712667876599047	0.17563891435881437	0.23638279656240244	0.23638279656240244	0.23638279656240244	0.23638279656240244	0.23638279656240244	0.23638279656240244	0.23638279656240244	0.23638279656240244	0.23638279656240244	0.23638279656240244	0.23638279656240244	0.23638279656240244	0.23638279656240244	0.23638279656240244
0.08888121448264297	0.06626011641545503	0.07227597217964118	0.08254964997327081	0.08294881270742843	0.06984122721081915	0.07292684386408549	0.08364243168192642	0.09107732002955238	0.0738771239365594	0.0845107825739907	0.0806502219123746	0.07503729712775327	0.08362981783521226	0.07353689054634711	0.08254505291734682	0.0699936834240563	0.06919464580886812	0.0660061477987713	0.0875052119051557	0.077651481069729	0.07031669976434322	0.06975961573512632	0.07716859768781903	0.07463117986495872	0.08619061494732534	0.06694964121792393	0.07657012808262463	0.07657012808262463	0.07657012808262463	0.07657012808262463	0.07657012808262463	0.07657012808262463	0.07657012808262463	0.07657012808262463	0.07657012808262463	0.07657012808262463	0.07657012808262463	0.07657012808262463	0.07657012808262463	0.07657012808262463	0.07657012808262463	0.07657012808262463	0.07657012808262463	0.07657012808262463	0.07657012808262463	0.07657012808262463	0.07657012808262463	0.07657012808262463	0.07657012808262463
0.11733156108804976	0.09525770569673249	0.10958052587487571	0.09911865310396084	0.11193393712464604	0.09276772074211939	0.09521935943897007	0.10067432033573188	0.08597732733857548	0.10804515705997089	0.09841534823015471	0.10334601590564965	0.11911272258211955	0.10196358043296581	0.09065271416276172	0.09296443402499839	0.11305317093458508	0.08444654332809054	0.10087319677285982	0.10082199452363778	0.1008475956482488	0.1008475956482488	0.1008475956482488	0.1008475956482488	0.1008475956482488	0.1008475956482488	0.1008475956482488	0.1008475956482488	0.1008475956482488	0.1008475956482488	0.1008475956482488	0.1008475956482488	0.1008475956482488	0.1008475956482488	0.1008475956482488	0.1008475956482488	0.1008475956482488	0.1008475956482488	0.1008475956482488	0.1008475956482488	0.1008475956482488	0.1008475956482488	0.1008475956482488	0.1008475956482488	0.1008475956482488	0.1008475956482488	0.1008475956482488	0.1008475956482488	0.1008475956482488	0.1008475956482488
0.09658639596579657	0.07771086376199215	0.06911521450532368	0.06855363259659798	0.06360727280376625	0.06532483385574099	0.06276783575423457	0.06554875995568772	0.0625382433076549	0.07407501427194857	0.07464594828978925	0.04197805580454182	0.061697140889936025	0.06472762972934634	0.06527975087560943	0.05902436055879768	0.06215128793096332	0.06169915378901162	0.06959317683010745	0.06111038254554439	0.04609634771620835	0.06801409242962554	0.06409398044150243	0.06192934682726126	0.05531724384351883	0.07045541065988363	0.056032733798157416	0.07036813316485126	0.06298006315760568	0.06026096612489366	0.0720495681561647	0.07035644174496976	0.08113336433580873	0.07063587999152698	0.0704358248847591	0.058825036834779146	0.06095913546249336	0.05989208614863626	0.05989208614863626	0.05989208614863626	0.05989208614863626	0.05989208614863626	0.05989208614863626	0.05989208614863626	0.05989208614863626	0.05989208614863626	0.05989208614863626	0.05989208614863626	0.05989208614863626	0.05989208614863626
0.12987594219846726	0.12447365451196422	0.10474165880784395	0.07947050307073376	0.08022566359553714	0.08730473349304682	0.08943497150252815	0.07138566715316086	0.07852012636903392	0.07138717471706865	0.06810718748763157	0.09771360460756222	0.08049920717242985	0.08925238460215916	0.10442157924029316	0.0993034616960732	0.09372316830137413	0.07983601861659463	0.09901914343713218	0.10462193081552336	0.09979054559413057	0.09609277556139979	0.08989300847484524	0.07685968148958999	0.0803998441924276	0.09060462056126566	0.114096155446554	0.09561180744684473	0.08084346801889432	0.07471864002940162	0.07979224363309563	0.0723767432020367	0.07608449341756617	0.07608449341756617	0.07608449341756617	0.07608449341756617	0.07608449341756617	0.07608449341756617	0.07608449341756617	0.07608449341756617	0.07608449341756617	0.07608449341756617	0.07608449341756617	0.07608449341756617	0.07608449341756617	0.07608449341756617	0.07608449341756617	0.07608449341756617	0.07608449341756617	0.07608449341756617
0.21027828554411415	0.19240005074329933	0.1054997832844416	0.11698915329217141	0.13573483239364853	0.20226202522007072	0.14678505934147293	0.2289676631170688	0.21502238996246123	0.1886854644015419	0.14935926067127459	0.1423883016341489	0.14825112197008916	0.22640284455503232	0.2173852370770962	0.2543231954860791	0.24371946440761938	0.19182823886007977	0.239867668304136	0.2734773894242341	0.171068050139126	0.22649517310443495	0.17770886231803565	0.1581100312147106	0.17462858798128328	0.20796811188512354	0.22027654010589928	0.1838754421386101	0.23011786185259284	0.2845661880088014	0.1989024138049006	0.17269964060040177	0.1656284950077579	0.23733826928156035	0.2014833821446591	0.2014833821446591	0.2014833821446591	0.2014833821446591	0.2014833821446591	0.2014833821446591	0.2014833821446591	0.2014833821446591	0.2014833821446591	0.2014833821446591	0.2014833821446591	0.2014833821446591	0.2014833821446591	0.2014833821446591	0.2014833821446591	0.2014833821446591
0.1142084954304351	0.07493794146938754	0.0818300607772286	0.0865808266601128	0.10277701493921343	0.09892013184339822	0.0736408440139085	0.08382595679631122	0.08138930000374847	0.0808557105807059	0.09053674204285085	0.07053047970411741	0.08027672475910222	0.07369067425828418	0.08611042262831425	0.0867950120669321	0.05488203725918221	0.07546533576929816	0.09550748360317043	0.07100243518037876	0.06475028583652795	0.10908021913697705	0.0869152524867525	0.0869152524867525	0.0869152524867525	0.0869152524867525	0.0869152524867525	0.0869152524867525	0.0869152524867525	0.0869152524867525	0.0869152524867525	0.0869152524867525	0.0869152524867525	0.0869152524867525	0.0869152524867525	0.0869152524867525	0.0869152524867525	0.0869152524867525	0.0869152524867525	0.0869152524867525	0.0869152524867525	0.0869152524867525	0.0869152524867525	0.0869152524867525	0.0869152524867525	0.0869152524867525	0.0869152524867525	0.0869152524867525	0.0869152524867525	0.0869152524867525
0.21069049645313237	0.1410133658044675	0.10232780337497517	0.14000717950279457	0.10687161314533054	0.16471706952028486	0.17586728469039542	0.12351247913547346	0.14097613479782678	0.1775580260931782	0.13458599391693096	0.09449521919480232	0.21920421994336253	0.2224129236186755	0.15661262582852614	0.22607214659900077	0.19406103507036288	0.19161451999717583	0.2624084426630707	0.2020911560454696	0.2204869349730606	0.19006782329306743	0.18712098027918087	0.1979986851653384	0.22859233419529162	0.24591401764071255	0.22530178950448454	0.25150453601651285	0.21655409665216688	0.20753298024341166	0.23468418735107724	0.255678540836574	0.2353937346937957	0.23944285066413873	0.2356818551787674	0.23689160987911095	0.27579125073167826	0.28654973057579614	0.26556728589597356	0.24311218889145558	0.24548408693980564	0.24429813791563063	0.24429813791563063	0.24429813791563063	0.24429813791563063	0.24429813791563063	0.24429813791563063	0.24429813791563063	0.24429813791563063	0.24429813791563063
0.0842211427264922	0.07754812223536645	0.07769785485222694	0.09504005754738898	0.09140865252411023	0.10695212640526537	0.10643701235764735	0.13349452262941658	0.10863965560856449	0.0957299293819003	0.1257844916805263	0.10966973656130329	0.1039076268366849	0.10224303577296534	0.12225361166418161	0.1082986251263304	0.1241350980753942	0.13388711629271152	0.09753483550761491	0.12021646026664819	0.12347544651547607	0.11720617971890099	0.14969562172491163	0.12039625949281327	0.10791460831254555	0.1141554339026794	0.1141554339026794	0.1141554339026794	0.1141554339026794	0.1141554339026794	0.1141554339026794	0.1141554339026794	0.1141554339026794	0.1141554339026794	0.1141554339026794	0.1141554339026794	0.1141554339026794	0.1141554339026794	0.1141554339026794	0.1141554339026794	0.1141554339026794	0.1141554339026794	0.1141554339026794	0.1141554339026794	0.1141554339026794	0.1141554339026794	0.1141554339026794	0.1141554339026794	0.1141554339026794	0.1141554339026794
0.199663353682762	0.1571656174027686	0.14644815410068152	0.1527706065546914	0.19222312766645944	0.1797218371645276	0.1601447618198812	0.18011090686917874	0.16284493554744142	0.1486702503187618	0.1495028586514155	0.13445827366564658	0.16841347399634554	0.19363788441660065	0.18971808403928309	0.18051719490643392	0.18896769606729302	0.1861197098488737	0.18126747719546382	0.1633318758026859	0.17425517708533786	0.20777738944523844	0.17810024452647444	0.21063846712413228	0.19633558571764093	0.18105004577202607	0.22152177831012612	0.21884840428040073	0.1867719628461833	0.18050538210607442	0.18363867247612886	0.18363867247612886	0.18363867247612886	0.18363867247612886	0.18363867247612886	0.18363867247612886	0.18363867247612886	0.18363867247612886	0.18363867247612886	0.18363867247612886	0.18363867247612886	0.18363867247612886	0.18363867247612886	0.18363867247612886	0.18363867247612886	0.18363867247612886	0.18363867247612886	0.18363867247612886	0.18363867247612886	0.18363867247612886
0.09365180791927682	0.06332065790210457	0.07954809232235537	0.10156173107475287	0.07155141704170197	0.08336727685234199	0.08217072533445986	0.09378846525421707	0.08488164728995533	0.09295150632255082	0.07334757679034129	0.0892665820758479	0.07360124862755144	0.08600159234285719	0.07006092037400967	0.08109715556506929	0.07564312955415389	0.07246060414139752	0.0740518668477757	0.0740518668477757	0.0740518668477757	0.0740518668477757	0.0740518668477757	0.0740518668477757	0.0740518668477757	0.0740518668477757	0.0740518668477757	0.0740518668477757	0.0740518668477757	0.0740518668477757	0.0740518668477757	0.0740518668477757	0.0740518668477757	0.0740518668477757	0.0740518668477757	0.0740518668477757	0.0740518668477757	0.0740518668477757	0.0740518668477757	0.0740518668477757	0.0740518668477757	0.0740518668477757	0.0740518668477757	0.0740518668477757	0.0740518668477757	0.0740518668477757	0.0740518668477757	0.0740518668477757	0.0740518668477757	0.0740518668477757
0.08247764247806239	0.08239678537876839	0.08350647878963098	0.09674985799124089	0.074620334716958	0.10453937573256311	0.0911660307154438	0.10068899126631915	0.0999768916496858	0.10918750030509516	0.10686772434587312	0.1158675534306513	0.10964786735683478	0.08529117623854106	0.1021404728426985	0.10249106815756634	0.08122338218560683	0.10114533185949681	0.09022347547196347	0.0883493815080346	0.08828766967206868	0.08708334411578025	0.1054111288490139	0.10378808176924327	0.10267114179466719	0.0832085129222256	0.08959988540287774	0.10511046104881022	0.08314455884016964	0.09412750994448993	0.09412750994448993	0.09412750994448993	0.09412750994448993	0.09412750994448993	0.09412750994448993	0.09412750994448993	0.09412750994448993	0.09412750994448993	0.09412750994448993	0.09412750994448993	0.09412750994448993	0.09412750994448993	0.09412750994448993	0.09412750994448993	0.09412750994448993	0.09412750994448993	0.09412750994448993	0.09412750994448993	0.09412750994448993	0.09412750994448993
0.16923675984981132	0.08444674977926414	0.09538541411090784	0.08098026768609143	0.10562023470451992	0.11114056145484892	0.10926672502169271	0.1102816003711487	0.11940034045506338	0.11624408392273339	0.11553536101218105	0.10204504440445575	0.11734628576281748	0.10631171825610643	0.12349010867912538	0.11625439695068615	0.12575607705131936	0.1108984223582328	0.08058245706710664	0.09229650312733191	0.1187555847462539	0.11547702817116945	0.11711630645871168	0.11711630645871168	0.11711630645871168	0.11711630645871168	0.11711630645871168	0.11711630645871168	0.11711630645871168	0.11711630645871168	0.11711630645871168	0.11711630645871168	0.11711630645871168	0.11711630645871168	0.11711630645871168	0.11711630645871168	0.11711630645871168	0.11711630645871168	0.11711630645871168	0.11711630645871168	0.11711630645871168	0.11711630645871168	0.11711630645871168	0.11711630645871168	0.11711630645871168	0.11711630645871168	0.11711630645871168	0.11711630645871168	0.11711630645871168	0.11711630645871168
0.11654429506642072	0.10262711423925339	0.0950456092751373	0.10098750671895368	0.09191015098258304	0.1091059686558594	0.09214202289486348	0.07981719306088744	0.09284551013035225	0.08279975543096356	0.09245830775718465	0.08102119036283553	0.08914088051672411	0.08674892470243153	0.08381288227475227	0.09248685644285694	0.07630892338410561	0.0853262714000882	0.07831009561450512	0.07742009364837647	0.07132186330178872	0.08727755200373376	0.08352762470432215	0.07968267208460643	0.08907858292869576	0.08533276761362574	0.08720567527116076	0.08720567527116076	0.08720567527116076	0.08720567527116076	0.08720567527116076	0.08720567527116076	0.08720567527116076	0.08720567527116076	0.08720567527116076	0.08720567527116076	0.08720567527116076	0.08720567527116076	0.08720567527116076	0.08720567527116076	0.08720567527116076	0.08720567527116076	0.08720567527116076	0.08720567527116076	0.08720567527116076	0.08720567527116076	0.08720567527116076	0.08720567527116076	0.08720567527116076	0.08720567527116076
0.1281533457433659	0.08200366848385626	0.08260986491570423	0.10209530711492906	0.10135060028269362	0.1064817738597483	0.08891613138500322	0.09502409750308968	0.11931756366110602	0.08474460459039655	0.08984912344259675	0.09357492207686041	0.10458093566843056	0.10133236828148623	0.10369537577411832	0.11408573368201069	0.10584930929754283	0.10509826160460789	0.12112668890079217	0.12119733344640378	0.10160869822985792	0.09619720767464797	0.08792183184099697	0.09981324921789295	0.09386754052944496	0.09386754052944496	0.09386754052944496	0.09386754052944496	0.09386754052944496	0.09386754052944496	0.09386754052944496	0.09386754052944496	0.09386754052944496	0.09386754052944496	0.09386754052944496	0.09386754052944496	0.09386754052944496	0.09386754052944496	0.09386754052944496	0.09386754052944496	0.09386754052944496	0.09386754052944496	0.09386754052944496	0.09386754052944496	0.09386754052944496	0.09386754052944496	0.09386754052944496	0.09386754052944496	0.09386754052944496	0.09386754052944496
0.1010162537333689	0.08690208150030962	0.07881237206105297	0.08997081376518694	0.09421034372257135	0.08812106932740064	0.09291642976974492	0.08767078035363295	0.0684226543415537	0.06802041699624371	0.09079559550258055	0.08510815941708963	0.10890809724002315	0.11296830377449815	0.1129539705979505	0.08818769357733293	0.11164578189522636	0.0706807038179016	0.09926940748328562	0.08858787588995785	0.07899695519770497	0.08355648691938715	0.07583894493446876	0.08458816359170951	0.08021355426308914	0.08021355426308914	0.08021355426308914	0.08021355426308914	0.08021355426308914	0.08021355426308914	0.08021355426308914	0.08021355426308914	0.08021355426308914	0.08021355426308914	0.08021355426308914	0.08021355426308914	0.08021355426308914	0.08021355426308914	0.08021355426308914	0.08021355426308914	0.08021355426308914	0.08021355426308914	0.08021355426308914	0.08021355426308914	0.08021355426308914	0.08021355426308914	0.08021355426308914	0.08021355426308914	0.08021355426308914	0.08021355426308914
0.06608759895849149	0.06664747218858946	0.06869572781326962	0.05692528293950874	0.057746818950880914	0.04459020041420634	0.06326428794728513	0.06090229500328685	0.06087719720027925	0.06930065881961113	0.04575725235761842	0.05484210016995865	0.04759450439853225	0.057778264093394094	0.04988801093788129	0.04530574998684461	0.05460970083755623	0.05582565637322938	0.04316671951176819	0.054596170798409796	0.05271267922887416	0.05418702396319644	0.06397946919855968	0.05908324658087807	0.05908324658087807	0.05908324658087807	0.05908324658087807	0.05908324658087807	0.05908324658087807	0.05908324658087807	0.05908324658087807	0.05908324658087807	0.05908324658087807	0.05908324658087807	0.05908324658087807	0.05908324658087807	0.05908324658087807	0.05908324658087807	0.05908324658087807	0.05908324658087807	0.05908324658087807	0.05908324658087807	0.05908324658087807	0.05908324658087807	0.05908324658087807	0.05908324658087807	0.05908324658087807	0.05908324658087807	0.05908324658087807	0.05908324658087807
0.10784082051363388	0.08621766541705152	0.08961044510359588	0.07966744424808837	0.09596467503707858	0.07886053285547266	0.09326479315038361	0.0932018568687993	0.09244885253300644	0.08592366578745776	0.10062790595790812	0.08412376121570206	0.07802859726712577	0.09567229764520806	0.08710962623246878	0.09544255340224468	0.08215302509650144	0.07389129350896442	0.0832051372883791	0.10005936541552798	0.10337374487516174	0.0740910820725206	0.08186029467995452	0.08932379372911912	0.08559204420453681	0.08559204420453681	0.08559204420453681	0.08559204420453681	0.08559204420453681	0.08559204420453681	0.08559204420453681	0.08559204420453681	0.08559204420453681	0.08559204420453681	0.08559204420453681	0.08559204420453681	0.08559204420453681	0.08559204420453681	0.08559204420453681	0.08559204420453681	0.08559204420453681	0.08559204420453681	0.08559204420453681	0.08559204420453681	0.08559204420453681	0.08559204420453681	0.08559204420453681	0.08559204420453681	0.08559204420453681	0.08559204420453681
0.07793987359567675	0.07296695129629557	0.06534971654654546	0.0776275265651112	0.06816291823162367	0.0928645649979027	0.07577750595809711	0.07176693486875003	0.07990490162082874	0.08373762366918716	0.0879957260356051	0.0828325989429646	0.07925459722004012	0.07842982894366643	0.08580112916354572	0.0617492589169634	0.0852939191918067	0.07568691492794793	0.08707591188293543	0.08462294644287634	0.09058033498172409	0.07858219584271231	0.06980724383894135	0.07620766640249743	0.10041776832790879	0.08135628086397023	0.09592191541245428	0.09123761047694788	0.0896649018340082	0.07488370027677899	0.08227430105539359	0.08227430105539359	0.08227430105539359	0.08227430105539359	0.08227430105539359	0.08227430105539359	0.08227430105539359	0.08227430105539359	0.08227430105539359	0.08227430105539359	0.08227430105539359	0.08227430105539359	0.08227430105539359	0.08227430105539359	0.08227430105539359	0.08227430105539359	0.08227430105539359	0.08227430105539359	0.08227430105539359	0.08227430105539359
0.07264451091768372	0.0845927469477049	0.07177138055046028	0.067270340976805	0.07408545377380502	0.08271635236692397	0.07700950408993162	0.06835424109492602	0.071773046223838	0.07156587823138776	0.06849570277613394	0.053476145711244046	0.08331801128424507	0.0617671985117818	0.07829241277863318	0.06953954668418348	0.07044225404898687	0.07840956272313862	0.07435932250979509	0.08921682319227489	0.07127951985580427	0.07953546128571501	0.07484229708337975	0.07939892864901199	0.09213584925171137	0.07616347387356043	0.07286108613000601	0.0869917634279821	0.07433106687185555	0.0806317483923718	0.07416796161022941	0.0773998550013006	0.0773998550013006	0.0773998550013006	0.0773998550013006	0.0773998550013006	0.0773998550013006	0.0773998550013006	0.0773998550013006	0.0773998550013006	0.0773998550013006	0.0773998550013006	0.0773998550013006	0.0773998550013006	0.0773998550013006	0.0773998550013006	0.0773998550013006	0.0773998550013006	0.0773998550013006	0.0773998550013006
0.08579108629327956	0.06447632592202655	0.059787788284814104	0.06392503532068189	0.06253428881486707	0.07016190500051868	0.08345415060739939	0.08595414056750153	0.08161356391770871	0.0876876180374523	0.08240335393471138	0.067577314117409	0.08982789897446468	0.08325145933658884	0.06895829947897608	0.10077941649837559	0.09185927631393999	0.10394357668010355	0.10034135683928144	0.08567315124075806	0.10148053301285373	0.08907044413017136	0.0950153585026934	0.07430209121933463	0.10745627621694498	0.0994461023398106	0.13225797890429972	0.10933443167296447	0.12933698173860897	0.12596222980267527	0.12764960577064213	0.12764960577064213	0.12764960577064213	0.12764960577064213	0.12764960577064213	0.12764960577064213	0.12764960577064213	0.12764960577064213	0.12764960577064213	0.12764960577064213	0.12764960577064213	0.12764960577064213	0.12764960577064213	0.12764960577064213	0.12764960577064213	0.12764960577064213	0.12764960577064213	0.12764960577064213	0.12764960577064213	0.12764960577064213
0.11100730341653656	0.07953758689909719	0.06916966440271562	0.06878589336204004	0.07367844843133511	0.09080459554264213	0.072103235410914	0.07363558126519111	0.07759569855301257	0.0742507758012501	0.08669556099318616	0.09944787578220651	0.08816850468691226	0.09145293038215697	0.09024010928323001	0.11327683988652071	0.08894038019816412	0.08787806141588578	0.1104287294124518	0.09220779210318322	0.10131826075781752	0.10131826075781752	0.10131826075781752	0.10131826075781752	0.10131826075781752	0.10131826075781752	0.10131826075781752	0.10131826075781752	0.10131826075781752	0.10131826075781752	0.10131826075781752	0.10131826075781752	0.10131826075781752	0.10131826075781752	0.10131826075781752	0.10131826075781752	0.10131826075781752	0.10131826075781752	0.10131826075781752	0.10131826075781752	0.10131826075781752	0.10131826075781752	0.10131826075781752	0.10131826075781752	0.10131826075781752	0.10131826075781752	0.10131826075781752	0.10131826075781752	0.10131826075781752	0.10131826075781752
0.09052691448180511	0.10877873829364937	0.12221092963930302	0.08661153949488525	0.11013784318817012	0.11310787230989329	0.11661694239643326	0.08487838341981263	0.09179950013258711	0.09765209174531794	0.12615756291968377	0.10669446855538957	0.08718823444458834	0.09966144930652086	0.10925598730958941	0.10627226875568212	0.10246513558474787	0.11192195682963783	0.09105574273040358	0.09982020052948186	0.1141230353903962	0.11501599859477785	0.11303696786066647	0.10816214804960747	0.10162180395940172	0.11333500078694804	0.1228814687160616	0.11810823475150481	0.11810823475150481	0.11810823475150481	0.11810823475150481	0.11810823475150481	0.11810823475150481	0.11810823475150481	0.11810823475150481	0.11810823475150481	0.11810823475150481	0.11810823475150481	0.11810823475150481	0.11810823475150481	0.11810823475150481	0.11810823475150481	0.11810823475150481	0.11810823475150481	0.11810823475150481	0.11810823475150481	0.11810823475150481	0.11810823475150481	0.11810823475150481	0.11810823475150481
0.08171543619132539	0.07307171546526676	0.06826983551976781	0.06501958955900992	0.0588010393653111	0.05903798611301283	0.08688424410464483	0.06256968209615904	0.06990352184494722	0.06586380536725116	0.0693763274953302	0.07126484630253233	0.0898462370573228	0.0771014724503844	0.07068940823285615	0.0782032521070223	0.07824151221746876	0.07516528039080507	0.08577033803604649	0.07463802576918224	0.08837099398565308	0.08550751537830076	0.07179528053279867	0.07841545695414351	0.09278265696030442	0.06731179393901876	0.07164927880686511	0.0771408459067855	0.06595552014578641	0.09217688782302311	0.07046772868885157	0.07700603431549635	0.07373688150217396	0.07373688150217396	0.07373688150217396	0.07373688150217396	0.07373688150217396	0.07373688150217396	0.07373688150217396	0.07373688150217396	0.07373688150217396	0.07373688150217396	0.07373688150217396	0.07373688150217396	0.07373688150217396	0.07373688150217396	0.07373688150217396	0.07373688150217396	0.07373688150217396	0.07373688150217396
0.2897359945343868	0.48362519261777237	0.3710245184642904	0.2967266641228399	0.4731738595617945	0.45785939248507274	0.4461090442983761	0.379459185309634	0.3977676914555924	0.4167353640511292	0.3877014091604485	0.4142361547865766	0.37186952713985555	0.4086864016829547	0.47844594572566723	0.44356617370431095	0.44356617370431095	0.44356617370431095	0.44356617370431095	0.44356617370431095	0.44356617370431095	0.44356617370431095	0.44356617370431095	0.44356617370431095	0.44356617370431095	0.44356617370431095	0.44356617370431095	0.44356617370431095	0.44356617370431095	0.44356617370431095	0.44356617370431095	0.44356617370431095	0.44356617370431095	0.44356617370431095	0.44356617370431095	0.44356617370431095	0.44356617370431095	0.44356617370431095	0.44356617370431095	0.44356617370431095	0.44356617370431095	0.44356617370431095	0.44356617370431095	0.44356617370431095	0.44356617370431095	0.44356617370431095	0.44356617370431095	0.44356617370431095	0.44356617370431095	0.44356617370431095
0.07350189390726249	0.05984202053818021	0.06790065326085461	0.06930400843556686	0.10429879380314006	0.07813139021932411	0.07434904666476416	0.09328940603829575	0.08138818042426181	0.07332488184682816	0.07364984056591378	0.08091911408185297	0.10514578613211706	0.07945060810461381	0.10123518099148215	0.07418586612118824	0.09045332946787758	0.08522381026385391	0.0668473913058662	0.06638609103267255	0.08503158379726385	0.09095880507613661	0.08799112297185807	0.08494494381638891	0.0864680333941235	0.0864680333941235	0.0864680333941235	0.0864680333941235	0.0864680333941235	0.0864680333941235	0.0864680333941235	0.0864680333941235	0.0864680333941235	0.0864680333941235	0.0864680333941235	0.0864680333941235	0.0864680333941235	0.0864680333941235	0.0864680333941235	0.0864680333941235	0.0864680333941235	0.0864680333941235	0.0864680333941235	0.0864680333941235	0.0864680333941235	0.0864680333941235	0.0864680333941235	0.0864680333941235	0.0864680333941235	0.0864680333941235
0.09178013902274398	0.13241325868109668	0.16456221568786455	0.18694720790464983	0.14666005493921108	0.17514274961076498	0.17634046932146571	0.19418947888396565	0.15096985208616515	0.15282501878467816	0.14814119931861452	0.16149706223748597	0.16176052406476063	0.15037697376351658	0.15537141515635167	0.18405269474644098	0.1465449550824441	0.17891797844994112	0.1842154260002029	0.21464197874024454	0.18826349483860755	0.17572485060718113	0.1409889175379075	0.1624383909014482	0.15171365421967783	0.15171365421967783	0.15171365421967783	0.15171365421967783	0.15171365421967783	0.15171365421967783	0.15171365421967783	0.15171365421967783	0.15171365421967783	0.15171365421967783	0.15171365421967783	0.15171365421967783	0.15171365421967783	0.15171365421967783	0.15171365421967783	0.15171365421967783	0.15171365421967783	0.15171365421967783	0.15171365421967783	0.15171365421967783	0.15171365421967783	0.15171365421967783	0.15171365421967783	0.15171365421967783	0.15171365421967783	0.15171365421967783
0.09700283902660627	0.0972692011808455	0.12603657066540183	0.09751663853553397	0.09504905304532321	0.1156889320707414	0.11454742622810404	0.13402852925877315	0.08920533013446515	0.09982393093120143	0.12599499638668704	0.0896331642319863	0.10139528133514775	0.09954398495799734	0.10623605873512301	0.11378186716377435	0.12232908478816523	0.11495701809761628	0.15988686495388044	0.11638716880982736	0.09722283648457411	0.12192426232185846	0.12594739703050267	0.11874985434146748	0.11478216725014326	0.10959480948093553	0.11180819147077395	0.10405700160129731	0.11046257893645525	0.12805331350513496	0.1192579462207951	0.1192579462207951	0.1192579462207951	0.1192579462207951	0.1192579462207951	0.1192579462207951	0.1192579462207951	0.1192579462207951	0.1192579462207951	0.1192579462207951	0.1192579462207951	0.1192579462207951	0.1192579462207951	0.1192579462207951	0.1192579462207951	0.1192579462207951	0.1192579462207951	0.1192579462207951	0.1192579462207951	0.1192579462207951
0.07596284182845983	0.08790690071074206	0.07791518453238085	0.07577419553305816	0.07427664054311771	0.07367480985266428	0.08755179269905175	0.07728970057615245	0.09091093865409093	0.0853989939699989	0.0914078383732169	0.07698160455780342	0.14941920962128435	0.11320040708954389	0.11320040708954389	0.11320040708954389	0.11320040708954389	0.11320040708954389	0.11320040708954389	0.11320040708954389	0.11320040708954389	0.11320040708954389	0.11320040708954389	0.11320040708954389	0.11320040708954389	0.11320040708954389	0.11320040708954389	0.11320040708954389	0.11320040708954389	0.11320040708954389	0.11320040708954389	0.11320040708954389	0.11320040708954389	0.11320040708954389	0.11320040708954389	0.11320040708954389	0.11320040708954389	0.11320040708954389	0.11320040708954389	0.11320040708954389	0.11320040708954389	0.11320040708954389	0.11320040708954389	0.11320040708954389	0.11320040708954389	0.11320040708954389	0.11320040708954389	0.11320040708954389	0.11320040708954389	0.11320040708954389
0.13912271043950442	0.11710179080236076	0.11856541602131253	0.10894211532684148	0.10034724271816076	0.10650455341934172	0.09964710500666447	0.136900243846934	0.10070921153709346	0.11950570388330807	0.07332999496210815	0.11965254533464814	0.11112470112563187	0.11115444815666028	0.08563404631256705	0.11369380309403189	0.1020766529674941	0.10541051185778277	0.12834690727577697	0.10516352187777543	0.08816844708137823	0.10024224133129374	0.11873270212662665	0.08364402042499798	0.1224546289573632	0.1030493246911806	0.1030493246911806	0.1030493246911806	0.1030493246911806	0.1030493246911806	0.1030493246911806	0.1030493246911806	0.1030493246911806	0.1030493246911806	0.1030493246911806	0.1030493246911806	0.1030493246911806	0.1030493246911806	0.1030493246911806	0.1030493246911806	0.1030493246911806	0.1030493246911806	0.1030493246911806	0.1030493246911806	0.1030493246911806	0.1030493246911806	0.1030493246911806	0.1030493246911806	0.1030493246911806	0.1030493246911806
0.08601079876934162	0.07220482722820583	0.08304286304543221	0.0892854713122041	0.07672977541807352	0.06364977757475936	0.09571777981310378	0.10471799974535131	0.08507907835267843	0.06452019898774909	0.07679763899451587	0.08599539445411988	0.07447599012634312	0.07434082428754607	0.10092518887381462	0.09243417901145845	0.08744000018038416	0.09274045704209838	0.08400045101038757	0.0740316776824309	0.0781996357940328	0.10451724450155388	0.07324863682980388	0.09179459566747439	0.07100247928723165	0.18263787171115814	0.1268201754991949	0.1268201754991949	0.1268201754991949	0.1268201754991949	0.1268201754991949	0.1268201754991949	0.1268201754991949	0.1268201754991949	0.1268201754991949	0.1268201754991949	0.1268201754991949	0.1268201754991949	0.1268201754991949	0.1268201754991949	0.1268201754991949	0.1268201754991949	0.1268201754991949	0.1268201754991949	0.1268201754991949	0.1268201754991949	0.1268201754991949	0.1268201754991949	0.1268201754991949	0.1268201754991949
0.2642483525425714	0.22308110000396272	0.18959005072333593	0.24949627687754178	0.21286229075074442	0.2069306828031019	0.17520695882271783	0.22506214322526144	0.2741748100958077	0.2897391828882934	0.17079795594722494	0.2366384718937516	0.24917650117371118	0.27249283211962133	0.22667726283042525	0.2602294913567297	0.3374297766059087	0.39036937828376195	0.26764021883495026	0.2974023910393398	0.28664559635053594	0.33646192171515865	0.3097614631606359	0.2906536538145695	0.2876117975160297	0.23524220181771885	0.26142699966687427	0.26142699966687427	0.26142699966687427	0.26142699966687427	0.26142699966687427	0.26142699966687427	0.26142699966687427	0.26142699966687427	0.26142699966687427	0.26142699966687427	0.26142699966687427	0.26142699966687427	0.26142699966687427	0.26142699966687427	0.26142699966687427	0.26142699966687427	0.26142699966687427	0.26142699966687427	0.26142699966687427	0.26142699966687427	0.26142699966687427	0.26142699966687427	0.26142699966687427	0.26142699966687427
0.05662603332157814	0.04966098712474989	0.054201615018508044	0.06924900440059073	0.07393806087597288	0.06582173273089172	0.07862393765025143	0.07268802882797289	0.06779902672955193	0.07383012114170283	0.0776985314610209	0.05754663669785376	0.06147025668568824	0.0682661883382439	0.06132333407900927	0.07121277043555688	0.07343183926476181	0.06414468898053645	0.056110086471096	0.07350861859408823	0.06465291662502992	0.061589735879426386	0.07534554272527598	0.0794055933530291	0.07397246246006739	0.07241065355805758	0.07319155800906249	0.07319155800906249	0.07319155800906249	0.07319155800906249	0.07319155800906249	0.07319155800906249	0.07319155800906249	0.07319155800906249	0.07319155800906249	0.07319155800906249	0.07319155800906249	0.07319155800906249	0.07319155800906249	0.07319155800906249	0.07319155800906249	0.07319155800906249	0.07319155800906249	0.07319155800906249	0.07319155800906249	0.07319155800906249	0.07319155800906249	0.07319155800906249	0.07319155800906249	0.07319155800906249
0.08212539908357427	0.0860785925737133	0.09758122293321794	0.08346553847014573	0.08924463512225131	0.10330496715570665	0.10397558481260323	0.08506952504246015	0.12721891394816262	0.10433042456536677	0.09033840948053344	0.12118338962545573	0.08938160421605928	0.08508060550292337	0.10297155714560484	0.09699836980551549	0.11520171892436014	0.11268147254066768	0.1267313288730012	0.10171708590639063	0.10084863585640651	0.09739406581342794	0.11287643688128936	0.10932324396647765	0.10430571731457423	0.10681448064052596	0.10681448064052596	0.10681448064052596	0.10681448064052596	0.10681448064052596	0.10681448064052596	0.10681448064052596	0.10681448064052596	0.10681448064052596	0.10681448064052596	0.10681448064052596	0.10681448064052596	0.10681448064052596	0.10681448064052596	0.10681448064052596	0.10681448064052596	0.10681448064052596	0.10681448064052596	0.10681448064052596	0.10681448064052596	0.10681448064052596	0.10681448064052596	0.10681448064052596	0.10681448064052596	0.10681448064052596
0.1405889016014323	0.14992623537924912	0.12496936999612247	0.134234400061284	0.16004847017588356	0.13027793756782793	0.10689298512277394	0.12603282551410747	0.1184664420404576	0.10900273193210289	0.10759647817759849	0.13965393662463585	0.11273320313404786	0.10707010648908838	0.11765820950108949	0.1422627615118833	0.14685824073995044	0.12446149864678495	0.10649898322796261	0.13291578791214884	0.11719410146825601	0.1329684208601129	0.13091460809741065	0.11942440411272601	0.1671803275553837	0.14330236583405484	0.14330236583405484	0.14330236583405484	0.14330236583405484	0.14330236583405484	0.14330236583405484	0.14330236583405484	0.14330236583405484	0.14330236583405484	0.14330236583405484	0.14330236583405484	0.14330236583405484	0.14330236583405484	0.14330236583405484	0.14330236583405484	0.14330236583405484	0.14330236583405484	0.14330236583405484	0.14330236583405484	0.14330236583405484	0.14330236583405484	0.14330236583405484	0.14330236583405484	0.14330236583405484	0.14330236583405484
0.07838550866056927	0.07301180490593771	0.055243230916038256	0.06349840062017525	0.07412131660395513	0.08645806947735502	0.07095634209233939	0.06406602220246703	0.06953644074600679	0.07935954120882685	0.07536702857237285	0.06339138222454298	0.06307076738949116	0.0778470041080223	0.06471525375784108	0.07265560988449164	0.07047768097900135	0.07895713592673208	0.07647803731308778	0.05822558970800314	0.057594275410925176	0.06276319237672157	0.07996379686219318	0.06344513222529476	0.06468779141594855	0.06406646182062165	0.06406646182062165	0.06406646182062165	0.06406646182062165	0.06406646182062165	0.06406646182062165	0.06406646182062165	0.06406646182062165	0.06406646182062165	0.06406646182062165	0.06406646182062165	0.06406646182062165	0.06406646182062165	0.06406646182062165	0.06406646182062165	0.06406646182062165	0.06406646182062165	0.06406646182062165	0.06406646182062165	0.06406646182062165	0.06406646182062165	0.06406646182062165	0.06406646182062165	0.06406646182062165	0.06406646182062165
0.1047889979653527	0.10971210927847284	0.12080187792687407	0.10424675519673168	0.13392778375772588	0.11974290740593489	0.11951584180099106	0.1299776577393248	0.1370212855869323	0.08895182841612025	0.10172464569689828	0.1111432941956083	0.11684100081662606	0.13904246039304394	0.1308789758357622	0.12657894762016755	0.12437257180314303	0.10088030831154447	0.1259171684574778	0.11513719946915589	0.12052718396331684	0.12052718396331684	0.12052718396331684	0.12052718396331684	0.12052718396331684	0.12052718396331684	0.12052718396331684	0.12052718396331684	0.12052718396331684	0.12052718396331684	0.12052718396331684	0.12052718396331684	0.12052718396331684	0.12052718396331684	0.12052718396331684	0.12052718396331684	0.12052718396331684	0.12052718396331684	0.12052718396331684	0.12052718396331684	0.12052718396331684	0.12052718396331684	0.12052718396331684	0.12052718396331684	0.12052718396331684	0.12052718396331684	0.12052718396331684	0.12052718396331684	0.12052718396331684	0.12052718396331684
0.07940964543132965	0.06101104926880813	0.05698805654432748	0.0575465437372188	0.06494727579314022	0.06688791113443819	0.06034481902208015	0.06112481949029347	0.06079125018654463	0.06922108249596409	0.05074034535599522	0.06449352959615443	0.05284936962221013	0.059092666870398464	0.06646405599262058	0.062304268078539844	0.058555912407894435	0.060043819622101535	0.060562660243548665	0.052400886943039175	0.05648177359329392	0.05648177359329392	0.05648177359329392	0.05648177359329392	0.05648177359329392	0.05648177359329392	0.05648177359329392	0.05648177359329392	0.05648177359329392	0.05648177359329392	0.05648177359329392	0.05648177359329392	0.05648177359329392	0.05648177359329392	0.05648177359329392	0.05648177359329392	0.05648177359329392	0.05648177359329392	0.05648177359329392	0.05648177359329392	0.05648177359329392	0.05648177359329392	0.05648177359329392	0.05648177359329392	0.05648177359329392	0.05648177359329392	0.05648177359329392	0.05648177359329392	0.05648177359329392	0.05648177359329392
0.22598424480851084	0.13663966355058668	0.1407109892856675	0.1523479066758063	0.09050236363534697	0.15888338594190032	0.15756407223219143	0.2254779376248657	0.12333962496959217	0.1750652699462144	0.16076347603522084	0.1700429065435192	0.2072618936190408	0.15657853638622674	0.17176041662150615	0.17546267988799114	0.17508845865934355	0.1869782851552226	0.1486440996550358	0.13863438955137003	0.2264872362716766	0.20298949509558298	0.18534297095511565	0.14501365757894802	0.21025596318408035	0.21171462681523362	0.21326869654979344	0.21249166168251352	0.21249166168251352	0.21249166168251352	0.21249166168251352	0.21249166168251352	0.21249166168251352	0.21249166168251352	0.21249166168251352	0.21249166168251352	0.21249166168251352	0.21249166168251352	0.21249166168251352	0.21249166168251352	0.21249166168251352	0.21249166168251352	0.21249166168251352	0.21249166168251352	0.21249166168251352	0.21249166168251352	0.21249166168251352	0.21249166168251352	0.21249166168251352	0.21249166168251352
0.12769605048042154	0.1135412374776514	0.11904335159279689	0.09592656384169083	0.09052919671268464	0.10836639850615752	0.112313337489513	0.08942309147732048	0.09135648283297904	0.10136787450485524	0.1116743643927183	0.09349435622826306	0.10295102825133189	0.13264427243433077	0.12822884536662085	0.12722929267532865	0.08806896668235091	0.10461378180773466	0.1236188282216709	0.1103650962348788	0.10234438868274515	0.1082953533157675	0.09772636751695213	0.1393950672851387	0.1185607174010454	0.1185607174010454	0.1185607174010454	0.1185607174010454	0.1185607174010454	0.1185607174010454	0.1185607174010454	0.1185607174010454	0.1185607174010454	0.1185607174010454	0.1185607174010454	0.1185607174010454	0.1185607174010454	0.1185607174010454	0.1185607174010454	0.1185607174010454	0.1185607174010454	0.1185607174010454	0.1185607174010454	0.1185607174010454	0.1185607174010454	0.1185607174010454	0.1185607174010454	0.1185607174010454	0.1185607174010454	0.1185607174010454
0.10279611454776938	0.10429020648320014	0.1084642706104878	0.0782885197330761	0.08511514082381513	0.11194892725765045	0.10490006924856711	0.08810861008706122	0.10393336208399956	0.10407443061613918	0.09151458722395724	0.1090871661020822	0.10972505492592498	0.12385186778416457	0.11715089257376239	0.1326960159592723	0.08582080871424758	0.10389946429191739	0.1160116258278654	0.1100130393177618	0.10512671825206078	0.10393618856513812	0.10316928217894877	0.09755704070688845	0.11641900504781358	0.18203219285851624	0.14922559895316492	0.14922559895316492	0.14922559895316492	0.14922559895316492	0.14922559895316492	0.14922559895316492	0.14922559895316492	0.14922559895316492	0.14922559895316492	0.14922559895316492	0.14922559895316492	0.14922559895316492	0.14922559895316492	0.14922559895316492	0.14922559895316492	0.14922559895316492	0.14922559895316492	0.14922559895316492	0.14922559895316492	0.14922559895316492	0.14922559895316492	0.14922559895316492	0.14922559895316492	0.14922559895316492
0.23071711264749778	0.1554788557507297	0.15337001840216397	0.1512215249251002	0.13528800246360775	0.17971751588983367	0.11453015383703308	0.14309877867104448	0.14092418866744313	0.11723205906970069	0.14102508126268284	0.1572711933948236	0.14621742327558215	0.11576126904210665	0.14853286473724892	0.15972691291042437	0.1738208086189891	0.14260327388726962	0.10837453709367405	0.13345405504380603	0.1776915781474904	0.12692091757437945	0.1220274131510488	0.12447416536271413	0.12447416536271413	0.12447416536271413	0.12447416536271413	0.12447416536271413	0.12447416536271413	0.12447416536271413	0.12447416536271413	0.12447416536271413	0.12447416536271413	0.12447416536271413	0.12447416536271413	0.12447416536271413	0.12447416536271413	0.12447416536271413	0.12447416536271413	0.12447416536271413	0.12447416536271413	0.12447416536271413	0.12447416536271413	0.12447416536271413	0.12447416536271413	0.12447416536271413	0.12447416536271413	0.12447416536271413	0.12447416536271413	0.12447416536271413
0.10188451116542518	0.08414382520151978	0.08146969528399679	0.08316161505725131	0.08944442371609199	0.08572763443121742	0.08395161296551605	0.08243629198396689	0.08104356752635884	0.09081960282733412	0.09263204835169594	0.09396494356338463	0.07921449435063767	0.09016535660428256	0.07610756225994357	0.09376296279143836	0.08342339511303584	0.07965047685970336	0.0919126631916062	0.09970661568902561	0.09163009906503707	0.09566835737703133	0.09566835737703133	0.09566835737703133	0.09566835737703133	0.09566835737703133	0.09566835737703133	0.09566835737703133	0.09566835737703133	0.09566835737703133	0.09566835737703133	0.09566835737703133	0.09566835737703133	0.09566835737703133	0.09566835737703133	0.09566835737703133	0.09566835737703133	0.09566835737703133	0.09566835737703133	0.09566835737703133	0.09566835737703133	0.09566835737703133	0.09566835737703133	0.09566835737703133	0.09566835737703133	0.09566835737703133	0.09566835737703133	0.09566835737703133	0.09566835737703133	0.09566835737703133
0.08472288573751202	0.06832883936818095	0.07170818906412288	0.08293384077959849	0.07876774006887642	0.08311774329567999	0.0732288832730044	0.08141530247203706	0.07473885727114926	0.07897572717666058	0.0766890938557052	0.0793522734563895	0.08342235695022425	0.07388205456441288	0.08747702476430277	0.0840833319741402	0.06664338518855836	0.08576885894890328	0.08089431521247169	0.0717513935119269	0.07804490767460487	0.07209052060465947	0.07258837355976712	0.07861769183321927	0.07463918726186465	0.08217932497638708	0.06994530060756475	0.0833012107501652	0.06298539738031027	0.0795920797674721	0.07987825672306045	0.07582083805627526	0.10221388688153614	0.0890173624689057	0.0890173624689057	0.0890173624689057	0.0890173624689057	0.0890173624689057	0.0890173624689057	0.0890173624689057	0.0890173624689057	0.0890173624689057	0.0890173624689057	0.0890173624689057	0.0890173624689057	0.0890173624689057	0.0890173624689057	0.0890173624689057	0.0890173624689057	0.0890173624689057
0.11184510428992883	0.09978517630923546	0.09125318848360121	0.08846260106164018	0.09987900949399246	0.09107761580154275	0.0730677561022475	0.09248684604944636	0.08522181059086481	0.071961456114623	0.08808543433965779	0.10190653850228362	0.08832893878563894	0.08110918059557479	0.10481529371396714	0.10106398613915157	0.10241684722763798	0.09055853733763881	0.07902938993290386	0.07352339125345239	0.08441082035634156	0.08914580292786452	0.08521233980671927	0.07989804453575705	0.08778861349318702	0.07485452669841529	0.09115405307290153	0.09717094252592577	0.08589289174567402	0.07438189744691859	0.10123289564058421	0.0958470421547633	0.09010056269854524	0.09297380242665428	0.09297380242665428	0.09297380242665428	0.09297380242665428	0.09297380242665428	0.09297380242665428	0.09297380242665428	0.09297380242665428	0.09297380242665428	0.09297380242665428	0.09297380242665428	0.09297380242665428	0.09297380242665428	0.09297380242665428	0.09297380242665428	0.09297380242665428	0.09297380242665428
0.0969756509720058	0.09866041913520435	0.08646024555535671	0.09705130941274877	0.10571221300369467	0.10565851350930469	0.11882400647418713	0.08696198274059394	0.08979505282817586	0.09242263504704616	0.11275230170128313	0.09772873261757872	0.10693528612703508	0.1037019243166275	0.06976427162463074	0.09588531721040318	0.10818082120949704	0.09286716173156227	0.09717453695678056	0.08897116449083114	0.08514892798120163	0.08706004623601639	0.08706004623601639	0.08706004623601639	0.08706004623601639	0.08706004623601639	0.08706004623601639	0.08706004623601639	0.08706004623601639	0.08706004623601639	0.08706004623601639	0.08706004623601639	0.08706004623601639	0.08706004623601639	0.08706004623601639	0.08706004623601639	0.08706004623601639	0.08706004623601639	0.08706004623601639	0.08706004623601639	0.08706004623601639	0.08706004623601639	0.08706004623601639	0.08706004623601639	0.08706004623601639	0.08706004623601639	0.08706004623601639	0.08706004623601639	0.08706004623601639	0.08706004623601639
0.08678730361001384	0.051350505302154535	0.07398571334346973	0.05935876261362296	0.058417311684864276	0.061187585108576234	0.06231064563223939	0.05886823027037596	0.05783280223580936	0.06270659037926468	0.06386887160996704	0.06527315247980085	0.061329654759907905	0.06190919050524118	0.05279583767284571	0.06258400959596803	0.04632433541409785	0.057234746441006894	0.0702891472984498	0.0666425938138835	0.050811432708978164	0.08789667264532507	0.05745586076711054	0.052236071801985605	0.05484596628454807	0.05484596628454807	0.05484596628454807	0.05484596628454807	0.05484596628454807	0.05484596628454807	0.05484596628454807	0.05484596628454807	0.05484596628454807	0.05484596628454807	0.05484596628454807	0.05484596628454807	0.05484596628454807	0.05484596628454807	0.05484596628454807	0.05484596628454807	0.05484596628454807	0.05484596628454807	0.05484596628454807	0.05484596628454807	0.05484596628454807	0.05484596628454807	0.05484596628454807	0.05484596628454807	0.05484596628454807	0.05484596628454807
0.14362302148724032	0.1444638545704645	0.1041448933590632	0.12843361520186786	0.16154770999274623	0.11837715540541459	0.11438723749644894	0.09248434832263495	0.09933849994870626	0.12084956171695631	0.09973644847691035	0.12197219100133436	0.10144759595374438	0.1296011185223388	0.06989750140085998	0.1058207076005626	0.10729618122209895	0.07270132200980052	0.13216307845882716	0.1201742603617865	0.08678894895903799	0.09134305383599381	0.1056018527214852	0.10579791046911276	0.07479675088882921	0.13512068070346958	0.1049587157961494	0.1049587157961494	0.1049587157961494	0.1049587157961494	0.1049587157961494	0.1049587157961494	0.1049587157961494	0.1049587157961494	0.1049587157961494	0.1049587157961494	0.1049587157961494	0.1049587157961494	0.1049587157961494	0.1049587157961494	0.1049587157961494	0.1049587157961494	0.1049587157961494	0.1049587157961494	0.1049587157961494	0.1049587157961494	0.1049587157961494	0.1049587157961494	0.1049587157961494	0.1049587157961494
0.0553786638663637	0.07327640961174922	0.07548957709329332	0.05394242593357702	0.07508945765587023	0.07673804660498793	0.07469218103237187	0.07224249933372856	0.07867995269094885	0.06751750082214175	0.0712623936378479	0.0898142236215968	0.08563066604602082	0.0623566838961697	0.08144043284708391	0.05471408286796444	0.08020654790873964	0.06429769491118573	0.06544778035440317	0.059165885036514286	0.06230683269545873	0.06230683269545873	0.06230683269545873	0.06230683269545873	0.06230683269545873	0.06230683269545873	0.06230683269545873	0.06230683269545873	0.06230683269545873	0.06230683269545873	0.06230683269545873	0.06230683269545873	0.06230683269545873	0.06230683269545873	0.06230683269545873	0.06230683269545873	0.06230683269545873	0.06230683269545873	0.06230683269545873	0.06230683269545873	0.06230683269545873	0.06230683269545873	0.06230683269545873	0.06230683269545873	0.06230683269545873	0.06230683269545873	0.06230683269545873	0.06230683269545873	0.06230683269545873	0.06230683269545873
0.07818636395809579	0.07732941396786941	0.06905691052840886	0.061862581792225306	0.09078839867941459	0.0679557664747424	0.08517823432961974	0.09147616924485101	0.06679173230550563	0.06616360619279422	0.07801626387719898	0.052883004607171616	0.06832859687515767	0.08550922598084766	0.07641198509699987	0.08346950359784219	0.08541701385582669	0.08125480900093926	0.07755647834007164	0.07272613687878395	0.07542621351723883	0.06956848818237277	0.0724973508498058	0.0724973508498058	0.0724973508498058	0.0724973508498058	0.0724973508498058	0.0724973508498058	0.0724973508498058	0.0724973508498058	0.0724973508498058	0.0724973508498058	0.0724973508498058	0.0724973508498058	0.0724973508498058	0.0724973508498058	0.0724973508498058	0.0724973508498058	0.0724973508498058	0.0724973508498058	0.0724973508498058	0.0724973508498058	0.0724973508498058	0.0724973508498058	0.0724973508498058	0.0724973508498058	0.0724973508498058	0.0724973508498058	0.0724973508498058	0.0724973508498058
0.15078120606595444	0.15227295683680944	0.13917363266509375	0.12115750848903635	0.11717260585803757	0.08965381721707676	0.13839491878194599	0.14660771610556092	0.10158692610341567	0.12123060607497972	0.12510307322827677	0.15608919259687695	0.13425785975488017	0.13761783887964552	0.11654965503905056	0.14609000885809018	0.13514577573879386	0.13021312143417224	0.1345144896776304	0.19297450184182682	0.1637444957597286	0.1637444957597286	0.1637444957597286	0.1637444957597286	0.1637444957597286	0.1637444957597286	0.1637444957597286	0.1637444957597286	0.1637444957597286	0.1637444957597286	0.1637444957597286	0.1637444957597286	0.1637444957597286	0.1637444957597286	0.1637444957597286	0.1637444957597286	0.1637444957597286	0.1637444957597286	0.1637444957597286	0.1637444957597286	0.1637444957597286	0.1637444957597286	0.1637444957597286	0.1637444957597286	0.1637444957597286	0.1637444957597286	0.1637444957597286	0.1637444957597286	0.1637444957597286	0.1637444957597286
0.1755567945159207	0.10449866240103187	0.10146860710700882	0.1598319324875175	0.11871041329710884	0.12857907272072416	0.13932351169879256	0.11740047763986358	0.12952017593205872	0.1497519461749695	0.12265137096023454	0.12961591736509848	0.1308826180672023	0.14526906476015083	0.11075581282285367	0.1377426380106992	0.10787811418858004	0.12158732738398154	0.13320582720764323	0.15151442444146038	0.12325076798956602	0.14495527258162372	0.1388341044726186	0.14189468852712117	0.14189468852712117	0.14189468852712117	0.14189468852712117	0.14189468852712117	0.14189468852712117	0.14189468852712117	0.14189468852712117	0.14189468852712117	0.14189468852712117	0.14189468852712117	0.14189468852712117	0.14189468852712117	0.14189468852712117	0.14189468852712117	0.14189468852712117	0.14189468852712117	0.14189468852712117	0.14189468852712117	0.14189468852712117	0.14189468852712117	0.14189468852712117	0.14189468852712117	0.14189468852712117	0.14189468852712117	0.14189468852712117	0.14189468852712117
0.1367555484791545	0.0976160876767189	0.09316669169998569	0.10765496124874281	0.08911443471106921	0.1030492673498101	0.105568548655808	0.08078842620574776	0.10082383060131077	0.10007681160208211	0.09718747144342206	0.08398827993844833	0.11283122263667428	0.09700638392860413	0.09650153887585455	0.09420211271885803	0.11783557634545873	0.0975360531709296	0.12472702642967726	0.10199008780023737	0.1315070031504898	0.09938945215498653	0.11544822765273816	0.11544822765273816	0.11544822765273816	0.11544822765273816	0.11544822765273816	0.11544822765273816	0.11544822765273816	0.11544822765273816	0.11544822765273816	0.11544822765273816	0.11544822765273816	0.11544822765273816	0.11544822765273816	0.11544822765273816	0.11544822765273816	0.11544822765273816	0.11544822765273816	0.11544822765273816	0.11544822765273816	0.11544822765273816	0.11544822765273816	0.11544822765273816	0.11544822765273816	0.11544822765273816	0.11544822765273816	0.11544822765273816	0.11544822765273816	0.11544822765273816
0.12389188928395209	0.1392382772704195	0.13120188641153158	0.12414791702436449	0.12160474013224844	0.11503276155620243	0.12406779093989406	0.13454217393932844	0.1266659004828402	0.12441436807543321	0.14142606315374365	0.13122975034419676	0.1450268954100569	0.1215510086292832	0.12679263120989115	0.12521334319149702	0.12084197388797512	0.12474368581445246	0.12818401496344828	0.11484603137121725	0.13898441183280666	0.14037385508807457	0.1289453518799517	0.12821376769322865	0.14506352713582407	0.12128197061468968	0.13244919363729707	0.1261653757771849	0.12480548790300695	0.14094774442672564	0.16845194717847495	0.15469984580260027	0.15469984580260027	0.15469984580260027	0.15469984580260027	0.15469984580260027	0.15469984580260027	0.15469984580260027	0.15469984580260027	0.15469984580260027	0.15469984580260027	0.15469984580260027	0.15469984580260027	0.15469984580260027	0.15469984580260027	0.15469984580260027	0.15469984580260027	0.15469984580260027	0.15469984580260027	0.15469984580260027
0.08116166095165957	0.093282980645722	0.11208771838227082	0.08176713773956515	0.07865245173703729	0.086883764513251	0.08595606467709803	0.06608670910628534	0.12361579650076386	0.09843799286748824	0.09292849046554741	0.08746117926866688	0.10281497988982427	0.10138097400393756	0.09152273854581106	0.11476654915571574	0.09922613999660732	0.08865031518590212	0.0789403522175139	0.11931458806145179	0.07737485219803947	0.08694721709042008	0.11078711540799009	0.09265583195714097	0.07695156008437175	0.09414215662504713	0.07141671362901651	0.1070045713921668	0.0972404178714939	0.1133021109789088	0.08118079771944876	0.09724145434917879	0.09724145434917879	0.09724145434917879	0.09724145434917879	0.09724145434917879	0.09724145434917879	0.09724145434917879	0.09724145434917879	0.09724145434917879	0.09724145434917879	0.09724145434917879	0.09724145434917879	0.09724145434917879	0.09724145434917879	0.09724145434917879	0.09724145434917879	0.09724145434917879	0.09724145434917879	0.09724145434917879
0.10979568175537655	0.1192153618092525	0.14579971157194055	0.12299238816481944	0.1156489825687082	0.12424324932696221	0.16031034139797815	0.13866366911163186	0.09829706499769926	0.10546496852108656	0.14266951426691793	0.11350688485223225	0.15251697984702717	0.15685191261946674	0.12152537225612058	0.12920795271507213	0.08985892285081248	0.13614274575526553	0.1514070218463636	0.1579744576885613	0.14724928666653853	0.15261187217754993	0.15261187217754993	0.15261187217754993	0.15261187217754993	0.15261187217754993	0.15261187217754993	0.15261187217754993	0.15261187217754993	0.15261187217754993	0.15261187217754993	0.15261187217754993	0.15261187217754993	0.15261187217754993	0.15261187217754993	0.15261187217754993	0.15261187217754993	0.15261187217754993	0.15261187217754993	0.15261187217754993	0.15261187217754993	0.15261187217754993	0.15261187217754993	0.15261187217754993	0.15261187217754993	0.15261187217754993	0.15261187217754993	0.15261187217754993	0.15261187217754993	0.15261187217754993
0.5806903449331091	0.5376047570099937	0.6521424971989177	0.7719165730499936	0.6819777116080722	0.6883668809373958	0.7989299184469856	0.5013772602961122	0.5511700538102721	0.0	0.5895723647858223	0.7002806102467264	0.4482985920343539	0.5430580683028331	0.6537807477159506	0.5375743998026595	0.6567623440343017	0.7243360451350802	0.5514669879810461	0.8603165906600113	0.6457398709740297	0.7530282308170204	0.7530282308170204	0.7530282308170204	0.7530282308170204	0.7530282308170204	0.7530282308170204	0.7530282308170204	0.7530282308170204	0.7530282308170204	0.7530282308170204	0.7530282308170204	0.7530282308170204	0.7530282308170204	0.7530282308170204	0.7530282308170204	0.7530282308170204	0.7530282308170204	0.7530282308170204	0.7530282308170204	0.7530282308170204	0.7530282308170204	0.7530282308170204	0.7530282308170204	0.7530282308170204	0.7530282308170204	0.7530282308170204	0.7530282308170204	0.7530282308170204	0.7530282308170204
0.13555852867573973	0.12332048601117312	0.11432881586910244	0.12325060665004889	0.0913565727548277	0.08774069644016236	0.08457422415017897	0.08811656421496562	0.10093595024178283	0.09562181255644524	0.13488670480883858	0.11149867714614925	0.11549003042371515	0.09630080294815557	0.10118015079996615	0.11402939128564066	0.10411459114040185	0.08938868164279856	0.09255626593349964	0.10158628267264881	0.09555514783707948	0.11256569129647477	0.10968637426772092	0.10456896094426964	0.13481198800393812	0.12485243466415878	0.10694415588041883	0.11385090516620808	0.1308892181702539	0.122370061668231	0.122370061668231	0.122370061668231	0.122370061668231	0.122370061668231	0.122370061668231	0.122370061668231	0.122370061668231	0.122370061668231	0.122370061668231	0.122370061668231	0.122370061668231	0.122370061668231	0.122370061668231	0.122370061668231	0.122370061668231	0.122370061668231	0.122370061668231	0.122370061668231	0.122370061668231	0.122370061668231
0.10163831415278543	0.07157102213816363	0.09227052010077798	0.07501507022050712	0.07840729996529269	0.06833245587268731	0.10595030614543322	0.08964408145030729	0.07499398829594159	0.10362238022466107	0.10179998596630925	0.1046204066669159	0.13184170909841494	0.10049085948330228	0.10098612828523472	0.10509877323614249	0.09744083003803647	0.11061232880807187	0.11072502292240173	0.11243227852900267	0.08783013157325803	0.11268891833642931	0.09298748529155355	0.11393342960960352	0.08163089909621372	0.10029866494846153	0.09704739399713064	0.11808800124228651	0.10316076033562639	0.10694099778495757	0.10879985280251134	0.11837738794410688	0.1051220355979283	0.09390580039625335	0.13362863449291837	0.11376721744458584	0.11376721744458584	0.11376721744458584	0.11376721744458584	0.11376721744458584	0.11376721744458584	0.11376721744458584	0.11376721744458584	0.11376721744458584	0.11376721744458584	0.11376721744458584	0.11376721744458584	0.11376721744458584	0.11376721744458584	0.11376721744458584
0.07501162315250842	0.07551268175244161	0.06886625792498267	0.0671326176104888	0.05285751153832	0.06916563801230709	0.08326367513339224	0.057926530044137496	0.07535528606839233	0.08601061228278653	0.08218262809822012	0.07794898104799018	0.08814119833223714	0.06136836470532061	0.05247639489425218	0.0595113972167755	0.07574629745779671	0.08711804993198101	0.0832262789981089	0.08104462851788	0.08292867981969028	0.08287679481133567	0.07357070298522096	0.07778627135220675	0.07341233760578854	0.07852666435762336	0.08777758397008815	0.08092856442053735	0.07138741563362269	0.0750240101011678	0.07466846605961366	0.07333748640149974	0.08248343283274862	0.06628449822314732	0.07472320387133191	0.07420206757437478	0.0768871115465817	0.09396228034704798	0.08650158020246436	0.09000873189450674	0.08825515604848554	0.08825515604848554	0.08825515604848554	0.08825515604848554	0.08825515604848554	0.08825515604848554	0.08825515604848554	0.08825515604848554	0.08825515604848554	0.08825515604848554
0.1296640702150149	0.08364160825751754	0.1140982544632314	0.10123976088380619	0.09004787874205139	0.0758987318339574	0.09333693168302404	0.11461556763862958	0.09238776989693903	0.09852641436263339	0.08943879544657067	0.09641210763377071	0.0951039589290492	0.0847915201994647	0.08239792783558432	0.10714199614779092	0.09044181457176034	0.09985998910924887	0.09426623897446977	0.11430686339011036	0.0992883127758902	0.08600380410460179	0.10989567916719778	0.08919198698810461	0.0849863550537045	0.08708917102090455	0.08708917102090455	0.08708917102090455	0.08708917102090455	0.08708917102090455	0.08708917102090455	0.08708917102090455	0.08708917102090455	0.08708917102090455	0.08708917102090455	0.08708917102090455	0.08708917102090455	0.08708917102090455	0.08708917102090455	0.08708917102090455	0.08708917102090455	0.08708917102090455	0.08708917102090455	0.08708917102090455	0.08708917102090455	0.08708917102090455	0.08708917102090455	0.08708917102090455	0.08708917102090455	0.08708917102090455
0.09155772205455248	0.0752145248340188	0.08846247837621639	0.06598883915136262	0.08356703615989415	0.09159953526782318	0.07069700978612935	0.07283112309898732	0.07818751110635326	0.07524204603813853	0.07801044302513144	0.07580203292575566	0.08915963126325115	0.10795748612703424	0.086964653347885	0.06902274856288952	0.05497738126852092	0.06698500105050384	0.07391601546542045	0.08808076470925082	0.07960615710791484	0.07607259508805748	0.06959669880826105	0.06705753285919636	0.0702211943299858	0.06758843895539027	0.08039456217649171	0.0797760523160407	0.08059804253407205	0.0686813756547024	0.07230573543047036	0.07049355554258639	0.07049355554258639	0.07049355554258639	0.07049355554258639	0.07049355554258639	0.07049355554258639	0.07049355554258639	0.07049355554258639	0.07049355554258639	0.07049355554258639	0.07049355554258639	0.07049355554258639	0.07049355554258639	0.07049355554258639	0.07049355554258639	0.07049355554258639	0.07049355554258639	0.07049355554258639	0.07049355554258639
0.5638744360614977	0.22743323018878364	0.32274412675419767	0.21226000192436392	0.19438256400749224	0.32613423186139384	0.2841524685634327	0.3882855293073405	0.19648712245151995	0.21705126319321288	0.13146579823515742	0.22060933387643164	0.34379778632364805	0.2741855634512662	0.1315055137004378	0.0	0.3932577271796489	0.15701397967590336	0.248886855175742	0.26738088284897893	0.30906745563794535	0.1809357338065848	0.1314657982351574	0.03221277681125428	0.2867847280830044	0.35086486931045224	0.3188247986967283	0.3188247986967283	0.3188247986967283	0.3188247986967283	0.3188247986967283	0.3188247986967283	0.3188247986967283	0.3188247986967283	0.3188247986967283	0.3188247986967283	0.3188247986967283	0.3188247986967283	0.3188247986967283	0.3188247986967283	0.3188247986967283	0.3188247986967283	0.3188247986967283	0.3188247986967283	0.3188247986967283	0.3188247986967283	0.3188247986967283	0.3188247986967283	0.3188247986967283	0.3188247986967283
0.07776982029298195	0.06596930733262198	0.06909554045053279	0.06614546599718779	0.0680748329961746	0.08165342588904889	0.07694308648145308	0.07956578795636589	0.08597558345842567	0.07395195150298008	0.05205166897217726	0.065800742629986	0.07523669561469538	0.06632929366542138	0.08190996812339778	0.08038348970022922	0.06909061789943106	0.05659443661804149	0.07230547376670098	0.06691011910941612	0.06151903982450945	0.06888150134490117	0.06454586780959749	0.06671368457724933	0.06671368457724933	0.06671368457724933	0.06671368457724933	0.06671368457724933	0.06671368457724933	0.06671368457724933	0.06671368457724933	0.06671368457724933	0.06671368457724933	0.06671368457724933	0.06671368457724933	0.06671368457724933	0.06671368457724933	0.06671368457724933	0.06671368457724933	0.06671368457724933	0.06671368457724933	0.06671368457724933	0.06671368457724933	0.06671368457724933	0.06671368457724933	0.06671368457724933	0.06671368457724933	0.06671368457724933	0.06671368457724933	0.06671368457724933
0.13024108146950766	0.1317340563837077	0.12761352422006925	0.09994562171975163	0.11601787490025146	0.13823485518922377	0.14090541772510903	0.11808927639287506	0.16226095617708897	0.14168964017442168	0.1269669880574818	0.1271965207497058	0.12755695210796023	0.12278741690279715	0.16000334259800922	0.12897491299289407	0.12659946160760413	0.12927899666326875	0.12941311973528444	0.11174867621472587	0.12954698874718745	0.13488634228364715	0.12820536372655886	0.14765257356400263	0.1303270850061249	0.14467399393420066	0.12443059459513293	0.14932943886403294	0.12565403457143112	0.13667005523210732	0.22128603329074373	0.17897804426142552	0.17897804426142552	0.17897804426142552	0.17897804426142552	0.17897804426142552	0.17897804426142552	0.17897804426142552	0.17897804426142552	0.17897804426142552	0.17897804426142552	0.17897804426142552	0.17897804426142552	0.17897804426142552	0.17897804426142552	0.17897804426142552	0.17897804426142552	0.17897804426142552	0.17897804426142552	0.17897804426142552
0.19010775357088375	0.2657281402958511	0.34364587243659367	0.32288377953629216	0.24661660691114437	0.3388378829950292	0.14998771305203085	0.22035919703885024	0.2473029906995894	0.287698497001924	0.305185406006844	0.2933950144248755	0.32704813141969435	0.20930887674351498	0.258325516721445	0.33499166620096527	0.25043960989720454	0.378015863041502	0.34781729776249465	0.26227052332154244	0.2943866133032755	0.25503005195404677	0.3266818540795171	0.4042090401242721	0.2935804775492619	0.22116625248054309	0.3944899575699108	0.374863130293402	0.3962524677247003	0.31079245131570704	0.367240088449484	0.3281979515124673	0.4238243746823725	0.29602493794814855	0.49315561038571404	0.47451278167331473	0.4095617027060181	0.30180212447542776	0.35568191359072293	0.35568191359072293	0.35568191359072293	0.35568191359072293	0.35568191359072293	0.35568191359072293	0.35568191359072293	0.35568191359072293	0.35568191359072293	0.35568191359072293	0.35568191359072293	0.35568191359072293
0.16917215385614884	0.08904874155838417	0.29070120252553017	0.33083461669369346	0.25018085750822416	0.1758345453266557	0.3223282841127716	0.16364647183779182	0.24160863490481885	0.21740482504400813	0.16380586196086422	0.2950422519094388	0.23044633046738955	0.25054732212944114	0.258937975339331	0.24794257692190194	0.3122490770498015	0.2945758497062059	0.24405002018558974	0.3602625510078032	0.3182478472012096	0.35290575328417645	0.33554355810904957	0.3399816234334966	0.22036217394137939	0.2893177409638043	0.3288268110327773	0.28915983414642205	0.3230230938059489	0.36172630113256526	0.3855549660485557	0.294103698390789	0.36628943697149424	0.30663215377378983	0.39541380061565845	0.34878657098124605	0.20483972744827053	0.2943766777826043	0.4017847894097589	0.3391090468220029	0.3238923566447004	0.3047030925637931	0.338196472804975	0.4373792681631037	0.38778787048403934	0.38778787048403934	0.38778787048403934	0.38778787048403934	0.38778787048403934	0.38778787048403934
0.17474858632828824	0.12213545807203097	0.07826803553168611	0.11309481296554937	0.13430616421829739	0.1544054026123776	0.13041712828694235	0.1173677395530294	0.13037883403689537	0.10782676074609265	0.13513693378293085	0.11400309397236244	0.14943566573438602	0.15251842056817816	0.12812943361007498	0.15615662120185236	0.13822396088607453	0.1380097083936175	0.13709724923638272	0.11446345251097885	0.12867960970470235	0.1474891938500745	0.16167850062182534	0.18860098187095803	0.15320012045999462	0.169710081227559	0.17063524289315	0.2158301037861296	0.20344802105797677	0.15799476598546489	0.15867800892646547	0.17097230230975421	0.15535196518055042	0.17771248315940869	0.1612528895932698	0.16300102245007295	0.19030901375639026	0.19700173969184376	0.14932177684616177	0.12522170352971002	0.14346845361147897	0.16169303182507797	0.16376098903284467	0.1759029496024095	0.128146171138699	0.15202456037055426	0.15202456037055426	0.15202456037055426	0.15202456037055426	0.15202456037055426
0.10866242577365218	0.11537053960315985	0.13219861799341762	0.1349828684816114	0.12965478803855066	0.14390851883078706	0.13548340687020993	0.13313394070533308	0.14534548299250438	0.1320168668007728	0.175717763079436	0.13365984667640549	0.15362904107781553	0.1475493923517166	0.12951548186762796	0.13236095726480657	0.15335081819727261	0.12423402898442094	0.1140563708507617	0.1233590031242011	0.14101211214510218	0.15354453447898628	0.1322979914158977	0.1768140551375725	0.14688635231183297	0.16019042298288422	0.15306386090543175	0.13976904014282326	0.1401244237971799	0.13352111884104265	0.143250820134623	0.12738310381523363	0.17106701805324598	0.14486864448297446	0.1584639478574361	0.1610753066397747	0.12197762369659929	0.18214370736140442	0.2662965184144642	0.22422011288793434	0.22422011288793434	0.22422011288793434	0.22422011288793434	0.22422011288793434	0.22422011288793434	0.22422011288793434	0.22422011288793434	0.22422011288793434	0.22422011288793434	0.22422011288793434
0.04480920374212866	0.31406501124358716	0.2210117413351884	0.2502206393713412	0.2132020883938608	0.33806298081513825	0.40335252844150826	0.30557968372097094	0.3342492065583156	0.3199144451396433	0.3199144451396433	0.3199144451396433	0.3199144451396433	0.3199144451396433	0.3199144451396433	0.3199144451396433	0.3199144451396433	0.3199144451396433	0.3199144451396433	0.3199144451396433	0.3199144451396433	0.3199144451396433	0.3199144451396433	0.3199144451396433	0.3199144451396433	0.3199144451396433	0.3199144451396433	0.3199144451396433	0.3199144451396433	0.3199144451396433	0.3199144451396433	0.3199144451396433	0.3199144451396433	0.3199144451396433	0.3199144451396433	0.3199144451396433	0.3199144451396433	0.3199144451396433	0.3199144451396433	0.3199144451396433	0.3199144451396433	0.3199144451396433	0.3199144451396433	0.3199144451396433	0.3199144451396433	0.3199144451396433	0.3199144451396433	0.3199144451396433	0.3199144451396433	0.3199144451396433
0.09146580371721261	0.025611523677554468	0.0012570034289762523	0.11282725139390216	0.155472370033634	0.14016551368262758	0.08190574738148855	0.0002536799089941388	0.11987242811022894	0.11168004081022095	0.16598728972816357	0.22956220745995906	0.23097195769321294	0.23359086936846293	0.2387589218665219	0.2903769651092643	0.3000820443847432	0.20767691222027682	0.35527494335759785	0.17575701907496522	0.2655159812162815	0.2655159812162815	0.2655159812162815	0.2655159812162815	0.2655159812162815	0.2655159812162815	0.2655159812162815	0.2655159812162815	0.2655159812162815	0.2655159812162815	0.2655159812162815	0.2655159812162815	0.2655159812162815	0.2655159812162815	0.2655159812162815	0.2655159812162815	0.2655159812162815	0.2655159812162815	0.2655159812162815	0.2655159812162815	0.2655159812162815	0.2655159812162815	0.2655159812162815	0.2655159812162815	0.2655159812162815	0.2655159812162815	0.2655159812162815	0.2655159812162815	0.2655159812162815	0.2655159812162815
0.007286848107146197	0.19623106833319162	0.2762813004154148	0.21391775525856124	0.3282214761481502	0.2793172901983763	0.3111714195563221	0.17798533446321124	0.19986133993423436	0.23863614795845403	0.3481469620800501	0.27436000369300617	0.24980822649786913	0.2686508322896727	0.32352303934259163	0.3999559890609378	0.30265351201112295	0.26569310689842995	0.31077770249517195	0.35593519055522144	0.3611157692105535	0.40079239435274955	0.2543495096519959	0.4165016985084697	0.2944497196784124	0.253109137753829	0.3774666663047694	0.3470676979702013	0.38603802307923	0.24584799144818448	0.4236936529916017	0.24651858713520583	0.3351061200634038	0.3351061200634038	0.3351061200634038	0.3351061200634038	0.3351061200634038	0.3351061200634038	0.3351061200634038	0.3351061200634038	0.3351061200634038	0.3351061200634038	0.3351061200634038	0.3351061200634038	0.3351061200634038	0.3351061200634038	0.3351061200634038	0.3351061200634038	0.3351061200634038	0.3351061200634038
0.136634650549027	0.10330055362782965	0.09191673893209311	0.11013739059841544	0.09853631926519456	0.11363491646208485	0.10409584527808612	0.09937223259927798	0.11973669490164757	0.11204237699264132	0.12582752055688698	0.1369515365596984	0.12484798476492501	0.08885201348321844	0.09305856530595334	0.10806432828744289	0.08538462869474604	0.08961608285432328	0.11353829260570715	0.07720667595702921	0.09651407551529602	0.11794344619559419	0.1503560770459015	0.13414976162074785	0.13414976162074785	0.13414976162074785	0.13414976162074785	0.13414976162074785	0.13414976162074785	0.13414976162074785	0.13414976162074785	0.13414976162074785	0.13414976162074785	0.13414976162074785	0.13414976162074785	0.13414976162074785	0.13414976162074785	0.13414976162074785	0.13414976162074785	0.13414976162074785	0.13414976162074785	0.13414976162074785	0.13414976162074785	0.13414976162074785	0.13414976162074785	0.13414976162074785	0.13414976162074785	0.13414976162074785	0.13414976162074785	0.13414976162074785
0.2138271725280608	0.2384158816526921	0.20086415959182624	0.1776702817914387	0.19551508690561747	0.21450459137482342	0.2081138653684922	0.21393116983414232	0.23958075106286014	0.19008071571634808	0.22223238664507708	0.20615655118071258	0.20615655118071258	0.20615655118071258	0.20615655118071258	0.20615655118071258	0.20615655118071258	0.20615655118071258	0.20615655118071258	0.20615655118071258	0.20615655118071258	0.20615655118071258	0.20615655118071258	0.20615655118071258	0.20615655118071258	0.20615655118071258	0.20615655118071258	0.20615655118071258	0.20615655118071258	0.20615655118071258	0.20615655118071258	0.20615655118071258	0.20615655118071258	0.20615655118071258	0.20615655118071258	0.20615655118071258	0.20615655118071258	0.20615655118071258	0.20615655118071258	0.20615655118071258	0.20615655118071258	0.20615655118071258	0.20615655118071258	0.20615655118071258	0.20615655118071258	0.20615655118071258	0.20615655118071258	0.20615655118071258	0.20615655118071258	0.20615655118071258
0.12176368917407651	0.10118718868542224	0.1314411203142887	0.1439801182543048	0.11979784470071557	0.11607648597064411	0.11191037949008392	0.10629261250085886	0.11399613198937047	0.1050863164713106	0.10634974100357046	0.11231304462084415	0.12989478100300095	0.13418711352951235	0.12576948771261692	0.09651088431682513	0.11038742096988317	0.12897635974037502	0.1482031091360348	0.10947713345828747	0.11587509611749987	0.11999552475704914	0.11749744916823354	0.10513697900335801	0.11436437823605575	0.09437243541902356	0.11998793571026536	0.113136878556247	0.11656240713325619	0.11656240713325619	0.11656240713325619	0.11656240713325619	0.11656240713325619	0.11656240713325619	0.11656240713325619	0.11656240713325619	0.11656240713325619	0.11656240713325619	0.11656240713325619	0.11656240713325619	0.11656240713325619	0.11656240713325619	0.11656240713325619	0.11656240713325619	0.11656240713325619	0.11656240713325619	0.11656240713325619	0.11656240713325619	0.11656240713325619	0.11656240713325619
0.08852457166075509	0.002499096482088522	0.07109088668440551	0.1482384972537607	0.17369263482793645	0.2064784663582817	0.1995127743060078	0.23984041495940608	0.18948417863401743	0.19783357841739785	0.1735192047930402	0.21922145665271897	0.17869519592698055	0.17051507345464142	0.22136234140796332	0.22615685660765755	0.21477771897947012	0.22487334608913254	0.2749976905310916	0.2723385939933553	0.20466307550679774	0.22153934786250642	0.18432332608465138	0.19681738296061474	0.15498822959290673	0.20535276449633058	0.2557776405342951	0.25904536373783826	0.21730923168586663	0.22522051193482379	0.185111232521996	0.1951393051215295	0.19012526882176273	0.19012526882176273	0.19012526882176273	0.19012526882176273	0.19012526882176273	0.19012526882176273	0.19012526882176273	0.19012526882176273	0.19012526882176273	0.19012526882176273	0.19012526882176273	0.19012526882176273	0.19012526882176273	0.19012526882176273	0.19012526882176273	0.19012526882176273	0.19012526882176273	0.19012526882176273
0.21591889511936715	0.08394331241576414	0.1283627685523274	0.07105797242257628	0.07612936466014579	0.1374158224028165	0.1528285209169568	0.12214434667951655	0.10886683006792797	0.16291780044451754	0.1496841197899557	0.10059440853068875	0.08517353756738645	0.13770212583452804	0.1103245270187754	0.17657095122525623	0.072526356983404	0.1642340509830005	0.14584750436450186	0.13327182640141735	0.18075147317423496	0.16715250492212969	0.1963031393574872	0.16451128740389645	0.20322394135248728	0.16200048382707435	0.26429581730949686	0.18045901302017436	0.25515240396848055	0.22455523254359952	0.2344401147224812	0.2034705550809268	0.17916327282395908	0.15879635804946884	0.2897580163025483	0.2595383941022177	0.27464820520238303	0.27464820520238303	0.27464820520238303	0.27464820520238303	0.27464820520238303	0.27464820520238303	0.27464820520238303	0.27464820520238303	0.27464820520238303	0.27464820520238303	0.27464820520238303	0.27464820520238303	0.27464820520238303	0.27464820520238303
0.08770088150692895	0.10046026010274156	0.09316224470084745	0.10649416227242277	0.10656495814173428	0.11114848460448475	0.09519158116673121	0.13126899436466632	0.08848847289186705	0.09501272370902417	0.09555973423403025	0.1104556402182845	0.09763767828440335	0.10100882311988983	0.08950343386863038	0.08965894874991709	0.10736397618104107	0.10436098658513988	0.09136322048835202	0.10832302048896143	0.10120250263292457	0.08766167607411098	0.09705500583592844	0.10289643778332833	0.07977974467050163	0.09473300463173158	0.10449043082580917	0.11251283729713724	0.11144724906526148	0.08731530131299156	0.10110292395001418	0.09420911263150288	0.09420911263150288	0.09420911263150288	0.09420911263150288	0.09420911263150288	0.09420911263150288	0.09420911263150288	0.09420911263150288	0.09420911263150288	0.09420911263150288	0.09420911263150288	0.09420911263150288	0.09420911263150288	0.09420911263150288	0.09420911263150288	0.09420911263150288	0.09420911263150288	0.09420911263150288	0.09420911263150288
0.16413333356243937	0.18885486340346455	0.19521747432881978	0.16716372353785558	0.2075653555818482	0.1768743744198632	0.14965104306294874	0.12747864482726742	0.15825123205222247	0.14101617390531182	0.18427595694030346	0.1255000025471205	0.1615533265005134	0.12636297552563297	0.17779954991754301	0.13512884778698123	0.11998136798692938	0.17072940577714704	0.1495354569634261	0.1636136724972561	0.1354539558443514	0.1699557003894749	0.19549506019487423	0.19431790971943827	0.17681044313630112	0.1433436892889306	0.12182994202816151	0.16401185436404697	0.16680124293100265	0.14775079548666056	0.16873587706756865	0.15677112359221235	0.1220855830831773	0.15812980935862184	0.16093017377553412	0.19011622551527257	0.18863998528804	0.18937810540165628	0.18937810540165628	0.18937810540165628	0.18937810540165628	0.18937810540165628	0.18937810540165628	0.18937810540165628	0.18937810540165628	0.18937810540165628	0.18937810540165628	0.18937810540165628	0.18937810540165628	0.18937810540165628
0.06014432688423784	0.054659860316821844	0.0739722811964977	0.05977708587741026	0.09555916161640533	0.05482570126432552	0.002228964565022245	0.0006248893422675051	0.20254985681506726	0.22008710148686084	0.18114397087945167	0.1684544289272422	0.1752133568769399	0.19251453956263123	0.15685740217633534	0.21046487096078972	0.2400099874993976	0.26600170783982646	0.19301056489399873	0.20450604986172408	0.16558279682263585	0.24318270210992332	0.18862375910422777	0.17090039466618373	0.18692405602011122	0.1740579451918189	0.17328278598361818	0.17298248492577192	0.2220973244318295	0.1659927833884451	0.19698947643282033	0.24702250434687545	0.2220059903898479	0.2220059903898479	0.2220059903898479	0.2220059903898479	0.2220059903898479	0.2220059903898479	0.2220059903898479	0.2220059903898479	0.2220059903898479	0.2220059903898479	0.2220059903898479	0.2220059903898479	0.2220059903898479	0.2220059903898479	0.2220059903898479	0.2220059903898479	0.2220059903898479	0.2220059903898479
0.15301120555398595	0.16858687403255418	0.21582853682981729	0.14975973123626096	0.1104689967689358	0.11016107120147313	0.12093316456603162	0.08425821481188839	0.12633877908577013	0.06500987461319208	0.1314581816232942	0.1452839835796956	0.12015470431889584	0.07231308946206695	0.08442317615704295	0.20905004955536868	0.12928792826873056	0.08668871211259944	0.15445838213089252	0.024259547095238514	0.270144369903403	0.18405263095118196	0.14014272869068886	0.12111850118336881	0.024478120818313128	0.024478120818313128	0.04532218223830376	0.14661411815531566	0.15877465862986437	0.17080930937914798	0.24710532528268672	0.20895731733091735	0.20895731733091735	0.20895731733091735	0.20895731733091735	0.20895731733091735	0.20895731733091735	0.20895731733091735	0.20895731733091735	0.20895731733091735	0.20895731733091735	0.20895731733091735	0.20895731733091735	0.20895731733091735	0.20895731733091735	0.20895731733091735	0.20895731733091735	0.20895731733091735	0.20895731733091735	0.20895731733091735
0.12220376879468817	0.06115119658807692	0.05887507983585967	0.06029503818992627	0.0817551345066343	0.06228384878322247	0.0644802763223458	0.07452460136993075	0.05954436586698151	0.04767046595970372	0.09107625801962645	0.11613265843510155	0.13300088971026575	0.11500497168492564	0.07687384642098342	0.08729132251909293	0.07513108726668692	0.1141139433510233	0.08508122815498662	0.04900162917823854	0.13378953596576806	0.07752746904579677	0.07860288256798878	0.04161476142396662	0.10756429407943399	0.10031258224778306	0.11028291245666165	0.0966166143578624	0.1363186670886435	0.10415114117480809	0.07166406426780268	0.11692580743053022	0.11834401317376923	0.1023686981906956	0.1646874996053564	0.12975964701436685	0.10520468763297502	0.12671662514140478	0.11169671695233431	0.13168287881814641	0.12168979788524036	0.12168979788524036	0.12168979788524036	0.12168979788524036	0.12168979788524036	0.12168979788524036	0.12168979788524036	0.12168979788524036	0.12168979788524036	0.12168979788524036
0.08689171943132984	0.08261544066198863	0.09287790515874397	0.09543741328019266	0.11781690466128518	0.08717150711292414	0.10919243394968911	0.10080295944912342	0.11118296749849746	0.09177157211828127	0.0735124151680784	0.08720670206873166	0.12583555130566149	0.06922879286477275	0.09742686013853646	0.10075915113225838	0.09267666675607952	0.1042148681821575	0.09795191754379112	0.10925338283724448	0.0843391192946233	0.09432749074841845	0.07049773371477117	0.07553439868334279	0.10982131874780124	0.083894079085108	0.06829017300480038	0.07759271847287141	0.09675593595894846	0.08586557167111715	0.09520194669453483	0.1167295879326424	0.09379441229633038	0.09478704249202054	0.12847029858306783	0.11162867053754418	0.11162867053754418	0.11162867053754418	0.11162867053754418	0.11162867053754418	0.11162867053754418	0.11162867053754418	0.11162867053754418	0.11162867053754418	0.11162867053754418	0.11162867053754418	0.11162867053754418	0.11162867053754418	0.11162867053754418	0.11162867053754418
0.11998947028539554	0.14879533631891345	0.15045868485138042	0.1630929142459898	0.17688311691343636	0.13936337296006354	0.1502522467773219	0.17071293100404547	0.12324010759557119	0.14737696322662378	0.12940420160083976	0.14434444046470452	0.1122251353193976	0.11995048680345576	0.11113512793147456	0.17052215260871198	0.13200536862587325	0.16462245933249547	0.1215957424343506	0.13026593011430682	0.1369410479057798	0.20837766558763202	0.14951596517726068	0.13947970331066628	0.17249256070590913	0.16094769453798144	0.06716746970426503	0.16028351219779377	0.16065768508426995	0.11875626643589086	0.13970697576008043	0.13970697576008043	0.13970697576008043	0.13970697576008043	0.13970697576008043	0.13970697576008043	0.13970697576008043	0.13970697576008043	0.13970697576008043	0.13970697576008043	0.13970697576008043	0.13970697576008043	0.13970697576008043	0.13970697576008043	0.13970697576008043	0.13970697576008043	0.13970697576008043	0.13970697576008043	0.13970697576008043	0.13970697576008043
0.4444772327490018	0.24587508564224014	0.5523690564298368	0.5276692967491851	0.5599820467484151	0.5635058676921971	0.4942480880070243	0.11856088990442079	0.34255346965573474	0.49503258639757525	0.29290605965266314	0.3497987548358489	0.317211208944939	0.34296263569721985	0.29964038407449306	0.20734422354614082	0.3364480361954939	0.28807717145127465	0.517412508058557	0.3562021624711884	0.3478108215998223	0.2925930311793961	0.27721677257371896	0.12819571820197012	0.3486518455080726	0.32319013310657047	0.3061901363901016	0.28946876096530416	0.2652133720286588	0.3552190492630377	0.002343785169081697	0.3091137447753853	0.28261957173564656	0.13927487421957052	0.3363995907104801	0.23783723246502528	0.23783723246502528	0.23783723246502528	0.23783723246502528	0.23783723246502528	0.23783723246502528	0.23783723246502528	0.23783723246502528	0.23783723246502528	0.23783723246502528	0.23783723246502528	0.23783723246502528	0.23783723246502528	0.23783723246502528	0.23783723246502528
0.10744857942515502	0.09527327290927835	0.09915536252881998	0.09996057378807184	0.11974488828831854	0.1069730379637142	0.11116629551356931	0.08441859029669004	0.1112024045208676	0.08830714436910465	0.11515391517405797	0.11357733530358782	0.09214136808118442	0.12044330438960997	0.10200083823809421	0.09257339379136571	0.13680890515566882	0.09953295703214998	0.09918305370830818	0.08958672363199557	0.11562507331506253	0.1051911435386156	0.1122870993555835	0.12573006042670526	0.09992280228753014	0.09422442550891268	0.09503182210188403	0.12235137161663923	0.11886358265139778	0.1291793626959198	0.106296086450921	0.09765859640407179	0.089844930036111	0.10903955676471273	0.09781592644410869	0.1034277416044107	0.1034277416044107	0.1034277416044107	0.1034277416044107	0.1034277416044107	0.1034277416044107	0.1034277416044107	0.1034277416044107	0.1034277416044107	0.1034277416044107	0.1034277416044107	0.1034277416044107	0.1034277416044107	0.1034277416044107	0.1034277416044107
0.11459663621701176	0.11999552620319884	0.1027865862630193	0.13032328655283568	0.11986551330572814	0.10660826864626133	0.1131877457486123	0.11332421029051008	0.12544629415009376	0.13420879644320924	0.1341084486686091	0.1382144963115976	0.10590465184398834	0.139285091902848	0.11455022522963557	0.11624886890045968	0.12088271590100175	0.16379237702561136	0.12369274630112724	0.13409266409838422	0.14271894122823117	0.11985795344095047	0.1196946699256026	0.1296670136727818	0.15365874223529383	0.14328517877397587	0.10650794937482524	0.10184847340920916	0.1391271733289645	0.11912850678092735	0.11392658218932457	0.11652754448512594	0.11652754448512594	0.11652754448512594	0.11652754448512594	0.11652754448512594	0.11652754448512594	0.11652754448512594	0.11652754448512594	0.11652754448512594	0.11652754448512594	0.11652754448512594	0.11652754448512594	0.11652754448512594	0.11652754448512594	0.11652754448512594	0.11652754448512594	0.11652754448512594	0.11652754448512594	0.11652754448512594
0.08922151793916337	0.0870285558852207	0.05467601014519557	0.08149224869515763	0.09164906336197551	0.09053061200942661	0.09001303455200028	0.10296510985741757	0.08342324253741513	0.09711579611545451	0.09482503621412701	0.08455044447747431	0.0949672544339229	0.0999101510971769	0.1288183896868316	0.10562384464508905	0.10201472793346783	0.120218465368087	0.11620288323218925	0.09681242425965587	0.08167008458873784	0.08672546613440896	0.08513826847718996	0.07818820720558435	0.08328813785094866	0.09067749267856495	0.09584720656386259	0.08607640202341234	0.08553534740568594	0.09779634833005825	0.10949140633257537	0.11396057950861153	0.11172599292059344	0.11172599292059344	0.11172599292059344	0.11172599292059344	0.11172599292059344	0.11172599292059344	0.11172599292059344	0.11172599292059344	0.11172599292059344	0.11172599292059344	0.11172599292059344	0.11172599292059344	0.11172599292059344	0.11172599292059344	0.11172599292059344	0.11172599292059344	0.11172599292059344	0.11172599292059344
0.05799233307907547	0.06452294231262465	0.05845348076837767	0.07292252435895898	0.06761372530174471	0.06807719728927773	0.06252351981552602	0.0752279532239715	0.07186470481385526	0.08855948459773819	0.08253676876757768	0.08892339836084746	0.09280240327928355	0.08457480895014349	0.06042417289416965	0.08928086050605541	0.07357403565564191	0.07411661920288845	0.09717240025684845	0.07841202014365466	0.0812008639066891	0.10332562633547161	0.09027674500616263	0.08127515645413598	0.08882714272104933	0.07733609697882209	0.10707546102191703	0.09220577900036957	0.09220577900036957	0.09220577900036957	0.09220577900036957	0.09220577900036957	0.09220577900036957	0.09220577900036957	0.09220577900036957	0.09220577900036957	0.09220577900036957	0.09220577900036957	0.09220577900036957	0.09220577900036957	0.09220577900036957	0.09220577900036957	0.09220577900036957	0.09220577900036957	0.09220577900036957	0.09220577900036957	0.09220577900036957	0.09220577900036957	0.09220577900036957	0.09220577900036957
0.0698521068360728	0.08224853930694154	0.06605504295434847	0.07071361544234323	0.07204122520675074	0.056966887308817694	0.06876954185646351	0.07221333504650643	0.08389357510833555	0.06898354753480423	0.08387365466096368	0.0929062078466329	0.07951327406328854	0.07114842881661185	0.07501450836789747	0.08510303020218754	0.08993280002829293	0.0794871791041552	0.07603199976740609	0.07082791051297573	0.0833781751351322	0.07418777548830649	0.06737621948992328	0.0774787446299688	0.0762732887641568	0.07987130121724813	0.0806774793480225	0.08100832062415346	0.07323321051147642	0.07175142922252485	0.06968792288256435	0.08582957614869877	0.1070256258485763	0.07873437188257922	0.08565849523234356	0.08064969149544006	0.0892366004800403	0.05885764508969814	0.09551931837214919	0.07319123023180334	0.07752337800874042	0.09134838681593449	0.06219618919641815	0.0893819153199298	0.08354678977835901	0.08575453005402942	0.09413343590492103	0.08994398297947521	0.08994398297947521	0.08994398297947521
0.0	0.0	0.0	0.0	0.18104172364536628	0.0	0.28005576100466995	0.2743042916731147	0.0	0.2762063334903525	0.06386131174397484	0.0	0.27431978183086403	0.17104974733162395	0.17104974733162395	0.2813776560290394	0.42461745219382047	0.0	0.11411024576575886	0.4938056962349464	0.38312093439776496	0.3376676252580747	0.029316361392136604	0.31310391827908673	0.3878084694025703	0.333947432816697	0.2813931645085353	0.0	0.2567441523500412	0.06386131174397486	0.299121057114482	0.45673772215655245	0.09288894809758498	0.2748133351270687	0.2748133351270687	0.2748133351270687	0.2748133351270687	0.2748133351270687	0.2748133351270687	0.2748133351270687	0.2748133351270687	0.2748133351270687	0.2748133351270687	0.2748133351270687	0.2748133351270687	0.2748133351270687	0.2748133351270687	0.2748133351270687	0.2748133351270687	0.2748133351270687
0.6266080147690567	0.0	0.0	0.0	0.0	0.005757546224125118	0.0	0.0	0.0	0.005757546224125118	0.0	0.0	0.0	0.0	0.503913135173123	0.0	0.0	0.11728632378113159	0.05402991795981196	0.552750070123587	0.0	0.6801148196394857	0.639279630855571	0.4699560110767924	0.05387010597752235	0.05387010597752235	0.2096154032910854	0.0	0.01991298188119177	0.3142107137632294	0.0	0.12782657033886055	0.06391328516943028	0.06391328516943028	0.06391328516943028	0.06391328516943028	0.06391328516943028	0.06391328516943028	0.06391328516943028	0.06391328516943028	0.06391328516943028	0.06391328516943028	0.06391328516943028	0.06391328516943028	0.06391328516943028	0.06391328516943028	0.06391328516943028	0.06391328516943028	0.06391328516943028	0.06391328516943028
0.05853436256316684	0.07153637442623557	0.0852108937292204	0.06580038942606133	0.0749396957877712	0.06354062973764614	0.06232803463311819	0.0566803631608006	0.07008792577091816	0.07022922789821807	0.06411091488939494	0.06328220012328849	0.0736995108746304	0.05747535900090204	0.05487895516848895	0.06367055282424977	0.06822565500674696	0.07825172798196167	0.06697513027431219	0.07075116459090243	0.07579669062878935	0.07327392760984588	0.07327392760984588	0.07327392760984588	0.07327392760984588	0.07327392760984588	0.07327392760984588	0.07327392760984588	0.07327392760984588	0.07327392760984588	0.07327392760984588	0.07327392760984588	0.07327392760984588	0.07327392760984588	0.07327392760984588	0.07327392760984588	0.07327392760984588	0.07327392760984588	0.07327392760984588	0.07327392760984588	0.07327392760984588	0.07327392760984588	0.07327392760984588	0.07327392760984588	0.07327392760984588	0.07327392760984588	0.07327392760984588	0.07327392760984588	0.07327392760984588	0.07327392760984588
0.08273185300029152	0.06342821183581866	0.07977102443487909	0.06739487888955187	0.07369043157436482	0.06469441409629698	0.05760620926361255	0.056138868728919405	0.06259580152256493	0.06063364306374511	0.06698374480298645	0.04980720727142068	0.06569221481494762	0.06443975742060429	0.0574109292285345	0.06178993556840578	0.06335414258919392	0.05871010999957742	0.059415905156767757	0.0659115010481865	0.06373442726938665	0.05504307188171831	0.05938874957555248	0.05938874957555248	0.05938874957555248	0.05938874957555248	0.05938874957555248	0.05938874957555248	0.05938874957555248	0.05938874957555248	0.05938874957555248	0.05938874957555248	0.05938874957555248	0.05938874957555248	0.05938874957555248	0.05938874957555248	0.05938874957555248	0.05938874957555248	0.05938874957555248	0.05938874957555248	0.05938874957555248	0.05938874957555248	0.05938874957555248	0.05938874957555248	0.05938874957555248	0.05938874957555248	0.05938874957555248	0.05938874957555248	0.05938874957555248	0.05938874957555248
0.06712685539680759	0.06242069243147709	0.06525818948122147	0.058884979592970434	0.06914896927237331	0.06539718157650752	0.06586103622595797	0.08136840535322774	0.07567170674891324	0.07034388346725123	0.062058916639596735	0.06135354143955363	0.07414684905627278	0.07231330355961697	0.06730609025218774	0.06693119273054737	0.07285168110475986	0.06979339135405457	0.0689780170475984	0.05774718082992897	0.07206407465800643	0.06012395751292807	0.06609401608546725	0.06609401608546725	0.06609401608546725	0.06609401608546725	0.06609401608546725	0.06609401608546725	0.06609401608546725	0.06609401608546725	0.06609401608546725	0.06609401608546725	0.06609401608546725	0.06609401608546725	0.06609401608546725	0.06609401608546725	0.06609401608546725	0.06609401608546725	0.06609401608546725	0.06609401608546725	0.06609401608546725	0.06609401608546725	0.06609401608546725	0.06609401608546725	0.06609401608546725	0.06609401608546725	0.06609401608546725	0.06609401608546725	0.06609401608546725	0.06609401608546725
0.06242532275453542	0.06021149519622978	0.052977664787502154	0.054760304558807045	0.06373065406870297	0.060101913221567875	0.06643487733474936	0.052363054758102906	0.05826848182288882	0.04410905690106385	0.057028304118062034	0.05066639837913156	0.05937031476198658	0.063193661141544	0.06629096490197438	0.06532560839312723	0.06041361700973601	0.06586176225416948	0.05531112792502134	0.06058644508959541	0.06058644508959541	0.06058644508959541	0.06058644508959541	0.06058644508959541	0.06058644508959541	0.06058644508959541	0.06058644508959541	0.06058644508959541	0.06058644508959541	0.06058644508959541	0.06058644508959541	0.06058644508959541	0.06058644508959541	0.06058644508959541	0.06058644508959541	0.06058644508959541	0.06058644508959541	0.06058644508959541	0.06058644508959541	0.06058644508959541	0.06058644508959541	0.06058644508959541	0.06058644508959541	0.06058644508959541	0.06058644508959541	0.06058644508959541	0.06058644508959541	0.06058644508959541	0.06058644508959541	0.06058644508959541
[truncated: 6 more columns]
