# Supplementary material for: Neuronal tuning aligns dynamically with object and texture manifolds across the visual hierarchy
Source: Nat Neurosci. 2026 Mar 10;29(4):864–75. doi: 10.1038/s41593-026-02207-1 (PMC13061647; doi:10.1038/s41593-026-02207-1)
Supplement: Supplementary file 6 — Average PSTH for each session and thread before or after optimization Fig. 5a. Response rate for each 10 ms time window in csv format to reproduce Fig. 5c. [file 41593_2026_2207_MOESM6_ESM.zip › Figure5C_src_normresp_wdw_130-140_BigGAN_mean.csv]

0	1	2	3	4	5	6	7	8	9	10	11	12	13	14	15	16	17	18	19	20	21	22	23	24	25	26	27	28	29	30	31	32	33	34	35	36	37	38	39	40	41	42	43	44	45	46	47	48	49
0.8687259057919872	0.9153431412079103	1.035274548610016	0.8621492858668764	0.9635981077024763	0.8358228481968482	0.9406612769401743	1.0775357676094255	0.9792507631806922	0.8782067232543622	0.982139519777076	0.8462940108763424	0.9384767059887348	0.8673108882900623	0.9888524517034688	0.9157186944525103	0.9398055443087154	0.9372214373722229	1.001014687930744	0.8744764316288122	0.7680646651134613	0.8745368630934255	0.9809034580055265	0.9310978837226764	0.9788336335261177	0.8695302281613816	0.7937059328131437	0.8128651627542764	1.0925000025045066	0.9522587959553376	0.9286453437494928	0.9121764717474606	1.0635931307322848	0.9850027758965034	1.0509774720810459	0.9894896593517826	1.0730030382483298	0.7921731334393036	0.9021200609095158	0.9990623870121926	0.9628442807063138	1.0634497660918252	0.9775372720120692	0.8741717372913307	0.9288273695981163	1.0315571865767805	0.9272108561484955	0.979384021362638	0.979384021362638	0.979384021362638
0.9900444049026509	0.9049670416726936	0.8824823374772414	0.7313698805943999	0.9068171727523031	0.9100684035777769	0.9911514883450765	0.8979718725627392	0.9226597867025563	0.8406448832095215	1.166861767896639	0.7737851352411775	0.7824460831675403	0.8123067508241228	0.9643277121025491	0.9284698119132349	0.8327114349180066	0.9495265045074321	1.0559844429246186	0.9564412068963212	0.8943109886890191	1.0048339806513207	1.0931630318915566	0.9512120912250275	0.8181694783726471	1.0065951451560053	1.0740789797750236	1.0261772183741331	0.931980865266827	0.9644924208504904	1.0719804690656782	1.0676089532863229	1.1576277952420562	0.9288986067647953	1.0629149841309173	0.9959067954478563	0.9959067954478563	0.9959067954478563	0.9959067954478563	0.9959067954478563	0.9959067954478563	0.9959067954478563	0.9959067954478563	0.9959067954478563	0.9959067954478563	0.9959067954478563	0.9959067954478563	0.9959067954478563	0.9959067954478563	0.9959067954478563
0.42361940971584017	0.35739909763013694	0.3119399980657628	0.6014720513114633	0.3377239742937211	0.34406892053602145	0.4318612394903006	0.40726750284740815	0.6654670365848881	0.7564045915623193	0.2633409558081829	0.3096691955035189	0.4264361863135834	0.6994779537152109	0.6691702237853157	0.8284322754091791	0.6749492436213045	0.6000365696474181	0.5497197547083397	0.5072181897561004	0.3869396870616282	0.7974765064941803	0.3667751836578786	0.4114006079957233	0.6590362448460215	0.4019456390949012	0.3771541428045415	0.8487330615058111	0.27451917430874134	0.47119230719148086	0.22468491978101626	0.13549101177778797	0.6151910953845103	0.3753410535811491	0.3753410535811491	0.3753410535811491	0.3753410535811491	0.3753410535811491	0.3753410535811491	0.3753410535811491	0.3753410535811491	0.3753410535811491	0.3753410535811491	0.3753410535811491	0.3753410535811491	0.3753410535811491	0.3753410535811491	0.3753410535811491	0.3753410535811491	0.3753410535811491
0.8200779075529021	0.6462920828710298	1.1088928286718367	1.2714560271762572	1.2502053658217596	1.0808661815296812	1.2532421045200506	1.3332398823976794	1.2005994113671512	1.3339882871942885	1.0192415139892481	1.186052352479792	1.0653599232505149	1.0445379622908915	1.0886134555558549	1.2273640952887885	1.1514250193598123	1.0970307659484022	1.20066732237552	1.0740864573709255	1.1754708419348439	1.3144467736778978	1.2046159162061632	1.173475036494319	1.0513582240389217	1.2284194250107086	1.2985206900901793	1.295245280617229	1.3271686297492062	1.2887796532179046	1.0798549423439054	1.1876817712482284	1.2231602608187522	1.3069849243216336	1.2942296061698857	1.2240582342704578	1.2049098008370127	1.1983675927019657	1.2016386967694892	1.2016386967694892	1.2016386967694892	1.2016386967694892	1.2016386967694892	1.2016386967694892	1.2016386967694892	1.2016386967694892	1.2016386967694892	1.2016386967694892	1.2016386967694892	1.2016386967694892
0.6929319192452449	0.6161581711134231	0.5937787274326476	0.5123722474048152	0.7263414275592572	0.5233826373711802	0.6192204116015733	0.5065377035645219	0.5590610218290828	0.7485678351099038	0.6744868383087116	0.6226288305703018	0.8597057576559352	0.6804348302036318	0.7429090790592363	0.6670157800964516	0.754325379872852	0.6468585804483149	0.6749859584679279	0.6770770132236958	0.7849432295680541	0.47185889742410797	0.6985018387847459	0.7819512534016624	0.7033531263624315	0.4921623714577714	0.6791706235433717	0.8105270849871207	0.6781350226186922	0.9141217239583546	0.7961283732885234	0.7961283732885234	0.7961283732885234	0.7961283732885234	0.7961283732885234	0.7961283732885234	0.7961283732885234	0.7961283732885234	0.7961283732885234	0.7961283732885234	0.7961283732885234	0.7961283732885234	0.7961283732885234	0.7961283732885234	0.7961283732885234	0.7961283732885234	0.7961283732885234	0.7961283732885234	0.7961283732885234	0.7961283732885234
0.889761364871255	1.1190700967811247	0.9588642272612706	1.16938011082237	1.0722698652520433	1.0996250999360997	0.8608245374188437	0.908784279456423	0.7956360805694475	0.6572834220414355	0.98502421742742	0.8771535300529101	0.8330090900203044	1.1131259709561037	0.6494806880552444	1.0949789094438707	1.2376172042230869	1.234936516033469	0.9538385393081849	1.2366312804044566	1.1089553704062411	0.8941027510629119	0.8945640148927316	1.0246372508649306	0.8542135394148845	0.95818583067982	1.1045952799330152	1.2690595563579061	0.8886727976949091	1.1063168767419955	1.2694010604996793	1.1283897637617246	1.290373756432297	1.1826380680667161	1.2306986329930394	1.2136637551016884	0.9661867598120404	0.7468989381619278	0.9118279228963331	1.2677953297606146	1.0898116263284738	1.0898116263284738	1.0898116263284738	1.0898116263284738	1.0898116263284738	1.0898116263284738	1.0898116263284738	1.0898116263284738	1.0898116263284738	1.0898116263284738
0.9311803806022539	0.7462618985680849	1.0949692563993414	0.9317464184759421	1.3253589151558158	1.044591540388741	0.6782500006390173	1.2543744165270867	1.2784683659260658	1.0692023489113385	0.9138867656082603	1.4089414665983269	0.6643153185483243	1.4641829316408421	1.0074182168958796	0.7198282375359304	0.8481814150765112	0.9645829826965951	0.979959584193872	1.032485080662225	0.8461330074140779	0.8012303852673691	1.1523131268333795	1.3183540640040883	1.1214870753008699	0.9998713342997377	1.0606792048003038	1.0606792048003038	1.0606792048003038	1.0606792048003038	1.0606792048003038	1.0606792048003038	1.0606792048003038	1.0606792048003038	1.0606792048003038	1.0606792048003038	1.0606792048003038	1.0606792048003038	1.0606792048003038	1.0606792048003038	1.0606792048003038	1.0606792048003038	1.0606792048003038	1.0606792048003038	1.0606792048003038	1.0606792048003038	1.0606792048003038	1.0606792048003038	1.0606792048003038	1.0606792048003038
0.846841085091736	0.871901981852253	0.8315667632908448	0.7994135921664597	0.7901366238002211	0.7234178955133677	0.9496332551146507	0.849050237838596	0.9173730126282378	0.8736565323833634	0.8619437769639968	0.8586328598027182	0.8828911047715778	0.7633552278195082	0.787588001669613	0.842413129276377	0.7613516556645242	0.9466815335403005	0.8671276713178261	0.8671442982198143	1.1103492594860962	1.0750150695358267	0.9534341352592242	0.994978037766862	0.9484466182249687	0.893276367936561	0.9801396189434516	0.9367079934400063	0.9367079934400063	0.9367079934400063	0.9367079934400063	0.9367079934400063	0.9367079934400063	0.9367079934400063	0.9367079934400063	0.9367079934400063	0.9367079934400063	0.9367079934400063	0.9367079934400063	0.9367079934400063	0.9367079934400063	0.9367079934400063	0.9367079934400063	0.9367079934400063	0.9367079934400063	0.9367079934400063	0.9367079934400063	0.9367079934400063	0.9367079934400063	0.9367079934400063
0.77759693595566	0.9707673509899095	0.9905833584840776	0.909380154356937	1.1615854764477407	1.0980473245690046	0.9957156229124227	1.1138249607119173	1.2257658343372302	1.2115740819181693	1.155127287806993	1.1402948837202573	1.1203511013212628	1.2787680448219565	1.1130425012768925	1.1533075066061704	1.1093913062842224	1.1616940751667273	1.0873376111015813	1.185878850915525	1.2906615594988258	1.3483865222580635	1.1878663412057135	1.058451202784917	1.1332667024652692	0.9978974722667148	1.18139124426216	1.220272080089492	1.196109606237063	1.152763362502429	1.1423461623513458	1.320938124051482	1.2120824450046719	1.0628981215206854	1.1374902832626788	1.1374902832626788	1.1374902832626788	1.1374902832626788	1.1374902832626788	1.1374902832626788	1.1374902832626788	1.1374902832626788	1.1374902832626788	1.1374902832626788	1.1374902832626788	1.1374902832626788	1.1374902832626788	1.1374902832626788	1.1374902832626788	1.1374902832626788
0.8497211799354477	0.6308482542324466	0.7090465940497926	0.7948823440851821	0.7619327755971371	0.9346346215410282	0.8902793911733244	1.0773073302655918	0.9359065445038112	1.0849596972281013	1.0977681984590488	1.099303769278007	1.075445761662953	1.150351676200768	1.0926394549378553	1.085638554424775	1.4075542394138179	1.0970554041342333	1.064672880413834	1.137972169536772	0.9730523708219575	1.2263380205274224	1.049737054726414	1.269476465372278	0.9832295086386307	1.1920503750211249	1.0678738853858785	1.1614211415065983	1.1510512582430616	1.2651544134581842	1.3086975448459894	1.2639767062396845	1.1404882709184905	1.2022324885790874	1.2022324885790874	1.2022324885790874	1.2022324885790874	1.2022324885790874	1.2022324885790874	1.2022324885790874	1.2022324885790874	1.2022324885790874	1.2022324885790874	1.2022324885790874	1.2022324885790874	1.2022324885790874	1.2022324885790874	1.2022324885790874	1.2022324885790874	1.2022324885790874
0.9215814904692632	0.9543104627187002	0.7415027442225693	1.0377258114727788	1.0104881023251644	0.8490942258343174	0.6495220382625875	0.922264988250449	1.0366101182047693	0.9453151416874681	0.7435685144025815	1.1831889896424637	1.0399514111923962	1.0599208368432915	0.998033709895493	0.9329378120204587	1.01369827269072	0.860817147765043	0.9345430757356405	1.269711802683002	0.991350076648719	0.9972380672122346	1.0265223133242798	1.0665160666335665	1.2386503543310565	1.2154709864328994	1.0125188700228496	1.0841647542953194	1.0325721945350894	0.9403184787975823	0.872464587133713	0.9063915329656477	0.9063915329656477	0.9063915329656477	0.9063915329656477	0.9063915329656477	0.9063915329656477	0.9063915329656477	0.9063915329656477	0.9063915329656477	0.9063915329656477	0.9063915329656477	0.9063915329656477	0.9063915329656477	0.9063915329656477	0.9063915329656477	0.9063915329656477	0.9063915329656477	0.9063915329656477	0.9063915329656477
0.4074869057139461	0.33651238117581206	0.5879556007768342	0.4865335156839016	0.4359622785693897	0.5699036308415052	0.5273942565180548	0.6638299033402424	0.6704753959993458	0.5678381448219749	0.5927715992994991	0.5926626742668408	0.6614904512084144	0.758152141451961	0.5808019264462648	0.6188209164345255	0.7197160685792455	0.6171569002129698	0.7297180005873943	0.6787093025137505	0.715523286222705	0.580073343766696	0.7119422947121617	0.7749614381423674	0.6644275999836263	0.8888723504032711	0.7827004417879809	0.9957464536285023	0.9826125545462118	1.0577065806302184	1.0394782760546908	1.0485924283424548	1.0485924283424548	1.0485924283424548	1.0485924283424548	1.0485924283424548	1.0485924283424548	1.0485924283424548	1.0485924283424548	1.0485924283424548	1.0485924283424548	1.0485924283424548	1.0485924283424548	1.0485924283424548	1.0485924283424548	1.0485924283424548	1.0485924283424548	1.0485924283424548	1.0485924283424548	1.0485924283424548
1.1288414787742442	1.0325025932375906	0.8753298061873306	0.9301708770581759	1.1005634537667295	0.8271407484280553	0.9362519730266908	0.9748714526178155	0.9035594360177226	0.8708243745546775	1.1775459157296309	1.0740983484439286	0.9120354135819398	0.96279994217918	1.1606457263486543	0.9986846061181528	0.9535732591492341	0.9478607695332951	1.1556398942071326	1.0254417577874835	0.9388259209795627	1.0528213341667954	1.0119327006920882	1.0098406781946807	1.0622314191698348	1.142044929603213	1.0975800989092626	0.7054638448125904	0.9360803836055902	0.9407333467583459	0.9430313831074862	0.9418823649329161	0.9418823649329161	0.9418823649329161	0.9418823649329161	0.9418823649329161	0.9418823649329161	0.9418823649329161	0.9418823649329161	0.9418823649329161	0.9418823649329161	0.9418823649329161	0.9418823649329161	0.9418823649329161	0.9418823649329161	0.9418823649329161	0.9418823649329161	0.9418823649329161	0.9418823649329161	0.9418823649329161
0.9783575237863595	1.0328458618588887	1.009839285752059	0.8033429203841592	0.7194120442890709	0.8390820473754611	0.7934685303768412	1.1506853190905488	1.0469298873079187	0.8161162720079835	1.0581780802222207	0.9313040866051114	0.8570146438939589	0.9061853607553215	0.8432236069896217	0.8379120384439421	0.9260890208657143	1.0074424883831867	1.061077248043874	0.9172050049818228	0.9744358304323771	1.07947381038414	1.1870726135091896	0.6842860865169135	0.9087205850228378	0.9514993567254828	0.964357682110154	0.9792818875931373	0.9322071910809506	1.0944503704237503	0.9621355007111971	1.0768070291159753	1.0194712649135862	1.0194712649135862	1.0194712649135862	1.0194712649135862	1.0194712649135862	1.0194712649135862	1.0194712649135862	1.0194712649135862	1.0194712649135862	1.0194712649135862	1.0194712649135862	1.0194712649135862	1.0194712649135862	1.0194712649135862	1.0194712649135862	1.0194712649135862	1.0194712649135862	1.0194712649135862
0.6728235768611718	0.8473674894824278	0.7134095840968678	0.7534723795065055	0.7356947302800333	0.8779683181441765	0.9044113646879034	0.7060019491130706	0.8521057990319704	0.8307594776605437	0.8859932323788687	0.8591144122332065	0.8654290629545999	1.1043796238187096	0.7286203082856723	1.1386399059972425	1.0671728140914325	1.0282733071167778	1.2063677658256482	0.8765573427485501	1.2377437061319243	1.3071692081153643	1.017352902460988	1.1429976342805588	1.1615326196033582	1.0168657902402123	0.9854968920877597	1.1117604936840593	1.091789323375722	1.0353367201812482	1.063563021778485	1.063563021778485	1.063563021778485	1.063563021778485	1.063563021778485	1.063563021778485	1.063563021778485	1.063563021778485	1.063563021778485	1.063563021778485	1.063563021778485	1.063563021778485	1.063563021778485	1.063563021778485	1.063563021778485	1.063563021778485	1.063563021778485	1.063563021778485	1.063563021778485	1.063563021778485
0.7610903260034909	0.5713864509208824	0.703993815862113	0.8260467055484124	0.8736081037651569	0.8955232846298734	1.0519508642906787	0.97363515503248	1.0685580944684125	0.9835520772532387	1.068656150816492	1.1186987164891142	1.2313598999099995	1.1766604417704014	0.9679172348146531	1.0496159232257842	1.1188213550561164	1.2065687255278157	1.3132775878803085	1.1728398395366364	1.0042683950516489	1.221073963806245	1.1775649558799053	1.1993194598430752	1.1993194598430752	1.1993194598430752	1.1993194598430752	1.1993194598430752	1.1993194598430752	1.1993194598430752	1.1993194598430752	1.1993194598430752	1.1993194598430752	1.1993194598430752	1.1993194598430752	1.1993194598430752	1.1993194598430752	1.1993194598430752	1.1993194598430752	1.1993194598430752	1.1993194598430752	1.1993194598430752	1.1993194598430752	1.1993194598430752	1.1993194598430752	1.1993194598430752	1.1993194598430752	1.1993194598430752	1.1993194598430752	1.1993194598430752
0.7228193337337644	0.9837398628547963	0.970612869112167	1.1076054656684304	0.9799449591994214	0.8368781144082994	0.9666041314942468	0.92865152536718	1.0095192583394512	0.9707960295601237	1.132862487365825	0.9783577549733136	1.0043322693740597	1.0289521487628874	1.0436690880173136	1.011422021808235	1.1359066218080967	1.057023621258837	1.09636752275277	0.9868928442575284	1.125627393311329	0.9068180523004246	1.055648187968581	0.9812331201345028	0.9812331201345028	0.9812331201345028	0.9812331201345028	0.9812331201345028	0.9812331201345028	0.9812331201345028	0.9812331201345028	0.9812331201345028	0.9812331201345028	0.9812331201345028	0.9812331201345028	0.9812331201345028	0.9812331201345028	0.9812331201345028	0.9812331201345028	0.9812331201345028	0.9812331201345028	0.9812331201345028	0.9812331201345028	0.9812331201345028	0.9812331201345028	0.9812331201345028	0.9812331201345028	0.9812331201345028	0.9812331201345028	0.9812331201345028
0.6184509966039907	0.7697745308679766	1.0482465797753822	0.6335419362669751	0.7801197595514193	0.8928032847332098	0.5757653763306194	0.4291684138134542	0.5743413579066328	0.6415781106643598	0.7544699069817893	0.7016630656732508	0.7267993349639021	0.8448642648947509	1.0564068472955166	0.8128497008106415	0.8638100987526129	1.0106243151519567	0.8461153147492623	1.077629069569176	1.046886566070103	0.9428817943441282	0.9163425736214799	0.8279914752816545	0.769578002137981	1.0015219799398138	1.105760851348265	0.8385546624601614	1.0553185547392365	0.9559197662115838	1.0056191604754101	1.0056191604754101	1.0056191604754101	1.0056191604754101	1.0056191604754101	1.0056191604754101	1.0056191604754101	1.0056191604754101	1.0056191604754101	1.0056191604754101	1.0056191604754101	1.0056191604754101	1.0056191604754101	1.0056191604754101	1.0056191604754101	1.0056191604754101	1.0056191604754101	1.0056191604754101	1.0056191604754101	1.0056191604754101
1.2151303700396945	1.0812683409436725	0.9843583976980651	0.9861194001485961	1.06429733762314	0.9319795715167215	1.2274241875222436	0.8286164034065635	0.7068285170170222	1.0922439245596087	1.195578232617478	0.8970262855550569	0.9005191759288307	0.8503954247366269	1.0927436960180332	0.7778775120964879	0.5764976270439877	0.8863410404068175	0.8861090913789543	0.9579532593486618	1.144020324438657	0.9624396046224047	0.9602618757717065	0.6892676596115539	0.8548421082924204	1.1000966787809776	0.7651339018180072	0.7752068501599976	0.7061895685520031	0.8988055176832291	1.1564380462443535	0.8772044301427999	1.0168212381935768	1.0168212381935768	1.0168212381935768	1.0168212381935768	1.0168212381935768	1.0168212381935768	1.0168212381935768	1.0168212381935768	1.0168212381935768	1.0168212381935768	1.0168212381935768	1.0168212381935768	1.0168212381935768	1.0168212381935768	1.0168212381935768	1.0168212381935768	1.0168212381935768	1.0168212381935768
0.9002168799302471	0.768094797387523	0.7913426245463318	0.7928667590880764	0.7268147384810761	0.8421852267733526	0.6966579781407534	0.9805353135248989	0.9550078318994606	0.7212474285120047	0.886957936407744	0.8927728354110737	0.9847751636807437	0.9279463062370528	1.0374194465065352	0.9585228868527471	0.645532724501278	0.9985867235949083	0.8715417731106286	0.8860957863309585	0.8752012769197994	0.8713792191365337	1.0819104060619253	1.0066366523120502	1.0142982905287319	1.0188860726572506	0.8858086549468257	0.7140430040168472	0.7337349643894907	1.0788342662924215	0.9693194970243862	1.0050326003606167	0.9847585778715161	1.1143450841741216	1.0689560927366186	1.09165058845537	1.09165058845537	1.09165058845537	1.09165058845537	1.09165058845537	1.09165058845537	1.09165058845537	1.09165058845537	1.09165058845537	1.09165058845537	1.09165058845537	1.09165058845537	1.09165058845537	1.09165058845537	1.09165058845537
0.7224291301018039	0.6022623254975386	0.6212881116497131	0.7508608299749088	0.6617991066021578	0.6391056626752437	0.6691508850182646	0.5715704880160879	0.4728267011502754	0.7840373431306444	0.7625215969787549	0.6461128959941196	0.6177584958419323	0.6261496142989648	0.7961840892966322	0.6765273193378039	0.6746347699360916	0.7078355002248948	0.654420438455917	0.8184772759323626	0.6961100830167514	0.8186964975429484	0.6057006447831901	0.6691549324353924	0.7046556314834037	0.6847117539337426	0.6637754704887778	0.7366926108688678	0.7002340406788228	0.7002340406788228	0.7002340406788228	0.7002340406788228	0.7002340406788228	0.7002340406788228	0.7002340406788228	0.7002340406788228	0.7002340406788228	0.7002340406788228	0.7002340406788228	0.7002340406788228	0.7002340406788228	0.7002340406788228	0.7002340406788228	0.7002340406788228	0.7002340406788228	0.7002340406788228	0.7002340406788228	0.7002340406788228	0.7002340406788228	0.7002340406788228
0.6315408723115196	0.5938514371075004	0.606356715657758	0.41061979337710797	0.36110278294328935	0.6856274204689227	0.6785318624891921	0.6586696667616729	0.4941142665473494	0.7040723963340897	0.863435976777898	0.6625249022966422	0.4581613051791864	0.4014679522458282	0.4887081748807679	0.665425550285314	0.5264950300055506	0.7457512950177014	0.7909425873707259	0.6053005676772675	0.6395594374019052	0.465805778551857	0.7825003580359545	0.8689714865872685	0.7958149509275607	0.5018832819030962	0.6410439723569719	0.5230812693123978	0.5831991492073805	0.5531402092598892	0.5531402092598892	0.5531402092598892	0.5531402092598892	0.5531402092598892	0.5531402092598892	0.5531402092598892	0.5531402092598892	0.5531402092598892	0.5531402092598892	0.5531402092598892	0.5531402092598892	0.5531402092598892	0.5531402092598892	0.5531402092598892	0.5531402092598892	0.5531402092598892	0.5531402092598892	0.5531402092598892	0.5531402092598892	0.5531402092598892
0.5838205741604324	0.6595960076076525	0.707008443087991	0.6321245318215029	0.8810130561880718	0.7204979255137058	0.8459195332828929	0.8704068856382376	0.8996436487900278	0.7972325642097214	0.9250468944081441	0.8841875265000589	0.9400063789135491	0.6822485150427908	0.7743260156868219	0.8678709924252297	0.818397675434842	0.8047637844955458	0.8461453822730945	0.9753007906446146	0.9053439299930047	0.805792132755191	0.7858298710682944	0.8887419497948761	0.8597290507848784	0.975541669909843	0.9176353603473607	0.9176353603473607	0.9176353603473607	0.9176353603473607	0.9176353603473607	0.9176353603473607	0.9176353603473607	0.9176353603473607	0.9176353603473607	0.9176353603473607	0.9176353603473607	0.9176353603473607	0.9176353603473607	0.9176353603473607	0.9176353603473607	0.9176353603473607	0.9176353603473607	0.9176353603473607	0.9176353603473607	0.9176353603473607	0.9176353603473607	0.9176353603473607	0.9176353603473607	0.9176353603473607
0.6969984185805946	0.7372458829216463	0.7899606657292196	0.7567152217251474	0.7035888444176241	0.8448998720996328	0.8436873627114199	0.7661460982092299	0.7711043694248583	0.6409694784230789	0.8578379101790278	0.9379915557520448	0.7703472333299133	0.9258114216651147	0.7338645799567612	0.9070449845770553	0.9205603463245047	0.7633437689770262	0.8179177231695889	0.8852845146021749	0.8645351286639459	0.8396303236767492	0.8520827261703475	0.8520827261703475	0.8520827261703475	0.8520827261703475	0.8520827261703475	0.8520827261703475	0.8520827261703475	0.8520827261703475	0.8520827261703475	0.8520827261703475	0.8520827261703475	0.8520827261703475	0.8520827261703475	0.8520827261703475	0.8520827261703475	0.8520827261703475	0.8520827261703475	0.8520827261703475	0.8520827261703475	0.8520827261703475	0.8520827261703475	0.8520827261703475	0.8520827261703475	0.8520827261703475	0.8520827261703475	0.8520827261703475	0.8520827261703475	0.8520827261703475
0.650318461140105	0.8433644667654597	0.7601842336612386	0.8021274777768798	0.6955241659214343	0.7072125085055456	0.6877155447272966	0.8494925948239245	0.7830928622677883	0.6943434260220875	0.6076332116800116	0.8371065001175404	0.6260796098717231	0.6169972003288382	0.6502108808726602	0.7508036312105969	0.6321112251407108	0.6519065838973471	0.6914462989409097	0.645916946964408	0.6806843795531297	0.7398035787994954	0.7183018272335875	0.6478929824069996	0.7261601363199587	0.6656809467852904	0.8273401405081157	0.7465105436467031	0.7465105436467031	0.7465105436467031	0.7465105436467031	0.7465105436467031	0.7465105436467031	0.7465105436467031	0.7465105436467031	0.7465105436467031	0.7465105436467031	0.7465105436467031	0.7465105436467031	0.7465105436467031	0.7465105436467031	0.7465105436467031	0.7465105436467031	0.7465105436467031	0.7465105436467031	0.7465105436467031	0.7465105436467031	0.7465105436467031	0.7465105436467031	0.7465105436467031
0.8290542685070904	1.0002388410355636	0.9278904529130205	0.8628998331510493	0.8774984952332798	1.0202686190035464	0.7739479749991505	0.7223813937941241	0.7185823019734169	1.0075665337905568	1.0778554526857802	1.1420924509266477	0.6547312938803783	1.1443756029983085	0.8098336520894432	0.7552050158333414	0.8560208368793929	0.8838957611739425	0.8333077782770938	0.8143195706125101	0.7083803669527764	0.8155023547063762	0.9181777666740867	0.8461447866609855	0.829410767017672	0.9146153317582277	1.0803600103748965	0.9392072712697864	0.7541778096357568	0.8466925404527715	0.8466925404527715	0.8466925404527715	0.8466925404527715	0.8466925404527715	0.8466925404527715	0.8466925404527715	0.8466925404527715	0.8466925404527715	0.8466925404527715	0.8466925404527715	0.8466925404527715	0.8466925404527715	0.8466925404527715	0.8466925404527715	0.8466925404527715	0.8466925404527715	0.8466925404527715	0.8466925404527715	0.8466925404527715	0.8466925404527715
0.8797161269411915	0.8398358673939906	0.913856649968801	0.9195326316465442	1.0135378180524688	0.86272898114537	0.8594011251093142	1.0337555811437056	0.8465353172811635	0.8228386233882597	0.9370587981480413	0.7557358375367104	1.0334949030449105	1.1209776378590073	0.9247916613989163	0.8818307759619932	1.1518777201467043	1.1576551728224445	1.008936465653721	0.8403146623338146	0.9489614947776418	0.9798567703391127	0.948534306723353	1.085168993482603	0.7778710569894094	0.8836217209660103	1.0451741483264576	0.9975790240324685	0.9797654192116695	0.8148228703734721	1.0095005881850185	0.9192168432393326	0.7503362472202532	0.9482247335205022	1.0725538019820817	0.7152672726159339	1.106730185679954	1.0282838795727927	1.0675070326263734	1.0675070326263734	1.0675070326263734	1.0675070326263734	1.0675070326263734	1.0675070326263734	1.0675070326263734	1.0675070326263734	1.0675070326263734	1.0675070326263734	1.0675070326263734	1.0675070326263734
0.06991049888188003	0.11828088351409047	0.03899283357644002	0.16756749871742055	0.040585342671589426	0.13845638808407523	0.03484404857969148	0.09345171395109882	0.14686330215262947	0.039997317501210224	0.09718007840532093	0.08539429691224534	0.05386735334481112	0.15073391376795917	0.0868425918093404	0.015283080602569155	0.02966388836250223	0.13310316466892322	0.10670897594827132	0.3708169305825871	0.09537472673595705	0.25488041597332933	0.045495688740157525	0.1679822624318737	0.08566977260852263	0.059876496074263576	0.022296707682618832	0.09677987385861703	0.06476985423518945	0.07243839475514763	0.12025020580352015	0.073851440188342	0.0	0.1369490308728775	0.058545903952739654	0.027018960065935172	0.07867860066470794	0.06037020786978809	0.15774330656606633	0.11451573413470545	0.142955475349419	0.10701011156585322	0.1249827934576361	0.1249827934576361	0.1249827934576361	0.1249827934576361	0.1249827934576361	0.1249827934576361	0.1249827934576361	0.1249827934576361
0.788955834724924	0.6569653554247313	0.8097398082201366	0.8698218092844824	0.9033538823065823	0.6811681835694059	0.7881035966315199	0.8011397959654969	0.9476748374336101	0.8517334187412543	0.9812243568341631	1.0166114097226226	1.1384460699563514	0.917030751365916	1.0097490223200345	1.1535910667393392	1.109395152874782	1.0407773314723827	1.2369860715818555	1.1355193481312875	1.1659983055588101	0.9882974708235095	1.12151635105907	1.074013109004453	1.054271035662151	1.0854755541759622	1.0491017975890133	1.1512647846759771	1.1001832911324954	1.1001832911324954	1.1001832911324954	1.1001832911324954	1.1001832911324954	1.1001832911324954	1.1001832911324954	1.1001832911324954	1.1001832911324954	1.1001832911324954	1.1001832911324954	1.1001832911324954	1.1001832911324954	1.1001832911324954	1.1001832911324954	1.1001832911324954	1.1001832911324954	1.1001832911324954	1.1001832911324954	1.1001832911324954	1.1001832911324954	1.1001832911324954
1.0469407140513798	0.9935350246030434	0.7778372179090183	1.0447445987197426	0.8630018782291544	1.0162898165442076	1.055865099833599	0.6950366871683601	0.937272184955388	0.9013154614593955	0.9380679376024573	0.8143298961823577	1.076267134535578	1.0358195370963914	1.0335813024474831	1.0311090929607123	1.162721699907818	1.0369484637834718	0.9890403061258153	1.0625351862477583	0.9292757290251029	1.0053201106663334	1.0029453715465186	0.9165340267647448	0.925881126742413	0.9212075767535789	0.9212075767535789	0.9212075767535789	0.9212075767535789	0.9212075767535789	0.9212075767535789	0.9212075767535789	0.9212075767535789	0.9212075767535789	0.9212075767535789	0.9212075767535789	0.9212075767535789	0.9212075767535789	0.9212075767535789	0.9212075767535789	0.9212075767535789	0.9212075767535789	0.9212075767535789	0.9212075767535789	0.9212075767535789	0.9212075767535789	0.9212075767535789	0.9212075767535789	0.9212075767535789	0.9212075767535789
0.8669696194695513	0.940311830984574	0.9881366820373637	0.8928220116245101	0.9398661110436715	0.8266404702379181	0.8365625042090327	0.9141086118820486	0.974437609836022	1.0731746903898614	1.0042049283388133	0.9750062841313496	0.8785134913370468	1.007372620806038	1.033482569485942	1.037792102183741	0.9697544961809484	1.0357429781782788	0.7921702157487346	0.9276666463860134	1.0321649164768114	0.9799157814314126	0.9799157814314126	0.9799157814314126	0.9799157814314126	0.9799157814314126	0.9799157814314126	0.9799157814314126	0.9799157814314126	0.9799157814314126	0.9799157814314126	0.9799157814314126	0.9799157814314126	0.9799157814314126	0.9799157814314126	0.9799157814314126	0.9799157814314126	0.9799157814314126	0.9799157814314126	0.9799157814314126	0.9799157814314126	0.9799157814314126	0.9799157814314126	0.9799157814314126	0.9799157814314126	0.9799157814314126	0.9799157814314126	0.9799157814314126	0.9799157814314126	0.9799157814314126
0.7630345305121315	0.65646138069891	0.9061958088583666	0.7604644030672648	1.038707989242691	0.7799421258330447	0.9070151338131545	0.9494380023524986	0.7869499069194752	0.917601414770002	0.7736066424407246	0.78140168979352	0.8336381001509812	0.8975581079252866	0.7682133425493137	0.7843828124238273	0.9735169783748652	0.984097138960399	0.8869253304834153	0.8876967012246512	0.9239190299756004	0.8396431241602125	0.7704920703063122	0.8050675972332623	0.8050675972332623	0.8050675972332623	0.8050675972332623	0.8050675972332623	0.8050675972332623	0.8050675972332623	0.8050675972332623	0.8050675972332623	0.8050675972332623	0.8050675972332623	0.8050675972332623	0.8050675972332623	0.8050675972332623	0.8050675972332623	0.8050675972332623	0.8050675972332623	0.8050675972332623	0.8050675972332623	0.8050675972332623	0.8050675972332623	0.8050675972332623	0.8050675972332623	0.8050675972332623	0.8050675972332623	0.8050675972332623	0.8050675972332623
0.6935225405082004	0.5969228654027101	0.5952121704950721	0.5585719513161097	0.686607075667782	0.5347931983101389	0.5992667246905706	0.7181769949940245	0.7621040638167894	0.8240896038476246	0.6163062209418836	0.8064479148722106	0.7273599429896865	0.9482865066551648	0.9094444722536232	0.7380384307602844	0.47521743286287355	0.6341523878297204	0.563541499628391	0.3827582871559678	0.5306982052674893	0.4567282462117286	0.4567282462117286	0.4567282462117286	0.4567282462117286	0.4567282462117286	0.4567282462117286	0.4567282462117286	0.4567282462117286	0.4567282462117286	0.4567282462117286	0.4567282462117286	0.4567282462117286	0.4567282462117286	0.4567282462117286	0.4567282462117286	0.4567282462117286	0.4567282462117286	0.4567282462117286	0.4567282462117286	0.4567282462117286	0.4567282462117286	0.4567282462117286	0.4567282462117286	0.4567282462117286	0.4567282462117286	0.4567282462117286	0.4567282462117286	0.4567282462117286	0.4567282462117286
1.0573465518118872	1.0256432975119705	0.9977582835096563	1.1517095552965173	1.2093297906634375	0.8428525589782574	0.8941944468424913	1.010991719657781	0.9935838203117017	0.9900731439002501	1.072844754825076	1.0594686170108227	0.859233005568877	0.9621989594776474	1.0130779167688282	1.1589113501709234	1.0009079607894884	1.1412001269785979	0.8893291112006689	1.2181520145118216	1.0076748274267235	1.109280999442797	1.1648258849892992	1.20285564100291	1.089857300517816	1.146356470760363	1.146356470760363	1.146356470760363	1.146356470760363	1.146356470760363	1.146356470760363	1.146356470760363	1.146356470760363	1.146356470760363	1.146356470760363	1.146356470760363	1.146356470760363	1.146356470760363	1.146356470760363	1.146356470760363	1.146356470760363	1.146356470760363	1.146356470760363	1.146356470760363	1.146356470760363	1.146356470760363	1.146356470760363	1.146356470760363	1.146356470760363	1.146356470760363
0.9052041680767876	0.8589112010639413	0.9806375465571462	0.8641447419951706	0.8690109649291937	0.8570620874658695	0.9410673194434171	0.8429998859350267	0.9794923487950368	0.7803453401707877	0.9801542852395028	1.0386001916916192	0.9415122691013009	1.0181288471795227	0.7964782817726969	0.8276000677517336	1.0147334532938783	1.0520014843629901	0.7442506004563626	1.0324280815016043	0.8883393409789834	0.8883393409789834	0.8883393409789834	0.8883393409789834	0.8883393409789834	0.8883393409789834	0.8883393409789834	0.8883393409789834	0.8883393409789834	0.8883393409789834	0.8883393409789834	0.8883393409789834	0.8883393409789834	0.8883393409789834	0.8883393409789834	0.8883393409789834	0.8883393409789834	0.8883393409789834	0.8883393409789834	0.8883393409789834	0.8883393409789834	0.8883393409789834	0.8883393409789834	0.8883393409789834	0.8883393409789834	0.8883393409789834	0.8883393409789834	0.8883393409789834	0.8883393409789834	0.8883393409789834
0.5845474184929467	0.5791918878004686	0.5203503043368051	0.7375208813948317	0.6613077133358989	0.7638482127096876	0.6252737689110002	0.5933433745917344	0.5228204413332703	0.6028882747124367	0.6179970132505063	0.5439685169618632	0.6035933903352432	0.903767245520905	0.9926810628110015	0.8566488122926572	0.7184657790035563	0.6592417220269419	0.7937430461850835	0.6207501105557754	0.5253639888034811	0.7292062486055624	0.6272851187045217	0.6272851187045217	0.6272851187045217	0.6272851187045217	0.6272851187045217	0.6272851187045217	0.6272851187045217	0.6272851187045217	0.6272851187045217	0.6272851187045217	0.6272851187045217	0.6272851187045217	0.6272851187045217	0.6272851187045217	0.6272851187045217	0.6272851187045217	0.6272851187045217	0.6272851187045217	0.6272851187045217	0.6272851187045217	0.6272851187045217	0.6272851187045217	0.6272851187045217	0.6272851187045217	0.6272851187045217	0.6272851187045217	0.6272851187045217	0.6272851187045217
0.8496659938690592	0.8553276221692493	0.8077975635481586	0.9364499446174335	0.8663401554312705	0.9179551176445477	0.9002689842724305	0.9237884703171935	0.8754173483795364	0.8596277750972765	0.9180492534582991	0.8906821366919323	0.8619471993267238	1.0076490622255276	0.8997362769009027	0.898299885334816	0.8747994207876912	0.8963646096141146	0.8978442249380565	1.0635234316197062	0.9806838282788812	0.9806838282788812	0.9806838282788812	0.9806838282788812	0.9806838282788812	0.9806838282788812	0.9806838282788812	0.9806838282788812	0.9806838282788812	0.9806838282788812	0.9806838282788812	0.9806838282788812	0.9806838282788812	0.9806838282788812	0.9806838282788812	0.9806838282788812	0.9806838282788812	0.9806838282788812	0.9806838282788812	0.9806838282788812	0.9806838282788812	0.9806838282788812	0.9806838282788812	0.9806838282788812	0.9806838282788812	0.9806838282788812	0.9806838282788812	0.9806838282788812	0.9806838282788812	0.9806838282788812
0.6406597066280991	0.5378753600182312	0.9166899304985626	0.7820770483159395	0.5206952118745619	0.6671874780902226	0.5143429396394351	0.8127744417375647	0.8508961505358421	0.9066885418884719	0.8550554613916101	0.66061651091481	0.7412040458624201	0.8004288763204274	0.9102545775130352	0.5928101707528021	0.7024063218152221	0.6814317907891084	0.7866297633997644	1.0154302805031763	0.5991973352041713	0.701395496075607	0.7236407945693342	0.7724415839686067	0.7345379325886194	0.6502996841122122	0.7694504811529562	0.6390804799978874	0.679372819524358	0.7852632879466481	0.6670444902672896	0.611275691606498	0.8782289480002031	0.9953683781084999	0.6838468960592956	0.8396076370838977	0.8396076370838977	0.8396076370838977	0.8396076370838977	0.8396076370838977	0.8396076370838977	0.8396076370838977	0.8396076370838977	0.8396076370838977	0.8396076370838977	0.8396076370838977	0.8396076370838977	0.8396076370838977	0.8396076370838977	0.8396076370838977
0.8471595615100322	0.8843063852034005	0.8309601519774923	0.9261401975055643	0.7377446142738969	0.9229613795307253	0.8131072356829117	0.7110819052360494	0.8581519336214672	0.8109824062297759	0.9478395428272376	0.7957137360309223	0.9044504737937782	0.8259970255770576	0.848287340921641	0.939668412238149	0.893977876579895	0.893977876579895	0.893977876579895	0.893977876579895	0.893977876579895	0.893977876579895	0.893977876579895	0.893977876579895	0.893977876579895	0.893977876579895	0.893977876579895	0.893977876579895	0.893977876579895	0.893977876579895	0.893977876579895	0.893977876579895	0.893977876579895	0.893977876579895	0.893977876579895	0.893977876579895	0.893977876579895	0.893977876579895	0.893977876579895	0.893977876579895	0.893977876579895	0.893977876579895	0.893977876579895	0.893977876579895	0.893977876579895	0.893977876579895	0.893977876579895	0.893977876579895	0.893977876579895	0.893977876579895
0.726905030023805	0.8944794686532667	0.925847748673085	0.8196355301050038	0.6793295480732949	0.6501494612991805	0.8751597201927949	0.7186815823661284	0.7533472907958172	0.787901077268818	0.6692762043188895	0.8266577669432065	0.8504310297613759	0.8392868888969781	0.7909201382795635	0.9551004620986137	0.6622872991944324	0.7103254716168383	0.7316309065837104	0.7775046354296808	0.9078535800129786	0.7800827910886207	0.8552278522761458	0.8870829787353405	0.871155415505743	0.871155415505743	0.871155415505743	0.871155415505743	0.871155415505743	0.871155415505743	0.871155415505743	0.871155415505743	0.871155415505743	0.871155415505743	0.871155415505743	0.871155415505743	0.871155415505743	0.871155415505743	0.871155415505743	0.871155415505743	0.871155415505743	0.871155415505743	0.871155415505743	0.871155415505743	0.871155415505743	0.871155415505743	0.871155415505743	0.871155415505743	0.871155415505743	0.871155415505743
1.048753978260889	0.7730453043424368	1.011717653198139	1.0157951540059384	0.7913204787868908	1.1624446118245761	0.7606136012147594	1.059964727163141	0.9287591473100778	1.0104539987294736	1.0047945246561454	1.0396103881954266	0.9953847142701401	0.8105483209749715	1.0310120559563756	0.9011225573905146	0.736931086335409	0.8924285538297141	0.8146798200825616	0.8146798200825616	0.8146798200825616	0.8146798200825616	0.8146798200825616	0.8146798200825616	0.8146798200825616	0.8146798200825616	0.8146798200825616	0.8146798200825616	0.8146798200825616	0.8146798200825616	0.8146798200825616	0.8146798200825616	0.8146798200825616	0.8146798200825616	0.8146798200825616	0.8146798200825616	0.8146798200825616	0.8146798200825616	0.8146798200825616	0.8146798200825616	0.8146798200825616	0.8146798200825616	0.8146798200825616	0.8146798200825616	0.8146798200825616	0.8146798200825616	0.8146798200825616	0.8146798200825616	0.8146798200825616	0.8146798200825616
0.7865960932593152	0.6843902072792551	0.6935875660252957	0.6511611455394293	0.6827772199722808	0.7524946342893725	0.5763811967340823	0.5613493888339683	0.7635303378200757	0.6409306848286848	0.7343096199520196	0.847036624139578	0.5949141419588653	0.6604659554988769	0.6851856715390994	0.7111762093704295	0.7432040341101875	0.7195163346569583	0.6936465376351932	0.7748976332139736	0.7046221169536679	0.7397598750838207	0.7397598750838207	0.7397598750838207	0.7397598750838207	0.7397598750838207	0.7397598750838207	0.7397598750838207	0.7397598750838207	0.7397598750838207	0.7397598750838207	0.7397598750838207	0.7397598750838207	0.7397598750838207	0.7397598750838207	0.7397598750838207	0.7397598750838207	0.7397598750838207	0.7397598750838207	0.7397598750838207	0.7397598750838207	0.7397598750838207	0.7397598750838207	0.7397598750838207	0.7397598750838207	0.7397598750838207	0.7397598750838207	0.7397598750838207	0.7397598750838207	0.7397598750838207
0.8735927645917214	0.6889565832074916	0.7914536587850658	0.9106553040409593	0.9498311090341844	0.8199683241139232	0.8561292067256543	0.7441282753737352	0.849548892032903	0.7262442465047051	0.787896569268804	0.787896569268804	0.787896569268804	0.787896569268804	0.787896569268804	0.787896569268804	0.787896569268804	0.787896569268804	0.787896569268804	0.787896569268804	0.787896569268804	0.787896569268804	0.787896569268804	0.787896569268804	0.787896569268804	0.787896569268804	0.787896569268804	0.787896569268804	0.787896569268804	0.787896569268804	0.787896569268804	0.787896569268804	0.787896569268804	0.787896569268804	0.787896569268804	0.787896569268804	0.787896569268804	0.787896569268804	0.787896569268804	0.787896569268804	0.787896569268804	0.787896569268804	0.787896569268804	0.787896569268804	0.787896569268804	0.787896569268804	0.787896569268804	0.787896569268804	0.787896569268804	0.787896569268804
0.7640079925295102	0.7604857201586609	0.7313841859620284	0.5949758191149794	0.6995806401115237	0.5643555420676102	0.881493146911377	0.682325383780688	0.9326967538575148	0.791932997872851	0.6701111957970582	0.5193178887850801	0.7036550188969065	0.6245647062298737	0.6809056480645032	0.8759761924724149	0.656494326705229	0.8274809283991049	0.7419876275521671	0.7419876275521671	0.7419876275521671	0.7419876275521671	0.7419876275521671	0.7419876275521671	0.7419876275521671	0.7419876275521671	0.7419876275521671	0.7419876275521671	0.7419876275521671	0.7419876275521671	0.7419876275521671	0.7419876275521671	0.7419876275521671	0.7419876275521671	0.7419876275521671	0.7419876275521671	0.7419876275521671	0.7419876275521671	0.7419876275521671	0.7419876275521671	0.7419876275521671	0.7419876275521671	0.7419876275521671	0.7419876275521671	0.7419876275521671	0.7419876275521671	0.7419876275521671	0.7419876275521671	0.7419876275521671	0.7419876275521671
0.7468172599785138	0.9526873046075413	0.7086324792301633	0.8565355387389156	0.941281071110627	0.975567041737077	0.6364886053130465	0.9632261054137278	0.5514439597441235	0.8587385418665838	0.8803213212303459	0.8042384608108535	0.7603791541295214	1.0281629677334903	0.957925161881751	0.6730267383766769	0.8699769253303646	1.0468331619172206	0.9266238917345138	0.8761456470844158	0.9597811840091642	1.020658699297779	0.6586659482728351	0.9742597821535449	0.8903715945353843	0.8878711995131163	0.9194091436404698	0.9480831187236876	1.0111038219261297	0.7276875109032527	0.930239073170294	0.8289632920367732	0.8289632920367732	0.8289632920367732	0.8289632920367732	0.8289632920367732	0.8289632920367732	0.8289632920367732	0.8289632920367732	0.8289632920367732	0.8289632920367732	0.8289632920367732	0.8289632920367732	0.8289632920367732	0.8289632920367732	0.8289632920367732	0.8289632920367732	0.8289632920367732	0.8289632920367732	0.8289632920367732
0.6737318825882453	0.717472679638381	0.6078093949510674	0.5224177393890737	0.5105247688833656	0.6872505206921213	0.7511609035818255	0.5407173592605513	0.7655462268717786	0.8027478768443834	0.8383739139120067	0.9732383796086933	0.6280978125083464	0.6013423023414839	0.7740508593049533	0.8138783693013257	0.5908753434718386	0.4255304974246149	0.46837608550355536	0.7045927954077951	0.6981755970118136	0.5930011072689951	0.6592341081386738	0.7435082849683982	0.7013711965535359	0.7013711965535359	0.7013711965535359	0.7013711965535359	0.7013711965535359	0.7013711965535359	0.7013711965535359	0.7013711965535359	0.7013711965535359	0.7013711965535359	0.7013711965535359	0.7013711965535359	0.7013711965535359	0.7013711965535359	0.7013711965535359	0.7013711965535359	0.7013711965535359	0.7013711965535359	0.7013711965535359	0.7013711965535359	0.7013711965535359	0.7013711965535359	0.7013711965535359	0.7013711965535359	0.7013711965535359	0.7013711965535359
0.887637326093022	0.9363903171399286	1.0033025621070217	0.9084522262237813	1.0199713517267015	0.982180605646975	0.9946459355557664	0.9759570315136543	1.0500939875418454	0.6877697022676043	0.815948008013711	0.7518588551406576	0.7518588551406576	0.7518588551406576	0.7518588551406576	0.7518588551406576	0.7518588551406576	0.7518588551406576	0.7518588551406576	0.7518588551406576	0.7518588551406576	0.7518588551406576	0.7518588551406576	0.7518588551406576	0.7518588551406576	0.7518588551406576	0.7518588551406576	0.7518588551406576	0.7518588551406576	0.7518588551406576	0.7518588551406576	0.7518588551406576	0.7518588551406576	0.7518588551406576	0.7518588551406576	0.7518588551406576	0.7518588551406576	0.7518588551406576	0.7518588551406576	0.7518588551406576	0.7518588551406576	0.7518588551406576	0.7518588551406576	0.7518588551406576	0.7518588551406576	0.7518588551406576	0.7518588551406576	0.7518588551406576	0.7518588551406576	0.7518588551406576
0.6781977624975326	0.4357585325386815	0.6459268066946442	0.6199929839080123	0.7876814563245039	0.520165108189958	0.6197846436873953	0.4629774676927019	0.7553572357250358	0.5480463705474518	0.8745044093312506	0.9455043052865002	0.5539836965335723	0.48577565181401955	0.8331720795431122	0.5564441494514915	0.8898735725456389	0.5497664165167983	0.7198199945312186	0.7198199945312186	0.7198199945312186	0.7198199945312186	0.7198199945312186	0.7198199945312186	0.7198199945312186	0.7198199945312186	0.7198199945312186	0.7198199945312186	0.7198199945312186	0.7198199945312186	0.7198199945312186	0.7198199945312186	0.7198199945312186	0.7198199945312186	0.7198199945312186	0.7198199945312186	0.7198199945312186	0.7198199945312186	0.7198199945312186	0.7198199945312186	0.7198199945312186	0.7198199945312186	0.7198199945312186	0.7198199945312186	0.7198199945312186	0.7198199945312186	0.7198199945312186	0.7198199945312186	0.7198199945312186	0.7198199945312186
0.6843134654003772	0.7134319812079172	0.4253207581194473	0.6140388200775448	0.7502517500632622	0.581009202958317	0.6236018244815524	0.5748283842632305	0.5499373380984972	0.6914203798203562	0.7339763295823558	0.7449510245208766	0.5212928688631288	0.5861781041828403	0.6403604682532249	0.6132692862180326	0.6132692862180326	0.6132692862180326	0.6132692862180326	0.6132692862180326	0.6132692862180326	0.6132692862180326	0.6132692862180326	0.6132692862180326	0.6132692862180326	0.6132692862180326	0.6132692862180326	0.6132692862180326	0.6132692862180326	0.6132692862180326	0.6132692862180326	0.6132692862180326	0.6132692862180326	0.6132692862180326	0.6132692862180326	0.6132692862180326	0.6132692862180326	0.6132692862180326	0.6132692862180326	0.6132692862180326	0.6132692862180326	0.6132692862180326	0.6132692862180326	0.6132692862180326	0.6132692862180326	0.6132692862180326	0.6132692862180326	0.6132692862180326	0.6132692862180326	0.6132692862180326
0.5487566235926236	0.6598543249463743	0.5176876780425538	0.44752761013187015	0.6685741752536627	0.6203504903039926	0.3989625762152717	0.4436490543606738	0.4663040495756244	0.4845232132155214	0.5249681912965717	0.43858370511573547	0.488568736782463	0.5400910761101705	0.5171332926146396	0.5481535738951213	0.548710476707596	0.8071130243210849	0.564213956172892	0.5758557321512212	1.136777125692812	0.811723782672956	0.39959326928880085	0.6938555162663842	0.5946413028708282	0.7633156312164936	0.4541501758775874	0.8978201421204995	0.6759851589990434	0.6759851589990434	0.6759851589990434	0.6759851589990434	0.6759851589990434	0.6759851589990434	0.6759851589990434	0.6759851589990434	0.6759851589990434	0.6759851589990434	0.6759851589990434	0.6759851589990434	0.6759851589990434	0.6759851589990434	0.6759851589990434	0.6759851589990434	0.6759851589990434	0.6759851589990434	0.6759851589990434	0.6759851589990434	0.6759851589990434	0.6759851589990434
0.8487328926927302	0.6343614506512526	0.616283604501106	0.8300468685380683	0.8158894934986034	0.8136654617237911	0.5723354310557676	0.46662568146292865	0.7842151415715928	0.6157449933756262	0.8604978623573899	0.8105298924994739	0.8818007919012119	0.6568483157725145	0.6988920777388391	0.7415939503632064	0.8477156134876096	0.778985477330897	0.8638492396259017	0.8224649691194554	0.9513405435912315	0.8053176128853818	0.6989151852523668	0.7521163990688743	0.7521163990688743	0.7521163990688743	0.7521163990688743	0.7521163990688743	0.7521163990688743	0.7521163990688743	0.7521163990688743	0.7521163990688743	0.7521163990688743	0.7521163990688743	0.7521163990688743	0.7521163990688743	0.7521163990688743	0.7521163990688743	0.7521163990688743	0.7521163990688743	0.7521163990688743	0.7521163990688743	0.7521163990688743	0.7521163990688743	0.7521163990688743	0.7521163990688743	0.7521163990688743	0.7521163990688743	0.7521163990688743	0.7521163990688743
0.7966988052903602	0.910775951776627	0.7827768848431038	0.7021330170197356	0.667959254587396	0.9817893794304081	0.6600748865293612	0.6386750977064062	0.5759442258876408	0.7501252337611425	0.7624403612546288	0.7640045752861893	0.7717255761639258	0.7287721368778071	0.7060842156817352	0.9674674231135341	0.6838157381250037	0.6540769404232862	0.7152118009144939	0.7947787279764403	0.6793316759825042	0.7370552019794723	0.7370552019794723	0.7370552019794723	0.7370552019794723	0.7370552019794723	0.7370552019794723	0.7370552019794723	0.7370552019794723	0.7370552019794723	0.7370552019794723	0.7370552019794723	0.7370552019794723	0.7370552019794723	0.7370552019794723	0.7370552019794723	0.7370552019794723	0.7370552019794723	0.7370552019794723	0.7370552019794723	0.7370552019794723	0.7370552019794723	0.7370552019794723	0.7370552019794723	0.7370552019794723	0.7370552019794723	0.7370552019794723	0.7370552019794723	0.7370552019794723	0.7370552019794723
0.9041373186903784	0.8545135999164264	0.812211275136512	0.6440740904338281	0.8378529475479678	0.7713757842008393	0.6015890234295137	1.0675876861636906	0.721459112697051	0.8039251180523208	0.9574114592633761	0.8106504252826177	1.073084179681748	0.7982265649361711	0.9658594780313776	0.6250575333669759	0.8122431889327261	0.9511306269767463	0.8816869079547361	0.8816869079547361	0.8816869079547361	0.8816869079547361	0.8816869079547361	0.8816869079547361	0.8816869079547361	0.8816869079547361	0.8816869079547361	0.8816869079547361	0.8816869079547361	0.8816869079547361	0.8816869079547361	0.8816869079547361	0.8816869079547361	0.8816869079547361	0.8816869079547361	0.8816869079547361	0.8816869079547361	0.8816869079547361	0.8816869079547361	0.8816869079547361	0.8816869079547361	0.8816869079547361	0.8816869079547361	0.8816869079547361	0.8816869079547361	0.8816869079547361	0.8816869079547361	0.8816869079547361	0.8816869079547361	0.8816869079547361
0.7980981915574553	0.9078010306234077	0.8043593787983335	0.6811709373112235	0.6990709523727823	0.6140331861151643	0.8790932764660645	0.8430634586989318	0.9281655964623684	0.8364037340494681	0.7454942018257397	0.8748200361037192	0.9962755911163176	0.9395234655525966	0.8661965873621613	0.8591492564105299	0.87886147044406	0.9527803791667266	0.9634600221028978	0.8944628340180618	0.9289614280604798	0.9289614280604798	0.9289614280604798	0.9289614280604798	0.9289614280604798	0.9289614280604798	0.9289614280604798	0.9289614280604798	0.9289614280604798	0.9289614280604798	0.9289614280604798	0.9289614280604798	0.9289614280604798	0.9289614280604798	0.9289614280604798	0.9289614280604798	0.9289614280604798	0.9289614280604798	0.9289614280604798	0.9289614280604798	0.9289614280604798	0.9289614280604798	0.9289614280604798	0.9289614280604798	0.9289614280604798	0.9289614280604798	0.9289614280604798	0.9289614280604798	0.9289614280604798	0.9289614280604798
0.23282508934213317	0.29331393570092257	0.5383248986581587	0.14627692481182672	0.27238394455093295	0.4543800323073814	0.1424672591016467	0.771215928732143	0.6957910928664119	0.714637754355418	0.5715969941028712	0.3792659002701695	0.6797497210349622	0.9210191407458141	0.5906682406132974	0.6253388999181452	1.118823457393575	1.1649179968234986	0.9482491459134192	1.1736710118375275	0.9887989504374273	1.0267099556127472	0.8856096870306468	1.483625513044723	1.348465629111247	1.259231613242025	1.7147830613792656	1.8003267428930296	1.6797916953015626	0.989718211294264	1.0868345742441816	1.303352768528029	1.4023691552769977	1.478594343570106	1.9728173389610764	1.3606339876804199	1.1754434834397773	1.1298057289372672	1.7617809640614686	1.4133071997271776	1.1628613915423203	1.288084295634749	1.288084295634749	1.288084295634749	1.288084295634749	1.288084295634749	1.288084295634749	1.288084295634749	1.288084295634749	1.288084295634749
0.011035851936147907	0.3071862205145898	0.1001996817942226	0.40466170208642727	0.2363843631922054	0.13132890488102344	0.3787153840927191	0.197529015909943	0.24803986142781226	0.39610161551553597	0.2619003955665858	0.5261192779176067	0.3174241941015793	0.6993467210283215	1.0488405526523108	1.0345497113238409	0.5454405032208789	1.1621730890476507	1.1316211814170851	1.0462695453793016	0.7116461003052986	0.8302374940206813	1.0929553291557188	1.144610510316323	0.4559434705772088	0.8552940325876354	0.8043303326409139	1.3495890375493131	0.8557620214934522	0.6958880735173795	0.6177804764378529	0.6681137518172836	1.3710714122180871	1.2311484854222294	1.0531415967437319	1.2554779878402684	0.7725456555327161	1.1013937174244148	1.0335271770629395	0.9661374971372388	0.8935431185059767	0.6306828126127997	1.089344053915416	0.6951676484955813	0.7980293512519843	0.4365014484413531	0.6172653998466686	0.6172653998466686	0.6172653998466686	0.6172653998466686
0.6370997368833741	0.9755512711324951	1.1017235941490597	1.1612483933663138	1.2115068243978324	1.2402910600314614	1.332461608576924	1.5910302932217897	1.5055127972139484	1.4325418430743386	1.2016388862329128	1.3349722329719154	1.2983068723984001	1.2809722075642858	1.3420391264315559	1.3718937313656645	1.31674692889427	1.3387425290368353	1.3648025892837883	1.1933835296835553	1.2898674549701843	1.2612985198205866	1.258529679348863	1.2917224237220053	1.4406178844525752	1.2684512464339872	1.4475487789551138	1.4240658798740506	1.3985680678925025	1.298024646733254	1.4142338422612035	1.3363389463275386	1.390121560784062	1.4653142538161998	1.442704217288597	1.2352887812052054	1.5885802909413038	1.34112350016476	1.31786770984826	1.5677097393442196	1.3235619322714967	1.445635835807858	1.445635835807858	1.445635835807858	1.445635835807858	1.445635835807858	1.445635835807858	1.445635835807858	1.445635835807858	1.445635835807858
0.8082360689895538	0.6268772264446688	0.8773613965916066	0.8396109887421086	0.8370099931844723	0.8732194745414955	0.8325229727560736	0.8261185718790912	0.7581028267742388	1.0699305411267015	0.8737241032329864	1.0147478290796206	1.0115528340881024	1.0162689654739052	1.1226262808270626	0.9622037395901543	1.0053950326695464	0.8868068529604484	1.0023670505335713	0.9150381297716315	0.899164175974469	0.9218009152869242	0.8766495661700704	0.7402237442332088	0.9174996673294424	1.0038573025371793	1.2230163528949165	1.0112385636336403	1.0015989636055944	1.030410928601748	1.0943312055682577	1.121755436494622	0.9048743603069921	0.7945466414240108	1.0025291489871233	1.1754225470150235	1.051396991712561	1.030633697382274	1.0199469657464768	1.0332769233723558	1.0526380622016038	0.9893877075793552	0.998519752045857	0.8456588285891828	0.9187891158746541	1.0443411422451196	0.9815651290598869	0.9815651290598869	0.9815651290598869	0.9815651290598869
0.8929172829501868	0.9872334250593743	1.1749826703090844	1.2676532911388292	1.4509989211442276	1.2149591170561784	1.4287129978318862	0.8179616474197416	1.0598381919363096	1.2703303880965766	1.19060794165328	1.3348771382666622	1.0723618931992625	1.3347828732396005	0.8735254357533436	1.075717705481664	1.2886057754800502	1.1745399690028249	1.0682913808675047	0.9841058023311923	1.6107125727249139	1.0212499680634421	1.3961260514544498	0.8213767593403707	0.8983531901408585	1.2347801617989234	1.372992032192538	1.1607573691384596	1.0040121538923863	0.9463381729784225	0.9459449874576149	1.3650228614647952	1.0514436099958722	1.378437281848122	1.2482465613736216	1.5130647210457153	1.3092713429771212	1.7531027163253923	1.5133618094751218	1.0096024971792086	0.8937144033214369	1.2526965308084674	0.9449895722098813	1.0988430515091745	1.0988430515091745	1.0988430515091745	1.0988430515091745	1.0988430515091745	1.0988430515091745	1.0988430515091745
1.0805889458813558	1.155203254304969	1.2177797776855344	1.2998041925667894	1.1097035280343357	0.820674882076684	1.0399737233090949	0.929639193227902	0.7305136712788161	0.9710523339277755	0.8329992560558529	0.8935007678378104	0.8632500119468316	0.8632500119468316	0.8632500119468316	0.8632500119468316	0.8632500119468316	0.8632500119468316	0.8632500119468316	0.8632500119468316	0.8632500119468316	0.8632500119468316	0.8632500119468316	0.8632500119468316	0.8632500119468316	0.8632500119468316	0.8632500119468316	0.8632500119468316	0.8632500119468316	0.8632500119468316	0.8632500119468316	0.8632500119468316	0.8632500119468316	0.8632500119468316	0.8632500119468316	0.8632500119468316	0.8632500119468316	0.8632500119468316	0.8632500119468316	0.8632500119468316	0.8632500119468316	0.8632500119468316	0.8632500119468316	0.8632500119468316	0.8632500119468316	0.8632500119468316	0.8632500119468316	0.8632500119468316	0.8632500119468316	0.8632500119468316
0.7602914078984886	1.065374064310938	0.8709155862881816	1.2409454789912058	1.0312636721139286	1.1477672114675315	0.8141329413934725	0.8707246472282552	1.1338479172919442	0.6645981711221843	0.9125857064610922	0.8586014092501014	0.9480083119042098	0.928152786118061	0.985009756292183	0.8795554728909553	0.856877044517559	0.7585641452398892	1.0479660831472355	0.7192401035813011	0.6384269367156289	0.8749544465652372	1.1202379815402306	1.0245001371592724	1.014287797220456	0.8493189985844761	0.718735747071119	0.9500412447377996	0.9088754291536406	0.7666229756143483	1.0072614849993207	0.7529828483607144	0.8533344333730464	0.914881452255079	0.8363183383087992	1.350205858071793	1.2300446068186712	1.0401546774903885	0.7024609226648734	1.0030819738974763	1.074626180061432	1.0388540769794543	1.0388540769794543	1.0388540769794543	1.0388540769794543	1.0388540769794543	1.0388540769794543	1.0388540769794543	1.0388540769794543	1.0388540769794543
1.027527728300811	1.093291934489533	1.0197878056093164	1.114381859401832	1.0639620161336902	1.1311466764485822	0.9909172271346214	1.1000180068217331	0.9689609839036392	1.1234803965189382	1.1309701059642205	1.1445186980930326	0.9390846655225374	1.0671055459226806	1.2048522974136135	1.0991390178709195	1.095729775307698	1.1374472427442281	1.3053699353249841	1.2524506097727792	1.2850281103376429	1.1881360243102017	1.238933878026745	1.3326352053319759	1.2953160028121655	1.2079836587217183	1.240399046204303	1.2169851765679351	1.259960617760235	1.3072654026828578	1.109860079831181	1.3349501038471587	1.4026834058384783	1.3811743218561436	1.2426113390964333	1.2681017716284402	1.1515187835318486	1.1827216845016988	1.2347475945626445	1.2873880420066042	1.2770980348046517	1.1004104330077704	1.086376500440397	1.1415732584812281	1.072703804960185	1.1071385317207065	1.1071385317207065	1.1071385317207065	1.1071385317207065	1.1071385317207065
0.5452596472426802	0.0	0.2831987964420701	0.6319210607141391	0.0	0.11799686346806147	0.2831987964420701	0.06427109434833815	0.17214733222336948	0.201661268650148	0.3050183370070845	0.0	0.9603011127795733	0.839037456562782	0.06427109434833815	0.010909770282507199	0.5305269932962849	0.6498886264506686	0.23426507137964314	0.6787014297625753	1.2790670358787983	0.533555885010031	0.26593236656016594	0.9067487128096295	0.7273035802403708	0.0006365995858156985	0.3754727229009413	0.28698979585965834	0.006308799663545159	0.2479647964400305	0.5444656552925382	0.6239143638872301	0.9713842470063281	0.2690222293012028	0.9367258772066657	0.8782358210225591	0.010909770282507199	0.17530173205514205	0.6523418931675696	0.276716625984893	0.0	0.5290747712190921	0.6049457502232881	0.01406417011427978	0.2574758594328798	0.1357700147735798	0.1357700147735798	0.1357700147735798	0.1357700147735798	0.1357700147735798
1.0632795271347089	1.136886794923739	0.9589669782563895	1.0924467672049445	0.8222492965104757	0.785860384154299	0.7174789775188919	1.1154304188184592	1.5003582098529304	1.325029648321729	0.7874263300318654	0.7084114479516136	0.4808909678356936	1.1107509468217351	0.8760336093519722	1.2231912305861248	0.7833837500249109	1.0337949847879284	0.8370980080887117	0.9753212154903933	1.0100827675175967	0.8191275066032696	0.7505223052898284	0.9351115284205452	1.094091883551241	0.9997414376196716	1.303941727919488	0.9079346341473254	1.011309265019667	0.8602232590080539	1.1733817629800893	1.0215245289582529	1.5868683985972496	0.9839967165593488	0.8946298768754566	1.1473218888595476	1.067449824801712	1.0350350169449736	0.9434385144248738	1.071684883876392	0.9111217954225446	1.3429931768825025	1.150013329288332	1.2465032530854174	1.2465032530854174	1.2465032530854174	1.2465032530854174	1.2465032530854174	1.2465032530854174	1.2465032530854174
0.8574831365965139	1.0088561911176153	0.8154850940812751	1.162843309522641	1.0881603105576785	1.4268002231105172	1.144694896249102	1.0050176436385647	1.1708430685149331	1.463645194422638	1.4397086168096938	1.3634083901644154	1.6647289226903739	1.2981075624723337	1.3923829193440573	1.286042728053701	1.3586456367547088	1.4353806693292894	1.5155074892187526	1.330449361830679	1.267815488262416	1.2434397680945013	1.049940338247872	1.4914791934293299	1.0621033230645829	1.3514558610633118	1.4317264838931094	1.3830141554810318	1.25796951349286	1.3936389854706253	1.273532672091803	1.4188793956987784	1.3636152383359599	1.4153052783048223	1.6065060635740467	1.462405521531458	1.2677418611001041	1.2754583859875608	1.2135354961613458	1.0456620633771476	1.1295987797692466	1.1295987797692466	1.1295987797692466	1.1295987797692466	1.1295987797692466	1.1295987797692466	1.1295987797692466	1.1295987797692466	1.1295987797692466	1.1295987797692466
0.8700913015441346	1.189562404039277	1.1588133717986797	1.5561538892577464	1.3367176890682828	1.2416299622940805	1.4101108768662391	1.1589676604678412	1.074560174335394	1.067147044547731	1.2186328589933646	1.2980648130433687	1.4061992353740609	1.1314678631890516	1.090934414378954	1.132875276956885	1.2317827283288516	1.0726570399649529	0.9798562255838217	1.2607230588331255	1.0627620225622463	0.7291872505387336	0.9171000492172603	1.2048216166251788	0.8943654066227184	0.7849271343848166	1.063162841967118	1.2729171583919463	0.6861568978166301	1.1346303005311928	1.0785026861117089	0.95736415367811	0.8511124033839307	1.5912495755571208	0.7468536743854998	0.8336871721344511	1.2467406507600542	0.8764598914175996	1.10065526257887	1.1368295882906636	1.1322322218597634	1.1345309050752135	1.1345309050752135	1.1345309050752135	1.1345309050752135	1.1345309050752135	1.1345309050752135	1.1345309050752135	1.1345309050752135	1.1345309050752135
0.5337058209842321	0.8187376022224765	0.8937056357509715	0.6753258259926257	0.7964889506504733	0.6810129544048407	0.8937849774878717	0.8133425092129377	0.850622464425028	0.9421432621601119	0.7533380918409804	0.8880478643717421	0.675885412717036	0.759007469852063	0.8366299236518985	0.9818603480499721	1.1743858626367492	1.1174583978253942	1.051636007846768	0.9533136663771395	1.201395259510467	0.9411533498355263	1.1452360392325405	0.9387336036494546	1.0614375078289806	0.9959946537135742	1.0884043495112559	0.9541854790135289	1.1005482181214357	0.9975509473631274	1.10388776986469	1.3096883958842036	1.1335554656596845	1.1485890641716858	0.9826920695938932	1.0232626017936077	1.207369514250515	1.1916976733993014	1.1843339642765902	1.3252695641615713	1.2082368183666	1.0238558185094264	0.9691527984213955	1.0946003977334127	1.0851878907720427	0.9318515154464779	1.040646261674343	1.1421751619884326	1.012406048083233	1.2657814686691302
0.009144789099677557	0.578477988844636	0.009257784310804448	0.5819485677897787	0.00535350470566961	0.39046284623105776	0.6536920490553797	0.9004597260288384	0.6978880549295142	0.5323473122980125	0.2936227646183676	1.043377862791513	1.1626037248107453	1.777364030748258	1.2442516905405474	0.9578049205612417	1.7258577776588857	1.0080973948858118	1.4834422246698686	0.7234731178622592	1.1382832755916281	1.2792964203364392	1.6150354461331198	2.1965571426362187	1.9227199580572656	0.7563361268762646	1.391950860110605	0.696305856408955	0.40497287778590685	1.6485199997253102	1.356219708201235	0.9680865756786121	0.5855992248128843	1.4514003104536906	0.6304696798338162	0.9772149136646274	0.7055542904649202	1.0612467240525565	1.5587577857585386	1.7480279367901392	1.853456150286162	1.3474182985348002	1.5755573668670846	0.6126008185727725	1.4809461902055616	2.109536832662465	1.3260011587757015	1.1190256204073983	1.2346215594971481	2.403413500477453
0.7493765159538445	0.9809616387914771	0.8917010798394275	1.0900352543246257	0.9741138524724111	0.9150667377636449	0.8429280663233534	0.8668408306378667	1.2192402523476773	1.4498820209429788	1.1919562363524276	1.264055782040369	1.072868543773102	1.3592953603605857	1.2240837383526222	1.0995420333400234	1.103062786562619	1.0421057838639647	0.8634633747295242	0.936400911877518	1.0353176371413273	1.4720163434897642	1.3738545731151435	1.2070915033699865	0.9043345572432284	1.2562458975958501	1.2877821070749496	1.1178641603475192	1.210389545683918	1.254674797193188	1.0518099150441256	1.1921344809383696	1.1493142862315182	1.3718035439527219	0.9824351621534435	1.4461543800067609	1.194134707877686	1.362371184841675	1.000720154184792	0.9130066696523691	0.8831266433804743	1.1884623882930412	1.0802829294752492	1.0774057748161463	1.3868002283547092	1.3155229575092735	1.1736451307823494	1.5242212651453857	1.274134674236376	1.4740139336817253
0.9087831378871755	0.8239214160444563	0.8085043509364822	0.9740769949825038	1.0168162453705913	0.9811944585672869	0.7029767214925536	1.0080605140326298	0.7846013132084932	0.8632815705567545	0.8498829171490915	1.0052496267076965	0.9520877057549655	0.8541222502529384	0.9164102871720093	0.9492447300590485	0.9164172511935029	0.9342798485605252	0.9502402826850829	0.800995952305034	0.7518525875770726	0.9002691677458151	0.8978214952420279	0.8836385447422204	0.9169677081779031	0.9606809153366652	0.8168149371779178	0.9881252561664039	0.9141480038606492	1.0231050445170047	0.8928672474211522	0.8227534919055824	0.8433320444484649	0.9273338675088025	0.9556526882803847	0.8010769624946327	0.8577227496237634	0.8579188849848304	0.8238163405987344	0.854491381691549	0.9485118735287762	0.885885518898442	0.799544695836633	0.8826835943153841	0.9653395917398291	0.9032690751654606	1.0188786683559568	0.9592795883302989	0.7572933583627409	1.0045535918170911
0.8247937246108519	0.7416159525349256	0.7164190352054768	0.9974940644313445	0.7400544963053255	1.0054362014562517	0.9844681410189159	1.0186719363672478	0.9601635859790264	1.1977178799703734	1.1448294987772176	1.2243580943211052	0.9594363519061	1.0983274492068948	1.0628715382276979	1.345628101138658	1.2405586481924396	1.5038150812675932	1.1239541764205203	1.0304108217232169	1.2122756616285009	1.0972574060470286	1.01858661329098	1.269924876377417	1.6482374643321682	1.446602207983208	1.2433901262212959	1.632707358931896	1.8652395411755687	1.648455244939752	1.5371568642736544	1.397928370142932	1.4881561430909747	1.3519161773411972	1.768206934027994	1.3151200789781459	1.5907582855361861	1.4153518944992143	1.2397667758438282	1.1977920282253376	1.1632023202060255	1.690694910292062	1.5619279542938924	1.3667829114648433	1.6269759287242451	1.2278367521226548	1.4950963997217055	1.562806100065598	1.7671310085058054	1.4697983355774598
0.6596048172112212	0.8483020276272563	0.56030619869643	0.8009751216657592	0.6630083404335687	0.6957017108443482	0.7385953138057217	0.7196178663473095	0.8903450656875077	0.7005384970211732	0.6353277457341797	0.825691755667893	0.6099816640479127	0.5712239146737684	0.5923452950890363	0.739286971874195	0.7387540449268917	0.7050221335282818	0.6879340105095674	0.6576367133105225	0.6365873182134751	0.8108778637028248	0.8454306721891772	0.7071691838210449	0.7580189211376567	0.7826627848213754	0.6336358785645743	0.7525156072833799	0.7480785868060307	0.6472847880128101	0.7748032251162242	0.7441762425904231	0.7210428242564438	0.7322843539025606	0.7235418250170584	0.7152931774288906	0.8471188229310013	0.8079566462872982	0.769225836155014	0.7722735668533564	0.8515224487353975	0.941836362421902	0.9465441311062404	0.9441902467640712	0.9441902467640712	0.9441902467640712	0.9441902467640712	0.9441902467640712	0.9441902467640712	0.9441902467640712
0.7768264215317137	1.017110020622052	0.9277899587474684	0.9645139424687086	0.7459245536575455	0.6748166137328611	0.9045758518224808	0.5594493713765394	0.829640432074435	0.7082980346297981	0.3928758571025749	0.5505869458661865	0.5505869458661865	0.5505869458661865	0.5505869458661865	0.5505869458661865	0.5505869458661865	0.5505869458661865	0.5505869458661865	0.5505869458661865	0.5505869458661865	0.5505869458661865	0.5505869458661865	0.5505869458661865	0.5505869458661865	0.5505869458661865	0.5505869458661865	0.5505869458661865	0.5505869458661865	0.5505869458661865	0.5505869458661865	0.5505869458661865	0.5505869458661865	0.5505869458661865	0.5505869458661865	0.5505869458661865	0.5505869458661865	0.5505869458661865	0.5505869458661865	0.5505869458661865	0.5505869458661865	0.5505869458661865	0.5505869458661865	0.5505869458661865	0.5505869458661865	0.5505869458661865	0.5505869458661865	0.5505869458661865	0.5505869458661865	0.5505869458661865
0.9678002264987667	1.202587880862518	0.9735215017857444	0.949838305422025	0.9742683201919087	0.8992206328722294	0.936744476532069	0.936744476532069	0.936744476532069	0.936744476532069	0.936744476532069	0.936744476532069	0.936744476532069	0.936744476532069	0.936744476532069	0.936744476532069	0.936744476532069	0.936744476532069	0.936744476532069	0.936744476532069	0.936744476532069	0.936744476532069	0.936744476532069	0.936744476532069	0.936744476532069	0.936744476532069	0.936744476532069	0.936744476532069	0.936744476532069	0.936744476532069	0.936744476532069	0.936744476532069	0.936744476532069	0.936744476532069	0.936744476532069	0.936744476532069	0.936744476532069	0.936744476532069	0.936744476532069	0.936744476532069	0.936744476532069	0.936744476532069	0.936744476532069	0.936744476532069	0.936744476532069	0.936744476532069	0.936744476532069	0.936744476532069	0.936744476532069	0.936744476532069
0.1872890033700886	1.199216756380373	1.7059122685665924	2.068296893250348	2.6043236135154704	1.9020529164984814	2.135899732842182	1.3604448731906047	1.3803768447197906	1.3338699243534344	1.5846552868428099	1.1432271281961586	1.0495615539842884	0.35375028642327083	0.9079116021194604	0.4630201205314057	1.0374350432429496	0.9964640927487264	0.9260805285684751	1.6706495300408566	1.502930725981781	1.7600292262258164	1.7985111556430926	1.3356598859351088	2.3391753403716113	2.7399238578789245	0.7577973164113853	1.2233472898368767	0.9041845170577137	0.8378916941062303	0.9137409793897985	0.9332991896166514	0.7262267808115016	0.33456440504585455	0.539163348243102	0.30251114086400116	0.42083724455355154	0.42083724455355154	0.42083724455355154	0.42083724455355154	0.42083724455355154	0.42083724455355154	0.42083724455355154	0.42083724455355154	0.42083724455355154	0.42083724455355154	0.42083724455355154	0.42083724455355154	0.42083724455355154	0.42083724455355154
0.695834332898621	0.829535274327668	0.9590483873115678	1.1455297569553429	0.909126794473514	1.0532857295338045	0.9634932497723385	1.2920611378755011	1.301039276167747	1.1888446155044172	1.2718826797941285	1.2595559201412376	1.141206134882419	1.0404104708410222	0.9853789955399973	1.0173773829157644	1.2354465754474466	0.9533705355414609	1.0819939406246666	1.1977540986589266	1.1737035098178044	0.9859836670235488	1.0052426173735596	0.8058752906047244	1.2081695831062453	1.048739108529633	1.0479264562388848	1.0483327823842588	1.0483327823842588	1.0483327823842588	1.0483327823842588	1.0483327823842588	1.0483327823842588	1.0483327823842588	1.0483327823842588	1.0483327823842588	1.0483327823842588	1.0483327823842588	1.0483327823842588	1.0483327823842588	1.0483327823842588	1.0483327823842588	1.0483327823842588	1.0483327823842588	1.0483327823842588	1.0483327823842588	1.0483327823842588	1.0483327823842588	1.0483327823842588	1.0483327823842588
0.9622509958108132	0.7933369895493636	0.7613915295752302	1.106069007409281	1.040472387006852	1.1479179987091144	0.9920027933301854	0.9880167134772186	1.101701789942721	0.8623328695863852	0.9095258653153783	1.075532881270848	0.7734266225467976	0.8221230134473738	0.8226735352463831	0.9355040490543816	1.1351135575915368	0.9840050209540608	0.6960488674303795	0.8435571562162758	0.7698030118233276	0.7698030118233276	0.7698030118233276	0.7698030118233276	0.7698030118233276	0.7698030118233276	0.7698030118233276	0.7698030118233276	0.7698030118233276	0.7698030118233276	0.7698030118233276	0.7698030118233276	0.7698030118233276	0.7698030118233276	0.7698030118233276	0.7698030118233276	0.7698030118233276	0.7698030118233276	0.7698030118233276	0.7698030118233276	0.7698030118233276	0.7698030118233276	0.7698030118233276	0.7698030118233276	0.7698030118233276	0.7698030118233276	0.7698030118233276	0.7698030118233276	0.7698030118233276	0.7698030118233276
0.783511167295672	0.8248840668364537	0.6984944647623068	0.7378390922955784	0.729621325745963	0.8479713627317564	0.7760345672080518	0.7347538938621774	1.0405154011700861	1.130065181652806	0.8707638370198327	1.0395920413711606	0.9983623460574769	0.9721069946517162	0.9892175857972035	0.8821820823528311	0.7689084194125131	0.805750201923407	0.867438544059558	0.761959824083605	1.0693227735661475	0.9541148292738395	0.8811028626243051	0.9885157576870425	0.9153569118699844	0.8500218001355032	1.0860044841302532	1.0901557974100367	0.832222123971091	0.9421312188204085	0.9950637388930914	1.05395324017687	0.9215091387647082	0.899632628034666	1.128874474840774	1.0430333321136656	1.1228910933149452	1.0829622127143053	1.0829622127143053	1.0829622127143053	1.0829622127143053	1.0829622127143053	1.0829622127143053	1.0829622127143053	1.0829622127143053	1.0829622127143053	1.0829622127143053	1.0829622127143053	1.0829622127143053	1.0829622127143053
0.8482411813712164	0.9479723752272253	0.6968457070174148	0.9089679448477983	1.010311124865805	0.5942508916724224	0.8404063654412266	0.9585552052935558	0.7869752912070238	0.7989281850190747	0.743852142332455	0.8660298020973369	0.6281420870935759	0.9806505558124764	0.8964444174688648	0.7741464514629834	0.885295689150744	1.016076410898893	0.8607516312473581	0.7875628989584836	0.9215433872565492	0.9140511514029283	0.9129280754276343	1.0090813579039857	0.9142687745712355	1.0310546152178688	0.9710308403417045	1.0227779638362975	1.031905502797613	1.0594386168820134	0.7791295624851287	0.8422765760907002	0.8107030692879144	0.8107030692879144	0.8107030692879144	0.8107030692879144	0.8107030692879144	0.8107030692879144	0.8107030692879144	0.8107030692879144	0.8107030692879144	0.8107030692879144	0.8107030692879144	0.8107030692879144	0.8107030692879144	0.8107030692879144	0.8107030692879144	0.8107030692879144	0.8107030692879144	0.8107030692879144
0.6722188519989549	0.47659660927098185	0.7655854347618191	0.18239098747804303	0.9165241991140405	0.537691687394751	0.8437308624442362	0.7999136260503174	1.160026968397028	1.267865334857183	0.9659743624636765	1.5201094537261044	0.7301631477629724	1.1062902554266065	0.48770162304253434	1.3523313734813247	0.6930079879629467	0.9103224343546611	1.0158734610636329	0.8102875889121303	0.4218536176772829	0.9800474896031024	0.49431872800474236	1.0499455813645577	0.5292486878377785	1.3020445495835413	0.9743425032095989	0.7102082891574313	1.0454119607526025	1.540715577991737	1.220290844745576	0.5777381902278327	1.185081312287995	1.2361198797074344	1.2106005959977149	1.2106005959977149	1.2106005959977149	1.2106005959977149	1.2106005959977149	1.2106005959977149	1.2106005959977149	1.2106005959977149	1.2106005959977149	1.2106005959977149	1.2106005959977149	1.2106005959977149	1.2106005959977149	1.2106005959977149	1.2106005959977149	1.2106005959977149
0.6975762288214521	0.7823834455393538	0.9308296344390337	0.8463909303884624	1.044456072805472	1.1290828109173594	0.7828189818030632	1.0510158265620566	1.122882571832614	0.8952844991476262	1.1757539694372503	0.9358039387712282	0.9106206466668927	1.1574104703016173	0.8953382654642769	1.162716550929334	0.9526901215999183	1.0434098183984466	0.9173704680088629	1.1388549190888788	1.1850821800795937	1.144725356944358	1.1649037685119759	1.1649037685119759	1.1649037685119759	1.1649037685119759	1.1649037685119759	1.1649037685119759	1.1649037685119759	1.1649037685119759	1.1649037685119759	1.1649037685119759	1.1649037685119759	1.1649037685119759	1.1649037685119759	1.1649037685119759	1.1649037685119759	1.1649037685119759	1.1649037685119759	1.1649037685119759	1.1649037685119759	1.1649037685119759	1.1649037685119759	1.1649037685119759	1.1649037685119759	1.1649037685119759	1.1649037685119759	1.1649037685119759	1.1649037685119759	1.1649037685119759
0.4013169017124815	0.2952819699511246	0.42550543885448827	0.4397843278879364	0.7198133576635468	0.701750408521455	0.3694657805410904	0.5117697374546952	1.0119839486938074	0.8428467821476735	1.1166865379373287	0.7570422013815028	0.39503342406452874	0.4608620716420889	0.7214296173594535	0.8901668852889488	0.7014607601370145	0.929214504294077	0.7775045964803927	0.7467827570444282	1.0529778398630703	0.722542094065799	0.6718516017249854	0.8934621066668285	0.7559620247281617	0.7024301710772708	0.33995001830495997	0.5943442159252049	0.8094901101017625	0.6621869903169733	0.9628306487164148	1.0614176568482492	0.5277855264264367	0.7394246220851901	1.007909528505044	0.5242222711931558	1.0519207232142207	1.4561994709504773	0.7694294065566075	0.8114453873332934	0.43069418850976277	0.6210697879215281	0.6210697879215281	0.6210697879215281	0.6210697879215281	0.6210697879215281	0.6210697879215281	0.6210697879215281	0.6210697879215281	0.6210697879215281
0.801307903095818	0.3712853048822115	0.7858243992850674	0.9639030329304745	0.7517597094182926	0.9607930151711158	0.7051204545737996	0.9886117984397875	1.0190740435345338	0.8294043451919129	1.186661580647433	0.8210033965172002	0.752903551071415	0.9673206228062233	0.8817180093539986	0.9315344920242603	0.8680871419577127	0.8510236184196248	0.7628627841170005	0.9533378551368245	0.9233846299562002	0.872573216913251	1.0892177224267887	1.023905465337921	0.6042209320537715	0.8140631986958462	0.8140631986958462	0.8140631986958462	0.8140631986958462	0.8140631986958462	0.8140631986958462	0.8140631986958462	0.8140631986958462	0.8140631986958462	0.8140631986958462	0.8140631986958462	0.8140631986958462	0.8140631986958462	0.8140631986958462	0.8140631986958462	0.8140631986958462	0.8140631986958462	0.8140631986958462	0.8140631986958462	0.8140631986958462	0.8140631986958462	0.8140631986958462	0.8140631986958462	0.8140631986958462	0.8140631986958462
0.9671771567993158	1.0215537436667066	0.93645372711265	1.061340713319058	0.7129179994068127	1.167619329600317	0.949269322103203	0.6335336704197074	0.9983179097304409	0.7163621861515572	0.7014982146427553	0.9698373452134899	0.9939687323842995	1.7739022019536368	0.8746369610680366	0.9967777964059998	0.9787900641608205	0.9046671401286858	1.189977416133519	1.5599525084039543	1.7303517042049847	1.388091660631249	1.1285080712072353	1.5518970270416061	1.2853230191816516	1.3472686616203484	1.411769631043511	1.4505678223020042	1.3635984215133403	1.5346584940568104	1.4491284577850754	1.4491284577850754	1.4491284577850754	1.4491284577850754	1.4491284577850754	1.4491284577850754	1.4491284577850754	1.4491284577850754	1.4491284577850754	1.4491284577850754	1.4491284577850754	1.4491284577850754	1.4491284577850754	1.4491284577850754	1.4491284577850754	1.4491284577850754	1.4491284577850754	1.4491284577850754	1.4491284577850754	1.4491284577850754
0.8720767417925092	0.9912106605652706	1.1767229275044102	1.2472927636714513	1.2448519174637025	1.1096242691215485	0.9909689707768443	1.1047155915782747	1.0794633116624053	1.2769303260169733	0.9236454943189004	1.2369937816580203	0.8901499317037084	1.2785689247084269	1.0522352969419246	1.200665632862002	1.3595638505924164	1.0807557101236123	1.2201597803580144	1.2201597803580144	1.2201597803580144	1.2201597803580144	1.2201597803580144	1.2201597803580144	1.2201597803580144	1.2201597803580144	1.2201597803580144	1.2201597803580144	1.2201597803580144	1.2201597803580144	1.2201597803580144	1.2201597803580144	1.2201597803580144	1.2201597803580144	1.2201597803580144	1.2201597803580144	1.2201597803580144	1.2201597803580144	1.2201597803580144	1.2201597803580144	1.2201597803580144	1.2201597803580144	1.2201597803580144	1.2201597803580144	1.2201597803580144	1.2201597803580144	1.2201597803580144	1.2201597803580144	1.2201597803580144	1.2201597803580144
1.0290182696838137	0.5480637344297836	0.9466464946593091	0.9213086935074278	0.7767692750270621	1.1833188865904012	0.716447390826026	1.1445500444652685	1.298361418736178	1.0786574466695695	1.0228076209305752	1.1181865157892146	0.8999416593210491	1.0793284320623553	0.9748455753964723	1.169744122192669	1.1759355266895732	0.8359285410921528	1.0028412035858274	1.0988245056707386	0.6659420680719219	0.6414214778996186	1.2027403455392778	0.9849950772861157	1.0228093830093161	1.0918729303516514	0.7400294254930094	1.2126745501753917	0.8686837604259302	1.040679155300661	1.040679155300661	1.040679155300661	1.040679155300661	1.040679155300661	1.040679155300661	1.040679155300661	1.040679155300661	1.040679155300661	1.040679155300661	1.040679155300661	1.040679155300661	1.040679155300661	1.040679155300661	1.040679155300661	1.040679155300661	1.040679155300661	1.040679155300661	1.040679155300661	1.040679155300661	1.040679155300661
0.7405241996026055	1.1838896529650522	0.9841443712266427	1.3100522184657186	1.2437623692910273	1.4027046306711386	2.117055594491983	1.7671814960219443	1.564598170543872	1.733549000651352	1.6542039198046785	1.3452065103363084	1.6319265120219755	1.618679768642827	1.4938509436281795	1.7036648741442775	1.529550158844668	1.4152827960734498	1.6004064846114254	0.9709590280125665	1.145219545163802	1.1751350269898964	1.1601772860768491	1.1601772860768491	1.1601772860768491	1.1601772860768491	1.1601772860768491	1.1601772860768491	1.1601772860768491	1.1601772860768491	1.1601772860768491	1.1601772860768491	1.1601772860768491	1.1601772860768491	1.1601772860768491	1.1601772860768491	1.1601772860768491	1.1601772860768491	1.1601772860768491	1.1601772860768491	1.1601772860768491	1.1601772860768491	1.1601772860768491	1.1601772860768491	1.1601772860768491	1.1601772860768491	1.1601772860768491	1.1601772860768491	1.1601772860768491	1.1601772860768491
0.891594299119737	0.9878798230776553	1.0814080625269218	0.9470522835971756	0.9936348354795063	0.8438607557898474	1.1016005917899148	0.854499087558613	0.844346613482883	0.9249315168141032	0.9885414699946078	0.8269582525078715	1.0319396241192735	1.0077865289014394	0.9728080727660366	0.8529430683260639	0.7489881873169199	0.9038474501455962	0.772982759126734	0.7956245943401655	0.8785054462108476	0.8358307816112686	0.6632494581654989	0.8081579687477805	0.5995936627604135	0.7918404689678654	0.6957170658641395	0.6957170658641395	0.6957170658641395	0.6957170658641395	0.6957170658641395	0.6957170658641395	0.6957170658641395	0.6957170658641395	0.6957170658641395	0.6957170658641395	0.6957170658641395	0.6957170658641395	0.6957170658641395	0.6957170658641395	0.6957170658641395	0.6957170658641395	0.6957170658641395	0.6957170658641395	0.6957170658641395	0.6957170658641395	0.6957170658641395	0.6957170658641395	0.6957170658641395	0.6957170658641395
1.0108341961899807	0.9639805020495216	0.8712431418471974	0.9447638437539206	0.7932772980719293	1.425326580593491	0.9092823386490241	1.078708639824002	1.058353088408692	1.59393574452603	1.0731306701680665	1.4228176622580808	1.5783942108245872	1.7223896074626384	1.271574260441685	1.241673492778808	1.466464383101517	1.1579919315648732	1.4889210055927722	1.3953690832940393	1.0418352852815205	1.6788970997386985	1.3650323908730415	1.4227778439500984	1.39390511741157	1.39390511741157	1.39390511741157	1.39390511741157	1.39390511741157	1.39390511741157	1.39390511741157	1.39390511741157	1.39390511741157	1.39390511741157	1.39390511741157	1.39390511741157	1.39390511741157	1.39390511741157	1.39390511741157	1.39390511741157	1.39390511741157	1.39390511741157	1.39390511741157	1.39390511741157	1.39390511741157	1.39390511741157	1.39390511741157	1.39390511741157	1.39390511741157	1.39390511741157
0.8285310194572935	0.8718727368849386	0.8102904431296026	0.904675494479898	0.9207958217944748	1.1161507268066462	0.9009342902143259	1.1663502406696484	1.033927044951391	1.2916619335647124	1.0426656284031224	0.9575900987373103	0.7911252509366861	0.6664388022924371	1.0813569063484232	1.052794907069075	0.9381349564439004	0.8533858540100959	1.1545720144639482	0.7983420020317146	1.1377043418223656	1.0155412734411446	1.2440938203662142	1.0035328667348433	1.1238133435505286	1.1238133435505286	1.1238133435505286	1.1238133435505286	1.1238133435505286	1.1238133435505286	1.1238133435505286	1.1238133435505286	1.1238133435505286	1.1238133435505286	1.1238133435505286	1.1238133435505286	1.1238133435505286	1.1238133435505286	1.1238133435505286	1.1238133435505286	1.1238133435505286	1.1238133435505286	1.1238133435505286	1.1238133435505286	1.1238133435505286	1.1238133435505286	1.1238133435505286	1.1238133435505286	1.1238133435505286	1.1238133435505286
0.3876159272278963	0.48256499254244956	0.44612279662172977	0.49699546525737764	1.1334993894591618	0.9382902270736238	1.0744395479221454	1.1337538704265242	1.0254776081069414	1.0677144145798678	1.0826279351457067	0.8030395142052955	1.1846841461997113	1.0036485492751137	1.1110608593831657	0.9889678474190978	0.9265930849794402	1.1449755211114867	1.306372668171628	0.8260620774555396	1.1480587459020484	0.9069486171240356	0.8150215320824188	0.8609850746032272	0.8609850746032272	0.8609850746032272	0.8609850746032272	0.8609850746032272	0.8609850746032272	0.8609850746032272	0.8609850746032272	0.8609850746032272	0.8609850746032272	0.8609850746032272	0.8609850746032272	0.8609850746032272	0.8609850746032272	0.8609850746032272	0.8609850746032272	0.8609850746032272	0.8609850746032272	0.8609850746032272	0.8609850746032272	0.8609850746032272	0.8609850746032272	0.8609850746032272	0.8609850746032272	0.8609850746032272	0.8609850746032272	0.8609850746032272
1.0139904627898608	0.8194523472204669	0.7024186217161826	1.2135104026941743	1.197802625978473	0.9545450369239371	1.3212039553881292	1.1829219897085168	1.1164228935197638	0.9719540136649574	1.342912881367592	0.9951853574307711	0.9980468997984021	1.0947087255688033	1.0994531789907638	0.8498159001756617	1.1480022571696602	1.0392284669888667	0.8831205590804151	1.1593303721299937	1.0504783821742136	0.8934607459463263	1.0536845098195144	0.880453523170791	0.9670690164951528	0.9670690164951528	0.9670690164951528	0.9670690164951528	0.9670690164951528	0.9670690164951528	0.9670690164951528	0.9670690164951528	0.9670690164951528	0.9670690164951528	0.9670690164951528	0.9670690164951528	0.9670690164951528	0.9670690164951528	0.9670690164951528	0.9670690164951528	0.9670690164951528	0.9670690164951528	0.9670690164951528	0.9670690164951528	0.9670690164951528	0.9670690164951528	0.9670690164951528	0.9670690164951528	0.9670690164951528	0.9670690164951528
0.7064494238853581	0.521806324522629	0.6108395472580183	0.7750384753611035	0.5922581375223673	0.6907538425789894	0.6060108819959495	0.48276908236425276	0.5768968902304744	0.6633479959126677	0.591365589461681	0.5057886200225943	0.6179983676022166	0.6147904531008885	0.6766520454890996	0.5539773471349801	0.570320621490386	0.6552435534679855	0.6036190420072141	0.6360196749671282	0.5195826119395877	0.6812455707276036	0.6051511678032785	0.5410064891738418	0.6838944278040888	0.5570927342041309	0.694331119992376	0.7697174083608219	0.6717846402153461	0.5340688461376516	0.6029267431764989	0.6029267431764989	0.6029267431764989	0.6029267431764989	0.6029267431764989	0.6029267431764989	0.6029267431764989	0.6029267431764989	0.6029267431764989	0.6029267431764989	0.6029267431764989	0.6029267431764989	0.6029267431764989	0.6029267431764989	0.6029267431764989	0.6029267431764989	0.6029267431764989	0.6029267431764989	0.6029267431764989	0.6029267431764989
0.7879116725904814	0.7661199169607981	0.6709163378153349	0.8128892441748719	0.7112778072671445	0.9469617767615748	0.9522635304953622	0.7371604170648852	0.9181518268883134	0.7262202235725039	0.6813365626054544	0.8447208977231327	0.8255476330300247	0.7850435567010098	0.7356330338801241	0.670892422885776	0.7582882593665305	0.7621303095775703	0.7833904298236412	0.7274440902494136	0.6584105142319129	0.9212148737569462	0.6436478746825754	0.7786167823512274	0.8177124954301173	0.859467252906833	0.9204360861326665	0.9250121917783973	0.8183563769358906	0.66612188061904	0.8446470402789819	0.755384460449011	0.755384460449011	0.755384460449011	0.755384460449011	0.755384460449011	0.755384460449011	0.755384460449011	0.755384460449011	0.755384460449011	0.755384460449011	0.755384460449011	0.755384460449011	0.755384460449011	0.755384460449011	0.755384460449011	0.755384460449011	0.755384460449011	0.755384460449011	0.755384460449011
0.5304104326499328	0.5338860282435091	0.5434017668289098	0.5388558251900648	0.8686496128036086	0.4256881757162769	0.7182925907319053	0.684306591460033	0.7081940038147418	0.7939386100978749	0.5705732620363203	0.8433441387716129	0.7088131092728055	0.8327205783804538	0.7718352695092737	0.9101500010811323	0.8890569148819372	0.6555866241698068	0.7752893238502722	0.815019380222829	0.6139447250734742	0.8477056196831085	0.8153662361561779	0.7594518393009052	0.8697108273505627	0.9954725555760008	0.809823377965097	0.6646763301419596	0.7064428581325194	0.8979472997167915	0.8021950789246555	0.8021950789246555	0.8021950789246555	0.8021950789246555	0.8021950789246555	0.8021950789246555	0.8021950789246555	0.8021950789246555	0.8021950789246555	0.8021950789246555	0.8021950789246555	0.8021950789246555	0.8021950789246555	0.8021950789246555	0.8021950789246555	0.8021950789246555	0.8021950789246555	0.8021950789246555	0.8021950789246555	0.8021950789246555
0.48800709722212204	0.5835680236239571	0.6730711353676827	0.6365855767314545	0.7180082704461387	0.5986111368425884	0.6006004196627086	0.7460234483729304	0.5221750899376586	0.7586777083952485	0.614114157147641	0.8420022889555098	0.5857558575766674	0.6950222417804098	0.8099278284840694	0.6557112761549582	0.6906117306717867	0.7312325076600987	0.7970218371220329	0.7461618812939211	0.7715918592079771	0.7715918592079771	0.7715918592079771	0.7715918592079771	0.7715918592079771	0.7715918592079771	0.7715918592079771	0.7715918592079771	0.7715918592079771	0.7715918592079771	0.7715918592079771	0.7715918592079771	0.7715918592079771	0.7715918592079771	0.7715918592079771	0.7715918592079771	0.7715918592079771	0.7715918592079771	0.7715918592079771	0.7715918592079771	0.7715918592079771	0.7715918592079771	0.7715918592079771	0.7715918592079771	0.7715918592079771	0.7715918592079771	0.7715918592079771	0.7715918592079771	0.7715918592079771	0.7715918592079771
0.8561480650313736	0.8118073093344849	0.7359141339467614	0.6266471236893023	0.7033133704496112	0.6862358666565543	0.7976566510984292	0.7155607106807937	0.7623805417562822	0.990614272505154	0.573869779571019	0.7241863288352818	0.9157013835643091	0.8378061882126239	1.0856726053775934	1.1911249783469264	1.108007773844827	0.9526971694028817	1.0869310175408304	1.3064625983575067	0.9897842567700305	1.0781994391255798	0.9939460616500481	1.0822187026339758	0.9141571248771037	1.0489497643116843	1.1939604090317975	1.1214550866717408	1.1214550866717408	1.1214550866717408	1.1214550866717408	1.1214550866717408	1.1214550866717408	1.1214550866717408	1.1214550866717408	1.1214550866717408	1.1214550866717408	1.1214550866717408	1.1214550866717408	1.1214550866717408	1.1214550866717408	1.1214550866717408	1.1214550866717408	1.1214550866717408	1.1214550866717408	1.1214550866717408	1.1214550866717408	1.1214550866717408	1.1214550866717408	1.1214550866717408
0.43193095764074746	0.37091581920980793	0.34171333587550173	0.3602976049507547	0.4592200987646174	0.4064073755289116	0.5291339288733751	0.49148227167762043	0.4368516162480845	0.4194664839091506	0.5197681367897254	0.4476560012813747	0.4915672246624763	0.5260798601688771	0.39780571833920925	0.3541518337376645	0.6278095296025067	0.533607695748935	0.4265396990157801	0.4948299162841893	0.4857155386009482	0.5420306852677719	0.6487850280192824	0.5134288143202332	0.5837059892576236	0.5221640211808776	0.5011498431395476	0.5921879980269867	0.540032032132878	0.5373215881824668	0.6482752728983255	0.6098562150267854	0.6290657439625555	0.6290657439625555	0.6290657439625555	0.6290657439625555	0.6290657439625555	0.6290657439625555	0.6290657439625555	0.6290657439625555	0.6290657439625555	0.6290657439625555	0.6290657439625555	0.6290657439625555	0.6290657439625555	0.6290657439625555	0.6290657439625555	0.6290657439625555	0.6290657439625555	0.6290657439625555
0.6420756583210133	0.8482884011941949	0.5510479606066341	0.00048619324992265326	0.4874542526240895	0.04957226388766044	0.18236308852325334	0.9698172068542078	0.0009723864998453065	0.4324451357767546	0.39238528337018824	0.7042292208218898	0.21807929455922018	0.6722979996232397	0.014878876959674789	0.3435884382914572	0.3435884382914572	0.3435884382914572	0.3435884382914572	0.3435884382914572	0.3435884382914572	0.3435884382914572	0.3435884382914572	0.3435884382914572	0.3435884382914572	0.3435884382914572	0.3435884382914572	0.3435884382914572	0.3435884382914572	0.3435884382914572	0.3435884382914572	0.3435884382914572	0.3435884382914572	0.3435884382914572	0.3435884382914572	0.3435884382914572	0.3435884382914572	0.3435884382914572	0.3435884382914572	0.3435884382914572	0.3435884382914572	0.3435884382914572	0.3435884382914572	0.3435884382914572	0.3435884382914572	0.3435884382914572	0.3435884382914572	0.3435884382914572	0.3435884382914572	0.3435884382914572
0.7235973325926761	0.7495598674731088	0.7562555053796102	0.6854135455980379	0.6418676365184923	0.5997075636296045	0.7550468766193159	0.7888621932454201	0.675382658164795	0.7122937686160721	0.609075907382985	0.7007669335130787	0.6992509804426691	0.771812716955146	0.8884114126111088	0.8291135305245654	1.1541842240970437	0.7596259361092946	0.9083174013161773	0.765412980410528	0.6869292488070531	0.6171169759114186	0.7303715116900455	0.7268390590043355	0.7286052853471905	0.7286052853471905	0.7286052853471905	0.7286052853471905	0.7286052853471905	0.7286052853471905	0.7286052853471905	0.7286052853471905	0.7286052853471905	0.7286052853471905	0.7286052853471905	0.7286052853471905	0.7286052853471905	0.7286052853471905	0.7286052853471905	0.7286052853471905	0.7286052853471905	0.7286052853471905	0.7286052853471905	0.7286052853471905	0.7286052853471905	0.7286052853471905	0.7286052853471905	0.7286052853471905	0.7286052853471905	0.7286052853471905
0.3095807526427839	0.8020785715317091	0.948005800325054	0.5345766295023949	0.7330488853023596	0.8881812325577392	0.8448879360023646	0.6446427687837674	1.0185533456325178	0.4810204924739808	0.8113055846503537	0.9136675875600635	0.9279553274734963	0.6081920695785337	1.3486893409394265	1.215178350132433	0.9344870491910139	1.1189783539495481	0.8948583938383209	0.9015485146665366	1.046847217121504	0.9785641630648602	0.8726518082965891	0.5480216508761875	0.7103367295863884	0.7103367295863884	0.7103367295863884	0.7103367295863884	0.7103367295863884	0.7103367295863884	0.7103367295863884	0.7103367295863884	0.7103367295863884	0.7103367295863884	0.7103367295863884	0.7103367295863884	0.7103367295863884	0.7103367295863884	0.7103367295863884	0.7103367295863884	0.7103367295863884	0.7103367295863884	0.7103367295863884	0.7103367295863884	0.7103367295863884	0.7103367295863884	0.7103367295863884	0.7103367295863884	0.7103367295863884	0.7103367295863884
0.8103622595285734	0.9717878640446225	0.8021177529613085	0.8847218675501676	0.8603468113743094	0.5391115475185608	0.7476861211428476	0.58262419562636	0.7964428698896675	0.6063375392756457	0.8769076022522889	0.579556851387627	0.7620331900948418	0.9385526460971132	0.9799954505144142	0.6464323142192038	0.8937466771374205	0.5588853519352074	0.4460751294605179	0.7423944063635843	0.452183412479825	0.7981144961434781	0.8827149507906183	0.7409840926904813	0.8129014885995789	0.7886003546417857	0.8120271933746869	0.7918544018818862	0.6200869982840833	0.7898613997536752	0.7049741990188793	0.7049741990188793	0.7049741990188793	0.7049741990188793	0.7049741990188793	0.7049741990188793	0.7049741990188793	0.7049741990188793	0.7049741990188793	0.7049741990188793	0.7049741990188793	0.7049741990188793	0.7049741990188793	0.7049741990188793	0.7049741990188793	0.7049741990188793	0.7049741990188793	0.7049741990188793	0.7049741990188793	0.7049741990188793
0.5970263747329663	0.43277287554044075	0.6034684185773218	0.4082507442700907	0.5778731546813648	0.6473867933621548	0.6675091818466949	0.6644792988036963	0.7310581576953653	0.626380420959184	0.7778998031322664	0.8500509111023288	0.718019356256155	0.7840351336792419	0.7840351336792419	0.7840351336792419	0.7840351336792419	0.7840351336792419	0.7840351336792419	0.7840351336792419	0.7840351336792419	0.7840351336792419	0.7840351336792419	0.7840351336792419	0.7840351336792419	0.7840351336792419	0.7840351336792419	0.7840351336792419	0.7840351336792419	0.7840351336792419	0.7840351336792419	0.7840351336792419	0.7840351336792419	0.7840351336792419	0.7840351336792419	0.7840351336792419	0.7840351336792419	0.7840351336792419	0.7840351336792419	0.7840351336792419	0.7840351336792419	0.7840351336792419	0.7840351336792419	0.7840351336792419	0.7840351336792419	0.7840351336792419	0.7840351336792419	0.7840351336792419	0.7840351336792419	0.7840351336792419
0.8498851805250573	0.6415128919697727	0.7171242493274035	0.848334086432765	1.1272793728977446	0.8028196891753291	0.9711877919496824	1.0004252436029222	0.8132089481588499	1.074905992187793	0.612387910396782	0.8156943323014717	0.7801533897475025	0.8115310622563221	0.954063974959671	0.8449738776421136	0.7951322478272188	0.9492764322138232	0.9063003356331166	0.637755743423798	1.1023753452182092	0.7359642220217552	1.0947393978621034	0.5118695209925167	0.7838977176649168	0.6478836193287167	0.6478836193287167	0.6478836193287167	0.6478836193287167	0.6478836193287167	0.6478836193287167	0.6478836193287167	0.6478836193287167	0.6478836193287167	0.6478836193287167	0.6478836193287167	0.6478836193287167	0.6478836193287167	0.6478836193287167	0.6478836193287167	0.6478836193287167	0.6478836193287167	0.6478836193287167	0.6478836193287167	0.6478836193287167	0.6478836193287167	0.6478836193287167	0.6478836193287167	0.6478836193287167	0.6478836193287167
0.3142273973566234	0.5072151824046126	0.4596425530271727	0.5778032765438826	0.48551147748477524	0.5781909163110606	0.5135039616963146	0.723712503070354	0.7209048808649665	0.45191797148972834	0.4240001622292712	0.6896951590228292	0.8119478122063775	0.6210179719898322	0.7673071971101956	0.7956122805715219	0.8692206734692134	0.6646373674981078	0.7163637248517828	0.7291536607972351	0.7175866099740021	0.509462116237357	0.7399865320405149	0.9587918467941181	0.7703297059938193	0.6685899274914707	0.719459816742645	0.719459816742645	0.719459816742645	0.719459816742645	0.719459816742645	0.719459816742645	0.719459816742645	0.719459816742645	0.719459816742645	0.719459816742645	0.719459816742645	0.719459816742645	0.719459816742645	0.719459816742645	0.719459816742645	0.719459816742645	0.719459816742645	0.719459816742645	0.719459816742645	0.719459816742645	0.719459816742645	0.719459816742645	0.719459816742645	0.719459816742645
0.48517064082248373	0.36510721287506626	0.12063420917607134	0.38080814077586794	0.5658149677836732	0.33308843687937295	0.6883030250177573	0.5303779508478077	0.6193190264290162	0.16232584814558793	0.45594619583320983	0.5659490103565205	0.4393142409038827	0.35260973760749176	0.20710448305213897	0.25414371452735224	0.16503369453702557	0.45649067071109567	0.25039754158120275	0.15548917482215485	0.31254864370495977	0.33830984118960505	0.39881219395748174	0.5704239971359955	0.2255695248337747	0.6325146528501567	0.4290420888419657	0.4290420888419657	0.4290420888419657	0.4290420888419657	0.4290420888419657	0.4290420888419657	0.4290420888419657	0.4290420888419657	0.4290420888419657	0.4290420888419657	0.4290420888419657	0.4290420888419657	0.4290420888419657	0.4290420888419657	0.4290420888419657	0.4290420888419657	0.4290420888419657	0.4290420888419657	0.4290420888419657	0.4290420888419657	0.4290420888419657	0.4290420888419657	0.4290420888419657	0.4290420888419657
0.7098382643109786	0.6333044500849192	0.7359576874394818	0.752642061877124	0.9071199074856109	0.8299734142391743	0.7801416600621768	0.7602026638931773	0.6448216596062206	0.7540794578386818	0.7505517458053298	0.8016776116919812	0.8014907942225326	0.7810448389392398	0.840560223873884	0.7973053661328123	0.8349495018968086	0.7817557839825989	0.9374521252270852	0.8569429819607243	0.8168133367141444	0.7507966857257434	0.7878689116553546	0.9704732715980937	0.8250584576456119	0.8896266511153028	0.8573425543804574	0.8573425543804574	0.8573425543804574	0.8573425543804574	0.8573425543804574	0.8573425543804574	0.8573425543804574	0.8573425543804574	0.8573425543804574	0.8573425543804574	0.8573425543804574	0.8573425543804574	0.8573425543804574	0.8573425543804574	0.8573425543804574	0.8573425543804574	0.8573425543804574	0.8573425543804574	0.8573425543804574	0.8573425543804574	0.8573425543804574	0.8573425543804574	0.8573425543804574	0.8573425543804574
0.49228161338022947	0.49411948409133855	0.8389093885500057	0.47700336838393087	0.3473252716693757	0.7137666858407324	0.6079484594833632	0.5835555083642384	0.4751348733421242	0.6577580955382858	0.6570579389602229	0.5070136314951886	0.562777550098308	0.727820254068302	0.5792602109881975	0.5487941602257622	0.6101232030987114	0.6204952343128698	0.6185257051318959	0.37808620375117274	0.7312678004735613	0.5446641200479689	0.7262380938003966	0.7021756929741502	0.6516600076490429	0.6769178503115965	0.6769178503115965	0.6769178503115965	0.6769178503115965	0.6769178503115965	0.6769178503115965	0.6769178503115965	0.6769178503115965	0.6769178503115965	0.6769178503115965	0.6769178503115965	0.6769178503115965	0.6769178503115965	0.6769178503115965	0.6769178503115965	0.6769178503115965	0.6769178503115965	0.6769178503115965	0.6769178503115965	0.6769178503115965	0.6769178503115965	0.6769178503115965	0.6769178503115965	0.6769178503115965	0.6769178503115965
1.1680185975552984	1.0129452451002305	0.8741948395180473	0.8450838370490464	1.057579014089093	0.8152488126265488	1.1037478022007376	1.0689966763773804	0.830593695989337	1.105228395025096	0.9179713512485214	1.1505644574453	1.0011473811507088	0.9689570664632193	0.9839482226887829	0.8658292052585016	1.0050932469610185	1.003841157491742	1.1169943747280848	1.0890166562353092	1.0812706294813907	0.7226762691512529	0.8000230270903569	0.6370289579377731	0.9788565416431751	0.8079427497904742	0.8079427497904742	0.8079427497904742	0.8079427497904742	0.8079427497904742	0.8079427497904742	0.8079427497904742	0.8079427497904742	0.8079427497904742	0.8079427497904742	0.8079427497904742	0.8079427497904742	0.8079427497904742	0.8079427497904742	0.8079427497904742	0.8079427497904742	0.8079427497904742	0.8079427497904742	0.8079427497904742	0.8079427497904742	0.8079427497904742	0.8079427497904742	0.8079427497904742	0.8079427497904742	0.8079427497904742
0.7531817442988883	0.6381527352578358	0.5233220773238552	0.7867883030663921	0.721735191673484	0.6728207088477037	0.577666667415192	0.6645824783987966	0.8150356554509331	0.8173846538656356	0.820462324705555	0.7721133927453933	0.6168458112919459	0.6442882743902206	0.5484127160268325	0.716458573576562	0.5622289914226527	0.6285645721129004	0.6649871709596544	0.6212692975530966	0.7177312750236441	0.6792445292737632	0.7102501468913154	0.5478541162519623	0.61069485368252	0.5792744849672412	0.5792744849672412	0.5792744849672412	0.5792744849672412	0.5792744849672412	0.5792744849672412	0.5792744849672412	0.5792744849672412	0.5792744849672412	0.5792744849672412	0.5792744849672412	0.5792744849672412	0.5792744849672412	0.5792744849672412	0.5792744849672412	0.5792744849672412	0.5792744849672412	0.5792744849672412	0.5792744849672412	0.5792744849672412	0.5792744849672412	0.5792744849672412	0.5792744849672412	0.5792744849672412	0.5792744849672412
0.8659777777594727	1.0355079163005394	0.9897243459651387	0.807302610562402	0.5370545736701134	0.7448989275620026	0.9130903984827795	1.0239272140532145	0.8691704318082097	1.118086342066628	1.1030543883894222	0.9332102942938731	1.049446153154792	0.7303998747961085	1.2125003731236939	1.2208643244031345	0.8635234082173101	0.9595596739067667	0.9673011547794252	0.8494401561960104	0.9083706554877179	0.9083706554877179	0.9083706554877179	0.9083706554877179	0.9083706554877179	0.9083706554877179	0.9083706554877179	0.9083706554877179	0.9083706554877179	0.9083706554877179	0.9083706554877179	0.9083706554877179	0.9083706554877179	0.9083706554877179	0.9083706554877179	0.9083706554877179	0.9083706554877179	0.9083706554877179	0.9083706554877179	0.9083706554877179	0.9083706554877179	0.9083706554877179	0.9083706554877179	0.9083706554877179	0.9083706554877179	0.9083706554877179	0.9083706554877179	0.9083706554877179	0.9083706554877179	0.9083706554877179
0.694037838036236	0.6871032293789521	0.7173036556240578	0.7365970303526734	0.7722163005952367	0.6372583753357197	0.740830163414195	0.7350495908432867	0.6282946496178317	0.8294481899126589	0.7459010218814004	0.8138221514360634	0.8376226400467853	0.5859583807901421	0.7341633769487454	0.7743636801580542	0.778361385620823	0.7910249277795286	0.8710322826247251	0.9004576334106441	0.8857449580176846	0.8857449580176846	0.8857449580176846	0.8857449580176846	0.8857449580176846	0.8857449580176846	0.8857449580176846	0.8857449580176846	0.8857449580176846	0.8857449580176846	0.8857449580176846	0.8857449580176846	0.8857449580176846	0.8857449580176846	0.8857449580176846	0.8857449580176846	0.8857449580176846	0.8857449580176846	0.8857449580176846	0.8857449580176846	0.8857449580176846	0.8857449580176846	0.8857449580176846	0.8857449580176846	0.8857449580176846	0.8857449580176846	0.8857449580176846	0.8857449580176846	0.8857449580176846	0.8857449580176846
0.7105262603547466	0.33171599779205585	0.4557395732318936	0.39169045945870723	0.6338304482783117	0.5900015843754767	0.46146571587972174	0.7818208315687842	0.28438227064382476	0.294521854351569	0.5914572093723439	0.4096580714030535	0.2770213655730022	0.2761775779099126	0.6909699105673759	0.9401608216357455	0.5151189185479877	0.5514358372370082	0.5686917585379836	1.0456832074478	0.23290188417872112	0.39757183301593246	0.5724362434139824	0.24282363183416078	0.1911584778564922	0.6802681522191565	0.7937575658205377	0.7370128590198471	0.7370128590198471	0.7370128590198471	0.7370128590198471	0.7370128590198471	0.7370128590198471	0.7370128590198471	0.7370128590198471	0.7370128590198471	0.7370128590198471	0.7370128590198471	0.7370128590198471	0.7370128590198471	0.7370128590198471	0.7370128590198471	0.7370128590198471	0.7370128590198471	0.7370128590198471	0.7370128590198471	0.7370128590198471	0.7370128590198471	0.7370128590198471	0.7370128590198471
1.0894521072972636	0.9274162068863143	1.1377070578868986	1.162891828128084	0.9996081808210637	1.2521163168663592	1.2742345441427767	0.9709385180008613	1.6867348493692087	1.2828818867050895	1.031674754917528	1.0937112268011007	1.1144351813932465	1.2845927269001682	0.9050890626710915	0.9968021425477092	1.1377401165513021	1.0018663082082206	1.0032841588477404	0.8884252631760363	1.04973077915597	0.9296910077434974	1.121771579023114	1.2506129698920285	1.1861922744575712	1.1861922744575712	1.1861922744575712	1.1861922744575712	1.1861922744575712	1.1861922744575712	1.1861922744575712	1.1861922744575712	1.1861922744575712	1.1861922744575712	1.1861922744575712	1.1861922744575712	1.1861922744575712	1.1861922744575712	1.1861922744575712	1.1861922744575712	1.1861922744575712	1.1861922744575712	1.1861922744575712	1.1861922744575712	1.1861922744575712	1.1861922744575712	1.1861922744575712	1.1861922744575712	1.1861922744575712	1.1861922744575712
0.9317578309115808	1.1429762704711897	0.7386234748793318	0.7363660515874962	0.8883580025204842	1.0116086694425162	0.9101726686698223	0.9395535144041361	0.9661744305742046	0.9546340576165689	0.9674184558846028	0.7653720151479689	0.9089287801726466	0.8084638189577735	0.7746711904026496	0.7643529917480292	0.8452113369036794	0.8757959116970283	0.9394553632530446	0.8209959902714566	0.7690196986137848	0.9953505739041273	0.8957236559164885	0.6838076175676985	1.0681808789344382	1.4211291478329813	1.2446550133837095	1.2446550133837095	1.2446550133837095	1.2446550133837095	1.2446550133837095	1.2446550133837095	1.2446550133837095	1.2446550133837095	1.2446550133837095	1.2446550133837095	1.2446550133837095	1.2446550133837095	1.2446550133837095	1.2446550133837095	1.2446550133837095	1.2446550133837095	1.2446550133837095	1.2446550133837095	1.2446550133837095	1.2446550133837095	1.2446550133837095	1.2446550133837095	1.2446550133837095	1.2446550133837095
0.695241332944961	0.5892718081594517	0.34242624523592907	1.1601152778269521	0.7673738539390534	1.1025870532439248	1.0033660819654593	0.4815651695090052	1.10949167374135	0.8585048104086388	1.396824748889075	1.2151322598608874	1.0955325105725615	1.2317214234528098	0.8585381665870974	1.3317767460741914	1.0931380287457273	0.9426413375420167	1.0489819071152195	0.949955150761683	1.0176093911090505	1.2653534232927701	0.7285897062386918	0.9969715647657309	0.9969715647657309	0.9969715647657309	0.9969715647657309	0.9969715647657309	0.9969715647657309	0.9969715647657309	0.9969715647657309	0.9969715647657309	0.9969715647657309	0.9969715647657309	0.9969715647657309	0.9969715647657309	0.9969715647657309	0.9969715647657309	0.9969715647657309	0.9969715647657309	0.9969715647657309	0.9969715647657309	0.9969715647657309	0.9969715647657309	0.9969715647657309	0.9969715647657309	0.9969715647657309	0.9969715647657309	0.9969715647657309	0.9969715647657309
0.9779822255474657	1.1456138291481062	1.076823784812633	1.034001016075889	1.2210548045266705	1.2907572545155226	1.0385898457006568	1.184194415256286	1.208214989075252	0.9573489153784507	0.9804435878920297	0.9238008656559398	0.9254613779777326	0.7694432688095678	1.1456044955022653	0.9980872759056724	0.8243245432293135	0.971689054555511	1.1029651077904514	1.0404696580105697	0.7616009911313546	0.9010353245709622	0.9010353245709622	0.9010353245709622	0.9010353245709622	0.9010353245709622	0.9010353245709622	0.9010353245709622	0.9010353245709622	0.9010353245709622	0.9010353245709622	0.9010353245709622	0.9010353245709622	0.9010353245709622	0.9010353245709622	0.9010353245709622	0.9010353245709622	0.9010353245709622	0.9010353245709622	0.9010353245709622	0.9010353245709622	0.9010353245709622	0.9010353245709622	0.9010353245709622	0.9010353245709622	0.9010353245709622	0.9010353245709622	0.9010353245709622	0.9010353245709622	0.9010353245709622
0.7395297118300698	0.5968987723135681	0.6114838704500545	0.630600403125297	0.8469961753743039	0.706960769908142	0.7373229714175353	0.7457215732470593	0.6673706881981722	0.7456454099246894	0.6143747659027496	0.7077495146629748	0.8244391767445833	0.7429283782680697	0.8928298265434337	0.7406744585722268	0.6165374845629599	0.543271842498048	0.6260392113649971	0.6483932161761884	0.7950825729802967	0.8400864865446822	0.9002082725759508	1.0899677459342896	0.9675103696594023	0.7534691524917876	0.946573232072827	0.9508494004710155	1.0192116303853016	0.9882153163907719	1.1346901139168315	0.9946894257481443	1.3067587257791182	1.1507240757636312	1.1507240757636312	1.1507240757636312	1.1507240757636312	1.1507240757636312	1.1507240757636312	1.1507240757636312	1.1507240757636312	1.1507240757636312	1.1507240757636312	1.1507240757636312	1.1507240757636312	1.1507240757636312	1.1507240757636312	1.1507240757636312	1.1507240757636312	1.1507240757636312
0.8040372862660053	0.7325324425192723	0.602509960058123	0.8101498248444752	0.84141835540043	0.7237131883488407	0.7116574104129655	0.9279757171396448	0.744173421813465	0.8660430323012787	0.9131774862628476	0.8980788408988396	0.9380918200615054	0.7139948072334995	0.7454570738592988	0.8678251139122467	0.9656578656091621	0.9777880147456003	0.9354760930683094	0.8323216260560149	1.1442515875096175	0.9023000774690355	0.8882976425479616	0.7599680843211918	0.5848239434735116	0.8962874242356534	0.767814232922036	0.8105677961675611	0.837763899077366	0.8997038080631549	1.017337659867501	1.064005115372581	1.1090103813549417	1.0865077483637613	1.0865077483637613	1.0865077483637613	1.0865077483637613	1.0865077483637613	1.0865077483637613	1.0865077483637613	1.0865077483637613	1.0865077483637613	1.0865077483637613	1.0865077483637613	1.0865077483637613	1.0865077483637613	1.0865077483637613	1.0865077483637613	1.0865077483637613	1.0865077483637613
1.090423925434805	0.8099716046667897	0.7139382506797822	0.9411404365996959	0.8617810377007507	0.8543928821886025	0.8845155903124801	1.1813546499772014	1.0056314661095542	0.9416284012751933	1.0519031961720915	0.9468980824718438	1.126237052630174	1.2604471970947446	1.016497682963541	1.0401826793720108	0.9385491160027167	1.1272123698153558	0.8435757102510614	1.1280491894002946	0.8868935434851627	1.0074713664427286	1.0074713664427286	1.0074713664427286	1.0074713664427286	1.0074713664427286	1.0074713664427286	1.0074713664427286	1.0074713664427286	1.0074713664427286	1.0074713664427286	1.0074713664427286	1.0074713664427286	1.0074713664427286	1.0074713664427286	1.0074713664427286	1.0074713664427286	1.0074713664427286	1.0074713664427286	1.0074713664427286	1.0074713664427286	1.0074713664427286	1.0074713664427286	1.0074713664427286	1.0074713664427286	1.0074713664427286	1.0074713664427286	1.0074713664427286	1.0074713664427286	1.0074713664427286
0.7594927390269207	0.6044073283890893	0.6483200043932661	0.6071279167801693	0.5748518779398156	0.726687162473179	0.8424951365521852	0.8312027395628877	0.6844784840812267	0.719541321305222	0.7579201031926722	0.6741225310549586	0.856111430980871	0.744995960766958	0.6575387889597121	0.6623948992487296	0.6591629150222658	0.8003656045645793	0.5123645337952344	0.8310740469806148	0.6480810906331198	1.0257181528294268	0.6824232922618639	0.5938223092781968	0.6381228007700304	0.6381228007700304	0.6381228007700304	0.6381228007700304	0.6381228007700304	0.6381228007700304	0.6381228007700304	0.6381228007700304	0.6381228007700304	0.6381228007700304	0.6381228007700304	0.6381228007700304	0.6381228007700304	0.6381228007700304	0.6381228007700304	0.6381228007700304	0.6381228007700304	0.6381228007700304	0.6381228007700304	0.6381228007700304	0.6381228007700304	0.6381228007700304	0.6381228007700304	0.6381228007700304	0.6381228007700304	0.6381228007700304
0.7241189658227538	0.9322056635155219	0.7229751666957956	0.7286723681272472	0.7045398783627554	0.8821392977554428	0.7063555958438055	0.7676661374987962	0.7595166302105083	0.9117150510512944	1.2296936796694875	1.1570702696409432	0.8249706871822374	0.8253874564440318	0.9132593098914454	0.7729667357641277	0.8040051664056069	0.841385719579826	1.020548599462886	0.6887150702689959	0.747720315954295	1.0162815595476968	0.8187407612198953	1.0358884665225974	0.9680792888992357	1.4785501993573715	1.2233147441283037	1.2233147441283037	1.2233147441283037	1.2233147441283037	1.2233147441283037	1.2233147441283037	1.2233147441283037	1.2233147441283037	1.2233147441283037	1.2233147441283037	1.2233147441283037	1.2233147441283037	1.2233147441283037	1.2233147441283037	1.2233147441283037	1.2233147441283037	1.2233147441283037	1.2233147441283037	1.2233147441283037	1.2233147441283037	1.2233147441283037	1.2233147441283037	1.2233147441283037	1.2233147441283037
0.7243443826105869	0.84821446923043	0.8332241218377955	0.7951942666263764	0.6218569589027164	0.7954714362936269	0.750535137752168	0.48930751523039745	0.6662915100556293	0.6541536383153058	0.5240582439584199	0.5439552661540379	0.7913975577580525	0.7869530359901932	0.969004913267032	0.689903916763764	0.6720230552610041	0.7822138720192021	0.6606877072690975	0.8696217052887176	0.7651547062789075	0.7651547062789075	0.7651547062789075	0.7651547062789075	0.7651547062789075	0.7651547062789075	0.7651547062789075	0.7651547062789075	0.7651547062789075	0.7651547062789075	0.7651547062789075	0.7651547062789075	0.7651547062789075	0.7651547062789075	0.7651547062789075	0.7651547062789075	0.7651547062789075	0.7651547062789075	0.7651547062789075	0.7651547062789075	0.7651547062789075	0.7651547062789075	0.7651547062789075	0.7651547062789075	0.7651547062789075	0.7651547062789075	0.7651547062789075	0.7651547062789075	0.7651547062789075	0.7651547062789075
0.7291944454180799	0.5727823294238481	0.5633129241645699	0.7377036172087554	0.6573206646780941	0.5144836430195295	0.7349009461861177	0.7747921845977721	0.9467172036535203	0.7801208387620968	0.7481618045469227	0.7447531158969161	0.7315583060585206	0.6493739226456983	0.5742098741403671	0.7434724175013572	0.7191560225771767	0.7277248991413403	0.526237982795171	0.6261558611436159	0.7697600684242091	0.7685145514785877	0.7691373099513983	0.7691373099513983	0.7691373099513983	0.7691373099513983	0.7691373099513983	0.7691373099513983	0.7691373099513983	0.7691373099513983	0.7691373099513983	0.7691373099513983	0.7691373099513983	0.7691373099513983	0.7691373099513983	0.7691373099513983	0.7691373099513983	0.7691373099513983	0.7691373099513983	0.7691373099513983	0.7691373099513983	0.7691373099513983	0.7691373099513983	0.7691373099513983	0.7691373099513983	0.7691373099513983	0.7691373099513983	0.7691373099513983	0.7691373099513983	0.7691373099513983
0.9991315066338511	1.0407161509967353	0.7849920712032482	0.9151499663587589	1.0556354448013898	1.0476377400124819	1.1190137675415053	0.6374275769688453	0.6935067646080947	1.0772539293857635	1.1925021941220308	1.0906703340192307	0.764549285541758	0.7421975630857838	0.9320723443833497	1.0759368974799628	1.1753530650834454	1.092394835597615	0.7006282247200782	1.1523734804000836	0.926500852560081	0.926500852560081	0.926500852560081	0.926500852560081	0.926500852560081	0.926500852560081	0.926500852560081	0.926500852560081	0.926500852560081	0.926500852560081	0.926500852560081	0.926500852560081	0.926500852560081	0.926500852560081	0.926500852560081	0.926500852560081	0.926500852560081	0.926500852560081	0.926500852560081	0.926500852560081	0.926500852560081	0.926500852560081	0.926500852560081	0.926500852560081	0.926500852560081	0.926500852560081	0.926500852560081	0.926500852560081	0.926500852560081	0.926500852560081
0.8446294196096659	0.9741956414175454	0.8208053019510981	0.902903837923785	1.0016803427799323	0.9673405910976605	0.848071661052859	0.9835107830344121	1.1878893592099513	0.8595995034284791	0.8127321201616579	1.1136577130445011	0.8328899632053502	1.0663266803148352	1.0114667340413315	1.002193819319318	0.9087088910920157	0.6612300828273411	0.9212836811109233	1.113571641281439	0.9956149332902339	0.733052319445778	0.871051667915633	0.8020519936807055	0.8020519936807055	0.8020519936807055	0.8020519936807055	0.8020519936807055	0.8020519936807055	0.8020519936807055	0.8020519936807055	0.8020519936807055	0.8020519936807055	0.8020519936807055	0.8020519936807055	0.8020519936807055	0.8020519936807055	0.8020519936807055	0.8020519936807055	0.8020519936807055	0.8020519936807055	0.8020519936807055	0.8020519936807055	0.8020519936807055	0.8020519936807055	0.8020519936807055	0.8020519936807055	0.8020519936807055	0.8020519936807055	0.8020519936807055
0.8942263087008362	0.9874212314403109	0.7420807258137803	1.0031152364835045	1.0474419939189152	0.6317689783345979	0.9435902949319899	1.0281842848731533	1.1861084102311885	0.9701027121073166	1.086216217641283	0.8683607897251645	0.9354822247682133	0.8464948544638947	1.0172865427086408	1.2105397857674334	1.2000445492834635	1.066505576311333	0.7896162155583696	0.8497827584309073	0.6383064541763744	0.8422207008694419	0.7402635775229082	0.7402635775229082	0.7402635775229082	0.7402635775229082	0.7402635775229082	0.7402635775229082	0.7402635775229082	0.7402635775229082	0.7402635775229082	0.7402635775229082	0.7402635775229082	0.7402635775229082	0.7402635775229082	0.7402635775229082	0.7402635775229082	0.7402635775229082	0.7402635775229082	0.7402635775229082	0.7402635775229082	0.7402635775229082	0.7402635775229082	0.7402635775229082	0.7402635775229082	0.7402635775229082	0.7402635775229082	0.7402635775229082	0.7402635775229082	0.7402635775229082
0.9550906017418399	0.8158301106675595	0.9293590705128537	0.8952465426411281	0.6060323560771145	0.7472883059012106	0.9278375395380765	0.8970931342502562	1.1827709665530437	0.7821426631546428	0.8448652214859418	0.8721338066928027	0.9842595083229662	0.9726252425219039	0.7019463799734447	0.7910147956576076	0.6835949277611147	0.659534921441801	0.7939612149898404	0.8173341821018095	1.02016355499793	0.908604467504019	0.5945135291599457	0.7230071086627378	0.9813414320600912	0.9337534283541832	1.0566606675213097	0.7659384861130873	0.8222421794212875	0.9637058050024577	0.9602721588418256	0.9619889819221417	0.9619889819221417	0.9619889819221417	0.9619889819221417	0.9619889819221417	0.9619889819221417	0.9619889819221417	0.9619889819221417	0.9619889819221417	0.9619889819221417	0.9619889819221417	0.9619889819221417	0.9619889819221417	0.9619889819221417	0.9619889819221417	0.9619889819221417	0.9619889819221417	0.9619889819221417	0.9619889819221417
0.7790333257971493	0.7208554922310543	0.7531764535158404	0.774989144666534	0.704426572124117	0.6764040343145119	0.600814750219704	0.8781238428215709	0.8867783780069664	0.9948606357096528	1.0690084010221266	0.8617171276694363	0.9280865426549049	0.8652621072698101	0.9372970586697466	0.998514538259147	1.1185572588078463	1.0041365098890296	1.1476847818246805	1.0970192183010643	1.1035468102452235	1.108142061251446	0.9622495241581128	1.088454238436368	1.0771304547742337	0.8893435592614181	0.897153210707572	1.1220315197074968	1.0658832233535274	0.8177567265908331	0.9355883856283632	0.876672556109598	0.876672556109598	0.876672556109598	0.876672556109598	0.876672556109598	0.876672556109598	0.876672556109598	0.876672556109598	0.876672556109598	0.876672556109598	0.876672556109598	0.876672556109598	0.876672556109598	0.876672556109598	0.876672556109598	0.876672556109598	0.876672556109598	0.876672556109598	0.876672556109598
1.0483219982280108	1.179985288297928	0.8491442670709527	0.7521720457913968	0.8948870050352091	1.2431702584271915	1.0575103691545704	1.198183999271911	1.5536496991855488	1.2094705738894729	1.0699589798357105	1.3273003995602923	1.3579586282097016	1.398557427371816	1.0782707377024483	0.9986829745518931	1.1931937855233261	1.254035007622336	1.2360965391703596	1.06192878207336	1.3254442400495847	1.1936865110614725	1.1936865110614725	1.1936865110614725	1.1936865110614725	1.1936865110614725	1.1936865110614725	1.1936865110614725	1.1936865110614725	1.1936865110614725	1.1936865110614725	1.1936865110614725	1.1936865110614725	1.1936865110614725	1.1936865110614725	1.1936865110614725	1.1936865110614725	1.1936865110614725	1.1936865110614725	1.1936865110614725	1.1936865110614725	1.1936865110614725	1.1936865110614725	1.1936865110614725	1.1936865110614725	1.1936865110614725	1.1936865110614725	1.1936865110614725	1.1936865110614725	1.1936865110614725
0.7352893173080615	0.8699956042496897	0.6939126184577348	0.0	0.952122587461485	0.8601676112159897	1.7765057734889484	0.7037406114914346	0.03399098150328506	0.0	1.3725447349571884	0.0	0.0	1.7301632154656796	0.20024597426154003	0.8601676112159897	0.0	2.4985658256668337	0.03399098150328506	0.8823471807696738	1.3878252369154696	1.1350862088425717	1.1350862088425717	1.1350862088425717	1.1350862088425717	1.1350862088425717	1.1350862088425717	1.1350862088425717	1.1350862088425717	1.1350862088425717	1.1350862088425717	1.1350862088425717	1.1350862088425717	1.1350862088425717	1.1350862088425717	1.1350862088425717	1.1350862088425717	1.1350862088425717	1.1350862088425717	1.1350862088425717	1.1350862088425717	1.1350862088425717	1.1350862088425717	1.1350862088425717	1.1350862088425717	1.1350862088425717	1.1350862088425717	1.1350862088425717	1.1350862088425717	1.1350862088425717
1.0957688871987636	1.077083618808782	1.0144918628033504	0.9371404813587519	1.1999890167122162	1.2538505599102954	0.9976723461833372	0.9715618193657135	1.062077011033952	1.1155772781271955	0.8122208179137679	1.0328613445459873	0.962108636709187	1.1045634572982614	0.9511040240939895	1.1753779294777915	1.4365164996490376	1.4015897630612821	1.4556664846240375	0.9910104012958592	1.2914224053316934	1.0644964080527708	0.7422006318672977	1.0703714889933975	1.1089295911704768	1.098476991639338	1.547807705028432	1.1001985522144337	1.0568624531810957	1.0785305026977647	1.0785305026977647	1.0785305026977647	1.0785305026977647	1.0785305026977647	1.0785305026977647	1.0785305026977647	1.0785305026977647	1.0785305026977647	1.0785305026977647	1.0785305026977647	1.0785305026977647	1.0785305026977647	1.0785305026977647	1.0785305026977647	1.0785305026977647	1.0785305026977647	1.0785305026977647	1.0785305026977647	1.0785305026977647	1.0785305026977647
1.0253851005102221	1.179763838240211	0.843349967086954	0.9630461143146785	0.8129242223048573	1.3011977693764016	0.9578281464093797	1.1485590353078257	1.3026169180879295	0.724698110404549	1.2211448526172792	1.0522840351292644	1.1780324314052977	1.1569029690740742	1.167984601964203	1.2454399838592254	1.1379106934854817	1.012921462724678	1.0531007075015268	0.9618944429783323	1.168922998978477	1.212941477943715	1.1965678647461082	1.0380261108716724	0.9908546913068724	1.0442090275876363	1.129965976728785	1.0712196418121382	0.8719151535882947	1.1084744319044646	1.0943839578369638	0.8064142744205245	0.9344879911378764	0.9253664056581504	0.9055696811774221	0.9154680434177862	0.9154680434177862	0.9154680434177862	0.9154680434177862	0.9154680434177862	0.9154680434177862	0.9154680434177862	0.9154680434177862	0.9154680434177862	0.9154680434177862	0.9154680434177862	0.9154680434177862	0.9154680434177862	0.9154680434177862	0.9154680434177862
0.7192686918086537	0.5274136842140581	0.545152563035097	0.615446008410082	0.6476824627616828	0.6938095289551847	0.7247883301481377	0.5750863620645043	0.6507431579819353	0.7374388473893858	0.745114047634792	0.5992632686454595	0.6725996881608236	0.6486636433117258	0.8958205452068824	0.7692986349280502	0.8669743602012808	0.799476518448985	0.7704657009345085	0.8722163740175226	0.7070917029743704	0.7512751930312014	0.9323163814124289	0.8781150272323901	0.6954324052020303	0.7283179981844218	0.9782826164430001	0.8203188107541399	0.8731342882085548	0.7480405380978906	0.6271683756318619	0.6187590677213777	0.8762925894636466	0.8415709687687566	0.9022317273680732	0.7088310483923801	0.6926057270378174	0.7124501185969723	0.7041149473306796	0.8093519215854299	0.7567334344580546	0.7567334344580546	0.7567334344580546	0.7567334344580546	0.7567334344580546	0.7567334344580546	0.7567334344580546	0.7567334344580546	0.7567334344580546	0.7567334344580546
1.057149341935123	0.793739328827618	0.9273278728226462	0.9678534730004743	0.8217183334225829	1.0887069819505537	0.9085287312968058	0.9721485889108478	1.2734502557754706	1.2559280295820359	0.9315930360106518	1.0567035352866436	0.842870714896288	1.3057816245743294	0.894266963853742	1.0030877347552043	0.8584719271453237	0.8509013266516342	1.0325093034559605	0.9200138851228381	0.9512716727451006	1.1282909669352432	1.0983193333015866	0.9302351281102812	0.8146344166849232	0.8724347723976023	0.8724347723976023	0.8724347723976023	0.8724347723976023	0.8724347723976023	0.8724347723976023	0.8724347723976023	0.8724347723976023	0.8724347723976023	0.8724347723976023	0.8724347723976023	0.8724347723976023	0.8724347723976023	0.8724347723976023	0.8724347723976023	0.8724347723976023	0.8724347723976023	0.8724347723976023	0.8724347723976023	0.8724347723976023	0.8724347723976023	0.8724347723976023	0.8724347723976023	0.8724347723976023	0.8724347723976023
1.026364485971544	1.1570734149014477	1.0010580359476011	1.2020313855468934	1.1299796602143002	1.032661886672244	1.263509239363536	1.3391924514077331	1.2371782767752864	1.4582531157622844	1.2980474306871659	1.09225713277757	1.5326543280381149	1.1247624960963114	1.2883980848197194	1.2173410959955309	1.4692431257978105	1.235525688040348	1.2022464659593275	1.2146891285452994	1.1051491894424625	1.308307033706299	1.2932259814432394	0.9883080899928707	1.2503060130701884	1.557375474272164	1.2875111973140183	1.005907191858089	1.3463910346571044	1.150673068144469	1.2888010085367068	1.2197370383405879	1.2197370383405879	1.2197370383405879	1.2197370383405879	1.2197370383405879	1.2197370383405879	1.2197370383405879	1.2197370383405879	1.2197370383405879	1.2197370383405879	1.2197370383405879	1.2197370383405879	1.2197370383405879	1.2197370383405879	1.2197370383405879	1.2197370383405879	1.2197370383405879	1.2197370383405879	1.2197370383405879
1.9245840536228296	0.9038099818066727	0.32803705662767096	1.2240317155995097	0.6608450791291713	0.8843696658122451	0.45763639489371005	0.8019574885695524	2.5041219976706492	0.03992920516103078	1.8002517684833876	1.047694974747248	0.6247059621480896	0.47225991917216614	1.1417245509863585	0.8325151866178487	1.858100067042407	0.965258025222384	0.14114545567015546	1.702916458505773	1.5805917961200122	1.5303239994137299	0.6229963779841775	0.894438478377499	0.5297448886935447	0.21892336197618018	0.3743341253348625	0.3743341253348625	0.3743341253348625	0.3743341253348625	0.3743341253348625	0.3743341253348625	0.3743341253348625	0.3743341253348625	0.3743341253348625	0.3743341253348625	0.3743341253348625	0.3743341253348625	0.3743341253348625	0.3743341253348625	0.3743341253348625	0.3743341253348625	0.3743341253348625	0.3743341253348625	0.3743341253348625	0.3743341253348625	0.3743341253348625	0.3743341253348625	0.3743341253348625	0.3743341253348625
0.851811294686453	0.9341049344899129	1.2422189986091678	1.229455526798599	1.1845266647904853	1.1026359106928507	1.2545970123943715	1.2782821492552474	1.152073959523013	1.3966801737788195	1.1165526730387165	1.3071068496422158	1.0727773562801264	1.3375254341911826	1.223201045091284	1.1000109778036768	1.277490001976218	1.1744022168125379	1.0739491533720684	1.1989297330003648	1.2861700309304898	1.3005713376148538	1.0114500099367298	1.1560106737757916	1.1560106737757916	1.1560106737757916	1.1560106737757916	1.1560106737757916	1.1560106737757916	1.1560106737757916	1.1560106737757916	1.1560106737757916	1.1560106737757916	1.1560106737757916	1.1560106737757916	1.1560106737757916	1.1560106737757916	1.1560106737757916	1.1560106737757916	1.1560106737757916	1.1560106737757916	1.1560106737757916	1.1560106737757916	1.1560106737757916	1.1560106737757916	1.1560106737757916	1.1560106737757916	1.1560106737757916	1.1560106737757916	1.1560106737757916
0.7671289271474792	0.737339079346954	0.7574003422757078	0.5889591189363684	0.6265598190073884	0.5828648312111943	0.7765493019620856	0.8086501595677156	0.7306853460836564	0.5191930771657409	0.7239282620961549	0.867612530113673	0.6027529994070594	0.7656949253772578	0.7651951282110386	1.0245264541225447	0.89888292888287	0.875143593148929	1.1191151998055022	0.9609364716978954	1.0248294238469162	0.931126496753609	0.9327204141217305	0.6515710078008037	1.077303977863922	1.3275268088362275	0.8120934668131314	0.7671407706769331	0.7446542518892709	1.1430856670714018	0.6868748687029098	0.9149802678871558	0.9149802678871558	0.9149802678871558	0.9149802678871558	0.9149802678871558	0.9149802678871558	0.9149802678871558	0.9149802678871558	0.9149802678871558	0.9149802678871558	0.9149802678871558	0.9149802678871558	0.9149802678871558	0.9149802678871558	0.9149802678871558	0.9149802678871558	0.9149802678871558	0.9149802678871558	0.9149802678871558
0.3408243165230235	0.7655683724233043	0.17904745153082854	0.4679608687041326	0.5381549362389991	0.4824583932285442	0.6622828837829033	0.384076561868875	1.0628058917666017	0.5518155480981687	0.7004762451006515	0.7079303820162258	1.0909097196208282	0.3304770480636449	0.5593952892470121	0.7578650626386939	0.5726492118312667	0.29449478276929986	0.3557976091942343	0.5148523305292925	0.34874172307343554	0.15290344815262535	0.041567284263364826	0.6171736747500249	0.535291391702031	0.00041172032643669573	0.042390724916238215	0.6486676614245133	0.48296878085124806	0.3015506688900987	0.6723598381114777	0.5469513446945115	1.1335274638042825	0.4555132622733259	0.5160874876103483	0.4434550653966115	0.49621767061204736	0.23568341568110673	0.36595054314657705	0.36595054314657705	0.36595054314657705	0.36595054314657705	0.36595054314657705	0.36595054314657705	0.36595054314657705	0.36595054314657705	0.36595054314657705	0.36595054314657705	0.36595054314657705	0.36595054314657705
0.5061996627230896	0.03557411769175762	0.014835556461422227	0.6930131828468392	0.3632342834237533	0.20005768210033265	0.7421262299379685	0.21489323856175485	0.3337457020760244	0.22011851877865596	0.5243765202723841	0.300016773284209	0.8529730002515882	0.44669322249044763	1.0522553231040683	1.252590984678741	1.3073298350593934	0.7120876136258155	1.5418619738894355	1.6645712896995013	1.2923039826257903	1.8514613978165821	1.1420581810515689	0.9050014601800521	1.4618769559637088	1.9598785847092428	1.6834714611807076	1.4892042772941212	1.4528361500002815	1.5515171727791874	1.0990461524412973	1.2187926309420833	1.299167232980573	1.2792836770024458	0.9525193991432579	1.1021525674557278	1.1490050564697978	2.018590725596131	1.6914527723953736	1.3170977986747132	1.756912352625157	0.8912894530946216	1.3520757435518462	1.4106876943743323	1.3813817189630893	1.3813817189630893	1.3813817189630893	1.3813817189630893	1.3813817189630893	1.3813817189630893
0.28190875593509895	0.2093144682555249	0.17232933744230744	0.06629571826165084	0.20500179408746713	0.058553653313544	0.33746393913582734	0.1319515526751837	0.043188685022942944	0.20709180878713354	0.08987660469001288	0.3661497499241973	0.04675760438183737	0.1674564021195353	0.06655667278771413	0.012892276297379155	0.10370664807840879	0.054271524340521016	0.11922756970151492	0.00429378778632032	0.2444192396451551	0.041977224022181236	0.07327100785620497	0.11466776462849465	0.09208435996691915	0.20280569762385817	0.18106120753415586	0.08657512898958479	0.18290339422554353	0.1799369402392404	0.06493347355689216	0.21437650858178944	0.22278332746998636	0.1612744794338016	0.2199804013908934	0.3952309063017155	0.4174657659058294	0.48984568671441775	0.5828132660533952	0.3780467404847754	0.8036812435680114	0.9128753310598867	0.845216999713638	1.1124526780053647	0.8483066277750363	0.9803796528902005	0.9803796528902005	0.9803796528902005	0.9803796528902005	0.9803796528902005
0.8280409689340048	1.0672823635729616	0.8621910992997742	0.9759513221510112	0.8866724178421465	0.7029971914477318	0.807020397093861	1.000920853922096	1.0480248121348914	0.8987851734326716	0.8312648538296494	0.7665290905904557	0.6570904574931343	1.0662721140136628	1.1584675749167705	1.2484756806917696	1.0247358998442184	0.7707275543389099	0.5663092354750794	0.5537618244670011	0.5517252178109154	0.6730313858914434	0.7403255057487499	0.8502499555791354	1.1105875947458683	0.8898559443259256	0.5794639398184658	0.6621130515174319	0.8745884433531591	0.7677478318748345	0.9304649071593911	0.6877046311196736	0.6428091529821476	1.1613933140826347	0.800872473811441	0.946916827447505	0.9662256708940928	0.8187358740624266	0.5177566702699047	0.6682462721661656	0.6682462721661656	0.6682462721661656	0.6682462721661656	0.6682462721661656	0.6682462721661656	0.6682462721661656	0.6682462721661656	0.6682462721661656	0.6682462721661656	0.6682462721661656
1.2551301011648845	0.5907218635914621	0.8065867339488328	0.5298185211662803	1.0533602953030299	0.9594385444512902	1.3001873461155384	0.8081251500818134	0.1667665829448475	0.4874458665133305	0.4874458665133305	0.4874458665133305	0.4874458665133305	0.4874458665133305	0.4874458665133305	0.4874458665133305	0.4874458665133305	0.4874458665133305	0.4874458665133305	0.4874458665133305	0.4874458665133305	0.4874458665133305	0.4874458665133305	0.4874458665133305	0.4874458665133305	0.4874458665133305	0.4874458665133305	0.4874458665133305	0.4874458665133305	0.4874458665133305	0.4874458665133305	0.4874458665133305	0.4874458665133305	0.4874458665133305	0.4874458665133305	0.4874458665133305	0.4874458665133305	0.4874458665133305	0.4874458665133305	0.4874458665133305	0.4874458665133305	0.4874458665133305	0.4874458665133305	0.4874458665133305	0.4874458665133305	0.4874458665133305	0.4874458665133305	0.4874458665133305	0.4874458665133305	0.4874458665133305
0.0	0.0	0.0	0.0017957191842517886	0.27336248771491595	0.0	0.0	0.03658789096793496	0.0	0.1571653007726122	0.15896101995686399	0.03658789096793496	0.0	0.0	0.1921649418086991	0.06537687868266741	0.0	0.0017957191842517886	0.3793797916326293	0.4839172089605455	0.4316485002965874	0.4316485002965874	0.4316485002965874	0.4316485002965874	0.4316485002965874	0.4316485002965874	0.4316485002965874	0.4316485002965874	0.4316485002965874	0.4316485002965874	0.4316485002965874	0.4316485002965874	0.4316485002965874	0.4316485002965874	0.4316485002965874	0.4316485002965874	0.4316485002965874	0.4316485002965874	0.4316485002965874	0.4316485002965874	0.4316485002965874	0.4316485002965874	0.4316485002965874	0.4316485002965874	0.4316485002965874	0.4316485002965874	0.4316485002965874	0.4316485002965874	0.4316485002965874	0.4316485002965874
0.3652721710795245	0.6368949724405137	0.5445240572145388	0.6106558206753598	0.6814940646051015	0.9203053631903312	0.17007832204111792	0.4452977353645023	0.34181606986330526	0.27814410929615835	0.7392952466027737	0.5015881229437589	0.7544122467072726	0.6447623075365111	0.030909914203124948	0.7018926930336019	0.3295695217840095	0.2490205369581537	0.943706669238488	0.5615156064073151	0.12081948298050653	1.4563853310997688	0.466562158207283	0.4681386774077127	0.4868989157641932	1.0528008804983782	0.9068515256850482	1.0495492853286745	1.168707963662485	0.5387801938242289	0.6768708602723539	0.6518898614068062	0.66438036083958	0.66438036083958	0.66438036083958	0.66438036083958	0.66438036083958	0.66438036083958	0.66438036083958	0.66438036083958	0.66438036083958	0.66438036083958	0.66438036083958	0.66438036083958	0.66438036083958	0.66438036083958	0.66438036083958	0.66438036083958	0.66438036083958	0.66438036083958
1.0774556312520176	0.9684002011893273	0.9193987234282666	0.8504928368844618	0.9457526389456566	0.7685885372494327	0.9727088438659142	0.979192291621873	0.9593479212026692	0.6761986295531844	0.6296578752601532	0.8365721659659099	0.8645070832808653	0.813116564527586	0.779385600589593	0.8965512976659836	0.8793729103318205	0.8846737183546729	0.66303201790101	0.8396753844057999	0.7544530210776245	0.7000599720909234	0.7908578094711225	0.7454588907810229	0.7454588907810229	0.7454588907810229	0.7454588907810229	0.7454588907810229	0.7454588907810229	0.7454588907810229	0.7454588907810229	0.7454588907810229	0.7454588907810229	0.7454588907810229	0.7454588907810229	0.7454588907810229	0.7454588907810229	0.7454588907810229	0.7454588907810229	0.7454588907810229	0.7454588907810229	0.7454588907810229	0.7454588907810229	0.7454588907810229	0.7454588907810229	0.7454588907810229	0.7454588907810229	0.7454588907810229	0.7454588907810229	0.7454588907810229
0.7336812170357581	0.776156244268866	1.1671962329690808	0.8787385116578353	1.1845411246924407	0.6167982566835323	0.6474592768272865	0.8854505310486422	0.6532440325045425	0.7257651485661201	0.954103062666304	0.8399341056162121	0.8399341056162121	0.8399341056162121	0.8399341056162121	0.8399341056162121	0.8399341056162121	0.8399341056162121	0.8399341056162121	0.8399341056162121	0.8399341056162121	0.8399341056162121	0.8399341056162121	0.8399341056162121	0.8399341056162121	0.8399341056162121	0.8399341056162121	0.8399341056162121	0.8399341056162121	0.8399341056162121	0.8399341056162121	0.8399341056162121	0.8399341056162121	0.8399341056162121	0.8399341056162121	0.8399341056162121	0.8399341056162121	0.8399341056162121	0.8399341056162121	0.8399341056162121	0.8399341056162121	0.8399341056162121	0.8399341056162121	0.8399341056162121	0.8399341056162121	0.8399341056162121	0.8399341056162121	0.8399341056162121	0.8399341056162121	0.8399341056162121
1.132464469393412	0.8569953805505561	0.5652193154408499	0.9502954022637611	0.9237308642239797	0.7702758407833454	0.9862876679588941	0.8689725921633585	0.8111572849283039	0.9807246982073786	0.750335142432572	0.6585632239429254	0.9125293350425955	0.6959863980646182	1.0510358504486221	0.825103517889529	0.925489409948861	0.9481674254851876	1.103176590678974	0.6948035251156863	0.6057911529441622	0.7191011657732269	0.9236510727006514	0.7314607844068182	0.7074646896801344	0.6863546494120313	0.6243046315455419	0.9196824108577547	0.7719935212016483	0.7719935212016483	0.7719935212016483	0.7719935212016483	0.7719935212016483	0.7719935212016483	0.7719935212016483	0.7719935212016483	0.7719935212016483	0.7719935212016483	0.7719935212016483	0.7719935212016483	0.7719935212016483	0.7719935212016483	0.7719935212016483	0.7719935212016483	0.7719935212016483	0.7719935212016483	0.7719935212016483	0.7719935212016483	0.7719935212016483	0.7719935212016483
0.1498798337766476	0.20403621703180383	0.04693664292342606	0.4141566417433073	0.14419009722150705	0.24893910496742952	0.05097716796321085	0.1338835550628924	0.16418042611419975	0.3193322572675442	0.2627127582636602	0.33428924835915763	0.4508224457595597	0.6230283544936579	0.33778986123393057	0.24197103320432908	0.30492279942392614	0.18561949553936027	0.2447351685045556	0.22279589368917424	0.37497363449369625	0.18275457968379413	0.31697494615082056	0.30431850533277216	0.5536839283102203	0.1438980482716499	0.3350308904398705	0.19221905536640224	0.31129678627519003	0.3222998536933618	0.457260694085617	0.28919972600511235	0.37323021004536466	0.37323021004536466	0.37323021004536466	0.37323021004536466	0.37323021004536466	0.37323021004536466	0.37323021004536466	0.37323021004536466	0.37323021004536466	0.37323021004536466	0.37323021004536466	0.37323021004536466	0.37323021004536466	0.37323021004536466	0.37323021004536466	0.37323021004536466	0.37323021004536466	0.37323021004536466
0.5377139493163391	0.7208025580482423	0.3749370585080927	0.7913069290432214	0.4125971920249006	0.6948764541365935	1.0721374229023994	0.7667131932300989	0.9122063740857648	0.6038967011504255	1.0427805893824607	1.2345159060082427	0.9559963374051824	1.1731673103951492	0.7104842697923185	1.0742617482521237	0.6101257757793657	0.7299415057354937	0.7395163935142925	1.3047255149471622	1.2796304699000507	0.9796044813591676	0.935894134555411	1.0395688562979726	1.0043749315280386	1.0560964493905516	0.8821672410569619	0.7297419159732781	0.8683002265981706	1.3319565313426402	1.1567941354865303	1.0162181437612867	0.835859620461094	1.231111390423479	1.014677121532322	0.6149424467489174	0.8148097841406197	0.8148097841406197	0.8148097841406197	0.8148097841406197	0.8148097841406197	0.8148097841406197	0.8148097841406197	0.8148097841406197	0.8148097841406197	0.8148097841406197	0.8148097841406197	0.8148097841406197	0.8148097841406197	0.8148097841406197
0.7390039261535001	1.133870721229651	1.0477997352573574	1.0974520091768505	0.8269664754503292	1.0725416421846372	0.8941266052471891	0.7557707723000462	0.8403979076348541	0.8320190135166367	0.8867953560193944	0.7873315474420248	0.938214225218635	1.1042833342838545	0.9647524707992182	1.024969591578065	1.0137959228292008	0.8746793216697405	0.985769709922885	0.7632047489801581	0.8785087783543827	1.0338903832154365	0.9672968103312876	0.8456669461635478	0.9637684022159438	0.8208499548043697	0.9735494952930709	0.7950203660723044	0.6925367524726986	0.87115857745797	1.0011146040848051	0.9361365907713877	0.9361365907713877	0.9361365907713877	0.9361365907713877	0.9361365907713877	0.9361365907713877	0.9361365907713877	0.9361365907713877	0.9361365907713877	0.9361365907713877	0.9361365907713877	0.9361365907713877	0.9361365907713877	0.9361365907713877	0.9361365907713877	0.9361365907713877	0.9361365907713877	0.9361365907713877	0.9361365907713877
0.759786606088383	0.9050657059875014	0.7575014084346852	0.5687122815677759	0.6063420408861879	0.5280499581034341	0.8584249224368441	0.7529011757028777	0.5264024527501423	1.0006393271078544	0.8287905914370878	0.976457563941458	1.2028254139612173	0.6945168263331785	1.0481923699065379	0.9305048944814731	1.0129255192461963	0.6700528520064645	0.751012163891114	0.8666348759664881	0.9016348861663879	0.8866313590295388	0.9309487695863095	0.8443452056189455	0.9802172384337474	0.8527193463985508	1.324404848353171	0.7621294036081174	0.9804624429339753	1.1089986225301482	0.7799196627727927	0.9111614148717866	1.1210731480735174	0.9158938757142202	0.9593559314587683	0.9933514014643083	1.4448092610204422	1.2190803312423752	1.2190803312423752	1.2190803312423752	1.2190803312423752	1.2190803312423752	1.2190803312423752	1.2190803312423752	1.2190803312423752	1.2190803312423752	1.2190803312423752	1.2190803312423752	1.2190803312423752	1.2190803312423752
0.0006248893422675051	0.0	0.00013511885360249215	0.00013511885360249215	0.054649490405039504	0.0	0.0	0.0	0.4114761785389344	0.24679951098687733	0.10738145902704659	0.0981262267966495	0.19326289997195095	0.13466465859775892	0.1053259281432003	0.1575614897412393	0.20104674789027044	0.08081981012042645	0.14419012795384575	0.18735982893327105	0.18364166720401942	0.13067348748505517	0.12144211238395776	0.3939715524981073	0.07169527711125162	0.36586869301884556	0.17827209281495454	0.2523184650775012	0.4997864748574806	0.1782720926986515	0.23673521521924104	0.4744198039967847	0.3555775096080129	0.3555775096080129	0.3555775096080129	0.3555775096080129	0.3555775096080129	0.3555775096080129	0.3555775096080129	0.3555775096080129	0.3555775096080129	0.3555775096080129	0.3555775096080129	0.3555775096080129	0.3555775096080129	0.3555775096080129	0.3555775096080129	0.3555775096080129	0.3555775096080129	0.3555775096080129
0.13837266764518252	1.0731920695304376	0.3608182906779767	0.911652813759415	1.2880598565130545	1.2545007892673372	1.5172119206434613	1.702371475650277	1.1790683330108214	1.5217647956448175	1.7636774197223997	1.9328939747568505	1.8950507559596281	1.598518447696017	1.393510038970905	0.8596454796727595	1.1108383835925424	1.9543264732375796	1.62536722798282	1.2950697220846932	1.392302579679344	0.8692591126468612	1.2931451557023288	1.0646287245109671	1.2188310394970454	1.2256153598242046	0.9990566092842933	1.172940561893303	1.541826797292504	1.3405747039818119	1.2045051730230911	1.2725399385024514	1.2725399385024514	1.2725399385024514	1.2725399385024514	1.2725399385024514	1.2725399385024514	1.2725399385024514	1.2725399385024514	1.2725399385024514	1.2725399385024514	1.2725399385024514	1.2725399385024514	1.2725399385024514	1.2725399385024514	1.2725399385024514	1.2725399385024514	1.2725399385024514	1.2725399385024514	1.2725399385024514
0.17383778023649124	0.25223007070941644	0.2705404264046431	0.2428576336143143	0.3521938101989224	0.3662096167212765	0.4566842536417789	0.5431496585619655	0.5363340642234254	0.35147585433597356	0.5328284525844068	0.7082404812780863	0.8233653001793038	0.39836362968523664	0.6146516087753194	0.8525212731289986	1.056939859309317	0.8608069838729979	0.8438469504752886	0.7665302092608854	1.1102309180578196	0.6485959565307842	0.79701966006006	0.9971520593203838	0.7841236327424065	0.5554592330884073	0.59325002062691	0.5797343956830585	0.792653211031189	0.5452962359584345	0.5456887932046157	0.8854425086443652	0.9278603610154642	0.9515866240191494	0.8815348673049561	0.6403605304689649	0.9093646737718184	0.7028085224255892	0.7173101148736187	0.7008569922643823	0.7090835535690004	0.7090835535690004	0.7090835535690004	0.7090835535690004	0.7090835535690004	0.7090835535690004	0.7090835535690004	0.7090835535690004	0.7090835535690004	0.7090835535690004
0.8732695960281883	0.6280031203819191	0.7671455332140907	0.6688845151973477	0.6518137602425166	0.734638471321502	0.9386598498093025	0.9932369639142444	0.9357668373581056	0.7267641625671915	0.9600134957330816	0.9036897183443366	1.0074858965560936	1.2906538727205739	1.1281924343528924	0.7708270730459684	1.048111124163203	0.9309919566675173	0.9549530668712108	1.0854612653878923	0.8138764165026036	1.0998427253290135	0.8735319524922172	0.9713755138761747	1.0594839223947037	1.0920515409486662	0.9688300951335683	0.9009846838448605	0.8059845017977638	0.934456672845019	0.7644770738914081	0.9866233286871693	0.9397597114588546	0.7944788078413851	1.0230057980987983	0.9087423029700917	0.9087423029700917	0.9087423029700917	0.9087423029700917	0.9087423029700917	0.9087423029700917	0.9087423029700917	0.9087423029700917	0.9087423029700917	0.9087423029700917	0.9087423029700917	0.9087423029700917	0.9087423029700917	0.9087423029700917	0.9087423029700917
1.2052389781263502	0.9389026556259664	1.2660085398858618	0.7394766661611436	1.2865997626862742	1.164039023741863	1.3548687255238105	1.0174788833999706	0.9956779396903377	1.0130587586807467	0.6888710126269426	1.1932794025734081	1.0324025215381765	1.0274131766808705	1.295782970507955	0.6926139179431439	0.8494651066719424	0.5789636123337405	1.090043322536302	1.0232439482745301	0.8682574868072536	0.6354957878321751	0.6188366333490916	0.5913793096194208	0.8980617738311328	0.91035063626867	0.8378551197302202	1.048363347801739	1.0005476128728525	0.7355223286247757	0.8680349707488142	0.8680349707488142	0.8680349707488142	0.8680349707488142	0.8680349707488142	0.8680349707488142	0.8680349707488142	0.8680349707488142	0.8680349707488142	0.8680349707488142	0.8680349707488142	0.8680349707488142	0.8680349707488142	0.8680349707488142	0.8680349707488142	0.8680349707488142	0.8680349707488142	0.8680349707488142	0.8680349707488142	0.8680349707488142
1.0851135348263474	1.0224734271622553	0.9378109207525828	0.8600645401205443	1.0284742997438785	0.1303560539360839	0.8109248224425405	2.330538773382674	0.8320947775119303	0.9350353399436475	1.3312299471029851	0.5553379024843257	1.5342008077315308	0.9458944257553898	0.6433494887952426	1.9859570028651754	0.7405093682784799	0.2762548837525312	0.010159741032225183	0.56475480602126	0.8050868745148725	0.5890172567984489	0.6778270888390598	1.114466440572764	0.6967056012262444	0.3621415577651057	0.19709222294168852	1.2923250832811306	1.016630510477542	0.17800347434627378	0.36373508474895255	0.661112669633062	1.107253151012889	0.9999385055223711	0.8598789931697026	0.9299087493460368	0.9299087493460368	0.9299087493460368	0.9299087493460368	0.9299087493460368	0.9299087493460368	0.9299087493460368	0.9299087493460368	0.9299087493460368	0.9299087493460368	0.9299087493460368	0.9299087493460368	0.9299087493460368	0.9299087493460368	0.9299087493460368
0.6486148939127824	0.8158880801544258	0.9266224099141165	0.6322606501915646	0.6373817497902535	0.7275687692103241	0.6840439476023866	0.7804098205601638	0.8630846073862845	0.9976468517298578	0.8245418589075478	0.8683096299785621	0.9211463584595994	0.7541148037666273	0.8489190488599112	0.9849784230924604	1.1175874226191564	0.89433663814853	1.057214930086821	1.0841906567231068	0.8670268945446494	0.9217720208867711	0.6750837614003232	0.7944676491948602	0.9724661619598935	0.925002170597731	0.9833730481370712	0.8725257434320124	1.074174337237727	0.807071095282941	0.8282427582234928	1.121942643245433	0.853611238604018	0.819731893850832	0.7737435042203761	0.7967376990356041	0.7967376990356041	0.7967376990356041	0.7967376990356041	0.7967376990356041	0.7967376990356041	0.7967376990356041	0.7967376990356041	0.7967376990356041	0.7967376990356041	0.7967376990356041	0.7967376990356041	0.7967376990356041	0.7967376990356041	0.7967376990356041
1.26992844902459	1.4016877883070256	1.1880882386144747	1.1743990253032872	0.9991782400705068	1.344807637728735	1.341974560705431	1.3714355652652621	1.5299663900155736	1.3377221157272636	1.8742559582671967	1.4636856978552475	1.1861054088826388	1.533723031984136	1.2670769820812906	1.4933439295729731	1.27649149657819	1.371329189001063	1.3121524391375945	1.3658239905309788	1.30139431102849	1.7270522037819525	1.4348373295552366	1.4966156971053837	1.4673957075386321	1.3473300242755157	1.3217668082546297	1.269054394934804	1.4702624555467327	1.3006339227177237	1.3979523679902266	1.3492931453539752	1.3492931453539752	1.3492931453539752	1.3492931453539752	1.3492931453539752	1.3492931453539752	1.3492931453539752	1.3492931453539752	1.3492931453539752	1.3492931453539752	1.3492931453539752	1.3492931453539752	1.3492931453539752	1.3492931453539752	1.3492931453539752	1.3492931453539752	1.3492931453539752	1.3492931453539752	1.3492931453539752
0.78821916503233	0.8916414680843597	0.9966104834254386	0.9990014073436878	1.2418912960494377	1.0686108200904263	1.1106872847026201	1.34492192000339	1.0227917073392991	0.9906491310883512	0.9304131704297669	0.8470863546953011	1.1040941060719291	1.0256383788130425	1.1146528429479643	1.0032736351493778	0.93569911664309	0.7804394582850672	0.9882065896966143	1.184821803960477	0.9275842053322578	0.7363991206897691	0.9644691185322988	0.8319059316840954	0.914730263510607	1.0658715381760477	0.8921457173423856	0.8279040519619328	0.8624236528390773	0.6773535545101637	1.0783360121359826	0.9883685952137723	1.0333523036748775	1.0333523036748775	1.0333523036748775	1.0333523036748775	1.0333523036748775	1.0333523036748775	1.0333523036748775	1.0333523036748775	1.0333523036748775	1.0333523036748775	1.0333523036748775	1.0333523036748775	1.0333523036748775	1.0333523036748775	1.0333523036748775	1.0333523036748775	1.0333523036748775	1.0333523036748775
0.7488568602539791	0.6181536966232687	0.6429706165306103	0.5422853088810913	0.7317212758237971	0.7535305816800241	0.676764180865887	0.7934610297048945	0.7961733819945169	0.6505307193913652	0.7401318464891845	0.8195457093542696	0.8046705887038683	0.9093809088392856	0.9834699906627138	0.8670846851623322	1.0252106972358606	1.1182511809208913	1.0166390513035097	0.8639112425169753	0.7957800783101124	0.8402270938176785	0.7931448312214583	0.8145825423842983	0.8356565053441068	0.8889408580792725	0.9538679421949467	0.9214044001371096	0.9214044001371096	0.9214044001371096	0.9214044001371096	0.9214044001371096	0.9214044001371096	0.9214044001371096	0.9214044001371096	0.9214044001371096	0.9214044001371096	0.9214044001371096	0.9214044001371096	0.9214044001371096	0.9214044001371096	0.9214044001371096	0.9214044001371096	0.9214044001371096	0.9214044001371096	0.9214044001371096	0.9214044001371096	0.9214044001371096	0.9214044001371096	0.9214044001371096
0.8083647904466641	0.9749403314013438	1.0470135589188874	1.0189235546068152	1.075714277616716	0.9263115273110589	1.137831801931054	1.1713379029957756	1.0152811745205588	1.000715493431744	1.0862630551838108	1.07381502454931	0.9963825864254903	1.031478944577246	0.9760247249459113	0.9291523940011926	0.914161935163593	0.9372611718804867	1.036469821504914	1.0042234736223408	1.0471215946994228	1.134127646129224	1.0323806642913822	0.931175170233572	0.9042366749393029	0.9928595567155969	1.0505634309591159	1.1981790794595568	1.3320944017796372	1.2234366681744986	1.1502404496029106	0.9381016067696741	0.7831758703375458	1.026689683562675	0.8895104773060412	0.8721402203083559	0.9388636528975643	0.8684102606447097	1.0472649883648186	1.0554858572276662	0.9852422606847965	1.030062589525577	1.0582401648661761	1.0305787185620885	1.0077571737353443	0.9937465990746819	0.8980361758110273	0.9458913874428545	0.9458913874428545	0.9458913874428545
0.0	0.8951676350939726	0.18257639322521418	0.4389116509293825	0.0	0.005014860582399385	0.0	0.18358845838497073	0.0	0.0	0.0	0.3540778901654527	0.2736795957305983	0.4562559889558125	0.10217809879035977	0.4389116509293825	0.32060081190848577	0.04692121617788745	0.41434963336032443	0.6561767202074567	0.01734433802643	1.3331641629738242	0.49084772768966933	0.04692121617788745	0.4389116509293825	0.7929895410948352	0.018356403186186546	0.9014370816266494	0.5707304552297826	1.750262899587281	0.1082050245325157	2.488491167345115	2.94597102006182	2.7172310937034676	2.7172310937034676	2.7172310937034676	2.7172310937034676	2.7172310937034676	2.7172310937034676	2.7172310937034676	2.7172310937034676	2.7172310937034676	2.7172310937034676	2.7172310937034676	2.7172310937034676	2.7172310937034676	2.7172310937034676	2.7172310937034676	2.7172310937034676	2.7172310937034676
0.02655064250825569	0.0	0.827050595023934	0.0	0.0	0.003718236608738992	0.8381217872869037	1.6609313292126657	0.6504252027976906	1.6235932248169636	0.3353846452657367	1.4023548205205585	0.7519296177228679	0.0	0.502737142021167	2.1911770516259748	0.827050595023934	0.18769658448921311	0.8289097133283035	0.08619216956403575	1.496694742787377	0.7784850143787855	2.5624246299804927	1.361648508055008	0.0	0.08805128786840523	0.6504252027976906	1.049531390083241	1.308998158298164	0.03186077100990683	1.1716473142482708	1.5600497523042345	1.3658485332762527	1.3658485332762527	1.3658485332762527	1.3658485332762527	1.3658485332762527	1.3658485332762527	1.3658485332762527	1.3658485332762527	1.3658485332762527	1.3658485332762527	1.3658485332762527	1.3658485332762527	1.3658485332762527	1.3658485332762527	1.3658485332762527	1.3658485332762527	1.3658485332762527	1.3658485332762527
0.58186811018531	0.565874190724779	0.7732885986529169	0.45677737118724954	0.5824029145917397	0.7266167551856076	0.5419457853733392	0.4756374553138545	0.47941990217810676	0.49134634889896633	0.6080549193825356	0.5688025399153687	0.6325507587345675	0.5786682915504952	0.6671484821029686	0.6518217462651325	0.7089904505446885	0.5982406231226003	0.6738495149995414	0.5398372126351632	0.6732521151491538	0.6065446638921586	0.6065446638921586	0.6065446638921586	0.6065446638921586	0.6065446638921586	0.6065446638921586	0.6065446638921586	0.6065446638921586	0.6065446638921586	0.6065446638921586	0.6065446638921586	0.6065446638921586	0.6065446638921586	0.6065446638921586	0.6065446638921586	0.6065446638921586	0.6065446638921586	0.6065446638921586	0.6065446638921586	0.6065446638921586	0.6065446638921586	0.6065446638921586	0.6065446638921586	0.6065446638921586	0.6065446638921586	0.6065446638921586	0.6065446638921586	0.6065446638921586	0.6065446638921586
0.5775589201338573	0.6571222224865686	0.6163394935199706	0.5348678023074579	0.48902730731578753	0.6438826718052567	0.5043143726911905	0.4311419758473037	0.6059591968992256	0.5764702328675338	0.6367738385917058	0.6363515647822456	0.630275708689601	0.565043942502201	0.5864665357117901	0.5886797837271165	0.6302669749919937	0.6748424828701571	0.7609973828800586	0.8152264225697088	0.6802835671753749	0.7606210195418031	0.7204522933585888	0.7204522933585888	0.7204522933585888	0.7204522933585888	0.7204522933585888	0.7204522933585888	0.7204522933585888	0.7204522933585888	0.7204522933585888	0.7204522933585888	0.7204522933585888	0.7204522933585888	0.7204522933585888	0.7204522933585888	0.7204522933585888	0.7204522933585888	0.7204522933585888	0.7204522933585888	0.7204522933585888	0.7204522933585888	0.7204522933585888	0.7204522933585888	0.7204522933585888	0.7204522933585888	0.7204522933585888	0.7204522933585888	0.7204522933585888	0.7204522933585888
0.8192768132598532	0.6475643683949291	0.7277586289648852	0.8063452851885221	0.8696242639977303	0.7796672988392173	0.8779571928978595	0.7698990442004836	0.7091509545278636	0.6505057768859076	0.6870877350163497	0.8146574561143174	0.6450605530157574	0.932568782653297	0.8993225608116767	0.784081845841375	0.7294968026036484	0.7600534350422703	0.8835223001660784	0.7062316198802202	0.753670685145886	0.8368300832230917	0.7952503841844888	0.7952503841844888	0.7952503841844888	0.7952503841844888	0.7952503841844888	0.7952503841844888	0.7952503841844888	0.7952503841844888	0.7952503841844888	0.7952503841844888	0.7952503841844888	0.7952503841844888	0.7952503841844888	0.7952503841844888	0.7952503841844888	0.7952503841844888	0.7952503841844888	0.7952503841844888	0.7952503841844888	0.7952503841844888	0.7952503841844888	0.7952503841844888	0.7952503841844888	0.7952503841844888	0.7952503841844888	0.7952503841844888	0.7952503841844888	0.7952503841844888
0.8559201581794661	0.9209415201067728	0.850548321950411	0.821034719835993	0.8922690044228786	0.7988990401025741	0.8062087176790267	0.838317931907054	0.816469712075142	0.9395305408123145	0.9894751844196114	0.839408861934931	0.8540717333178772	1.054318990032112	0.9058059581272571	0.9243725490601908	1.0273750141869495	0.8625613417750448	0.9172113462275365	0.8898863440012907	0.8898863440012907	0.8898863440012907	0.8898863440012907	0.8898863440012907	0.8898863440012907	0.8898863440012907	0.8898863440012907	0.8898863440012907	0.8898863440012907	0.8898863440012907	0.8898863440012907	0.8898863440012907	0.8898863440012907	0.8898863440012907	0.8898863440012907	0.8898863440012907	0.8898863440012907	0.8898863440012907	0.8898863440012907	0.8898863440012907	0.8898863440012907	0.8898863440012907	0.8898863440012907	0.8898863440012907	0.8898863440012907	0.8898863440012907	0.8898863440012907	0.8898863440012907	0.8898863440012907	0.8898863440012907
[truncated: 6 more columns]
