# Supplementary material for: Neuronal tuning aligns dynamically with object and texture manifolds across the visual hierarchy
Source: Nat Neurosci. 2026 Mar 10;29(4):864–75. doi: 10.1038/s41593-026-02207-1 (PMC13061647; doi:10.1038/s41593-026-02207-1)
Supplement: Supplementary file 6 — Average PSTH for each session and thread before or after optimization Fig. 5a. Response rate for each 10 ms time window in csv format to reproduce Fig. 5c. [file 41593_2026_2207_MOESM6_ESM.zip › Figure5C_src_normresp_wdw_130-140_BigGAN_sem.csv]

0	1	2	3	4	5	6	7	8	9	10	11	12	13	14	15	16	17	18	19	20	21	22	23	24	25	26	27	28	29	30	31	32	33	34	35	36	37	38	39	40	41	42	43	44	45	46	47	48	49
0.06367827411156446	0.06536376035971891	0.09378675072103432	0.08276337028604276	0.09634438101352809	0.08620125947205916	0.08389137969583146	0.07254614069873187	0.07130565576006025	0.06912783589127894	0.09448374411823844	0.08355132498643958	0.10340920444877424	0.07138079437624156	0.08128380434736686	0.0714974335918213	0.10454620023210717	0.05226493733740728	0.08889757085242014	0.07516208036881948	0.07964565468184263	0.07476004128282134	0.07416777098731561	0.08316922924658784	0.07808617100890596	0.09529463270808726	0.0694261441927203	0.09542917718361144	0.0940684878366767	0.06085348161450857	0.08916817829817711	0.07995107471841816	0.07288455140620206	0.05987139190226747	0.07481741905286787	0.08528837134591495	0.08869385811954052	0.09032134211334727	0.07211755894632053	0.07591013096207794	0.10195369112386668	0.09791089390765936	0.08824575087239042	0.07890949349030964	0.08705859092961737	0.08861377753783459	0.0693509864912335	0.07898238201453404	0.07898238201453404	0.07898238201453404
0.08459213908326507	0.10328136807902928	0.11072787576885605	0.09684230352112994	0.07348916795617627	0.0961992277880305	0.08448742902664716	0.09927482861517033	0.08644004294821378	0.08102088910358704	0.09721328989579103	0.06954219664378207	0.0689084670584233	0.08549546707468472	0.0894832647669192	0.08180415227521319	0.08189314834719309	0.09851481414698282	0.09060493185536535	0.08437235711180503	0.08679699481934733	0.09079520514371657	0.10325624371811998	0.07891900376337695	0.07600465315452062	0.11570783263375092	0.08968011686992969	0.1088321828865884	0.10668194409463168	0.09939446094150818	0.08941137057463083	0.07462617262476023	0.09837797198703874	0.06994247061145503	0.1039821876810184	0.08696232914623672	0.08696232914623672	0.08696232914623672	0.08696232914623672	0.08696232914623672	0.08696232914623672	0.08696232914623672	0.08696232914623672	0.08696232914623672	0.08696232914623672	0.08696232914623672	0.08696232914623672	0.08696232914623672	0.08696232914623672	0.08696232914623672
0.11630467231875447	0.13300386906111183	0.14575896946679512	0.14028307573675025	0.10865559030321874	0.09529614851628747	0.1384747723260165	0.12513263663076898	0.13887049545221988	0.12142608528146862	0.11113961764404777	0.08685215309659668	0.15288114304226327	0.13966885933800247	0.1426249482012321	0.2023689589884712	0.15691337445235423	0.13817008522367227	0.1503347645548358	0.12144895336998146	0.09618612819778401	0.16582244274193994	0.09813316672344179	0.12183770600189947	0.12535320006581765	0.11235551417916281	0.12824264572520414	0.168914876068955	0.08486284588067357	0.12003434405269739	0.0791826343309014	0.06529142759428773	0.14060415289155417	0.10294779024292096	0.10294779024292096	0.10294779024292096	0.10294779024292096	0.10294779024292096	0.10294779024292096	0.10294779024292096	0.10294779024292096	0.10294779024292096	0.10294779024292096	0.10294779024292096	0.10294779024292096	0.10294779024292096	0.10294779024292096	0.10294779024292096	0.10294779024292096	0.10294779024292096
0.08714753380261589	0.10278514265334017	0.08897238037097417	0.09985312278607227	0.1114156974923091	0.08667272058248832	0.08924879501735762	0.07841921018788334	0.08870297341626726	0.10415465700045076	0.1279803494798861	0.10091594229395151	0.09677663819352667	0.08195280218237481	0.09820166278622479	0.08883895586156947	0.1171067529601065	0.07214327750445854	0.0921420459682905	0.06604651820714531	0.09395000331214441	0.08917415630480399	0.10990693441904377	0.10858421685624733	0.10487809802393819	0.10315722045264653	0.10245630627757951	0.09663975169659726	0.09956727565025628	0.10049339279401867	0.0653423939334094	0.11097030872906798	0.10775722230176042	0.09559964049778243	0.10282468945846958	0.1020363782800256	0.1159017493523154	0.10036909639786844	0.10813542287509192	0.10813542287509192	0.10813542287509192	0.10813542287509192	0.10813542287509192	0.10813542287509192	0.10813542287509192	0.10813542287509192	0.10813542287509192	0.10813542287509192	0.10813542287509192	0.10813542287509192
0.07853172674290093	0.1056995813707989	0.09578782931301276	0.08298860000840717	0.11626162350755555	0.08760701467629535	0.06939198959788441	0.07744916641404782	0.0854119873516428	0.09143100865994794	0.11612934302658161	0.09030642848008448	0.10780799438479764	0.08819907350120812	0.09596863921147808	0.09201815410852499	0.12098139725581165	0.09408672973008268	0.08909792893187649	0.1074790530443658	0.09129788358008199	0.08250726890148453	0.10303002115654872	0.07561296913970139	0.10572076113815132	0.09002886217094187	0.08871167709273953	0.09214303432836082	0.11471774902489436	0.098671045999023	0.10669439751195868	0.10669439751195868	0.10669439751195868	0.10669439751195868	0.10669439751195868	0.10669439751195868	0.10669439751195868	0.10669439751195868	0.10669439751195868	0.10669439751195868	0.10669439751195868	0.10669439751195868	0.10669439751195868	0.10669439751195868	0.10669439751195868	0.10669439751195868	0.10669439751195868	0.10669439751195868	0.10669439751195868	0.10669439751195868
0.12707051808876382	0.14652889157182808	0.1567234081097883	0.14143114717962313	0.14810810839926272	0.0986403163157717	0.10979606315024476	0.10717950291476384	0.15484409105868152	0.12509199608176905	0.09473632925226334	0.131877018617872	0.141935011356506	0.1166742159464344	0.132837666347634	0.1551005212856114	0.17315880352110655	0.18752460290860126	0.129026626338014	0.16996559135832842	0.12688963951052282	0.15077872265029424	0.13695525311365456	0.10625436813361028	0.12623332233340015	0.12639893275579503	0.14085350126369364	0.17406097757929181	0.12879011455975764	0.16464105633014442	0.1212103930739494	0.11885524391346679	0.14580787354137245	0.15505293747297957	0.13164450182237913	0.13890491943073097	0.12640297748577103	0.11044608654729242	0.13520884698902816	0.16030165834975899	0.14775525266939357	0.14775525266939357	0.14775525266939357	0.14775525266939357	0.14775525266939357	0.14775525266939357	0.14775525266939357	0.14775525266939357	0.14775525266939357	0.14775525266939357
0.15345970334052456	0.1800525084612457	0.19360701714964276	0.1707270605606826	0.223344589641157	0.20091491664485142	0.13624764055154343	0.19086240229769655	0.16116034888322614	0.14256953832861655	0.1588438602992258	0.1986919141913509	0.1614708515014899	0.2274980973196163	0.1802911955811684	0.17095084007658914	0.15774066328774441	0.1496352823907318	0.14533816267009167	0.17748457059225617	0.17150696826121964	0.1781024107827431	0.1959861268743569	0.2351251634757087	0.18948518874068862	0.17894413074918075	0.1842146597449347	0.1842146597449347	0.1842146597449347	0.1842146597449347	0.1842146597449347	0.1842146597449347	0.1842146597449347	0.1842146597449347	0.1842146597449347	0.1842146597449347	0.1842146597449347	0.1842146597449347	0.1842146597449347	0.1842146597449347	0.1842146597449347	0.1842146597449347	0.1842146597449347	0.1842146597449347	0.1842146597449347	0.1842146597449347	0.1842146597449347	0.1842146597449347	0.1842146597449347	0.1842146597449347
0.053506451830342194	0.06297571287695528	0.053749339678480654	0.06229575290778178	0.06523928669889989	0.06302755715311271	0.05593960340984886	0.06160050456055266	0.07271817803432765	0.05564332787018446	0.06980614683218794	0.05200042522697162	0.06334453490510154	0.04491130662757039	0.04805760972421232	0.06143758857942104	0.053573777720266044	0.06778921695086111	0.04522901175686522	0.06356258903352169	0.05627234687999118	0.054272345967434646	0.05841444046872082	0.06968720138153983	0.06423489616183374	0.051216934745737096	0.0609210224143091	0.05606897858002309	0.05606897858002309	0.05606897858002309	0.05606897858002309	0.05606897858002309	0.05606897858002309	0.05606897858002309	0.05606897858002309	0.05606897858002309	0.05606897858002309	0.05606897858002309	0.05606897858002309	0.05606897858002309	0.05606897858002309	0.05606897858002309	0.05606897858002309	0.05606897858002309	0.05606897858002309	0.05606897858002309	0.05606897858002309	0.05606897858002309	0.05606897858002309	0.05606897858002309
0.08092710509267181	0.1151702609759203	0.077654974202976	0.08738166748086273	0.11157715356193516	0.10231963884444294	0.08135144059165186	0.09169360561442959	0.0890224269834055	0.08951748394274146	0.0678660124335266	0.08292591007190978	0.08163500497371323	0.08231910155562155	0.1007230518196421	0.07690114609716736	0.08253398797780882	0.08836439627560347	0.10966734431815177	0.11516896128108356	0.09848363550665885	0.08786016633765059	0.06799619006816812	0.10030888763824164	0.08723102103930035	0.06835808618741973	0.091052590118953	0.08856109015970212	0.07324170363740194	0.08074404669861336	0.05165680520769668	0.097887923662455	0.07941465126951451	0.08604480158017487	0.08272972642484469	0.08272972642484469	0.08272972642484469	0.08272972642484469	0.08272972642484469	0.08272972642484469	0.08272972642484469	0.08272972642484469	0.08272972642484469	0.08272972642484469	0.08272972642484469	0.08272972642484469	0.08272972642484469	0.08272972642484469	0.08272972642484469	0.08272972642484469
0.09293994935043239	0.10260281817506253	0.08103819869507102	0.07921393483717595	0.07613421018426206	0.13209927557776463	0.1017463447493124	0.11962934655368133	0.1080924413783586	0.11354179718136487	0.10180089347919755	0.13094906403902756	0.091244422714247	0.12427148846144054	0.12174564224590774	0.10011829440577534	0.10736005981029344	0.10797310478829038	0.09679634375607446	0.10583595536721731	0.10560000919750656	0.10098232696048536	0.11061746530725554	0.14108299978336555	0.10826441979587512	0.13413883383375644	0.11960794610869202	0.131524053434785	0.1218213786961458	0.10366252701946432	0.096961624103784	0.10761607471487904	0.09888082358406929	0.10324844914947416	0.10324844914947416	0.10324844914947416	0.10324844914947416	0.10324844914947416	0.10324844914947416	0.10324844914947416	0.10324844914947416	0.10324844914947416	0.10324844914947416	0.10324844914947416	0.10324844914947416	0.10324844914947416	0.10324844914947416	0.10324844914947416	0.10324844914947416	0.10324844914947416
0.12279600778366989	0.13098977748973492	0.12017787316246115	0.14272594827902355	0.13946027086897744	0.1279449236320359	0.10759040194087315	0.12061549801705626	0.1465254458360656	0.13057555567332568	0.10533083982907804	0.17918286682602708	0.09659758672470042	0.12320485261515197	0.12834333758077526	0.11175137131548264	0.10672474452647503	0.11886373669652221	0.1398890607034365	0.12416553670645755	0.13576001794390444	0.1310271544123593	0.1117979107308788	0.14036437400000787	0.14088811874721535	0.13201578874719275	0.11854167180178167	0.14263263465438053	0.11422194014024696	0.12368604612006352	0.14092989773918607	0.13230797192962482	0.13230797192962482	0.13230797192962482	0.13230797192962482	0.13230797192962482	0.13230797192962482	0.13230797192962482	0.13230797192962482	0.13230797192962482	0.13230797192962482	0.13230797192962482	0.13230797192962482	0.13230797192962482	0.13230797192962482	0.13230797192962482	0.13230797192962482	0.13230797192962482	0.13230797192962482	0.13230797192962482
0.05907207264194505	0.057614361867235876	0.07617646885819868	0.0619143460889939	0.0605621998520034	0.06395368490301749	0.053310710823414334	0.06646289824550738	0.09807573871317267	0.06412148895336316	0.06495643191896854	0.08034420495484856	0.07502014622591649	0.07719978664385038	0.06560488178660845	0.07631125839209149	0.07090720632342218	0.07466690675096725	0.08269857028601525	0.06828600143831326	0.058041297200772377	0.06365624686698497	0.05788059118175516	0.0726220487005313	0.05587815327590097	0.06711865468764502	0.08078866050587026	0.08363181877952842	0.07339959576619177	0.0713456620801599	0.07397566207840267	0.07266066207928129	0.07266066207928129	0.07266066207928129	0.07266066207928129	0.07266066207928129	0.07266066207928129	0.07266066207928129	0.07266066207928129	0.07266066207928129	0.07266066207928129	0.07266066207928129	0.07266066207928129	0.07266066207928129	0.07266066207928129	0.07266066207928129	0.07266066207928129	0.07266066207928129	0.07266066207928129	0.07266066207928129
0.11018046392715873	0.11179089216607731	0.11856736489791816	0.11780824272510387	0.09478825793133885	0.09895054169450307	0.126123388033251	0.12647554802594052	0.11376211127511242	0.11468422405363034	0.10789181002822092	0.12597797926995352	0.12579250095872335	0.09703225830319513	0.11844776452115394	0.1096680827785089	0.11538453270945846	0.10875007158519577	0.1028537970488478	0.09997212253012003	0.11601001198243721	0.12176179368007392	0.1490405020532856	0.11052705159767245	0.11356017841306251	0.13480886681165286	0.15360229366045575	0.09844249565389061	0.1084889525388541	0.13071554814805136	0.14378639760820988	0.13725097287813062	0.13725097287813062	0.13725097287813062	0.13725097287813062	0.13725097287813062	0.13725097287813062	0.13725097287813062	0.13725097287813062	0.13725097287813062	0.13725097287813062	0.13725097287813062	0.13725097287813062	0.13725097287813062	0.13725097287813062	0.13725097287813062	0.13725097287813062	0.13725097287813062	0.13725097287813062	0.13725097287813062
0.13397297094298918	0.11242583940729349	0.11490463391915166	0.10552441221675563	0.0989552240449549	0.10266567250708872	0.08907058086567704	0.1134054814347625	0.09056098733632495	0.11243172259079448	0.09750672752090951	0.11676887867200844	0.07690140103602253	0.12519704319164804	0.08708460675454098	0.10374692366477438	0.10686695628608771	0.12014380627191673	0.12820016374689025	0.09976752281536881	0.12718342895363607	0.11143636518577595	0.12513674791633958	0.07421401956382395	0.11072640444662207	0.10976570813775102	0.09157036403133759	0.09527984978554235	0.100229488572344	0.12981846401131322	0.1241577178668438	0.11003749554336484	0.11709760670510433	0.11709760670510433	0.11709760670510433	0.11709760670510433	0.11709760670510433	0.11709760670510433	0.11709760670510433	0.11709760670510433	0.11709760670510433	0.11709760670510433	0.11709760670510433	0.11709760670510433	0.11709760670510433	0.11709760670510433	0.11709760670510433	0.11709760670510433	0.11709760670510433	0.11709760670510433
0.09806422881781202	0.11451352213629173	0.10268966723383947	0.11606355491454719	0.10629303716297854	0.12289418353801562	0.14809050865642448	0.1156364849090034	0.1373697161733286	0.1092617570661509	0.1193139666431529	0.1117781675338569	0.12393925795022816	0.12172849624193494	0.08395743418648653	0.11917562435979602	0.10112901709511356	0.12189018507772181	0.12791245866811454	0.11232054376765582	0.11882747999689915	0.11933962551239084	0.11414509656639026	0.1198444670979189	0.1449801129666301	0.11830142128245251	0.11632243062466885	0.08308271897657579	0.09459937884100368	0.14525453467194213	0.11992695675647291	0.11992695675647291	0.11992695675647291	0.11992695675647291	0.11992695675647291	0.11992695675647291	0.11992695675647291	0.11992695675647291	0.11992695675647291	0.11992695675647291	0.11992695675647291	0.11992695675647291	0.11992695675647291	0.11992695675647291	0.11992695675647291	0.11992695675647291	0.11992695675647291	0.11992695675647291	0.11992695675647291	0.11992695675647291
0.06774742255041837	0.07659257393364556	0.10321987835487895	0.08835483673287971	0.12047892980333731	0.10456912751690897	0.11176480433001806	0.1150335910653713	0.09211662018673256	0.08110187598584677	0.10150245671226427	0.11011412693749906	0.11170127482976192	0.11006406270480038	0.1037452444551392	0.12472209963490626	0.09818131549054016	0.12183448232670054	0.10506429055388604	0.09909220818978093	0.09615463664771971	0.1164891304018526	0.10682878155521316	0.1116589559785329	0.1116589559785329	0.1116589559785329	0.1116589559785329	0.1116589559785329	0.1116589559785329	0.1116589559785329	0.1116589559785329	0.1116589559785329	0.1116589559785329	0.1116589559785329	0.1116589559785329	0.1116589559785329	0.1116589559785329	0.1116589559785329	0.1116589559785329	0.1116589559785329	0.1116589559785329	0.1116589559785329	0.1116589559785329	0.1116589559785329	0.1116589559785329	0.1116589559785329	0.1116589559785329	0.1116589559785329	0.1116589559785329	0.1116589559785329
0.07037269807693665	0.10024111917832841	0.094547670266879	0.09258281009498279	0.08006135922220611	0.07415704223503829	0.07146687374515705	0.11767934111632856	0.09904896208623304	0.07085810985651478	0.08972157215005298	0.09305726187369817	0.08127425970035816	0.08298026491629729	0.08441740793317959	0.0874999995742214	0.07251015275423403	0.08259849501314394	0.08384905356556638	0.07581928910677185	0.09288153010686795	0.07063807589225239	0.09563462783697743	0.08313635186461492	0.08313635186461492	0.08313635186461492	0.08313635186461492	0.08313635186461492	0.08313635186461492	0.08313635186461492	0.08313635186461492	0.08313635186461492	0.08313635186461492	0.08313635186461492	0.08313635186461492	0.08313635186461492	0.08313635186461492	0.08313635186461492	0.08313635186461492	0.08313635186461492	0.08313635186461492	0.08313635186461492	0.08313635186461492	0.08313635186461492	0.08313635186461492	0.08313635186461492	0.08313635186461492	0.08313635186461492	0.08313635186461492	0.08313635186461492
0.10575937463441014	0.1532286305218954	0.22581530900074814	0.14729952613380756	0.18273999850489345	0.16147403774835886	0.14699789867247307	0.1362241978167329	0.1288301288747343	0.13040087967421898	0.1710469386245758	0.17887805179828625	0.1506257679608808	0.19842449044711685	0.21771006368070261	0.15028965601767566	0.14644682223624772	0.20373622051925236	0.18318119727905727	0.2121854209490515	0.17972580630958532	0.15492153194375022	0.18434323278416997	0.1929521381651131	0.18412944291403738	0.2148317651938363	0.2092384594495113	0.14008681703417172	0.1851210874087807	0.18549743313448575	0.18530926027163325	0.18530926027163325	0.18530926027163325	0.18530926027163325	0.18530926027163325	0.18530926027163325	0.18530926027163325	0.18530926027163325	0.18530926027163325	0.18530926027163325	0.18530926027163325	0.18530926027163325	0.18530926027163325	0.18530926027163325	0.18530926027163325	0.18530926027163325	0.18530926027163325	0.18530926027163325	0.18530926027163325	0.18530926027163325
0.11983988493358533	0.13533206653803462	0.09412004263342055	0.11272801517754218	0.11409549371207803	0.1399046828960843	0.15294221194765853	0.1076294180274239	0.09617567301778508	0.12422455572610237	0.13276565391945672	0.12839748681109553	0.0784718908638358	0.11500294826737023	0.11595987524123644	0.11936173150162516	0.10032787720071311	0.14226937194544037	0.10997268618132995	0.10525101169365964	0.1250224937302056	0.12123709375714313	0.12636425763110581	0.09364321671666587	0.11952035598415421	0.13421348277272313	0.0845419134469992	0.11360579437364472	0.09878462711182819	0.11735294929221846	0.08154963862115847	0.12505089245028636	0.10330026553572241	0.10330026553572241	0.10330026553572241	0.10330026553572241	0.10330026553572241	0.10330026553572241	0.10330026553572241	0.10330026553572241	0.10330026553572241	0.10330026553572241	0.10330026553572241	0.10330026553572241	0.10330026553572241	0.10330026553572241	0.10330026553572241	0.10330026553572241	0.10330026553572241	0.10330026553572241
0.10668465954472883	0.13809398434285203	0.12567456254761625	0.14894382280751686	0.10911057467763438	0.09191012177304762	0.10218612445796117	0.15508418201353327	0.11393272857784535	0.10018099535273627	0.1331310471746928	0.12175027214721268	0.10368315707684982	0.13996753694298786	0.11805883482856355	0.1379256773216229	0.11603002516881997	0.09539770340385886	0.12962456469944295	0.10200011174317075	0.10683840078402596	0.08027401420802101	0.13951367207253196	0.1502001499593214	0.11972537392879519	0.12552784785547846	0.10373666084631801	0.11780924880497037	0.1032629722225751	0.1610566852471487	0.09960390338663973	0.12345362728681625	0.1078966345098754	0.12238627889480067	0.09981172408913852	0.11109900149196959	0.11109900149196959	0.11109900149196959	0.11109900149196959	0.11109900149196959	0.11109900149196959	0.11109900149196959	0.11109900149196959	0.11109900149196959	0.11109900149196959	0.11109900149196959	0.11109900149196959	0.11109900149196959	0.11109900149196959	0.11109900149196959
0.07825424549206335	0.07935434375296573	0.09029985742081514	0.09010629549404832	0.09169839150527472	0.1087779601840052	0.08288397865235536	0.06522334790056604	0.07182855257734365	0.05727171440771054	0.12321844704879016	0.08178070811880529	0.06865609030431781	0.09387925298682154	0.12018288946759337	0.08983264778903866	0.09918169299664957	0.08531948413987345	0.08043478510890976	0.0751199156292817	0.09870780304285204	0.09248598208792398	0.09314392864297469	0.08402951918244979	0.07188117347231114	0.06769037213731566	0.06765139021189222	0.06899743991829566	0.06832441506509393	0.06832441506509393	0.06832441506509393	0.06832441506509393	0.06832441506509393	0.06832441506509393	0.06832441506509393	0.06832441506509393	0.06832441506509393	0.06832441506509393	0.06832441506509393	0.06832441506509393	0.06832441506509393	0.06832441506509393	0.06832441506509393	0.06832441506509393	0.06832441506509393	0.06832441506509393	0.06832441506509393	0.06832441506509393	0.06832441506509393	0.06832441506509393
0.15281750330467933	0.1737113107744585	0.15744181047484118	0.11258661506256443	0.14333989201827863	0.19536859974166426	0.1138150915636552	0.12202847106767083	0.1490652195351671	0.22533203037201277	0.11787728413836077	0.1889289819813555	0.1279371503071054	0.10952574266377056	0.1365136385334599	0.15011385288222268	0.17955550182646168	0.15631594799549067	0.17643441646442487	0.12084719759262752	0.1435705102169056	0.12980605240558904	0.18891157478264042	0.17957837752447176	0.13246923071763383	0.16341572851859018	0.16444717361106206	0.15124537684896214	0.12279264403765698	0.13701901044330958	0.13701901044330958	0.13701901044330958	0.13701901044330958	0.13701901044330958	0.13701901044330958	0.13701901044330958	0.13701901044330958	0.13701901044330958	0.13701901044330958	0.13701901044330958	0.13701901044330958	0.13701901044330958	0.13701901044330958	0.13701901044330958	0.13701901044330958	0.13701901044330958	0.13701901044330958	0.13701901044330958	0.13701901044330958	0.13701901044330958
0.06542714319452152	0.08809553857716386	0.07539273557401155	0.07790476847421857	0.09032171183593472	0.08505527625266364	0.07842582461004383	0.07501744999537875	0.10174088728052298	0.07136810701499581	0.11095739071346032	0.0839875846431751	0.10588033885268633	0.08556220922042561	0.08351540528396541	0.10401107063024218	0.07867875679454946	0.09500148677645791	0.06873348489853605	0.08982218292145093	0.09036358720036235	0.08006215378492818	0.07756553394961976	0.1015323329478844	0.08706828191251682	0.09205762025285262	0.08956295108268472	0.08956295108268472	0.08956295108268472	0.08956295108268472	0.08956295108268472	0.08956295108268472	0.08956295108268472	0.08956295108268472	0.08956295108268472	0.08956295108268472	0.08956295108268472	0.08956295108268472	0.08956295108268472	0.08956295108268472	0.08956295108268472	0.08956295108268472	0.08956295108268472	0.08956295108268472	0.08956295108268472	0.08956295108268472	0.08956295108268472	0.08956295108268472	0.08956295108268472	0.08956295108268472
0.05549378968139082	0.0725746625437967	0.08311071484234728	0.07610765903631347	0.08481223769511997	0.07921338506194588	0.09947316525403747	0.07898358436573161	0.0769887112586354	0.0943981958343682	0.07586737839498524	0.07893147981994492	0.07370216975706308	0.08167233132242943	0.10921363187467857	0.07089122212823434	0.09569392066291994	0.07000946877812006	0.0731381880936072	0.09446533358633613	0.0819246311831637	0.06985953990612773	0.07589208554464572	0.07589208554464572	0.07589208554464572	0.07589208554464572	0.07589208554464572	0.07589208554464572	0.07589208554464572	0.07589208554464572	0.07589208554464572	0.07589208554464572	0.07589208554464572	0.07589208554464572	0.07589208554464572	0.07589208554464572	0.07589208554464572	0.07589208554464572	0.07589208554464572	0.07589208554464572	0.07589208554464572	0.07589208554464572	0.07589208554464572	0.07589208554464572	0.07589208554464572	0.07589208554464572	0.07589208554464572	0.07589208554464572	0.07589208554464572	0.07589208554464572
0.0741708055300881	0.09760405529431514	0.07242188865301662	0.08753206491949671	0.08715480877435829	0.07970956070528644	0.0883709347333557	0.08857606174515163	0.07506930726611506	0.060505654109824114	0.06652087578429984	0.0928427181035674	0.0777940002585232	0.07357766645005541	0.08102726761181933	0.07415142979306467	0.08750765690513705	0.07098294576680696	0.057665486481698225	0.08559483578121724	0.06503006877701804	0.058850283125100676	0.07043949919866231	0.0679845570945913	0.04783519087267523	0.06871947759830156	0.07591331524669238	0.07231639642249697	0.07231639642249697	0.07231639642249697	0.07231639642249697	0.07231639642249697	0.07231639642249697	0.07231639642249697	0.07231639642249697	0.07231639642249697	0.07231639642249697	0.07231639642249697	0.07231639642249697	0.07231639642249697	0.07231639642249697	0.07231639642249697	0.07231639642249697	0.07231639642249697	0.07231639642249697	0.07231639642249697	0.07231639642249697	0.07231639642249697	0.07231639642249697	0.07231639642249697
0.12235193785595222	0.13376549839609111	0.13817603915159926	0.15795652486992062	0.11487498619938442	0.1491405864535477	0.13841966393928018	0.1124093258022683	0.11762681354561466	0.1567313006764257	0.15710000324759518	0.14719739373274163	0.1442733049681914	0.1474084751379494	0.13163212482158504	0.14298395910044054	0.16094307290428134	0.14713781544098176	0.1261130338698617	0.13833645284372587	0.11541212233678445	0.1658328421607188	0.09966040482094687	0.12983709197365773	0.16015310401070884	0.15915982537095552	0.16269053990207585	0.12238446533192783	0.14682378591827203	0.13460412562509994	0.13460412562509994	0.13460412562509994	0.13460412562509994	0.13460412562509994	0.13460412562509994	0.13460412562509994	0.13460412562509994	0.13460412562509994	0.13460412562509994	0.13460412562509994	0.13460412562509994	0.13460412562509994	0.13460412562509994	0.13460412562509994	0.13460412562509994	0.13460412562509994	0.13460412562509994	0.13460412562509994	0.13460412562509994	0.13460412562509994
0.11783246885816394	0.12428294165673738	0.11491484448163625	0.09947527087265877	0.12455827328518573	0.10534446794544178	0.11723011093664176	0.13822226655133737	0.14768190269167672	0.11146070464493492	0.13717666492594371	0.13253451214947065	0.14011004909149408	0.126457210154566	0.14272245253528976	0.13347235350346737	0.110492354172352	0.10495223311614346	0.1254903654369218	0.13768271313420627	0.14781181951340014	0.12677976365510496	0.13895439163944787	0.12729322373925656	0.1242029753979927	0.12024918943696421	0.1207059973588108	0.14597205851022688	0.13413033555396675	0.1294895236760583	0.12118490735619562	0.12448324069514624	0.12729711202599298	0.10683588786666788	0.16018564592248857	0.10135712462216485	0.12216085435004141	0.17261132991445602	0.1473860921322487	0.1473860921322487	0.1473860921322487	0.1473860921322487	0.1473860921322487	0.1473860921322487	0.1473860921322487	0.1473860921322487	0.1473860921322487	0.1473860921322487	0.1473860921322487	0.1473860921322487
0.03044458176219748	0.05154552736384889	0.030040768713624457	0.09806891210792648	0.03671640849268904	0.06603488993129404	0.03331611527546072	0.06964647563823581	0.06357292667433018	0.02618834981556086	0.06354022858622528	0.049867547821797246	0.044376104444493435	0.06380733293711294	0.04895314605706671	0.015283080602569155	0.028818250389009977	0.05969223703581393	0.05905091033230991	0.13193731974401038	0.0498979944997687	0.08809384740460055	0.036666746784023575	0.09735557004333624	0.05895879053127782	0.03342118849536412	0.022296707682618832	0.05259762652404436	0.06459817751259121	0.0501476231824805	0.057206205762073366	0.0513814218132653	0.0	0.08136802439711406	0.041684309240661466	0.02242802623564288	0.05061990188676443	0.03671175422980416	0.06098211464435275	0.05281893879998194	0.0713488908814459	0.07411564000165188	0.0727322654415489	0.0727322654415489	0.0727322654415489	0.0727322654415489	0.0727322654415489	0.0727322654415489	0.0727322654415489	0.0727322654415489
0.08444782537724549	0.061849006533323383	0.08780746292806067	0.10057890771996249	0.06026581563538112	0.07870592950199509	0.08718148551444226	0.09549757954006449	0.07278496424169063	0.08737977521854672	0.07777775609276529	0.06230071963956473	0.07222962179845588	0.0688305809503067	0.09501493327866228	0.0857114853753236	0.07309323891507334	0.07666141572296098	0.08526362022201468	0.06325187620251645	0.06798850201451757	0.05377106610250145	0.07735967427839414	0.08133037926396736	0.0820100869291397	0.08559727742004855	0.08391737686497315	0.09052766097257436	0.08722251891877376	0.08722251891877376	0.08722251891877376	0.08722251891877376	0.08722251891877376	0.08722251891877376	0.08722251891877376	0.08722251891877376	0.08722251891877376	0.08722251891877376	0.08722251891877376	0.08722251891877376	0.08722251891877376	0.08722251891877376	0.08722251891877376	0.08722251891877376	0.08722251891877376	0.08722251891877376	0.08722251891877376	0.08722251891877376	0.08722251891877376	0.08722251891877376
0.10771916921476492	0.08847290639208064	0.09463758486502064	0.10825220183020086	0.10120826526651086	0.13458819972160663	0.1285685214532978	0.09358512368300602	0.0977373880151185	0.11605497366493867	0.10690498676209277	0.11921658108536289	0.1329454251689036	0.13197329806433925	0.0954779811901442	0.0911109189739552	0.11262865095456087	0.10941628221327594	0.11019898049022878	0.11461394870409668	0.10976402553492697	0.10197760120023934	0.11776323977487772	0.11394294694800064	0.11804215837057283	0.11599255265928674	0.11599255265928674	0.11599255265928674	0.11599255265928674	0.11599255265928674	0.11599255265928674	0.11599255265928674	0.11599255265928674	0.11599255265928674	0.11599255265928674	0.11599255265928674	0.11599255265928674	0.11599255265928674	0.11599255265928674	0.11599255265928674	0.11599255265928674	0.11599255265928674	0.11599255265928674	0.11599255265928674	0.11599255265928674	0.11599255265928674	0.11599255265928674	0.11599255265928674	0.11599255265928674	0.11599255265928674
0.05294990415235151	0.06057667574480796	0.09207214842484816	0.055377058283383435	0.052426594737858254	0.06771971742626283	0.053920825897745495	0.06019768430492591	0.06329744893218454	0.06046286989182385	0.05628243894840249	0.06147146757173771	0.06767934958066787	0.06578317916380266	0.04295345837489501	0.06141818278647336	0.05724020041669358	0.06306097129373403	0.06781919611853565	0.06043764666190054	0.051111364583506215	0.05577450562270337	0.05577450562270337	0.05577450562270337	0.05577450562270337	0.05577450562270337	0.05577450562270337	0.05577450562270337	0.05577450562270337	0.05577450562270337	0.05577450562270337	0.05577450562270337	0.05577450562270337	0.05577450562270337	0.05577450562270337	0.05577450562270337	0.05577450562270337	0.05577450562270337	0.05577450562270337	0.05577450562270337	0.05577450562270337	0.05577450562270337	0.05577450562270337	0.05577450562270337	0.05577450562270337	0.05577450562270337	0.05577450562270337	0.05577450562270337	0.05577450562270337	0.05577450562270337
0.09878972381206028	0.10716968187233546	0.10188814604769142	0.1055475928883398	0.12234495988531413	0.09881569993766363	0.10937393570786472	0.0960962769279672	0.065686395262431	0.09841102520118435	0.10763217228348175	0.0736459091127897	0.08310356713589309	0.1246096085622898	0.07998994752945277	0.08726858107071742	0.10400069415705554	0.11011361274822112	0.11983494601485054	0.08320308241298774	0.08417094643117874	0.0969473849091061	0.09698267546546435	0.09696503018728522	0.09696503018728522	0.09696503018728522	0.09696503018728522	0.09696503018728522	0.09696503018728522	0.09696503018728522	0.09696503018728522	0.09696503018728522	0.09696503018728522	0.09696503018728522	0.09696503018728522	0.09696503018728522	0.09696503018728522	0.09696503018728522	0.09696503018728522	0.09696503018728522	0.09696503018728522	0.09696503018728522	0.09696503018728522	0.09696503018728522	0.09696503018728522	0.09696503018728522	0.09696503018728522	0.09696503018728522	0.09696503018728522	0.09696503018728522
0.07333518051230993	0.066481747271486	0.08910507865521965	0.08285725849584817	0.08109929879951838	0.0686393529695769	0.07467093550779355	0.05265885951533273	0.07269265562935741	0.0771632647292844	0.07831366629575823	0.08029019634888794	0.07943539224990041	0.09134822591666499	0.08287490632570733	0.07640498154745032	0.05319946644519419	0.0768638133465489	0.07576268553109275	0.06579733277451368	0.07220033774185185	0.06899883525818276	0.06899883525818276	0.06899883525818276	0.06899883525818276	0.06899883525818276	0.06899883525818276	0.06899883525818276	0.06899883525818276	0.06899883525818276	0.06899883525818276	0.06899883525818276	0.06899883525818276	0.06899883525818276	0.06899883525818276	0.06899883525818276	0.06899883525818276	0.06899883525818276	0.06899883525818276	0.06899883525818276	0.06899883525818276	0.06899883525818276	0.06899883525818276	0.06899883525818276	0.06899883525818276	0.06899883525818276	0.06899883525818276	0.06899883525818276	0.06899883525818276	0.06899883525818276
0.09709549007083434	0.0952775131134261	0.12491498459397062	0.1028560885199478	0.10584189179346161	0.1431532512535375	0.10284462661845252	0.1022584011153523	0.10273282668769017	0.09561397132123757	0.11703511962722477	0.08766316841480895	0.09247759649537511	0.10327661931415086	0.11115645700299724	0.113605553252284	0.10742322735649532	0.11691226097495205	0.0952626486800808	0.1387695208727	0.10996153378058991	0.13457627081884654	0.10899699915247982	0.12506008475474323	0.11287075253799565	0.11896541864636943	0.11896541864636943	0.11896541864636943	0.11896541864636943	0.11896541864636943	0.11896541864636943	0.11896541864636943	0.11896541864636943	0.11896541864636943	0.11896541864636943	0.11896541864636943	0.11896541864636943	0.11896541864636943	0.11896541864636943	0.11896541864636943	0.11896541864636943	0.11896541864636943	0.11896541864636943	0.11896541864636943	0.11896541864636943	0.11896541864636943	0.11896541864636943	0.11896541864636943	0.11896541864636943	0.11896541864636943
0.07224570482276067	0.11406851060428942	0.11660494167205625	0.1357189963276543	0.1201323736014523	0.11419711230897756	0.10117700542781638	0.10755035400749648	0.11731979170282238	0.09112265084048185	0.12477851244947025	0.11190620685801392	0.08817836576348256	0.12761426502846734	0.10616914657985489	0.12523010879914878	0.13018587901376885	0.10923002162317712	0.11901171038846019	0.08144976490267536	0.10023073764556778	0.10023073764556778	0.10023073764556778	0.10023073764556778	0.10023073764556778	0.10023073764556778	0.10023073764556778	0.10023073764556778	0.10023073764556778	0.10023073764556778	0.10023073764556778	0.10023073764556778	0.10023073764556778	0.10023073764556778	0.10023073764556778	0.10023073764556778	0.10023073764556778	0.10023073764556778	0.10023073764556778	0.10023073764556778	0.10023073764556778	0.10023073764556778	0.10023073764556778	0.10023073764556778	0.10023073764556778	0.10023073764556778	0.10023073764556778	0.10023073764556778	0.10023073764556778	0.10023073764556778
0.05383935217981598	0.06265397047668003	0.04891640001029484	0.06963248134114604	0.05861586586571934	0.06753002950190953	0.06587300936910477	0.060093915287825324	0.06335532124012672	0.06484897826154898	0.07705790465773699	0.07094203088854115	0.06448180892803622	0.06998699523514931	0.0664660846650094	0.07089791923743131	0.06124801768169864	0.06615069689046833	0.0450134924407953	0.06142651369993753	0.058446554642314436	0.07611251718515519	0.06727953591373481	0.06727953591373481	0.06727953591373481	0.06727953591373481	0.06727953591373481	0.06727953591373481	0.06727953591373481	0.06727953591373481	0.06727953591373481	0.06727953591373481	0.06727953591373481	0.06727953591373481	0.06727953591373481	0.06727953591373481	0.06727953591373481	0.06727953591373481	0.06727953591373481	0.06727953591373481	0.06727953591373481	0.06727953591373481	0.06727953591373481	0.06727953591373481	0.06727953591373481	0.06727953591373481	0.06727953591373481	0.06727953591373481	0.06727953591373481	0.06727953591373481
0.07420756392291522	0.06817891789065858	0.08917437460526305	0.08119716132567788	0.07268750885072592	0.08388945948691989	0.09302430557615006	0.09627709349080196	0.06458199361521415	0.09124407527947148	0.06519553548866158	0.07168682928214136	0.07751173334789749	0.08546633621186582	0.10901485938781943	0.07553234340374347	0.0768039047234556	0.09235975751237246	0.08233178063084338	0.0882165300822894	0.08527415535656639	0.08527415535656639	0.08527415535656639	0.08527415535656639	0.08527415535656639	0.08527415535656639	0.08527415535656639	0.08527415535656639	0.08527415535656639	0.08527415535656639	0.08527415535656639	0.08527415535656639	0.08527415535656639	0.08527415535656639	0.08527415535656639	0.08527415535656639	0.08527415535656639	0.08527415535656639	0.08527415535656639	0.08527415535656639	0.08527415535656639	0.08527415535656639	0.08527415535656639	0.08527415535656639	0.08527415535656639	0.08527415535656639	0.08527415535656639	0.08527415535656639	0.08527415535656639	0.08527415535656639
0.1046030053126894	0.13028741572701694	0.1537264919274046	0.19943712047465187	0.0987933429477599	0.1389561019616945	0.10969966982592433	0.15438960122672576	0.14181101846967906	0.11285732194638808	0.15859507974612105	0.13366012392421167	0.1392751062796833	0.15032310737347696	0.15587078172694782	0.11526602808334369	0.1256464135547456	0.12903367966400178	0.12580092400816914	0.19556050581947862	0.10819278067617068	0.15558723532587257	0.14803534162320064	0.1351986916664501	0.1437331964105047	0.12469203263768687	0.12847103402854507	0.1528019684027022	0.14772610325738655	0.12715088372590008	0.18481984350398323	0.10781484781521793	0.20662038270446628	0.15877734650797556	0.16858580950165067	0.16368157800481314	0.16368157800481314	0.16368157800481314	0.16368157800481314	0.16368157800481314	0.16368157800481314	0.16368157800481314	0.16368157800481314	0.16368157800481314	0.16368157800481314	0.16368157800481314	0.16368157800481314	0.16368157800481314	0.16368157800481314	0.16368157800481314
0.0716914775220041	0.08289815414982263	0.06803537820435497	0.07908462219334761	0.0746163899075765	0.08025266301337489	0.07321887877735014	0.0655605256133295	0.0878395007785607	0.07684365954192895	0.07909675134995142	0.0824728486319556	0.0754191966485486	0.06458441996877133	0.09578001324602713	0.09254694568903821	0.09416347946753267	0.09416347946753267	0.09416347946753267	0.09416347946753267	0.09416347946753267	0.09416347946753267	0.09416347946753267	0.09416347946753267	0.09416347946753267	0.09416347946753267	0.09416347946753267	0.09416347946753267	0.09416347946753267	0.09416347946753267	0.09416347946753267	0.09416347946753267	0.09416347946753267	0.09416347946753267	0.09416347946753267	0.09416347946753267	0.09416347946753267	0.09416347946753267	0.09416347946753267	0.09416347946753267	0.09416347946753267	0.09416347946753267	0.09416347946753267	0.09416347946753267	0.09416347946753267	0.09416347946753267	0.09416347946753267	0.09416347946753267	0.09416347946753267	0.09416347946753267
0.08247688659051915	0.0891212309569106	0.0730573286450307	0.09462004356636494	0.06213311555366028	0.0751404316528153	0.1026345247906207	0.08246351950587033	0.07336925525100217	0.06771716620749979	0.08288233708753494	0.0799529764033392	0.09454911625955682	0.07878601548811012	0.08914554084197797	0.06763073444500431	0.05599646686662846	0.05890539605865742	0.06250104236471794	0.08008326271231617	0.08362440566696532	0.07914368928014316	0.07472148171783353	0.07493149074837342	0.07482648623310348	0.07482648623310348	0.07482648623310348	0.07482648623310348	0.07482648623310348	0.07482648623310348	0.07482648623310348	0.07482648623310348	0.07482648623310348	0.07482648623310348	0.07482648623310348	0.07482648623310348	0.07482648623310348	0.07482648623310348	0.07482648623310348	0.07482648623310348	0.07482648623310348	0.07482648623310348	0.07482648623310348	0.07482648623310348	0.07482648623310348	0.07482648623310348	0.07482648623310348	0.07482648623310348	0.07482648623310348	0.07482648623310348
0.1333162097010706	0.13687414802002132	0.16523566419598767	0.14934028525603665	0.1444267755013955	0.16509649973702434	0.14695359973747332	0.16495200838635965	0.13178198663128207	0.1642401821998384	0.18586276209756092	0.1522074083740402	0.1945454999410974	0.13569966503438766	0.1471471940454886	0.12965823005494295	0.15188213270640097	0.18541476858800504	0.168648450647203	0.168648450647203	0.168648450647203	0.168648450647203	0.168648450647203	0.168648450647203	0.168648450647203	0.168648450647203	0.168648450647203	0.168648450647203	0.168648450647203	0.168648450647203	0.168648450647203	0.168648450647203	0.168648450647203	0.168648450647203	0.168648450647203	0.168648450647203	0.168648450647203	0.168648450647203	0.168648450647203	0.168648450647203	0.168648450647203	0.168648450647203	0.168648450647203	0.168648450647203	0.168648450647203	0.168648450647203	0.168648450647203	0.168648450647203	0.168648450647203	0.168648450647203
0.07925223021218138	0.06393603610861626	0.07675595657118432	0.08584105012389726	0.10038581740958616	0.065111467388348	0.07455343468039177	0.06729740730770657	0.08542554006724926	0.0735842534634041	0.0907079842538057	0.08084130235939378	0.07598529424125991	0.08469392658114643	0.06671003920323544	0.10529430354345656	0.06917923674380405	0.0901498533935761	0.09025699220089624	0.07030282496045814	0.10795367714647243	0.08912825105346528	0.08912825105346528	0.08912825105346528	0.08912825105346528	0.08912825105346528	0.08912825105346528	0.08912825105346528	0.08912825105346528	0.08912825105346528	0.08912825105346528	0.08912825105346528	0.08912825105346528	0.08912825105346528	0.08912825105346528	0.08912825105346528	0.08912825105346528	0.08912825105346528	0.08912825105346528	0.08912825105346528	0.08912825105346528	0.08912825105346528	0.08912825105346528	0.08912825105346528	0.08912825105346528	0.08912825105346528	0.08912825105346528	0.08912825105346528	0.08912825105346528	0.08912825105346528
0.12177323897464175	0.0982428545023663	0.11764546277054584	0.09944815697781348	0.12316596703081552	0.10742210182255191	0.10881577481182729	0.12300888285931734	0.09823180549464826	0.11992485131039875	0.1090783284025235	0.1090783284025235	0.1090783284025235	0.1090783284025235	0.1090783284025235	0.1090783284025235	0.1090783284025235	0.1090783284025235	0.1090783284025235	0.1090783284025235	0.1090783284025235	0.1090783284025235	0.1090783284025235	0.1090783284025235	0.1090783284025235	0.1090783284025235	0.1090783284025235	0.1090783284025235	0.1090783284025235	0.1090783284025235	0.1090783284025235	0.1090783284025235	0.1090783284025235	0.1090783284025235	0.1090783284025235	0.1090783284025235	0.1090783284025235	0.1090783284025235	0.1090783284025235	0.1090783284025235	0.1090783284025235	0.1090783284025235	0.1090783284025235	0.1090783284025235	0.1090783284025235	0.1090783284025235	0.1090783284025235	0.1090783284025235	0.1090783284025235	0.1090783284025235
0.08815404245660212	0.09306691458222045	0.09919280124279417	0.0873041785611756	0.08493891997563661	0.08239471148298089	0.09582103282490294	0.10021939571539833	0.1122726571210512	0.08805857665652961	0.07898112658510104	0.07451349111317043	0.1063499925512903	0.07961306954675937	0.11002606066191002	0.09584721141436202	0.0781663656322831	0.13167098051877385	0.10491867307552849	0.10491867307552849	0.10491867307552849	0.10491867307552849	0.10491867307552849	0.10491867307552849	0.10491867307552849	0.10491867307552849	0.10491867307552849	0.10491867307552849	0.10491867307552849	0.10491867307552849	0.10491867307552849	0.10491867307552849	0.10491867307552849	0.10491867307552849	0.10491867307552849	0.10491867307552849	0.10491867307552849	0.10491867307552849	0.10491867307552849	0.10491867307552849	0.10491867307552849	0.10491867307552849	0.10491867307552849	0.10491867307552849	0.10491867307552849	0.10491867307552849	0.10491867307552849	0.10491867307552849	0.10491867307552849	0.10491867307552849
0.1309022454068316	0.19825131610929833	0.14656879544470214	0.1756219201714401	0.1808596024103949	0.17018975030076416	0.1234517892889753	0.17971905191704013	0.10768913825767076	0.20130983182701298	0.2288124817097617	0.182748704884668	0.21465894569424906	0.1874257035597742	0.17574344470698514	0.11822614138740714	0.17431961647790975	0.2586684873856236	0.2072396169761106	0.18531437314326932	0.22634381452268604	0.17360876884103957	0.1586391451551818	0.19087630333152344	0.18387301886825663	0.16794890016035535	0.2084120768641992	0.14038948272499385	0.2011521065640617	0.1512002429221291	0.15491964171583028	0.15305994231897968	0.15305994231897968	0.15305994231897968	0.15305994231897968	0.15305994231897968	0.15305994231897968	0.15305994231897968	0.15305994231897968	0.15305994231897968	0.15305994231897968	0.15305994231897968	0.15305994231897968	0.15305994231897968	0.15305994231897968	0.15305994231897968	0.15305994231897968	0.15305994231897968	0.15305994231897968	0.15305994231897968
0.09684996632795972	0.1158979895898523	0.12569285261593982	0.08423426814187283	0.09832514432855978	0.09802402263686032	0.1280367961549358	0.10651497273190683	0.11857357446585812	0.1317102593748884	0.10189951303585686	0.1400154274538661	0.08002029049542517	0.09395163220786162	0.11909019574304988	0.13386301623057767	0.12745301738403209	0.08734161360975397	0.0806576149526434	0.11612891052774556	0.10792293017833485	0.09643256610599751	0.11676135373622751	0.12218321665021811	0.1194722851932228	0.1194722851932228	0.1194722851932228	0.1194722851932228	0.1194722851932228	0.1194722851932228	0.1194722851932228	0.1194722851932228	0.1194722851932228	0.1194722851932228	0.1194722851932228	0.1194722851932228	0.1194722851932228	0.1194722851932228	0.1194722851932228	0.1194722851932228	0.1194722851932228	0.1194722851932228	0.1194722851932228	0.1194722851932228	0.1194722851932228	0.1194722851932228	0.1194722851932228	0.1194722851932228	0.1194722851932228	0.1194722851932228
0.08779881500001964	0.08197642301661769	0.07769703693230338	0.09934338044146938	0.09641721518591266	0.09514055191739654	0.06962314497657461	0.10491676881934045	0.10252485637681014	0.08773072417159038	0.08230214722981037	0.08501643570070037	0.08501643570070037	0.08501643570070037	0.08501643570070037	0.08501643570070037	0.08501643570070037	0.08501643570070037	0.08501643570070037	0.08501643570070037	0.08501643570070037	0.08501643570070037	0.08501643570070037	0.08501643570070037	0.08501643570070037	0.08501643570070037	0.08501643570070037	0.08501643570070037	0.08501643570070037	0.08501643570070037	0.08501643570070037	0.08501643570070037	0.08501643570070037	0.08501643570070037	0.08501643570070037	0.08501643570070037	0.08501643570070037	0.08501643570070037	0.08501643570070037	0.08501643570070037	0.08501643570070037	0.08501643570070037	0.08501643570070037	0.08501643570070037	0.08501643570070037	0.08501643570070037	0.08501643570070037	0.08501643570070037	0.08501643570070037	0.08501643570070037
0.11045440220605247	0.10327446450284923	0.10740016400869792	0.1531169720770445	0.13623323386151504	0.10809864979012668	0.12106740078372233	0.12940101231234596	0.1760833884278488	0.14088480196417932	0.13694045637486696	0.1252704288209	0.12590184038080998	0.12055427588288051	0.16939735810963924	0.11824832826559839	0.15529310685908354	0.13273372368103706	0.1440134152700603	0.1440134152700603	0.1440134152700603	0.1440134152700603	0.1440134152700603	0.1440134152700603	0.1440134152700603	0.1440134152700603	0.1440134152700603	0.1440134152700603	0.1440134152700603	0.1440134152700603	0.1440134152700603	0.1440134152700603	0.1440134152700603	0.1440134152700603	0.1440134152700603	0.1440134152700603	0.1440134152700603	0.1440134152700603	0.1440134152700603	0.1440134152700603	0.1440134152700603	0.1440134152700603	0.1440134152700603	0.1440134152700603	0.1440134152700603	0.1440134152700603	0.1440134152700603	0.1440134152700603	0.1440134152700603	0.1440134152700603
0.17213458274094562	0.12159835884882754	0.08397592232582417	0.18722219414762245	0.14723849269765374	0.1423306696678866	0.12418984973529519	0.1038847435602805	0.1168531883983539	0.14656356614004343	0.14105961782638987	0.12350407461162502	0.11120523740264367	0.12383370788388474	0.16347043447479603	0.1436520711793404	0.1436520711793404	0.1436520711793404	0.1436520711793404	0.1436520711793404	0.1436520711793404	0.1436520711793404	0.1436520711793404	0.1436520711793404	0.1436520711793404	0.1436520711793404	0.1436520711793404	0.1436520711793404	0.1436520711793404	0.1436520711793404	0.1436520711793404	0.1436520711793404	0.1436520711793404	0.1436520711793404	0.1436520711793404	0.1436520711793404	0.1436520711793404	0.1436520711793404	0.1436520711793404	0.1436520711793404	0.1436520711793404	0.1436520711793404	0.1436520711793404	0.1436520711793404	0.1436520711793404	0.1436520711793404	0.1436520711793404	0.1436520711793404	0.1436520711793404	0.1436520711793404
0.1264475995549855	0.15199440211032336	0.1440290343871441	0.09827514032805482	0.18387119932743382	0.11875046969443927	0.09674661051053633	0.1374267898554675	0.15054397504660558	0.10685095295936202	0.1263950155805949	0.1470661743595232	0.12600259094116806	0.14718673081350478	0.14499716416161543	0.11807921259027401	0.15004693432020855	0.1414784951732346	0.12383244483295984	0.11929500122317523	0.19897627029895576	0.16949854370946155	0.11323896868595935	0.12913025734915481	0.1383851860033157	0.1170298846003961	0.10706372755253551	0.1515339118592201	0.1292988197058778	0.1292988197058778	0.1292988197058778	0.1292988197058778	0.1292988197058778	0.1292988197058778	0.1292988197058778	0.1292988197058778	0.1292988197058778	0.1292988197058778	0.1292988197058778	0.1292988197058778	0.1292988197058778	0.1292988197058778	0.1292988197058778	0.1292988197058778	0.1292988197058778	0.1292988197058778	0.1292988197058778	0.1292988197058778	0.1292988197058778	0.1292988197058778
0.10370806712651813	0.10602581616565442	0.11801668526622784	0.12414131037974663	0.09132691465977759	0.12393548368820625	0.09926466485700351	0.08688618296951084	0.12349584462923326	0.10814841977407146	0.08652627929085269	0.10733887767938928	0.10798420262582716	0.11425627425066705	0.09813607174217848	0.0939630139920888	0.1068578342638636	0.11543777621613337	0.11522084369878208	0.09706643460964255	0.1337083128575564	0.10778686545371512	0.0993309238264507	0.1035588946400829	0.1035588946400829	0.1035588946400829	0.1035588946400829	0.1035588946400829	0.1035588946400829	0.1035588946400829	0.1035588946400829	0.1035588946400829	0.1035588946400829	0.1035588946400829	0.1035588946400829	0.1035588946400829	0.1035588946400829	0.1035588946400829	0.1035588946400829	0.1035588946400829	0.1035588946400829	0.1035588946400829	0.1035588946400829	0.1035588946400829	0.1035588946400829	0.1035588946400829	0.1035588946400829	0.1035588946400829	0.1035588946400829	0.1035588946400829
0.08756597721957095	0.12059683612067094	0.12048955765911379	0.10417146528153425	0.10088466094192274	0.13691105817840588	0.13895797908624824	0.10905579422988843	0.10936114071208355	0.09180331204596018	0.1230061907602415	0.09212685394069926	0.1284128084522424	0.10335219380188095	0.11251645406583198	0.13582802797215235	0.09273355042893416	0.07284833346599608	0.12268859668201404	0.11702653229251235	0.11684051956494178	0.11693352592872705	0.11693352592872705	0.11693352592872705	0.11693352592872705	0.11693352592872705	0.11693352592872705	0.11693352592872705	0.11693352592872705	0.11693352592872705	0.11693352592872705	0.11693352592872705	0.11693352592872705	0.11693352592872705	0.11693352592872705	0.11693352592872705	0.11693352592872705	0.11693352592872705	0.11693352592872705	0.11693352592872705	0.11693352592872705	0.11693352592872705	0.11693352592872705	0.11693352592872705	0.11693352592872705	0.11693352592872705	0.11693352592872705	0.11693352592872705	0.11693352592872705	0.11693352592872705
0.10501928146122053	0.10244657751892326	0.11317624368848143	0.10489201078639618	0.1527348623429922	0.13646015951097665	0.11549290511035352	0.17523773862742514	0.11084535376179416	0.12909799959319576	0.15103508005633265	0.14465213385157424	0.1553319385765085	0.16417709697579208	0.14264450973423223	0.11661404035997743	0.12127486690914677	0.10595796194140049	0.11361641442527362	0.11361641442527362	0.11361641442527362	0.11361641442527362	0.11361641442527362	0.11361641442527362	0.11361641442527362	0.11361641442527362	0.11361641442527362	0.11361641442527362	0.11361641442527362	0.11361641442527362	0.11361641442527362	0.11361641442527362	0.11361641442527362	0.11361641442527362	0.11361641442527362	0.11361641442527362	0.11361641442527362	0.11361641442527362	0.11361641442527362	0.11361641442527362	0.11361641442527362	0.11361641442527362	0.11361641442527362	0.11361641442527362	0.11361641442527362	0.11361641442527362	0.11361641442527362	0.11361641442527362	0.11361641442527362	0.11361641442527362
0.07170923119368054	0.08501357435714063	0.08639923601268988	0.09231288208973143	0.07174253964975048	0.0800450648528449	0.07234687600542816	0.07960966222752576	0.060664673820382146	0.09007865382086341	0.074734016309046	0.09309705990895115	0.07326772362688795	0.0939587348889798	0.09001947489178541	0.08679492488575155	0.08837748569313258	0.08339702259615567	0.0863102009033851	0.07856283671183652	0.08243651880761081	0.08243651880761081	0.08243651880761081	0.08243651880761081	0.08243651880761081	0.08243651880761081	0.08243651880761081	0.08243651880761081	0.08243651880761081	0.08243651880761081	0.08243651880761081	0.08243651880761081	0.08243651880761081	0.08243651880761081	0.08243651880761081	0.08243651880761081	0.08243651880761081	0.08243651880761081	0.08243651880761081	0.08243651880761081	0.08243651880761081	0.08243651880761081	0.08243651880761081	0.08243651880761081	0.08243651880761081	0.08243651880761081	0.08243651880761081	0.08243651880761081	0.08243651880761081	0.08243651880761081
0.11965118043798452	0.15481453833702813	0.18494591763498827	0.08539700409276932	0.13480244224418347	0.18607652415974732	0.0826050619614183	0.21715776182767063	0.20028501707680268	0.19673235485434729	0.19758212941636474	0.14821194439039048	0.18433531547454132	0.2020629756908926	0.19097200075779713	0.20967966295818505	0.23392393958493152	0.2515639195839435	0.20916085129978237	0.22488842629909847	0.21411717323894752	0.19952627891362035	0.21289006886399678	0.22378259523754068	0.21312062099909482	0.24379041933319762	0.2505642767630591	0.21455655358713985	0.20864278317693488	0.21516298416399315	0.21577277074480666	0.2120629829043774	0.2289668495761421	0.2235883984048148	0.2343829210621385	0.24351941571907793	0.2037340110230894	0.21367160329294213	0.28525560354329343	0.23097258583349942	0.21279941928033067	0.22188600255691504	0.22188600255691504	0.22188600255691504	0.22188600255691504	0.22188600255691504	0.22188600255691504	0.22188600255691504	0.22188600255691504	0.22188600255691504
0.009604198242631173	0.12950962917705852	0.09610332143290413	0.16321815067643286	0.13707917459520577	0.10042141990655651	0.16537539542088028	0.11071171099879848	0.12029940870853219	0.18273663376954757	0.13143045215996224	0.21905487631444018	0.16644401094290026	0.2501445940333011	0.24120087086307568	0.27276534494846977	0.21277784298236582	0.2573119873552084	0.2615705714613866	0.30689389142160145	0.21722997945715222	0.23839263631311886	0.25861108141442724	0.2913551330438974	0.14827270121075892	0.25012053267611073	0.23968976935175368	0.3030803395992808	0.22225145172308314	0.25675825397401963	0.2671010448430921	0.20862998258232288	0.28741792651624976	0.286150513534399	0.3079370202906512	0.32382587128225937	0.22651655255675218	0.37530574671558836	0.2796911117503064	0.22403454241354545	0.2455698527822331	0.2322290791631302	0.33143454015203916	0.21538677200805548	0.21608389478400736	0.13038382398046422	0.1732338593822358	0.1732338593822358	0.1732338593822358	0.1732338593822358
0.08888599036911077	0.11082535768656328	0.10029433264956754	0.07672835108377839	0.0723056315808301	0.0733272454317579	0.08799574910592262	0.09213197291078985	0.10315577754246984	0.09420236427478192	0.08205245097001933	0.08366290370862481	0.0968096777086676	0.057005760084930926	0.07592483465493373	0.08002570437539056	0.08982669929649809	0.09005132590345033	0.07751324062514828	0.07446229436624716	0.09012258228879784	0.068528478359521	0.09198215158616888	0.07921935466154598	0.07588744602997913	0.1067386689072143	0.09115221976953714	0.08866699517819197	0.08236020248335653	0.07818729130156181	0.09765604560680258	0.08476077478362658	0.09254889926619245	0.06795337944919452	0.08511050220906531	0.0829924222537026	0.09924168684549346	0.07861169880568837	0.08061526208465111	0.0747951702337574	0.10133732054943206	0.08806624539159473	0.08806624539159473	0.08806624539159473	0.08806624539159473	0.08806624539159473	0.08806624539159473	0.08806624539159473	0.08806624539159473	0.08806624539159473
0.10437378826995419	0.09559367749390252	0.07544644900819253	0.09512795284429132	0.09314702940216853	0.09990378101690339	0.07284345514280056	0.09676348509934685	0.08906976252551206	0.08337424278549026	0.07322039097056765	0.11761742596648235	0.09650634967428934	0.1049709748919172	0.11283701268750525	0.09917221662946278	0.09980292983635704	0.09318552212468756	0.084299463235151	0.09331719760750451	0.11266492690008414	0.13294067713559019	0.10065590088897998	0.10747973199959351	0.10631392634541803	0.08972258580442063	0.09881561794328346	0.11729027366177615	0.10462746918936296	0.09391294285787763	0.11929763941522456	0.10286492247224348	0.10273711677337924	0.06612500451300213	0.08850882109606957	0.11501990480968591	0.10181524353495444	0.09388733561207843	0.11363666372422686	0.10691882855136395	0.10049812376029596	0.12159218747335866	0.10697027482759447	0.08777376157104089	0.09343719396958355	0.11223578902783442	0.10283649149870899	0.10283649149870899	0.10283649149870899	0.10283649149870899
0.16199267859885574	0.181170006924828	0.16457330298505346	0.16460530342153964	0.17645940861563666	0.18359295354890948	0.17102679109175634	0.11629003725513865	0.16727967872630045	0.1833571677892263	0.20310112427562982	0.1832297680946165	0.1757579065810349	0.20103165061862402	0.1667290040172288	0.22713943044961205	0.19109192712220133	0.18944168488635302	0.2028274535844614	0.1855325467385619	0.2046883552027702	0.18394298011120655	0.1665476112063248	0.1574215723087869	0.13720158275938144	0.207242432818616	0.22302130736172107	0.14858340907828183	0.16769224051903378	0.1583020129981677	0.15200802720487103	0.18030484592755056	0.15625803620176265	0.1923248534242011	0.1938394008658823	0.15601274985116462	0.22812372204274473	0.1431107063576887	0.24113253472113313	0.21009418184523396	0.16680382738076996	0.20584161647972238	0.13680836023594553	0.17132498835783397	0.17132498835783397	0.17132498835783397	0.17132498835783397	0.17132498835783397	0.17132498835783397	0.17132498835783397
0.1475745323130396	0.12012211776409631	0.21358462019137972	0.17604841015600556	0.14320640188694253	0.15565611492368672	0.16673045008203827	0.13339086641124448	0.13612545974630433	0.14912280018725899	0.14073273749562468	0.15999666932925322	0.15036470341243893	0.15036470341243893	0.15036470341243893	0.15036470341243893	0.15036470341243893	0.15036470341243893	0.15036470341243893	0.15036470341243893	0.15036470341243893	0.15036470341243893	0.15036470341243893	0.15036470341243893	0.15036470341243893	0.15036470341243893	0.15036470341243893	0.15036470341243893	0.15036470341243893	0.15036470341243893	0.15036470341243893	0.15036470341243893	0.15036470341243893	0.15036470341243893	0.15036470341243893	0.15036470341243893	0.15036470341243893	0.15036470341243893	0.15036470341243893	0.15036470341243893	0.15036470341243893	0.15036470341243893	0.15036470341243893	0.15036470341243893	0.15036470341243893	0.15036470341243893	0.15036470341243893	0.15036470341243893	0.15036470341243893	0.15036470341243893
0.14257683619485756	0.17156185157176493	0.14511526253445942	0.16118478445961576	0.15976900057640975	0.14847353156731283	0.14971748785395064	0.1470209458263087	0.1615612358112702	0.09761141589087849	0.15378656905056304	0.15281019228335133	0.1850616009425518	0.1324996880796711	0.15284112402918695	0.14101184352748034	0.13889808174408802	0.15633076837748133	0.19510231181806684	0.14349120109310837	0.1133773196473257	0.15192413402966065	0.12263939100461531	0.1495463539576142	0.1770264553908496	0.11144155940355266	0.1252499414487311	0.19498571997583292	0.1386391801232758	0.13817114151830454	0.12201064821072524	0.1357330681588193	0.20302431615986846	0.1278242578405131	0.1254061605214887	0.15810753701497957	0.1702220105788323	0.15850566504461464	0.13405754290697536	0.16403851834979932	0.15200583719749924	0.15802217777364927	0.15802217777364927	0.15802217777364927	0.15802217777364927	0.15802217777364927	0.15802217777364927	0.15802217777364927	0.15802217777364927	0.15802217777364927
0.09306076374899512	0.09570954827646654	0.09956767169249542	0.08227563758760084	0.0948671813804857	0.11634073049615973	0.06290109902122129	0.08662103514051288	0.07708597548158004	0.09713996933057628	0.07121655560214803	0.07237897428521434	0.06867929063173554	0.09900796160758893	0.08377229672828863	0.08136641313741629	0.07535908122602963	0.09381811149291747	0.09837922965337764	0.07794720002766682	0.07988466107875225	0.07055772210805722	0.10309403580353556	0.07976450667677192	0.07485634085512911	0.0724274294635567	0.06293008107001162	0.05988602766423497	0.0687971108288989	0.076489833717904	0.07612484172463388	0.0877621238891931	0.07256882574433772	0.10934715568673825	0.0802197909314414	0.08694852690019392	0.07577974444631076	0.08408189489158337	0.0719669803556066	0.07290023184813023	0.07670351992900078	0.09960877753677504	0.08973289437255483	0.07825343820249597	0.0955428715882606	0.08689815489537828	0.08689815489537828	0.08689815489537828	0.08689815489537828	0.08689815489537828
0.41368330844122053	0.0	0.28319879644207013	0.35448508549969554	0.0	0.1147689317228201	0.28319879644207013	0.06427109434833815	0.17214733222336948	0.17357829623108934	0.2827950926528635	0.0	0.5664671771194796	0.44508787784715875	0.06427109434833815	0.010909770282507199	0.32846166471745053	0.3546382235770712	0.2336057602426332	0.38507779016482696	0.5210606905537739	0.3704706756799166	0.20937518691846474	0.4682085935708464	0.41355917666175007	0.0006365995858156984	0.27787633214440743	0.2295083212465319	0.004377604585681778	0.1813202358235833	0.33688920475387607	0.43235720307774017	0.5179421331963971	0.25727906330355715	0.45820560174061553	0.4341342984471517	0.010909770282507199	0.17205938048806355	0.36764264228975885	0.276716625984893	0.0	0.2582721916167288	0.37769146928096325	0.011243849750366403	0.25747585943287987	0.13435985459162314	0.13435985459162314	0.13435985459162314	0.13435985459162314	0.13435985459162314
0.1388859420615881	0.18752961302977703	0.1844889476163738	0.19660650592670822	0.14588254066413928	0.16075330541736055	0.1522251381007442	0.1925744159440038	0.2234172338718245	0.20474093721636633	0.16774406583990017	0.13739207105518403	0.172809167365663	0.20624796023300004	0.16122980418050611	0.19922813328651717	0.15617762039246827	0.1858344881896839	0.18354475339955803	0.2149152998153813	0.17035634288920123	0.1731536191962272	0.14184339062425816	0.18898738987792052	0.2213246705235721	0.17200199793107454	0.23548280648325967	0.18921947879891762	0.161217195958358	0.163577872044226	0.2104915975860077	0.28730865528373517	0.26017151255937987	0.19475526943025348	0.18024753819079511	0.2152403237543095	0.21286728130939056	0.2099953689093736	0.16371203398955958	0.18559980833729262	0.18898506091776307	0.1746567447527777	0.21736320753915053	0.19600997614596413	0.19600997614596413	0.19600997614596413	0.19600997614596413	0.19600997614596413	0.19600997614596413	0.19600997614596413
0.11173308694739395	0.11128124681792206	0.12029081376633895	0.17800561666685835	0.12838795287788662	0.1790016824028214	0.17003950451753563	0.15727821091673083	0.13415679384214652	0.15703237854294896	0.13752729880587622	0.14396888169305025	0.16231167007530145	0.1299729201837129	0.13986504786412102	0.12965084141726424	0.1269547165361237	0.18746083020582344	0.21575003699674228	0.15564607631523653	0.1456131169887394	0.133409184687196	0.09328930806005548	0.15174227621346426	0.10454961645003508	0.1533488117868247	0.13133939518778048	0.1318487769157312	0.1387431482571909	0.18541216760910148	0.14028337579313868	0.13629133971205123	0.13398636427756727	0.1660942775226939	0.14257507600336938	0.14143275415435672	0.14775420147834387	0.1490645159846896	0.10997945663883402	0.14627682623361538	0.1281281414362247	0.1281281414362247	0.1281281414362247	0.1281281414362247	0.1281281414362247	0.1281281414362247	0.1281281414362247	0.1281281414362247	0.1281281414362247	0.1281281414362247
0.19950889276134898	0.15771429973165238	0.17910452142084327	0.20416753693229558	0.16528512809818646	0.26093383853339536	0.18520942304040855	0.22088842067312794	0.16669496484291513	0.15504140693093282	0.18834411051508637	0.21665821428872492	0.20203496458381318	0.1802646160860496	0.19520371879669485	0.17693501315823898	0.2049686675624546	0.19332534119972006	0.18748315688287023	0.20167101089028147	0.18724197998114514	0.14658318285742672	0.19246748288397933	0.18954423158639008	0.1575585389818866	0.15072038483284214	0.1915359659343466	0.19987744996612888	0.14024057993723293	0.18694939295005228	0.18566593868419673	0.20359123251327332	0.15530461822894084	0.20661993934035883	0.16784886019839979	0.15643708331595052	0.21659725762693216	0.1785408603680123	0.17386680483383293	0.13818870346922624	0.1574415037767551	0.1478151036229907	0.1478151036229907	0.1478151036229907	0.1478151036229907	0.1478151036229907	0.1478151036229907	0.1478151036229907	0.1478151036229907	0.1478151036229907
0.08533939055374526	0.07336024688313236	0.09596310325288435	0.07620287616952412	0.08016792406719206	0.06396741467808152	0.09448459276579764	0.07473149349781452	0.09482258037141453	0.09644783678207218	0.08795468430274815	0.089744877312189	0.09079605679569143	0.10287234087639138	0.10293605944428703	0.10586532879950097	0.12621832448633113	0.07674842395923623	0.09036879523440354	0.08908047749077415	0.09131004577377211	0.10033593405928894	0.08732543237829646	0.10400240471678764	0.08384874698815492	0.092397791600691	0.08103149185846484	0.06591891962984325	0.08752353842670788	0.09521717144803661	0.09560393866094549	0.10536285892202653	0.12048631861868232	0.09166084580997597	0.0871957975481284	0.0923746115917747	0.10223334623073842	0.0849693408644829	0.094135323362608	0.09609701306335759	0.11512389436358426	0.07176082805873757	0.09323429207965614	0.07688199194680602	0.09204716612163025	0.10026373462974622	0.0948286149410722	0.10512366796530999	0.08220344146586517	0.08457959749534151
0.008637922489470116	0.32332001534821503	0.009257784310804448	0.3333168903585268	0.003714736241258124	0.26178853863511464	0.4432818819518898	0.3849745510196317	0.3695276391734722	0.32636304401967836	0.26881792619060396	0.41485892567154803	0.5553143491010452	0.5280014246564778	0.4137006739145173	0.43077711817552666	0.5547492277078424	0.3912661834662196	0.46891789977330933	0.36858456338152984	0.45506166832952094	0.4828983209709326	0.5349340436964795	0.6227601552203084	0.5829990810636947	0.39054596017134996	0.4723688375141851	0.27098256449531666	0.17161560368599485	0.6455606212478238	0.4216841872538001	0.424768853500956	0.26316026548655136	0.46006716320443153	0.3427164681382488	0.39908795732459407	0.3756620280360567	0.42051004282293725	0.49760741338817177	0.6065411460223002	0.6341447841568062	0.4649374722719462	0.5530630273277988	0.3065723515418021	0.4771821360217762	0.6121969892723513	0.43092202780541494	0.4624952988092688	0.39300065816915825	0.8069978245087412
0.1258906988750105	0.15952320548042528	0.16715130791388333	0.17408328465580583	0.18610324851280124	0.16529155054466937	0.14464256242099766	0.1630098598232775	0.2189611069447999	0.21113730654359963	0.17123231966165875	0.17865422972111436	0.1815554087182708	0.21274717549900915	0.18227829580156205	0.1681858438829061	0.16900737795069992	0.18116846632618336	0.1686177542557112	0.21349208874293568	0.16715959795154528	0.2336007582518509	0.16467302943549655	0.1620877538135225	0.14977717337909532	0.17558057749835126	0.20805637143819733	0.1735033198373811	0.1473120114598284	0.19107666405071613	0.14628428647133068	0.15479829040145976	0.1528341318436744	0.20174301605826112	0.17870738957905463	0.20121305891363625	0.16996490038376946	0.16542258906079826	0.18177395767578056	0.15991922317068616	0.1533961960999601	0.18324167981328876	0.17935646710108602	0.18456096845139344	0.1657116973769315	0.180197421152987	0.15780278227156153	0.17448155423858136	0.17046875185975716	0.1340862823424908
0.08414899736340552	0.08321736691264936	0.07134489015899602	0.09650880707568538	0.07727347167942425	0.06731295352954914	0.08961862279249065	0.08147066760416229	0.0703592901401783	0.08283020314534797	0.07719870000722152	0.06026101488518333	0.07542064074928145	0.08389062216993985	0.07226865042658101	0.07872033442982278	0.08097829376393278	0.10590120427902308	0.12447201501016195	0.0777895577263439	0.07312180752333902	0.09804755299517533	0.14165923133294875	0.09628016495158609	0.08664199358203088	0.09445386623182361	0.09364140141489871	0.08863036760617168	0.07165015433479194	0.10274130461963407	0.10147507770541568	0.09429709952970046	0.08427161104598568	0.10923403915178116	0.09320547819563868	0.095147249871655	0.08419081510442417	0.09139887752342059	0.10051339694359618	0.0813826364756933	0.07976167567812599	0.10746103399835447	0.09947118167295338	0.07520246611011859	0.0840166337340867	0.08255549564103468	0.1011802634610338	0.10242000775034493	0.0843829803317096	0.07880457216454011
0.11763614775783424	0.10209287866238265	0.11408957303817059	0.1252499967446912	0.11469521317685999	0.152573573446571	0.1372127820416974	0.11415679819904079	0.13328677894668228	0.11649832975073068	0.14911145346728943	0.1551849237967099	0.14054311587372273	0.13684881633434123	0.1373817388981267	0.14079772525456288	0.10255615386958843	0.1734827858522971	0.09016276848995315	0.11678200091702606	0.1543247788365873	0.1098058475274899	0.13207390691132628	0.1370115145795895	0.11351678604584348	0.09723357795300604	0.13411998330757358	0.15566265311709734	0.13628605650746212	0.12741632139690465	0.1666533086364865	0.1411232456649716	0.13751627364940755	0.12361818968855492	0.16247355030532806	0.1083661210515495	0.1686737694116798	0.1492307443841108	0.1575553012759704	0.1279013981659207	0.12820954794959735	0.20433448376751098	0.12056954800966488	0.13355465241088338	0.14603428126659226	0.12207572556498025	0.1323604434786563	0.12409944825040618	0.15583075012593497	0.1401471871114702
0.0658068728080169	0.08603365852084871	0.06846269708207556	0.09141568814751626	0.07435440099699575	0.08317339048630963	0.08369009264989645	0.09338328673858202	0.08711226107396618	0.08360875545013273	0.06824849572977526	0.0792511673209832	0.0758967277832721	0.08836767829559847	0.06032622121067706	0.08326532838312448	0.08088537002117824	0.08683943772034004	0.07434616738927843	0.08130777909951654	0.07321583915888098	0.0794138922979576	0.09117611435351915	0.08057684057330688	0.08150659977317165	0.07689674907457339	0.1023505897877261	0.09025303736004398	0.09849708952987936	0.08184836308477818	0.0763577566589962	0.0839400120174542	0.08363470121868861	0.08828778628900125	0.08808122289132915	0.0942507169762143	0.09003532822892295	0.09607292375171822	0.07567291855242594	0.08100134678581775	0.09395029998454783	0.07979904206728392	0.09183946955999849	0.0858192558136412	0.0858192558136412	0.0858192558136412	0.0858192558136412	0.0858192558136412	0.0858192558136412	0.0858192558136412
0.1488664010756188	0.1483239121918865	0.13888246823113742	0.18531885417905827	0.16660152352203264	0.1433394986005415	0.13347003677256508	0.16103333426137717	0.15655128403591345	0.14132984366452675	0.12565329618958387	0.1334915699270553	0.1334915699270553	0.1334915699270553	0.1334915699270553	0.1334915699270553	0.1334915699270553	0.1334915699270553	0.1334915699270553	0.1334915699270553	0.1334915699270553	0.1334915699270553	0.1334915699270553	0.1334915699270553	0.1334915699270553	0.1334915699270553	0.1334915699270553	0.1334915699270553	0.1334915699270553	0.1334915699270553	0.1334915699270553	0.1334915699270553	0.1334915699270553	0.1334915699270553	0.1334915699270553	0.1334915699270553	0.1334915699270553	0.1334915699270553	0.1334915699270553	0.1334915699270553	0.1334915699270553	0.1334915699270553	0.1334915699270553	0.1334915699270553	0.1334915699270553	0.1334915699270553	0.1334915699270553	0.1334915699270553	0.1334915699270553	0.1334915699270553
0.14581529322728973	0.17075441537098937	0.14568705444230595	0.1540600334550572	0.19050700836448226	0.15298126044851332	0.1717441344064978	0.1717441344064978	0.1717441344064978	0.1717441344064978	0.1717441344064978	0.1717441344064978	0.1717441344064978	0.1717441344064978	0.1717441344064978	0.1717441344064978	0.1717441344064978	0.1717441344064978	0.1717441344064978	0.1717441344064978	0.1717441344064978	0.1717441344064978	0.1717441344064978	0.1717441344064978	0.1717441344064978	0.1717441344064978	0.1717441344064978	0.1717441344064978	0.1717441344064978	0.1717441344064978	0.1717441344064978	0.1717441344064978	0.1717441344064978	0.1717441344064978	0.1717441344064978	0.1717441344064978	0.1717441344064978	0.1717441344064978	0.1717441344064978	0.1717441344064978	0.1717441344064978	0.1717441344064978	0.1717441344064978	0.1717441344064978	0.1717441344064978	0.1717441344064978	0.1717441344064978	0.1717441344064978	0.1717441344064978	0.1717441344064978
0.17747481147201152	0.3980416178564043	0.5392966464232816	0.4442367310279432	0.48128174542309055	0.4490681027450114	0.5095780134989277	0.39403041014336027	0.3856989342690374	0.4331568656188034	0.4249381419979957	0.36019821311217165	0.35105516013909843	0.22380208800693968	0.31121285418066974	0.25355070441812066	0.3740764614881613	0.3389595960856119	0.3784945675449746	0.4493653861209488	0.39715227792200447	0.46526424052096477	0.451383021022804	0.37754579026521157	0.4399240188080059	0.44934182400965117	0.3382180828246594	0.41213612289878554	0.3474417502704229	0.34415780479749936	0.3514182559095099	0.3222833899607848	0.32082786356384946	0.2192758911210689	0.2505611592740548	0.22655602568421485	0.23855859247913483	0.23855859247913483	0.23855859247913483	0.23855859247913483	0.23855859247913483	0.23855859247913483	0.23855859247913483	0.23855859247913483	0.23855859247913483	0.23855859247913483	0.23855859247913483	0.23855859247913483	0.23855859247913483	0.23855859247913483
0.08289838744970685	0.11289108862291489	0.11867722808241854	0.11850762419052834	0.09803970100414797	0.11133373815851486	0.09999858656455515	0.1323380707187428	0.11584665858349988	0.13082939250664632	0.12023069365814666	0.11770141045965471	0.1246020466819492	0.12430732740963849	0.0919505440530753	0.09088005042588601	0.11137104517199987	0.08561531904592251	0.08836134982743371	0.13386542398996615	0.1409915801819803	0.11637649617335344	0.1405628927503191	0.10273032841474836	0.12594471921050507	0.09862614895304837	0.11122094441608465	0.10492354668456652	0.10492354668456652	0.10492354668456652	0.10492354668456652	0.10492354668456652	0.10492354668456652	0.10492354668456652	0.10492354668456652	0.10492354668456652	0.10492354668456652	0.10492354668456652	0.10492354668456652	0.10492354668456652	0.10492354668456652	0.10492354668456652	0.10492354668456652	0.10492354668456652	0.10492354668456652	0.10492354668456652	0.10492354668456652	0.10492354668456652	0.10492354668456652	0.10492354668456652
0.1681430767337978	0.15987771298577766	0.15490177550325537	0.18154768208984276	0.13160283252165417	0.1628177464266943	0.14589913689589787	0.1272683487694694	0.19160139570333387	0.13591410979570828	0.20284133490253206	0.15381996792399466	0.12467008650398226	0.1567144804017187	0.20213010086285385	0.14202674829376002	0.13759421358982848	0.13672355703056005	0.14765269087340657	0.14847565840813262	0.1480641746407696	0.1480641746407696	0.1480641746407696	0.1480641746407696	0.1480641746407696	0.1480641746407696	0.1480641746407696	0.1480641746407696	0.1480641746407696	0.1480641746407696	0.1480641746407696	0.1480641746407696	0.1480641746407696	0.1480641746407696	0.1480641746407696	0.1480641746407696	0.1480641746407696	0.1480641746407696	0.1480641746407696	0.1480641746407696	0.1480641746407696	0.1480641746407696	0.1480641746407696	0.1480641746407696	0.1480641746407696	0.1480641746407696	0.1480641746407696	0.1480641746407696	0.1480641746407696	0.1480641746407696
0.10540861632259385	0.13427343677640743	0.08131224219217845	0.07863155065491179	0.08393751001551965	0.10766380386422043	0.09488520773529246	0.08782042995391119	0.11616381836733529	0.11120200179592328	0.10653814910960811	0.12792533308290024	0.11794108079864	0.10595793641052062	0.12017483449105297	0.11079107687259376	0.10945617271719245	0.10655420415630773	0.11354402380401299	0.10025273135031032	0.09185724259833311	0.10597318222893623	0.10690516015978861	0.1111654610213703	0.1366052197189706	0.11126186313766427	0.12768959297858415	0.13323842381338055	0.04893914466371975	0.13395869728409038	0.15187058973659293	0.08769151492277048	0.1332543472345443	0.11325665450710064	0.1212699225963019	0.12570865126268427	0.11146426208859005	0.11858645667563715	0.11858645667563715	0.11858645667563715	0.11858645667563715	0.11858645667563715	0.11858645667563715	0.11858645667563715	0.11858645667563715	0.11858645667563715	0.11858645667563715	0.11858645667563715	0.11858645667563715	0.11858645667563715
0.14686605719542706	0.16589008484323006	0.14459730173858848	0.12642043427664748	0.1275936143427388	0.11429690050956803	0.1510811833953838	0.1661160847686856	0.12922609042880556	0.11928655980706289	0.1669404556347423	0.1294829729479212	0.10790170444570903	0.14838153660921577	0.1847310168880685	0.16139231623597566	0.148093404340335	0.13526061407755793	0.09781161122319958	0.12875625986387293	0.144953060997448	0.11747278834141091	0.13191594960086417	0.1338704114984893	0.13805219024174056	0.13745305799753488	0.13975465487375996	0.1595633185459949	0.1279002565824128	0.14510701581893584	0.14181963140082388	0.17714237673052688	0.1594810040656754	0.1594810040656754	0.1594810040656754	0.1594810040656754	0.1594810040656754	0.1594810040656754	0.1594810040656754	0.1594810040656754	0.1594810040656754	0.1594810040656754	0.1594810040656754	0.1594810040656754	0.1594810040656754	0.1594810040656754	0.1594810040656754	0.1594810040656754	0.1594810040656754	0.1594810040656754
0.21122176004885926	0.19534841048076326	0.26567662388221885	0.10019914590545527	0.28020811663759865	0.18368983586031332	0.2685901521425777	0.1993443622829498	0.3247032888207257	0.3331862059150977	0.36252965800709974	0.2927307848850946	0.2354090239242177	0.2928287013200619	0.20779180175845996	0.37489178356125474	0.2058972719478484	0.24728482861397968	0.24924224794118946	0.20902193448141893	0.1635600568302936	0.38980695835715407	0.2044050713598067	0.2744488035561435	0.19899866302924568	0.32448205132520436	0.2844536539325891	0.2080780225089213	0.29354125131905195	0.3016199839138963	0.24095038341269032	0.19754447131015532	0.29487476730061185	0.28148179342092305	0.2881782803607674	0.2881782803607674	0.2881782803607674	0.2881782803607674	0.2881782803607674	0.2881782803607674	0.2881782803607674	0.2881782803607674	0.2881782803607674	0.2881782803607674	0.2881782803607674	0.2881782803607674	0.2881782803607674	0.2881782803607674	0.2881782803607674	0.2881782803607674
0.10859484247561096	0.118314372403669	0.13704913413711134	0.12283255043121996	0.15225328281306122	0.1567977111733964	0.08354113640308056	0.14493140708349955	0.10422875281382118	0.11596881827707425	0.13777841076293038	0.11774544324695702	0.10940435866570919	0.1284747980403664	0.1314424663336015	0.1704060977736598	0.12991301139927808	0.15531891062218842	0.10400122148504608	0.12494585324563327	0.17526247438445172	0.165406909738601	0.17033469206152638	0.17033469206152638	0.17033469206152638	0.17033469206152638	0.17033469206152638	0.17033469206152638	0.17033469206152638	0.17033469206152638	0.17033469206152638	0.17033469206152638	0.17033469206152638	0.17033469206152638	0.17033469206152638	0.17033469206152638	0.17033469206152638	0.17033469206152638	0.17033469206152638	0.17033469206152638	0.17033469206152638	0.17033469206152638	0.17033469206152638	0.17033469206152638	0.17033469206152638	0.17033469206152638	0.17033469206152638	0.17033469206152638	0.17033469206152638	0.17033469206152638
0.137399873953313	0.11245981851324541	0.1527801102073908	0.24846195714495672	0.16761165518119397	0.1766737925109197	0.14407829101838482	0.1698740098567083	0.2810693310177199	0.22277569425086605	0.4161475673568878	0.2608766705779064	0.1532452657497373	0.16063755560431162	0.2519113200667695	0.23899600302179305	0.21047436148518509	0.2424308488108393	0.23567528027070275	0.18357325202147723	0.30303406229015006	0.2345221701055634	0.2289523457114431	0.21204533375330545	0.25800845643543335	0.18321007473508152	0.17038384061801776	0.18803073862477487	0.17513425572934074	0.2245816896808828	0.29094033054188956	0.38004285629902795	0.19588584265753994	0.2624218780447218	0.36655148429763135	0.20294706651301644	0.29337693347410987	0.3072580237584963	0.24748556837323615	0.23207823512270848	0.15052277816323828	0.1913005066429734	0.1913005066429734	0.1913005066429734	0.1913005066429734	0.1913005066429734	0.1913005066429734	0.1913005066429734	0.1913005066429734	0.1913005066429734
0.1442685750963628	0.10614688739526247	0.18614001727379806	0.11394962443138787	0.12777045736840378	0.17033889930909446	0.1266386922831207	0.1565947381750556	0.1085041025928982	0.1365304174874723	0.14108809327231336	0.12771283454427232	0.11009395144805084	0.13100338931611583	0.14276379852972226	0.14236605242779984	0.14807835905564015	0.12886552176787178	0.13597637122622225	0.15107197578957435	0.12327514444834754	0.14412475323896462	0.14111504732150632	0.138532151531697	0.09858629462271927	0.11855922307720813	0.11855922307720813	0.11855922307720813	0.11855922307720813	0.11855922307720813	0.11855922307720813	0.11855922307720813	0.11855922307720813	0.11855922307720813	0.11855922307720813	0.11855922307720813	0.11855922307720813	0.11855922307720813	0.11855922307720813	0.11855922307720813	0.11855922307720813	0.11855922307720813	0.11855922307720813	0.11855922307720813	0.11855922307720813	0.11855922307720813	0.11855922307720813	0.11855922307720813	0.11855922307720813	0.11855922307720813
0.252977443059351	0.25283141150396143	0.3302973131753102	0.27197266652240387	0.2056065024289446	0.22808099471421	0.27543059968112527	0.2285929987796992	0.20820699513873578	0.1943397660553407	0.1847856798470775	0.24471552536109623	0.21772745837432755	0.3197065869966849	0.25694185533839276	0.23771326030928	0.24618573083300777	0.20473924928467968	0.2605198821772715	0.2744983225373757	0.298179741112009	0.2492135881503817	0.2554070741014673	0.2912619056542843	0.25004261415245116	0.22029115953297462	0.2112555482106431	0.2515450509879653	0.3127967496354305	0.2617063581025696	0.2872515538690001	0.2872515538690001	0.2872515538690001	0.2872515538690001	0.2872515538690001	0.2872515538690001	0.2872515538690001	0.2872515538690001	0.2872515538690001	0.2872515538690001	0.2872515538690001	0.2872515538690001	0.2872515538690001	0.2872515538690001	0.2872515538690001	0.2872515538690001	0.2872515538690001	0.2872515538690001	0.2872515538690001	0.2872515538690001
0.13100094437362625	0.14759021308559625	0.15152576300177148	0.12442702761217203	0.10968841929617403	0.10381249259125745	0.15724633048895192	0.1389064339419602	0.17841777378159326	0.1456156495905368	0.1075300402439385	0.1423133856887881	0.11483436668282762	0.12141904355124566	0.13915807196400454	0.15016114135114164	0.1339896323483012	0.107554015517819	0.1207718239330601	0.1207718239330601	0.1207718239330601	0.1207718239330601	0.1207718239330601	0.1207718239330601	0.1207718239330601	0.1207718239330601	0.1207718239330601	0.1207718239330601	0.1207718239330601	0.1207718239330601	0.1207718239330601	0.1207718239330601	0.1207718239330601	0.1207718239330601	0.1207718239330601	0.1207718239330601	0.1207718239330601	0.1207718239330601	0.1207718239330601	0.1207718239330601	0.1207718239330601	0.1207718239330601	0.1207718239330601	0.1207718239330601	0.1207718239330601	0.1207718239330601	0.1207718239330601	0.1207718239330601	0.1207718239330601	0.1207718239330601
0.13693814954929098	0.12105313075376314	0.11910754790735531	0.16017192527416152	0.12481599440728346	0.13408975820547767	0.1426880354961294	0.19044903805456828	0.1648730884795002	0.1813666848592812	0.1990249862130903	0.14788138744656593	0.1565654857263314	0.15229242251337063	0.14612195194575348	0.1450399537219201	0.13712514072149112	0.14443611043463675	0.14232841244899266	0.12605459110130804	0.12592852551980976	0.1256636029756076	0.15577225416561288	0.13838918528213057	0.14801840909777952	0.1778366619532964	0.13246324657512348	0.1588676763510431	0.11368640795269694	0.13627704215187	0.13627704215187	0.13627704215187	0.13627704215187	0.13627704215187	0.13627704215187	0.13627704215187	0.13627704215187	0.13627704215187	0.13627704215187	0.13627704215187	0.13627704215187	0.13627704215187	0.13627704215187	0.13627704215187	0.13627704215187	0.13627704215187	0.13627704215187	0.13627704215187	0.13627704215187	0.13627704215187
0.1305484400428171	0.16107552183142113	0.1340776949581528	0.2043517208964843	0.22045166038800554	0.19167594847100902	0.24675041853124494	0.22066196913130934	0.22420426495696413	0.1873720767740094	0.21288575001199475	0.23776951623532133	0.18424477048744425	0.2761128029375835	0.19113841780763935	0.19203846867131377	0.19693359766109728	0.2430857333304155	0.17916302704606346	0.14938939473275073	0.1665507995260862	0.17866992747295593	0.17261036349952108	0.17261036349952108	0.17261036349952108	0.17261036349952108	0.17261036349952108	0.17261036349952108	0.17261036349952108	0.17261036349952108	0.17261036349952108	0.17261036349952108	0.17261036349952108	0.17261036349952108	0.17261036349952108	0.17261036349952108	0.17261036349952108	0.17261036349952108	0.17261036349952108	0.17261036349952108	0.17261036349952108	0.17261036349952108	0.17261036349952108	0.17261036349952108	0.17261036349952108	0.17261036349952108	0.17261036349952108	0.17261036349952108	0.17261036349952108	0.17261036349952108
0.12264902009243749	0.17423705094823658	0.10725051935451256	0.12368054807084147	0.1334767396874179	0.13054014885351622	0.12769694672703175	0.12065264741354599	0.08682312131173225	0.15212585974627502	0.1175834665584713	0.1297620866413324	0.10650434979185554	0.13331271929123267	0.10367379133046072	0.11481968059131571	0.13242818947994256	0.10706951026265331	0.10838721431026407	0.12267928681093648	0.10683331838683639	0.13668053846651598	0.11420246783735458	0.12486856773688901	0.11321583631145435	0.13055682489033718	0.12188633060089576	0.12188633060089576	0.12188633060089576	0.12188633060089576	0.12188633060089576	0.12188633060089576	0.12188633060089576	0.12188633060089576	0.12188633060089576	0.12188633060089576	0.12188633060089576	0.12188633060089576	0.12188633060089576	0.12188633060089576	0.12188633060089576	0.12188633060089576	0.12188633060089576	0.12188633060089576	0.12188633060089576	0.12188633060089576	0.12188633060089576	0.12188633060089576	0.12188633060089576	0.12188633060089576
0.13979373888599844	0.15903318501072897	0.12498210823803646	0.13127599672071757	0.13126646442912096	0.13625240249138226	0.14215994997178655	0.1432452974351325	0.1641462902291702	0.17908301489508927	0.15626293997934165	0.19648318184824	0.17868991621771455	0.20272254226022998	0.1588932610299049	0.16523700951421963	0.15992746240777903	0.12343952643931765	0.1382096132870627	0.1709594889251452	0.12702623536463636	0.16370987300826248	0.14549497332059463	0.1842903933190314	0.16489268331981302	0.16489268331981302	0.16489268331981302	0.16489268331981302	0.16489268331981302	0.16489268331981302	0.16489268331981302	0.16489268331981302	0.16489268331981302	0.16489268331981302	0.16489268331981302	0.16489268331981302	0.16489268331981302	0.16489268331981302	0.16489268331981302	0.16489268331981302	0.16489268331981302	0.16489268331981302	0.16489268331981302	0.16489268331981302	0.16489268331981302	0.16489268331981302	0.16489268331981302	0.16489268331981302	0.16489268331981302	0.16489268331981302
0.10955312347685128	0.15230444157045472	0.09622290422724314	0.09251734093820689	0.11668464418306257	0.13572437964190648	0.14481259625236662	0.1341842800439691	0.1505662240914207	0.13339828355718583	0.17873813976390948	0.14172113092561958	0.11811437521498258	0.13069428825510812	0.10404659412673958	0.16251164471338825	0.13519341808479474	0.1313662590946508	0.1367654685413588	0.12453663177143927	0.10512732089616948	0.13600201637494413	0.1432534871849962	0.1476287355426567	0.14544111136382648	0.14544111136382648	0.14544111136382648	0.14544111136382648	0.14544111136382648	0.14544111136382648	0.14544111136382648	0.14544111136382648	0.14544111136382648	0.14544111136382648	0.14544111136382648	0.14544111136382648	0.14544111136382648	0.14544111136382648	0.14544111136382648	0.14544111136382648	0.14544111136382648	0.14544111136382648	0.14544111136382648	0.14544111136382648	0.14544111136382648	0.14544111136382648	0.14544111136382648	0.14544111136382648	0.14544111136382648	0.14544111136382648
0.07089718874181519	0.10277611207747547	0.09298232656001627	0.11483421590241115	0.17725453721944934	0.12496526711649866	0.08996274665477805	0.14466427916671612	0.13129084046110526	0.11986810671792826	0.12287810931322078	0.10703295180521095	0.11232391818078484	0.15366912596867227	0.11149999301218821	0.13071688211336843	0.11949159721447644	0.13100067948734553	0.13502757477921096	0.1149503259819463	0.13503405083509445	0.1341546604202925	0.13704958135777878	0.13560212088903564	0.13560212088903564	0.13560212088903564	0.13560212088903564	0.13560212088903564	0.13560212088903564	0.13560212088903564	0.13560212088903564	0.13560212088903564	0.13560212088903564	0.13560212088903564	0.13560212088903564	0.13560212088903564	0.13560212088903564	0.13560212088903564	0.13560212088903564	0.13560212088903564	0.13560212088903564	0.13560212088903564	0.13560212088903564	0.13560212088903564	0.13560212088903564	0.13560212088903564	0.13560212088903564	0.13560212088903564	0.13560212088903564	0.13560212088903564
0.08600396205807201	0.11698672719877143	0.09707004942688491	0.1269616708817338	0.13965328507240607	0.09963235099487208	0.1293618306731334	0.11656033221387078	0.1447661547917327	0.12512394782232622	0.12612808270153278	0.132773712531304	0.1200509871626304	0.14343151718937497	0.09380734308449322	0.08312216351298257	0.13695122382864525	0.13557124872265744	0.10119047132560688	0.11934732049755516	0.10340128052219677	0.12381447613441313	0.1340193645360215	0.09815356085012426	0.11608646269307289	0.11608646269307289	0.11608646269307289	0.11608646269307289	0.11608646269307289	0.11608646269307289	0.11608646269307289	0.11608646269307289	0.11608646269307289	0.11608646269307289	0.11608646269307289	0.11608646269307289	0.11608646269307289	0.11608646269307289	0.11608646269307289	0.11608646269307289	0.11608646269307289	0.11608646269307289	0.11608646269307289	0.11608646269307289	0.11608646269307289	0.11608646269307289	0.11608646269307289	0.11608646269307289	0.11608646269307289	0.11608646269307289
0.09730517547782772	0.07977590155427634	0.14288776153670743	0.10011509813626117	0.11155556557160042	0.13935565273066466	0.11236684502543329	0.07586395676908725	0.0910766968982552	0.10752962608453868	0.12105564745682056	0.08699358337291692	0.06842348601840482	0.11222939703790756	0.10110470742719534	0.10578954829024986	0.10618998691596407	0.1209559283341731	0.10943831479024659	0.11483608848359901	0.08746539420367092	0.09764973517468206	0.11352888383120956	0.08232916113125409	0.0833562845870112	0.10601839936746497	0.11231403119743746	0.11904955215038972	0.0962291432974668	0.10263294465089651	0.09943104397418165	0.09943104397418165	0.09943104397418165	0.09943104397418165	0.09943104397418165	0.09943104397418165	0.09943104397418165	0.09943104397418165	0.09943104397418165	0.09943104397418165	0.09943104397418165	0.09943104397418165	0.09943104397418165	0.09943104397418165	0.09943104397418165	0.09943104397418165	0.09943104397418165	0.09943104397418165	0.09943104397418165	0.09943104397418165
0.07916212450600597	0.0919491119774756	0.09428751862083623	0.07559937350478464	0.09042822314803932	0.09445729799943128	0.09312970619921311	0.08520159432700194	0.09363508766597127	0.07607548490488851	0.08041597418449686	0.11218289599641086	0.09833758434145393	0.10781310289612035	0.10065224226648929	0.07135142183923916	0.10190302828674495	0.07944926992322468	0.06761420157209204	0.07770554422414701	0.098508249715623	0.09659512191156226	0.10181588710277137	0.09281443154453013	0.09022354672145412	0.12383138830832342	0.10209817259875452	0.09830183367514175	0.0811214067161571	0.0778680199925238	0.11585099470691881	0.0968595073497213	0.0968595073497213	0.0968595073497213	0.0968595073497213	0.0968595073497213	0.0968595073497213	0.0968595073497213	0.0968595073497213	0.0968595073497213	0.0968595073497213	0.0968595073497213	0.0968595073497213	0.0968595073497213	0.0968595073497213	0.0968595073497213	0.0968595073497213	0.0968595073497213	0.0968595073497213	0.0968595073497213
0.0859768863856319	0.10783458936439282	0.10235545106672359	0.11130384631053727	0.14910246870971247	0.0962855152900836	0.15796155708172852	0.11275814269914435	0.11489467544971516	0.13274193334667192	0.08297543530505644	0.1131314589046131	0.14169294344821132	0.1064028385251263	0.10606262658889638	0.13621666993908293	0.10341574317108312	0.12314013047994622	0.11895850468675274	0.1046314863139614	0.12706488894500806	0.09238265482639481	0.13947990173115338	0.14715385602306655	0.1312023635467567	0.1599058694419747	0.12665021228107298	0.13648020897973875	0.11233927348597941	0.12212019673884014	0.11722973511240978	0.11722973511240978	0.11722973511240978	0.11722973511240978	0.11722973511240978	0.11722973511240978	0.11722973511240978	0.11722973511240978	0.11722973511240978	0.11722973511240978	0.11722973511240978	0.11722973511240978	0.11722973511240978	0.11722973511240978	0.11722973511240978	0.11722973511240978	0.11722973511240978	0.11722973511240978	0.11722973511240978	0.11722973511240978
0.07621854256058062	0.11891983018927593	0.13332994842723964	0.10356669407700138	0.11655965414238272	0.1204326290940834	0.0890630966529025	0.1052324001810415	0.07448544857075291	0.10651408738326991	0.09335125459443318	0.10790194875436683	0.10197770262089846	0.07535975392288694	0.11513915398469748	0.08590070624338016	0.07940023854742395	0.10042129832671115	0.10910566023949568	0.10602504936860098	0.10756535480404832	0.10756535480404832	0.10756535480404832	0.10756535480404832	0.10756535480404832	0.10756535480404832	0.10756535480404832	0.10756535480404832	0.10756535480404832	0.10756535480404832	0.10756535480404832	0.10756535480404832	0.10756535480404832	0.10756535480404832	0.10756535480404832	0.10756535480404832	0.10756535480404832	0.10756535480404832	0.10756535480404832	0.10756535480404832	0.10756535480404832	0.10756535480404832	0.10756535480404832	0.10756535480404832	0.10756535480404832	0.10756535480404832	0.10756535480404832	0.10756535480404832	0.10756535480404832	0.10756535480404832
0.10164702832833628	0.13281862237627615	0.11550004509429945	0.10016603937259155	0.11403901974277958	0.08962181500364083	0.14250934349397046	0.11687028807926333	0.12465163188976101	0.10964625249157611	0.07769764521801577	0.08287825260318445	0.1414122225459483	0.12115265572503905	0.15132819721414487	0.1371272062085332	0.14402937451047135	0.14076812933848373	0.14097626665290913	0.13346002941485405	0.12867703519365473	0.12679699774701597	0.12582950944090232	0.11057105518603501	0.10912507247429937	0.12814889699253812	0.126107689903148	0.12712829344784307	0.12712829344784307	0.12712829344784307	0.12712829344784307	0.12712829344784307	0.12712829344784307	0.12712829344784307	0.12712829344784307	0.12712829344784307	0.12712829344784307	0.12712829344784307	0.12712829344784307	0.12712829344784307	0.12712829344784307	0.12712829344784307	0.12712829344784307	0.12712829344784307	0.12712829344784307	0.12712829344784307	0.12712829344784307	0.12712829344784307	0.12712829344784307	0.12712829344784307
0.08261678742989854	0.0801103978810996	0.08726810283679907	0.09211243510446006	0.08443448333369886	0.07446160085286335	0.10035417452615306	0.09468431363780086	0.07950408665716197	0.06412351571922159	0.08707381802521731	0.08725549333645735	0.11528282950665465	0.11212540906276756	0.07357752571790388	0.06184792394711346	0.0982048273276195	0.10675596617114025	0.08765696742427756	0.09140206237148989	0.08177148539745104	0.09059305450604233	0.09434671590464115	0.0686770641872123	0.09692385827715357	0.09043565410004747	0.08227860172967838	0.0793538267046643	0.08274612562010152	0.07622826280312336	0.09894119313554199	0.10010597090798369	0.09952358202176284	0.09952358202176284	0.09952358202176284	0.09952358202176284	0.09952358202176284	0.09952358202176284	0.09952358202176284	0.09952358202176284	0.09952358202176284	0.09952358202176284	0.09952358202176284	0.09952358202176284	0.09952358202176284	0.09952358202176284	0.09952358202176284	0.09952358202176284	0.09952358202176284	0.09952358202176284
0.28856597257034594	0.5365969004586848	0.30649063842734237	0.00048619324992265326	0.25497443838975686	0.04906821718972964	0.10097702439265789	0.38211948594455153	0.0006731040752995338	0.29320051195603236	0.24578837822190336	0.3621743965474098	0.2130862937457692	0.30055676011360105	0.014878876959674792	0.1577178185366379	0.1577178185366379	0.1577178185366379	0.1577178185366379	0.1577178185366379	0.1577178185366379	0.1577178185366379	0.1577178185366379	0.1577178185366379	0.1577178185366379	0.1577178185366379	0.1577178185366379	0.1577178185366379	0.1577178185366379	0.1577178185366379	0.1577178185366379	0.1577178185366379	0.1577178185366379	0.1577178185366379	0.1577178185366379	0.1577178185366379	0.1577178185366379	0.1577178185366379	0.1577178185366379	0.1577178185366379	0.1577178185366379	0.1577178185366379	0.1577178185366379	0.1577178185366379	0.1577178185366379	0.1577178185366379	0.1577178185366379	0.1577178185366379	0.1577178185366379	0.1577178185366379
0.0976992573426168	0.09203761096980818	0.11406285012302007	0.09645277160677353	0.09483803310570262	0.08327085973332955	0.11529849664721352	0.09463808042370267	0.06398917247620604	0.09278266160068899	0.09127488517359969	0.0895539296446824	0.11453937815018338	0.11232079639792146	0.08185931496286297	0.12012678263773764	0.14777510166679353	0.10470708708440271	0.10671434913887545	0.09537963460253002	0.1166290541886365	0.09749294535674874	0.08638090895112098	0.10447521258682652	0.09542806076897374	0.09542806076897374	0.09542806076897374	0.09542806076897374	0.09542806076897374	0.09542806076897374	0.09542806076897374	0.09542806076897374	0.09542806076897374	0.09542806076897374	0.09542806076897374	0.09542806076897374	0.09542806076897374	0.09542806076897374	0.09542806076897374	0.09542806076897374	0.09542806076897374	0.09542806076897374	0.09542806076897374	0.09542806076897374	0.09542806076897374	0.09542806076897374	0.09542806076897374	0.09542806076897374	0.09542806076897374	0.09542806076897374
0.0972245169245765	0.14667869419460727	0.23737697292661172	0.1526186787074005	0.20587678471259258	0.19467587514200435	0.21735669643028807	0.1611775849128815	0.17510733909776402	0.08146569918336352	0.25863163549056695	0.22003484717506278	0.13936486679153498	0.1675011116169237	0.17727348303446594	0.2190021829628797	0.2296434880040844	0.24369858756249796	0.14690453594785213	0.17520201990858664	0.2262509968229652	0.15942528418559415	0.14980743568694363	0.13492673769709854	0.14236708669202108	0.14236708669202108	0.14236708669202108	0.14236708669202108	0.14236708669202108	0.14236708669202108	0.14236708669202108	0.14236708669202108	0.14236708669202108	0.14236708669202108	0.14236708669202108	0.14236708669202108	0.14236708669202108	0.14236708669202108	0.14236708669202108	0.14236708669202108	0.14236708669202108	0.14236708669202108	0.14236708669202108	0.14236708669202108	0.14236708669202108	0.14236708669202108	0.14236708669202108	0.14236708669202108	0.14236708669202108	0.14236708669202108
0.10777296990932693	0.1795608458687298	0.18555914183492495	0.1405464988806204	0.1456336665822646	0.1064695190889547	0.1579229488162298	0.13479188907577583	0.10019273674830323	0.1444565509444949	0.13571644634476313	0.14054793837642568	0.15129544191762748	0.14229333530809865	0.15138124144988574	0.13124920427777415	0.15100830971361118	0.13184097274187856	0.11610563504283919	0.1334083233438647	0.10407663797060507	0.12021065309850608	0.1453289694853374	0.1438527512219849	0.14646692470884976	0.14655565860404776	0.15746396104736987	0.14644132599312737	0.10497194632891502	0.12128569723283206	0.11312882178087354	0.11312882178087354	0.11312882178087354	0.11312882178087354	0.11312882178087354	0.11312882178087354	0.11312882178087354	0.11312882178087354	0.11312882178087354	0.11312882178087354	0.11312882178087354	0.11312882178087354	0.11312882178087354	0.11312882178087354	0.11312882178087354	0.11312882178087354	0.11312882178087354	0.11312882178087354	0.11312882178087354	0.11312882178087354
0.09730641802906385	0.07416295173827017	0.07373583088239323	0.06175588007878135	0.10799456310140758	0.11600774271320259	0.0971285239173452	0.07684406974317888	0.073224904466447	0.09064637026997577	0.08097189398636809	0.1458922156918376	0.12175361355894261	0.13382291462539012	0.13382291462539012	0.13382291462539012	0.13382291462539012	0.13382291462539012	0.13382291462539012	0.13382291462539012	0.13382291462539012	0.13382291462539012	0.13382291462539012	0.13382291462539012	0.13382291462539012	0.13382291462539012	0.13382291462539012	0.13382291462539012	0.13382291462539012	0.13382291462539012	0.13382291462539012	0.13382291462539012	0.13382291462539012	0.13382291462539012	0.13382291462539012	0.13382291462539012	0.13382291462539012	0.13382291462539012	0.13382291462539012	0.13382291462539012	0.13382291462539012	0.13382291462539012	0.13382291462539012	0.13382291462539012	0.13382291462539012	0.13382291462539012	0.13382291462539012	0.13382291462539012	0.13382291462539012	0.13382291462539012
0.13496314695797235	0.15447829148491293	0.15607293923186516	0.19996370734696722	0.19574452027961764	0.17713235931105026	0.12838224704460763	0.18479482518001958	0.12922755020289955	0.1650466916391155	0.12813916155134977	0.12941380043476616	0.1787784224034524	0.11771573934313523	0.15473176492436116	0.15742341282619707	0.13122165707732536	0.13351048379320707	0.18187998153128343	0.13134574157380163	0.16599284652249308	0.1614870211770086	0.16164618725189064	0.1389453656523817	0.10773082609457606	0.12333809587347887	0.12333809587347887	0.12333809587347887	0.12333809587347887	0.12333809587347887	0.12333809587347887	0.12333809587347887	0.12333809587347887	0.12333809587347887	0.12333809587347887	0.12333809587347887	0.12333809587347887	0.12333809587347887	0.12333809587347887	0.12333809587347887	0.12333809587347887	0.12333809587347887	0.12333809587347887	0.12333809587347887	0.12333809587347887	0.12333809587347887	0.12333809587347887	0.12333809587347887	0.12333809587347887	0.12333809587347887
0.06530824678470608	0.10627468816617965	0.08420260367339848	0.09363089170644638	0.0811457003239169	0.10251153552774701	0.08708816425678953	0.12625316303393785	0.11905134949022309	0.07421680520636861	0.0775945049198075	0.12038670214865808	0.1052662890518879	0.0788819409772959	0.06956283077792044	0.12790133146867722	0.11518915786147757	0.0912496030339439	0.11170310374285294	0.10794253618011615	0.09258909487306467	0.08537335704283072	0.09041683478825019	0.13492201057534692	0.10225219748447212	0.13793543760575358	0.12009381754511285	0.12009381754511285	0.12009381754511285	0.12009381754511285	0.12009381754511285	0.12009381754511285	0.12009381754511285	0.12009381754511285	0.12009381754511285	0.12009381754511285	0.12009381754511285	0.12009381754511285	0.12009381754511285	0.12009381754511285	0.12009381754511285	0.12009381754511285	0.12009381754511285	0.12009381754511285	0.12009381754511285	0.12009381754511285	0.12009381754511285	0.12009381754511285	0.12009381754511285	0.12009381754511285
0.1847186497744021	0.17141818586266627	0.07746820572442528	0.13755656926822513	0.17637530565011736	0.17812837368642234	0.2265026059567231	0.2805980349507358	0.20659273142125767	0.11185694384570265	0.18754678192585608	0.20914976312318403	0.181268863124963	0.21692429437302746	0.13537920441184015	0.12749803877267163	0.1143464407408978	0.17535796929315814	0.18230594563887081	0.09350353537113895	0.142071345253291	0.16215643057231574	0.18356294618379385	0.19344600079302113	0.1219586809772934	0.2160390520005999	0.16899886648894666	0.16899886648894666	0.16899886648894666	0.16899886648894666	0.16899886648894666	0.16899886648894666	0.16899886648894666	0.16899886648894666	0.16899886648894666	0.16899886648894666	0.16899886648894666	0.16899886648894666	0.16899886648894666	0.16899886648894666	0.16899886648894666	0.16899886648894666	0.16899886648894666	0.16899886648894666	0.16899886648894666	0.16899886648894666	0.16899886648894666	0.16899886648894666	0.16899886648894666	0.16899886648894666
0.06831175215972062	0.0702533447134207	0.06832368344123015	0.09555730713135327	0.08578311368185837	0.043526102531971034	0.08396434357488697	0.07673584591397083	0.08228588336416699	0.05408690633887013	0.06733673300023793	0.06628303582354976	0.08026013090641382	0.07538715579305383	0.076276904020528	0.0820967193904058	0.07656700230295196	0.06635935973179763	0.09889765476260162	0.0880901820675189	0.0790500777834983	0.07991766241554794	0.07190127007183446	0.07862425609496967	0.06846020638110381	0.07149447468252479	0.0699773405318143	0.0699773405318143	0.0699773405318143	0.0699773405318143	0.0699773405318143	0.0699773405318143	0.0699773405318143	0.0699773405318143	0.0699773405318143	0.0699773405318143	0.0699773405318143	0.0699773405318143	0.0699773405318143	0.0699773405318143	0.0699773405318143	0.0699773405318143	0.0699773405318143	0.0699773405318143	0.0699773405318143	0.0699773405318143	0.0699773405318143	0.0699773405318143	0.0699773405318143	0.0699773405318143
0.09280310632737293	0.11393095106386249	0.19037496167147083	0.12453448332561802	0.07954115343066807	0.11876176336663956	0.09867186012225321	0.12926285130262963	0.11906768312701983	0.12870970971076562	0.14036867008309775	0.1217846954537292	0.11938125202173062	0.11599059790362347	0.1021531830324441	0.1101138770324153	0.12274154657856592	0.17558739420972	0.12560554267451568	0.09683637633188717	0.15078522259986907	0.13578064843154342	0.12677963963493094	0.12934095216970792	0.14188637800942047	0.13561366508956418	0.13561366508956418	0.13561366508956418	0.13561366508956418	0.13561366508956418	0.13561366508956418	0.13561366508956418	0.13561366508956418	0.13561366508956418	0.13561366508956418	0.13561366508956418	0.13561366508956418	0.13561366508956418	0.13561366508956418	0.13561366508956418	0.13561366508956418	0.13561366508956418	0.13561366508956418	0.13561366508956418	0.13561366508956418	0.13561366508956418	0.13561366508956418	0.13561366508956418	0.13561366508956418	0.13561366508956418
0.13479901854413162	0.18242549174813952	0.1602948031629667	0.15286963100393183	0.1989318184137237	0.1257315978471945	0.20244216102509138	0.1545494573756638	0.12980356582777677	0.1633396856895645	0.13649556860439452	0.17146135632133244	0.14256770800376675	0.1326549720911798	0.15514443745270703	0.15263863381058104	0.16144558451457333	0.15588701611175554	0.13389728002241502	0.1703663797926035	0.16330453375899986	0.14133942703355834	0.13798916601412559	0.14129656818474548	0.15417280046521248	0.147734684324979	0.147734684324979	0.147734684324979	0.147734684324979	0.147734684324979	0.147734684324979	0.147734684324979	0.147734684324979	0.147734684324979	0.147734684324979	0.147734684324979	0.147734684324979	0.147734684324979	0.147734684324979	0.147734684324979	0.147734684324979	0.147734684324979	0.147734684324979	0.147734684324979	0.147734684324979	0.147734684324979	0.147734684324979	0.147734684324979	0.147734684324979	0.147734684324979
0.0810363594853625	0.052188939746035515	0.083499816546731	0.08538006817566675	0.09172891180048706	0.10828369259261944	0.08568395901024972	0.09813269756236123	0.07825004396879927	0.08618660936679874	0.07764872490970462	0.10980674147627748	0.0836878088660368	0.06754972984743515	0.09086157816078679	0.09348952704920883	0.056176505199312055	0.08557306640580864	0.08897471023099376	0.0734829227283191	0.06793832002280005	0.07718325784189946	0.06206717558065176	0.07776790948911019	0.10720910865155205	0.09248850907033111	0.09248850907033111	0.09248850907033111	0.09248850907033111	0.09248850907033111	0.09248850907033111	0.09248850907033111	0.09248850907033111	0.09248850907033111	0.09248850907033111	0.09248850907033111	0.09248850907033111	0.09248850907033111	0.09248850907033111	0.09248850907033111	0.09248850907033111	0.09248850907033111	0.09248850907033111	0.09248850907033111	0.09248850907033111	0.09248850907033111	0.09248850907033111	0.09248850907033111	0.09248850907033111	0.09248850907033111
0.11643597811506105	0.1742412325201922	0.19649863178914503	0.1438339954632764	0.09433792465954056	0.1333029484459939	0.145779793260864	0.16063619987675953	0.13346481108996175	0.16006326133608254	0.1501879195342854	0.12951662944777717	0.17298070593002057	0.14040258311275133	0.17383702894839712	0.1621236277912922	0.15125042055524862	0.1653148365742065	0.14302032159006953	0.24474252784973743	0.1938814247199035	0.1938814247199035	0.1938814247199035	0.1938814247199035	0.1938814247199035	0.1938814247199035	0.1938814247199035	0.1938814247199035	0.1938814247199035	0.1938814247199035	0.1938814247199035	0.1938814247199035	0.1938814247199035	0.1938814247199035	0.1938814247199035	0.1938814247199035	0.1938814247199035	0.1938814247199035	0.1938814247199035	0.1938814247199035	0.1938814247199035	0.1938814247199035	0.1938814247199035	0.1938814247199035	0.1938814247199035	0.1938814247199035	0.1938814247199035	0.1938814247199035	0.1938814247199035	0.1938814247199035
0.07231777938816039	0.07534842904805247	0.0903268524372945	0.08322294115997925	0.07416212399776904	0.06776145534237747	0.04168125364871478	0.07900779675516313	0.08944400901484034	0.08854615221493362	0.06018316123995646	0.06936838950940526	0.07771607559336656	0.05642325751025939	0.07664431121892619	0.08561122918840088	0.06924601271584203	0.0742295903414429	0.07256622302989195	0.06854005640911162	0.07055313971950179	0.07055313971950179	0.07055313971950179	0.07055313971950179	0.07055313971950179	0.07055313971950179	0.07055313971950179	0.07055313971950179	0.07055313971950179	0.07055313971950179	0.07055313971950179	0.07055313971950179	0.07055313971950179	0.07055313971950179	0.07055313971950179	0.07055313971950179	0.07055313971950179	0.07055313971950179	0.07055313971950179	0.07055313971950179	0.07055313971950179	0.07055313971950179	0.07055313971950179	0.07055313971950179	0.07055313971950179	0.07055313971950179	0.07055313971950179	0.07055313971950179	0.07055313971950179	0.07055313971950179
0.22178593705026353	0.13525746884245493	0.16565123164139986	0.14226216576855313	0.18806704709849564	0.19926059657390605	0.18361801120748253	0.2828474044932958	0.12502793083297223	0.15554880041207317	0.168253264590286	0.1493514643705672	0.17307580532325362	0.12243008319613977	0.19139405792547226	0.36186549479055397	0.19975738380391272	0.18712980976399674	0.16900425360497484	0.2772348918814094	0.13142124927353782	0.15199391440754323	0.20288285304828066	0.11222206034576288	0.0886758359384139	0.16921506585412463	0.2630206220944037	0.21611784397426417	0.21611784397426417	0.21611784397426417	0.21611784397426417	0.21611784397426417	0.21611784397426417	0.21611784397426417	0.21611784397426417	0.21611784397426417	0.21611784397426417	0.21611784397426417	0.21611784397426417	0.21611784397426417	0.21611784397426417	0.21611784397426417	0.21611784397426417	0.21611784397426417	0.21611784397426417	0.21611784397426417	0.21611784397426417	0.21611784397426417	0.21611784397426417	0.21611784397426417
0.15503008303159552	0.14814242917678738	0.18325827504257666	0.18953363800826606	0.19082158148385203	0.1660090603181495	0.16392960003380186	0.15322335011798552	0.24047174538905913	0.1782525441982254	0.17774117778378867	0.163132301595971	0.19428245911332515	0.17101266544384414	0.19589911416370104	0.16795392840864296	0.14382827237150608	0.1354784243273695	0.18401044836408256	0.1650528711209319	0.16517893872054623	0.1408045423260779	0.1728135142301139	0.19815518632153892	0.1854843502758264	0.1854843502758264	0.1854843502758264	0.1854843502758264	0.1854843502758264	0.1854843502758264	0.1854843502758264	0.1854843502758264	0.1854843502758264	0.1854843502758264	0.1854843502758264	0.1854843502758264	0.1854843502758264	0.1854843502758264	0.1854843502758264	0.1854843502758264	0.1854843502758264	0.1854843502758264	0.1854843502758264	0.1854843502758264	0.1854843502758264	0.1854843502758264	0.1854843502758264	0.1854843502758264	0.1854843502758264	0.1854843502758264
0.1276753439247231	0.14392088498857036	0.12266720851100857	0.12062822664675221	0.17190258988118648	0.11778241525396688	0.1577596953518674	0.14806017528688756	0.1404661105026997	0.14178268243606232	0.15581061796822518	0.1280027214847454	0.13538283847447938	0.12341160268643642	0.12697033465833804	0.13011285475742077	0.1519373523085279	0.1273369796485182	0.14474071217812604	0.1668615864638459	0.11638972361260591	0.10712678975685197	0.13825619655269739	0.09649143589515728	0.11780247502330587	0.14059900591237723	0.12920074046784155	0.12920074046784155	0.12920074046784155	0.12920074046784155	0.12920074046784155	0.12920074046784155	0.12920074046784155	0.12920074046784155	0.12920074046784155	0.12920074046784155	0.12920074046784155	0.12920074046784155	0.12920074046784155	0.12920074046784155	0.12920074046784155	0.12920074046784155	0.12920074046784155	0.12920074046784155	0.12920074046784155	0.12920074046784155	0.12920074046784155	0.12920074046784155	0.12920074046784155	0.12920074046784155
0.18730177415411692	0.1789779574656887	0.16606724756890534	0.26104989544693064	0.23214903908764953	0.2549219227393375	0.3062455183518579	0.17134413884592611	0.2700828993036243	0.2461850591408581	0.3237130803772023	0.2580174863017563	0.2907702171094616	0.23645220622373397	0.22354488779357484	0.25990440719593155	0.22546793185509487	0.24033811684384587	0.24341136434756103	0.2010604720488232	0.2819421534283959	0.2879541684509718	0.20388327850724164	0.2459187234791067	0.2459187234791067	0.2459187234791067	0.2459187234791067	0.2459187234791067	0.2459187234791067	0.2459187234791067	0.2459187234791067	0.2459187234791067	0.2459187234791067	0.2459187234791067	0.2459187234791067	0.2459187234791067	0.2459187234791067	0.2459187234791067	0.2459187234791067	0.2459187234791067	0.2459187234791067	0.2459187234791067	0.2459187234791067	0.2459187234791067	0.2459187234791067	0.2459187234791067	0.2459187234791067	0.2459187234791067	0.2459187234791067	0.2459187234791067
0.08729067515677368	0.11635984823110769	0.09559238299245956	0.1294744648916077	0.0938298447141485	0.12412893934815496	0.09970559887086203	0.08767255691436887	0.11408368706476539	0.13654936829476955	0.12600768704844248	0.11648327418838807	0.11543456950450176	0.12415035899754177	0.09668280035499298	0.17199268282472188	0.11413858129236912	0.1101500640136218	0.09781754059114812	0.11880538287451245	0.13385740858773684	0.12633139573112462	0.12633139573112462	0.12633139573112462	0.12633139573112462	0.12633139573112462	0.12633139573112462	0.12633139573112462	0.12633139573112462	0.12633139573112462	0.12633139573112462	0.12633139573112462	0.12633139573112462	0.12633139573112462	0.12633139573112462	0.12633139573112462	0.12633139573112462	0.12633139573112462	0.12633139573112462	0.12633139573112462	0.12633139573112462	0.12633139573112462	0.12633139573112462	0.12633139573112462	0.12633139573112462	0.12633139573112462	0.12633139573112462	0.12633139573112462	0.12633139573112462	0.12633139573112462
0.08950353125229854	0.11819222200336708	0.09614227698667693	0.11884729218201454	0.08852007459264374	0.09572747687804721	0.10973998053145602	0.12408126480996565	0.09827744440365896	0.1125055865548147	0.10805662307971482	0.11505054546750194	0.10400719613820056	0.10760264079497411	0.10987279267484078	0.11104950369431496	0.10397808974797744	0.09674823517538131	0.10581798121734892	0.09846029786681099	0.10754769791797053	0.09890219014743785	0.09375185327154122	0.10937065236335042	0.09442625465687725	0.12436427520035673	0.0916413304213537	0.11581086753026659	0.11688664203172802	0.09954942107365457	0.09680209595919011	0.09353554069858769	0.143295439068562	0.11841548988357486	0.11841548988357486	0.11841548988357486	0.11841548988357486	0.11841548988357486	0.11841548988357486	0.11841548988357486	0.11841548988357486	0.11841548988357486	0.11841548988357486	0.11841548988357486	0.11841548988357486	0.11841548988357486	0.11841548988357486	0.11841548988357486	0.11841548988357486	0.11841548988357486
0.10755847079362055	0.11241330301391969	0.09934808002452525	0.1018244461359637	0.11797104375727113	0.08912515296163084	0.11109461863361204	0.09663550062451086	0.10369083783874598	0.09909682393486395	0.08747636700164903	0.09672462289818597	0.09250488238759079	0.11034788092488518	0.1006560825855903	0.12540367034732794	0.09526314767897892	0.10411198073737277	0.10264112191291584	0.11586335509214922	0.11313079271255432	0.10242496732132492	0.11056988851943803	0.09882986462518645	0.10758242129369996	0.12079766915671304	0.08611844967923114	0.10419375299646041	0.09373935392134354	0.11027870215410945	0.10099972344328968	0.08499058458136913	0.09667365672739282	0.09083212065438097	0.09083212065438097	0.09083212065438097	0.09083212065438097	0.09083212065438097	0.09083212065438097	0.09083212065438097	0.09083212065438097	0.09083212065438097	0.09083212065438097	0.09083212065438097	0.09083212065438097	0.09083212065438097	0.09083212065438097	0.09083212065438097	0.09083212065438097	0.09083212065438097
0.1309329698870232	0.11986228709899305	0.10944501063487341	0.11968071453684104	0.1400675703876981	0.11935227167650349	0.12982455765127582	0.16564146650905318	0.11485416264206444	0.12447733944707041	0.13804442433273836	0.14507880619073513	0.15486669663870042	0.16860492145873984	0.11624079446064334	0.14855331971675265	0.13697510789165943	0.1175271679821533	0.13422912942637075	0.15946079624800613	0.08715158320246466	0.12330618972523541	0.12330618972523541	0.12330618972523541	0.12330618972523541	0.12330618972523541	0.12330618972523541	0.12330618972523541	0.12330618972523541	0.12330618972523541	0.12330618972523541	0.12330618972523541	0.12330618972523541	0.12330618972523541	0.12330618972523541	0.12330618972523541	0.12330618972523541	0.12330618972523541	0.12330618972523541	0.12330618972523541	0.12330618972523541	0.12330618972523541	0.12330618972523541	0.12330618972523541	0.12330618972523541	0.12330618972523541	0.12330618972523541	0.12330618972523541	0.12330618972523541	0.12330618972523541
0.0827415085475826	0.08767725756061219	0.07876334975959644	0.08192971805730782	0.08572244118029823	0.08050750285944334	0.07458641756654996	0.1114390752715378	0.08916342506734312	0.09675301280040216	0.10637048279190675	0.11429869918981131	0.12496034832543926	0.08716223436312535	0.0933124765667166	0.08530330407479347	0.07697274375219151	0.1060960409637597	0.0694871687943006	0.1317657493540735	0.09013481075300693	0.13683923239384643	0.0775758931393795	0.07528184849331876	0.07642887081634914	0.07642887081634914	0.07642887081634914	0.07642887081634914	0.07642887081634914	0.07642887081634914	0.07642887081634914	0.07642887081634914	0.07642887081634914	0.07642887081634914	0.07642887081634914	0.07642887081634914	0.07642887081634914	0.07642887081634914	0.07642887081634914	0.07642887081634914	0.07642887081634914	0.07642887081634914	0.07642887081634914	0.07642887081634914	0.07642887081634914	0.07642887081634914	0.07642887081634914	0.07642887081634914	0.07642887081634914	0.07642887081634914
0.1329547148578856	0.15739773750585379	0.13962717037280734	0.13097006523935067	0.12751885242900202	0.11298894893464856	0.14853707682043926	0.0928247331063582	0.12122500691344025	0.16557442577417456	0.18269904765001116	0.15032150240199113	0.14042612620448627	0.11458913859233036	0.17020898903620407	0.14020147682713666	0.14642864805655917	0.1306380958005976	0.1529171100099086	0.1235826476557274	0.13322073995323921	0.16821153871404035	0.12496701454389866	0.12903349328239064	0.17080106697672873	0.2839912381160994	0.22739615254641404	0.22739615254641404	0.22739615254641404	0.22739615254641404	0.22739615254641404	0.22739615254641404	0.22739615254641404	0.22739615254641404	0.22739615254641404	0.22739615254641404	0.22739615254641404	0.22739615254641404	0.22739615254641404	0.22739615254641404	0.22739615254641404	0.22739615254641404	0.22739615254641404	0.22739615254641404	0.22739615254641404	0.22739615254641404	0.22739615254641404	0.22739615254641404	0.22739615254641404	0.22739615254641404
0.0932897319574052	0.07504575084103916	0.11337573033425653	0.07704901226804153	0.09061192353627212	0.11525242565125161	0.11436994615889534	0.09354201352896328	0.08737471998699069	0.08807248562695943	0.07417385175388222	0.09306517546156454	0.07957495804686131	0.11103651819608347	0.11032138500523961	0.09007623755367869	0.08467397492611771	0.09632699523041471	0.0965125288639468	0.0994029435797603	0.09795773622185355	0.09795773622185355	0.09795773622185355	0.09795773622185355	0.09795773622185355	0.09795773622185355	0.09795773622185355	0.09795773622185355	0.09795773622185355	0.09795773622185355	0.09795773622185355	0.09795773622185355	0.09795773622185355	0.09795773622185355	0.09795773622185355	0.09795773622185355	0.09795773622185355	0.09795773622185355	0.09795773622185355	0.09795773622185355	0.09795773622185355	0.09795773622185355	0.09795773622185355	0.09795773622185355	0.09795773622185355	0.09795773622185355	0.09795773622185355	0.09795773622185355	0.09795773622185355	0.09795773622185355
0.10392376902742062	0.08755731615737632	0.10794750713169748	0.0801270440754704	0.072815523572514	0.08059257569943457	0.10562961362259891	0.09038789725376932	0.10665181829164824	0.08694409866013225	0.08974044421581782	0.10675898264441645	0.10535394043608473	0.11848510965724712	0.09921063739035473	0.09347212927561915	0.10200545560631999	0.12203153547688368	0.0724471183065428	0.10048981442368075	0.093526635765864	0.09110911828775813	0.09231787702681106	0.09231787702681106	0.09231787702681106	0.09231787702681106	0.09231787702681106	0.09231787702681106	0.09231787702681106	0.09231787702681106	0.09231787702681106	0.09231787702681106	0.09231787702681106	0.09231787702681106	0.09231787702681106	0.09231787702681106	0.09231787702681106	0.09231787702681106	0.09231787702681106	0.09231787702681106	0.09231787702681106	0.09231787702681106	0.09231787702681106	0.09231787702681106	0.09231787702681106	0.09231787702681106	0.09231787702681106	0.09231787702681106	0.09231787702681106	0.09231787702681106
0.17727727613393915	0.1923281278083251	0.16800690553851513	0.11759611702263167	0.19596106955108367	0.1862786080771489	0.18345908712689601	0.13609541472009795	0.17625199823495075	0.20010752177973407	0.19402034030168727	0.2059553950377693	0.1440847535904386	0.15855035119217212	0.19152253841231773	0.19680715802272342	0.17331929792931366	0.20388693355250107	0.19586229129262328	0.24062402083536188	0.21824315606399255	0.21824315606399255	0.21824315606399255	0.21824315606399255	0.21824315606399255	0.21824315606399255	0.21824315606399255	0.21824315606399255	0.21824315606399255	0.21824315606399255	0.21824315606399255	0.21824315606399255	0.21824315606399255	0.21824315606399255	0.21824315606399255	0.21824315606399255	0.21824315606399255	0.21824315606399255	0.21824315606399255	0.21824315606399255	0.21824315606399255	0.21824315606399255	0.21824315606399255	0.21824315606399255	0.21824315606399255	0.21824315606399255	0.21824315606399255	0.21824315606399255	0.21824315606399255	0.21824315606399255
0.15513144686254404	0.16907468642492388	0.20702061902041044	0.18085064901244047	0.16684196722017963	0.17291716842427343	0.14673163449933496	0.12865816877041314	0.21873871629168118	0.16611424639776023	0.1589718458128837	0.22515815382558976	0.18035560147966914	0.17395773120849164	0.19046376738405657	0.17984832922512217	0.17971721753589648	0.1297797748812001	0.16623077831436148	0.1492282399161638	0.20197824043127158	0.16053424509694703	0.15262074374008702	0.15657749441851704	0.15657749441851704	0.15657749441851704	0.15657749441851704	0.15657749441851704	0.15657749441851704	0.15657749441851704	0.15657749441851704	0.15657749441851704	0.15657749441851704	0.15657749441851704	0.15657749441851704	0.15657749441851704	0.15657749441851704	0.15657749441851704	0.15657749441851704	0.15657749441851704	0.15657749441851704	0.15657749441851704	0.15657749441851704	0.15657749441851704	0.15657749441851704	0.15657749441851704	0.15657749441851704	0.15657749441851704	0.15657749441851704	0.15657749441851704
0.12995417574551224	0.13781956554789337	0.10654208583282367	0.12861606662728126	0.1709177161127365	0.1465485665132227	0.16615170976950053	0.1758211754450943	0.15864808202392366	0.15189165773938215	0.13608044358841506	0.15442201653842264	0.17274591634668618	0.1480423803531163	0.17085206854663257	0.15577221820774478	0.1886601850613514	0.18851300005066943	0.1304219805867735	0.16895097124704503	0.10604506876737983	0.13682051048506916	0.1214327896262245	0.1214327896262245	0.1214327896262245	0.1214327896262245	0.1214327896262245	0.1214327896262245	0.1214327896262245	0.1214327896262245	0.1214327896262245	0.1214327896262245	0.1214327896262245	0.1214327896262245	0.1214327896262245	0.1214327896262245	0.1214327896262245	0.1214327896262245	0.1214327896262245	0.1214327896262245	0.1214327896262245	0.1214327896262245	0.1214327896262245	0.1214327896262245	0.1214327896262245	0.1214327896262245	0.1214327896262245	0.1214327896262245	0.1214327896262245	0.1214327896262245
0.12088719955849798	0.1519964053352468	0.14379778984481204	0.1296722336383575	0.1539021830844178	0.1430441382953025	0.13600062722870288	0.13400534671260841	0.14864001217921338	0.14688879824201798	0.15122733137685307	0.17240003546660285	0.12920872220390722	0.14015587841771265	0.134044999991349	0.15102416447218153	0.15062162412646093	0.15873712910152996	0.15133799794271127	0.14992799433953002	0.13821238786050558	0.16780298733652532	0.13905536189021178	0.16052725656148406	0.14220357784596901	0.1761588829325952	0.162723355858375	0.15429664008320215	0.1558558176763026	0.17686084176833802	0.20589054966069223	0.19137569571451513	0.19137569571451513	0.19137569571451513	0.19137569571451513	0.19137569571451513	0.19137569571451513	0.19137569571451513	0.19137569571451513	0.19137569571451513	0.19137569571451513	0.19137569571451513	0.19137569571451513	0.19137569571451513	0.19137569571451513	0.19137569571451513	0.19137569571451513	0.19137569571451513	0.19137569571451513	0.19137569571451513
0.07413233133018267	0.058117432728046585	0.09189349363397198	0.12174324632684302	0.10081045527417164	0.0847139816144941	0.07615668310818965	0.08278717919209583	0.12774741080465102	0.10217437338453489	0.10876200615785052	0.07607276842279183	0.11864090942080283	0.10611789310878535	0.1040199008989837	0.10925046898529818	0.11076568018965746	0.10688042736899074	0.09254658064851354	0.10760504491714255	0.10471792852399449	0.08627263012909053	0.11070100744990587	0.13216303331451779	0.10732233978408033	0.09760044528693348	0.1020689167635587	0.11496265791216714	0.10954084767747703	0.11293628636657521	0.08510895665764977	0.0990226215121125	0.0990226215121125	0.0990226215121125	0.0990226215121125	0.0990226215121125	0.0990226215121125	0.0990226215121125	0.0990226215121125	0.0990226215121125	0.0990226215121125	0.0990226215121125	0.0990226215121125	0.0990226215121125	0.0990226215121125	0.0990226215121125	0.0990226215121125	0.0990226215121125	0.0990226215121125	0.0990226215121125
0.13711037641100585	0.18933956285274994	0.13657500822859658	0.15181488103900623	0.15840111033813992	0.14968663443876273	0.1639029469708106	0.16851587962810413	0.13655589951389527	0.16422046074479948	0.16901416362981783	0.2000283609341265	0.13053547659047754	0.14051981678577383	0.15185875572887317	0.13744880380616953	0.15296069219088024	0.1444093830641567	0.1774610567116396	0.1405156731834769	0.1945822162091586	0.16754894469631776	0.16754894469631776	0.16754894469631776	0.16754894469631776	0.16754894469631776	0.16754894469631776	0.16754894469631776	0.16754894469631776	0.16754894469631776	0.16754894469631776	0.16754894469631776	0.16754894469631776	0.16754894469631776	0.16754894469631776	0.16754894469631776	0.16754894469631776	0.16754894469631776	0.16754894469631776	0.16754894469631776	0.16754894469631776	0.16754894469631776	0.16754894469631776	0.16754894469631776	0.16754894469631776	0.16754894469631776	0.16754894469631776	0.16754894469631776	0.16754894469631776	0.16754894469631776
0.7352893173080612	0.8598141846107538	0.6939126184577347	0.0	0.8612506290389317	0.8601676112159897	1.0547491789716141	0.6935726331612696	0.03399098150328506	0.0	0.9448337246615014	0.0	0.0	1.1902969859324557	0.20024597426154003	0.8601676112159897	0.0	1.2743303835668776	0.03399098150328506	0.8823471807696739	0.9606785192101641	0.9215128499899191	0.9215128499899191	0.9215128499899191	0.9215128499899191	0.9215128499899191	0.9215128499899191	0.9215128499899191	0.9215128499899191	0.9215128499899191	0.9215128499899191	0.9215128499899191	0.9215128499899191	0.9215128499899191	0.9215128499899191	0.9215128499899191	0.9215128499899191	0.9215128499899191	0.9215128499899191	0.9215128499899191	0.9215128499899191	0.9215128499899191	0.9215128499899191	0.9215128499899191	0.9215128499899191	0.9215128499899191	0.9215128499899191	0.9215128499899191	0.9215128499899191	0.9215128499899191
0.12454263932585674	0.18391403641224746	0.13407204581759374	0.1517079135232929	0.17879482449112036	0.1997772244680632	0.16309020851133996	0.14683920730632896	0.150447397959574	0.1699055549490309	0.15553115909196832	0.12922106184388737	0.1441583620413146	0.1779375788718516	0.1524928527133542	0.19299833816078046	0.1723225866005165	0.1857106457393741	0.16616815640286042	0.1732168214151738	0.17376858416528462	0.1712346215839866	0.12123591999172423	0.17344954149144742	0.11005213741466856	0.13595224432456204	0.18817266034482835	0.15953867738312894	0.1705195631840164	0.16502912028357267	0.16502912028357267	0.16502912028357267	0.16502912028357267	0.16502912028357267	0.16502912028357267	0.16502912028357267	0.16502912028357267	0.16502912028357267	0.16502912028357267	0.16502912028357267	0.16502912028357267	0.16502912028357267	0.16502912028357267	0.16502912028357267	0.16502912028357267	0.16502912028357267	0.16502912028357267	0.16502912028357267	0.16502912028357267	0.16502912028357267
0.09361456101221309	0.10432934255664776	0.131965815985835	0.08550782942959176	0.11739640325292226	0.12578671108460598	0.10431909004374493	0.11462270901461014	0.11632237009169508	0.1021196679055729	0.14491262910197064	0.12290445094031877	0.12175962876921989	0.12419028193113493	0.1325098544666967	0.12148674004000183	0.12806640227539193	0.11470072211799591	0.13869525138031527	0.11246806425917509	0.12069004850412011	0.1395163958847655	0.10843097875670252	0.121764379417623	0.127179847341475	0.09389424919452843	0.1245968366272986	0.127292237183236	0.0923769514807684	0.11082751365798109	0.12053494790488506	0.12405842545155386	0.12246366131780118	0.11347545318393122	0.0922948314784189	0.10288514233117507	0.10288514233117507	0.10288514233117507	0.10288514233117507	0.10288514233117507	0.10288514233117507	0.10288514233117507	0.10288514233117507	0.10288514233117507	0.10288514233117507	0.10288514233117507	0.10288514233117507	0.10288514233117507	0.10288514233117507	0.10288514233117507
0.08653303046036778	0.06965614965371629	0.10576037258772032	0.09525547138864429	0.08626620745850204	0.10417445073375972	0.1101862473107613	0.08757836747507526	0.08402320776361807	0.09256919209080981	0.09135874340521341	0.08874405798745237	0.07286525048974325	0.09619561874248195	0.10068270986882233	0.11077226775438816	0.09344319919834389	0.08584172594200672	0.07355722140288436	0.09967100505359955	0.11459183145230392	0.10371919057967852	0.12446828266257143	0.10392287829007091	0.08667863313289494	0.11335792792227799	0.11479562324754801	0.09396289397863403	0.10388701283391677	0.08682734012524819	0.07601678017107007	0.07981669853615253	0.1026543790751565	0.08101137409357559	0.10906564504168785	0.08625958139011379	0.09712328511963908	0.09356300076027593	0.09267295687762746	0.0815879660587395	0.08713046146818347	0.08713046146818347	0.08713046146818347	0.08713046146818347	0.08713046146818347	0.08713046146818347	0.08713046146818347	0.08713046146818347	0.08713046146818347	0.08713046146818347
0.13794806589846595	0.11246642473362019	0.123785417651731	0.1670341365518315	0.12067185963956949	0.12939131265019907	0.11620438747952443	0.1368900024009225	0.12853373645357613	0.1305299177659524	0.10883482022665825	0.12896184278460193	0.09185406343079995	0.14134955083742395	0.14152745282548354	0.13500573583310507	0.12776910775204087	0.09226112953120891	0.12572024388090952	0.17475245071980905	0.14187084300061725	0.11874622047166716	0.14681249978359107	0.15324649879834423	0.14548826775418242	0.14936738327626334	0.14936738327626334	0.14936738327626334	0.14936738327626334	0.14936738327626334	0.14936738327626334	0.14936738327626334	0.14936738327626334	0.14936738327626334	0.14936738327626334	0.14936738327626334	0.14936738327626334	0.14936738327626334	0.14936738327626334	0.14936738327626334	0.14936738327626334	0.14936738327626334	0.14936738327626334	0.14936738327626334	0.14936738327626334	0.14936738327626334	0.14936738327626334	0.14936738327626334	0.14936738327626334	0.14936738327626334
0.08372717045905168	0.12997402968648883	0.10821600435717454	0.15028370899822074	0.10169647866359365	0.11628533757254678	0.12147929018293636	0.12865777884699756	0.11426529313485291	0.11864185111078222	0.11150495834612438	0.10112441819198395	0.118445916404979	0.11766848511478104	0.13337640483880445	0.11362805043774465	0.1446489807927408	0.1239990822212814	0.10321415354358306	0.10290567011852908	0.13075609907719832	0.1543444088545025	0.08487983565811201	0.11320230662210282	0.10920350816480187	0.12461712772113037	0.09535907494600537	0.0907786673948993	0.13674177442028165	0.09393541885602431	0.10028586510139939	0.09711064197871186	0.09711064197871186	0.09711064197871186	0.09711064197871186	0.09711064197871186	0.09711064197871186	0.09711064197871186	0.09711064197871186	0.09711064197871186	0.09711064197871186	0.09711064197871186	0.09711064197871186	0.09711064197871186	0.09711064197871186	0.09711064197871186	0.09711064197871186	0.09711064197871186	0.09711064197871186	0.09711064197871186
0.615124134910431	0.5079447245503902	0.3144292597504827	0.565799356516454	0.45801166873489857	0.4203143482169781	0.25477044799957715	0.3064843180895846	0.8030075947778694	0.036119068278304294	0.6618406767624876	0.5227952237861835	0.3400637365409238	0.3385202885083687	0.6289632630014781	0.46904510477996375	0.648580812783496	0.45584455376920124	0.14033709825218743	0.7956405849466328	0.6266036321180141	0.7197240494947269	0.4068653232702502	0.49585408329876784	0.37095850940390135	0.15797199226747247	0.2644652508356869	0.2644652508356869	0.2644652508356869	0.2644652508356869	0.2644652508356869	0.2644652508356869	0.2644652508356869	0.2644652508356869	0.2644652508356869	0.2644652508356869	0.2644652508356869	0.2644652508356869	0.2644652508356869	0.2644652508356869	0.2644652508356869	0.2644652508356869	0.2644652508356869	0.2644652508356869	0.2644652508356869	0.2644652508356869	0.2644652508356869	0.2644652508356869	0.2644652508356869	0.2644652508356869
0.1044321200797299	0.1161396527561097	0.12650229041800035	0.09621706248565838	0.0812527826676744	0.10680511453300752	0.11242913831431953	0.1094203460025497	0.09516579287111122	0.08444805555532992	0.07352795575218044	0.08517441866723467	0.09256206549793243	0.08195458662514854	0.10451872863828461	0.08372222618034292	0.0780334560855405	0.07216343409129881	0.07380565679125986	0.09077252922363949	0.07108371556795448	0.08128963146291374	0.06433301556481728	0.07281132351386552	0.07281132351386552	0.07281132351386552	0.07281132351386552	0.07281132351386552	0.07281132351386552	0.07281132351386552	0.07281132351386552	0.07281132351386552	0.07281132351386552	0.07281132351386552	0.07281132351386552	0.07281132351386552	0.07281132351386552	0.07281132351386552	0.07281132351386552	0.07281132351386552	0.07281132351386552	0.07281132351386552	0.07281132351386552	0.07281132351386552	0.07281132351386552	0.07281132351386552	0.07281132351386552	0.07281132351386552	0.07281132351386552	0.07281132351386552
0.13623733398228952	0.1314458489804631	0.14681805986696955	0.12479940461287328	0.13047197894995746	0.11860395268748636	0.1406433029359315	0.13901390138219843	0.14976431364270087	0.10917396569517028	0.14623798768685867	0.12157929754530768	0.12124120864102055	0.13369625958390294	0.12778400218578806	0.1533424401082183	0.1591957138084824	0.11510128604219051	0.12848880988258482	0.1580372113611701	0.15857579007894265	0.14074483510670985	0.1662343270355381	0.12742942643519187	0.14288248037686774	0.14046332407733805	0.13339354779080295	0.14098593260023745	0.12326964345216958	0.16303561977923567	0.17983842215055412	0.17143702096489488	0.17143702096489488	0.17143702096489488	0.17143702096489488	0.17143702096489488	0.17143702096489488	0.17143702096489488	0.17143702096489488	0.17143702096489488	0.17143702096489488	0.17143702096489488	0.17143702096489488	0.17143702096489488	0.17143702096489488	0.17143702096489488	0.17143702096489488	0.17143702096489488	0.17143702096489488	0.17143702096489488
0.19690049055434597	0.3214260291190012	0.13526507685573394	0.2581160270071308	0.27760853263603574	0.25669436522749467	0.3107133144206057	0.23898072820421828	0.33890307862023644	0.3627068015832454	0.30977802062875964	0.2960084833422134	0.4400868838153161	0.2417114092900306	0.2993538219920944	0.29847758348450387	0.26186575307412635	0.2107896803812341	0.20141129165665808	0.28214787265437563	0.22843888877703875	0.11739152437069716	0.041567284263364826	0.2865068574980494	0.2674128477876689	0.0004117203264366957	0.04154070497853866	0.31043919565985967	0.32817107380860694	0.21054252483030939	0.3170018496412145	0.38822902636851525	0.4115571470675054	0.2370741965752394	0.3540208433624196	0.25003654911331674	0.26827918813937174	0.22365133540993826	0.24596526177465503	0.24596526177465503	0.24596526177465503	0.24596526177465503	0.24596526177465503	0.24596526177465503	0.24596526177465503	0.24596526177465503	0.24596526177465503	0.24596526177465503	0.24596526177465503	0.24596526177465503
0.2548735184498199	0.02939654632138439	0.013426535400329027	0.23621738963035985	0.2012416403871362	0.14093469962554953	0.25067348649931526	0.1209013699178325	0.2335319152753244	0.14792675628413568	0.23317051251826465	0.17425836343948795	0.3451545997948984	0.2011278089283705	0.37750844988806853	0.42369008012189796	0.3959618100057008	0.2265191308994224	0.4679352987476564	0.4062332851844559	0.3995705329079557	0.4986609045545976	0.4082243903489481	0.38450557736740787	0.4040860261268671	0.42721245573762223	0.40013405455261924	0.3887970376018488	0.3694467389665927	0.42563937792873724	0.31868294684864956	0.3699343390983731	0.43919949481433984	0.4162651391868935	0.3002418682709819	0.3708931934658865	0.30280278249489284	0.42170564904154206	0.4520542813322706	0.3046547931776049	0.4322549110491728	0.30490327081939955	0.3433368800179764	0.3379790740767175	0.34065797704734696	0.34065797704734696	0.34065797704734696	0.34065797704734696	0.34065797704734696	0.34065797704734696
0.09179560897167297	0.08784384992250344	0.08492288626322606	0.05016704809756384	0.09675972926852294	0.05287634795562734	0.1309366117501567	0.06926501536464612	0.042567468023738175	0.08677902193173477	0.05353719687279961	0.12740875585552103	0.0425293801555643	0.08344105101729567	0.0456453237446701	0.012281590671178708	0.060052882796728095	0.05414542995557864	0.0745706173775339	0.002891007884254478	0.10481190303266051	0.02507865462416329	0.04279910087002422	0.07164747746637734	0.0580094063403049	0.09561168962910593	0.0829338572621843	0.04652005021544065	0.09468701069313953	0.0757139474124285	0.054725263258225916	0.0950569028510349	0.09048825741580797	0.10926384330769755	0.08607904825407091	0.12964602367099673	0.16111616809900056	0.15539132154681434	0.15871210577166608	0.10577016671278078	0.16395117440630055	0.188644366385894	0.16484498773428383	0.2247357179698729	0.1864905486153681	0.20561313329262051	0.20561313329262051	0.20561313329262051	0.20561313329262051	0.20561313329262051
0.1474920513115267	0.20637152162954192	0.19222066035099888	0.17065435336268714	0.21645278755502514	0.15758669253277682	0.16288970418116705	0.20427836283919884	0.20736164740231097	0.16038524830311215	0.16895607600895765	0.16418820131969727	0.12940546869400651	0.17697822655159773	0.19983319840209357	0.21045574438710024	0.17483561692477323	0.14925414480742463	0.1271388191432128	0.14451955162670313	0.1278586616682633	0.15616664083480478	0.13530048874671866	0.17850134690383407	0.18819562797747813	0.15769269207898645	0.13470242601642346	0.16198807280507527	0.1622167400216566	0.15281426779212412	0.17814635301826234	0.1480315933128646	0.16107114359959937	0.14639873879628212	0.1566139299062494	0.13477814345806108	0.1558015559790759	0.18607455330200806	0.18358827495520996	0.184831414128609	0.184831414128609	0.184831414128609	0.184831414128609	0.184831414128609	0.184831414128609	0.184831414128609	0.184831414128609	0.184831414128609	0.184831414128609	0.184831414128609
0.41136835888935264	0.2998977460556679	0.33618355169789776	0.28777307779162964	0.4040854225271112	0.3766990488616473	0.4572948836302006	0.37150157689248775	0.1667665829448475	0.26913407991866767	0.26913407991866767	0.26913407991866767	0.26913407991866767	0.26913407991866767	0.26913407991866767	0.26913407991866767	0.26913407991866767	0.26913407991866767	0.26913407991866767	0.26913407991866767	0.26913407991866767	0.26913407991866767	0.26913407991866767	0.26913407991866767	0.26913407991866767	0.26913407991866767	0.26913407991866767	0.26913407991866767	0.26913407991866767	0.26913407991866767	0.26913407991866767	0.26913407991866767	0.26913407991866767	0.26913407991866767	0.26913407991866767	0.26913407991866767	0.26913407991866767	0.26913407991866767	0.26913407991866767	0.26913407991866767	0.26913407991866767	0.26913407991866767	0.26913407991866767	0.26913407991866767	0.26913407991866767	0.26913407991866767	0.26913407991866767	0.26913407991866767	0.26913407991866767	0.26913407991866767
0.0	0.0	0.0	0.0017957191842517893	0.19021748248557782	0.0	0.0	0.03658789096793496	0.0	0.15716530077261223	0.1571090412344755	0.03658789096793496	0.0	0.0	0.14048255634838003	0.06537687868266741	0.0	0.0017957191842517893	0.21994392172186716	0.22224625929044045	0.2210950905061538	0.2210950905061538	0.2210950905061538	0.2210950905061538	0.2210950905061538	0.2210950905061538	0.2210950905061538	0.2210950905061538	0.2210950905061538	0.2210950905061538	0.2210950905061538	0.2210950905061538	0.2210950905061538	0.2210950905061538	0.2210950905061538	0.2210950905061538	0.2210950905061538	0.2210950905061538	0.2210950905061538	0.2210950905061538	0.2210950905061538	0.2210950905061538	0.2210950905061538	0.2210950905061538	0.2210950905061538	0.2210950905061538	0.2210950905061538	0.2210950905061538	0.2210950905061538	0.2210950905061538
0.19805547585337757	0.27022375132687726	0.29101705207135964	0.26954260397579843	0.30301474769805614	0.403224518145186	0.17007832204111792	0.2634478884457538	0.23337442183941812	0.1949015621253412	0.3483090233638912	0.2553710610614806	0.2833255017084752	0.4445103640372334	0.01468649187173527	0.3099466161508397	0.30041840823037097	0.1904150189167103	0.3663462874260097	0.2888298675175925	0.0854468076256842	0.39049898636910735	0.24779958452104076	0.23885179119092625	0.22588980793768826	0.4140433375942675	0.3565988220556657	0.5894498359815689	0.3455215269866117	0.2576680005681893	0.253382766722024	0.27548637363221123	0.26443457017711763	0.26443457017711763	0.26443457017711763	0.26443457017711763	0.26443457017711763	0.26443457017711763	0.26443457017711763	0.26443457017711763	0.26443457017711763	0.26443457017711763	0.26443457017711763	0.26443457017711763	0.26443457017711763	0.26443457017711763	0.26443457017711763	0.26443457017711763	0.26443457017711763	0.26443457017711763
0.15928091059227656	0.1653989619084364	0.14162010384347756	0.13226042369252478	0.12234967704074502	0.132615708914549	0.14579614984364642	0.17477900729178392	0.14075956771165213	0.09607775772185516	0.10931781521444353	0.16274174702925337	0.12356787543942359	0.12677094109203618	0.1452786807436217	0.1329695860319102	0.13256911029021412	0.13568283645391416	0.12498020579653832	0.12630929243324085	0.14880569715533865	0.1547232341195307	0.1346295095148432	0.14467637181718696	0.14467637181718696	0.14467637181718696	0.14467637181718696	0.14467637181718696	0.14467637181718696	0.14467637181718696	0.14467637181718696	0.14467637181718696	0.14467637181718696	0.14467637181718696	0.14467637181718696	0.14467637181718696	0.14467637181718696	0.14467637181718696	0.14467637181718696	0.14467637181718696	0.14467637181718696	0.14467637181718696	0.14467637181718696	0.14467637181718696	0.14467637181718696	0.14467637181718696	0.14467637181718696	0.14467637181718696	0.14467637181718696	0.14467637181718696
0.16923022740595028	0.23878548392667934	0.3223686962891025	0.20198755732358545	0.289427132194231	0.2076646496440616	0.2589162897431197	0.27219147697015617	0.23202353105712445	0.2967661994091468	0.2789940476520566	0.2878801235306017	0.2878801235306017	0.2878801235306017	0.2878801235306017	0.2878801235306017	0.2878801235306017	0.2878801235306017	0.2878801235306017	0.2878801235306017	0.2878801235306017	0.2878801235306017	0.2878801235306017	0.2878801235306017	0.2878801235306017	0.2878801235306017	0.2878801235306017	0.2878801235306017	0.2878801235306017	0.2878801235306017	0.2878801235306017	0.2878801235306017	0.2878801235306017	0.2878801235306017	0.2878801235306017	0.2878801235306017	0.2878801235306017	0.2878801235306017	0.2878801235306017	0.2878801235306017	0.2878801235306017	0.2878801235306017	0.2878801235306017	0.2878801235306017	0.2878801235306017	0.2878801235306017	0.2878801235306017	0.2878801235306017	0.2878801235306017	0.2878801235306017
0.14355451005974304	0.11988277144916606	0.1291714041552032	0.11501376361126854	0.14364939625216658	0.12657236198224656	0.13257158350294543	0.13362611922683282	0.12291726151855174	0.13700459602274495	0.12392324398229138	0.12070609603471893	0.14531176315402994	0.1265719212858068	0.14062273114250187	0.1503722868034442	0.1172490603028889	0.14982604229458515	0.1627788445618368	0.1386285233824848	0.10819604777125852	0.12535379784272796	0.14014010771399932	0.09781545373467591	0.14098829948138455	0.13041731955409205	0.1508564903242392	0.16458510054740474	0.15772079543582196	0.15772079543582196	0.15772079543582196	0.15772079543582196	0.15772079543582196	0.15772079543582196	0.15772079543582196	0.15772079543582196	0.15772079543582196	0.15772079543582196	0.15772079543582196	0.15772079543582196	0.15772079543582196	0.15772079543582196	0.15772079543582196	0.15772079543582196	0.15772079543582196	0.15772079543582196	0.15772079543582196	0.15772079543582196	0.15772079543582196	0.15772079543582196
0.08673681618504293	0.1053458442356497	0.039125945640485695	0.15614685151813465	0.07785130107870733	0.11837573110314883	0.05024392305674425	0.08340305382381291	0.11679339893312056	0.15371350488981123	0.10407804252619278	0.12476013316439843	0.2047932105982542	0.22641519344470112	0.1400392823350616	0.1402028904949107	0.127455758121607	0.09231267177749972	0.09987364957651794	0.0934354287164888	0.1338517358791628	0.09174480718311938	0.16051852674346087	0.15551669182811773	0.1487199551692519	0.07726607069795224	0.14536314616897744	0.09038901159685639	0.14013324395439586	0.1279115957884129	0.1450416129349669	0.12274732408080136	0.1338944685078841	0.1338944685078841	0.1338944685078841	0.1338944685078841	0.1338944685078841	0.1338944685078841	0.1338944685078841	0.1338944685078841	0.1338944685078841	0.1338944685078841	0.1338944685078841	0.1338944685078841	0.1338944685078841	0.1338944685078841	0.1338944685078841	0.1338944685078841	0.1338944685078841	0.1338944685078841
0.17191522702674988	0.26700173062605065	0.14986843646065606	0.19906760563194573	0.12682602016956804	0.2261763336713718	0.20947361921696622	0.16878263367553573	0.19102027961237253	0.2421632495150013	0.21493591986868477	0.24908935838359492	0.17804493415617534	0.18651858476196648	0.19584435581328796	0.22115026677964147	0.13621146949613117	0.18829814206527065	0.12867692924754345	0.23774407669071684	0.22608805413090097	0.2557274031610131	0.2180308170778191	0.171891711428967	0.2101272864004809	0.191814642459045	0.19435674346985476	0.21293790464921264	0.22441939412318493	0.28636037031224654	0.2551817337937184	0.24533850643285898	0.19507066668188094	0.26047486401536957	0.1794151863858766	0.1577483546001575	0.16858177049301704	0.16858177049301704	0.16858177049301704	0.16858177049301704	0.16858177049301704	0.16858177049301704	0.16858177049301704	0.16858177049301704	0.16858177049301704	0.16858177049301704	0.16858177049301704	0.16858177049301704	0.16858177049301704	0.16858177049301704
0.09903529845968533	0.13696520452799654	0.11456108001178986	0.11755130451392992	0.09747743664760426	0.1437969709169676	0.10070396400689272	0.11402398239655648	0.10979342491085907	0.12055468898193045	0.11841965705911345	0.11961809110034038	0.114791756817864	0.10905248234929771	0.11587589153620678	0.12663175030902174	0.14233233982458773	0.11843825539660573	0.10949240448712501	0.113549756521801	0.12431702110201459	0.11387142192756534	0.1237815434302177	0.10155885266425028	0.09085331625568985	0.11258746242965056	0.1265576609610713	0.129983020348012	0.09658897198130455	0.1240927894244048	0.1401436305434354	0.1321182099839201	0.1321182099839201	0.1321182099839201	0.1321182099839201	0.1321182099839201	0.1321182099839201	0.1321182099839201	0.1321182099839201	0.1321182099839201	0.1321182099839201	0.1321182099839201	0.1321182099839201	0.1321182099839201	0.1321182099839201	0.1321182099839201	0.1321182099839201	0.1321182099839201	0.1321182099839201	0.1321182099839201
0.13578041356723064	0.19550834994032115	0.1414045255114901	0.16230276031176077	0.11396403042834974	0.1623699733241943	0.17116365472028944	0.1433250020273859	0.1417230928391779	0.19783256524254192	0.16006002362098182	0.21781729763679988	0.2450740199719223	0.15294927002696015	0.20382698514051284	0.20635820679625164	0.16592298906683375	0.14730874417612608	0.14519335518046128	0.17552427587632285	0.18434513441715947	0.15908597399418745	0.18126594941102042	0.17031672571915724	0.18592299640288987	0.1933753197112028	0.2202864049409422	0.193275137421106	0.15727446982146082	0.2003825056907664	0.18386144800303278	0.18574384661839716	0.23188664700082506	0.16311955049856636	0.1856270088131029	0.12641510411891235	0.24656711236864864	0.1864911082437805	0.1864911082437805	0.1864911082437805	0.1864911082437805	0.1864911082437805	0.1864911082437805	0.1864911082437805	0.1864911082437805	0.1864911082437805	0.1864911082437805	0.1864911082437805	0.1864911082437805	0.1864911082437805
0.0006248893422675051	0.0	0.00013511885360249212	0.00013511885360249212	0.0546494904050395	0.0	0.0	0.0	0.1775672358046468	0.10415160685689755	0.07508196383785147	0.064803302467207	0.09288656888038102	0.09215596531873246	0.07309676613810057	0.07882031805394712	0.09340571839088077	0.06196518464689384	0.08172440970866174	0.09802145925541994	0.07951704883490203	0.06716904154542115	0.06837657302222093	0.124799152174393	0.040318515059280066	0.12826856610810902	0.07469711821034493	0.10140142667475725	0.16447082297206078	0.0861795332147674	0.1263392162904369	0.2728854450570154	0.19961233067372613	0.19961233067372613	0.19961233067372613	0.19961233067372613	0.19961233067372613	0.19961233067372613	0.19961233067372613	0.19961233067372613	0.19961233067372613	0.19961233067372613	0.19961233067372613	0.19961233067372613	0.19961233067372613	0.19961233067372613	0.19961233067372613	0.19961233067372613	0.19961233067372613	0.19961233067372613
0.10165671067165265	0.28656269991000033	0.19048586862992545	0.30569964820393203	0.2851256240827911	0.3556163325847151	0.323472898042505	0.3114050785234576	0.2622967881060433	0.280508032748043	0.27312500818115965	0.3051611364918871	0.3126164122141906	0.2947150309989522	0.27733494602089404	0.23894083195929242	0.26460473887043007	0.4623827059266202	0.27272536821889004	0.3153763420133447	0.2948454789946642	0.22804711789492899	0.28272320770390824	0.2574104397813311	0.25234809475067616	0.2865083092286931	0.2880568761045058	0.2517579586786565	0.2811912715886339	0.3174728804172398	0.3172171209822789	0.31734500069975935	0.31734500069975935	0.31734500069975935	0.31734500069975935	0.31734500069975935	0.31734500069975935	0.31734500069975935	0.31734500069975935	0.31734500069975935	0.31734500069975935	0.31734500069975935	0.31734500069975935	0.31734500069975935	0.31734500069975935	0.31734500069975935	0.31734500069975935	0.31734500069975935	0.31734500069975935	0.31734500069975935
0.06981766301273858	0.090321476349696	0.1260140475946556	0.10742714690985472	0.11562331986663732	0.12718995269895259	0.13948168594189816	0.1449754388565018	0.15653028122164284	0.10848773461575602	0.12934370978545437	0.1544001270733749	0.1476253580028013	0.15417633157708713	0.14003808651806968	0.1917024792133337	0.1840758174334973	0.17826738689603328	0.15292546008199767	0.1750313762577508	0.1834520436667559	0.16806195024169795	0.15754828055436007	0.20969492831269634	0.19577293942871077	0.1784790298831015	0.14458462530692254	0.15989370715516238	0.16020192647990703	0.16455180952519963	0.13589226696828405	0.1441928278610821	0.15969238383935108	0.17092409447328427	0.18496266446090254	0.14083136528810375	0.22526636048952042	0.1629073366690868	0.20129499973032197	0.1681495182684714	0.18472225899939668	0.18472225899939668	0.18472225899939668	0.18472225899939668	0.18472225899939668	0.18472225899939668	0.18472225899939668	0.18472225899939668	0.18472225899939668	0.18472225899939668
0.11041946495756391	0.0964261159938609	0.1085213455127055	0.08931414703922731	0.115207601863525	0.12579617119563696	0.1044667926192758	0.15164147845315737	0.12477981977580774	0.09580773980574407	0.11598596403234145	0.08763411194538842	0.13691863855700306	0.1568217753577091	0.10684019384968446	0.10352744986354212	0.13845772018568758	0.11747375457175828	0.10975735411070953	0.11357958569275281	0.12827895865455766	0.1456407975970427	0.11539380831555592	0.12169094262278189	0.11271751751400447	0.1554304460055762	0.12868860414016944	0.08357468590168594	0.09657032853382723	0.11874221410166873	0.1397069766505446	0.10573531473161543	0.11161994433009945	0.08558208501006508	0.13990623750389164	0.11274416125697835	0.11274416125697835	0.11274416125697835	0.11274416125697835	0.11274416125697835	0.11274416125697835	0.11274416125697835	0.11274416125697835	0.11274416125697835	0.11274416125697835	0.11274416125697835	0.11274416125697835	0.11274416125697835	0.11274416125697835	0.11274416125697835
0.23347464721412928	0.15593062975065317	0.31595398559541277	0.20532653519180252	0.2740094161596947	0.2065881370311052	0.26402112584377563	0.2544444399155378	0.2122470259721867	0.2472595597001237	0.15380555189541126	0.24447414147834037	0.1748066318288639	0.2113495123307313	0.24669790443717482	0.1628915608165421	0.2215213154673128	0.131235989317446	0.27601629272240386	0.188907261945095	0.25810728170599134	0.15772617463173091	0.1660429243096834	0.17336746541657394	0.1724301193791141	0.15581013248373754	0.21545474362601658	0.23197459353626967	0.2579126341131463	0.19393531934109978	0.22592397672712303	0.22592397672712303	0.22592397672712303	0.22592397672712303	0.22592397672712303	0.22592397672712303	0.22592397672712303	0.22592397672712303	0.22592397672712303	0.22592397672712303	0.22592397672712303	0.22592397672712303	0.22592397672712303	0.22592397672712303	0.22592397672712303	0.22592397672712303	0.22592397672712303	0.22592397672712303	0.22592397672712303	0.22592397672712303
0.3605007700894019	0.3906493850923987	0.40723760360978856	0.5141497946412004	0.4354651158063187	0.10314829054678225	0.38711937194287277	0.6630806102660817	0.3785239192054238	0.3842020272566922	0.5012179852318734	0.36465319726912404	0.691283252510939	0.4462313541896092	0.30819549663385276	0.6101296245949612	0.3487927016132618	0.1250293559252497	0.009592592710691692	0.34533416672978806	0.4918134928877221	0.3356235173332752	0.32995811087833143	0.5514990041252505	0.4413174428022862	0.2503722319304742	0.19592844330437809	0.5949656577411122	0.37757339060260614	0.15258750277397012	0.22035670422338807	0.33223770426402505	0.44857854709191664	0.4813998815713869	0.39931833715602116	0.440359109363704	0.440359109363704	0.440359109363704	0.440359109363704	0.440359109363704	0.440359109363704	0.440359109363704	0.440359109363704	0.440359109363704	0.440359109363704	0.440359109363704	0.440359109363704	0.440359109363704	0.440359109363704	0.440359109363704
0.0964193567685501	0.12927858767761977	0.15796048647454436	0.13462813035989768	0.11499594694619553	0.13385499872585252	0.1390809717351631	0.12439733151561759	0.12156566946053746	0.12149158419829043	0.11359418397174299	0.14033883989642368	0.11062775214104824	0.13643126903992886	0.10736660438636737	0.1881333131679327	0.13872970777755553	0.1410584854787741	0.15519556032296475	0.1153304207136866	0.15446100786243797	0.14918146723179498	0.11761573043501164	0.1398614588074006	0.1448053312555169	0.1436610592599992	0.1736374173707978	0.18120658312550664	0.1465595928843889	0.1117466886491977	0.12280384856632547	0.125629219956331	0.09864894490940516	0.13468346838689244	0.11991769912026046	0.12730058375357645	0.12730058375357645	0.12730058375357645	0.12730058375357645	0.12730058375357645	0.12730058375357645	0.12730058375357645	0.12730058375357645	0.12730058375357645	0.12730058375357645	0.12730058375357645	0.12730058375357645	0.12730058375357645	0.12730058375357645	0.12730058375357645
0.15181699339411664	0.20176782896114978	0.16576816801595776	0.17192242660550977	0.14666035679808168	0.17698639452852638	0.14226107545055136	0.1502394483060663	0.16813282295190474	0.16273635644325382	0.17657536016591763	0.12789522618598945	0.1543456785471694	0.16032463804716843	0.18682651274308804	0.14354327706039455	0.14877469437770266	0.17936125848230738	0.17179227710456088	0.16503801518835523	0.12921350174725618	0.1605164203428594	0.1626986572723619	0.1857390238361505	0.19221832862555877	0.13549391656819443	0.147926325291925	0.14558434806689585	0.19376424341010806	0.1618098444494817	0.1584743272098911	0.1601420858296864	0.1601420858296864	0.1601420858296864	0.1601420858296864	0.1601420858296864	0.1601420858296864	0.1601420858296864	0.1601420858296864	0.1601420858296864	0.1601420858296864	0.1601420858296864	0.1601420858296864	0.1601420858296864	0.1601420858296864	0.1601420858296864	0.1601420858296864	0.1601420858296864	0.1601420858296864	0.1601420858296864
0.09019053330707927	0.11082013610211922	0.09554310667312602	0.12654559643280544	0.10455234309045892	0.09684878393624867	0.12066949097589932	0.14304726080741778	0.14681016387756587	0.10947881306130539	0.11188469370522497	0.1370046330002861	0.14037308803343537	0.09139918117939083	0.1410189722249376	0.12620390498011833	0.13520084306065958	0.09513915200312877	0.12091149011542619	0.12368101951945809	0.13004231473771824	0.09462948276931481	0.14453872991438882	0.140757821706477	0.11064350054340055	0.14415048944432787	0.115044131328807	0.0933752660802282	0.11791513094872141	0.12725477245418482	0.13973652243913734	0.13092788723867965	0.13533220483890848	0.13533220483890848	0.13533220483890848	0.13533220483890848	0.13533220483890848	0.13533220483890848	0.13533220483890848	0.13533220483890848	0.13533220483890848	0.13533220483890848	0.13533220483890848	0.13533220483890848	0.13533220483890848	0.13533220483890848	0.13533220483890848	0.13533220483890848	0.13533220483890848	0.13533220483890848
0.07969981867763606	0.08608697285186687	0.0848290476126354	0.08548452993844727	0.10160347519609884	0.08193459882870407	0.12189740201366332	0.10043352875198179	0.10325477550176893	0.10601637449335398	0.1025574012792428	0.08357995240200883	0.1078340831917572	0.08998739186368385	0.0989950067589467	0.09098498457580526	0.10087553508624868	0.08770013479615195	0.11841115120778868	0.08383916689663277	0.12702557759094327	0.11274845981649324	0.09190611676507594	0.11803988819730969	0.10579311519240696	0.07837182843541833	0.09668757976033934	0.08752970409787883	0.08752970409787883	0.08752970409787883	0.08752970409787883	0.08752970409787883	0.08752970409787883	0.08752970409787883	0.08752970409787883	0.08752970409787883	0.08752970409787883	0.08752970409787883	0.08752970409787883	0.08752970409787883	0.08752970409787883	0.08752970409787883	0.08752970409787883	0.08752970409787883	0.08752970409787883	0.08752970409787883	0.08752970409787883	0.08752970409787883	0.08752970409787883	0.08752970409787883
0.0890007196697013	0.10426973271950496	0.10985988078971759	0.11350063528764465	0.06184215839231095	0.09541574427774502	0.09756344655289924	0.11673507840103418	0.08258709473830732	0.08564505453675046	0.10589775982016648	0.08704216381855835	0.0893824728098551	0.11238981218462588	0.08362505456923724	0.10597304555901181	0.05741239409263639	0.07511284667924897	0.0931585220580317	0.06721037785818508	0.060630046522609525	0.09494442466568022	0.09894962945715591	0.0812689990767597	0.08584558305550907	0.08119796071951499	0.11855406932339181	0.10933359226152463	0.09704746258577678	0.1024770230261522	0.08642993585404102	0.08578622399740735	0.08089554531854921	0.09684320182242012	0.08826132192671307	0.07563105185766844	0.09577329836013349	0.07300709603838641	0.11688209452470404	0.08690216510292495	0.07853253505800412	0.07608627485847996	0.10387748108426258	0.07999528024633831	0.055149935124016274	0.08574947286026602	0.0848758031329818	0.0853126379966239	0.0853126379966239	0.0853126379966239
0.0	0.6221062363342856	0.18257639322521416	0.4389116509293825	0.0	0.005014860582399383	0.0	0.18253702466020658	0.0	0.0	0.0	0.35407789016545266	0.2736795957305983	0.3225999189270504	0.10217809879035976	0.4389116509293825	0.27573901916603394	0.04692121617788745	0.4091565005761638	0.3982039967092943	0.01734433802643	0.7161915970914318	0.4392618417639992	0.04692121617788745	0.4389116509293825	0.5523258522056812	0.017331691707476976	0.502772150657071	0.3779036353434718	0.7214052958644676	0.1020529064260182	0.7982321295463976	0.891752972445346	0.8449925509958718	0.8449925509958718	0.8449925509958718	0.8449925509958718	0.8449925509958718	0.8449925509958718	0.8449925509958718	0.8449925509958718	0.8449925509958718	0.8449925509958718	0.8449925509958718	0.8449925509958718	0.8449925509958718	0.8449925509958718	0.8449925509958718	0.8449925509958718	0.8449925509958718
0.026550642508255697	0.0	0.8270505950239341	0.0	0.0	0.002573832745177241	0.8266417251848567	1.0096592579644978	0.6504252027976904	1.1155901712474965	0.3353846452657367	0.9734962403292542	0.751929617722868	0.0	0.502737142021167	0.9764233473521766	0.8270505950239341	0.1876965844892131	0.8269752178725344	0.08619216956403575	0.9400951093512251	0.531473611279544	1.245207356532155	0.9484685919103921	0.0	0.08613473725321846	0.6504252027976904	0.7464858459762406	0.9322142173780547	0.03186077100990683	0.8789613378849722	1.0792108534283105	0.9790860956566414	0.9790860956566414	0.9790860956566414	0.9790860956566414	0.9790860956566414	0.9790860956566414	0.9790860956566414	0.9790860956566414	0.9790860956566414	0.9790860956566414	0.9790860956566414	0.9790860956566414	0.9790860956566414	0.9790860956566414	0.9790860956566414	0.9790860956566414	0.9790860956566414	0.9790860956566414
0.0771653730669135	0.08427874957079234	0.09547598592143179	0.07226280080723066	0.08132452723078464	0.07377778779830232	0.09064103739250365	0.06589398123043737	0.06484099889344055	0.06335001886605182	0.08159357631114224	0.07523383454262188	0.09138697688590289	0.08369331266606501	0.081704241739441	0.0822002538037386	0.07421587244501425	0.07988475612616815	0.08162700119690607	0.06526493003568666	0.06646864233775264	0.06586678618671965	0.06586678618671965	0.06586678618671965	0.06586678618671965	0.06586678618671965	0.06586678618671965	0.06586678618671965	0.06586678618671965	0.06586678618671965	0.06586678618671965	0.06586678618671965	0.06586678618671965	0.06586678618671965	0.06586678618671965	0.06586678618671965	0.06586678618671965	0.06586678618671965	0.06586678618671965	0.06586678618671965	0.06586678618671965	0.06586678618671965	0.06586678618671965	0.06586678618671965	0.06586678618671965	0.06586678618671965	0.06586678618671965	0.06586678618671965	0.06586678618671965	0.06586678618671965
0.0659608195607689	0.07462754018754848	0.0993345201889506	0.06156885977856286	0.06460502293581008	0.08151502721664075	0.07043476082108728	0.07311735485719448	0.08049933419430665	0.06634190231580793	0.07751595931207575	0.08187800131617409	0.09289106010577276	0.08069672862066067	0.06167720463059746	0.06576866759968035	0.07386719152898201	0.09614193251272066	0.0975033908742155	0.0914108499501661	0.05931057204128226	0.07180120281782258	0.06555588742955241	0.06555588742955241	0.06555588742955241	0.06555588742955241	0.06555588742955241	0.06555588742955241	0.06555588742955241	0.06555588742955241	0.06555588742955241	0.06555588742955241	0.06555588742955241	0.06555588742955241	0.06555588742955241	0.06555588742955241	0.06555588742955241	0.06555588742955241	0.06555588742955241	0.06555588742955241	0.06555588742955241	0.06555588742955241	0.06555588742955241	0.06555588742955241	0.06555588742955241	0.06555588742955241	0.06555588742955241	0.06555588742955241	0.06555588742955241	0.06555588742955241
0.08616371914383891	0.07316878741711573	0.0841102387198661	0.08454237931922944	0.08143540486027952	0.10204313457056904	0.08588737506200461	0.07640872417456455	0.08153765687420218	0.09252760504603573	0.09245740047482319	0.07478752181085893	0.05865681019239543	0.0716106711985757	0.10748889922928495	0.08716899900000477	0.08615077807036371	0.060491973100012704	0.10039785019314114	0.08958474964415776	0.08090553974808802	0.08974813077327042	0.08532683526067922	0.08532683526067922	0.08532683526067922	0.08532683526067922	0.08532683526067922	0.08532683526067922	0.08532683526067922	0.08532683526067922	0.08532683526067922	0.08532683526067922	0.08532683526067922	0.08532683526067922	0.08532683526067922	0.08532683526067922	0.08532683526067922	0.08532683526067922	0.08532683526067922	0.08532683526067922	0.08532683526067922	0.08532683526067922	0.08532683526067922	0.08532683526067922	0.08532683526067922	0.08532683526067922	0.08532683526067922	0.08532683526067922	0.08532683526067922	0.08532683526067922
0.07969405336937319	0.07607340651887112	0.07579157196557072	0.06624916666911844	0.07884181514115414	0.06934022873645573	0.0820852512792969	0.07584156121392412	0.06809687123057463	0.08019940962791464	0.08909797781476805	0.10015560069917369	0.07316882531939649	0.07098451024275239	0.07462027549424785	0.09106515406092561	0.06238420210295086	0.08708715584670279	0.06975633655170951	0.07842174619920615	0.07842174619920615	0.07842174619920615	0.07842174619920615	0.07842174619920615	0.07842174619920615	0.07842174619920615	0.07842174619920615	0.07842174619920615	0.07842174619920615	0.07842174619920615	0.07842174619920615	0.07842174619920615	0.07842174619920615	0.07842174619920615	0.07842174619920615	0.07842174619920615	0.07842174619920615	0.07842174619920615	0.07842174619920615	0.07842174619920615	0.07842174619920615	0.07842174619920615	0.07842174619920615	0.07842174619920615	0.07842174619920615	0.07842174619920615	0.07842174619920615	0.07842174619920615	0.07842174619920615	0.07842174619920615
[truncated: 6 more columns]
