# Supplementary material for: Neuronal tuning aligns dynamically with object and texture manifolds across the visual hierarchy
Source: Nat Neurosci. 2026 Mar 10;29(4):864–75. doi: 10.1038/s41593-026-02207-1 (PMC13061647; doi:10.1038/s41593-026-02207-1)
Supplement: Supplementary file 6 — Average PSTH for each session and thread before or after optimization Fig. 5a. Response rate for each 10 ms time window in csv format to reproduce Fig. 5c. [file 41593_2026_2207_MOESM6_ESM.zip › Figure5C_src_normresp_wdw_130-140_DeePSim_mean.csv]

0	1	2	3	4	5	6	7	8	9	10	11	12	13	14	15	16	17	18	19	20	21	22	23	24	25	26	27	28	29	30	31	32	33	34	35	36	37	38	39	40	41	42	43	44	45	46	47	48	49
0.5424213584824958	0.6978681487555702	0.6264169084638801	0.6178638225352361	0.7472211910494378	0.7656523590233912	0.7296469209346982	0.8292625415809617	0.7236051656026706	0.7286817757724724	0.7935389765677177	0.7186953777442382	0.6963452833050419	0.8090759212819657	0.93047624349816	0.9333169920054021	0.8433367946855842	0.8581200284209888	0.9062962314202564	0.7650989756513158	0.8358287256600115	0.9561297343559203	0.881370260391611	0.9797038804387982	0.8423285787814306	0.9050036802648576	0.896574242629858	0.8782148914147335	0.9307747681071833	0.9885896036421354	0.9318943170752375	0.742151977781219	0.9574157948208055	0.9129312565642563	0.8642035189750068	0.9406453438054372	1.0016583763761537	1.0249868592636109	0.9268904486220072	1.0704508375279034	1.0142393829876726	1.0200108698096462	0.9313615064448024	0.9868599823314409	0.8942480737734231	0.8454201126400506	0.9558664853004162	0.9006432989702333	0.9006432989702333	0.9006432989702333
0.7439333970748355	0.7289461248366553	0.9431184982518181	0.7447518333844044	0.9338366861341175	0.7138534669276252	0.8370936496375359	0.821374205088964	0.7845487027791632	0.8632351751619604	0.7134332065274643	0.844958626603693	0.765064862611004	0.9204015466407037	0.9989126987338507	0.8122777708293469	0.8075859277086604	0.6422082035379532	0.7436555776125116	0.7044246608754664	0.774106457737904	0.5244537779423325	0.8323202665578672	0.773684852556746	0.6765854931681562	0.7711969513564578	0.7995940135734657	1.0916374648918796	0.8731808183784263	0.8136001618059515	0.8626314913314609	0.8998730341572194	0.9201159168233434	1.0358028687027374	0.9249950127824795	0.9803989407426085	0.9803989407426085	0.9803989407426085	0.9803989407426085	0.9803989407426085	0.9803989407426085	0.9803989407426085	0.9803989407426085	0.9803989407426085	0.9803989407426085	0.9803989407426085	0.9803989407426085	0.9803989407426085	0.9803989407426085	0.9803989407426085
0.39398651185147654	0.49873193894661855	0.4169697506119224	0.4808351031297236	0.42360375486413215	0.3184300516459395	0.2825066033618069	0.5413243809365466	0.5436129874513168	0.6443091847534741	0.7331169480548049	0.5640112854611948	0.5768221769189286	0.7305641103363871	0.7719077132008825	1.0138518141864838	0.7496860073276392	0.8464779188250412	0.9890300018253342	0.7109115918547578	1.0105491256718682	0.9192059175233955	0.7853598268632054	1.0298603614174417	1.147240698390106	1.0665128729485143	0.7130607598499888	1.043038482883372	0.9932991784108487	1.2326096920811462	0.8972049466846195	0.8439965600025475	1.217746057239992	1.0308713086212697	1.0308713086212697	1.0308713086212697	1.0308713086212697	1.0308713086212697	1.0308713086212697	1.0308713086212697	1.0308713086212697	1.0308713086212697	1.0308713086212697	1.0308713086212697	1.0308713086212697	1.0308713086212697	1.0308713086212697	1.0308713086212697	1.0308713086212697	1.0308713086212697
0.5975628104109556	0.5863748023452078	0.6484562415907096	0.6335787348493273	0.665569069679012	0.7180372201294781	0.6645695720588676	0.7389349635163661	0.6168207404668625	0.6772967453618669	0.5969847142643538	0.694581234716398	0.7649919345029725	0.8605241759629506	0.7618594975950951	0.7319564774784227	0.8528181368078186	0.6764077704458633	0.7623535467729945	0.6020766823926937	0.6920786338681788	0.7875470745341321	0.8023238553960668	0.8364112481499089	0.8069293667861167	0.7765740049482988	0.9366255302907932	0.8866207909076645	0.8022387548971318	0.907815520218036	0.7321654104297887	0.7495631348979289	0.7321675513507593	0.7392355244356317	0.8060178815872473	0.8371251348738539	0.8395601244142172	0.6783059427221856	0.7589330335682014	0.7589330335682014	0.7589330335682014	0.7589330335682014	0.7589330335682014	0.7589330335682014	0.7589330335682014	0.7589330335682014	0.7589330335682014	0.7589330335682014	0.7589330335682014	0.7589330335682014
0.5656288109151025	0.5638695070094676	0.5985567185099252	0.7137654664769271	0.6601898281788032	0.763185866941627	0.6828467095266839	0.6111334611416129	0.6991220235110711	0.7470066242168036	0.7212593724253527	0.7561611551394056	0.6235476722519404	0.8215207439928821	0.703376239973607	0.9598259240029668	0.8004928789235713	0.9092829178946299	0.9945506834176648	1.060697622091008	1.2203461731884202	1.4809834133405557	1.3146911430230723	1.26498458020146	1.0940561934317616	1.1893675068378526	1.1664382230906183	1.0550158466014072	0.8201983525902586	1.3776498326751718	1.0989240926327153	1.0989240926327153	1.0989240926327153	1.0989240926327153	1.0989240926327153	1.0989240926327153	1.0989240926327153	1.0989240926327153	1.0989240926327153	1.0989240926327153	1.0989240926327153	1.0989240926327153	1.0989240926327153	1.0989240926327153	1.0989240926327153	1.0989240926327153	1.0989240926327153	1.0989240926327153	1.0989240926327153	1.0989240926327153
0.8385027052278138	0.8541967780402916	0.9165119863301835	0.8380514215685955	1.0376500172256393	0.9877357049866494	0.7437443053876827	0.9157026855146165	1.004783570892473	0.9115289539860767	0.8642321862687689	0.7756333350739462	0.7495642143034879	1.0254078551193242	0.9437143989439045	0.8487903714715004	0.8113391315716606	0.8854505742446804	0.9772823962887232	0.851702639679195	1.0641166338436105	0.9573219767453397	1.0707126197537058	0.6444802473860742	1.0377055500874917	0.7281910121013194	0.8445992460118285	1.1231697492257433	0.9465478776984689	0.859113962150533	1.1042161923408438	0.8096644416879412	0.9659814074778029	0.9037638158433988	0.7928985194190868	0.8963208929294079	1.2169197078331124	0.8931308467541476	0.8535869455766857	0.737913722386374	0.7957503339815298	0.7957503339815298	0.7957503339815298	0.7957503339815298	0.7957503339815298	0.7957503339815298	0.7957503339815298	0.7957503339815298	0.7957503339815298	0.7957503339815298
0.9781291488587104	0.596438878666358	0.8478936126721561	0.8822874546206017	0.9399765739647521	1.1546037936994973	0.8754327373630614	1.1087406362346999	0.9785386501069994	1.0238725179086214	0.9701964611981077	0.8407043172330126	1.031374978362796	1.0208889007841369	0.874811438729183	0.8802784215909064	0.7819950639987479	0.7689162123509026	0.8979311448957724	0.7361878707174094	0.7875527546377096	0.7652503288208965	1.0215655830445156	0.9407407577985178	0.8116977946603495	0.7787567595154933	0.7952272770879214	0.7952272770879214	0.7952272770879214	0.7952272770879214	0.7952272770879214	0.7952272770879214	0.7952272770879214	0.7952272770879214	0.7952272770879214	0.7952272770879214	0.7952272770879214	0.7952272770879214	0.7952272770879214	0.7952272770879214	0.7952272770879214	0.7952272770879214	0.7952272770879214	0.7952272770879214	0.7952272770879214	0.7952272770879214	0.7952272770879214	0.7952272770879214	0.7952272770879214	0.7952272770879214
0.7306271130170977	0.7081338363583638	0.768057844515162	0.658158902497601	0.6570541857650668	0.7867801639914307	0.6699022800214965	0.732913066206804	0.7537497932155085	0.765127374946395	0.7784011874953964	0.7653484855502521	0.7560792956877335	0.6940433702262956	0.7232114538373715	0.7436303325047804	0.7931657925337764	0.7809523717845337	0.8261691142824716	0.8221904901914833	1.015201843867308	0.9000865211830729	0.9689507469962249	0.9170163852715887	0.7871567884955302	0.75347654984929	0.8150078695898746	0.7842422097195824	0.7842422097195824	0.7842422097195824	0.7842422097195824	0.7842422097195824	0.7842422097195824	0.7842422097195824	0.7842422097195824	0.7842422097195824	0.7842422097195824	0.7842422097195824	0.7842422097195824	0.7842422097195824	0.7842422097195824	0.7842422097195824	0.7842422097195824	0.7842422097195824	0.7842422097195824	0.7842422097195824	0.7842422097195824	0.7842422097195824	0.7842422097195824	0.7842422097195824
0.5206205545522689	0.6207893470345567	0.6783260497163123	0.6698868500123031	0.7224974413788704	0.7938140849623446	0.7727833697341	0.8708844477019269	0.6991802892687349	0.8075562680265888	0.7965889632224296	0.9458985458126761	0.8585741436287677	0.8308986616238588	0.8411040702061361	0.8254103024645609	0.824144044258077	0.8970413088279621	1.009061188673202	1.0491708987051038	1.016887641073966	0.9554917000828815	0.9427283948466312	0.9919172596053776	1.019251434400314	0.898981675647284	0.7985174089824211	1.0964413805347089	1.0256365713104074	1.0451522261567892	1.132082933854647	1.0637217883432966	1.1082339059556867	1.0766791223131507	1.0924565141344187	1.0924565141344187	1.0924565141344187	1.0924565141344187	1.0924565141344187	1.0924565141344187	1.0924565141344187	1.0924565141344187	1.0924565141344187	1.0924565141344187	1.0924565141344187	1.0924565141344187	1.0924565141344187	1.0924565141344187	1.0924565141344187	1.0924565141344187
0.8326027353936576	0.7888243451038148	0.9521095169345305	0.8394856580138943	0.9424417605672626	0.9662360694919091	1.0163875654652872	1.139203206636993	1.160324463969211	1.1750757225849382	1.2282779966681672	1.1991293644196888	1.0130161329298288	1.0039563245741356	0.9657106654372486	1.143689116165648	1.0236994606441632	0.9673393293859847	0.9082005378161051	1.1124792126418508	1.1029825027914295	1.0382049826340194	1.136978761183165	1.2337199606925924	1.146770147645543	1.0952005981138253	1.312782513975557	1.0135581377671483	0.9972108084548085	0.9463432320384498	0.9582016532850148	1.0029994201762986	1.0612269150854536	1.0321131676308761	1.0321131676308761	1.0321131676308761	1.0321131676308761	1.0321131676308761	1.0321131676308761	1.0321131676308761	1.0321131676308761	1.0321131676308761	1.0321131676308761	1.0321131676308761	1.0321131676308761	1.0321131676308761	1.0321131676308761	1.0321131676308761	1.0321131676308761	1.0321131676308761
0.6151774079944033	0.5352024535356383	0.45096144072289257	0.6004776680051416	0.6575272827419262	0.6455454201018331	0.6065951664627649	0.5752477829823076	0.5697380124659581	0.6063918487348317	0.5531526374595184	0.6136956349197574	0.5131230761356523	0.8470395195075546	0.6409114522902002	0.6551709208066469	0.6723227607892241	0.5721951231459734	0.8266742260179869	0.7807770911722459	0.7782431343020964	0.7190877201607943	0.6829450572658896	0.7476999956546015	0.7383236810435349	0.7316525259499189	0.7994024998479891	1.0344079468899896	0.7705310702495469	0.709254538005413	0.7646017769245774	0.7369281574649953	0.7369281574649953	0.7369281574649953	0.7369281574649953	0.7369281574649953	0.7369281574649953	0.7369281574649953	0.7369281574649953	0.7369281574649953	0.7369281574649953	0.7369281574649953	0.7369281574649953	0.7369281574649953	0.7369281574649953	0.7369281574649953	0.7369281574649953	0.7369281574649953	0.7369281574649953	0.7369281574649953
0.3762918929907968	0.3799528911625315	0.5039774825336704	0.38044395592287517	0.41641263892793445	0.4188305486465128	0.3674196404927964	0.4970276328830026	0.5665392409293647	0.5385856256192679	0.5497070378362967	0.6178325011256174	0.5487543595130536	0.6456843178457095	0.5870876682051505	0.5970666107667983	0.6831232585655223	0.7349449570059328	0.7313605589462634	0.7212422556204324	0.7323630750665348	0.8429460221350193	0.7890444937437715	0.722052440704808	0.9094309117640702	0.8257670446745962	0.7999874213807564	0.8640949824679627	0.9491582055046924	1.0094991059733212	0.9695201394273746	0.9895096227003478	0.9895096227003478	0.9895096227003478	0.9895096227003478	0.9895096227003478	0.9895096227003478	0.9895096227003478	0.9895096227003478	0.9895096227003478	0.9895096227003478	0.9895096227003478	0.9895096227003478	0.9895096227003478	0.9895096227003478	0.9895096227003478	0.9895096227003478	0.9895096227003478	0.9895096227003478	0.9895096227003478
0.9967102343405058	0.8185708912836979	0.8330469744990313	0.7840586827986401	0.7083175704686081	0.8654680607369628	0.9124059327242701	0.7550980966322074	0.7837592818853153	0.9163772589345857	1.0342713958602243	1.1110864725383718	1.151610690138423	0.9619659724042919	0.9656705991209295	0.9671099339381621	0.9918061400033423	1.0371961476893048	0.8410462703334177	0.9682694040588352	0.9427500581342184	1.0278221073003635	1.0911810812960108	1.202802613529983	0.9844307313032145	1.0774605858732658	0.9530915149834572	0.8993823728178078	0.9409238100032619	0.8256769405684155	0.8851496437552052	0.8554132921618103	0.8554132921618103	0.8554132921618103	0.8554132921618103	0.8554132921618103	0.8554132921618103	0.8554132921618103	0.8554132921618103	0.8554132921618103	0.8554132921618103	0.8554132921618103	0.8554132921618103	0.8554132921618103	0.8554132921618103	0.8554132921618103	0.8554132921618103	0.8554132921618103	0.8554132921618103	0.8554132921618103
0.8001195658974957	0.7311285837757839	0.6570788148050661	0.5888364426767964	0.6307509924679258	0.8222611679577421	0.6821714251778298	0.7149967519571221	0.5615625430033461	0.6127427481353388	0.8045602070601977	0.8096676635259386	0.8936386206124022	0.7611607933122447	0.7866945697174839	0.8885123601555835	0.9844002044794473	0.6987025015077898	0.8941821119258323	0.6800414801823838	0.7827477615116938	0.9224085963994036	0.856556609705578	0.8737930632936433	0.8032814224199673	0.804547835407139	0.9378062619022042	0.8212471693910284	0.5643616170533512	0.8902055730112574	0.960459715793041	0.7949131720469614	0.8776864439200012	0.8776864439200012	0.8776864439200012	0.8776864439200012	0.8776864439200012	0.8776864439200012	0.8776864439200012	0.8776864439200012	0.8776864439200012	0.8776864439200012	0.8776864439200012	0.8776864439200012	0.8776864439200012	0.8776864439200012	0.8776864439200012	0.8776864439200012	0.8776864439200012	0.8776864439200012
0.5166633524313302	0.5298680284883752	0.5621088236081948	0.6152983767698113	0.6462248063237149	0.6032961614695137	0.6663140268588315	0.7554124528309626	0.6641996655932623	0.6588172850586014	0.7475877477114001	0.8960769137979288	0.9116835341170237	0.9699897719396148	0.8399682043427389	0.865160041784748	0.9552592430704779	0.7747115015232328	0.8915033407406631	0.8859747883111656	0.9775016869608246	1.0504572316312308	1.0419351999434168	0.8577191846738447	0.9498230264963964	0.9300414615800345	0.7634972666791258	0.9871852732218364	1.0046544178917733	1.0269257074421505	1.0157900626669618	1.0157900626669618	1.0157900626669618	1.0157900626669618	1.0157900626669618	1.0157900626669618	1.0157900626669618	1.0157900626669618	1.0157900626669618	1.0157900626669618	1.0157900626669618	1.0157900626669618	1.0157900626669618	1.0157900626669618	1.0157900626669618	1.0157900626669618	1.0157900626669618	1.0157900626669618	1.0157900626669618	1.0157900626669618
0.5680615508066152	0.5813964401204653	0.5870325688753273	0.5346137469744475	0.6042625029136742	0.5951300166681532	0.5388061167389866	0.5444719634352758	0.6041054809959525	0.5360354674227439	0.4306333177938671	0.4723412158559043	0.44345624425363345	0.45941808378619836	0.45509049379298877	0.39513454375926316	0.5520525923954566	0.38550900505145247	0.45452003825680015	0.5612978751641305	0.47327069952809375	0.573515457565392	0.5187877609672791	0.5461516092663355	0.5461516092663355	0.5461516092663355	0.5461516092663355	0.5461516092663355	0.5461516092663355	0.5461516092663355	0.5461516092663355	0.5461516092663355	0.5461516092663355	0.5461516092663355	0.5461516092663355	0.5461516092663355	0.5461516092663355	0.5461516092663355	0.5461516092663355	0.5461516092663355	0.5461516092663355	0.5461516092663355	0.5461516092663355	0.5461516092663355	0.5461516092663355	0.5461516092663355	0.5461516092663355	0.5461516092663355	0.5461516092663355	0.5461516092663355
0.7715281474270168	0.560083807154171	0.4616895531436908	0.5215991717956926	0.53761239458155	0.46701048515517213	0.577481571365737	0.600613187909666	0.46233141916298676	0.543948034759078	0.4591370086182993	0.5580799645527104	0.4793253657093847	0.6425910416394327	0.6681003276803105	0.5976422207093952	0.6728421160886675	0.6901284905180466	0.6435551563240692	0.5794495599750525	0.6971100240586212	0.8607034643111923	0.7774707670002978	0.8190871156557451	0.8190871156557451	0.8190871156557451	0.8190871156557451	0.8190871156557451	0.8190871156557451	0.8190871156557451	0.8190871156557451	0.8190871156557451	0.8190871156557451	0.8190871156557451	0.8190871156557451	0.8190871156557451	0.8190871156557451	0.8190871156557451	0.8190871156557451	0.8190871156557451	0.8190871156557451	0.8190871156557451	0.8190871156557451	0.8190871156557451	0.8190871156557451	0.8190871156557451	0.8190871156557451	0.8190871156557451	0.8190871156557451	0.8190871156557451
0.8043917673631604	0.6223421496759092	0.8547809585258912	0.9255296945507393	0.7766379429090515	0.7283691388182224	0.8245440271109098	0.6728377373470517	0.7721890017642893	1.0596616853512177	1.0802890898305342	0.8018942299781936	0.686172592664138	0.8721672969729788	0.77637180011457	1.14749807063493	0.7194148101514997	1.0133517820009292	0.8928244212281449	1.1985947642681813	0.769731173487154	1.2851452863673614	0.9306900310669715	1.1591695936548332	1.1043818430515298	1.2145992846672167	1.2988008566493898	1.314450381510512	0.9423902850358495	0.8277675515422298	0.8850789182890397	0.8850789182890397	0.8850789182890397	0.8850789182890397	0.8850789182890397	0.8850789182890397	0.8850789182890397	0.8850789182890397	0.8850789182890397	0.8850789182890397	0.8850789182890397	0.8850789182890397	0.8850789182890397	0.8850789182890397	0.8850789182890397	0.8850789182890397	0.8850789182890397	0.8850789182890397	0.8850789182890397	0.8850789182890397
0.33168205097508885	0.6146628124333544	0.6176933107612498	0.6122869090133903	0.8312755961744793	0.6348631933168704	0.491980312074844	0.586544625730061	0.6486119315010845	0.740285424658114	0.6332023520754281	0.47103299947961275	0.5943384176779304	0.6185313132763209	0.779264846513843	0.6379769362021946	0.817180179735689	0.5650638035914844	0.6880404623105151	0.9217526177341941	0.9410106510045624	0.7954618259535818	0.667373562435522	0.8330894563491433	0.7994901182953268	0.8159200712306638	0.8600968668963279	0.8434554796508906	0.87036607196195	0.5846152357794103	0.847112910182681	0.7723762587801609	0.8097445844814208	0.8097445844814208	0.8097445844814208	0.8097445844814208	0.8097445844814208	0.8097445844814208	0.8097445844814208	0.8097445844814208	0.8097445844814208	0.8097445844814208	0.8097445844814208	0.8097445844814208	0.8097445844814208	0.8097445844814208	0.8097445844814208	0.8097445844814208	0.8097445844814208	0.8097445844814208
0.672459466425988	0.9331319658753503	0.7904524475253231	0.7910659196537143	0.8068016238392667	0.7949452445709413	0.8028747472951596	0.7837528734821233	0.6301284118870132	0.8389524513236224	0.7681347950992458	0.5744281880704226	0.7849349723218535	0.8463189598257855	0.9125158329684355	0.9283299062619089	0.8203836970625501	0.8353737839528417	0.9058940017948619	0.94669117107647	0.8883778115157682	0.9372198571603563	0.9376925277140965	0.8803423802273412	0.8235492389762664	0.9105706113879121	0.905628428636824	1.0660206062701385	0.9238146569317455	1.007172303241884	0.9533771079835178	1.0456304799484573	0.959015389228104	0.8988061621044808	0.9301499473772804	0.9144780547408807	0.9144780547408807	0.9144780547408807	0.9144780547408807	0.9144780547408807	0.9144780547408807	0.9144780547408807	0.9144780547408807	0.9144780547408807	0.9144780547408807	0.9144780547408807	0.9144780547408807	0.9144780547408807	0.9144780547408807	0.9144780547408807
0.4883487555993404	0.5445213875509028	0.550597097665867	0.6009326176227995	0.6429392868466555	0.7413368179038579	0.6042899736397794	0.7554612055624106	0.7865829441981779	0.629960103231621	0.8315047452829581	0.8948587685426418	0.897957810178906	0.9803468580299612	0.8997063459680569	1.0581121151134212	1.0747540871280736	0.9861706397135375	1.0175890411849147	0.9961854528673134	1.057491611830059	1.1398526830207403	1.090128325472353	1.190361065298309	1.1476882055260027	1.1506967043220429	1.0770852930492698	1.1707872841599676	1.123936288604619	1.123936288604619	1.123936288604619	1.123936288604619	1.123936288604619	1.123936288604619	1.123936288604619	1.123936288604619	1.123936288604619	1.123936288604619	1.123936288604619	1.123936288604619	1.123936288604619	1.123936288604619	1.123936288604619	1.123936288604619	1.123936288604619	1.123936288604619	1.123936288604619	1.123936288604619	1.123936288604619	1.123936288604619
0.3283160688566962	0.4207731130942529	0.56148823005397	0.5875173165548344	0.5908284583445101	0.45998627155744776	0.6892976949998262	0.5227178965783464	0.4025828758007952	0.48960674093631007	0.5047704481533138	0.5183018231355075	0.4624749565464845	0.593123131505288	0.5590474592639942	0.39869312337304236	0.5566112178360866	0.6540812255188454	0.7926806728543895	0.5762860573879398	0.6936853520592196	0.6374709396248608	0.5760420469201034	0.8513528711650399	0.7350861429343917	0.5925933822903329	0.7399798746059962	0.705146074109241	0.7278881109080794	0.7165170925086602	0.7165170925086602	0.7165170925086602	0.7165170925086602	0.7165170925086602	0.7165170925086602	0.7165170925086602	0.7165170925086602	0.7165170925086602	0.7165170925086602	0.7165170925086602	0.7165170925086602	0.7165170925086602	0.7165170925086602	0.7165170925086602	0.7165170925086602	0.7165170925086602	0.7165170925086602	0.7165170925086602	0.7165170925086602	0.7165170925086602
0.6757929358360936	0.7583272075798282	0.7593497539070163	0.7773794850539514	0.875920820632896	0.8050986176789178	0.9188121349169989	0.9323470831086001	0.9354554489935741	0.8697248716196372	0.9652531760856125	0.8568933648515934	0.9322468138813499	0.9349367749448193	0.8555155784788356	0.733446331876696	0.9228123225155771	0.9738250594262619	0.9505867903944816	0.803301344319585	0.9015683570827367	0.7858384220289184	0.8542761550768401	0.9792988524365775	0.9048938186502905	0.862328262728882	0.8836110406895862	0.8836110406895862	0.8836110406895862	0.8836110406895862	0.8836110406895862	0.8836110406895862	0.8836110406895862	0.8836110406895862	0.8836110406895862	0.8836110406895862	0.8836110406895862	0.8836110406895862	0.8836110406895862	0.8836110406895862	0.8836110406895862	0.8836110406895862	0.8836110406895862	0.8836110406895862	0.8836110406895862	0.8836110406895862	0.8836110406895862	0.8836110406895862	0.8836110406895862	0.8836110406895862
0.5476695615892655	0.6406037368512786	0.7142594138422311	0.7854544378153739	0.8235519627018608	0.8882548933658042	0.8130151306281079	0.8198957810088302	0.9158682444831564	0.929209680534851	0.8985969310559941	0.9353031544089151	0.8731392159414868	0.9372609291035732	1.020345244850765	0.9465535554629956	1.0071321149978567	0.994534226305878	0.8155926548646429	0.7829644081845872	0.8579812420457344	0.8424855312064709	0.8502333866261026	0.8502333866261026	0.8502333866261026	0.8502333866261026	0.8502333866261026	0.8502333866261026	0.8502333866261026	0.8502333866261026	0.8502333866261026	0.8502333866261026	0.8502333866261026	0.8502333866261026	0.8502333866261026	0.8502333866261026	0.8502333866261026	0.8502333866261026	0.8502333866261026	0.8502333866261026	0.8502333866261026	0.8502333866261026	0.8502333866261026	0.8502333866261026	0.8502333866261026	0.8502333866261026	0.8502333866261026	0.8502333866261026	0.8502333866261026	0.8502333866261026
0.5198516332530679	0.3591472109063138	0.3929790314296103	0.49805644616862604	0.5350328875521371	0.4722215297115387	0.48271057650671434	0.5645808121473985	0.5110520639576035	0.5939748914876417	0.5855357960524918	0.7027729518422552	0.7488256708907086	0.6792836150968145	0.5983896603404961	0.8345584617067234	0.8364028012540016	0.7166462240067424	0.8568314938576981	0.8493603064245749	0.8526783210482125	0.9821211453125288	0.8910845102817979	0.9697409416572392	1.028940398516861	0.9556291765211355	0.909617165964975	0.9326231712430552	0.9326231712430552	0.9326231712430552	0.9326231712430552	0.9326231712430552	0.9326231712430552	0.9326231712430552	0.9326231712430552	0.9326231712430552	0.9326231712430552	0.9326231712430552	0.9326231712430552	0.9326231712430552	0.9326231712430552	0.9326231712430552	0.9326231712430552	0.9326231712430552	0.9326231712430552	0.9326231712430552	0.9326231712430552	0.9326231712430552	0.9326231712430552	0.9326231712430552
1.0112292642851621	0.9605527912516094	0.7333790948287949	0.8121834523391872	0.7940466876674189	0.9845435806662513	0.9836188621859887	0.9340855649201907	0.9415291245024422	1.0669742430846392	0.8975585011373625	0.9735239702757754	0.9714086356932554	0.9484061134580716	1.075407622965908	0.8322099083690391	1.154754619714589	0.8734332564854211	1.0746073656975912	1.009096894644724	0.9967622407195285	1.252123571711791	1.0604351911476897	1.4464185187926561	1.1598122759682477	1.4317331107925668	1.067804853418317	1.023012461082325	1.093317810304509	1.058165135693417	1.058165135693417	1.058165135693417	1.058165135693417	1.058165135693417	1.058165135693417	1.058165135693417	1.058165135693417	1.058165135693417	1.058165135693417	1.058165135693417	1.058165135693417	1.058165135693417	1.058165135693417	1.058165135693417	1.058165135693417	1.058165135693417	1.058165135693417	1.058165135693417	1.058165135693417	1.058165135693417
0.8736950768553474	0.8571031771976046	0.8239395533662959	0.7762546265803223	0.7137870797593519	0.8358896646716856	0.8798203840580887	0.8322091192141297	0.8858202992936144	0.8658356560632278	0.9147685713497617	0.9332044464239256	0.7584123412946587	0.869480386190389	0.8928003279437227	0.96642731023462	0.9343888512709945	1.013477363166467	0.6792975415676699	0.8836827308613121	1.028662661585796	0.8759154464371741	0.8316035672085906	0.9924558078895619	1.1207431842000828	0.9264706435567776	0.9633567574193733	0.8287962881381554	1.0026516628519602	0.9433887144503625	0.838045146486016	1.1689857839005844	0.9145405441013699	1.018385906074927	0.9095607199850421	0.8468757116245481	0.90012533643885	1.0662700030864787	0.9831976697626643	0.9831976697626643	0.9831976697626643	0.9831976697626643	0.9831976697626643	0.9831976697626643	0.9831976697626643	0.9831976697626643	0.9831976697626643	0.9831976697626643	0.9831976697626643	0.9831976697626643
0.17070303011849675	0.12353361020451159	0.09374952793845114	0.021725997197762574	0.10316674120742157	0.041825166268513334	0.12925372200592938	0.054630578588545316	0.09707861137606133	0.08946039752406543	0.08221619118083032	0.12383308152836775	0.19626125435026212	0.27436904069485646	0.14738601696437265	0.12689940108450987	0.2850465385091308	0.34750057067963974	0.34941920284887434	0.33860948769666	0.36768515654754125	0.46767430026140294	0.4684599464998037	0.43543256985924866	0.4787829124919945	0.2997461852392981	0.5093548712876503	0.8259931131684362	0.5523290914042349	0.6244793666298056	0.5958374530102976	0.3368142829307157	0.45278983176329746	0.5928653061419727	0.46257389574171376	0.5378087238375949	0.43200032472503963	0.6220475669922391	0.5502111278327538	0.8237977574656354	0.7479562194154159	1.0831967182268019	0.9155764688211089	0.9155764688211089	0.9155764688211089	0.9155764688211089	0.9155764688211089	0.9155764688211089	0.9155764688211089	0.9155764688211089
0.593291879246206	0.6948218505729339	0.8494460243738022	0.8989240648593396	0.8508270907290156	0.8663259894517007	0.8811049204748372	0.8191741545100377	0.9040475862187725	0.9205223607745987	1.0654380561211534	1.092877625559924	0.9942945279921239	1.132178647158296	1.0480452028879759	1.1164787066205624	1.0868368563732278	1.1236001921547754	1.003279127558351	1.1430427235406775	1.1089546496971385	1.155920094897034	1.0708121893030973	1.1248049813706529	1.0757879043909917	1.0598951110401313	1.052546782342867	1.059332492714298	1.0559396375285823	1.0559396375285823	1.0559396375285823	1.0559396375285823	1.0559396375285823	1.0559396375285823	1.0559396375285823	1.0559396375285823	1.0559396375285823	1.0559396375285823	1.0559396375285823	1.0559396375285823	1.0559396375285823	1.0559396375285823	1.0559396375285823	1.0559396375285823	1.0559396375285823	1.0559396375285823	1.0559396375285823	1.0559396375285823	1.0559396375285823	1.0559396375285823
0.7982481254013536	0.8174339437750189	0.9398304009244824	0.7459429696356612	0.7732736157554296	0.8517473159410559	0.8579392839106716	0.8755992969445946	0.6777804561904323	0.6755334186909359	0.7297505069503144	0.8175539053070247	0.7894158855499204	0.7503820062949301	0.8427068343886989	0.8106763987516716	0.884634959462328	0.8587291911398901	0.8146968406867022	0.7539375664177048	0.833474780064532	1.0355946853960767	0.868060892704075	0.7783063631137156	0.9087347246813877	0.8435205438975517	0.8435205438975517	0.8435205438975517	0.8435205438975517	0.8435205438975517	0.8435205438975517	0.8435205438975517	0.8435205438975517	0.8435205438975517	0.8435205438975517	0.8435205438975517	0.8435205438975517	0.8435205438975517	0.8435205438975517	0.8435205438975517	0.8435205438975517	0.8435205438975517	0.8435205438975517	0.8435205438975517	0.8435205438975517	0.8435205438975517	0.8435205438975517	0.8435205438975517	0.8435205438975517	0.8435205438975517
0.7410421704421225	0.9051705561905118	0.7740492441495083	1.0211523829711149	0.8832522466540222	0.8803893021601821	0.8922493538108379	0.9380662618699989	1.0037905129126716	0.9745482457163386	1.030305316105044	1.108982980228726	1.0544483184644742	1.0325549319071696	0.9859416354071734	1.0396285435738615	0.9849275612435312	0.9802406180697554	0.9063498817543506	0.9739458476970095	0.9494415656147442	0.9616937066558768	0.9616937066558768	0.9616937066558768	0.9616937066558768	0.9616937066558768	0.9616937066558768	0.9616937066558768	0.9616937066558768	0.9616937066558768	0.9616937066558768	0.9616937066558768	0.9616937066558768	0.9616937066558768	0.9616937066558768	0.9616937066558768	0.9616937066558768	0.9616937066558768	0.9616937066558768	0.9616937066558768	0.9616937066558768	0.9616937066558768	0.9616937066558768	0.9616937066558768	0.9616937066558768	0.9616937066558768	0.9616937066558768	0.9616937066558768	0.9616937066558768	0.9616937066558768
0.47326551400505096	0.69560594678007	0.7697697040604117	0.6225413945255469	0.7239986023994899	0.7175805056348367	0.7873987065795683	0.7507051452234694	0.9384469144647962	1.022266264801559	0.9489775907673011	0.9276545678799819	0.9504833134870423	1.0195274830637044	0.8620570747228006	0.9873800829545313	0.8127282355252469	0.9573076054586279	1.1372559158264672	1.037011245946928	1.0516377599827855	0.9415223605361867	1.0804475323778744	1.0109849464570306	1.0109849464570306	1.0109849464570306	1.0109849464570306	1.0109849464570306	1.0109849464570306	1.0109849464570306	1.0109849464570306	1.0109849464570306	1.0109849464570306	1.0109849464570306	1.0109849464570306	1.0109849464570306	1.0109849464570306	1.0109849464570306	1.0109849464570306	1.0109849464570306	1.0109849464570306	1.0109849464570306	1.0109849464570306	1.0109849464570306	1.0109849464570306	1.0109849464570306	1.0109849464570306	1.0109849464570306	1.0109849464570306	1.0109849464570306
0.547552038002442	0.4386051917535386	0.5544031497568466	0.6298124694462229	0.6635617034057515	0.5997747233565315	0.6610831637605462	0.6368323455430308	0.618805620859966	0.8483230843552773	0.7281619208722132	0.869483245609294	0.8080970297553328	0.8939336901836721	1.0108757919825688	1.0209509018401468	0.3634820866170553	0.49425848887785545	0.5436507052012607	0.40677911993056015	0.3874659406819909	0.39712253030627553	0.39712253030627553	0.39712253030627553	0.39712253030627553	0.39712253030627553	0.39712253030627553	0.39712253030627553	0.39712253030627553	0.39712253030627553	0.39712253030627553	0.39712253030627553	0.39712253030627553	0.39712253030627553	0.39712253030627553	0.39712253030627553	0.39712253030627553	0.39712253030627553	0.39712253030627553	0.39712253030627553	0.39712253030627553	0.39712253030627553	0.39712253030627553	0.39712253030627553	0.39712253030627553	0.39712253030627553	0.39712253030627553	0.39712253030627553	0.39712253030627553	0.39712253030627553
0.9527355904175789	1.0278895669617443	0.9601864541243059	0.8728189569829898	1.0295696661851232	0.9331130700099067	0.8776969558206552	1.014523847481951	0.926620432850015	1.0545106848997623	0.8752340876630424	0.9158372785486419	1.0200529756257923	0.8652149623928737	1.0700556819060492	1.0843949837685156	0.939568529352331	1.0729134661003368	1.084117725277882	0.9505581699175143	1.2571465288127688	1.0287923353414792	1.1626732417970411	1.1499960976956225	1.059226430080109	1.1046112638878658	1.1046112638878658	1.1046112638878658	1.1046112638878658	1.1046112638878658	1.1046112638878658	1.1046112638878658	1.1046112638878658	1.1046112638878658	1.1046112638878658	1.1046112638878658	1.1046112638878658	1.1046112638878658	1.1046112638878658	1.1046112638878658	1.1046112638878658	1.1046112638878658	1.1046112638878658	1.1046112638878658	1.1046112638878658	1.1046112638878658	1.1046112638878658	1.1046112638878658	1.1046112638878658	1.1046112638878658
0.6551511059144436	0.9305746105370128	0.6199951978529685	0.6893071399877334	0.8609801635656887	0.9104468048252956	0.9145159933240349	0.9433159650479983	0.8256284047489494	0.9251824322550203	0.9440780147106569	0.904043720667304	0.9564948640072983	0.9583285052149126	0.8100950550673297	0.8447526887182645	0.9468737363727119	0.9078361848794395	0.7917340947840052	0.8336302441641767	0.812682169474091	0.812682169474091	0.812682169474091	0.812682169474091	0.812682169474091	0.812682169474091	0.812682169474091	0.812682169474091	0.812682169474091	0.812682169474091	0.812682169474091	0.812682169474091	0.812682169474091	0.812682169474091	0.812682169474091	0.812682169474091	0.812682169474091	0.812682169474091	0.812682169474091	0.812682169474091	0.812682169474091	0.812682169474091	0.812682169474091	0.812682169474091	0.812682169474091	0.812682169474091	0.812682169474091	0.812682169474091	0.812682169474091	0.812682169474091
0.4664939354968696	0.6124832988059922	0.4976292801158777	0.6860689382681344	0.5753347466884258	0.7494161452579433	0.5639768154758102	0.6517395738511094	0.5194882561912921	0.6456979492309736	0.5715772621814056	0.6207444021992813	0.6867524163403785	0.7753731296657406	1.099845930462116	0.8854678591360476	0.7986215446882732	0.7265194958731788	0.6878602338321462	0.7511711479095812	0.6371710230500969	0.7817605160847352	0.709465769567416	0.709465769567416	0.709465769567416	0.709465769567416	0.709465769567416	0.709465769567416	0.709465769567416	0.709465769567416	0.709465769567416	0.709465769567416	0.709465769567416	0.709465769567416	0.709465769567416	0.709465769567416	0.709465769567416	0.709465769567416	0.709465769567416	0.709465769567416	0.709465769567416	0.709465769567416	0.709465769567416	0.709465769567416	0.709465769567416	0.709465769567416	0.709465769567416	0.709465769567416	0.709465769567416	0.709465769567416
0.7042282131724527	0.9014866813293707	0.7870316597861349	0.7945507772128416	0.8906107269359523	0.8831094651032945	0.7920147126982887	0.826559772519939	0.7778915141163144	0.855536568075478	0.9257133868738957	0.8727046895483924	0.8678585525224174	0.9168010846882425	0.9141933316882128	0.8115199199571802	0.7912327790181758	0.8736567695989643	1.0350079888093178	1.029079249937804	1.032043619373561	1.032043619373561	1.032043619373561	1.032043619373561	1.032043619373561	1.032043619373561	1.032043619373561	1.032043619373561	1.032043619373561	1.032043619373561	1.032043619373561	1.032043619373561	1.032043619373561	1.032043619373561	1.032043619373561	1.032043619373561	1.032043619373561	1.032043619373561	1.032043619373561	1.032043619373561	1.032043619373561	1.032043619373561	1.032043619373561	1.032043619373561	1.032043619373561	1.032043619373561	1.032043619373561	1.032043619373561	1.032043619373561	1.032043619373561
0.7009490333837657	0.5375709359918133	0.6808626727587569	0.6602486347779806	0.6778907375207067	0.5763617311692807	0.6724691827419271	0.6961585658518377	0.9509635345148884	0.725447374619388	0.7435339568651245	0.6823312542793225	0.8531067225496063	0.8487378563017813	0.830319764190665	0.7341626821081341	0.7403959615717602	0.7540292115615371	0.7994681696585353	1.0326653945400202	0.8317966691827878	0.8340199116276655	0.6935598935876784	0.9264877510709212	0.946788671673837	1.215837809223318	1.1664953000961924	1.3379823330505578	1.0107876104874862	0.7670941981542706	0.8409990948890919	0.9158936905117271	0.909784169560342	1.1059011010733009	1.1503838026409647	1.1281424518571328	1.1281424518571328	1.1281424518571328	1.1281424518571328	1.1281424518571328	1.1281424518571328	1.1281424518571328	1.1281424518571328	1.1281424518571328	1.1281424518571328	1.1281424518571328	1.1281424518571328	1.1281424518571328	1.1281424518571328	1.1281424518571328
0.5345563014519623	0.8427171722143096	0.8264272194442347	0.8502001946832667	0.7914095955061814	0.8081823680236155	0.9491318957228254	0.9289214789974483	0.901729575286409	0.9442350338924639	1.047873765959116	0.9980877656070184	0.8804052440998595	0.8851015424721621	1.0554250689596338	1.0737929538753328	1.0646090114174833	1.0646090114174833	1.0646090114174833	1.0646090114174833	1.0646090114174833	1.0646090114174833	1.0646090114174833	1.0646090114174833	1.0646090114174833	1.0646090114174833	1.0646090114174833	1.0646090114174833	1.0646090114174833	1.0646090114174833	1.0646090114174833	1.0646090114174833	1.0646090114174833	1.0646090114174833	1.0646090114174833	1.0646090114174833	1.0646090114174833	1.0646090114174833	1.0646090114174833	1.0646090114174833	1.0646090114174833	1.0646090114174833	1.0646090114174833	1.0646090114174833	1.0646090114174833	1.0646090114174833	1.0646090114174833	1.0646090114174833	1.0646090114174833	1.0646090114174833
0.5931651247762322	0.6374118063604729	0.8348057974068889	0.7674484254224803	0.8885157148685064	0.8190928288068292	0.8215503875538748	0.8084245163257601	0.9856208214522264	0.9217140015818447	0.963963654965385	0.8922812845381747	0.9435242318301889	0.8131601520970894	0.9389447006415337	0.943354705497593	0.9045369006426361	0.8730190782576062	1.003362988534591	0.9677379726624342	0.9344391140721167	0.9426361469791898	0.9420261344851104	0.936602379503326	0.9393142569942182	0.9393142569942182	0.9393142569942182	0.9393142569942182	0.9393142569942182	0.9393142569942182	0.9393142569942182	0.9393142569942182	0.9393142569942182	0.9393142569942182	0.9393142569942182	0.9393142569942182	0.9393142569942182	0.9393142569942182	0.9393142569942182	0.9393142569942182	0.9393142569942182	0.9393142569942182	0.9393142569942182	0.9393142569942182	0.9393142569942182	0.9393142569942182	0.9393142569942182	0.9393142569942182	0.9393142569942182	0.9393142569942182
0.8815103214020683	0.8716919105104018	0.8538440957696287	0.8739129910484518	0.8112217678985225	0.8872166156982222	0.9380065379148534	1.0861170214387064	0.814464651498022	0.9042642075135718	0.6417605970771911	0.7250536774586926	0.8062191981184497	0.8596755281472827	0.9040419169354512	0.8838665886494583	0.9784959161401631	0.8495520750127072	0.9140239955764352	0.9140239955764352	0.9140239955764352	0.9140239955764352	0.9140239955764352	0.9140239955764352	0.9140239955764352	0.9140239955764352	0.9140239955764352	0.9140239955764352	0.9140239955764352	0.9140239955764352	0.9140239955764352	0.9140239955764352	0.9140239955764352	0.9140239955764352	0.9140239955764352	0.9140239955764352	0.9140239955764352	0.9140239955764352	0.9140239955764352	0.9140239955764352	0.9140239955764352	0.9140239955764352	0.9140239955764352	0.9140239955764352	0.9140239955764352	0.9140239955764352	0.9140239955764352	0.9140239955764352	0.9140239955764352	0.9140239955764352
0.5377552539383672	0.5777408238503889	0.8849639080985012	0.8995065144114749	0.8169425402060352	1.0132720869193048	0.7991531632682958	0.7918147541938131	0.7998903247188137	0.9187347755306501	0.9797683840700276	0.8394353356502473	0.8973760603198533	0.8159045128640947	0.7722863515133387	0.9664601713672076	1.0509743915902419	0.9785124799641779	0.9353654443040414	0.9886891627118427	0.7874867427966357	0.8880879527542391	0.8880879527542391	0.8880879527542391	0.8880879527542391	0.8880879527542391	0.8880879527542391	0.8880879527542391	0.8880879527542391	0.8880879527542391	0.8880879527542391	0.8880879527542391	0.8880879527542391	0.8880879527542391	0.8880879527542391	0.8880879527542391	0.8880879527542391	0.8880879527542391	0.8880879527542391	0.8880879527542391	0.8880879527542391	0.8880879527542391	0.8880879527542391	0.8880879527542391	0.8880879527542391	0.8880879527542391	0.8880879527542391	0.8880879527542391	0.8880879527542391	0.8880879527542391
0.5612434955363905	0.8283181054686927	0.8786864127726027	0.9331693514419015	1.0034636388127107	0.852331858369197	0.8921732936686583	1.0803798783337872	0.8901293164915633	0.8767515863376513	0.8834404514146073	0.8834404514146073	0.8834404514146073	0.8834404514146073	0.8834404514146073	0.8834404514146073	0.8834404514146073	0.8834404514146073	0.8834404514146073	0.8834404514146073	0.8834404514146073	0.8834404514146073	0.8834404514146073	0.8834404514146073	0.8834404514146073	0.8834404514146073	0.8834404514146073	0.8834404514146073	0.8834404514146073	0.8834404514146073	0.8834404514146073	0.8834404514146073	0.8834404514146073	0.8834404514146073	0.8834404514146073	0.8834404514146073	0.8834404514146073	0.8834404514146073	0.8834404514146073	0.8834404514146073	0.8834404514146073	0.8834404514146073	0.8834404514146073	0.8834404514146073	0.8834404514146073	0.8834404514146073	0.8834404514146073	0.8834404514146073	0.8834404514146073	0.8834404514146073
0.5799862465147678	0.6079668138018021	0.6207276308914995	0.8375160053049402	0.7108987827566547	0.7464195316792356	0.7658254297821071	0.7927517337323038	0.8118213585175859	0.8492126503547501	0.9585891131300378	0.7034974984657764	0.9230047718654111	0.8841067708380684	0.8874279928061046	0.7769805828207192	0.9817788201940831	0.9482224350592777	0.9650006276266806	0.9650006276266806	0.9650006276266806	0.9650006276266806	0.9650006276266806	0.9650006276266806	0.9650006276266806	0.9650006276266806	0.9650006276266806	0.9650006276266806	0.9650006276266806	0.9650006276266806	0.9650006276266806	0.9650006276266806	0.9650006276266806	0.9650006276266806	0.9650006276266806	0.9650006276266806	0.9650006276266806	0.9650006276266806	0.9650006276266806	0.9650006276266806	0.9650006276266806	0.9650006276266806	0.9650006276266806	0.9650006276266806	0.9650006276266806	0.9650006276266806	0.9650006276266806	0.9650006276266806	0.9650006276266806	0.9650006276266806
0.4938726653344849	0.7208585983733381	0.43887955701396775	0.6285077738905092	0.7416704939454828	0.7503922954893063	0.7346234190558597	0.6177565305973697	0.8578997463182809	0.8234671704860468	0.7361984735868853	0.8331388413013624	1.0837968407973013	0.8441963580221319	0.5407866764052585	0.553802263029216	0.43159971799892277	0.345650761016666	0.6354265901329359	0.5067697351910275	0.6839967512219591	0.6706151486482416	0.4875663733479622	0.5704574852324937	0.8573589724909763	0.40294083450947965	0.6449123738050457	0.7904811124582779	0.9224966377849496	0.6047262802792336	0.8021848268559539	0.7034555535675938	0.7034555535675938	0.7034555535675938	0.7034555535675938	0.7034555535675938	0.7034555535675938	0.7034555535675938	0.7034555535675938	0.7034555535675938	0.7034555535675938	0.7034555535675938	0.7034555535675938	0.7034555535675938	0.7034555535675938	0.7034555535675938	0.7034555535675938	0.7034555535675938	0.7034555535675938	0.7034555535675938
0.5176957787505952	0.6784248274782743	0.8804567919750095	0.7164236730567979	0.7298797563977071	0.7813167341715035	0.6093297295265124	0.7908381178432927	0.8644564784798479	1.0416058672800597	0.994596305675801	1.078356095117832	1.0759871774158993	1.0821662461866601	0.7865273205289296	0.9777279171755399	1.0566023244621452	1.2188850064149264	1.1586392888102897	1.2237894837012038	1.0044052130899344	0.9478687816651359	1.2570700036734146	0.8583252291977264	1.0576976164355705	1.0576976164355705	1.0576976164355705	1.0576976164355705	1.0576976164355705	1.0576976164355705	1.0576976164355705	1.0576976164355705	1.0576976164355705	1.0576976164355705	1.0576976164355705	1.0576976164355705	1.0576976164355705	1.0576976164355705	1.0576976164355705	1.0576976164355705	1.0576976164355705	1.0576976164355705	1.0576976164355705	1.0576976164355705	1.0576976164355705	1.0576976164355705	1.0576976164355705	1.0576976164355705	1.0576976164355705	1.0576976164355705
0.7842194516815542	0.7950182587140768	0.8488805758389931	0.9879161515237856	0.9239494998109895	0.8843553547018654	0.9304021060840536	0.8996284537896291	0.9342500508060346	0.8331746798627224	0.8135738096915649	0.8233742447771437	0.8233742447771437	0.8233742447771437	0.8233742447771437	0.8233742447771437	0.8233742447771437	0.8233742447771437	0.8233742447771437	0.8233742447771437	0.8233742447771437	0.8233742447771437	0.8233742447771437	0.8233742447771437	0.8233742447771437	0.8233742447771437	0.8233742447771437	0.8233742447771437	0.8233742447771437	0.8233742447771437	0.8233742447771437	0.8233742447771437	0.8233742447771437	0.8233742447771437	0.8233742447771437	0.8233742447771437	0.8233742447771437	0.8233742447771437	0.8233742447771437	0.8233742447771437	0.8233742447771437	0.8233742447771437	0.8233742447771437	0.8233742447771437	0.8233742447771437	0.8233742447771437	0.8233742447771437	0.8233742447771437	0.8233742447771437	0.8233742447771437
0.8421025171151748	0.613584287667669	0.6550143900577811	0.6910630716027407	0.7568172478820483	0.8864720408012159	0.7610983742950567	0.9606770476748381	0.8153192973120256	0.7727043182737751	0.8923029142011646	0.8974219894661465	1.1573141872399235	1.1926106601469528	1.0202279421924376	1.0417945803148412	0.967387951729617	0.7526226628208276	0.8600053072752223	0.8600053072752223	0.8600053072752223	0.8600053072752223	0.8600053072752223	0.8600053072752223	0.8600053072752223	0.8600053072752223	0.8600053072752223	0.8600053072752223	0.8600053072752223	0.8600053072752223	0.8600053072752223	0.8600053072752223	0.8600053072752223	0.8600053072752223	0.8600053072752223	0.8600053072752223	0.8600053072752223	0.8600053072752223	0.8600053072752223	0.8600053072752223	0.8600053072752223	0.8600053072752223	0.8600053072752223	0.8600053072752223	0.8600053072752223	0.8600053072752223	0.8600053072752223	0.8600053072752223	0.8600053072752223	0.8600053072752223
0.49997083353129795	0.5188168033479875	0.551630959684598	0.648521872847337	0.7420228943142477	0.7111850482904839	0.651242197008479	0.7192341251331998	0.7775927024749871	0.889865712942305	1.0484295671022543	1.0098077942128427	1.0473858419183182	1.0404622484092765	0.8048235223448446	0.9226428853770605	0.9226428853770605	0.9226428853770605	0.9226428853770605	0.9226428853770605	0.9226428853770605	0.9226428853770605	0.9226428853770605	0.9226428853770605	0.9226428853770605	0.9226428853770605	0.9226428853770605	0.9226428853770605	0.9226428853770605	0.9226428853770605	0.9226428853770605	0.9226428853770605	0.9226428853770605	0.9226428853770605	0.9226428853770605	0.9226428853770605	0.9226428853770605	0.9226428853770605	0.9226428853770605	0.9226428853770605	0.9226428853770605	0.9226428853770605	0.9226428853770605	0.9226428853770605	0.9226428853770605	0.9226428853770605	0.9226428853770605	0.9226428853770605	0.9226428853770605	0.9226428853770605
0.48483675022900763	0.6858142584889049	0.6353443555981331	0.5609020648573888	0.4477161429378998	0.6470993988524955	0.49375522144060824	0.7976318076542703	0.5484411859080779	0.8658719483289472	1.0620360542276548	0.7979940015860427	0.7110156566495711	0.7378818610015506	0.9909394624107364	1.0303059661077232	1.1617159226244012	1.1559702078166088	1.0839293870767495	1.0004775401687345	0.9377213685119531	1.1995275047587197	1.2517392739264037	0.9763751560737596	0.9911409004863396	1.1129105596832745	1.2691745451463083	0.9440925996602285	1.1066335724032683	1.1066335724032683	1.1066335724032683	1.1066335724032683	1.1066335724032683	1.1066335724032683	1.1066335724032683	1.1066335724032683	1.1066335724032683	1.1066335724032683	1.1066335724032683	1.1066335724032683	1.1066335724032683	1.1066335724032683	1.1066335724032683	1.1066335724032683	1.1066335724032683	1.1066335724032683	1.1066335724032683	1.1066335724032683	1.1066335724032683	1.1066335724032683
0.3834972478510944	0.539688682983097	0.6528865964221412	0.7147540161186486	0.6517377081118171	0.8621132745895004	0.6147899789182397	0.7663372852141617	0.8968455227280749	0.7468861881689924	0.9269435931300288	0.8268897033188277	0.922730921938862	0.8285826320824671	1.0020029349139847	0.7135679022350199	0.8689640643787516	0.7720281248456815	0.9514059700154767	0.8601281084957683	0.9059165317379915	0.8621877168259622	0.8657725384120641	0.8639801276190131	0.8639801276190131	0.8639801276190131	0.8639801276190131	0.8639801276190131	0.8639801276190131	0.8639801276190131	0.8639801276190131	0.8639801276190131	0.8639801276190131	0.8639801276190131	0.8639801276190131	0.8639801276190131	0.8639801276190131	0.8639801276190131	0.8639801276190131	0.8639801276190131	0.8639801276190131	0.8639801276190131	0.8639801276190131	0.8639801276190131	0.8639801276190131	0.8639801276190131	0.8639801276190131	0.8639801276190131	0.8639801276190131	0.8639801276190131
0.5014055349485802	0.7494423997096953	0.883699878574078	0.9916789549458196	0.8840333915170344	0.8145660572132232	0.7153084312657534	0.8584349385728651	0.7018589294485347	0.8286341920567915	0.7813886710441134	0.89229149719394	0.8631043528444258	0.8286786702510648	1.053190710490509	0.8836699333311469	0.929682933042342	0.9332309793343472	0.8819079529338166	0.9110112029457118	0.8953034568796295	0.9031573299126707	0.9031573299126707	0.9031573299126707	0.9031573299126707	0.9031573299126707	0.9031573299126707	0.9031573299126707	0.9031573299126707	0.9031573299126707	0.9031573299126707	0.9031573299126707	0.9031573299126707	0.9031573299126707	0.9031573299126707	0.9031573299126707	0.9031573299126707	0.9031573299126707	0.9031573299126707	0.9031573299126707	0.9031573299126707	0.9031573299126707	0.9031573299126707	0.9031573299126707	0.9031573299126707	0.9031573299126707	0.9031573299126707	0.9031573299126707	0.9031573299126707	0.9031573299126707
0.45560644128358735	0.6536334534000955	0.7925945928162045	0.7521662768532423	0.651897694249254	0.5935402065098663	0.8964289570220593	0.7132416120415969	0.838294186778174	0.7423195807438543	0.6664763737453215	0.7059299616411226	0.6962414163644187	0.6482300022086204	0.6868558757807119	0.8184854283732749	0.7959097685290394	0.7291087385706776	0.7625092535498585	0.7625092535498585	0.7625092535498585	0.7625092535498585	0.7625092535498585	0.7625092535498585	0.7625092535498585	0.7625092535498585	0.7625092535498585	0.7625092535498585	0.7625092535498585	0.7625092535498585	0.7625092535498585	0.7625092535498585	0.7625092535498585	0.7625092535498585	0.7625092535498585	0.7625092535498585	0.7625092535498585	0.7625092535498585	0.7625092535498585	0.7625092535498585	0.7625092535498585	0.7625092535498585	0.7625092535498585	0.7625092535498585	0.7625092535498585	0.7625092535498585	0.7625092535498585	0.7625092535498585	0.7625092535498585	0.7625092535498585
0.6857462097470836	0.6496375144448856	0.6977684337376973	0.7844688938729303	0.716688838114157	0.8274047421455817	0.8377505378384337	0.7396309699896745	0.7920040643317966	0.856799355863503	0.8190755178342678	0.8462166270293252	0.7968805681157676	0.8809942031578541	1.000124699600424	0.8495223146213691	0.9359735849812452	0.8560478551672505	0.9248335616749289	0.8826735635340598	0.9037535626044945	0.9037535626044945	0.9037535626044945	0.9037535626044945	0.9037535626044945	0.9037535626044945	0.9037535626044945	0.9037535626044945	0.9037535626044945	0.9037535626044945	0.9037535626044945	0.9037535626044945	0.9037535626044945	0.9037535626044945	0.9037535626044945	0.9037535626044945	0.9037535626044945	0.9037535626044945	0.9037535626044945	0.9037535626044945	0.9037535626044945	0.9037535626044945	0.9037535626044945	0.9037535626044945	0.9037535626044945	0.9037535626044945	0.9037535626044945	0.9037535626044945	0.9037535626044945	0.9037535626044945
0.08738192591036265	0.33799213061433653	0.2795931932164432	0.4822643899880251	0.272706402344631	0.4151199258122744	0.5861558106963689	0.3403123567329142	0.924118730492081	0.9197119663648045	0.8642032931672539	0.4680731735854125	0.9259208039639741	0.4438373794965749	0.7697620684282322	0.6250850407631908	0.8236529029462631	0.7327975058347892	1.0659140266164275	0.5675951416267191	1.3788202934341989	1.4020373435632438	1.394971605654094	0.8034830030393257	0.7183764498554779	1.1103379514783418	1.4584022394736436	1.3699226874638788	1.263698968412466	0.4540445826621153	1.2890852359739702	1.1384538726888151	0.8266239149762931	1.210326570188447	0.799809168430437	1.0976940974100968	1.1152269006265578	1.1757523944132824	0.9887415883989171	1.5995410901809384	1.1701098393220173	1.384825464751478	1.384825464751478	1.384825464751478	1.384825464751478	1.384825464751478	1.384825464751478	1.384825464751478	1.384825464751478	1.384825464751478
0.24339559309112113	0.14483084410520636	0.4323158202408859	0.3651307662243473	0.11462398396327898	0.35531196784971636	0.24589736849689917	0.3114661174873975	0.3089920937162547	0.34173169325461855	0.2060465814811303	0.05617069139795029	0.2646393524408842	0.5130651021271243	0.4938829574390447	0.5342015006742548	0.30914086933409074	0.7049914858228729	1.0218404249474626	0.5603480369617957	0.7373683781990203	1.030023666964694	0.5851550405637288	0.49948347171663937	0.6218786650447093	0.29406645865641423	0.8520309801851315	0.5597578059832411	0.3233404404005353	0.4710179558285494	0.5942599625850541	0.5300531338031468	0.4977984217728506	0.5865878696498176	0.6667571024459982	0.8831715681138081	0.4174377637004707	0.508110381781738	0.5523683650128121	0.6291950072552712	0.7819996003916382	0.8405922906438533	0.5164870660509895	0.3418711726289367	0.44315145833089664	0.5842800258189191	0.5137157420749079	0.5137157420749079	0.5137157420749079	0.5137157420749079
0.7026787961155149	0.7698368689736451	0.7132341068544414	0.9444323240905154	0.8905641882168838	0.9147678076048541	0.8483278834143778	0.8565315320105179	0.9545230639034208	0.988897836902553	0.9640244356436299	0.8416708047807482	0.9571339482309946	0.9434396836251603	0.9850221847925799	1.203516119874518	1.0646646002599343	1.2335475442850377	1.199192099873673	1.0927301598634875	1.2216379530435268	1.2059420330061033	1.0822803405455665	1.1516295905298797	1.1733453614935965	1.339214371987423	1.2468777061884424	1.4071969352772193	1.492776394315357	1.5284328285197457	1.3594909436944436	1.2506037446286575	1.281453323279141	1.3840241091691383	1.1824290780644091	1.2321194732449121	1.299606806923865	1.1645244438690814	1.3421984228410475	1.2727710766128673	1.3393640448196622	1.3060675607162646	1.3060675607162646	1.3060675607162646	1.3060675607162646	1.3060675607162646	1.3060675607162646	1.3060675607162646	1.3060675607162646	1.3060675607162646
0.4544583571588225	0.8499831989917447	0.751923549014056	0.5890262240774684	0.516509436470825	0.7196252025494849	0.43725500068320794	0.7295965837357691	0.6756701462567953	0.6626643369473568	0.5088802811918746	0.6620849631392146	0.606371283437652	0.5672782769564555	0.6680492490984815	0.7147383873218751	0.6834012349389348	0.843457776350184	0.7018499521335585	0.5665002295836061	0.6482189915292242	0.7177424715485781	0.6683653376932591	0.6992080655399528	0.7341319957918282	0.9542124544819848	0.8751955088085227	1.0157102712334365	1.0550182239977703	0.9129425941489243	1.0966017340438439	1.1303320395297536	0.8829079103385999	1.2513296864524068	1.1391351794455296	1.1018419443545715	1.1542713562754912	0.8637682939441439	1.2273497431342015	1.18509242784171	1.440817683003734	1.2419753506176687	1.2047614801228925	1.0621940769988212	1.0623181914838666	1.1156568395519744	1.0889875155179205	1.0889875155179205	1.0889875155179205	1.0889875155179205
0.6517658919124237	0.6036610804895032	0.45040305706878486	0.6086873177691872	0.692478252745914	0.46729983070247527	0.8118759182379381	0.6345000550067512	0.580023662849162	0.599046443303659	0.5419780169060625	0.532497289883559	0.7660462580635509	0.5592141900398957	0.7097791543050563	0.5658212503539551	0.6310778112112388	1.0867550609793115	0.7221341243375484	0.7387445501824665	0.59947078702882	0.8380428057457999	0.8432800919736063	0.799823402178692	0.8691460089624004	1.0196905320548928	0.9859860480352745	0.8632064651948279	1.0992779194499067	1.2193276464583087	1.04281881768164	0.8715764854475674	0.8723280941268373	1.0591404926690797	1.1223731481903485	0.6240508624215703	0.9175021710370979	0.9604785619776279	1.0369491940217488	0.88196695827697	1.0406841188114144	0.9204651747477376	1.1535820138578061	1.0370235943027717	1.0370235943027717	1.0370235943027717	1.0370235943027717	1.0370235943027717	1.0370235943027717	1.0370235943027717
0.8553162872904313	0.8442713257342315	0.8100389485477899	1.0017794098677726	0.9129180386982673	0.6736231328437825	1.0141525379850331	0.8688628345596144	0.8711272764238294	0.9488045690881939	0.7512050984618759	0.9170873548411164	0.8341462266514961	0.8341462266514961	0.8341462266514961	0.8341462266514961	0.8341462266514961	0.8341462266514961	0.8341462266514961	0.8341462266514961	0.8341462266514961	0.8341462266514961	0.8341462266514961	0.8341462266514961	0.8341462266514961	0.8341462266514961	0.8341462266514961	0.8341462266514961	0.8341462266514961	0.8341462266514961	0.8341462266514961	0.8341462266514961	0.8341462266514961	0.8341462266514961	0.8341462266514961	0.8341462266514961	0.8341462266514961	0.8341462266514961	0.8341462266514961	0.8341462266514961	0.8341462266514961	0.8341462266514961	0.8341462266514961	0.8341462266514961	0.8341462266514961	0.8341462266514961	0.8341462266514961	0.8341462266514961	0.8341462266514961	0.8341462266514961
0.7700258321979286	0.7580147808390187	0.8241324398852048	0.8764140374721885	0.8906767163540156	0.8355163155784588	0.7095604524068913	1.0403567620245655	0.6599046527209115	0.8755647631447181	1.0376941957837669	0.7813981530313329	0.9394901438850356	0.8178359124534361	0.6529930553418394	1.010691548495435	0.8132762805292331	0.6625187388790852	0.6194394886563169	0.8781243546276947	0.6224993488983033	0.7353128811655361	1.0134440114938181	0.64133983911453	0.8814180554142546	0.9224946487567214	0.6990635965393533	0.48430707670150586	0.914880960223238	0.7321583913728211	0.7634277874052423	0.9617057061399624	0.8338128742833169	0.799756167575985	0.6038910658068795	0.6194526163195724	0.5775018627268832	0.7515619412768005	0.8768534317397386	1.0860388893387969	0.9022799835221302	0.9941594364304637	0.9941594364304637	0.9941594364304637	0.9941594364304637	0.9941594364304637	0.9941594364304637	0.9941594364304637	0.9941594364304637	0.9941594364304637
0.8678356026553721	0.8041143310532238	1.0304124020889331	1.0808344527725333	0.9891247738631685	1.1865243348399097	0.983506998690732	1.0331227789507185	0.9969336273039602	0.879366897936519	1.00437066184182	1.0636137581382816	1.0377143880479731	1.1327452886778793	1.0933288650860853	0.9846492222338004	1.0184157842709718	1.2517644654251214	0.9591626571160825	1.0940208606102595	1.0805222409728936	1.1243679118700167	1.2495103739286664	1.10749612623681	1.0685666929808113	1.1308565227135678	1.2319098817914507	0.972390467806525	1.1015377045590662	1.1603553892550857	1.2226759945366665	1.1894953032905415	1.031325107254566	1.161021763240854	1.2518764902712067	1.1157621955893278	1.0990464245926133	1.1437869442148578	1.1257456198851785	1.1035637587957439	1.1133249471627893	1.1194244747888882	1.1179991754773777	1.106069165983543	1.0537242271991363	1.0798966965913397	1.0798966965913397	1.0798966965913397	1.0798966965913397	1.0798966965913397
0.35634992241811236	0.5140508834216747	0.31800119398075627	0.2414991213642105	0.2702070896985742	0.9940408565443535	0.5957006403298111	0.3678050956750674	0.47218966475649765	0.9808948596932554	0.3553898384481671	0.059986354725115605	0.32843765714089146	0.8179912102987089	0.5789309138433124	0.027546340664993296	0.11131872513038002	0.7796682577566142	0.2078707880772322	0.32784349752746345	0.4009816498929086	0.059986354725115605	0.6358240527524005	0.36486098993254407	0.0406728994383211	0.06293046123477002	0.02814050027842128	0.2750954885563668	0.0	0.027546340664993296	0.5206950695622657	0.7143431770279217	0.7933889761433701	0.32843765714089146	0.6495253330613858	0.22823569260457896	0.6177041912297985	0.3480912611446521	0.18148753339772075	0.18103574793582494	1.0704942600661833	0.6321808827378363	0.32589393064198885	0.7406409671722733	0.5939448527913025	0.6672929099817879	0.6672929099817879	0.6672929099817879	0.6672929099817879	0.6672929099817879
0.9685043327741529	0.7371909223714883	0.6909441934086109	0.5826646940014376	0.9144207808630032	0.7884757168824699	0.9003974148332743	0.9241088689833632	0.9283962517701365	0.9772036307299007	0.9814851689246913	0.882367670021851	0.8937100333677187	1.1567571664148524	0.8024403255329068	1.0687698142825457	1.0159450619261166	0.9745996789416098	0.8809106695239329	1.314465053483947	1.1245208746026976	0.9794518049668932	1.5891568209483344	1.3534867685372172	1.6834132817661336	1.3600263198726057	0.7821968418072759	0.9204403146825164	0.9890046040234713	1.3227724752132815	0.9524373718428572	1.269720579262892	1.2660757126298592	1.0109097840121786	0.8347278359656665	1.3488318471731426	1.5419367314981327	0.9993382594965081	0.8912710433237121	0.9834897918928935	0.9149405969140382	0.9354971938116691	1.0771991375498031	1.0063481656807363	1.0063481656807363	1.0063481656807363	1.0063481656807363	1.0063481656807363	1.0063481656807363	1.0063481656807363
0.7264828796656683	0.6207048578872463	0.6613814984132946	0.5504235543402748	0.6201394878031675	0.5459002731739605	0.6926875768387138	0.828443682068538	0.6408001770819526	0.7890096448856321	0.7284605664256388	0.7583731000309994	0.8178557193545605	0.9543630760599522	0.7753234652430288	0.9747033347115219	0.8688844996705378	0.9750226159180284	0.7061603901632513	0.7367156859852785	0.8628056344319806	0.8760940852243023	0.8928246421132032	0.9095607438853768	1.0063910932286135	0.6995342211704065	0.9534979717963815	1.0320069598620805	0.7098729652603097	1.0981825862606012	0.7705425340999096	0.6273165973069055	0.6633039281051478	0.9902325553530464	1.0216864706688156	0.7694318457254633	0.8988284190057365	0.8907693448487419	0.8417333815463216	0.8926639897934555	0.8671986856698886	0.8671986856698886	0.8671986856698886	0.8671986856698886	0.8671986856698886	0.8671986856698886	0.8671986856698886	0.8671986856698886	0.8671986856698886	0.8671986856698886
0.8933595250110276	0.9430518438840066	0.8423024874714329	1.0978633279602772	0.699362551925278	1.03850804336722	1.4005763473434445	1.089523604737326	1.2614542942905596	1.2218335376006815	1.2816834813586315	0.9910564125269868	1.045597044263322	1.4391269810907297	1.3544084942338361	1.479289600596785	1.3391897449719101	1.555888366845243	1.5773757851458283	1.117851433521131	1.4943566764306386	1.0766354140896632	1.1006351237474876	1.658555871487092	1.4055162942972417	1.3352009947781718	1.269046880498896	1.3333107884552293	1.4327607167905199	1.4674230287109011	1.084513654980897	1.5393947981727294	1.3472461009534966	1.4093635726164557	1.056315762490777	1.2161685643303404	1.2479153391684055	1.0370055746291902	1.296961139938644	1.3979327917605482	1.499886858404472	1.4489098250825099	1.4489098250825099	1.4489098250825099	1.4489098250825099	1.4489098250825099	1.4489098250825099	1.4489098250825099	1.4489098250825099	1.4489098250825099
0.3248077018492779	0.48838879902974575	0.3535747209577764	0.5332865666608667	0.5145562049625317	0.6355504417590181	0.6472041267845869	0.7770133433082722	0.6248374635287501	0.7361263812791871	0.8476317267266494	0.9083810740845845	0.8855461893733313	0.9981391751506525	1.0522506535685945	1.031010146151853	0.9411421910891392	1.023057943554636	1.0837574681200939	0.9200186166367915	1.0455566838135428	1.0633268918054786	1.1093877517959638	1.0236198468171902	1.1469893776592275	1.3347564407573969	1.2203982316704265	1.3681365741703722	1.5371535525794235	1.1602196905972462	1.017187542735116	1.2939762799125103	1.243501043921112	1.1283366513274238	1.2752674472141525	1.2899143489911766	1.2984679925191094	1.314205658089619	1.0711239801893484	1.0211875071477179	1.1034953133598275	1.2892911396044426	1.114367204880567	1.2720541873167137	1.326176141753916	1.471475258099383	1.0696181380834	1.3168750335800867	1.29668681731812	1.3577402448507168
0.2186569144526584	0.06055204339201491	0.23865196193047045	0.21362240190467438	0.95145251776363	0.6270057278257996	0.6223488686097789	0.055391002012021615	0.5430525934768595	0.8471480908400233	0.20277214352653988	0.5765583152047046	0.6376404383022695	0.9172270581585068	0.6554983504485298	0.44595442759540094	0.6248471790513788	0.7332997937205649	0.7987433261153981	0.5854358752393225	0.24453041830960628	0.459251877255885	0.41233256109282534	0.4036919624027412	0.6585173329934786	0.5516931921669436	1.009432495807158	0.6762709280568726	0.08791099277266788	0.8548074313781354	0.6732519407381437	0.8594371603322906	1.107107378841599	0.8503872963365596	0.4602331323699967	0.4413729945433807	0.6560190355712798	0.21861900629663264	0.6860918350495764	0.60909971940822	0.6371317720395887	0.6157973172255481	0.41284122735550594	0.3605476452229039	0.34026395523716296	1.1586659647928854	0.3675020880480126	0.2297958153387217	0.5369102969827544	0.4061688511558511
0.6949304762092234	0.8657956134291915	0.6132461355895998	0.8908994247214035	0.9450361821894946	0.46008310996563107	0.6996464071368534	0.8671839187147825	0.8499405990518301	0.7300606648116932	0.6362340823719894	0.7523433673167885	1.0202598383148658	0.6999146052092056	0.8058692623611888	0.8639521993253201	0.9985633040472285	1.028534187240856	0.9964811246196744	0.9924231585042124	0.8685441718640059	0.8228236099584492	0.7986221552056593	1.0018845994611414	0.8352121477213357	1.1694972884078516	1.2126905398071803	1.1843138717513446	0.8846304861523522	0.6473560174718536	0.9169090905668623	0.8207667242258613	1.0638761338515434	1.1461825011094566	0.8371187340189277	0.984491651982137	0.7670880317331622	1.0238249781774993	0.7189908380669164	1.0365508645223074	0.7773021351588181	1.0137641924780108	0.7655315676452042	0.7316050257342267	0.9703500221100011	0.9484619092345354	1.2183341555242668	0.9989330514026435	0.8321502340663505	1.0121526957220113
0.7239771641342954	0.8360690134244918	0.8135726852459055	0.9784529084318085	1.0507797988852037	0.8027672963232096	1.0006671036650245	1.0134376652549975	0.9487611484857623	0.9044110537357605	0.7672231673562763	0.9071446027328958	0.8373578326145777	0.9774799229083763	0.9905504424441336	0.9369110708644651	1.0226500566494043	0.9743383126711483	1.126208869741367	0.9374142546043847	0.9932738746264026	0.861346355711878	0.9348464293410849	0.9023222711984811	0.884065028391263	0.8356699817578233	1.1457563712750323	0.8238190334307042	0.9339988523901673	1.1144210598601298	0.9853362944045393	0.8879978618463812	1.0608500811212644	1.066873309755258	1.0074535159832576	0.8945463344308617	1.0290361294326367	0.9476192907221487	0.9886533394074623	1.1307214350649497	0.9415354849598236	1.1262237177802181	1.0926173365288459	1.0283543954786494	1.118051129874005	1.146435266478893	1.2995317677211655	0.9819524337578635	1.0943520233467434	1.1219671493440533
0.7573022431895307	0.5653133533108251	0.8214978428665578	1.0974470952003026	0.9663328419526972	1.299117463249227	0.9935252010358013	1.154376676421728	1.2242905450622028	1.1671501821665797	0.9378389004402923	1.35795437498861	1.2012044025551316	1.1417220455283685	1.10664018986569	1.1810121662908133	1.2153012685054334	1.0909007113295375	1.381019117559132	1.1613969281143193	1.0678375086768728	1.2605472295657025	1.2027015362769062	1.6502035757009406	1.1935588348496444	1.1838575631065449	1.4140270188013806	1.3322919450761754	1.4875555723394396	1.228199048820103	1.0530658065979999	1.2207354136201112	1.236644719281094	1.3984954469838624	1.5344900597297642	1.5953847925793911	1.481969530875056	1.3858235607698866	1.2563879789479047	1.5430332948353682	0.9384375258718397	1.4325080877204404	1.672681037577422	1.5917614134309983	1.6015966606988552	1.46621996513012	1.6125750932418594	1.4203730878271246	1.2892127615211855	1.1792752213764026
0.7295249431092571	0.7898059542910397	0.8019495766862685	0.8904534908065379	0.8175340010400953	0.7488348950848299	0.9312661015565984	0.9186838041217199	0.9376131578259214	0.8048684386354882	0.8488916130567593	0.9004665779313766	1.1382419840296265	0.8923686380461595	0.8654310088328866	0.8455626859649247	0.900994015493153	0.9231305954970261	0.7892672258941219	1.0114511566722033	0.7372344595697613	0.78096859872493	0.7535550739230815	0.7952380150564142	0.9755961336278304	1.0139562677480631	0.9083154962446709	0.9178677442842128	0.8018060428401401	0.7548804122015081	0.976803045638001	0.6749805616872245	0.831805807496707	0.8477398473219904	0.7696173247453176	1.001987262330868	0.7865549978662744	1.0587102401665345	0.9147212379633798	0.8272511110496625	0.8859633632331667	0.9333088091688722	1.2780098198304337	1.105659314499653	1.105659314499653	1.105659314499653	1.105659314499653	1.105659314499653	1.105659314499653	1.105659314499653
0.9302086295416354	0.8458970523964144	0.8756707873275797	0.7342361065641342	0.6676947972945507	0.7994022415632298	0.6615940854631567	0.7580733147274582	0.6640943546981158	0.9053871198728043	0.47403391829334185	0.689710519083073	0.689710519083073	0.689710519083073	0.689710519083073	0.689710519083073	0.689710519083073	0.689710519083073	0.689710519083073	0.689710519083073	0.689710519083073	0.689710519083073	0.689710519083073	0.689710519083073	0.689710519083073	0.689710519083073	0.689710519083073	0.689710519083073	0.689710519083073	0.689710519083073	0.689710519083073	0.689710519083073	0.689710519083073	0.689710519083073	0.689710519083073	0.689710519083073	0.689710519083073	0.689710519083073	0.689710519083073	0.689710519083073	0.689710519083073	0.689710519083073	0.689710519083073	0.689710519083073	0.689710519083073	0.689710519083073	0.689710519083073	0.689710519083073	0.689710519083073	0.689710519083073
0.9755774030349595	0.7803018831872044	0.8830498989660517	0.9970038600022403	0.7528915149455037	0.9820721027080676	0.8674818088267856	0.8674818088267856	0.8674818088267856	0.8674818088267856	0.8674818088267856	0.8674818088267856	0.8674818088267856	0.8674818088267856	0.8674818088267856	0.8674818088267856	0.8674818088267856	0.8674818088267856	0.8674818088267856	0.8674818088267856	0.8674818088267856	0.8674818088267856	0.8674818088267856	0.8674818088267856	0.8674818088267856	0.8674818088267856	0.8674818088267856	0.8674818088267856	0.8674818088267856	0.8674818088267856	0.8674818088267856	0.8674818088267856	0.8674818088267856	0.8674818088267856	0.8674818088267856	0.8674818088267856	0.8674818088267856	0.8674818088267856	0.8674818088267856	0.8674818088267856	0.8674818088267856	0.8674818088267856	0.8674818088267856	0.8674818088267856	0.8674818088267856	0.8674818088267856	0.8674818088267856	0.8674818088267856	0.8674818088267856	0.8674818088267856
0.3709058659582493	0.3631695447765371	0.4199715983921799	0.21316375350457645	0.2685739442568336	0.23193079779854064	0.616257575554195	0.34163218995046385	0.2733358845970726	0.041660548504050716	0.2844284650439461	0.7790716535491694	0.6444581255388103	0.15398229494947152	0.043144751597039885	1.1773775046296435	0.25649827172254197	0.6981842842143278	0.772893538737461	0.7814473118353765	0.48995468225940164	0.4115380930700133	0.5147288777509772	0.7745464444842032	0.8557565671650531	0.6945916347279687	0.6078402751776915	0.6968813584736341	1.4730778141493845	0.46223386954137874	0.770314567920472	0.8910308452899995	0.4697034362904631	1.0577530728420848	0.42115361064469153	0.2561810971050735	0.3386673538748825	0.3386673538748825	0.3386673538748825	0.3386673538748825	0.3386673538748825	0.3386673538748825	0.3386673538748825	0.3386673538748825	0.3386673538748825	0.3386673538748825	0.3386673538748825	0.3386673538748825	0.3386673538748825	0.3386673538748825
0.6660232605618889	0.75760039073574	0.620041606246257	0.8478933726310349	0.4672885756549223	0.7352967935071268	0.5868676679265936	0.5873644410175565	0.6075133701684807	0.630202324325087	0.6562520242609287	0.5953216071011009	0.7308350236191405	0.6626001173424642	0.5807548534632414	0.6675198283489268	0.5983176084186079	0.6163010537317223	0.5382258179845854	0.5603801851736256	0.6863940668481417	0.5177802072334328	0.5554197205594316	0.6201210866077899	0.586164761764641	0.5338751807925947	0.5119807416077764	0.5229279612001856	0.5229279612001856	0.5229279612001856	0.5229279612001856	0.5229279612001856	0.5229279612001856	0.5229279612001856	0.5229279612001856	0.5229279612001856	0.5229279612001856	0.5229279612001856	0.5229279612001856	0.5229279612001856	0.5229279612001856	0.5229279612001856	0.5229279612001856	0.5229279612001856	0.5229279612001856	0.5229279612001856	0.5229279612001856	0.5229279612001856	0.5229279612001856	0.5229279612001856
0.7287124704709118	0.9781694499523694	0.5393570175896313	0.6655618314703767	0.4853691329290277	0.4366089806424077	0.760528587125873	0.6224111745150143	0.43805875116440746	0.6066504728821748	0.6161009859196267	0.88751809347573	0.6752334244170501	0.4120901381415615	0.5880181946993789	0.42382809947291206	0.4265317524582902	0.4090475116084041	0.46964801531135597	0.3390865535846317	0.4043672844479938	0.4043672844479938	0.4043672844479938	0.4043672844479938	0.4043672844479938	0.4043672844479938	0.4043672844479938	0.4043672844479938	0.4043672844479938	0.4043672844479938	0.4043672844479938	0.4043672844479938	0.4043672844479938	0.4043672844479938	0.4043672844479938	0.4043672844479938	0.4043672844479938	0.4043672844479938	0.4043672844479938	0.4043672844479938	0.4043672844479938	0.4043672844479938	0.4043672844479938	0.4043672844479938	0.4043672844479938	0.4043672844479938	0.4043672844479938	0.4043672844479938	0.4043672844479938	0.4043672844479938
0.7454734189934547	0.6394939644393816	0.6590491395585424	0.5823578449023112	0.576903500806675	0.6955320991932807	0.7377513235533912	0.6351634052839678	0.6676213890265054	0.6228177085691281	0.5710123158619423	0.50208861960829	0.5214639535388604	0.49487585319891614	0.5216615405452085	0.5202741969124336	0.4664910130480657	0.477536546232154	0.4889429539610417	0.5514575682195045	0.5922616725739195	0.5647826938187985	0.5763383415244776	0.567716257277477	0.5327400680398964	0.5593425958215229	0.5213911559733305	0.6841425909092453	0.5943067574880662	0.64484944542934	0.528443529404062	0.5612991143757042	0.520275287523916	0.49048814154897763	0.45428185559179546	0.5719381031894917	0.6333696514150904	0.6026538773022911	0.6026538773022911	0.6026538773022911	0.6026538773022911	0.6026538773022911	0.6026538773022911	0.6026538773022911	0.6026538773022911	0.6026538773022911	0.6026538773022911	0.6026538773022911	0.6026538773022911	0.6026538773022911
0.7882197264020155	0.7088728488538754	0.7140075760752869	0.7200314725788306	0.30475616145763884	0.651520556025035	0.5629616324120617	0.5835753740474389	0.5740218985564595	0.4911672987372504	0.6353842434215236	0.6084863064129165	0.5058800145361867	0.6001140368897012	0.6847122741142465	0.5150303333454319	0.6829736403502329	0.7109126403092593	0.5121826565605136	0.45584104726643687	0.2551609926954812	0.5644229572446866	0.6818454666338919	0.6172231984075969	0.5835880430292101	0.5631675126079259	0.6697206067909095	0.5557924616252825	0.5656311778087464	0.4501929799113857	0.4727705747531588	0.6455170932148818	0.5591438339840202	0.5591438339840202	0.5591438339840202	0.5591438339840202	0.5591438339840202	0.5591438339840202	0.5591438339840202	0.5591438339840202	0.5591438339840202	0.5591438339840202	0.5591438339840202	0.5591438339840202	0.5591438339840202	0.5591438339840202	0.5591438339840202	0.5591438339840202	0.5591438339840202	0.5591438339840202
1.0465110804484312	0.5023001805120217	0.7286838997575555	0.4049539785457389	0.8970678175360279	0.8494858613465677	1.0641485048301254	0.9425034282503691	0.8539981963274166	0.9968499598156189	0.9530576448103265	1.227345435979307	0.9657629472534528	1.6205320165886252	0.7065711442491763	0.8225643487252041	1.5324862653637052	1.193765652104973	1.3130559652816924	1.5656779356295345	1.344830299535806	1.6517619731173834	1.7920182295343363	1.0655419232723726	0.8520706555475502	1.4733625634155239	1.2235968417823602	1.3479176687952774	1.2435816163127273	1.396921022836286	1.0971120243598196	1.725137748972475	1.1331342331308107	1.1767373284841824	1.1549357808074965	1.1549357808074965	1.1549357808074965	1.1549357808074965	1.1549357808074965	1.1549357808074965	1.1549357808074965	1.1549357808074965	1.1549357808074965	1.1549357808074965	1.1549357808074965	1.1549357808074965	1.1549357808074965	1.1549357808074965	1.1549357808074965	1.1549357808074965
0.44178084063457224	0.4078063917926562	0.46916269960068613	0.4545638452134304	0.5054672429174558	0.40160533315059344	0.45969570925746583	0.4394620402624651	0.4219097206065059	0.45070544146783	0.28728032393369496	0.4310472217305903	0.3218533349141457	0.3491004365088213	0.4569795370068583	0.420290722071195	0.299906855131331	0.5749541824355496	0.5263166711919491	0.4240011162474021	0.43792361792886475	0.7001334823476487	0.5690285501382567	0.5690285501382567	0.5690285501382567	0.5690285501382567	0.5690285501382567	0.5690285501382567	0.5690285501382567	0.5690285501382567	0.5690285501382567	0.5690285501382567	0.5690285501382567	0.5690285501382567	0.5690285501382567	0.5690285501382567	0.5690285501382567	0.5690285501382567	0.5690285501382567	0.5690285501382567	0.5690285501382567	0.5690285501382567	0.5690285501382567	0.5690285501382567	0.5690285501382567	0.5690285501382567	0.5690285501382567	0.5690285501382567	0.5690285501382567	0.5690285501382567
0.520282633421342	0.3326779109908523	0.2624730807612179	0.3079782267605604	0.3505478549813247	0.20759449901625937	0.8874792342385854	0.2944785760391317	0.5344987815402118	0.4730753516178322	0.47750648184935207	0.6546380600553586	0.6060176650664735	0.6900181617507376	0.7139203834356775	0.64780155348346	0.6466595566786111	0.6810940514259344	0.8316216137621849	0.7793458453221863	1.003472591745566	1.2397742466538972	1.1502612207341372	1.000982212744031	1.1067454193625095	1.2338901910139393	1.3209662043341657	1.095188522532978	1.1074277775540515	1.3870303704935047	1.762822419904925	1.586754270565733	1.5820469755602329	1.8829450714506188	1.576267075270195	1.3519839881570113	1.3196160026325434	2.02180829009434	1.412909293860899	1.1977768340921549	1.3435395520015472	1.270658193046851	1.270658193046851	1.270658193046851	1.270658193046851	1.270658193046851	1.270658193046851	1.270658193046851	1.270658193046851	1.270658193046851
0.7284988450227972	0.619578871897508	0.40626332892694	0.4056720400863439	0.7757651488858488	0.6185114008601202	0.5389049058781554	0.7860954315688576	0.6389257710250963	0.7589073393658962	0.7182776058700522	0.7418552299883601	0.5916516176334717	0.7640099359868159	0.7828565917781666	0.8097325883197917	0.7553047748236694	0.5530540316493844	0.770195442690168	1.049551088837505	1.114487194364323	0.8503831365341267	1.0425153426295157	0.8878706873786659	1.1957054864774062	1.041788086928036	1.041788086928036	1.041788086928036	1.041788086928036	1.041788086928036	1.041788086928036	1.041788086928036	1.041788086928036	1.041788086928036	1.041788086928036	1.041788086928036	1.041788086928036	1.041788086928036	1.041788086928036	1.041788086928036	1.041788086928036	1.041788086928036	1.041788086928036	1.041788086928036	1.041788086928036	1.041788086928036	1.041788086928036	1.041788086928036	1.041788086928036	1.041788086928036
0.5063109722334587	0.3953630032233866	0.7342538477277639	0.5054581671762832	0.6650870198032611	0.768169017982197	0.8610502111006174	0.5472904594480912	0.6675646972130985	0.8975272750704654	0.8182776977906467	1.0113754380643576	0.8270928062223096	1.1314388156585957	1.1899075814931395	1.073762576555188	0.9043265612380186	1.385901164426712	1.1278500161688136	1.046747884280837	0.7925909904374944	1.0402965871728032	0.984772261446918	0.9561714890558409	1.1490941901028635	1.0469197141480533	1.0385296799309618	0.9867353780805412	1.6267342392288866	1.3066758943857182	1.4667050668073023	1.4667050668073023	1.4667050668073023	1.4667050668073023	1.4667050668073023	1.4667050668073023	1.4667050668073023	1.4667050668073023	1.4667050668073023	1.4667050668073023	1.4667050668073023	1.4667050668073023	1.4667050668073023	1.4667050668073023	1.4667050668073023	1.4667050668073023	1.4667050668073023	1.4667050668073023	1.4667050668073023	1.4667050668073023
0.5054392108747656	0.4260461159769999	0.5038139622152908	0.5636374845520972	0.6476735481950068	0.4794153410557013	0.54269065530374	0.6120587133930382	0.6349384208721666	0.5821464796881437	0.6066308961725131	0.5965491946839772	0.5176804580363403	0.6997028436205188	0.5990812440808683	0.5245358973203235	0.7119164061712105	0.5234034685115234	0.6176599373413669	0.6176599373413669	0.6176599373413669	0.6176599373413669	0.6176599373413669	0.6176599373413669	0.6176599373413669	0.6176599373413669	0.6176599373413669	0.6176599373413669	0.6176599373413669	0.6176599373413669	0.6176599373413669	0.6176599373413669	0.6176599373413669	0.6176599373413669	0.6176599373413669	0.6176599373413669	0.6176599373413669	0.6176599373413669	0.6176599373413669	0.6176599373413669	0.6176599373413669	0.6176599373413669	0.6176599373413669	0.6176599373413669	0.6176599373413669	0.6176599373413669	0.6176599373413669	0.6176599373413669	0.6176599373413669	0.6176599373413669
0.41914169186402694	0.6697692505782131	0.4384032021966685	0.7185130357365881	0.6136827209899515	0.42851400642734716	0.5506409155225684	0.5805307571135225	0.7545323998604836	0.6003888717454092	0.6610783374198693	0.5868121353226661	0.771407439766828	0.763462166766682	0.43932683599174804	0.5711592817543373	0.601731931728425	0.6753063965466094	0.6563425087951349	0.6014021633216519	0.5638342798677929	0.4091848378673069	0.7558725925774487	0.5842349249570539	0.726065003010309	0.558206642583636	0.6124617537150824	0.6665012601380822	0.682126671319455	0.6743139657287687	0.6743139657287687	0.6743139657287687	0.6743139657287687	0.6743139657287687	0.6743139657287687	0.6743139657287687	0.6743139657287687	0.6743139657287687	0.6743139657287687	0.6743139657287687	0.6743139657287687	0.6743139657287687	0.6743139657287687	0.6743139657287687	0.6743139657287687	0.6743139657287687	0.6743139657287687	0.6743139657287687	0.6743139657287687	0.6743139657287687
0.5829005287094665	0.4660937965753348	0.5008456653438461	0.642139083900142	0.6757874208454244	0.4645529177807175	0.5881823916370351	0.6732911152897273	0.5059559699990416	0.8360597229269171	0.6929443765091502	0.8351242274727313	0.921466649829776	0.611710331390203	0.5448783749942187	0.9322444895459696	0.8116431824252418	0.6466052837064742	0.5756704707560123	0.8534388191902188	0.8919585935969062	0.7734485994227905	0.8327035965098484	0.8327035965098484	0.8327035965098484	0.8327035965098484	0.8327035965098484	0.8327035965098484	0.8327035965098484	0.8327035965098484	0.8327035965098484	0.8327035965098484	0.8327035965098484	0.8327035965098484	0.8327035965098484	0.8327035965098484	0.8327035965098484	0.8327035965098484	0.8327035965098484	0.8327035965098484	0.8327035965098484	0.8327035965098484	0.8327035965098484	0.8327035965098484	0.8327035965098484	0.8327035965098484	0.8327035965098484	0.8327035965098484	0.8327035965098484	0.8327035965098484
0.8353641536514828	0.8096281318663738	0.6917235348233937	0.6817033400370498	0.68258874801549	0.8052890745416568	0.7330578159822839	0.617575327784103	0.7021197307543897	0.5608331268554385	0.6815627364373386	0.6600497791785687	0.7094821603514799	0.5654592173898968	0.6605702282513741	0.6046358633783108	0.5406761596587113	0.5681335856341783	0.6702669861579412	0.7077643984032093	0.4319447958241599	0.41638585460233724	0.4147668998478683	0.5603578889547727	0.4449198790202156	0.4821033189800735	0.46351159900014455	0.46351159900014455	0.46351159900014455	0.46351159900014455	0.46351159900014455	0.46351159900014455	0.46351159900014455	0.46351159900014455	0.46351159900014455	0.46351159900014455	0.46351159900014455	0.46351159900014455	0.46351159900014455	0.46351159900014455	0.46351159900014455	0.46351159900014455	0.46351159900014455	0.46351159900014455	0.46351159900014455	0.46351159900014455	0.46351159900014455	0.46351159900014455	0.46351159900014455	0.46351159900014455
0.8552799214491851	0.3493738594324996	0.589771933753741	0.6474282040949525	0.6962453153378102	0.6767655998612964	0.7361181710262225	0.7230668020793883	0.7671864254548856	0.7262499145904583	0.4270385179058385	0.5808253315650057	0.7128563163162149	0.6995393571222499	0.8076776202569436	0.922547106666888	0.8342185085297006	0.8439443212841654	0.7185728634315166	0.789120643210953	0.857234597591882	0.6958316037388339	0.6728591557195805	0.521723325550703	0.5972912406351417	0.5972912406351417	0.5972912406351417	0.5972912406351417	0.5972912406351417	0.5972912406351417	0.5972912406351417	0.5972912406351417	0.5972912406351417	0.5972912406351417	0.5972912406351417	0.5972912406351417	0.5972912406351417	0.5972912406351417	0.5972912406351417	0.5972912406351417	0.5972912406351417	0.5972912406351417	0.5972912406351417	0.5972912406351417	0.5972912406351417	0.5972912406351417	0.5972912406351417	0.5972912406351417	0.5972912406351417	0.5972912406351417
0.6923284079858539	0.6446442450315777	0.6484786303492466	0.5662139808246616	0.6354318806422029	0.5655374215980696	0.6839117014113719	0.5590793798209079	0.6853304252891995	0.5475711624237279	0.4670593850543544	0.651403513531459	0.6671901192832269	0.4941628892984776	0.5498397163862521	0.9757476335194177	0.6571866256603683	0.6931156696246673	0.6616990788945458	0.6718042069240484	0.6185501032280671	0.7285517628374868	0.6724174820192708	0.6273362099869884	0.6498768460031297	0.6498768460031297	0.6498768460031297	0.6498768460031297	0.6498768460031297	0.6498768460031297	0.6498768460031297	0.6498768460031297	0.6498768460031297	0.6498768460031297	0.6498768460031297	0.6498768460031297	0.6498768460031297	0.6498768460031297	0.6498768460031297	0.6498768460031297	0.6498768460031297	0.6498768460031297	0.6498768460031297	0.6498768460031297	0.6498768460031297	0.6498768460031297	0.6498768460031297	0.6498768460031297	0.6498768460031297	0.6498768460031297
0.15471721888284323	0.2427419480625178	0.3082121705813663	0.21865067374502345	0.2335783519308717	0.21077670889381983	0.2881920404727837	0.2787999137493389	0.25521754866557433	0.3815412974141035	0.23638849737646267	0.25631783095946914	0.3339086449678445	0.24743737884592631	0.2572810139917	0.17449961218466348	0.12861521101738255	0.29210549642792	0.14832056394566437	0.2220844587756262	0.2878434344509182	0.236758670797246	0.19429823408526056	0.21552845244125327	0.21552845244125327	0.21552845244125327	0.21552845244125327	0.21552845244125327	0.21552845244125327	0.21552845244125327	0.21552845244125327	0.21552845244125327	0.21552845244125327	0.21552845244125327	0.21552845244125327	0.21552845244125327	0.21552845244125327	0.21552845244125327	0.21552845244125327	0.21552845244125327	0.21552845244125327	0.21552845244125327	0.21552845244125327	0.21552845244125327	0.21552845244125327	0.21552845244125327	0.21552845244125327	0.21552845244125327	0.21552845244125327	0.21552845244125327
0.773269258927122	0.7340228235188584	0.611253271061728	0.7239776421301423	0.6968342772066077	0.679628312365016	0.8792162560974793	0.8119636113362945	0.636661814781584	0.6122778594714248	0.7377291646862715	0.7865818879862184	0.5307124114118273	0.7053399477131898	0.7497857019947909	0.8416288106431369	0.7287010533145142	0.7672025659592364	0.5937829801272618	0.7642859785959539	0.6015709697322833	0.6763278308719202	0.6862200260063605	0.5913521421268069	0.6387860840665837	0.6387860840665837	0.6387860840665837	0.6387860840665837	0.6387860840665837	0.6387860840665837	0.6387860840665837	0.6387860840665837	0.6387860840665837	0.6387860840665837	0.6387860840665837	0.6387860840665837	0.6387860840665837	0.6387860840665837	0.6387860840665837	0.6387860840665837	0.6387860840665837	0.6387860840665837	0.6387860840665837	0.6387860840665837	0.6387860840665837	0.6387860840665837	0.6387860840665837	0.6387860840665837	0.6387860840665837	0.6387860840665837
0.4852981412605334	0.5629387033604505	0.5207491302349174	0.6136654970329593	0.5435520007084957	0.8562835830398601	0.598321060869459	0.8034559602916557	0.7725631290237838	0.7262304928447099	0.7513525693111871	0.631278423086068	0.8397706331403927	0.7308442589114299	0.8065230519888205	0.7233876860271603	0.7966815762606845	0.782913684678681	0.8885173345712536	0.833391428370658	1.0164839276079956	0.9670202316347474	0.5739874017188779	0.9113183738059348	0.9900984191278642	0.8231857777478451	1.0425408057015397	0.7974728976327006	0.9199990540417171	0.9016906511130227	0.9108448525773699	0.9108448525773699	0.9108448525773699	0.9108448525773699	0.9108448525773699	0.9108448525773699	0.9108448525773699	0.9108448525773699	0.9108448525773699	0.9108448525773699	0.9108448525773699	0.9108448525773699	0.9108448525773699	0.9108448525773699	0.9108448525773699	0.9108448525773699	0.9108448525773699	0.9108448525773699	0.9108448525773699	0.9108448525773699
0.6652633906287283	0.7156634454704507	0.8751624350372426	0.9248139171106692	0.665070112640454	0.8619371255799138	0.8405970588568065	0.8415674234238739	0.7601449242652801	0.893922098096994	0.8380350874312453	0.7695552131101839	0.8512545593458379	0.8940916468478535	0.845066606874392	0.7421374480511876	0.9369968496419715	0.859608362233749	0.8411820398524492	0.9523778903343101	0.7623390742447338	0.9459021311613407	0.929487999655083	1.012476525714593	0.8311646741139358	1.0062388607456185	0.9932513641928027	0.9170169469954186	1.0426329736742141	0.9376461815167558	0.9105286010049689	0.9240873912608624	0.9240873912608624	0.9240873912608624	0.9240873912608624	0.9240873912608624	0.9240873912608624	0.9240873912608624	0.9240873912608624	0.9240873912608624	0.9240873912608624	0.9240873912608624	0.9240873912608624	0.9240873912608624	0.9240873912608624	0.9240873912608624	0.9240873912608624	0.9240873912608624	0.9240873912608624	0.9240873912608624
0.44380773120622896	0.39424703354884744	0.3999869436351307	0.3291238536138487	0.4026012771590454	0.6356799170052939	0.6638767235097199	0.5360226025421145	0.5014634431075216	0.5166998699049702	0.6981895570035395	0.7171562728464513	0.7193447155925324	0.5455091713159806	0.6396160329138001	0.8222966533313807	0.5998031891526172	0.8640796470569115	0.801217374120557	0.7035148995422214	0.886461105099715	0.7765450965794249	0.6815581639038425	0.9359259964359149	0.9054588782711814	0.8709812435724676	0.8829588945300085	1.1787242348898956	1.0328757597403522	0.9171821080723441	0.9750289339063481	0.9750289339063481	0.9750289339063481	0.9750289339063481	0.9750289339063481	0.9750289339063481	0.9750289339063481	0.9750289339063481	0.9750289339063481	0.9750289339063481	0.9750289339063481	0.9750289339063481	0.9750289339063481	0.9750289339063481	0.9750289339063481	0.9750289339063481	0.9750289339063481	0.9750289339063481	0.9750289339063481	0.9750289339063481
0.6609968740282082	0.6037360441514064	0.5943281840367876	0.5497529277251089	0.7462839475660253	0.9236300055838416	0.8048453916944098	0.7519177968728954	0.7830219200136915	0.8486754499416901	0.9871310758011164	1.0042339439290575	0.8959572581950961	0.8194467572326428	0.9782692202154178	1.1698460459784101	1.0874089639909803	1.0614735914264573	1.226720195549746	1.0415383287743532	1.1341292621620496	1.1341292621620496	1.1341292621620496	1.1341292621620496	1.1341292621620496	1.1341292621620496	1.1341292621620496	1.1341292621620496	1.1341292621620496	1.1341292621620496	1.1341292621620496	1.1341292621620496	1.1341292621620496	1.1341292621620496	1.1341292621620496	1.1341292621620496	1.1341292621620496	1.1341292621620496	1.1341292621620496	1.1341292621620496	1.1341292621620496	1.1341292621620496	1.1341292621620496	1.1341292621620496	1.1341292621620496	1.1341292621620496	1.1341292621620496	1.1341292621620496	1.1341292621620496	1.1341292621620496
0.7617374518772899	0.9769131693400994	0.796988587282981	0.9899517030838135	0.9749994742762419	0.9559499642710992	1.021814851748771	1.0579624195580806	1.3508773003438106	1.1433221649185195	1.2159570447403958	1.2502222871090933	1.0677394076802322	1.192090305928294	0.9533803349856402	1.0876600646435133	1.0097213496092619	1.3179499853843304	1.1253783306182574	1.2416652244523105	1.076291671736074	1.1757810042918573	1.2853833394894278	1.1144359747912251	1.3016525955466722	1.0331022198785322	1.0056993923369453	1.0194008061077386	1.0194008061077386	1.0194008061077386	1.0194008061077386	1.0194008061077386	1.0194008061077386	1.0194008061077386	1.0194008061077386	1.0194008061077386	1.0194008061077386	1.0194008061077386	1.0194008061077386	1.0194008061077386	1.0194008061077386	1.0194008061077386	1.0194008061077386	1.0194008061077386	1.0194008061077386	1.0194008061077386	1.0194008061077386	1.0194008061077386	1.0194008061077386	1.0194008061077386
0.4703618775722035	0.5461199314943319	0.5075793472080294	0.6833729539884229	0.5966284019130066	0.7533496031306914	0.6789146067177002	0.6898661095858547	0.7421515673815696	0.742966789585799	0.9004938288797113	0.820872540320415	0.7005690523205581	0.8579885768554353	0.6918671916434109	0.8040303534773086	0.9251501020979886	0.9581031061192712	1.07158303201698	0.8964859559786628	1.0467586977451369	0.9780508131874631	0.8575160391320994	0.8361503351966029	0.8170712732284469	0.8504153377929958	1.040243495522694	0.8743974153195585	1.0051896486623857	0.9239177065124436	0.8369285805445366	0.9118306933776793	0.8743796369611079	0.8743796369611079	0.8743796369611079	0.8743796369611079	0.8743796369611079	0.8743796369611079	0.8743796369611079	0.8743796369611079	0.8743796369611079	0.8743796369611079	0.8743796369611079	0.8743796369611079	0.8743796369611079	0.8743796369611079	0.8743796369611079	0.8743796369611079	0.8743796369611079	0.8743796369611079
0.8085606181715628	0.6088847808396839	1.7031476726227137	1.1185541966032766	0.7095106063564942	0.4034400100219255	1.1652922902724632	1.5838111274528883	0.7699859499096324	1.434812249246743	0.9917253336305888	1.7039475423752937	1.5763591667719414	2.168387747125892	1.856919809156203	2.0126537781410474	2.0126537781410474	2.0126537781410474	2.0126537781410474	2.0126537781410474	2.0126537781410474	2.0126537781410474	2.0126537781410474	2.0126537781410474	2.0126537781410474	2.0126537781410474	2.0126537781410474	2.0126537781410474	2.0126537781410474	2.0126537781410474	2.0126537781410474	2.0126537781410474	2.0126537781410474	2.0126537781410474	2.0126537781410474	2.0126537781410474	2.0126537781410474	2.0126537781410474	2.0126537781410474	2.0126537781410474	2.0126537781410474	2.0126537781410474	2.0126537781410474	2.0126537781410474	2.0126537781410474	2.0126537781410474	2.0126537781410474	2.0126537781410474	2.0126537781410474	2.0126537781410474
0.6141443585680831	0.6956062348218367	0.6581479436945257	0.8389001142775637	0.7272094763099302	0.7866483927139729	0.7754102663271015	0.8048444487051172	0.8671036492216313	0.856880963171196	0.8441842952565186	0.7910773989146127	0.9904271055668301	0.9398162125765528	0.794893398782597	0.7783547935931044	0.8855607915065425	0.9471761730002779	0.7205052013344855	1.0115011668692953	0.9495369704568623	1.0098951351488823	0.846777515265547	0.8317031193935038	0.8392403173295253	0.8392403173295253	0.8392403173295253	0.8392403173295253	0.8392403173295253	0.8392403173295253	0.8392403173295253	0.8392403173295253	0.8392403173295253	0.8392403173295253	0.8392403173295253	0.8392403173295253	0.8392403173295253	0.8392403173295253	0.8392403173295253	0.8392403173295253	0.8392403173295253	0.8392403173295253	0.8392403173295253	0.8392403173295253	0.8392403173295253	0.8392403173295253	0.8392403173295253	0.8392403173295253	0.8392403173295253	0.8392403173295253
0.6354815254562711	0.8070844760444186	0.6472589706680643	0.7901118162422314	0.8814256412353605	0.9185717207195487	1.4675432536211088	0.9861532826221894	0.8046216872009391	1.1251820357983502	0.9983689595168175	0.9300141431279519	1.0627697164303773	1.007052623332714	1.2739411243957515	1.4427930261618669	1.1771904970069635	1.1564874364554147	1.1927727134091277	1.2966870277361229	1.2695658576438393	1.0381455933590473	1.0953612346585635	1.0847437643218574	1.0900524994902103	1.0900524994902103	1.0900524994902103	1.0900524994902103	1.0900524994902103	1.0900524994902103	1.0900524994902103	1.0900524994902103	1.0900524994902103	1.0900524994902103	1.0900524994902103	1.0900524994902103	1.0900524994902103	1.0900524994902103	1.0900524994902103	1.0900524994902103	1.0900524994902103	1.0900524994902103	1.0900524994902103	1.0900524994902103	1.0900524994902103	1.0900524994902103	1.0900524994902103	1.0900524994902103	1.0900524994902103	1.0900524994902103
0.7698670096366246	0.6458977927487837	0.4923651477295508	0.6097145699239426	0.4179945760291776	0.6773085368244506	0.5263733806374963	0.9115918649470112	0.6186892196534244	0.6435548396058638	0.5746160489288749	0.7085240869095721	0.7050950066720116	0.668766556494214	0.7542590704771746	0.8986527524780671	0.6990146106570412	0.6823091432803801	0.5281379667335504	0.6829585514907238	0.7046980710966047	0.8089308562067554	0.589997201036193	0.8585450786692993	0.9440957636454924	0.6160414572654209	0.5948045765131978	0.8474599866205386	0.6116407573786937	0.6518591171493018	0.6317499372639978	0.6317499372639978	0.6317499372639978	0.6317499372639978	0.6317499372639978	0.6317499372639978	0.6317499372639978	0.6317499372639978	0.6317499372639978	0.6317499372639978	0.6317499372639978	0.6317499372639978	0.6317499372639978	0.6317499372639978	0.6317499372639978	0.6317499372639978	0.6317499372639978	0.6317499372639978	0.6317499372639978	0.6317499372639978
0.7171131579764259	0.5042975173020995	0.5269345079185608	0.5098026975682245	0.7136102092076009	0.6838846243075407	0.7742212717794982	0.6566646749421718	0.6806085840354384	0.6759715329066475	0.6263688735861831	0.8389525395074913	0.719355316675197	0.7791539280913441	0.7791539280913441	0.7791539280913441	0.7791539280913441	0.7791539280913441	0.7791539280913441	0.7791539280913441	0.7791539280913441	0.7791539280913441	0.7791539280913441	0.7791539280913441	0.7791539280913441	0.7791539280913441	0.7791539280913441	0.7791539280913441	0.7791539280913441	0.7791539280913441	0.7791539280913441	0.7791539280913441	0.7791539280913441	0.7791539280913441	0.7791539280913441	0.7791539280913441	0.7791539280913441	0.7791539280913441	0.7791539280913441	0.7791539280913441	0.7791539280913441	0.7791539280913441	0.7791539280913441	0.7791539280913441	0.7791539280913441	0.7791539280913441	0.7791539280913441	0.7791539280913441	0.7791539280913441	0.7791539280913441
0.5053228626786622	0.5915483202890207	0.5692486024377016	0.5543883812379363	0.47327907156684135	0.5033629523987689	0.6775341899613533	0.7621523925524274	0.5711129387574041	0.41581838331521265	0.745683380544286	0.6716761265541629	0.6660495888729842	0.4828347065272803	0.4593714321547287	0.5793412624308474	0.4326165561816886	0.581305345920058	0.5783913232720156	0.3859467437224453	0.5217798380792338	0.5559721263345608	0.630456146105402	0.39393342385444896	0.5381464855590788	0.46603995470676385	0.46603995470676385	0.46603995470676385	0.46603995470676385	0.46603995470676385	0.46603995470676385	0.46603995470676385	0.46603995470676385	0.46603995470676385	0.46603995470676385	0.46603995470676385	0.46603995470676385	0.46603995470676385	0.46603995470676385	0.46603995470676385	0.46603995470676385	0.46603995470676385	0.46603995470676385	0.46603995470676385	0.46603995470676385	0.46603995470676385	0.46603995470676385	0.46603995470676385	0.46603995470676385	0.46603995470676385
0.4754651804581054	0.5417231195146016	0.5511259268825597	0.5133494827276146	0.6081972528675796	0.6750921999979957	0.7367142291180752	0.7598997999831472	0.6967675712884538	0.7622197099982615	0.6529950903728063	0.7451592007915703	0.7296578635486749	0.7164670441433113	0.718407545152897	0.9068975091874272	0.9096001949211329	0.9064330666668828	0.733835323204911	0.6699737077701143	0.8293837681648625	0.8562170778810594	0.7266559887917202	0.7311586037986396	0.7490303645571301	0.6636973280808461	0.7063638463189882	0.7063638463189882	0.7063638463189882	0.7063638463189882	0.7063638463189882	0.7063638463189882	0.7063638463189882	0.7063638463189882	0.7063638463189882	0.7063638463189882	0.7063638463189882	0.7063638463189882	0.7063638463189882	0.7063638463189882	0.7063638463189882	0.7063638463189882	0.7063638463189882	0.7063638463189882	0.7063638463189882	0.7063638463189882	0.7063638463189882	0.7063638463189882	0.7063638463189882	0.7063638463189882
0.7687263194348611	0.44486523164739783	0.6783640658168477	0.5949764816458769	1.0589481637398057	1.3623238718343977	1.0072574687362181	0.9820000104767151	0.9042510203956772	0.8842637889673328	0.9392333329134305	1.237714726346362	0.9194815968058974	0.9723447378217138	0.8659746153967334	1.00836271608797	0.7405037182083488	1.3661834792656862	1.4677565278987539	1.7093829421298528	1.1017062872647905	1.2553354084903223	1.8020523367524162	1.7132729487721698	1.3370005109591148	1.2123301763076333	1.274665343633374	1.274665343633374	1.274665343633374	1.274665343633374	1.274665343633374	1.274665343633374	1.274665343633374	1.274665343633374	1.274665343633374	1.274665343633374	1.274665343633374	1.274665343633374	1.274665343633374	1.274665343633374	1.274665343633374	1.274665343633374	1.274665343633374	1.274665343633374	1.274665343633374	1.274665343633374	1.274665343633374	1.274665343633374	1.274665343633374	1.274665343633374
0.5328562253861957	0.6267124108347658	0.7792805798456283	0.7074773811017843	0.7536320785982142	0.7397600549373925	0.8549438252388881	0.931365134217271	0.7920807588637008	0.9288160131202701	0.9137581047049661	0.9518118306564863	0.8392411597549528	0.9095475160556407	0.9290914108868076	0.8487994494241423	0.9750993069966868	1.0004841217332943	0.9710795085676542	0.9047189411624533	1.1246542592151658	1.038914268386495	0.9319483030023498	1.074528295920868	0.9556570497646001	1.0241133593734735	0.9898852045690367	0.9898852045690367	0.9898852045690367	0.9898852045690367	0.9898852045690367	0.9898852045690367	0.9898852045690367	0.9898852045690367	0.9898852045690367	0.9898852045690367	0.9898852045690367	0.9898852045690367	0.9898852045690367	0.9898852045690367	0.9898852045690367	0.9898852045690367	0.9898852045690367	0.9898852045690367	0.9898852045690367	0.9898852045690367	0.9898852045690367	0.9898852045690367	0.9898852045690367	0.9898852045690367
0.37089077983302793	0.38345994433754205	0.5961455849580529	0.481160206711736	0.6439413783912606	0.777411741723631	0.6028454985714283	0.7937316886087546	0.7092323289302249	0.7635326800536054	0.7840428769698565	0.8315546262216786	0.5714400825413717	0.9631975668376221	0.8171562768221564	0.7938948584951104	0.8418500935571293	0.8036848394919761	0.8446420766788575	0.6938556720252903	0.7436051585582543	1.0292960973153897	0.746281303352537	0.8438422691044795	0.7547737770346398	0.7993080230695596	0.7993080230695596	0.7993080230695596	0.7993080230695596	0.7993080230695596	0.7993080230695596	0.7993080230695596	0.7993080230695596	0.7993080230695596	0.7993080230695596	0.7993080230695596	0.7993080230695596	0.7993080230695596	0.7993080230695596	0.7993080230695596	0.7993080230695596	0.7993080230695596	0.7993080230695596	0.7993080230695596	0.7993080230695596	0.7993080230695596	0.7993080230695596	0.7993080230695596	0.7993080230695596	0.7993080230695596
0.9965824644383965	0.8051904871432425	1.0916468887256117	1.0569421153472218	0.557308179055607	0.9683572378161177	1.0123228048413742	1.1094536410434146	0.9165312960841147	0.8749753929832312	0.8175538709460521	0.86898133295691	0.8312382843069931	0.9699323223677396	1.0429539619691592	0.9032500662668447	0.5554371054431905	0.747357338372582	0.7950296854499844	0.7387415174081405	0.7493389983921486	0.9189692420121225	0.7936112382320231	0.6351962260235406	1.1661396651826212	0.9006679456030809	0.9006679456030809	0.9006679456030809	0.9006679456030809	0.9006679456030809	0.9006679456030809	0.9006679456030809	0.9006679456030809	0.9006679456030809	0.9006679456030809	0.9006679456030809	0.9006679456030809	0.9006679456030809	0.9006679456030809	0.9006679456030809	0.9006679456030809	0.9006679456030809	0.9006679456030809	0.9006679456030809	0.9006679456030809	0.9006679456030809	0.9006679456030809	0.9006679456030809	0.9006679456030809	0.9006679456030809
0.5205455437005122	0.6443810301522818	0.7770228157081082	0.7332460095943054	0.584267317546061	0.7845144529146086	0.8076088426760736	0.7844623012682999	0.8883436555182918	0.7877268309844163	0.7396578988759488	0.784573994870043	0.8154440705398494	0.6966872317322496	0.8964916685336116	0.976230069433113	0.972540003254672	0.8190017944061405	0.8857119633560874	0.9364379281100015	0.7319809951563399	0.7281680284847498	0.927289345793672	0.7975963480457806	0.8874340708465115	0.8425152094461461	0.8425152094461461	0.8425152094461461	0.8425152094461461	0.8425152094461461	0.8425152094461461	0.8425152094461461	0.8425152094461461	0.8425152094461461	0.8425152094461461	0.8425152094461461	0.8425152094461461	0.8425152094461461	0.8425152094461461	0.8425152094461461	0.8425152094461461	0.8425152094461461	0.8425152094461461	0.8425152094461461	0.8425152094461461	0.8425152094461461	0.8425152094461461	0.8425152094461461	0.8425152094461461	0.8425152094461461
0.8563632603497696	0.7364082049150406	0.9553782936546013	0.9053632641594541	0.8499003159158224	0.7440606719123869	0.7734189276736514	0.8078947679979932	0.9140807723254711	0.8280896745371148	0.6914917724438865	0.7273136351022162	0.6426409531743886	0.7389981354329843	0.7928977770922528	0.6876026626999712	0.8444628244107256	0.4662712463392596	0.7298064281702735	0.7178574073460369	0.7238319177581551	0.7238319177581551	0.7238319177581551	0.7238319177581551	0.7238319177581551	0.7238319177581551	0.7238319177581551	0.7238319177581551	0.7238319177581551	0.7238319177581551	0.7238319177581551	0.7238319177581551	0.7238319177581551	0.7238319177581551	0.7238319177581551	0.7238319177581551	0.7238319177581551	0.7238319177581551	0.7238319177581551	0.7238319177581551	0.7238319177581551	0.7238319177581551	0.7238319177581551	0.7238319177581551	0.7238319177581551	0.7238319177581551	0.7238319177581551	0.7238319177581551	0.7238319177581551	0.7238319177581551
0.5322643219754023	0.835525267348856	0.7758249436759136	0.7828792969936419	0.6968206459014427	0.8310455656927662	0.9067719548133062	0.7520903799601798	0.8086651127312542	0.9457836331049674	0.8318654798849624	0.9252658802560184	0.8724742038273982	0.9776552498718782	0.8674364588080091	0.8834275124471416	0.9253959569273388	0.9488804057075532	1.005375463296671	0.8406932812279319	0.9230343722623015	0.9230343722623015	0.9230343722623015	0.9230343722623015	0.9230343722623015	0.9230343722623015	0.9230343722623015	0.9230343722623015	0.9230343722623015	0.9230343722623015	0.9230343722623015	0.9230343722623015	0.9230343722623015	0.9230343722623015	0.9230343722623015	0.9230343722623015	0.9230343722623015	0.9230343722623015	0.9230343722623015	0.9230343722623015	0.9230343722623015	0.9230343722623015	0.9230343722623015	0.9230343722623015	0.9230343722623015	0.9230343722623015	0.9230343722623015	0.9230343722623015	0.9230343722623015	0.9230343722623015
0.5181272980351693	0.4909620070653972	0.41475819498448385	0.537919049002749	0.22112117368553905	0.6865809640492918	0.8919334721429719	0.646726610901015	0.6107880679995924	0.8651179586841343	0.555974632330905	1.3020813018740707	1.032661857573572	0.888666843538121	0.9597478833969569	0.6721602779748254	0.977876828253402	0.6695621806344959	0.705436230618745	0.6594514808886743	0.8255863602118015	0.9224940154740194	0.8531456624466959	0.8164583459068189	1.030656291355629	1.1775790209158492	0.8780932200023437	1.0278361204590964	1.0278361204590964	1.0278361204590964	1.0278361204590964	1.0278361204590964	1.0278361204590964	1.0278361204590964	1.0278361204590964	1.0278361204590964	1.0278361204590964	1.0278361204590964	1.0278361204590964	1.0278361204590964	1.0278361204590964	1.0278361204590964	1.0278361204590964	1.0278361204590964	1.0278361204590964	1.0278361204590964	1.0278361204590964	1.0278361204590964	1.0278361204590964	1.0278361204590964
0.6182858154467629	0.741391780620807	0.6160448517114713	0.5463543820364171	0.34515368986819706	0.49975816125547484	0.5468349838568166	0.7864274078299085	0.5510573211935385	0.4297799346957666	0.5869297531361365	0.5035795081968015	0.5367701339722746	0.6192565018044212	0.6951368859866471	0.5351483481783416	0.4089343537429027	0.5663109298875634	0.2991905441487004	0.707435031099784	0.7550853678603201	0.9868642578963975	0.5774040175049578	0.37742628247141297	0.47741514998818535	0.47741514998818535	0.47741514998818535	0.47741514998818535	0.47741514998818535	0.47741514998818535	0.47741514998818535	0.47741514998818535	0.47741514998818535	0.47741514998818535	0.47741514998818535	0.47741514998818535	0.47741514998818535	0.47741514998818535	0.47741514998818535	0.47741514998818535	0.47741514998818535	0.47741514998818535	0.47741514998818535	0.47741514998818535	0.47741514998818535	0.47741514998818535	0.47741514998818535	0.47741514998818535	0.47741514998818535	0.47741514998818535
0.7624032703452911	0.6144003487695415	0.8405908590823167	0.7955358921852742	0.7905868082291488	0.756625915892556	0.7853436314349611	0.5793243908150931	0.8666557065869054	0.6370252177954154	0.6160929282425497	0.7625515017851464	0.7817959033774194	0.6886604132840728	0.6918846538791843	0.8762797611283888	0.8840186987353776	0.6555184008868762	1.012336129047668	0.7287295709996923	0.7322770387389095	0.8670782372259198	0.7469801143028737	0.9093566334119757	0.7023389856889244	1.0705179354011758	0.8864284605450501	0.8864284605450501	0.8864284605450501	0.8864284605450501	0.8864284605450501	0.8864284605450501	0.8864284605450501	0.8864284605450501	0.8864284605450501	0.8864284605450501	0.8864284605450501	0.8864284605450501	0.8864284605450501	0.8864284605450501	0.8864284605450501	0.8864284605450501	0.8864284605450501	0.8864284605450501	0.8864284605450501	0.8864284605450501	0.8864284605450501	0.8864284605450501	0.8864284605450501	0.8864284605450501
0.6937296489275245	0.1631434791769152	0.27526143582882234	0.5071700496745708	0.16852160735730168	0.4450164119520081	0.26392471426584774	0.5098675385563489	0.18965447812354325	0.22160767201080395	0.32583940425590435	0.38552107529010277	0.33338601030953274	0.24862737515737243	0.28395725101962743	0.22549531251360347	0.2833836337287705	0.4993196743261781	0.3215221200395835	0.2681552384494339	0.17990915856198403	0.6000269911536902	0.11286773260322723	0.35644736187845866	0.35644736187845866	0.35644736187845866	0.35644736187845866	0.35644736187845866	0.35644736187845866	0.35644736187845866	0.35644736187845866	0.35644736187845866	0.35644736187845866	0.35644736187845866	0.35644736187845866	0.35644736187845866	0.35644736187845866	0.35644736187845866	0.35644736187845866	0.35644736187845866	0.35644736187845866	0.35644736187845866	0.35644736187845866	0.35644736187845866	0.35644736187845866	0.35644736187845866	0.35644736187845866	0.35644736187845866	0.35644736187845866	0.35644736187845866
0.7132521380846405	0.6682848598708891	0.5798584994884382	0.8086960971670231	0.6313420244451461	0.5904121758259165	0.49911086917931957	0.5436266544917647	0.6745175992496244	0.6166018242344647	0.5712491386995685	0.7770069005975376	0.6616403618427117	0.6279832989802251	0.6219950055316114	0.5240982666263476	0.6069573951183821	0.5202067861286636	0.7090013859128287	0.5647547013085032	0.36559548912633977	0.46517509521742156	0.46517509521742156	0.46517509521742156	0.46517509521742156	0.46517509521742156	0.46517509521742156	0.46517509521742156	0.46517509521742156	0.46517509521742156	0.46517509521742156	0.46517509521742156	0.46517509521742156	0.46517509521742156	0.46517509521742156	0.46517509521742156	0.46517509521742156	0.46517509521742156	0.46517509521742156	0.46517509521742156	0.46517509521742156	0.46517509521742156	0.46517509521742156	0.46517509521742156	0.46517509521742156	0.46517509521742156	0.46517509521742156	0.46517509521742156	0.46517509521742156	0.46517509521742156
0.388270026407212	0.45731906996520305	0.42738464331430687	0.5446368547913655	0.48609839037492125	0.4683056639164765	0.48769786544172	0.4779671019611672	0.3414625333807143	0.5170318159219388	0.43437854667049	0.5914527440089308	0.5822175590226607	0.4999392885138191	0.398479806917794	0.5512096558864318	0.5581174971120247	0.4939988057587481	0.36982268773171495	0.3895678817128491	0.5231360636865637	0.5425280890794344	0.7331642953782824	0.6476376281051559	0.5549310252559939	0.6334562252802508	0.5686451897306002	0.6256010958475536	0.7017196369199081	0.8115399670775039	0.672401829442439	0.6205291938980941	0.7241259247070482	0.6723275593025712	0.6723275593025712	0.6723275593025712	0.6723275593025712	0.6723275593025712	0.6723275593025712	0.6723275593025712	0.6723275593025712	0.6723275593025712	0.6723275593025712	0.6723275593025712	0.6723275593025712	0.6723275593025712	0.6723275593025712	0.6723275593025712	0.6723275593025712	0.6723275593025712
0.6225871035498688	0.6631672035244994	0.5613316903854817	0.6270327352125019	0.8982314569686217	0.643303294232489	0.59410944720315	0.6161987822323185	0.7090281530203548	0.5874259499236911	0.7644585468706842	0.8293804019882774	0.7868295903159301	0.7121884264890036	0.7684430425261132	0.8195504301415175	0.5641576550251836	0.5238801196900752	0.733896827971452	0.7773925413585383	0.846887870608167	0.6434966483963046	0.812883504091369	0.8688629632775553	0.7102207223885012	0.8632913610002485	0.7820674791326008	0.7454868590185039	0.6358415897265595	0.5257768917660078	0.6932800264252528	0.6638896308936055	0.6829516101921149	0.6734206205428603	0.6734206205428603	0.6734206205428603	0.6734206205428603	0.6734206205428603	0.6734206205428603	0.6734206205428603	0.6734206205428603	0.6734206205428603	0.6734206205428603	0.6734206205428603	0.6734206205428603	0.6734206205428603	0.6734206205428603	0.6734206205428603	0.6734206205428603	0.6734206205428603
0.8586784663780221	0.9438087137048972	0.776661256278868	0.8577146717539624	0.908744563730711	0.9484227020276423	0.8032157896191028	0.9102425007262005	0.9635489551273705	0.9723456668014283	0.7718138702065964	0.797548409307844	0.9158414217292935	0.7226418863657253	0.8737034334484526	0.8789111028811909	0.8467932226416879	0.8084061770618208	0.8014793046524149	0.7328924287302813	0.7127687158335484	0.7228305722819149	0.7228305722819149	0.7228305722819149	0.7228305722819149	0.7228305722819149	0.7228305722819149	0.7228305722819149	0.7228305722819149	0.7228305722819149	0.7228305722819149	0.7228305722819149	0.7228305722819149	0.7228305722819149	0.7228305722819149	0.7228305722819149	0.7228305722819149	0.7228305722819149	0.7228305722819149	0.7228305722819149	0.7228305722819149	0.7228305722819149	0.7228305722819149	0.7228305722819149	0.7228305722819149	0.7228305722819149	0.7228305722819149	0.7228305722819149	0.7228305722819149	0.7228305722819149
0.5083256744101254	0.461100435563479	0.44641770460191904	0.5494873979003212	0.4113157471427825	0.5185320728847512	0.4167201270315743	0.5020705627599795	0.4872301749125814	0.49580479500681424	0.49997777646970315	0.4018886543044511	0.4785724664163699	0.42018966278275627	0.5369365929028281	0.4656216482206602	0.48642684994478214	0.4066375686018909	0.5269274086891772	0.397760622067262	0.4472651797878766	0.6720094128792562	0.4400167789787111	0.41405709409531477	0.42703693653701297	0.42703693653701297	0.42703693653701297	0.42703693653701297	0.42703693653701297	0.42703693653701297	0.42703693653701297	0.42703693653701297	0.42703693653701297	0.42703693653701297	0.42703693653701297	0.42703693653701297	0.42703693653701297	0.42703693653701297	0.42703693653701297	0.42703693653701297	0.42703693653701297	0.42703693653701297	0.42703693653701297	0.42703693653701297	0.42703693653701297	0.42703693653701297	0.42703693653701297	0.42703693653701297	0.42703693653701297	0.42703693653701297
0.7276496332233455	0.697480032367445	0.7617588562439196	0.7626669815462993	0.8154324729042491	0.70025746274209	0.9254995221192092	0.8375229750149593	0.793059081186722	0.7754115755123078	0.7039280119578958	0.7990471704811233	0.6849057302242408	0.8198890142802423	0.7714641893357781	0.7520749521559729	0.7769903629238657	0.7217442691734667	0.7995085910227778	0.8362900844440417	0.6097136956281644	0.8469233313141638	0.699528656614462	0.6335024162249931	0.7355338597635989	0.5874652458772361	0.6614995528204176	0.6614995528204176	0.6614995528204176	0.6614995528204176	0.6614995528204176	0.6614995528204176	0.6614995528204176	0.6614995528204176	0.6614995528204176	0.6614995528204176	0.6614995528204176	0.6614995528204176	0.6614995528204176	0.6614995528204176	0.6614995528204176	0.6614995528204176	0.6614995528204176	0.6614995528204176	0.6614995528204176	0.6614995528204176	0.6614995528204176	0.6614995528204176	0.6614995528204176	0.6614995528204176
0.4857500314174129	0.6905656953075214	0.7781714468837421	0.5524913265389013	0.7276816757560175	0.7646994773692566	0.8127481461413097	0.8732317021524674	0.8683536124623132	0.8392384799869708	0.7728548737740836	0.8623474172026704	0.805237148858977	0.7936305321532977	0.9405756224682214	0.6682630680943243	0.8064317254832664	0.7453092295188154	0.749011520076348	0.7862276423260092	0.7676195812011786	0.7676195812011786	0.7676195812011786	0.7676195812011786	0.7676195812011786	0.7676195812011786	0.7676195812011786	0.7676195812011786	0.7676195812011786	0.7676195812011786	0.7676195812011786	0.7676195812011786	0.7676195812011786	0.7676195812011786	0.7676195812011786	0.7676195812011786	0.7676195812011786	0.7676195812011786	0.7676195812011786	0.7676195812011786	0.7676195812011786	0.7676195812011786	0.7676195812011786	0.7676195812011786	0.7676195812011786	0.7676195812011786	0.7676195812011786	0.7676195812011786	0.7676195812011786	0.7676195812011786
0.5996491611901446	0.6887795696717197	0.6720576414077613	0.7045381365792648	0.8299652374629266	0.670071730581496	0.74654319378342	0.8384612889941071	0.7160581766055836	0.6978682293598076	0.6019951184202383	0.8325256769732889	0.7705378923839883	0.6730817277979622	0.8030420749053393	0.9171505251666263	0.843641171085281	0.9737248391630106	0.8838005484704957	0.9191552881341316	0.9587314315840769	0.8937462230389687	0.9262388273115227	0.9262388273115227	0.9262388273115227	0.9262388273115227	0.9262388273115227	0.9262388273115227	0.9262388273115227	0.9262388273115227	0.9262388273115227	0.9262388273115227	0.9262388273115227	0.9262388273115227	0.9262388273115227	0.9262388273115227	0.9262388273115227	0.9262388273115227	0.9262388273115227	0.9262388273115227	0.9262388273115227	0.9262388273115227	0.9262388273115227	0.9262388273115227	0.9262388273115227	0.9262388273115227	0.9262388273115227	0.9262388273115227	0.9262388273115227	0.9262388273115227
0.965148251351675	0.6641942090451779	0.9124581189076548	0.7326274338638719	0.7225161013816007	0.891962225323191	0.9010810593455936	0.9100404882871335	0.8440643296807419	0.8222598247814124	0.964416333803909	0.8241479641283996	0.810149510471907	0.7726333957618502	0.8593627162467968	0.7271052894445695	0.8441573927545429	0.6906885501138755	0.8589050353599921	1.0981188509588917	0.9785119431594419	0.9785119431594419	0.9785119431594419	0.9785119431594419	0.9785119431594419	0.9785119431594419	0.9785119431594419	0.9785119431594419	0.9785119431594419	0.9785119431594419	0.9785119431594419	0.9785119431594419	0.9785119431594419	0.9785119431594419	0.9785119431594419	0.9785119431594419	0.9785119431594419	0.9785119431594419	0.9785119431594419	0.9785119431594419	0.9785119431594419	0.9785119431594419	0.9785119431594419	0.9785119431594419	0.9785119431594419	0.9785119431594419	0.9785119431594419	0.9785119431594419	0.9785119431594419	0.9785119431594419
0.7366656631042162	0.8152228591201223	0.8285881542439413	0.7909472080276846	0.6142975436503242	0.7268579113516241	0.8481524037485991	0.9161601685253133	0.85850840859307	0.7566189451976492	0.6505760481009274	0.8067517125509616	0.8848280371098781	0.7150988228127804	0.691337796547004	0.5590003050030987	0.7755368588258574	0.5754177983737468	0.5354596750812906	0.8295331641488425	0.6583037250536354	0.616217281369707	0.6998467035181244	0.6580319924439156	0.6580319924439156	0.6580319924439156	0.6580319924439156	0.6580319924439156	0.6580319924439156	0.6580319924439156	0.6580319924439156	0.6580319924439156	0.6580319924439156	0.6580319924439156	0.6580319924439156	0.6580319924439156	0.6580319924439156	0.6580319924439156	0.6580319924439156	0.6580319924439156	0.6580319924439156	0.6580319924439156	0.6580319924439156	0.6580319924439156	0.6580319924439156	0.6580319924439156	0.6580319924439156	0.6580319924439156	0.6580319924439156	0.6580319924439156
0.5484029332791454	0.7644725315831927	0.610871114534417	0.5439338894131308	0.5742822389467707	0.7249803746961295	0.6382784928953731	0.5540151997335037	0.9004692940168998	0.4829503031555861	0.8613332613735815	0.7376367158067315	0.7295143698884575	0.7143220135522731	0.6148366553354305	0.7330535793945173	0.4957819391800055	0.8836691998498132	0.7817041177326515	0.4777825481572828	0.7235307066231755	0.5749644586050946	0.6492475826141351	0.6492475826141351	0.6492475826141351	0.6492475826141351	0.6492475826141351	0.6492475826141351	0.6492475826141351	0.6492475826141351	0.6492475826141351	0.6492475826141351	0.6492475826141351	0.6492475826141351	0.6492475826141351	0.6492475826141351	0.6492475826141351	0.6492475826141351	0.6492475826141351	0.6492475826141351	0.6492475826141351	0.6492475826141351	0.6492475826141351	0.6492475826141351	0.6492475826141351	0.6492475826141351	0.6492475826141351	0.6492475826141351	0.6492475826141351	0.6492475826141351
0.7952546962917222	0.7953064093286139	0.598403252787759	0.7917227073067028	0.6756695223091557	0.6742452477277554	0.5594013218076715	0.5869046105953099	0.8275499984941115	0.7913950316859071	0.703950613161853	0.5654456759367418	0.6518852272987216	0.7144445209434	0.7267990203800319	0.46929065844623646	0.6627404663965446	0.9468546583536857	0.8015927414778511	0.5811554884289568	0.8097908756835922	0.7854362122333352	0.8969656388231674	0.724761272211402	0.9117921923981436	0.7383894309920246	0.799861371694359	0.6742668873009754	0.6144884864325987	0.6179787418179747	0.8506824065331973	0.7343305741755861	0.7343305741755861	0.7343305741755861	0.7343305741755861	0.7343305741755861	0.7343305741755861	0.7343305741755861	0.7343305741755861	0.7343305741755861	0.7343305741755861	0.7343305741755861	0.7343305741755861	0.7343305741755861	0.7343305741755861	0.7343305741755861	0.7343305741755861	0.7343305741755861	0.7343305741755861	0.7343305741755861
0.7209877550183437	0.870878263421956	0.7837019133855259	0.8881801313301394	0.8509204350881769	0.8609392844811501	0.8966544266726068	0.6729819617258553	0.7957763414608425	0.9675869954379899	0.913151720243252	0.8416362718035854	0.8182176720195017	0.8288718195740788	1.0855227900081381	0.8736186812815062	1.0145870699230728	0.866037536265181	0.7674655546221906	0.7322600929642737	0.7712761112516439	0.6259794728759214	0.8356847831599131	0.9433644086872436	0.7440396599357937	1.0587603070214808	0.8178904298172645	0.7583732974963371	0.8325890876715057	0.753124353712742	0.7282535912308508	0.7406889724717963	0.7406889724717963	0.7406889724717963	0.7406889724717963	0.7406889724717963	0.7406889724717963	0.7406889724717963	0.7406889724717963	0.7406889724717963	0.7406889724717963	0.7406889724717963	0.7406889724717963	0.7406889724717963	0.7406889724717963	0.7406889724717963	0.7406889724717963	0.7406889724717963	0.7406889724717963	0.7406889724717963
0.897203736803457	0.9452399672029348	1.0668227153956542	1.1160889328852515	0.9453094717689761	0.6634295350759649	0.9579788218281352	0.9705048932328092	0.8664548201585134	0.7571490992836237	0.8806740802840777	0.711468704256883	0.912858315539165	0.9755174135682536	0.8187059038160305	0.7914733490915847	0.9313211706584097	0.6624115708450065	1.028635046732	0.832210898009127	1.0210744472536235	0.9266426726313752	0.9266426726313752	0.9266426726313752	0.9266426726313752	0.9266426726313752	0.9266426726313752	0.9266426726313752	0.9266426726313752	0.9266426726313752	0.9266426726313752	0.9266426726313752	0.9266426726313752	0.9266426726313752	0.9266426726313752	0.9266426726313752	0.9266426726313752	0.9266426726313752	0.9266426726313752	0.9266426726313752	0.9266426726313752	0.9266426726313752	0.9266426726313752	0.9266426726313752	0.9266426726313752	0.9266426726313752	0.9266426726313752	0.9266426726313752	0.9266426726313752	0.9266426726313752
1.3853093564081411	0.31392182362642207	0.22977278048303187	0.4739377526638945	0.7340925820479433	0.5226216237356655	0.7052472178025625	1.0500163671390657	0.892828319239686	0.6716773080475928	0.9140726826792391	0.07871622359298774	0.12515373391346252	1.159942568491604	0.6766207218945086	0.5588491204495468	0.5588491204495468	0.6301832115740339	0.5437472526560561	0.5576094836271086	0.462321882444138	0.5099656830356233	0.5099656830356233	0.5099656830356233	0.5099656830356233	0.5099656830356233	0.5099656830356233	0.5099656830356233	0.5099656830356233	0.5099656830356233	0.5099656830356233	0.5099656830356233	0.5099656830356233	0.5099656830356233	0.5099656830356233	0.5099656830356233	0.5099656830356233	0.5099656830356233	0.5099656830356233	0.5099656830356233	0.5099656830356233	0.5099656830356233	0.5099656830356233	0.5099656830356233	0.5099656830356233	0.5099656830356233	0.5099656830356233	0.5099656830356233	0.5099656830356233	0.5099656830356233
0.5412174799787781	0.5984585093111505	0.47985430590597544	0.7725133732957273	0.4669377567734364	0.4445070545126704	0.5743632981890094	0.48677955094707176	0.7765616776229168	0.6938385079672127	0.7869119315992653	0.7895454072914274	0.6226437112708283	0.7561324493669387	0.5991004190673022	0.7730238378614486	0.6227127911480729	0.7123600826484107	0.5400524273568977	0.8257744613849288	0.7530591977289929	0.9066574224911425	0.8246499388299396	0.6632933303683602	0.6342929833166092	0.6941548236052714	0.5987683894123231	0.6652365565336585	0.6440058804441585	0.6546212184889086	0.6546212184889086	0.6546212184889086	0.6546212184889086	0.6546212184889086	0.6546212184889086	0.6546212184889086	0.6546212184889086	0.6546212184889086	0.6546212184889086	0.6546212184889086	0.6546212184889086	0.6546212184889086	0.6546212184889086	0.6546212184889086	0.6546212184889086	0.6546212184889086	0.6546212184889086	0.6546212184889086	0.6546212184889086	0.6546212184889086
0.7640192458314673	0.875512653338656	0.8563689107590426	0.6719160384078128	0.7882234581785291	0.8416855681709837	0.6016255115970613	0.8085013874150131	0.8144291077984526	0.8207605556594701	0.997618783534878	1.1028586069525117	0.9517181091799699	1.2600180292031993	1.116283234387558	1.1277661584180325	1.2918154911860746	1.3060324739055205	1.2653944235918617	1.2317236404694873	1.1836832128367119	1.0503264957532075	1.2510990889314912	1.3179823591237763	1.0861842923945035	0.9308314089789443	1.1557852774509558	1.2517582943942351	1.2396332589243213	1.4012351295811363	1.2698489019631045	1.2372432608904456	1.218511096534983	1.240355126320117	1.0792608936329644	1.1598080099765409	1.1598080099765409	1.1598080099765409	1.1598080099765409	1.1598080099765409	1.1598080099765409	1.1598080099765409	1.1598080099765409	1.1598080099765409	1.1598080099765409	1.1598080099765409	1.1598080099765409	1.1598080099765409	1.1598080099765409	1.1598080099765409
0.6563307201414086	0.3972937565233119	0.45217938802583474	0.5393601439159031	0.4146351387011787	0.5017017958477147	0.614737921894506	0.5485381747191737	0.6712497456496623	0.7136937866893639	0.6722703776613467	0.6281088726010342	0.6698604124986616	0.5136745232720669	0.48937533513969717	0.5288564233200289	0.543796040448928	0.6606864442062362	0.5789852274979727	0.5405426457217897	0.7009600834747918	0.6807977291022103	0.6851785743630748	0.7701387115018372	0.8097311919079336	0.6373680578350861	0.7606635898207612	0.7477683695288774	0.7988719586344668	0.6676427222291978	0.5106646249096937	0.642085149337157	0.6311137105256253	0.6547651684715206	0.8401004109605007	0.8081985701828788	0.5757755242145053	0.7259480857342682	0.7292778911085378	0.7296614367848353	0.7294696639466867	0.7294696639466867	0.7294696639466867	0.7294696639466867	0.7294696639466867	0.7294696639466867	0.7294696639466867	0.7294696639466867	0.7294696639466867	0.7294696639466867
0.9099202189220373	0.7260306912544522	0.714819508681237	0.8083061162565366	0.7289318851326578	0.6404318345134931	0.7093971085508336	0.6309456829685258	0.6620580335538966	0.8635005993445344	0.6036562149815559	0.8040498567577484	0.7315859637228891	0.7694466513256697	0.7438883107819179	0.6449875092063136	0.8220957748514045	0.6997401238943687	0.7524953418930156	0.6904592474279051	0.8340993860926282	0.614631804159965	0.6372433545119299	0.6507866786505532	0.6662202740350787	0.6585034763428159	0.6585034763428159	0.6585034763428159	0.6585034763428159	0.6585034763428159	0.6585034763428159	0.6585034763428159	0.6585034763428159	0.6585034763428159	0.6585034763428159	0.6585034763428159	0.6585034763428159	0.6585034763428159	0.6585034763428159	0.6585034763428159	0.6585034763428159	0.6585034763428159	0.6585034763428159	0.6585034763428159	0.6585034763428159	0.6585034763428159	0.6585034763428159	0.6585034763428159	0.6585034763428159	0.6585034763428159
0.6628611280337054	0.7426903428008996	0.6831123819797414	0.6632527407629395	0.6963197552052485	0.5242391659140093	0.5349522241033282	0.5196660209294269	0.651219842051647	0.672917776298803	0.6100643761777745	0.827431226970229	0.7043971979948459	0.586331217184639	0.5471482330434406	0.560163084191619	0.6008041749928902	0.7427752456833637	0.6656748615007809	0.744618236178586	0.5241650890989569	0.5900059020687438	0.7067586185958397	0.7217920166197012	0.6233940398386006	0.5985406784888958	0.6969350113850639	0.58960616392224	0.5629185352641536	0.5830842837825089	0.7070424524188365	0.6450633681006727	0.6450633681006727	0.6450633681006727	0.6450633681006727	0.6450633681006727	0.6450633681006727	0.6450633681006727	0.6450633681006727	0.6450633681006727	0.6450633681006727	0.6450633681006727	0.6450633681006727	0.6450633681006727	0.6450633681006727	0.6450633681006727	0.6450633681006727	0.6450633681006727	0.6450633681006727	0.6450633681006727
0.5133644458792077	0.5183520330837634	0.02303237392918192	0.40226372400273824	0.8431642977456484	0.1451612120623039	0.42772643755772277	0.6831680724744955	0.47874731473118165	0.38103862541291966	0.17847173000874844	0.17351991778521303	0.7586250003535213	0.6764089771677471	0.3069647204166697	0.07164356537044736	0.5318299447955857	0.4159241666236568	0.916681944437505	0.21923511705855378	0.0024096857321935	0.7798548432023923	0.08821590979384718	0.3903453491115733	0.3711554166837564	0.24660055601639153	0.30887798635007396	0.30887798635007396	0.30887798635007396	0.30887798635007396	0.30887798635007396	0.30887798635007396	0.30887798635007396	0.30887798635007396	0.30887798635007396	0.30887798635007396	0.30887798635007396	0.30887798635007396	0.30887798635007396	0.30887798635007396	0.30887798635007396	0.30887798635007396	0.30887798635007396	0.30887798635007396	0.30887798635007396	0.30887798635007396	0.30887798635007396	0.30887798635007396	0.30887798635007396	0.30887798635007396
0.5809358872736513	0.6637959846763386	0.6851631519894897	0.7143272521146515	0.8121417062138814	0.9156578314255026	0.9139772917663647	1.048242367761417	1.0049852616209398	1.1289419526360795	1.0458075888323828	1.1904099442446148	1.0684173415996114	0.9846754285902339	1.0633739300825116	1.091889330257441	1.2007203580445214	1.0594163205127254	0.9779112008242506	1.0379749146509367	1.0227583331435546	1.099443824715176	1.0910520076902908	1.0952479162027333	1.0952479162027333	1.0952479162027333	1.0952479162027333	1.0952479162027333	1.0952479162027333	1.0952479162027333	1.0952479162027333	1.0952479162027333	1.0952479162027333	1.0952479162027333	1.0952479162027333	1.0952479162027333	1.0952479162027333	1.0952479162027333	1.0952479162027333	1.0952479162027333	1.0952479162027333	1.0952479162027333	1.0952479162027333	1.0952479162027333	1.0952479162027333	1.0952479162027333	1.0952479162027333	1.0952479162027333	1.0952479162027333	1.0952479162027333
0.6194117722214889	0.7944969943276955	0.7873127619188768	0.7870023552822865	0.6593482319322287	0.8559540317219463	0.5255113080294713	0.741663669122032	0.9383001601405426	0.5510584367578819	0.5982877623906746	0.7863594625193212	0.7612281263291176	0.7456234214738517	0.6287386363731821	0.9501498722961699	0.6857523575819068	0.8907321516088998	0.6912489405161	0.9825099248972028	0.6782275892075667	0.6145205744703411	0.5751814188977966	0.7006183441058397	0.5633311076222338	0.6927866400269672	0.9036714432055146	0.7023405159133106	0.41023985648798567	0.6665825933710817	0.5854687385627486	0.6260256659669152	0.6260256659669152	0.6260256659669152	0.6260256659669152	0.6260256659669152	0.6260256659669152	0.6260256659669152	0.6260256659669152	0.6260256659669152	0.6260256659669152	0.6260256659669152	0.6260256659669152	0.6260256659669152	0.6260256659669152	0.6260256659669152	0.6260256659669152	0.6260256659669152	0.6260256659669152	0.6260256659669152
0.01619597827900981	0.5159099956813449	0.7380806706377843	0.8078446816276068	0.27494201211968416	0.8161680303890851	0.8805685079279753	0.29324562450557784	0.9899350600296569	0.72815084041219	1.5065810047778603	1.022614827327148	0.8176057901457758	0.9911534172295516	0.3359803683765297	1.3043204100275405	1.0131633609375401	1.086816392455088	0.8911809492855088	1.2576660000876618	0.9178153219179336	0.6007292800029141	1.2245332909941387	1.5425526415882558	1.015373419936711	1.5935659149104706	1.0815648429673583	1.564807552409626	0.705871320726706	1.3346236262781228	1.4032184644307648	1.764242381455631	1.4889188860491025	0.8895898198023218	1.68808017085424	1.8381470685694825	1.0667182639714385	1.103067811023318	1.0848930374973784	1.0848930374973784	1.0848930374973784	1.0848930374973784	1.0848930374973784	1.0848930374973784	1.0848930374973784	1.0848930374973784	1.0848930374973784	1.0848930374973784	1.0848930374973784	1.0848930374973784
0.1674358014237825	0.4756112313623178	0.7062170518932952	0.8091844095309059	0.7457512120180316	1.2924679625735263	0.978405055270724	1.2171110642714567	0.8276379427336321	1.5230421446017337	1.1050149766280972	1.4767990349567675	0.8430621757365729	1.108186125264136	1.597717700034514	1.192429767232089	2.224694842422405	2.0456996824816738	0.6610725908464706	1.6907797355459886	2.058697512747887	1.309201909227743	1.7095185087461484	1.2419494710766723	1.369913608752629	1.4940267810649257	1.4515594469372561	1.4063462321761913	1.6387382685821092	1.022762112742376	2.0992568802902936	1.8238490847429065	1.5909385061054822	2.5506250059169995	2.0090236151192635	2.0825169819187215	2.3542950507366265	2.4862392114678884	1.915538322509955	1.8283142147853721	1.9601910986490674	2.4763632792611965	2.1123509358659094	2.129257642966026	2.120804289415968	2.120804289415968	2.120804289415968	2.120804289415968	2.120804289415968	2.120804289415968
0.4035389682721123	0.24623859105075177	0.2609602700018302	0.5129627510220597	0.4462350376519779	0.3509186937033564	0.34395911855782046	0.6794676392014704	0.6683195018752252	0.5648273050043638	0.676275298129084	0.5167645026004569	0.5281765143973304	0.5486560389444192	0.2976508579841629	0.6739759768045305	0.5757939574411555	0.4456730019719744	0.7222442918300597	0.5800241307859187	0.6733484483596411	0.6165544646901807	0.8340511515784339	0.7770997692408936	0.8113621302010313	0.6149863811286677	0.908750106496277	0.6063688698378925	0.921364126940695	0.6709379383227391	0.8463188939629768	0.8730443246929774	0.4847398213932791	0.9779861744593094	0.5708806033745139	0.7193481543938594	0.9838690438299176	0.7920705260304843	0.8509186533341926	0.7257488954374682	1.0146617891684597	0.623071417917116	0.9375235876054839	1.0795479555037506	0.7425223696170354	0.911035162560393	0.911035162560393	0.911035162560393	0.911035162560393	0.911035162560393
0.7134224545056007	0.6747659810642682	0.7534197960840582	1.0109904508327303	0.8029327183485958	0.8258316158216146	0.6083273571871346	0.7203397731774525	0.7543873046705522	0.5584897075154586	0.9499922499602496	0.8109955871340536	0.7919748874181094	0.7797552497839082	0.8710429760459685	0.6311194959780047	0.8747890946637054	0.8093708101921306	0.752199343505061	0.8710974648896784	0.9282363000149666	0.8718058274473757	1.1148219014660807	0.7640168430234477	0.972190837599294	1.1350329093276477	1.1113133855523403	1.0303319313405248	1.021147592104298	0.8545675600029806	1.0521024934595202	0.9386142486329263	1.1666575587769774	1.211819043388885	1.1214849514783014	1.1123009807656552	1.1297214298000886	1.0345640272001033	1.180763471903911	1.1076637495520072	1.1076637495520072	1.1076637495520072	1.1076637495520072	1.1076637495520072	1.1076637495520072	1.1076637495520072	1.1076637495520072	1.1076637495520072	1.1076637495520072	1.1076637495520072
0.533929773734097	0.40052728585822	0.5834778438655578	0.6317315802268232	0.8399629518494224	0.9416294695326752	0.833324429086668	0.2306308876955252	0.4332143866670957	0.33192263718131043	0.33192263718131043	0.33192263718131043	0.33192263718131043	0.33192263718131043	0.33192263718131043	0.33192263718131043	0.33192263718131043	0.33192263718131043	0.33192263718131043	0.33192263718131043	0.33192263718131043	0.33192263718131043	0.33192263718131043	0.33192263718131043	0.33192263718131043	0.33192263718131043	0.33192263718131043	0.33192263718131043	0.33192263718131043	0.33192263718131043	0.33192263718131043	0.33192263718131043	0.33192263718131043	0.33192263718131043	0.33192263718131043	0.33192263718131043	0.33192263718131043	0.33192263718131043	0.33192263718131043	0.33192263718131043	0.33192263718131043	0.33192263718131043	0.33192263718131043	0.33192263718131043	0.33192263718131043	0.33192263718131043	0.33192263718131043	0.33192263718131043	0.33192263718131043	0.33192263718131043
0.0	0.0002536799089941389	0.11285248452780626	0.1258705586103402	0.0025140068579525042	0.08900532267791503	0.19037613398229572	0.21545458174002524	0.004601137233942242	0.5616102392666532	0.32772836723536275	0.34561180965584803	0.5130231761431637	0.08847889105334399	0.4059734694834276	0.4889914252071511	0.4303304687054857	0.5194357186013027	0.4310307155000365	0.5614810134120882	0.49625586445606246	0.49625586445606246	0.49625586445606246	0.49625586445606246	0.49625586445606246	0.49625586445606246	0.49625586445606246	0.49625586445606246	0.49625586445606246	0.49625586445606246	0.49625586445606246	0.49625586445606246	0.49625586445606246	0.49625586445606246	0.49625586445606246	0.49625586445606246	0.49625586445606246	0.49625586445606246	0.49625586445606246	0.49625586445606246	0.49625586445606246	0.49625586445606246	0.49625586445606246	0.49625586445606246	0.49625586445606246	0.49625586445606246	0.49625586445606246	0.49625586445606246	0.49625586445606246	0.49625586445606246
0.604016899743138	0.8314520701461282	0.8418452405972273	0.5365234432908179	0.35472493797578153	0.8391841574362737	0.641887947561079	0.6264501812889065	0.526897134848786	1.1483607575834325	0.9022402714064461	0.8859551076541325	1.199652166520184	0.836167668321023	0.8953114243432078	1.4113903355580764	1.487595005369395	1.1639795456387094	0.7251407234267607	1.213130406761859	0.5865878156505144	0.857510873128257	0.5517975446378	0.7781758103996212	1.0246818733559395	0.8215441449140277	0.8612045051998098	1.4727513004859871	1.4448649707014767	1.1871938630297139	1.1186271912353707	0.6276799221908298	0.8731535567131001	0.8731535567131001	0.8731535567131001	0.8731535567131001	0.8731535567131001	0.8731535567131001	0.8731535567131001	0.8731535567131001	0.8731535567131001	0.8731535567131001	0.8731535567131001	0.8731535567131001	0.8731535567131001	0.8731535567131001	0.8731535567131001	0.8731535567131001	0.8731535567131001	0.8731535567131001
0.5003722399532078	0.7694841078578446	0.7186462176952039	0.4235403636726545	0.8743246128865166	0.566769140343141	0.7846420857960317	0.7283631072698964	0.6041844121090693	0.5810557009415223	0.7332824333869497	0.7683727375405413	0.6144317804211861	0.6466304290267129	0.629707689684017	0.48632152860844857	0.5565601609759112	0.4453974205700502	0.6650116286090485	0.46703920798113	0.5812684798083263	0.6935239464498122	0.6727178529652313	0.6831208997075217	0.6831208997075217	0.6831208997075217	0.6831208997075217	0.6831208997075217	0.6831208997075217	0.6831208997075217	0.6831208997075217	0.6831208997075217	0.6831208997075217	0.6831208997075217	0.6831208997075217	0.6831208997075217	0.6831208997075217	0.6831208997075217	0.6831208997075217	0.6831208997075217	0.6831208997075217	0.6831208997075217	0.6831208997075217	0.6831208997075217	0.6831208997075217	0.6831208997075217	0.6831208997075217	0.6831208997075217	0.6831208997075217	0.6831208997075217
0.41817557537541544	0.7683763643261146	1.055581350894679	0.6347531376997863	0.5461959407197887	0.9259140390513706	0.8798167566280085	0.7106502850961351	0.8174349256931551	1.1435380871281304	0.6044071972276815	0.8739726421779062	0.8739726421779062	0.8739726421779062	0.8739726421779062	0.8739726421779062	0.8739726421779062	0.8739726421779062	0.8739726421779062	0.8739726421779062	0.8739726421779062	0.8739726421779062	0.8739726421779062	0.8739726421779062	0.8739726421779062	0.8739726421779062	0.8739726421779062	0.8739726421779062	0.8739726421779062	0.8739726421779062	0.8739726421779062	0.8739726421779062	0.8739726421779062	0.8739726421779062	0.8739726421779062	0.8739726421779062	0.8739726421779062	0.8739726421779062	0.8739726421779062	0.8739726421779062	0.8739726421779062	0.8739726421779062	0.8739726421779062	0.8739726421779062	0.8739726421779062	0.8739726421779062	0.8739726421779062	0.8739726421779062	0.8739726421779062	0.8739726421779062
0.8969974398961775	0.7030312676637576	0.780636480143055	0.919041220766078	0.6991473777805477	0.7123340480874214	0.7783576853033977	0.9467084757935881	0.6941189668068216	0.4836050033952112	0.8224278497704967	0.7341356196455564	0.606441097460509	0.8482295250205787	0.6348208047596792	0.9458452018749409	0.660306465238468	0.8558226286858382	0.8799874216257415	0.7581118939794507	0.7899839408076237	0.6827960879189162	0.7381426768947483	0.9790636855252645	0.8250980116196166	0.5326638199958426	0.6464205774558781	0.5068036227939099	0.576612100124894	0.576612100124894	0.576612100124894	0.576612100124894	0.576612100124894	0.576612100124894	0.576612100124894	0.576612100124894	0.576612100124894	0.576612100124894	0.576612100124894	0.576612100124894	0.576612100124894	0.576612100124894	0.576612100124894	0.576612100124894	0.576612100124894	0.576612100124894	0.576612100124894	0.576612100124894	0.576612100124894	0.576612100124894
0.058471307286173745	0.11847287616236145	0.3516675284168736	0.290492032706136	0.5440738946460826	0.4610181505573591	0.7758779688742	1.0605608299919869	0.8171877564014943	1.0939966042060532	0.9198999149161616	1.3594583682313426	1.0860497251807988	1.3982474249372787	0.7331702676602305	1.503802053586138	1.3578614121285806	1.1610907539985138	1.3716852920626041	1.2414014776781999	1.8523380640001839	1.9837572087902633	1.231422223818301	1.4645068993991313	1.305215706826947	1.520114696710172	1.3284503057114747	1.1833134881439216	1.5786544834494904	1.5303915013063598	1.0790871304625498	1.2226717269317358	1.1508794286971427	1.1508794286971427	1.1508794286971427	1.1508794286971427	1.1508794286971427	1.1508794286971427	1.1508794286971427	1.1508794286971427	1.1508794286971427	1.1508794286971427	1.1508794286971427	1.1508794286971427	1.1508794286971427	1.1508794286971427	1.1508794286971427	1.1508794286971427	1.1508794286971427	1.1508794286971427
0.3426656876471358	0.37115401339518217	0.5101062159209272	0.3789025177041701	0.17759914099655072	0.5338299279162878	0.2809431620764894	0.6108002446716927	0.6275012784114247	0.38796744850066356	0.34934015160511045	0.059959007549555896	0.2856337028766453	0.6326786077084882	0.28487273653519274	0.4333653341672851	0.2703459605561689	0.38846853418206445	0.5761384407699968	0.3214861909800626	0.5119416179983303	0.5906363490670786	0.33716099316289644	0.3889306328825965	0.5789496588286881	0.44898210705645175	0.4638192329257946	0.3471611400621198	0.6372564105031895	0.7535914848178064	1.2609623792800544	1.1987455759080887	1.0720687515768694	1.2910708019610435	0.8311964569607793	1.1130281147107555	0.9721122858357673	0.9721122858357673	0.9721122858357673	0.9721122858357673	0.9721122858357673	0.9721122858357673	0.9721122858357673	0.9721122858357673	0.9721122858357673	0.9721122858357673	0.9721122858357673	0.9721122858357673	0.9721122858357673	0.9721122858357673
0.6036253377474807	0.5169339931576321	0.6022563700841429	0.6535447506917782	0.5139628461761239	0.6961051754623572	0.5328078459848786	0.689612174886283	0.5652688099240891	0.6620911089250667	0.5071011584326811	0.5715345968145263	0.5682442408137452	0.6379021681651214	0.707438341580421	0.6992357336149965	0.6261452384321571	0.7959971889404289	0.5946985576791507	0.7378345127815149	0.6420633093534016	0.46020368402739875	0.4927730123834537	0.6240934940908055	0.5166971784010211	0.6507751668542262	0.6039983711836273	0.480808379507633	0.6602657967862997	0.5587726158261079	0.7060920246407115	0.6324323202334098	0.6324323202334098	0.6324323202334098	0.6324323202334098	0.6324323202334098	0.6324323202334098	0.6324323202334098	0.6324323202334098	0.6324323202334098	0.6324323202334098	0.6324323202334098	0.6324323202334098	0.6324323202334098	0.6324323202334098	0.6324323202334098	0.6324323202334098	0.6324323202334098	0.6324323202334098	0.6324323202334098
0.622035562592102	0.5768753893881884	0.8479955584280968	0.6586907407788425	0.6351824406264063	0.7634665731710524	0.367632583606932	0.7160908383477171	0.6750896326286784	0.9826872800330365	1.067925264833346	0.577223823492759	0.7814828588973046	0.8292644454716762	0.7224818639085323	0.7097651919635851	0.6299793135080208	0.5832842454263295	0.5046759847776193	0.7714425712141278	0.8023330385415959	0.4798199130833831	0.7128668974306005	0.6422696650394554	0.5320688107642162	0.8391040863600463	0.58506155303015	0.6208610040448787	0.6855818759417768	0.43907994722834853	0.5019532294037273	0.5578052026417204	0.43940437445590974	0.6563034754806427	0.45024161829075743	0.4829424548764645	0.5925678242766491	0.5377551395765569	0.5377551395765569	0.5377551395765569	0.5377551395765569	0.5377551395765569	0.5377551395765569	0.5377551395765569	0.5377551395765569	0.5377551395765569	0.5377551395765569	0.5377551395765569	0.5377551395765569	0.5377551395765569
0.11038597267952961	0.09881246040995086	0.12510410237013356	0.18045090352172174	0.04223661809078512	0.012732159528291955	0.11079361966594632	0.0561019271739528	0.4531846565654002	1.1658307335809512	1.3072614626335077	1.0266806570865952	1.1187450691576304	1.2432122499056593	1.205898012898963	1.4929550097281274	1.3580055529436479	1.9619140470333585	1.156888339699774	1.342163347805705	1.2233565219834668	1.2317904586889357	1.5194938407042557	1.203986322105263	1.4635585698761777	1.7078609435860976	1.5573614646717995	1.374502496695879	1.195376119490768	1.6107915450621366	1.5840170122684982	2.2717550338048063	1.9278860230366521	1.9278860230366521	1.9278860230366521	1.9278860230366521	1.9278860230366521	1.9278860230366521	1.9278860230366521	1.9278860230366521	1.9278860230366521	1.9278860230366521	1.9278860230366521	1.9278860230366521	1.9278860230366521	1.9278860230366521	1.9278860230366521	1.9278860230366521	1.9278860230366521	1.9278860230366521
0.18889924513881795	0.2121128058954447	0.17386977340204687	0.15174829878554993	0.08434809840489298	0.1312109796386994	0.2574966536727142	0.2114469674459157	0.1396761752082383	0.11195277793631665	0.22356649205781515	0.02784508557616559	0.09204963012518419	0.2764568420591078	0.12174521737317438	0.02546262475153515	0.2598869794401791	0.30789155992854045	0.27976575675089144	0.1951751181429761	0.1534203393215271	0.13820209303615918	0.1207159868218447	0.2776480748511021	0.19248677905952213	0.2724744958791621	0.0014316364570571116	0.02665385516385037	0.26142139258141267	0.3418769875208618	0.6702510051642748	0.5060639963425683	0.5060639963425683	0.5060639963425683	0.5060639963425683	0.5060639963425683	0.5060639963425683	0.5060639963425683	0.5060639963425683	0.5060639963425683	0.5060639963425683	0.5060639963425683	0.5060639963425683	0.5060639963425683	0.5060639963425683	0.5060639963425683	0.5060639963425683	0.5060639963425683	0.5060639963425683	0.5060639963425683
0.18614696770325498	0.13800270463002084	0.16019161684501895	0.08720890753919833	0.08126171533202464	0.07280930120116284	0.03507979205870531	0.07260421471540922	0.14761629156599868	0.17608419343447143	0.3350798410162102	0.3119612814000702	0.2413631488672441	0.4041597745100106	0.2181616942108049	0.2530165027571207	0.2748513124915868	0.2869488647374453	0.2207720852921768	0.042968741385722986	0.2784090598420819	0.26868379054917735	0.3576885891499427	0.15348217597360383	0.10566094193010897	0.4573360168457868	0.4553081365144396	0.3019109847715604	0.744496326947921	0.3445659726120088	0.43024445421580215	0.47732027920950837	0.6057373931259463	0.4778321063571898	0.8053856202671912	0.4228837994045476	0.8235993117878722	0.7401266459774988	0.7513267530176366	0.6345122118069643	0.6929194824123004	0.6929194824123004	0.6929194824123004	0.6929194824123004	0.6929194824123004	0.6929194824123004	0.6929194824123004	0.6929194824123004	0.6929194824123004	0.6929194824123004
0.6127690221659203	0.7543518360321501	0.7134178301247212	0.7628216533630866	0.5133852533419344	0.5087066022938547	0.5463146984667331	0.7373018589029219	0.7806719320356147	0.5055251422502844	0.5852388231227335	0.6054385173230082	0.6005530392575045	0.5737215990402327	0.6568505722684573	0.42925743178937165	0.6326675944502761	0.5300399746854071	0.49416717344297	0.6760777172305681	0.5478181291457346	0.6005705660356524	0.5299457779236139	0.3600596640794469	0.4545787074672348	0.5590795836183995	0.5812612670528652	0.4687468185285844	0.5801762195472504	0.642442678075413	0.5516938376347734	0.5608880285329425	0.5763792864893863	0.5574832825869681	0.6484753428400246	0.6029793127134964	0.6029793127134964	0.6029793127134964	0.6029793127134964	0.6029793127134964	0.6029793127134964	0.6029793127134964	0.6029793127134964	0.6029793127134964	0.6029793127134964	0.6029793127134964	0.6029793127134964	0.6029793127134964	0.6029793127134964	0.6029793127134964
0.5497917374742001	0.44429596428504153	0.36816730572953943	0.5454806789621912	0.5721942192647625	0.5498588483503687	0.6284480876649116	0.2028061793913268	0.4951467652067769	0.4203057503071875	0.527976250471324	0.5767603941601279	0.8524887010238203	0.40135545263420686	0.39060152781999646	0.578279561380974	0.5466302776122226	0.30805409072765844	0.5471708270020256	0.44614883352487666	0.3887252997129946	0.3816572420316519	0.6512745133287334	0.4544858598660244	0.5836232506849782	0.28731627388580167	0.5696769632834795	0.6132804848302138	0.5349394961219651	0.34395120645599064	0.4394453512889779	0.4394453512889779	0.4394453512889779	0.4394453512889779	0.4394453512889779	0.4394453512889779	0.4394453512889779	0.4394453512889779	0.4394453512889779	0.4394453512889779	0.4394453512889779	0.4394453512889779	0.4394453512889779	0.4394453512889779	0.4394453512889779	0.4394453512889779	0.4394453512889779	0.4394453512889779	0.4394453512889779	0.4394453512889779
0.39893391834956904	0.8371546252622486	0.9024975461699755	0.6012285549286667	0.9225159346798925	0.16618174177922265	0.7958694780684737	1.4435461264155263	0.7895133220008517	0.47206447180037203	0.2951129105538059	1.0414062439504344	1.701358094961029	0.9919713472045962	0.9378689602191872	0.38610547012122987	0.16096185710889663	0.20997034501392606	0.6331534485471152	0.5576822994377973	0.5573230380854285	0.19910849409407108	0.06492385796514868	1.2580009964789738	0.3331755974584572	0.32660005003098386	0.8464096040359643	0.6256694393538004	0.44925181357302185	0.7903099266658008	0.3026457798342607	0.2598773182775843	0.5263947190425805	0.7424738206941135	0.22921623094264162	0.4858450258183776	0.4858450258183776	0.4858450258183776	0.4858450258183776	0.4858450258183776	0.4858450258183776	0.4858450258183776	0.4858450258183776	0.4858450258183776	0.4858450258183776	0.4858450258183776	0.4858450258183776	0.4858450258183776	0.4858450258183776	0.4858450258183776
0.47596432973225683	0.3198526042885885	0.5834651015754827	0.3027461943629405	0.6675931022312137	0.5227308176788729	0.5253561067530321	0.4961449693944729	0.4814601792594389	0.6469122321041167	0.4440271455163488	0.32320537938381044	0.5092966205921013	0.6549558134671176	0.39479150790130413	0.4101540714641605	0.47608020919044497	0.6372259882711216	0.7405482164422128	0.5256771199069271	0.4695991908704325	0.520847047572872	0.5115104617515023	0.5641472609406981	0.4291549052946218	0.5839152652402039	0.6264148448128819	0.509632996455636	0.5592192476982766	0.510141204172503	0.3915709266803415	0.43473913459225066	0.46662486785361534	0.38778647451255543	0.6171266223281141	0.5024565484203347	0.5024565484203347	0.5024565484203347	0.5024565484203347	0.5024565484203347	0.5024565484203347	0.5024565484203347	0.5024565484203347	0.5024565484203347	0.5024565484203347	0.5024565484203347	0.5024565484203347	0.5024565484203347	0.5024565484203347	0.5024565484203347
0.892773487563443	0.5922093582160722	0.7490040231882247	0.686830603556673	0.5918472493222106	0.8696156773312325	0.96382251279181	0.790724016887314	0.68406477471736	0.6441091794528836	1.0357956907355754	0.9039426159285447	0.95422965204743	0.9495337333949785	0.8179289525304946	0.8950246562909645	0.893056926321382	0.9610399449684495	0.7381255312279653	1.048963234411057	1.3042802193680332	0.7978137716334323	1.0062466994063937	1.1555964562778673	0.8881148044994347	0.9695771847248201	1.0685423483704666	0.9365594771132464	0.758276635773395	0.9517347839944031	0.975808739706824	0.9637717618506134	0.9637717618506134	0.9637717618506134	0.9637717618506134	0.9637717618506134	0.9637717618506134	0.9637717618506134	0.9637717618506134	0.9637717618506134	0.9637717618506134	0.9637717618506134	0.9637717618506134	0.9637717618506134	0.9637717618506134	0.9637717618506134	0.9637717618506134	0.9637717618506134	0.9637717618506134	0.9637717618506134
0.5135814187315906	0.561645617502017	0.615597188030622	0.47062838500430804	0.558296397771963	0.720396475977233	0.5494003516090787	0.6476576051908751	0.6065111527571024	0.7145229072284074	0.6771575822422721	0.8058255069710515	0.9610092836834269	0.604819340241837	0.5636717341675931	0.5589080109677218	0.5936860819633892	0.7635490882774553	0.7105523610162979	0.7250348008081539	0.6339693462799955	0.6805214982344666	0.592577761313533	0.6522096261632248	0.619269640442766	0.669969484513938	0.8612560782687136	0.7649370802244625	0.6910717399228957	0.571878464846497	0.6662471064878469	0.5760057298325179	0.6211264181601823	0.6211264181601823	0.6211264181601823	0.6211264181601823	0.6211264181601823	0.6211264181601823	0.6211264181601823	0.6211264181601823	0.6211264181601823	0.6211264181601823	0.6211264181601823	0.6211264181601823	0.6211264181601823	0.6211264181601823	0.6211264181601823	0.6211264181601823	0.6211264181601823	0.6211264181601823
0.26814183210976544	0.3341115385175973	0.3176813008054947	0.4075658753733708	0.4882838204323789	0.4967827522846731	0.608337189138363	0.7605204456985029	0.6226148774041523	0.7348056692518488	0.7990291408711055	0.660514988934171	0.834052220418269	0.7922562785204083	0.7157721975398803	0.8369927837955439	0.6210882040361198	0.8135835596635315	0.840749210480639	0.7449930943255192	0.8723070393180284	0.8080524752270629	0.6657237118080878	0.8867498661485712	0.9213225667095031	1.0925150041516227	0.9983237438841192	1.045419374017871	1.045419374017871	1.045419374017871	1.045419374017871	1.045419374017871	1.045419374017871	1.045419374017871	1.045419374017871	1.045419374017871	1.045419374017871	1.045419374017871	1.045419374017871	1.045419374017871	1.045419374017871	1.045419374017871	1.045419374017871	1.045419374017871	1.045419374017871	1.045419374017871	1.045419374017871	1.045419374017871	1.045419374017871	1.045419374017871
0.6527958376485371	0.6566671461269441	0.7455542062596601	0.7215297058259237	0.726827380294278	0.6994545415175052	0.6757012825982234	0.884244374375628	0.8708387472150495	0.9302976569956244	1.0128768554195808	1.0201567924790336	0.9372484138912304	0.8413277726696158	0.9926893883343986	1.0013252088628244	1.2470491455284525	1.160588106870885	1.098488916231654	1.0449484805882934	1.1225198101003082	1.2183015536048232	1.1380507844960643	1.1545656859660607	1.1762637334721537	1.068803284266587	1.1051651117105663	1.0196509292763385	0.9873851087693137	1.0472931630854025	0.9908379830226501	0.8659307382266973	1.0798934699927472	1.2331992743235427	1.1575030903730832	0.9867854569815883	1.1058194233877268	1.100483299493943	1.1325212132190352	1.1775468944015874	1.2167007872948943	1.1016977961993732	1.1731667360760107	1.1308682162363988	1.294626455370552	1.108618343023279	1.056269167648047	1.0824437553356627	1.0824437553356627	1.0824437553356627
0.0	0.0	0.0	0.0	0.33540892711916687	0.0031342878639996157	0.22129868135340797	0.28452745237253496	0.319695544730178	0.25583423298620317	0.39234842868503195	0.2250655099422554	0.01084021126651875	0.5594797749282469	0.11411024576575887	0.28452745237253496	0.22756725708140718	0.11411024576575887	0.7598552823710504	1.0498636607261156	0.3144857532085625	0.30364554194204374	0.7891225356672701	0.4177557847132886	0.6282748436190688	0.4855355005401865	0.0644938524688227	0.0	0.2851599930973828	0.632889907505534	0.6205689202165495	0.4670499516955255	1.0436860719455292	0.7553680118205274	0.7553680118205274	0.7553680118205274	0.7553680118205274	0.7553680118205274	0.7553680118205274	0.7553680118205274	0.7553680118205274	0.7553680118205274	0.7553680118205274	0.7553680118205274	0.7553680118205274	0.7553680118205274	0.7553680118205274	0.7553680118205274	0.7553680118205274	0.7553680118205274
0.07182680797002979	0.0	0.0	0.0	0.0	0.5169066218899587	0.01991298188119177	0.0	0.0	0.9868626329667513	0.2096154032910854	0.11731036530575818	0.0	0.0	0.0	0.0	0.0	0.5169066218899587	0.47571355730091763	0.832279284593419	0.3199682599873545	0.5226641681140839	0.11731036530575818	0.17118047128328054	0.4699560110767925	0.0	0.0	0.3153726627034603	1.0078262703462462	0.4699560110767925	0.1230679115298833	0.2096154032910854	0.16634165741048437	0.16634165741048437	0.16634165741048437	0.16634165741048437	0.16634165741048437	0.16634165741048437	0.16634165741048437	0.16634165741048437	0.16634165741048437	0.16634165741048437	0.16634165741048437	0.16634165741048437	0.16634165741048437	0.16634165741048437	0.16634165741048437	0.16634165741048437	0.16634165741048437	0.16634165741048437
0.5011258910055718	0.5691160805078127	0.6087655892680455	0.670088546004705	0.6719554452249421	0.8436626281715996	0.8299609380520061	0.8959041458764353	0.8383209496054987	0.9186268428133008	0.7144124583481907	0.8872784328908622	0.9124944667236268	0.9169693491026027	0.8492744616856122	0.9138986543508439	0.9145638060311447	0.9899790949234231	0.7369760068407595	0.8383338992455135	0.8119675379980638	0.8251507186217887	0.8251507186217887	0.8251507186217887	0.8251507186217887	0.8251507186217887	0.8251507186217887	0.8251507186217887	0.8251507186217887	0.8251507186217887	0.8251507186217887	0.8251507186217887	0.8251507186217887	0.8251507186217887	0.8251507186217887	0.8251507186217887	0.8251507186217887	0.8251507186217887	0.8251507186217887	0.8251507186217887	0.8251507186217887	0.8251507186217887	0.8251507186217887	0.8251507186217887	0.8251507186217887	0.8251507186217887	0.8251507186217887	0.8251507186217887	0.8251507186217887	0.8251507186217887
0.644739834684055	0.7282867463016809	0.7993124658497017	0.7291899840777856	0.6894704383473691	0.731422124326512	0.6950714086115417	0.826792013420322	0.8671175734008021	0.8295723632193888	0.9380157441956335	0.7714092956403698	0.8238650926095175	0.8326250443071351	0.9701147493203824	0.8578381361353838	0.8857181481907763	0.9042989503218695	0.9908371094127462	0.9424327129890379	0.9075663308411694	0.7473093677652377	0.8274378493032036	0.8274378493032036	0.8274378493032036	0.8274378493032036	0.8274378493032036	0.8274378493032036	0.8274378493032036	0.8274378493032036	0.8274378493032036	0.8274378493032036	0.8274378493032036	0.8274378493032036	0.8274378493032036	0.8274378493032036	0.8274378493032036	0.8274378493032036	0.8274378493032036	0.8274378493032036	0.8274378493032036	0.8274378493032036	0.8274378493032036	0.8274378493032036	0.8274378493032036	0.8274378493032036	0.8274378493032036	0.8274378493032036	0.8274378493032036	0.8274378493032036
0.6218904975329431	0.7815656331151742	0.7187580594553195	0.8032610934210798	0.8075583214389506	0.8821467009261483	0.8096832174543945	0.9267259378243959	0.9211336355717169	0.7194551670850768	0.798713775474207	0.9118548155267502	0.9711945120509315	0.9163007671109749	0.9073890022383989	0.7718665084942437	0.9185948928737967	0.8490623121647051	0.8841969322718334	0.8181377683014799	0.7595536845169228	0.8724992430736749	0.8160264637952989	0.8160264637952989	0.8160264637952989	0.8160264637952989	0.8160264637952989	0.8160264637952989	0.8160264637952989	0.8160264637952989	0.8160264637952989	0.8160264637952989	0.8160264637952989	0.8160264637952989	0.8160264637952989	0.8160264637952989	0.8160264637952989	0.8160264637952989	0.8160264637952989	0.8160264637952989	0.8160264637952989	0.8160264637952989	0.8160264637952989	0.8160264637952989	0.8160264637952989	0.8160264637952989	0.8160264637952989	0.8160264637952989	0.8160264637952989	0.8160264637952989
0.7936209178341437	0.8616372853729583	0.9776002417185767	0.9772370962664386	0.9468997773841406	0.8188608925061179	0.9919092513166103	0.8355705931084252	0.9086858769327546	0.8758610722673534	0.9076272171971367	0.9337932752592843	0.9499626693044912	1.0020529959877942	0.9743120408918198	0.8265992027864717	0.9190241800329528	0.9343610709894393	0.9510127689255817	0.9426869199575104	0.9426869199575104	0.9426869199575104	0.9426869199575104	0.9426869199575104	0.9426869199575104	0.9426869199575104	0.9426869199575104	0.9426869199575104	0.9426869199575104	0.9426869199575104	0.9426869199575104	0.9426869199575104	0.9426869199575104	0.9426869199575104	0.9426869199575104	0.9426869199575104	0.9426869199575104	0.9426869199575104	0.9426869199575104	0.9426869199575104	0.9426869199575104	0.9426869199575104	0.9426869199575104	0.9426869199575104	0.9426869199575104	0.9426869199575104	0.9426869199575104	0.9426869199575104	0.9426869199575104	0.9426869199575104
[truncated: 6 more columns]
