# Supplementary material for: Neuronal tuning aligns dynamically with object and texture manifolds across the visual hierarchy
Source: Nat Neurosci. 2026 Mar 10;29(4):864–75. doi: 10.1038/s41593-026-02207-1 (PMC13061647; doi:10.1038/s41593-026-02207-1)
Supplement: Supplementary file 6 — Average PSTH for each session and thread before or after optimization Fig. 5a. Response rate for each 10 ms time window in csv format to reproduce Fig. 5c. [file 41593_2026_2207_MOESM6_ESM.zip › Figure5C_src_normresp_wdw_130-140_DeePSim_sem.csv]

0	1	2	3	4	5	6	7	8	9	10	11	12	13	14	15	16	17	18	19	20	21	22	23	24	25	26	27	28	29	30	31	32	33	34	35	36	37	38	39	40	41	42	43	44	45	46	47	48	49
0.0660391360426734	0.06501863585077486	0.05062228549009171	0.06863506549911377	0.05203678586880943	0.061583656606976046	0.06160676682369204	0.07058055012088298	0.07023486087914711	0.05868962777293923	0.06736717065436394	0.07190910466778579	0.06399949888050804	0.06603628480708582	0.0669236839085771	0.08372545125958764	0.07201536732395784	0.06267301313270307	0.06460379368540961	0.07357409449886892	0.07334023401263369	0.06482992844629529	0.07287987388687114	0.06366008105081712	0.061325526140894177	0.06544209282488296	0.06384030361517626	0.05517772089035731	0.05867480925879212	0.07623395852150143	0.05427898167961161	0.07065111211108042	0.07617578379213144	0.06751423665675588	0.05639737458849618	0.05477491543632293	0.07028066893793869	0.06397150558497594	0.06485531941113579	0.06962979096727538	0.07203180792525062	0.0779120495751021	0.06610287039877617	0.07822615156443159	0.06806527223766562	0.06853994578631861	0.07264908820306062	0.0705945169946896	0.0705945169946896	0.0705945169946896
0.06117598632872061	0.06741755149124876	0.10772565120124956	0.0998445342397429	0.09005654905906808	0.10245238347719174	0.09122405225569577	0.08853296674780278	0.08146063235743757	0.10878469250705058	0.07730897553213821	0.08855547836975516	0.08685228229822196	0.08589920898822537	0.07129186785616547	0.06984810871952485	0.09001807826690154	0.08368834796366796	0.09662271508905766	0.09632323099975784	0.08344317100020296	0.07998070794938388	0.08591721061632197	0.06926228310127937	0.07750915027400833	0.08126524903406954	0.10187411205687394	0.10194519713835676	0.1000936206545556	0.07116763323392987	0.10061329965789934	0.08918922458821606	0.08136516639112401	0.09138935931290308	0.08209897561601866	0.08674416746446087	0.08674416746446087	0.08674416746446087	0.08674416746446087	0.08674416746446087	0.08674416746446087	0.08674416746446087	0.08674416746446087	0.08674416746446087	0.08674416746446087	0.08674416746446087	0.08674416746446087	0.08674416746446087	0.08674416746446087	0.08674416746446087
0.13386878309765224	0.11684127000414635	0.08963243256184973	0.11705523037663026	0.1339097384971667	0.08884218168882378	0.0813742593448336	0.11106406478078794	0.10850008357109005	0.13376479721988455	0.13766489240235125	0.10365410383447413	0.09514414340637746	0.10643294858346328	0.1258301876569555	0.18773984293749266	0.12371216608515072	0.126956112258413	0.1672699051122707	0.11023942558724528	0.13708577432887106	0.14735762317209883	0.1174039440650851	0.1516799343122343	0.139734037023026	0.16049502036634883	0.14034784005381137	0.11033873108837657	0.13569519724957102	0.11695411443129172	0.1266877770952488	0.12944083799768194	0.1472917962508956	0.13836631712428876	0.13836631712428876	0.13836631712428876	0.13836631712428876	0.13836631712428876	0.13836631712428876	0.13836631712428876	0.13836631712428876	0.13836631712428876	0.13836631712428876	0.13836631712428876	0.13836631712428876	0.13836631712428876	0.13836631712428876	0.13836631712428876	0.13836631712428876	0.13836631712428876
0.08481771040329447	0.06953881684607198	0.056184461693356585	0.056475227740056706	0.06930069140916935	0.0714793945693604	0.0649566737570928	0.05861542037293238	0.0695974289955488	0.06353525160317798	0.06453316949800224	0.07989292245149555	0.07621060679669484	0.06880685503455117	0.08370837441122733	0.07161823021957031	0.07474235459578583	0.07243285626957595	0.0722345071902682	0.071232179326997	0.06705948370718946	0.06521600058858436	0.057233243941647034	0.07659519837907461	0.07238738279380853	0.07073634805039158	0.05682106073210389	0.055480699148492706	0.07001894364256066	0.06163011409195627	0.06312793967883616	0.0642675679007729	0.06467658845766038	0.07415988242397535	0.060672288951391644	0.07070298930795059	0.07033355016890962	0.0659668305450921	0.06815019035700086	0.06815019035700086	0.06815019035700086	0.06815019035700086	0.06815019035700086	0.06815019035700086	0.06815019035700086	0.06815019035700086	0.06815019035700086	0.06815019035700086	0.06815019035700086	0.06815019035700086
0.06063822504559509	0.07445031570873374	0.07525420293172592	0.08999898965612883	0.061432145415030066	0.08459757209132264	0.07984193499219665	0.07468678195980616	0.10338856322548846	0.07715963291285477	0.07362329643915917	0.07954998092583256	0.06787099372772835	0.07310149259786838	0.07036568510140445	0.082614988395418	0.08038591170344353	0.07416935523648306	0.08792194569707448	0.08794699115358728	0.10172086438179419	0.0970848317040719	0.10547880099277675	0.1058388721495097	0.09307377369379295	0.10458805575346053	0.09371473265873538	0.10245663597765506	0.08595796414407857	0.10029232725362493	0.09312514569885175	0.09312514569885175	0.09312514569885175	0.09312514569885175	0.09312514569885175	0.09312514569885175	0.09312514569885175	0.09312514569885175	0.09312514569885175	0.09312514569885175	0.09312514569885175	0.09312514569885175	0.09312514569885175	0.09312514569885175	0.09312514569885175	0.09312514569885175	0.09312514569885175	0.09312514569885175	0.09312514569885175	0.09312514569885175
0.10510440520982044	0.16058210942262555	0.13673676982854535	0.1211068299499812	0.13746720033370194	0.1262075546131517	0.12233000605932014	0.1441516074173857	0.1190943046094586	0.1273679292039811	0.12351437087743976	0.14431532009183168	0.15243226072386248	0.13318191378572006	0.13424630910922278	0.12420102147611761	0.13023131758296613	0.12671944179348982	0.12918057600719357	0.12819406219820412	0.16066994629570633	0.11966828453212229	0.13800611600519325	0.10722521676901121	0.12535819494837788	0.11269742512052101	0.18408874574883208	0.17146120651222604	0.12615258742719462	0.15913134747151575	0.1528735369560704	0.15337375755957844	0.14319012709707563	0.13180313711772962	0.12306360714210976	0.12017494957000026	0.15365841012026596	0.12903863031973659	0.131913603331257	0.14177481946020482	0.1368442113957309	0.1368442113957309	0.1368442113957309	0.1368442113957309	0.1368442113957309	0.1368442113957309	0.1368442113957309	0.1368442113957309	0.1368442113957309	0.1368442113957309
0.19440281736023052	0.1140481051449015	0.1364708931942061	0.132774738885305	0.1415751292642826	0.15056755235865626	0.1605443137670897	0.13848755715521902	0.16404577409779988	0.17692865970127084	0.1576451188468842	0.12773383918713238	0.14475260582697483	0.15756743013775742	0.15075890001144165	0.13914516049523037	0.1342339687923448	0.14587932492890335	0.13290504173682696	0.11807801171333238	0.14823950273904132	0.146016240003713	0.14790144206684752	0.16602399097415588	0.14743474562285755	0.14840112783792195	0.14791793673038975	0.14791793673038975	0.14791793673038975	0.14791793673038975	0.14791793673038975	0.14791793673038975	0.14791793673038975	0.14791793673038975	0.14791793673038975	0.14791793673038975	0.14791793673038975	0.14791793673038975	0.14791793673038975	0.14791793673038975	0.14791793673038975	0.14791793673038975	0.14791793673038975	0.14791793673038975	0.14791793673038975	0.14791793673038975	0.14791793673038975	0.14791793673038975	0.14791793673038975	0.14791793673038975
0.05885695170831558	0.056044527510512844	0.050578282918902144	0.05295279383157072	0.04993099320222103	0.05074153286574791	0.04463379723104394	0.03564921103990405	0.057328234328034994	0.03773260860752583	0.04809977721330811	0.03754612628676335	0.04512176442975221	0.057592374985328286	0.040451926237917345	0.05634869822637518	0.052119570545594664	0.04428900924621543	0.056423715587072966	0.04146007819147838	0.050621223572754455	0.050305520213630134	0.04319808015383521	0.055139420245017313	0.03874558973882078	0.04646094343379734	0.06067370421564901	0.05356732382472317	0.05356732382472317	0.05356732382472317	0.05356732382472317	0.05356732382472317	0.05356732382472317	0.05356732382472317	0.05356732382472317	0.05356732382472317	0.05356732382472317	0.05356732382472317	0.05356732382472317	0.05356732382472317	0.05356732382472317	0.05356732382472317	0.05356732382472317	0.05356732382472317	0.05356732382472317	0.05356732382472317	0.05356732382472317	0.05356732382472317	0.05356732382472317	0.05356732382472317
0.09339570650520083	0.06883846670972871	0.06568183978058463	0.07949991329671936	0.076272399118493	0.07248902722446968	0.07535637409875023	0.07062534001825405	0.061240658553861876	0.06901364787057088	0.0668993959209923	0.07860596821092568	0.07071233486341767	0.05595720994094239	0.06155288836209571	0.058322428025113005	0.06306637112314162	0.06149528966227194	0.05811360724225376	0.07665333376424538	0.08209376025588391	0.07688777660494289	0.07324703383025105	0.0836606540938679	0.07052719217167722	0.06162995143465601	0.061383849626842464	0.07691474845066117	0.07930898618628418	0.07957148544085255	0.07238833272834155	0.08142136645925234	0.060041603385626884	0.07500106994841145	0.06752133666701916	0.06752133666701916	0.06752133666701916	0.06752133666701916	0.06752133666701916	0.06752133666701916	0.06752133666701916	0.06752133666701916	0.06752133666701916	0.06752133666701916	0.06752133666701916	0.06752133666701916	0.06752133666701916	0.06752133666701916	0.06752133666701916	0.06752133666701916
0.09557177618839716	0.10469493162395754	0.1445502362432228	0.11681278241482046	0.12173871581924824	0.10470447293255715	0.1095059727024213	0.10649887845780263	0.07732386978280213	0.11823512801830642	0.10717353906502382	0.13003630898130608	0.10577339797134051	0.08038574164578449	0.10691423412406466	0.10129434145579796	0.10569047217012373	0.115698266638973	0.07470150222866236	0.10560184140373825	0.11432827127580852	0.08746381792311858	0.10882466644164361	0.08485409434235784	0.09289427251974008	0.0979732150691956	0.087667445122808	0.09853438520295783	0.10220640823261719	0.09715585799717294	0.13406859993071946	0.1264567712823338	0.10549793975675785	0.11597735551954583	0.11597735551954583	0.11597735551954583	0.11597735551954583	0.11597735551954583	0.11597735551954583	0.11597735551954583	0.11597735551954583	0.11597735551954583	0.11597735551954583	0.11597735551954583	0.11597735551954583	0.11597735551954583	0.11597735551954583	0.11597735551954583	0.11597735551954583	0.11597735551954583
0.09370383041827021	0.06784926902600487	0.07155936238903061	0.07934315785044992	0.09722672915873509	0.07030729983405962	0.08637048934246465	0.07340965988240393	0.09289280855891914	0.08398899212952415	0.08358249191186079	0.08519973637021099	0.07139215168197355	0.10741038367086146	0.08757934410863677	0.06859300755965982	0.08417790930910672	0.0762839558776857	0.09230954253171837	0.09798455394276401	0.09158052527968695	0.07832279798182322	0.07360431367311711	0.08018240090186238	0.08967378378361937	0.07880556344173098	0.08876380117416167	0.09817339161956509	0.10306194796605467	0.08468606586886818	0.09078205800926879	0.08773406193906849	0.08773406193906849	0.08773406193906849	0.08773406193906849	0.08773406193906849	0.08773406193906849	0.08773406193906849	0.08773406193906849	0.08773406193906849	0.08773406193906849	0.08773406193906849	0.08773406193906849	0.08773406193906849	0.08773406193906849	0.08773406193906849	0.08773406193906849	0.08773406193906849	0.08773406193906849	0.08773406193906849
0.0661121079304793	0.039613921842081776	0.046688303977587775	0.04599465579325262	0.05192166129248393	0.0467340992325098	0.04214292424019247	0.05044921086076251	0.044036610106331586	0.05708834664335037	0.05826075632657309	0.05742265453674416	0.054191265386740864	0.051689696623715205	0.060372250424797755	0.04045243648095678	0.06143942566050082	0.06338089339021923	0.06998090644649871	0.06308359241244839	0.056987403901123446	0.061356368217472326	0.061513808143224706	0.05572510856581837	0.06444014965601508	0.06962672124822931	0.06269170236221693	0.06752973349462141	0.06844881857022658	0.07630817005806154	0.05530548254258579	0.06580682630032367	0.06580682630032367	0.06580682630032367	0.06580682630032367	0.06580682630032367	0.06580682630032367	0.06580682630032367	0.06580682630032367	0.06580682630032367	0.06580682630032367	0.06580682630032367	0.06580682630032367	0.06580682630032367	0.06580682630032367	0.06580682630032367	0.06580682630032367	0.06580682630032367	0.06580682630032367	0.06580682630032367
0.10048799411836006	0.0805398930483422	0.08495449229964491	0.07405790631654281	0.05737511014132333	0.08392851778611142	0.08829469792014326	0.094252287910048	0.07098740473021678	0.08793791405667459	0.07811292348661457	0.10558893485112743	0.08744188851099324	0.09030561491634038	0.07789268632004173	0.09492977152767469	0.09217041826886858	0.08878453941412896	0.09691450132007061	0.09739126715559585	0.07126008473280744	0.10204271706991319	0.09813599759987955	0.10888646865002556	0.10659688967651004	0.08467438877143176	0.08564639703079237	0.08435459304599795	0.099242545453323	0.08005734166205239	0.09140895216116944	0.08573314691161092	0.08573314691161092	0.08573314691161092	0.08573314691161092	0.08573314691161092	0.08573314691161092	0.08573314691161092	0.08573314691161092	0.08573314691161092	0.08573314691161092	0.08573314691161092	0.08573314691161092	0.08573314691161092	0.08573314691161092	0.08573314691161092	0.08573314691161092	0.08573314691161092	0.08573314691161092	0.08573314691161092
0.1120321348961307	0.09424596363870759	0.08687624417559123	0.09007755154560798	0.10029918042026914	0.08011915606570577	0.0899543972122984	0.09103995149123836	0.09777327225900453	0.08834008360065902	0.08405998387132173	0.09369695037011384	0.11750799555359258	0.0819458523934486	0.08593512820051884	0.10496664534841221	0.09010452942663678	0.10110583701107254	0.10727317114911437	0.06776408925874582	0.08416156941784642	0.11500148456583753	0.09103620783298212	0.10871647424067808	0.10501435386433788	0.08071329532820289	0.07713954564582814	0.08110616162981969	0.0979529369623477	0.10740361946101405	0.09012059670276137	0.09949438446590214	0.09480749058433176	0.09480749058433176	0.09480749058433176	0.09480749058433176	0.09480749058433176	0.09480749058433176	0.09480749058433176	0.09480749058433176	0.09480749058433176	0.09480749058433176	0.09480749058433176	0.09480749058433176	0.09480749058433176	0.09480749058433176	0.09480749058433176	0.09480749058433176	0.09480749058433176	0.09480749058433176
0.0781519059137209	0.09583042304534911	0.08139199536015024	0.08182088227830654	0.08084103560525062	0.06674342391047704	0.06801099042686477	0.08131412323239884	0.07881411030301703	0.08626314759451208	0.09352332493073716	0.09557469890511179	0.10697099537136685	0.08132714954079232	0.09334250956096721	0.05878409577226565	0.09670411884417741	0.08600342457153005	0.079186171398377	0.0921057368666386	0.11417796947556198	0.10401545301079586	0.08770865262973869	0.09711303312856179	0.0911552352901756	0.08423088395938946	0.07765454198127704	0.09109240770422802	0.10328786697496631	0.09593583836495209	0.0996118526699592	0.0996118526699592	0.0996118526699592	0.0996118526699592	0.0996118526699592	0.0996118526699592	0.0996118526699592	0.0996118526699592	0.0996118526699592	0.0996118526699592	0.0996118526699592	0.0996118526699592	0.0996118526699592	0.0996118526699592	0.0996118526699592	0.0996118526699592	0.0996118526699592	0.0996118526699592	0.0996118526699592	0.0996118526699592
0.06484929740538689	0.07035884102934828	0.066759859644241	0.06739784280969023	0.06140236938100906	0.07857434844034512	0.06591637306285271	0.0621046086318617	0.06685957598361232	0.05945170545197514	0.04654262835640379	0.089240928454146	0.05721859690101509	0.06167032632623154	0.060956949569883255	0.051185097697134085	0.06859712514891282	0.060349304981069295	0.045538851508763495	0.0647876476498502	0.06849634610125427	0.06540723139398985	0.056501001488378104	0.06095411644118398	0.06095411644118398	0.06095411644118398	0.06095411644118398	0.06095411644118398	0.06095411644118398	0.06095411644118398	0.06095411644118398	0.06095411644118398	0.06095411644118398	0.06095411644118398	0.06095411644118398	0.06095411644118398	0.06095411644118398	0.06095411644118398	0.06095411644118398	0.06095411644118398	0.06095411644118398	0.06095411644118398	0.06095411644118398	0.06095411644118398	0.06095411644118398	0.06095411644118398	0.06095411644118398	0.06095411644118398	0.06095411644118398	0.06095411644118398
0.07563170914074237	0.06557269040177997	0.058561327184667764	0.06020659099258349	0.06012390444464217	0.0553938456230459	0.07009429132072532	0.07167866747689755	0.05538026287660932	0.049188709575478884	0.05624433773802501	0.05638986351710241	0.06005951504256066	0.05897184452090503	0.06303415910802171	0.0686916345003584	0.07749596694110811	0.07531271515943232	0.0633434243711208	0.06680841399200303	0.064818101005394	0.07560086730877835	0.060763311239522264	0.06818208927415031	0.06818208927415031	0.06818208927415031	0.06818208927415031	0.06818208927415031	0.06818208927415031	0.06818208927415031	0.06818208927415031	0.06818208927415031	0.06818208927415031	0.06818208927415031	0.06818208927415031	0.06818208927415031	0.06818208927415031	0.06818208927415031	0.06818208927415031	0.06818208927415031	0.06818208927415031	0.06818208927415031	0.06818208927415031	0.06818208927415031	0.06818208927415031	0.06818208927415031	0.06818208927415031	0.06818208927415031	0.06818208927415031	0.06818208927415031
0.1845822575005328	0.12698970286497183	0.15389364171781547	0.15496429624014366	0.13213723021089382	0.1300952838865641	0.14844123848940932	0.1290641929554786	0.12577492223477343	0.16393295796368845	0.1442598449494705	0.1641133279084413	0.13438160409989972	0.15614928848661544	0.14246616780978247	0.17350567869954375	0.125480381662576	0.13474651169038288	0.1496258736704731	0.17303036107908518	0.15524448005642627	0.18076002905231942	0.14274045779033087	0.14649445570170666	0.16277497968983326	0.1458017807038169	0.1994320756734296	0.16105171786314285	0.16517816399180976	0.17782540367692998	0.17150178383436987	0.17150178383436987	0.17150178383436987	0.17150178383436987	0.17150178383436987	0.17150178383436987	0.17150178383436987	0.17150178383436987	0.17150178383436987	0.17150178383436987	0.17150178383436987	0.17150178383436987	0.17150178383436987	0.17150178383436987	0.17150178383436987	0.17150178383436987	0.17150178383436987	0.17150178383436987	0.17150178383436987	0.17150178383436987
0.066731841933793	0.07579519752848758	0.07807757607938692	0.08232712097947735	0.08902071392380069	0.08878076190062593	0.06934697511318452	0.07596253204092444	0.07647639665667497	0.11167117444585647	0.06616792060843991	0.06931339483504076	0.0779771459985057	0.07849184168049014	0.06146173523550868	0.07662492890078222	0.07276198796050633	0.0729544723800108	0.08332020836045392	0.08797858412841937	0.11104615396967972	0.09376658262842716	0.07266550428590568	0.0828530227114845	0.08675883826640378	0.07287413824296618	0.10121282028677596	0.0814427439161535	0.08889970210110705	0.060357114773309344	0.08884036845385455	0.08005535682744383	0.0844478626406492	0.0844478626406492	0.0844478626406492	0.0844478626406492	0.0844478626406492	0.0844478626406492	0.0844478626406492	0.0844478626406492	0.0844478626406492	0.0844478626406492	0.0844478626406492	0.0844478626406492	0.0844478626406492	0.0844478626406492	0.0844478626406492	0.0844478626406492	0.0844478626406492	0.0844478626406492
0.09701395830357461	0.09280466673254201	0.08116628047875972	0.10202763559843712	0.09799629471173711	0.07624083448853297	0.08764943986576154	0.0756202887892105	0.09102649158105584	0.08922879049868676	0.10479703978234017	0.07847954611648474	0.09250914571484702	0.09388732406581346	0.1352115845559972	0.09985965714268673	0.10303632127571916	0.07601162166279479	0.08348620613357419	0.09825031516245726	0.08608800338046958	0.09596628565684868	0.09127479637195109	0.09328247822914444	0.09844442173570198	0.08987765509156846	0.09124541672512035	0.10441896023349909	0.10281768371432949	0.10186962936117874	0.11272281110989596	0.09836658018063991	0.10817799165235446	0.0891959528178538	0.08167225586513939	0.08543410434149659	0.08543410434149659	0.08543410434149659	0.08543410434149659	0.08543410434149659	0.08543410434149659	0.08543410434149659	0.08543410434149659	0.08543410434149659	0.08543410434149659	0.08543410434149659	0.08543410434149659	0.08543410434149659	0.08543410434149659	0.08543410434149659
0.061332565125482685	0.047826586810809556	0.06764252047384885	0.06257052556602268	0.06295246023672253	0.06589112687320949	0.051500788419497866	0.07536647425322845	0.08185620095463915	0.06434491026582938	0.08060135488344695	0.07914946914795094	0.06953405937072561	0.0868467880046747	0.07548930823625244	0.0843385843141611	0.09156174815598347	0.07725440345698431	0.09097720886388364	0.09106527962251618	0.07247582073236983	0.07862578112915511	0.073649612383444	0.07442643661311751	0.07952304953228977	0.07420933589015616	0.09303109706433321	0.07623355201421445	0.08463232453927383	0.08463232453927383	0.08463232453927383	0.08463232453927383	0.08463232453927383	0.08463232453927383	0.08463232453927383	0.08463232453927383	0.08463232453927383	0.08463232453927383	0.08463232453927383	0.08463232453927383	0.08463232453927383	0.08463232453927383	0.08463232453927383	0.08463232453927383	0.08463232453927383	0.08463232453927383	0.08463232453927383	0.08463232453927383	0.08463232453927383	0.08463232453927383
0.11262062511584438	0.11355655319217195	0.10403375291884757	0.12668254335475884	0.1253965217963729	0.08358780630335373	0.1335560836137385	0.12201931756307101	0.09962278181472102	0.11699070244386917	0.11908969009451917	0.10240404204234317	0.1217744502034608	0.10784568267021094	0.11842692568847375	0.09552486631766606	0.11565629228003242	0.1305369385888361	0.13930558409106703	0.11419329407213477	0.15252706887348996	0.13340637416688347	0.12726608722012778	0.15618544548695276	0.14134017699489126	0.12509778282344805	0.13548400370878427	0.1122953126408849	0.1145014904978892	0.11339840156938705	0.11339840156938705	0.11339840156938705	0.11339840156938705	0.11339840156938705	0.11339840156938705	0.11339840156938705	0.11339840156938705	0.11339840156938705	0.11339840156938705	0.11339840156938705	0.11339840156938705	0.11339840156938705	0.11339840156938705	0.11339840156938705	0.11339840156938705	0.11339840156938705	0.11339840156938705	0.11339840156938705	0.11339840156938705	0.11339840156938705
0.06611712192678225	0.05779726674416856	0.061273142179142405	0.07011563697775543	0.065719617021447	0.05839916834051767	0.05806170869498673	0.06446455928968713	0.06475515891817211	0.05841691131053044	0.06521042834827456	0.07926564581395194	0.05594758088262632	0.06036749192771971	0.05960445862394697	0.05725032130888784	0.06950783081839716	0.060155145741017324	0.07093857594001741	0.05366238611167404	0.06871585806323041	0.07499130177608826	0.057416629375879075	0.06609284902423533	0.058069734721981146	0.04964466888239915	0.05385720180219015	0.05385720180219015	0.05385720180219015	0.05385720180219015	0.05385720180219015	0.05385720180219015	0.05385720180219015	0.05385720180219015	0.05385720180219015	0.05385720180219015	0.05385720180219015	0.05385720180219015	0.05385720180219015	0.05385720180219015	0.05385720180219015	0.05385720180219015	0.05385720180219015	0.05385720180219015	0.05385720180219015	0.05385720180219015	0.05385720180219015	0.05385720180219015	0.05385720180219015	0.05385720180219015
0.06387873503491161	0.07222799251552645	0.06472222207691765	0.06478311886474464	0.06378445299671662	0.05615307543345365	0.07530961597662011	0.06994102929726091	0.06919778194712942	0.06734010944563874	0.055428719545428995	0.0691435503592196	0.05906162305482142	0.0669703241176239	0.05344713861886554	0.06583309999414436	0.07160070997578219	0.07261096209101915	0.05498001046943261	0.060498877434595866	0.05965967457468219	0.056373676534560976	0.05801667555462158	0.05801667555462158	0.05801667555462158	0.05801667555462158	0.05801667555462158	0.05801667555462158	0.05801667555462158	0.05801667555462158	0.05801667555462158	0.05801667555462158	0.05801667555462158	0.05801667555462158	0.05801667555462158	0.05801667555462158	0.05801667555462158	0.05801667555462158	0.05801667555462158	0.05801667555462158	0.05801667555462158	0.05801667555462158	0.05801667555462158	0.05801667555462158	0.05801667555462158	0.05801667555462158	0.05801667555462158	0.05801667555462158	0.05801667555462158	0.05801667555462158
0.06158723713899787	0.04678393215833307	0.046098093233248795	0.05500741304769692	0.05164461351356619	0.05859371668566701	0.05456198401178678	0.05335715834971737	0.0557762276890001	0.06132601343467338	0.06957000880041608	0.06380737616320693	0.07588597308645781	0.07716863259619403	0.06141585125273893	0.06966655900653242	0.06910260873808773	0.06454075701042306	0.05811712055348222	0.07539404383474743	0.06768619427427715	0.06634201649045579	0.05988789683808866	0.0836250866064382	0.062034313505950414	0.06735989228848005	0.06825107307987717	0.0678054826841786	0.0678054826841786	0.0678054826841786	0.0678054826841786	0.0678054826841786	0.0678054826841786	0.0678054826841786	0.0678054826841786	0.0678054826841786	0.0678054826841786	0.0678054826841786	0.0678054826841786	0.0678054826841786	0.0678054826841786	0.0678054826841786	0.0678054826841786	0.0678054826841786	0.0678054826841786	0.0678054826841786	0.0678054826841786	0.0678054826841786	0.0678054826841786	0.0678054826841786
0.1664838105314119	0.12386488394753475	0.09759102044172936	0.08851960519659496	0.11359871070730879	0.11587750783795692	0.09584511337752667	0.10481179366986	0.10220832058012556	0.13909634460537265	0.11794282165287714	0.1279208654588761	0.12579132633180812	0.1166665148655514	0.11947874002143764	0.11886225406177965	0.12049800634255163	0.13339155050282833	0.12658699336937615	0.11883099812040487	0.12123758953533223	0.14614806005684855	0.11924626705856643	0.14184710298169242	0.11671309386183211	0.16838712405727319	0.14599697043286783	0.1120704141514081	0.16600900986568545	0.13903971200854678	0.13903971200854678	0.13903971200854678	0.13903971200854678	0.13903971200854678	0.13903971200854678	0.13903971200854678	0.13903971200854678	0.13903971200854678	0.13903971200854678	0.13903971200854678	0.13903971200854678	0.13903971200854678	0.13903971200854678	0.13903971200854678	0.13903971200854678	0.13903971200854678	0.13903971200854678	0.13903971200854678	0.13903971200854678	0.13903971200854678
0.13040658172295513	0.1149459250171281	0.09165230431555342	0.11454906299279997	0.10635180353295494	0.10607927354356916	0.11019381061560818	0.11088579257075151	0.09600130695395233	0.1053685968241295	0.07963865824028271	0.11478918915483215	0.09667537432412683	0.09839244446979539	0.09850442022709291	0.08992340435233367	0.08603089337108073	0.1286314354655736	0.08036942336332117	0.09756238928037345	0.09322412044367234	0.09900124039540692	0.10243040539546444	0.09832521484758032	0.09472805907669941	0.09027377850712573	0.11371357972318108	0.09818716977842004	0.12142330420696086	0.0805668083794204	0.11691123703500948	0.10239081454404482	0.09145861751477298	0.09678932154225692	0.11069201128873771	0.08867072087769276	0.10405914266245499	0.11951478106904558	0.11178696186575028	0.11178696186575028	0.11178696186575028	0.11178696186575028	0.11178696186575028	0.11178696186575028	0.11178696186575028	0.11178696186575028	0.11178696186575028	0.11178696186575028	0.11178696186575028	0.11178696186575028
0.05583895363470393	0.04913525535780203	0.04115362679017273	0.020838909120944046	0.051134869215711844	0.02416293578638098	0.05081551612978213	0.024826717724055425	0.04123192868848149	0.03755834022230682	0.035576760764514534	0.053300416759140774	0.07041854744127672	0.09745828007676441	0.06014602816170553	0.04441801696499624	0.09455489987829796	0.0939571253793384	0.11377149563686564	0.09266528163850081	0.09244795857947453	0.08016003215407078	0.11472782405613052	0.12908131665999018	0.11397709356833634	0.08603900134836692	0.11707156508649327	0.15763990728110464	0.14094669355163417	0.11981345545109773	0.1278718959936676	0.09815566409235818	0.10493019279620368	0.11657796199675535	0.1151676504330426	0.1476314911418805	0.10851615289309752	0.1521340906368165	0.12515175517192886	0.126922135133663	0.13783341553854025	0.33085754703168896	0.2343454812851146	0.2343454812851146	0.2343454812851146	0.2343454812851146	0.2343454812851146	0.2343454812851146	0.2343454812851146	0.2343454812851146
0.067456125195417	0.047876892699596704	0.053125771925885204	0.0705661982895686	0.06501260981040496	0.0574075584506535	0.05556617295875457	0.05942099879368124	0.05148999513615427	0.058520424518033	0.054878991017398175	0.0541381223878339	0.05730733367536424	0.06207619553715406	0.05383800961241645	0.05929557961309404	0.05963161582564674	0.05770272026319564	0.054759175774466526	0.06673963340227736	0.05915472994089576	0.05216305556256188	0.06629852545022193	0.058602212473523756	0.055149152608471044	0.05651276990227675	0.046762346496556965	0.05540690303962976	0.05108462476809336	0.05108462476809336	0.05108462476809336	0.05108462476809336	0.05108462476809336	0.05108462476809336	0.05108462476809336	0.05108462476809336	0.05108462476809336	0.05108462476809336	0.05108462476809336	0.05108462476809336	0.05108462476809336	0.05108462476809336	0.05108462476809336	0.05108462476809336	0.05108462476809336	0.05108462476809336	0.05108462476809336	0.05108462476809336	0.05108462476809336	0.05108462476809336
0.07984074987720848	0.06142102711379834	0.09031695360212132	0.06894842405028305	0.10083019174160919	0.07919592447527958	0.08516545675258219	0.07745765156479327	0.07596024906584459	0.08169850178976479	0.06794036676112462	0.07961166387564521	0.08644748738117086	0.0788636722881466	0.07570348770557085	0.079243041700118	0.06543186833805795	0.08389882844303041	0.07489268013953132	0.06838320558327908	0.0960605943262807	0.1015895402446397	0.07892645153849447	0.07249554175727825	0.08656227436793464	0.07952890806260644	0.07952890806260644	0.07952890806260644	0.07952890806260644	0.07952890806260644	0.07952890806260644	0.07952890806260644	0.07952890806260644	0.07952890806260644	0.07952890806260644	0.07952890806260644	0.07952890806260644	0.07952890806260644	0.07952890806260644	0.07952890806260644	0.07952890806260644	0.07952890806260644	0.07952890806260644	0.07952890806260644	0.07952890806260644	0.07952890806260644	0.07952890806260644	0.07952890806260644	0.07952890806260644	0.07952890806260644
0.058375929573101795	0.05543202243000082	0.05649143184046167	0.05761070105521708	0.05419794374305765	0.04354781925683778	0.04804245877956578	0.05127953047153067	0.05690895914562766	0.043643978721398184	0.04364177996576834	0.048227572446519824	0.04722796845738722	0.04399105264899613	0.05077877484161369	0.04448630486462853	0.04807506444965578	0.050182949969097536	0.046342198695584015	0.04870792465544184	0.051091186037582795	0.04989955534651232	0.04989955534651232	0.04989955534651232	0.04989955534651232	0.04989955534651232	0.04989955534651232	0.04989955534651232	0.04989955534651232	0.04989955534651232	0.04989955534651232	0.04989955534651232	0.04989955534651232	0.04989955534651232	0.04989955534651232	0.04989955534651232	0.04989955534651232	0.04989955534651232	0.04989955534651232	0.04989955534651232	0.04989955534651232	0.04989955534651232	0.04989955534651232	0.04989955534651232	0.04989955534651232	0.04989955534651232	0.04989955534651232	0.04989955534651232	0.04989955534651232	0.04989955534651232
0.0787560583876715	0.06770992670984081	0.0868141131390952	0.07289831704156477	0.06517110168687698	0.059586794873175246	0.0707566278348175	0.08551716504900969	0.08282009278649499	0.07228966478176405	0.0992001022734915	0.06978775389766564	0.07253366746643239	0.07838417386629054	0.08355804091016292	0.07708148846149442	0.07674467163290964	0.08471043363645572	0.07004554286225445	0.09045357377651353	0.08297786735574349	0.07386007891837645	0.078846409777406	0.07635324434789123	0.07635324434789123	0.07635324434789123	0.07635324434789123	0.07635324434789123	0.07635324434789123	0.07635324434789123	0.07635324434789123	0.07635324434789123	0.07635324434789123	0.07635324434789123	0.07635324434789123	0.07635324434789123	0.07635324434789123	0.07635324434789123	0.07635324434789123	0.07635324434789123	0.07635324434789123	0.07635324434789123	0.07635324434789123	0.07635324434789123	0.07635324434789123	0.07635324434789123	0.07635324434789123	0.07635324434789123	0.07635324434789123	0.07635324434789123
0.05963444935094838	0.04562730319783728	0.061264385806363716	0.05980740335897679	0.06189107904431935	0.06457892109707274	0.05586938515317107	0.05133605697723934	0.060720028841610714	0.06209634582069591	0.04843338569604361	0.06404115992778976	0.05621303288919536	0.06259631264936881	0.06198288838220323	0.06633927494282979	0.04656510505342314	0.061859294254679564	0.0553661919052107	0.05307056816322942	0.04837462001804967	0.05072259409063955	0.05072259409063955	0.05072259409063955	0.05072259409063955	0.05072259409063955	0.05072259409063955	0.05072259409063955	0.05072259409063955	0.05072259409063955	0.05072259409063955	0.05072259409063955	0.05072259409063955	0.05072259409063955	0.05072259409063955	0.05072259409063955	0.05072259409063955	0.05072259409063955	0.05072259409063955	0.05072259409063955	0.05072259409063955	0.05072259409063955	0.05072259409063955	0.05072259409063955	0.05072259409063955	0.05072259409063955	0.05072259409063955	0.05072259409063955	0.05072259409063955	0.05072259409063955
0.09642963877693271	0.09091924006434488	0.0916345812797614	0.08135035879547604	0.07622231959989012	0.08662005989394704	0.0825982838308438	0.08743271720209454	0.09869149660555332	0.08354100010991787	0.0869942022038098	0.08563870201701236	0.09124405316830096	0.08707438387429575	0.07976904660137296	0.07809940818131719	0.08194922933693574	0.07176915547108687	0.09226046673229672	0.09555147486955325	0.10990059053952911	0.0790752792970298	0.08401142817540534	0.08841438388010736	0.09362781329462758	0.09102109858736747	0.09102109858736747	0.09102109858736747	0.09102109858736747	0.09102109858736747	0.09102109858736747	0.09102109858736747	0.09102109858736747	0.09102109858736747	0.09102109858736747	0.09102109858736747	0.09102109858736747	0.09102109858736747	0.09102109858736747	0.09102109858736747	0.09102109858736747	0.09102109858736747	0.09102109858736747	0.09102109858736747	0.09102109858736747	0.09102109858736747	0.09102109858736747	0.09102109858736747	0.09102109858736747	0.09102109858736747
0.08968481730266976	0.10039486432653605	0.08390805743083508	0.07769953919844462	0.08838201421251678	0.10715145633616724	0.09018931494294216	0.08519626939099685	0.10391263970278498	0.09673878802271045	0.08193946983471638	0.09730181393283355	0.08687076475689987	0.08483037389288674	0.09839698061718888	0.07932753189949425	0.08441010669134119	0.08599511269472195	0.09609671231101402	0.0962825735690637	0.09618964294003886	0.09618964294003886	0.09618964294003886	0.09618964294003886	0.09618964294003886	0.09618964294003886	0.09618964294003886	0.09618964294003886	0.09618964294003886	0.09618964294003886	0.09618964294003886	0.09618964294003886	0.09618964294003886	0.09618964294003886	0.09618964294003886	0.09618964294003886	0.09618964294003886	0.09618964294003886	0.09618964294003886	0.09618964294003886	0.09618964294003886	0.09618964294003886	0.09618964294003886	0.09618964294003886	0.09618964294003886	0.09618964294003886	0.09618964294003886	0.09618964294003886	0.09618964294003886	0.09618964294003886
0.05387609183056634	0.055689908016549425	0.04603208030112173	0.05313748858173942	0.04975822503082468	0.060807418745658925	0.05281230186101849	0.05371909050868349	0.048247456401548594	0.053672162888920905	0.04150568643083657	0.045947471273609326	0.05330937128547226	0.05775498035143507	0.057350825303971856	0.04742466007429109	0.05503658456637199	0.06426502618459608	0.048544759353404826	0.052922450283320745	0.042310446180595214	0.05686373822622706	0.04958709220341114	0.04958709220341114	0.04958709220341114	0.04958709220341114	0.04958709220341114	0.04958709220341114	0.04958709220341114	0.04958709220341114	0.04958709220341114	0.04958709220341114	0.04958709220341114	0.04958709220341114	0.04958709220341114	0.04958709220341114	0.04958709220341114	0.04958709220341114	0.04958709220341114	0.04958709220341114	0.04958709220341114	0.04958709220341114	0.04958709220341114	0.04958709220341114	0.04958709220341114	0.04958709220341114	0.04958709220341114	0.04958709220341114	0.04958709220341114	0.04958709220341114
0.05828332243395655	0.06601629584783615	0.058740563925231026	0.05721601858579019	0.05955925836195228	0.042613051089102724	0.05773101756099904	0.06409071294428156	0.07261758929862677	0.0690041357900236	0.08282084301810207	0.07412852434981805	0.07418901320504628	0.05826343514369768	0.06926052144862803	0.06679658072844265	0.05091516192920882	0.05978475211435689	0.06758145590418699	0.06340157321387806	0.06549151455903253	0.06549151455903253	0.06549151455903253	0.06549151455903253	0.06549151455903253	0.06549151455903253	0.06549151455903253	0.06549151455903253	0.06549151455903253	0.06549151455903253	0.06549151455903253	0.06549151455903253	0.06549151455903253	0.06549151455903253	0.06549151455903253	0.06549151455903253	0.06549151455903253	0.06549151455903253	0.06549151455903253	0.06549151455903253	0.06549151455903253	0.06549151455903253	0.06549151455903253	0.06549151455903253	0.06549151455903253	0.06549151455903253	0.06549151455903253	0.06549151455903253	0.06549151455903253	0.06549151455903253
0.11863538385490192	0.0971909399692336	0.12712159462097544	0.10833477419679445	0.09526817736154376	0.09324990179719929	0.09804535550389801	0.11576685096351375	0.11526165642861706	0.10955149507987615	0.14228522836059995	0.12210157501926852	0.1263290004309161	0.1162382533007847	0.11087284255018573	0.09163919270430779	0.0953311065006309	0.11063562387310992	0.11660630228836648	0.12563103240895773	0.11271267614385656	0.12107895900066483	0.11489183257676179	0.1275136827286596	0.14247402081117283	0.11822772185986882	0.11884991058864718	0.1450884683561264	0.11720147518078251	0.09996578849921924	0.14007904277785316	0.11033824788184377	0.10114100852543693	0.1451313873599056	0.14466517414734326	0.14489828075362443	0.14489828075362443	0.14489828075362443	0.14489828075362443	0.14489828075362443	0.14489828075362443	0.14489828075362443	0.14489828075362443	0.14489828075362443	0.14489828075362443	0.14489828075362443	0.14489828075362443	0.14489828075362443	0.14489828075362443	0.14489828075362443
0.0599081233926263	0.0674492819426557	0.05760546907160481	0.07203039862257005	0.054125662274861736	0.06898499409593088	0.06094387025225026	0.06504127028207041	0.05951085263260552	0.06474763512800694	0.07743069760521495	0.06800911473660734	0.06771207056636187	0.07049075042575037	0.06513844064581228	0.06696858822162056	0.06605351443371642	0.06605351443371642	0.06605351443371642	0.06605351443371642	0.06605351443371642	0.06605351443371642	0.06605351443371642	0.06605351443371642	0.06605351443371642	0.06605351443371642	0.06605351443371642	0.06605351443371642	0.06605351443371642	0.06605351443371642	0.06605351443371642	0.06605351443371642	0.06605351443371642	0.06605351443371642	0.06605351443371642	0.06605351443371642	0.06605351443371642	0.06605351443371642	0.06605351443371642	0.06605351443371642	0.06605351443371642	0.06605351443371642	0.06605351443371642	0.06605351443371642	0.06605351443371642	0.06605351443371642	0.06605351443371642	0.06605351443371642	0.06605351443371642	0.06605351443371642
0.054450810703798515	0.055964146810837445	0.07417238137999922	0.056303580767323294	0.06909350170861688	0.06516815563128205	0.04630064146228907	0.06463693625012433	0.06734928386668707	0.06310221614114249	0.05857675326046675	0.056699682177280726	0.06417107529675932	0.05654113650945058	0.05472702344820471	0.054738076078764075	0.0591609096244263	0.045440450589801354	0.052685438233849614	0.060533357724403554	0.060693960929355736	0.067707199864672	0.06715903624094666	0.06674809250927617	0.06695356437511141	0.06695356437511141	0.06695356437511141	0.06695356437511141	0.06695356437511141	0.06695356437511141	0.06695356437511141	0.06695356437511141	0.06695356437511141	0.06695356437511141	0.06695356437511141	0.06695356437511141	0.06695356437511141	0.06695356437511141	0.06695356437511141	0.06695356437511141	0.06695356437511141	0.06695356437511141	0.06695356437511141	0.06695356437511141	0.06695356437511141	0.06695356437511141	0.06695356437511141	0.06695356437511141	0.06695356437511141	0.06695356437511141
0.16644046746003366	0.12461217411955747	0.11816852934692776	0.10922022749642372	0.1282750193565624	0.11541200511514561	0.11557722337437627	0.1418479445177778	0.1039359539278671	0.11730278974868083	0.12583894689704092	0.11668118807217527	0.10610531004764277	0.14828724640165983	0.12324246739197339	0.12576200897043813	0.10960090881500363	0.12562645464384825	0.11761368172942593	0.11761368172942593	0.11761368172942593	0.11761368172942593	0.11761368172942593	0.11761368172942593	0.11761368172942593	0.11761368172942593	0.11761368172942593	0.11761368172942593	0.11761368172942593	0.11761368172942593	0.11761368172942593	0.11761368172942593	0.11761368172942593	0.11761368172942593	0.11761368172942593	0.11761368172942593	0.11761368172942593	0.11761368172942593	0.11761368172942593	0.11761368172942593	0.11761368172942593	0.11761368172942593	0.11761368172942593	0.11761368172942593	0.11761368172942593	0.11761368172942593	0.11761368172942593	0.11761368172942593	0.11761368172942593	0.11761368172942593
0.06808121969173585	0.049040050668269046	0.06624217991223331	0.07007341558146166	0.06843558358063614	0.06606330694192557	0.06991123054593976	0.06230085397366215	0.06265548272902567	0.0648097885766829	0.07987996679641705	0.0685985190058608	0.072239667811522	0.06473410002741678	0.0649917437071375	0.07477969345343727	0.08112784057153957	0.0681089599856141	0.06979355260168175	0.06152399325830913	0.06399848257090586	0.06276123791460748	0.06276123791460748	0.06276123791460748	0.06276123791460748	0.06276123791460748	0.06276123791460748	0.06276123791460748	0.06276123791460748	0.06276123791460748	0.06276123791460748	0.06276123791460748	0.06276123791460748	0.06276123791460748	0.06276123791460748	0.06276123791460748	0.06276123791460748	0.06276123791460748	0.06276123791460748	0.06276123791460748	0.06276123791460748	0.06276123791460748	0.06276123791460748	0.06276123791460748	0.06276123791460748	0.06276123791460748	0.06276123791460748	0.06276123791460748	0.06276123791460748	0.06276123791460748
0.08420944251066413	0.07823968260685306	0.08697065998503227	0.09144996229375217	0.08428954464604523	0.06811553983350786	0.061575629334268064	0.10620385431048443	0.09798917626103912	0.08780500057826449	0.0928970884196518	0.0928970884196518	0.0928970884196518	0.0928970884196518	0.0928970884196518	0.0928970884196518	0.0928970884196518	0.0928970884196518	0.0928970884196518	0.0928970884196518	0.0928970884196518	0.0928970884196518	0.0928970884196518	0.0928970884196518	0.0928970884196518	0.0928970884196518	0.0928970884196518	0.0928970884196518	0.0928970884196518	0.0928970884196518	0.0928970884196518	0.0928970884196518	0.0928970884196518	0.0928970884196518	0.0928970884196518	0.0928970884196518	0.0928970884196518	0.0928970884196518	0.0928970884196518	0.0928970884196518	0.0928970884196518	0.0928970884196518	0.0928970884196518	0.0928970884196518	0.0928970884196518	0.0928970884196518	0.0928970884196518	0.0928970884196518	0.0928970884196518	0.0928970884196518
0.053754809775967506	0.06837270533130248	0.06960809678344809	0.07778059553516048	0.07248035672197739	0.056577779892585695	0.08400342495097314	0.06119243298188484	0.07702063195298331	0.0765899594338624	0.07640328863732469	0.07230725628898486	0.06664931410941595	0.08815198975031562	0.08175270696125371	0.07631463443197663	0.08341597542728746	0.10024030229511195	0.09182813886119971	0.09182813886119971	0.09182813886119971	0.09182813886119971	0.09182813886119971	0.09182813886119971	0.09182813886119971	0.09182813886119971	0.09182813886119971	0.09182813886119971	0.09182813886119971	0.09182813886119971	0.09182813886119971	0.09182813886119971	0.09182813886119971	0.09182813886119971	0.09182813886119971	0.09182813886119971	0.09182813886119971	0.09182813886119971	0.09182813886119971	0.09182813886119971	0.09182813886119971	0.09182813886119971	0.09182813886119971	0.09182813886119971	0.09182813886119971	0.09182813886119971	0.09182813886119971	0.09182813886119971	0.09182813886119971	0.09182813886119971
0.14436815284578292	0.14231629756556016	0.12259889647381918	0.125987745865761	0.15438649324060486	0.11967763784166775	0.1415055736190073	0.12963859474105732	0.14768049059813104	0.16310893139669289	0.14308331972093108	0.13112369965837767	0.20517956360711243	0.19202362398202422	0.11396762499164373	0.12925472533390014	0.10798638801769264	0.08572785227238294	0.14149698321237564	0.10944898542790124	0.1411658622817785	0.12454189716054775	0.11786196068908929	0.09430011040760632	0.1590486716613548	0.11882721280755502	0.14188741524962303	0.1529798732500373	0.13104860546315292	0.11254739258230517	0.14515431728787706	0.12885085493509113	0.12885085493509113	0.12885085493509113	0.12885085493509113	0.12885085493509113	0.12885085493509113	0.12885085493509113	0.12885085493509113	0.12885085493509113	0.12885085493509113	0.12885085493509113	0.12885085493509113	0.12885085493509113	0.12885085493509113	0.12885085493509113	0.12885085493509113	0.12885085493509113	0.12885085493509113	0.12885085493509113
0.09267880877539107	0.09228484622719497	0.09550798337886081	0.08963089829305683	0.09659132946007919	0.09683556883232065	0.08212839333413326	0.0921019743261522	0.1108461878290379	0.10183178686931767	0.07618402075810086	0.11225779923731018	0.11257395243787749	0.11125560441215432	0.09896841017225481	0.1079639881572835	0.10759813450077776	0.12780951331674037	0.10929677449116408	0.0787783210273092	0.08678624421062417	0.08430768363501048	0.11812854499776616	0.09717820939650984	0.10765337719713801	0.10765337719713801	0.10765337719713801	0.10765337719713801	0.10765337719713801	0.10765337719713801	0.10765337719713801	0.10765337719713801	0.10765337719713801	0.10765337719713801	0.10765337719713801	0.10765337719713801	0.10765337719713801	0.10765337719713801	0.10765337719713801	0.10765337719713801	0.10765337719713801	0.10765337719713801	0.10765337719713801	0.10765337719713801	0.10765337719713801	0.10765337719713801	0.10765337719713801	0.10765337719713801	0.10765337719713801	0.10765337719713801
0.07201302829084504	0.05555992352296843	0.06246220830000435	0.07152868652379615	0.05974639049718707	0.06447935848171864	0.06588544739240179	0.05784326919289459	0.07826528961954632	0.07294610527017084	0.07350733131707173	0.07322671829362128	0.07322671829362128	0.07322671829362128	0.07322671829362128	0.07322671829362128	0.07322671829362128	0.07322671829362128	0.07322671829362128	0.07322671829362128	0.07322671829362128	0.07322671829362128	0.07322671829362128	0.07322671829362128	0.07322671829362128	0.07322671829362128	0.07322671829362128	0.07322671829362128	0.07322671829362128	0.07322671829362128	0.07322671829362128	0.07322671829362128	0.07322671829362128	0.07322671829362128	0.07322671829362128	0.07322671829362128	0.07322671829362128	0.07322671829362128	0.07322671829362128	0.07322671829362128	0.07322671829362128	0.07322671829362128	0.07322671829362128	0.07322671829362128	0.07322671829362128	0.07322671829362128	0.07322671829362128	0.07322671829362128	0.07322671829362128	0.07322671829362128
0.1253801041593451	0.10128377652921218	0.08652253270586235	0.1348526186616215	0.09860724747879342	0.10343502379695246	0.12224546459795803	0.11212093511670468	0.12053009430973016	0.11094463552052443	0.1086500259770866	0.1258088810406076	0.1311038212021919	0.1336918236051356	0.1038199998100557	0.11912984778124841	0.11483412338057233	0.09161144545425622	0.10322278441741428	0.10322278441741428	0.10322278441741428	0.10322278441741428	0.10322278441741428	0.10322278441741428	0.10322278441741428	0.10322278441741428	0.10322278441741428	0.10322278441741428	0.10322278441741428	0.10322278441741428	0.10322278441741428	0.10322278441741428	0.10322278441741428	0.10322278441741428	0.10322278441741428	0.10322278441741428	0.10322278441741428	0.10322278441741428	0.10322278441741428	0.10322278441741428	0.10322278441741428	0.10322278441741428	0.10322278441741428	0.10322278441741428	0.10322278441741428	0.10322278441741428	0.10322278441741428	0.10322278441741428	0.10322278441741428	0.10322278441741428
0.11618397113111198	0.09583005103254662	0.11007994058169447	0.0972161400138169	0.1216329976863412	0.11061356443917508	0.10990513936626668	0.11136023041236937	0.12908678059185966	0.1124418602342552	0.11240691689817416	0.12982992185559325	0.137583239336277	0.13427877065063915	0.09799257279038535	0.11613567172051224	0.11613567172051224	0.11613567172051224	0.11613567172051224	0.11613567172051224	0.11613567172051224	0.11613567172051224	0.11613567172051224	0.11613567172051224	0.11613567172051224	0.11613567172051224	0.11613567172051224	0.11613567172051224	0.11613567172051224	0.11613567172051224	0.11613567172051224	0.11613567172051224	0.11613567172051224	0.11613567172051224	0.11613567172051224	0.11613567172051224	0.11613567172051224	0.11613567172051224	0.11613567172051224	0.11613567172051224	0.11613567172051224	0.11613567172051224	0.11613567172051224	0.11613567172051224	0.11613567172051224	0.11613567172051224	0.11613567172051224	0.11613567172051224	0.11613567172051224	0.11613567172051224
0.08969818448969685	0.1322768189450629	0.1320914167596224	0.115465436682213	0.08713916631563932	0.10224640541186047	0.08938289807478295	0.12491911196877419	0.10372156273225322	0.12208751273518702	0.13123258841720295	0.09492468709522126	0.10993641646560968	0.13171300124217847	0.14027151740193236	0.15460322733996126	0.13960467697868578	0.12835402446405067	0.12150900193715437	0.12508986216675594	0.12082781442694311	0.15185733268730314	0.15704704880402418	0.134134026754826	0.13615107455301037	0.1434577028383212	0.1177837011230697	0.12974677917772973	0.12376524015039972	0.12376524015039972	0.12376524015039972	0.12376524015039972	0.12376524015039972	0.12376524015039972	0.12376524015039972	0.12376524015039972	0.12376524015039972	0.12376524015039972	0.12376524015039972	0.12376524015039972	0.12376524015039972	0.12376524015039972	0.12376524015039972	0.12376524015039972	0.12376524015039972	0.12376524015039972	0.12376524015039972	0.12376524015039972	0.12376524015039972	0.12376524015039972
0.06626825035309822	0.0772812445893107	0.08231320077939595	0.12005977901810835	0.08881958681272308	0.09014724224864182	0.07539800835571277	0.0759054174732537	0.08874103448505898	0.08568095806314817	0.0877884400859719	0.09127336364873263	0.11380404255516932	0.09493335974773802	0.09701485943701975	0.08595131844739427	0.07954629098598659	0.07364414931153436	0.08760044186588489	0.10273799996946502	0.09028249830854759	0.08926763010827854	0.08729685057685549	0.08828224034256701	0.08828224034256701	0.08828224034256701	0.08828224034256701	0.08828224034256701	0.08828224034256701	0.08828224034256701	0.08828224034256701	0.08828224034256701	0.08828224034256701	0.08828224034256701	0.08828224034256701	0.08828224034256701	0.08828224034256701	0.08828224034256701	0.08828224034256701	0.08828224034256701	0.08828224034256701	0.08828224034256701	0.08828224034256701	0.08828224034256701	0.08828224034256701	0.08828224034256701	0.08828224034256701	0.08828224034256701	0.08828224034256701	0.08828224034256701
0.10498444088964698	0.08702114664482519	0.09533352627750924	0.07852581819086618	0.0668005989536882	0.10573327076063882	0.06262770298797955	0.08617300359170714	0.09889744051806378	0.08427002064119304	0.0828988443714206	0.054413347454168544	0.0862683999773062	0.07404766026546528	0.08870733947860356	0.09165914517145751	0.09366160357215302	0.0952163029848597	0.07872462489204063	0.07891880157577788	0.09083247423367409	0.08487563790472598	0.08487563790472598	0.08487563790472598	0.08487563790472598	0.08487563790472598	0.08487563790472598	0.08487563790472598	0.08487563790472598	0.08487563790472598	0.08487563790472598	0.08487563790472598	0.08487563790472598	0.08487563790472598	0.08487563790472598	0.08487563790472598	0.08487563790472598	0.08487563790472598	0.08487563790472598	0.08487563790472598	0.08487563790472598	0.08487563790472598	0.08487563790472598	0.08487563790472598	0.08487563790472598	0.08487563790472598	0.08487563790472598	0.08487563790472598	0.08487563790472598	0.08487563790472598
0.08849346011455135	0.11028401376278209	0.1191185490636931	0.14901108644109667	0.10075802815357712	0.1107041606559531	0.09904273058997703	0.0825590669090491	0.09428619201652907	0.11486322401924981	0.08853396446252411	0.10958898286924455	0.10848446866931383	0.08910810105374364	0.10307538989261997	0.11142317301815231	0.11037318079464076	0.10518996345562463	0.10778157212513269	0.10778157212513269	0.10778157212513269	0.10778157212513269	0.10778157212513269	0.10778157212513269	0.10778157212513269	0.10778157212513269	0.10778157212513269	0.10778157212513269	0.10778157212513269	0.10778157212513269	0.10778157212513269	0.10778157212513269	0.10778157212513269	0.10778157212513269	0.10778157212513269	0.10778157212513269	0.10778157212513269	0.10778157212513269	0.10778157212513269	0.10778157212513269	0.10778157212513269	0.10778157212513269	0.10778157212513269	0.10778157212513269	0.10778157212513269	0.10778157212513269	0.10778157212513269	0.10778157212513269	0.10778157212513269	0.10778157212513269
0.076378155333616	0.07023507373374124	0.0637058972139686	0.06176225019082945	0.06187976157244193	0.05391054860081761	0.05690658914555421	0.06372724717490891	0.056898708155580936	0.06451305474949019	0.05572189043431899	0.04856912694055891	0.06060133503354209	0.0646708290532908	0.06273593544717027	0.064511707169718	0.05588826738428865	0.06351911839247536	0.055484265401936184	0.06201416944165593	0.058749217421796056	0.058749217421796056	0.058749217421796056	0.058749217421796056	0.058749217421796056	0.058749217421796056	0.058749217421796056	0.058749217421796056	0.058749217421796056	0.058749217421796056	0.058749217421796056	0.058749217421796056	0.058749217421796056	0.058749217421796056	0.058749217421796056	0.058749217421796056	0.058749217421796056	0.058749217421796056	0.058749217421796056	0.058749217421796056	0.058749217421796056	0.058749217421796056	0.058749217421796056	0.058749217421796056	0.058749217421796056	0.058749217421796056	0.058749217421796056	0.058749217421796056	0.058749217421796056	0.058749217421796056
0.08738192591036267	0.13352351211457875	0.14669167480221332	0.18173094266168374	0.11406482960071627	0.14772665587465283	0.1656299498298109	0.14045553521724968	0.1915540284463447	0.19419204455184477	0.21975593577417785	0.1567713248060183	0.20774312175958182	0.15198173114180072	0.21898553929700504	0.21036327922750553	0.18781694132634075	0.20019449883356338	0.24281709492544692	0.18548153091269626	0.2175770569439119	0.24521460688744906	0.20462864252482799	0.20097582183879734	0.18471121637146706	0.22815103390844615	0.2618106874720848	0.2209252084806829	0.2501738933616459	0.1444981690990366	0.21260458673029164	0.21423494949895555	0.18418527436440868	0.2636734244416137	0.2177315411946841	0.20405528470480805	0.20796650616001366	0.2237771778493613	0.18827427988297146	0.21286696442628603	0.2459069446130341	0.22938695451966007	0.22938695451966007	0.22938695451966007	0.22938695451966007	0.22938695451966007	0.22938695451966007	0.22938695451966007	0.22938695451966007	0.22938695451966007
0.13377318582612135	0.10062967747263882	0.16739605844406777	0.18082519588624316	0.08569812115148276	0.15501659839481827	0.17992979757220878	0.1449194272037309	0.14799120279227373	0.14866911475533387	0.10467030621378916	0.030068679463771536	0.12518120222943346	0.19919254895993113	0.2035009738966357	0.1728701045502375	0.15947210730639255	0.213453412682804	0.241464849669562	0.17276422319991658	0.19091340658510286	0.22569090945246148	0.18923095662578163	0.17197269220558611	0.22689075004936363	0.13988389595349132	0.23975977442705268	0.17198523712504293	0.1353156304949422	0.15483845611126748	0.21506263827190003	0.17610575682606766	0.16263222655579535	0.221331558646708	0.21322828006197583	0.23726638281253234	0.1821626485986204	0.1817433453821009	0.17220167866994987	0.21150534053045286	0.2253913625086556	0.23484468777505887	0.18785701065338412	0.155037764268725	0.17473169715090722	0.20228839502783505	0.18851004608937114	0.18851004608937114	0.18851004608937114	0.18851004608937114
0.07874224525249027	0.060509093178807344	0.08455141642327141	0.07130474719448894	0.06382295703598309	0.09052827210290401	0.07476193806743496	0.06861694336461163	0.08529350037966944	0.0986879147690491	0.08960775051910921	0.10945054294803155	0.09372725696638566	0.10130803988398103	0.07499165437188623	0.09143560081548201	0.07536528509014795	0.07662514973834146	0.09807021619145691	0.09681863495510612	0.09284756106078071	0.07922142119115044	0.09161678321249127	0.07841749625999409	0.09247737009537078	0.0854219424190704	0.09282721027501292	0.09587854722869918	0.07544233325068375	0.08174648479078152	0.09477531693163523	0.07054599367339583	0.07058314117845514	0.07902772526534706	0.0811279481044871	0.0915549067927704	0.09328163014076712	0.08938380306219278	0.07727531019761852	0.09080428026748742	0.08060100752041648	0.08570264389395195	0.08570264389395195	0.08570264389395195	0.08570264389395195	0.08570264389395195	0.08570264389395195	0.08570264389395195	0.08570264389395195	0.08570264389395195
0.08254341418695046	0.09616874222264467	0.10297751353506618	0.0889877679356169	0.08284224087585164	0.09738837581211653	0.0772764821303446	0.08403731275617068	0.11039113104202534	0.0987683502306901	0.07419930432892373	0.09832029206015193	0.09009129357895612	0.07798645823830423	0.08241663265019097	0.09790631212995701	0.08140745842560773	0.08911049876231444	0.10356206622345825	0.06406820789617368	0.08688986247165997	0.10970422796088088	0.09222282014562387	0.09650072033457147	0.08951344071316307	0.13045146816788517	0.09156646410955475	0.09995033915438803	0.1167703027527505	0.10660478440969313	0.11098530878169194	0.09450623491098248	0.09065809164848222	0.10581970188357762	0.10358156930986069	0.12497688071776707	0.12582272622398616	0.08990063738471332	0.12498256463599455	0.08921645829017738	0.14169390263300188	0.12911487966123456	0.12130703608217043	0.09751304763956788	0.12260345406391648	0.11448221930985229	0.11854283668688438	0.11854283668688438	0.11854283668688438	0.11854283668688438
0.1331645630620963	0.12664104743703228	0.12576618439733142	0.15949600412250933	0.13520893677888507	0.11764020372786146	0.1295021544221503	0.11861485061386692	0.16374016273210154	0.16894161764533697	0.1260385149157764	0.14511328855334227	0.15816726298743555	0.11915591418396168	0.11789719449637814	0.17807373444951657	0.1420090735574206	0.16058800974170442	0.16130392385806644	0.16367888497881383	0.11930735018664934	0.15729725954564294	0.13858972123763255	0.15522941409682678	0.15799827551495385	0.17220229201868975	0.1672656036206131	0.14247729906795886	0.16638697309961542	0.17889399103841802	0.17631564935603808	0.1379647055761015	0.16131162270671937	0.18125423618877926	0.18663172792517663	0.13500653488816242	0.17602123281718512	0.17850880083648343	0.20047570124982944	0.15124258093047613	0.1372997944318493	0.1813898090597535	0.18004802051161442	0.18071891478568397	0.18071891478568397	0.18071891478568397	0.18071891478568397	0.18071891478568397	0.18071891478568397	0.18071891478568397
0.13026532786367848	0.11735285381929271	0.1392723262208509	0.14472896352399853	0.14407404010718497	0.11366430267677302	0.12996926664635872	0.10744661358983452	0.11711422820318408	0.12492277460808679	0.1403346292564314	0.1352176013846337	0.13777611532053255	0.13777611532053255	0.13777611532053255	0.13777611532053255	0.13777611532053255	0.13777611532053255	0.13777611532053255	0.13777611532053255	0.13777611532053255	0.13777611532053255	0.13777611532053255	0.13777611532053255	0.13777611532053255	0.13777611532053255	0.13777611532053255	0.13777611532053255	0.13777611532053255	0.13777611532053255	0.13777611532053255	0.13777611532053255	0.13777611532053255	0.13777611532053255	0.13777611532053255	0.13777611532053255	0.13777611532053255	0.13777611532053255	0.13777611532053255	0.13777611532053255	0.13777611532053255	0.13777611532053255	0.13777611532053255	0.13777611532053255	0.13777611532053255	0.13777611532053255	0.13777611532053255	0.13777611532053255	0.13777611532053255	0.13777611532053255
0.11128215442340378	0.12299241083882997	0.11321597479639911	0.11969800789511297	0.12611567564934265	0.14730423061734035	0.1345383072976898	0.11647642323968245	0.12530979503452988	0.13495186087768862	0.15007668827936407	0.15083108893782632	0.14361509356080848	0.1631505874608327	0.11892841034622796	0.14496166315017975	0.12227991402332296	0.12004050845782949	0.10795301673162226	0.12125730021640138	0.12936275681854795	0.13083556320213496	0.12554512101654058	0.0910256433532489	0.13593612054548954	0.15621082227760966	0.13833259729114689	0.08125345283718287	0.13282708156628276	0.13802375821223453	0.1323777102639001	0.1561961602160172	0.1305994328607936	0.14584092704973717	0.11319152446802243	0.11999886275282794	0.12374969658778044	0.13379208914934215	0.1454084544202764	0.17774127364527958	0.13245707990182556	0.1550991767735526	0.1550991767735526	0.1550991767735526	0.1550991767735526	0.1550991767735526	0.1550991767735526	0.1550991767735526	0.1550991767735526	0.1550991767735526
0.06303398582993208	0.06570215678931747	0.06750636586113887	0.06507393807138546	0.07817230666968203	0.08178717631569382	0.0752366783490326	0.08029445759064933	0.08659636396621002	0.08258769781195105	0.062442134368663006	0.07245536364286585	0.07835461012467711	0.08924924349232365	0.0871341205081923	0.09269505053014417	0.10014757798024548	0.06702977188263842	0.06401727394766152	0.09073362147477827	0.08146259464089652	0.08468041309495837	0.08142877260725215	0.0741675077027295	0.0870539056106575	0.06927982910191074	0.07488507786001251	0.07551214060259585	0.07132440873870759	0.08390065417505449	0.06433952052790329	0.0865468107761456	0.09140867144686453	0.07561407131531137	0.07319171355571244	0.0689459181513189	0.0925803677203827	0.08571070260476917	0.09515677577710953	0.0782118053259924	0.06893829298033217	0.09232246747349195	0.07305852180593266	0.08684025902944881	0.07135347257877071	0.07909686580410975	0.07909686580410975	0.07909686580410975	0.07909686580410975	0.07909686580410975
0.24824424102804196	0.3114585923593854	0.23045010627099502	0.24027124073717404	0.2641474412947736	0.44647762302144334	0.28017673790065417	0.2767089831914591	0.3305835443284629	0.46645454238664824	0.21178136692775346	0.05998635472511559	0.2460258364604129	0.44713875084882687	0.303096580225038	0.027546340664993296	0.10708624291065816	0.43437732816815033	0.20787078807723225	0.19648551799801509	0.4009816498929086	0.05998635472511559	0.3774808956761417	0.27564538223544793	0.029054197091014186	0.05995707445509685	0.0275322566521419	0.264143220688691	0.0	0.027546340664993296	0.3361604839241619	0.38389237352400385	0.39487765939416664	0.2460258364604129	0.3427822951202822	0.2076500159621136	0.3616075786437245	0.25970730187268065	0.12979520968043232	0.16059164272316195	0.4753359396162736	0.3610161836407834	0.19106795260678866	0.40847493469758794	0.3717446720442241	0.39010980337090606	0.39010980337090606	0.39010980337090606	0.39010980337090606	0.39010980337090606
0.17355223279437423	0.16743041445863827	0.1368739618153726	0.15623233269816222	0.1583570509178899	0.17805926799829877	0.1396736272255677	0.17504526076979904	0.16572862792088536	0.19135204582096074	0.1897959434249051	0.17325959777059943	0.1767055099543471	0.19715812465000299	0.15376105988367608	0.1907756477377737	0.14784183466418574	0.17638819183452614	0.217281381023676	0.22433979723367745	0.2051815889050591	0.15715994262724098	0.22620753265434887	0.2082023316517718	0.2584928017427092	0.21771373093730742	0.13529310025713637	0.16368576881517882	0.18272117895657644	0.18845739369454548	0.21692781162646732	0.21976541383613696	0.22555484365924228	0.18032134568412087	0.17985172697808313	0.18732307339509952	0.2622351888382293	0.23149364698193087	0.16309359971445928	0.18059881786231502	0.1746235070809906	0.16224709490351746	0.17914454930210474	0.1706958221028111	0.1706958221028111	0.1706958221028111	0.1706958221028111	0.1706958221028111	0.1706958221028111	0.1706958221028111
0.07350444871954484	0.0904292412238274	0.10432337791556567	0.09414268452046141	0.11453717336612235	0.10791902725862881	0.10903678746697681	0.12863730175102606	0.07134685165135814	0.09813790159277677	0.10712991494719765	0.12947630262024756	0.1304318657517064	0.09992320155078084	0.10603455153174578	0.15531502842618206	0.16719968673457988	0.14127439278259926	0.11028365474066809	0.12302016901298615	0.10253753626206624	0.10377589017353868	0.12151124821198338	0.11209471603943985	0.14188211752028962	0.12060488330911899	0.12915771953496338	0.09227461477261265	0.1003157230412169	0.11945306022209054	0.11922275155300689	0.08883672283329161	0.10778120233720774	0.10739359488827772	0.12601269115173094	0.11717544638696098	0.10678209902062018	0.1107083671368451	0.1386151053957864	0.12165973355351317	0.1301374194746498	0.1301374194746498	0.1301374194746498	0.1301374194746498	0.1301374194746498	0.1301374194746498	0.1301374194746498	0.1301374194746498	0.1301374194746498	0.1301374194746498
0.15905258193845917	0.1657967242452352	0.17904425961159245	0.15556845961290686	0.1335210373329724	0.1344056837645419	0.17991247643306976	0.1504800710410835	0.20046059155634632	0.181672720671341	0.17516730857511642	0.2270373910115919	0.16678910051447715	0.2004768307179541	0.15826476089307476	0.22184727718684166	0.21058862498176054	0.20286203345929188	0.24095294153181004	0.1909331948424538	0.17495751538079868	0.19156893438308858	0.163888497784337	0.22140340454849264	0.2279890077155293	0.2244220329802546	0.17305066668335356	0.2015105129011443	0.1860439689983306	0.1728377791796072	0.1780443811138578	0.22407775878243916	0.16065656799992928	0.2092365375691766	0.1737364688465472	0.20363663891361589	0.18374674468304297	0.17207223899090196	0.14926420755552383	0.18623930541210565	0.215008093977667	0.2006236996948863	0.2006236996948863	0.2006236996948863	0.2006236996948863	0.2006236996948863	0.2006236996948863	0.2006236996948863	0.2006236996948863	0.2006236996948863
0.06265562000812853	0.06999703460243105	0.06864142470909675	0.07432937241626664	0.07213826507175201	0.07450986041927032	0.09144403284173343	0.0874579685726078	0.08351197145551659	0.07923504847057562	0.07486174459506344	0.0753714526318899	0.09597524252211626	0.09981503966273442	0.11136169238485104	0.07132571353206422	0.08599705278212721	0.09687608850705481	0.10326562195955186	0.09143326911038886	0.09247026852561975	0.10712355389791098	0.1130508171360144	0.09556165185769022	0.08854353236580917	0.08699288080999819	0.1033985695864511	0.11691657799277183	0.1454898729619743	0.11258067892985901	0.09609281407806154	0.11436899749966806	0.11631804626121982	0.08402330817602227	0.09407281108953794	0.10347291656056153	0.10622024757011303	0.11215939005779274	0.12687428495340963	0.08956673347867422	0.1096751195645515	0.0877493340530081	0.09755795880377563	0.10604031648841346	0.11061249527026261	0.0910434362609867	0.1045970115320105	0.10008220612403364	0.11487578196770003	0.10743553292300202
0.21865691445265847	0.05130105808897828	0.15042371152990117	0.1445990073268399	0.3891388183371618	0.3491988554043534	0.4277379474390622	0.03319515878145489	0.31617888241555353	0.5039811041741991	0.1770369514261295	0.3216565993604616	0.31592889226138443	0.3979593893409455	0.31441413019843145	0.26531116770655755	0.34675695781828186	0.3241093672788563	0.3458669771122917	0.333913015265418	0.21901893388918067	0.28538464932617646	0.2645486060879529	0.23314515763431015	0.46839255017528675	0.29163643805332207	0.4122549589979016	0.3248527624205736	0.03979901448891134	0.3810098718674658	0.3350842506453194	0.4448835836011065	0.4268070510127204	0.40247987954068976	0.28228480718430626	0.25373154362923833	0.35185934136777614	0.1443859848713067	0.294348064102571	0.32290583247189336	0.31320747165040913	0.3035751637253075	0.2831470410637482	0.24068010334096296	0.24136258523769566	0.4403548134511134	0.20583542483681794	0.1818074803988485	0.302755341112697	0.2413609742318822
0.1287770670994283	0.14110266168001925	0.1198627648035818	0.15647926498663406	0.15063853317359793	0.12726434160478625	0.12523759805001256	0.14592753091465152	0.1523353361081361	0.11319306971517376	0.1437459615007782	0.14437318579822078	0.15317191124884658	0.16501259488420894	0.16842988194981703	0.1365311640197371	0.1641173076086001	0.14792545664262363	0.14366057293712478	0.1926819411314432	0.11177406809353878	0.12885296361928716	0.13395740671875722	0.16216241586856966	0.15355256703883427	0.1754826764313329	0.16336652500293786	0.18051061068001562	0.19630025874754606	0.1484723227921146	0.13307472542844062	0.13038167556632654	0.16893018618710004	0.16354814658079098	0.12571512887963943	0.1563999390124288	0.137964470219046	0.15667160152607112	0.11368511121603568	0.16063101751445813	0.15296655146031107	0.12897279208588286	0.1410869699781752	0.15150151337984968	0.13423921333822023	0.12070643316070029	0.18012365299491157	0.16258803923278387	0.18564718527948953	0.17218076739065538
0.06833742646943314	0.07955030694489389	0.07578333749340599	0.06840427007538288	0.10168718863449527	0.07720708168655577	0.09258759287216624	0.09576765037353133	0.09641412504538366	0.07817913515455505	0.06964951953934918	0.0881824007593786	0.07005754902923164	0.09866902878243387	0.0945456038530171	0.09653680497463386	0.09220761393417683	0.08058921185048792	0.08738820538616285	0.08935266912280608	0.09038584661258786	0.08325938107234035	0.07685555411975098	0.08592799257815288	0.09191456809304517	0.09475235059296552	0.09627318473773086	0.07520536523232484	0.07589589473878902	0.08651342530090783	0.08603184819188886	0.0859721301578398	0.08017397323918228	0.09676683630895408	0.08909996510506894	0.10554250557406515	0.08273150178786495	0.08882514999142747	0.07137081582659661	0.08766829816956562	0.10331891349834492	0.0993075428621544	0.10027024352306206	0.07656324107381723	0.0707734603773555	0.07823731092504964	0.0903096864528001	0.05432233995299175	0.08271660099926914	0.0899710592920201
0.12101236782779926	0.08796394466558989	0.1268544535638996	0.11612589597079559	0.12269353426777349	0.15614576302038594	0.1273921197277939	0.14541975758043504	0.12770041243912097	0.10150041919971976	0.12238836304831582	0.13585860898712093	0.1460213064059922	0.1174726557382739	0.1420214897363203	0.1317821007169246	0.13071342952040557	0.12041512507329107	0.13380507928480345	0.1366822294474874	0.12353933009136946	0.13111078573195264	0.12228963697002342	0.14160667498283747	0.13430029919357844	0.1322974849398936	0.12277047887705166	0.13259678222631455	0.12009761904246971	0.13655340136664407	0.11775844249268792	0.16019768573101864	0.1490171451213546	0.13909795459018887	0.16488359100995886	0.15060682636372894	0.18371669550022804	0.13977106478434484	0.1085497484487742	0.12546195437649996	0.12877437710857514	0.14824097304870942	0.13187392633753348	0.13986121858691256	0.16026919941612594	0.13177108932634166	0.14997325979034284	0.1525076093518883	0.13217185119693162	0.1414940521940465
0.08159138572109946	0.08942736031513422	0.0836368114487513	0.08948969364999695	0.08924622298189448	0.0830765929929453	0.07335014583544672	0.08555901875502635	0.06597282288458892	0.0726072257597479	0.08246765400849695	0.08991648353825918	0.09849738310798656	0.08930676367293879	0.07222433345481191	0.07190590468604258	0.07447485606591472	0.07716420716219179	0.08435296303240632	0.09107917803036582	0.07288938076769437	0.08445150459079052	0.09491141823199042	0.08994440233148746	0.09317500622449681	0.10581991700313306	0.08623019850113149	0.0807010700899581	0.08291785803664556	0.09600588601339266	0.0695682548082018	0.07473258990767785	0.08853948486634607	0.08195665732375025	0.0734591140938532	0.10285013962123392	0.07375215216569683	0.0896313724055299	0.10393614053009188	0.07669477606947471	0.08291944236139302	0.10384105277275094	0.09470128004933163	0.09927116641104128	0.09927116641104128	0.09927116641104128	0.09927116641104128	0.09927116641104128	0.09927116641104128	0.09927116641104128
0.16641401222470073	0.1380971374427121	0.1265434608919248	0.12285991124315832	0.11631187198092131	0.1249699591761604	0.10829860259915493	0.11876067368397022	0.11860353536143939	0.11480461939278797	0.10835040731987375	0.11157751335633086	0.11157751335633086	0.11157751335633086	0.11157751335633086	0.11157751335633086	0.11157751335633086	0.11157751335633086	0.11157751335633086	0.11157751335633086	0.11157751335633086	0.11157751335633086	0.11157751335633086	0.11157751335633086	0.11157751335633086	0.11157751335633086	0.11157751335633086	0.11157751335633086	0.11157751335633086	0.11157751335633086	0.11157751335633086	0.11157751335633086	0.11157751335633086	0.11157751335633086	0.11157751335633086	0.11157751335633086	0.11157751335633086	0.11157751335633086	0.11157751335633086	0.11157751335633086	0.11157751335633086	0.11157751335633086	0.11157751335633086	0.11157751335633086	0.11157751335633086	0.11157751335633086	0.11157751335633086	0.11157751335633086	0.11157751335633086	0.11157751335633086
0.15986542805572287	0.11238808127118415	0.14367818586652695	0.12682213093750164	0.13101742824555568	0.1331467524017139	0.13208209032363477	0.13208209032363477	0.13208209032363477	0.13208209032363477	0.13208209032363477	0.13208209032363477	0.13208209032363477	0.13208209032363477	0.13208209032363477	0.13208209032363477	0.13208209032363477	0.13208209032363477	0.13208209032363477	0.13208209032363477	0.13208209032363477	0.13208209032363477	0.13208209032363477	0.13208209032363477	0.13208209032363477	0.13208209032363477	0.13208209032363477	0.13208209032363477	0.13208209032363477	0.13208209032363477	0.13208209032363477	0.13208209032363477	0.13208209032363477	0.13208209032363477	0.13208209032363477	0.13208209032363477	0.13208209032363477	0.13208209032363477	0.13208209032363477	0.13208209032363477	0.13208209032363477	0.13208209032363477	0.13208209032363477	0.13208209032363477	0.13208209032363477	0.13208209032363477	0.13208209032363477	0.13208209032363477	0.13208209032363477	0.13208209032363477
0.2009581186537562	0.18427417543880462	0.19850215546390038	0.12683691120366045	0.1512414465857193	0.1416433102049178	0.22031095538012516	0.18451779119630843	0.1585764236915331	0.023427875893911248	0.16506908848453972	0.2737809514668945	0.25690327960458126	0.08074361834909936	0.023407206566846268	0.30995109085994477	0.14049996759676767	0.25285001589931494	0.2601843888576745	0.2607406519966015	0.202620739952193	0.18476029265810373	0.2183674061929648	0.28256155384820586	0.3039218684940073	0.22816605408456933	0.2410442039737415	0.26216605110045593	0.3502765862156197	0.19667505343411976	0.25767352156789186	0.2851179964321298	0.20144368348578842	0.30371145275995004	0.21047563392789514	0.16917712440728894	0.18982637916759204	0.18982637916759204	0.18982637916759204	0.18982637916759204	0.18982637916759204	0.18982637916759204	0.18982637916759204	0.18982637916759204	0.18982637916759204	0.18982637916759204	0.18982637916759204	0.18982637916759204	0.18982637916759204	0.18982637916759204
0.08476927333374724	0.06441369827968607	0.06665918380727735	0.09550439163765827	0.06396577937806897	0.0901232607271813	0.07887588346868224	0.06355334960532835	0.08591242002798963	0.08354576409419583	0.08518440788304868	0.06582872620253186	0.08999799974601871	0.07106158462349016	0.07492817591407439	0.06355887474551086	0.07390898532776352	0.07458440224541116	0.07100838821657478	0.0756632071136701	0.07825332794923306	0.07551286449451507	0.07475690574068883	0.06798264425601667	0.0671695971862271	0.06442279163405419	0.0713954923772959	0.06790914200567504	0.06790914200567504	0.06790914200567504	0.06790914200567504	0.06790914200567504	0.06790914200567504	0.06790914200567504	0.06790914200567504	0.06790914200567504	0.06790914200567504	0.06790914200567504	0.06790914200567504	0.06790914200567504	0.06790914200567504	0.06790914200567504	0.06790914200567504	0.06790914200567504	0.06790914200567504	0.06790914200567504	0.06790914200567504	0.06790914200567504	0.06790914200567504	0.06790914200567504
0.12786843503718004	0.12598471269872963	0.09719748761130631	0.11510634441221772	0.09141600420063545	0.0849829795547679	0.10465227931292302	0.12512379764263798	0.0888309337434276	0.10573766608786643	0.10892269552165586	0.11301781694117406	0.11924722916493394	0.08709613156642125	0.10884956876182758	0.09876076627072536	0.07945224666852319	0.08641506759040683	0.09173703950459286	0.07922939017346618	0.08548321483902953	0.08548321483902953	0.08548321483902953	0.08548321483902953	0.08548321483902953	0.08548321483902953	0.08548321483902953	0.08548321483902953	0.08548321483902953	0.08548321483902953	0.08548321483902953	0.08548321483902953	0.08548321483902953	0.08548321483902953	0.08548321483902953	0.08548321483902953	0.08548321483902953	0.08548321483902953	0.08548321483902953	0.08548321483902953	0.08548321483902953	0.08548321483902953	0.08548321483902953	0.08548321483902953	0.08548321483902953	0.08548321483902953	0.08548321483902953	0.08548321483902953	0.08548321483902953	0.08548321483902953
0.09940407171733001	0.06761859166670589	0.06902765807792942	0.06100318396660877	0.06298220578314329	0.07092828298183061	0.0668062232245369	0.07314452634265722	0.07731907989947163	0.05570056048013792	0.06046414448279954	0.061203517541516136	0.06231320597860473	0.06383838271114198	0.0857101938672838	0.06463508381264645	0.06085505338651091	0.048225649234575466	0.04964571125144804	0.057587749749081735	0.062376608700130204	0.057971326689848106	0.08047635538006098	0.07579023372097325	0.05863241419491399	0.06864128329066925	0.049041268883131754	0.058778481189917915	0.05911954298423699	0.07660653445022395	0.061896827453256205	0.06571716536084159	0.060780236041167876	0.056157270193319404	0.049451752200808274	0.06659178611996293	0.06912787535133323	0.06785983073564808	0.06785983073564808	0.06785983073564808	0.06785983073564808	0.06785983073564808	0.06785983073564808	0.06785983073564808	0.06785983073564808	0.06785983073564808	0.06785983073564808	0.06785983073564808	0.06785983073564808	0.06785983073564808
0.1384105906006451	0.12264650427844583	0.09280834782372063	0.09478204014434219	0.05989102050752548	0.08465954464916288	0.0933152654580121	0.09266386419310627	0.10202583827758463	0.09703294038708786	0.11526708882388546	0.10180191568851475	0.08768588776545617	0.10245874446241292	0.09438671053126403	0.0846975547249948	0.1021815968180087	0.10402587277008475	0.09197527784242059	0.09166214994276209	0.06395958188318285	0.08293901238072404	0.08409601512931099	0.08853309708948814	0.08047907758604275	0.09911817320072071	0.10830500728033812	0.09103338423180575	0.09245850090590385	0.0907615770019677	0.08458327282965156	0.099443656594129	0.09201346471189027	0.09201346471189027	0.09201346471189027	0.09201346471189027	0.09201346471189027	0.09201346471189027	0.09201346471189027	0.09201346471189027	0.09201346471189027	0.09201346471189027	0.09201346471189027	0.09201346471189027	0.09201346471189027	0.09201346471189027	0.09201346471189027	0.09201346471189027	0.09201346471189027	0.09201346471189027
0.2523415901503391	0.16085069179765296	0.2173239982420405	0.12994221924921162	0.21859359161765993	0.2146001551215247	0.20897639290384987	0.2188936509786452	0.18246847505280148	0.18048967862114423	0.18743209982065445	0.22260466194540762	0.19288545138644086	0.2675807437022588	0.1972793841198759	0.16309225487193477	0.24366091304379386	0.24991471481382369	0.23086427869435114	0.2860205304523733	0.2429625819073605	0.2669966718505654	0.26980083472787897	0.20861420239502926	0.1879590055817822	0.29318760122421356	0.2400398592869963	0.24176860816247447	0.22778228922599916	0.2815596850131999	0.23146584514362484	0.26078614130920613	0.24901524669905153	0.22413646041468985	0.23657585355687066	0.23657585355687066	0.23657585355687066	0.23657585355687066	0.23657585355687066	0.23657585355687066	0.23657585355687066	0.23657585355687066	0.23657585355687066	0.23657585355687066	0.23657585355687066	0.23657585355687066	0.23657585355687066	0.23657585355687066	0.23657585355687066	0.23657585355687066
0.08940106053501133	0.08397243506082203	0.07992009504598437	0.09351755312763102	0.07957787537692122	0.05689605287057574	0.07181583987709605	0.07479518897723277	0.08412947192688988	0.08120985048625284	0.06208802311148938	0.09200069365996902	0.054070077016786136	0.0664315658777241	0.0623551089498755	0.07317971049071484	0.07165215571877422	0.0837299632512195	0.07437758186176076	0.06522546144840774	0.07566179487816695	0.11931966323411942	0.09749072905614319	0.09749072905614319	0.09749072905614319	0.09749072905614319	0.09749072905614319	0.09749072905614319	0.09749072905614319	0.09749072905614319	0.09749072905614319	0.09749072905614319	0.09749072905614319	0.09749072905614319	0.09749072905614319	0.09749072905614319	0.09749072905614319	0.09749072905614319	0.09749072905614319	0.09749072905614319	0.09749072905614319	0.09749072905614319	0.09749072905614319	0.09749072905614319	0.09749072905614319	0.09749072905614319	0.09749072905614319	0.09749072905614319	0.09749072905614319	0.09749072905614319
0.14726362616546684	0.13276645511250815	0.09665696844695353	0.13265580476570213	0.14284750591828002	0.10465719828964742	0.22902737950079205	0.08951470874219225	0.14252066862663923	0.14392290886076317	0.13012021822724285	0.18788060458068595	0.15152657993256027	0.2140819766965993	0.19795893696506175	0.15648416187622835	0.14683662626361035	0.17878075872254115	0.22903966016501132	0.1685555225821143	0.19016088862198774	0.23636664436733856	0.22426455960119296	0.17857840124234298	0.27275184949367587	0.24911484233068906	0.27416723637229584	0.22993505488418103	0.21553533431878447	0.20905782207479223	0.2779184383671316	0.2484855510052859	0.22927868735615184	0.31370617493534536	0.2858597016224384	0.2707774490660227	0.29398348691410325	0.22661895552572234	0.30568144816739284	0.2628472951869615	0.2365262105254729	0.2496867528562172	0.2496867528562172	0.2496867528562172	0.2496867528562172	0.2496867528562172	0.2496867528562172	0.2496867528562172	0.2496867528562172	0.2496867528562172
0.1400937306467717	0.08949835283222422	0.06972064118016498	0.08161207041143029	0.11050486676467196	0.08698163931831267	0.09937983117131026	0.12041622863875474	0.10362035431765176	0.10032930093955833	0.10246647412005419	0.09973496214607118	0.07183187635721815	0.12278572596867156	0.11052393810544581	0.12436873216581938	0.10419635999144297	0.09544807929120767	0.11100146626116628	0.104416977290075	0.11516435731238125	0.1291507969117087	0.1097057432339942	0.11939122834447279	0.1523601890741449	0.13587570870930885	0.13587570870930885	0.13587570870930885	0.13587570870930885	0.13587570870930885	0.13587570870930885	0.13587570870930885	0.13587570870930885	0.13587570870930885	0.13587570870930885	0.13587570870930885	0.13587570870930885	0.13587570870930885	0.13587570870930885	0.13587570870930885	0.13587570870930885	0.13587570870930885	0.13587570870930885	0.13587570870930885	0.13587570870930885	0.13587570870930885	0.13587570870930885	0.13587570870930885	0.13587570870930885	0.13587570870930885
0.14722439744571603	0.130511005054067	0.1558376515767542	0.13607313575792523	0.14853707736524147	0.17498256778591093	0.17731796983263248	0.14492571823494085	0.14394036250687975	0.18179458221193381	0.18132788683474865	0.17429808156765594	0.1681249027003579	0.20050728523852368	0.18014574947454223	0.2023572434353122	0.16163315140888057	0.20529827564921324	0.17932177518593598	0.17781350548242406	0.16302749446876752	0.18795052619025995	0.17254324783752342	0.18345699742345717	0.16398916924937787	0.187295147597727	0.16090618421065037	0.17658230809840555	0.22328560253318716	0.19541460848069692	0.20935010550694202	0.20935010550694202	0.20935010550694202	0.20935010550694202	0.20935010550694202	0.20935010550694202	0.20935010550694202	0.20935010550694202	0.20935010550694202	0.20935010550694202	0.20935010550694202	0.20935010550694202	0.20935010550694202	0.20935010550694202	0.20935010550694202	0.20935010550694202	0.20935010550694202	0.20935010550694202	0.20935010550694202	0.20935010550694202
0.09881323264620884	0.06039737974342116	0.07055419106489509	0.07010609005468761	0.0852038119214375	0.07064676681259212	0.07764953219104902	0.09508948739971144	0.08323048642189247	0.09120116750887595	0.0875565061010061	0.08806573116917128	0.08561462484050708	0.08680278252919889	0.07127948238733174	0.08168988670399363	0.09925932362227456	0.09085408317375145	0.095056703398013	0.095056703398013	0.095056703398013	0.095056703398013	0.095056703398013	0.095056703398013	0.095056703398013	0.095056703398013	0.095056703398013	0.095056703398013	0.095056703398013	0.095056703398013	0.095056703398013	0.095056703398013	0.095056703398013	0.095056703398013	0.095056703398013	0.095056703398013	0.095056703398013	0.095056703398013	0.095056703398013	0.095056703398013	0.095056703398013	0.095056703398013	0.095056703398013	0.095056703398013	0.095056703398013	0.095056703398013	0.095056703398013	0.095056703398013	0.095056703398013	0.095056703398013
0.09060016607535593	0.10420086556509219	0.09209053487275856	0.11080385747943199	0.1067675425964076	0.07718890124186364	0.09769499198771757	0.10136523840196535	0.11452987891979041	0.10345041649771132	0.10215898089153588	0.11355887030399678	0.12462185296537631	0.1033844576776349	0.07764965271299895	0.07761585082755167	0.08469450193908422	0.08549046660886563	0.08948982061273816	0.08964474960386772	0.1102499514867864	0.10770125505333496	0.11523928802713708	0.10039737683647915	0.11694260603171165	0.09946339510083962	0.1029720919511886	0.08920153133501027	0.09776901008987525	0.09348527071244277	0.09348527071244277	0.09348527071244277	0.09348527071244277	0.09348527071244277	0.09348527071244277	0.09348527071244277	0.09348527071244277	0.09348527071244277	0.09348527071244277	0.09348527071244277	0.09348527071244277	0.09348527071244277	0.09348527071244277	0.09348527071244277	0.09348527071244277	0.09348527071244277	0.09348527071244277	0.09348527071244277	0.09348527071244277	0.09348527071244277
0.10344492729484027	0.08180433125296539	0.10478587134491478	0.1305028467304043	0.10097643203534556	0.09839058313791674	0.08923614946321128	0.0877310949104416	0.08074488072905102	0.13395653586887893	0.11132018011986623	0.12403459180048809	0.1197920290000999	0.09908109566316611	0.09914032655595419	0.13284508588328384	0.1438927067529836	0.125956383895498	0.10893960225655436	0.10991777334794174	0.1600928582247615	0.13295258749842528	0.1465227228615934	0.1465227228615934	0.1465227228615934	0.1465227228615934	0.1465227228615934	0.1465227228615934	0.1465227228615934	0.1465227228615934	0.1465227228615934	0.1465227228615934	0.1465227228615934	0.1465227228615934	0.1465227228615934	0.1465227228615934	0.1465227228615934	0.1465227228615934	0.1465227228615934	0.1465227228615934	0.1465227228615934	0.1465227228615934	0.1465227228615934	0.1465227228615934	0.1465227228615934	0.1465227228615934	0.1465227228615934	0.1465227228615934	0.1465227228615934	0.1465227228615934
0.1335479032093546	0.08515211872629515	0.09857340267692376	0.09384419474947321	0.10432790880928827	0.09052036126352937	0.10805153145748007	0.08169112451224955	0.09213900142966701	0.08510448056450316	0.08691853067751303	0.11103754077369851	0.10570886541776361	0.09310679001015153	0.10554939944872932	0.0921386141490683	0.08328105600792744	0.08526502343170081	0.10205777848897744	0.11526121357543882	0.10130298518371314	0.08796479962844223	0.07712463219834766	0.08677138754301167	0.08218729477493855	0.06762875788312768	0.07490802632903311	0.07490802632903311	0.07490802632903311	0.07490802632903311	0.07490802632903311	0.07490802632903311	0.07490802632903311	0.07490802632903311	0.07490802632903311	0.07490802632903311	0.07490802632903311	0.07490802632903311	0.07490802632903311	0.07490802632903311	0.07490802632903311	0.07490802632903311	0.07490802632903311	0.07490802632903311	0.07490802632903311	0.07490802632903311	0.07490802632903311	0.07490802632903311	0.07490802632903311	0.07490802632903311
0.13285908031163082	0.07493694690476238	0.09475436870435017	0.08231370343134124	0.0970824278115242	0.10059373399103894	0.11127018253206904	0.10250296420961431	0.10356467743234316	0.12271689522478811	0.07290673083492095	0.0812620859605123	0.10305236749590738	0.0915772124991253	0.09851466130930484	0.10062554088356243	0.10497544715378283	0.10882976498695107	0.08258059055350297	0.0898476179198478	0.11228199448678973	0.10162046881112545	0.09969500436152653	0.10198143552341536	0.10083821994247094	0.10083821994247094	0.10083821994247094	0.10083821994247094	0.10083821994247094	0.10083821994247094	0.10083821994247094	0.10083821994247094	0.10083821994247094	0.10083821994247094	0.10083821994247094	0.10083821994247094	0.10083821994247094	0.10083821994247094	0.10083821994247094	0.10083821994247094	0.10083821994247094	0.10083821994247094	0.10083821994247094	0.10083821994247094	0.10083821994247094	0.10083821994247094	0.10083821994247094	0.10083821994247094	0.10083821994247094	0.10083821994247094
0.1042855095823312	0.0970029324922587	0.10613504169620223	0.09530436850725515	0.1054980335069287	0.07307970882591806	0.10552606963760959	0.08703081567789449	0.10465131976592416	0.0807613761479981	0.07347069722133284	0.08798752253814629	0.10496137566699104	0.08168889500393105	0.08587184709706072	0.10896966966262193	0.08934053881918876	0.09770766119407953	0.11659114543096907	0.10633774491471584	0.0762181833845965	0.0801680121348067	0.09433933658146475	0.08504761962410211	0.08969347810278341	0.08969347810278341	0.08969347810278341	0.08969347810278341	0.08969347810278341	0.08969347810278341	0.08969347810278341	0.08969347810278341	0.08969347810278341	0.08969347810278341	0.08969347810278341	0.08969347810278341	0.08969347810278341	0.08969347810278341	0.08969347810278341	0.08969347810278341	0.08969347810278341	0.08969347810278341	0.08969347810278341	0.08969347810278341	0.08969347810278341	0.08969347810278341	0.08969347810278341	0.08969347810278341	0.08969347810278341	0.08969347810278341
0.04407567800860922	0.05402374204290472	0.07362655796953221	0.044510315702501205	0.05157364063898556	0.0526879526613294	0.0667280543289544	0.05733234046706115	0.0659850841324765	0.0640675197069595	0.047486759559453924	0.04732577383983065	0.061827696116122786	0.05138775719383801	0.05365766213058845	0.05676366512924253	0.03920837372381084	0.0669300308497325	0.047770214244435984	0.04938294434796206	0.056913854146505245	0.05793821709986148	0.04931162132484743	0.053624919212354454	0.053624919212354454	0.053624919212354454	0.053624919212354454	0.053624919212354454	0.053624919212354454	0.053624919212354454	0.053624919212354454	0.053624919212354454	0.053624919212354454	0.053624919212354454	0.053624919212354454	0.053624919212354454	0.053624919212354454	0.053624919212354454	0.053624919212354454	0.053624919212354454	0.053624919212354454	0.053624919212354454	0.053624919212354454	0.053624919212354454	0.053624919212354454	0.053624919212354454	0.053624919212354454	0.053624919212354454	0.053624919212354454	0.053624919212354454
0.10420728066957166	0.09683969473958808	0.08458888443434888	0.09398971744061314	0.11030250902014678	0.10351559400239928	0.1327801883306483	0.08896592013761276	0.09262575134695628	0.09353183004104511	0.09960071013733246	0.08143494644020306	0.07114855487399047	0.08848333107750153	0.09257956572396092	0.09493038110355122	0.09416710921478823	0.09723448348238477	0.08678972782710483	0.06540465565327278	0.08734417720025042	0.09754865387682224	0.074238949377542	0.08152769237900308	0.07788332087827254	0.07788332087827254	0.07788332087827254	0.07788332087827254	0.07788332087827254	0.07788332087827254	0.07788332087827254	0.07788332087827254	0.07788332087827254	0.07788332087827254	0.07788332087827254	0.07788332087827254	0.07788332087827254	0.07788332087827254	0.07788332087827254	0.07788332087827254	0.07788332087827254	0.07788332087827254	0.07788332087827254	0.07788332087827254	0.07788332087827254	0.07788332087827254	0.07788332087827254	0.07788332087827254	0.07788332087827254	0.07788332087827254
0.06593642322639062	0.08017489315621665	0.07148916514255658	0.08574638139098996	0.07765028926776986	0.09134405167908595	0.07915897956028535	0.09335300602217173	0.07663356568146283	0.09255250188848221	0.07547145449230197	0.08315266239553419	0.07858059512271955	0.08491269785787531	0.08856036942373842	0.0849853252731126	0.09304344969359511	0.07654215352944174	0.09212296289204382	0.0789757572868776	0.0985131506170093	0.10931076514547124	0.07030504529360979	0.08716816000270983	0.08308331854469474	0.08633047173754071	0.08027170521665951	0.08513983788854478	0.06937644947799074	0.0689068684206286	0.06914165894930967	0.06914165894930967	0.06914165894930967	0.06914165894930967	0.06914165894930967	0.06914165894930967	0.06914165894930967	0.06914165894930967	0.06914165894930967	0.06914165894930967	0.06914165894930967	0.06914165894930967	0.06914165894930967	0.06914165894930967	0.06914165894930967	0.06914165894930967	0.06914165894930967	0.06914165894930967	0.06914165894930967	0.06914165894930967
0.06953973645882229	0.06396144911361523	0.06821491587496097	0.09131312280762428	0.07765796728971229	0.0669883287152512	0.06154630634678112	0.0681367524061264	0.08479405907574343	0.07410558304173319	0.07251231620243938	0.06734217082159148	0.08211279430414198	0.07785683729378717	0.0730221941285273	0.07728676251970756	0.08397759402542458	0.060926083479911776	0.05791185659538516	0.08734156929883694	0.06812392153714657	0.07594282588590583	0.07138122523806176	0.08015231823949215	0.06285382688037908	0.06549084023032356	0.06704318954360912	0.0762037577038521	0.07603095643962618	0.07546696365400091	0.08131863882077794	0.07839280123738943	0.07839280123738943	0.07839280123738943	0.07839280123738943	0.07839280123738943	0.07839280123738943	0.07839280123738943	0.07839280123738943	0.07839280123738943	0.07839280123738943	0.07839280123738943	0.07839280123738943	0.07839280123738943	0.07839280123738943	0.07839280123738943	0.07839280123738943	0.07839280123738943	0.07839280123738943	0.07839280123738943
0.09104097492884944	0.06637123295432361	0.07234582105883794	0.0604299270066808	0.06483957562976332	0.09089296209362022	0.0825598069056104	0.09310377715648598	0.08079284556343794	0.06931076173996922	0.09272718666087358	0.0955461875902912	0.10013684121580425	0.0705468416573643	0.07975555653578015	0.09484354281818459	0.09552790955031432	0.10541974288388477	0.09770439853868651	0.10464310042669357	0.10284066977347149	0.10216973385573909	0.09560341523196204	0.09318432031559237	0.0953442906469691	0.09157042046553954	0.1036403044561023	0.12262178585414031	0.11797272062220615	0.10684131588535624	0.1124070182537812	0.1124070182537812	0.1124070182537812	0.1124070182537812	0.1124070182537812	0.1124070182537812	0.1124070182537812	0.1124070182537812	0.1124070182537812	0.1124070182537812	0.1124070182537812	0.1124070182537812	0.1124070182537812	0.1124070182537812	0.1124070182537812	0.1124070182537812	0.1124070182537812	0.1124070182537812	0.1124070182537812	0.1124070182537812
0.07792920454874844	0.07540880322692207	0.06197747743226674	0.07213711253621037	0.09968799658251169	0.1142092934040568	0.08807987618180652	0.07190458892988953	0.0970323185767817	0.06547798290589671	0.08197134041154458	0.08847533205988442	0.09120625309369228	0.0838546053654528	0.08626834134653595	0.09526980364727192	0.10000204249330508	0.09934967190965825	0.1050530350968776	0.0984379484909013	0.10174549179388946	0.10174549179388946	0.10174549179388946	0.10174549179388946	0.10174549179388946	0.10174549179388946	0.10174549179388946	0.10174549179388946	0.10174549179388946	0.10174549179388946	0.10174549179388946	0.10174549179388946	0.10174549179388946	0.10174549179388946	0.10174549179388946	0.10174549179388946	0.10174549179388946	0.10174549179388946	0.10174549179388946	0.10174549179388946	0.10174549179388946	0.10174549179388946	0.10174549179388946	0.10174549179388946	0.10174549179388946	0.10174549179388946	0.10174549179388946	0.10174549179388946	0.10174549179388946	0.10174549179388946
0.12163334320955135	0.09698889353599197	0.09764346019489914	0.08678826049655143	0.09931675703318699	0.11582037113892193	0.10234854237395664	0.0886574579844503	0.11028275850390126	0.09607813346969801	0.12742238381237764	0.11271896027610073	0.09594115613405646	0.09928102447170775	0.09344352893349554	0.10835617551902389	0.09409025958076357	0.11843556998236937	0.10008210549216118	0.11477310403169359	0.10409069369934756	0.11642283215826082	0.13961821989667275	0.10069293448703881	0.12098231964655384	0.12481262922711814	0.09924619405653543	0.11202941164182678	0.11202941164182678	0.11202941164182678	0.11202941164182678	0.11202941164182678	0.11202941164182678	0.11202941164182678	0.11202941164182678	0.11202941164182678	0.11202941164182678	0.11202941164182678	0.11202941164182678	0.11202941164182678	0.11202941164182678	0.11202941164182678	0.11202941164182678	0.11202941164182678	0.11202941164182678	0.11202941164182678	0.11202941164182678	0.11202941164182678	0.11202941164182678	0.11202941164182678
0.07271266679799741	0.08912834662802556	0.06784479498605614	0.06254194620484711	0.08865346708336451	0.0755729700800238	0.0858594710129397	0.07625007800034803	0.06627384437826736	0.06834957478983958	0.07557285983010287	0.0793919029408345	0.07301600442933077	0.07531281790074368	0.06327361845682115	0.07936652653885151	0.06595701736745248	0.08460635353048951	0.07185453743528704	0.08305793957385847	0.08715854054169091	0.081507782164713	0.08280830955205104	0.07142304236120822	0.07755977382506865	0.06493933569312259	0.07566936987904012	0.07886845176280517	0.08711493711812578	0.0817167448401627	0.08705384376643538	0.08019153829915796	0.08362269103279667	0.08362269103279667	0.08362269103279667	0.08362269103279667	0.08362269103279667	0.08362269103279667	0.08362269103279667	0.08362269103279667	0.08362269103279667	0.08362269103279667	0.08362269103279667	0.08362269103279667	0.08362269103279667	0.08362269103279667	0.08362269103279667	0.08362269103279667	0.08362269103279667	0.08362269103279667
0.3926201125828924	0.24146574843673196	0.5040643011015938	0.3669747246608572	0.2599779949434866	0.1758768244261398	0.436634670409886	0.4843960820935267	0.2657717516546902	0.38142882321364663	0.2917673794389465	0.3555498225546587	0.47457323257783607	0.4788957520326365	0.45731777787770417	0.46810676495517034	0.46810676495517034	0.46810676495517034	0.46810676495517034	0.46810676495517034	0.46810676495517034	0.46810676495517034	0.46810676495517034	0.46810676495517034	0.46810676495517034	0.46810676495517034	0.46810676495517034	0.46810676495517034	0.46810676495517034	0.46810676495517034	0.46810676495517034	0.46810676495517034	0.46810676495517034	0.46810676495517034	0.46810676495517034	0.46810676495517034	0.46810676495517034	0.46810676495517034	0.46810676495517034	0.46810676495517034	0.46810676495517034	0.46810676495517034	0.46810676495517034	0.46810676495517034	0.46810676495517034	0.46810676495517034	0.46810676495517034	0.46810676495517034	0.46810676495517034	0.46810676495517034
0.08472966095081022	0.08352730137312653	0.06248684848652952	0.07827966721507744	0.08209063704730973	0.07305415499719481	0.07651634112044926	0.06634420765961022	0.07797430418847287	0.08340734997103558	0.08742561448383458	0.07353670859025047	0.08906346622352444	0.08585031613713988	0.08073629025442257	0.06732805816113172	0.08498724711304663	0.08949681454711081	0.08568427012433398	0.07543723497124738	0.08697601229595321	0.07590113224799408	0.10027742002788044	0.08422738870953832	0.09225240436870938	0.09225240436870938	0.09225240436870938	0.09225240436870938	0.09225240436870938	0.09225240436870938	0.09225240436870938	0.09225240436870938	0.09225240436870938	0.09225240436870938	0.09225240436870938	0.09225240436870938	0.09225240436870938	0.09225240436870938	0.09225240436870938	0.09225240436870938	0.09225240436870938	0.09225240436870938	0.09225240436870938	0.09225240436870938	0.09225240436870938	0.09225240436870938	0.09225240436870938	0.09225240436870938	0.09225240436870938	0.09225240436870938
0.1536311815907486	0.1557647020723378	0.12555062384455432	0.1329280456201228	0.18912806078502092	0.1575740814772058	0.21334706099234543	0.14879996958353442	0.12052537252403227	0.19119993427282478	0.1424645168300512	0.13891714119807438	0.17878963745844179	0.17192856094595518	0.17063479543825918	0.1683072680465197	0.17255793176940867	0.16488437320491056	0.1860054361405697	0.19747977299116515	0.18962725697622457	0.17057009208418944	0.13843118581943514	0.16057436516031254	0.14950277548987384	0.14950277548987384	0.14950277548987384	0.14950277548987384	0.14950277548987384	0.14950277548987384	0.14950277548987384	0.14950277548987384	0.14950277548987384	0.14950277548987384	0.14950277548987384	0.14950277548987384	0.14950277548987384	0.14950277548987384	0.14950277548987384	0.14950277548987384	0.14950277548987384	0.14950277548987384	0.14950277548987384	0.14950277548987384	0.14950277548987384	0.14950277548987384	0.14950277548987384	0.14950277548987384	0.14950277548987384	0.14950277548987384
0.11973992523514532	0.09407925098431431	0.09917904801674364	0.10457336662463881	0.08768126165019947	0.10970739319498274	0.10872102512564392	0.1412162404163037	0.09162906801413505	0.10995489178201524	0.09103908953899147	0.10360794171124729	0.11079861717944386	0.09818428313442426	0.1018471113537526	0.1351401389573424	0.10771096886450726	0.103633862260823	0.07652736002229538	0.11722222172436851	0.10396199859716374	0.12013811656933154	0.10516528578079774	0.14574248242930435	0.1453008715470258	0.09606626508638703	0.09539688753305607	0.11276466770142096	0.1186384430850585	0.10075635849108018	0.10969740078806935	0.10969740078806935	0.10969740078806935	0.10969740078806935	0.10969740078806935	0.10969740078806935	0.10969740078806935	0.10969740078806935	0.10969740078806935	0.10969740078806935	0.10969740078806935	0.10969740078806935	0.10969740078806935	0.10969740078806935	0.10969740078806935	0.10969740078806935	0.10969740078806935	0.10969740078806935	0.10969740078806935	0.10969740078806935
0.10006579040825572	0.07511948737298903	0.07678805111667882	0.06754767335970885	0.08349499112226749	0.07463693677953871	0.09208478094411644	0.07983017226551231	0.06494589016449875	0.08425098482030409	0.058616593137559715	0.09799131204479779	0.10201659403878174	0.10000395304178976	0.10000395304178976	0.10000395304178976	0.10000395304178976	0.10000395304178976	0.10000395304178976	0.10000395304178976	0.10000395304178976	0.10000395304178976	0.10000395304178976	0.10000395304178976	0.10000395304178976	0.10000395304178976	0.10000395304178976	0.10000395304178976	0.10000395304178976	0.10000395304178976	0.10000395304178976	0.10000395304178976	0.10000395304178976	0.10000395304178976	0.10000395304178976	0.10000395304178976	0.10000395304178976	0.10000395304178976	0.10000395304178976	0.10000395304178976	0.10000395304178976	0.10000395304178976	0.10000395304178976	0.10000395304178976	0.10000395304178976	0.10000395304178976	0.10000395304178976	0.10000395304178976	0.10000395304178976	0.10000395304178976
0.09663632453443818	0.12023650596924515	0.09610575292833305	0.09151015838019243	0.08635784465232482	0.10430805921207557	0.11541280923293047	0.14320175085855505	0.11924430315799418	0.08864065948502915	0.14316696338875634	0.10001423404638012	0.11918893994905809	0.09236977522254733	0.12115377388033204	0.1294836176828938	0.09887501283206829	0.09701260063713488	0.09855393751790283	0.09404799701968239	0.10191970206145681	0.10041315794679027	0.11987668812952605	0.09090162929198678	0.11306639055827482	0.10198400992513079	0.10198400992513079	0.10198400992513079	0.10198400992513079	0.10198400992513079	0.10198400992513079	0.10198400992513079	0.10198400992513079	0.10198400992513079	0.10198400992513079	0.10198400992513079	0.10198400992513079	0.10198400992513079	0.10198400992513079	0.10198400992513079	0.10198400992513079	0.10198400992513079	0.10198400992513079	0.10198400992513079	0.10198400992513079	0.10198400992513079	0.10198400992513079	0.10198400992513079	0.10198400992513079	0.10198400992513079
0.07985233156040783	0.061399604058273674	0.0782124934668447	0.07347922473228301	0.076728746695431	0.0737869450593203	0.07723707924656463	0.10633980380568925	0.08734818699742185	0.07748671701524681	0.0629442991712581	0.09979866038364925	0.07434667497067414	0.09297395651875136	0.0955696711987897	0.09204457197585515	0.08766977282277391	0.07787237988083771	0.08983657425666407	0.09667966814931074	0.10216692636243625	0.0934617283118905	0.08298037834094804	0.07844112306206653	0.07333080824012375	0.13612830687872338	0.10472955755942355	0.10472955755942355	0.10472955755942355	0.10472955755942355	0.10472955755942355	0.10472955755942355	0.10472955755942355	0.10472955755942355	0.10472955755942355	0.10472955755942355	0.10472955755942355	0.10472955755942355	0.10472955755942355	0.10472955755942355	0.10472955755942355	0.10472955755942355	0.10472955755942355	0.10472955755942355	0.10472955755942355	0.10472955755942355	0.10472955755942355	0.10472955755942355	0.10472955755942355	0.10472955755942355
0.24513689996377888	0.14041406857890615	0.21388598112952348	0.173176745320923	0.20770915401064458	0.33571731661933296	0.2455631803013919	0.21312870843302317	0.23567465828799608	0.2028288759302275	0.23157756676011865	0.2548792660666511	0.16801409257134242	0.20323540201406165	0.19962185320320994	0.2416762989473776	0.18787744755869834	0.26231096647273944	0.26218898517802375	0.35719747297026516	0.28667722062163253	0.23803891397692548	0.42572409952355356	0.31618683688040655	0.24670147862166789	0.2357089967954846	0.24120523770857621	0.24120523770857621	0.24120523770857621	0.24120523770857621	0.24120523770857621	0.24120523770857621	0.24120523770857621	0.24120523770857621	0.24120523770857621	0.24120523770857621	0.24120523770857621	0.24120523770857621	0.24120523770857621	0.24120523770857621	0.24120523770857621	0.24120523770857621	0.24120523770857621	0.24120523770857621	0.24120523770857621	0.24120523770857621	0.24120523770857621	0.24120523770857621	0.24120523770857621	0.24120523770857621
0.06077916920665052	0.05893489954628485	0.06825982474254992	0.07300938582952672	0.07132322953110402	0.06957312503093797	0.05960903563967473	0.0633450687418965	0.06600560906185235	0.06668571644399422	0.0830527389144822	0.07173331484314403	0.075754658578404	0.05450572763952609	0.06702747777788405	0.07171567400466951	0.06392568795826636	0.06417681198853942	0.05729718315664989	0.07354728984597818	0.0754787797807239	0.06901412960985497	0.06836512600302401	0.07329976505871029	0.05981121032324756	0.06180073023802011	0.06080597028063383	0.06080597028063383	0.06080597028063383	0.06080597028063383	0.06080597028063383	0.06080597028063383	0.06080597028063383	0.06080597028063383	0.06080597028063383	0.06080597028063383	0.06080597028063383	0.06080597028063383	0.06080597028063383	0.06080597028063383	0.06080597028063383	0.06080597028063383	0.06080597028063383	0.06080597028063383	0.06080597028063383	0.06080597028063383	0.06080597028063383	0.06080597028063383	0.06080597028063383	0.06080597028063383
0.08172561791437098	0.07537026058092737	0.09904100310324539	0.08444146182173629	0.09952440932541994	0.11007472011208284	0.1089498152683576	0.10178325863514477	0.09417519209970279	0.12054967958858762	0.12179689224280868	0.12766197281266686	0.09523381244604343	0.11345717442312062	0.11710670402155794	0.1141293176087891	0.11658522028505802	0.1180312091881876	0.10616164528718415	0.10306441670751612	0.10478815272737774	0.11480273355982751	0.09345604561182778	0.09805713892863781	0.09162898548348604	0.09484306220606192	0.09484306220606192	0.09484306220606192	0.09484306220606192	0.09484306220606192	0.09484306220606192	0.09484306220606192	0.09484306220606192	0.09484306220606192	0.09484306220606192	0.09484306220606192	0.09484306220606192	0.09484306220606192	0.09484306220606192	0.09484306220606192	0.09484306220606192	0.09484306220606192	0.09484306220606192	0.09484306220606192	0.09484306220606192	0.09484306220606192	0.09484306220606192	0.09484306220606192	0.09484306220606192	0.09484306220606192
0.18025860553817225	0.13367001196746545	0.11810018360233206	0.13067959673949472	0.12764372052498432	0.13961268862915757	0.15290776912183912	0.13256182628245664	0.14929472948657452	0.12856564733547468	0.14798229255227419	0.12125199829090574	0.10727877342821075	0.12478461674182231	0.13553899133887884	0.13044169055331148	0.10189899007837916	0.12709054681140208	0.13583205219928754	0.1079223518346834	0.10913833955048158	0.12758191467151928	0.11624477243767983	0.10833151249272698	0.14529423943402478	0.1268128759633759	0.1268128759633759	0.1268128759633759	0.1268128759633759	0.1268128759633759	0.1268128759633759	0.1268128759633759	0.1268128759633759	0.1268128759633759	0.1268128759633759	0.1268128759633759	0.1268128759633759	0.1268128759633759	0.1268128759633759	0.1268128759633759	0.1268128759633759	0.1268128759633759	0.1268128759633759	0.1268128759633759	0.1268128759633759	0.1268128759633759	0.1268128759633759	0.1268128759633759	0.1268128759633759	0.1268128759633759
0.0675335996342015	0.06443010849624276	0.06934702675804279	0.06115701900805002	0.05756378707743874	0.08136053219309985	0.07239038915906627	0.07288042486660755	0.06763322699357675	0.06368635119161693	0.07470080719206873	0.06835061516913378	0.07144180136270539	0.07676195058533114	0.07205386655688462	0.088139084938243	0.07751592193884638	0.08947400490963373	0.06743320250621009	0.06544330891767912	0.06555539773778243	0.048152185198269706	0.07650966566821397	0.07996990066656762	0.0652743180476854	0.0726221093571265	0.0726221093571265	0.0726221093571265	0.0726221093571265	0.0726221093571265	0.0726221093571265	0.0726221093571265	0.0726221093571265	0.0726221093571265	0.0726221093571265	0.0726221093571265	0.0726221093571265	0.0726221093571265	0.0726221093571265	0.0726221093571265	0.0726221093571265	0.0726221093571265	0.0726221093571265	0.0726221093571265	0.0726221093571265	0.0726221093571265	0.0726221093571265	0.0726221093571265	0.0726221093571265	0.0726221093571265
0.14807178982539287	0.1144873568988022	0.13197297153725285	0.14135205837209658	0.11059873767833812	0.114748195528233	0.14008932218142983	0.1251876928024531	0.13020576239863232	0.13182869076729284	0.10365385609917172	0.13275897234233422	0.1048709294367345	0.12681404474088545	0.12739240400780338	0.11636443828421336	0.12382974666988764	0.10097157194587583	0.13273660423510428	0.15919686478563574	0.14596673451037	0.14596673451037	0.14596673451037	0.14596673451037	0.14596673451037	0.14596673451037	0.14596673451037	0.14596673451037	0.14596673451037	0.14596673451037	0.14596673451037	0.14596673451037	0.14596673451037	0.14596673451037	0.14596673451037	0.14596673451037	0.14596673451037	0.14596673451037	0.14596673451037	0.14596673451037	0.14596673451037	0.14596673451037	0.14596673451037	0.14596673451037	0.14596673451037	0.14596673451037	0.14596673451037	0.14596673451037	0.14596673451037	0.14596673451037
0.05727538896968307	0.0587904023473424	0.06033983886004682	0.05779797622616758	0.05396870693132833	0.06121271706459338	0.06766714860686819	0.056751934967560765	0.0568817597419002	0.05629046389088251	0.06376499190565917	0.06873148778024424	0.05861331880389284	0.06677269540668443	0.05447703872507046	0.04300636215476148	0.0606485778209234	0.07737899985128562	0.0641740403708452	0.05933394029327663	0.06175399033206091	0.06175399033206091	0.06175399033206091	0.06175399033206091	0.06175399033206091	0.06175399033206091	0.06175399033206091	0.06175399033206091	0.06175399033206091	0.06175399033206091	0.06175399033206091	0.06175399033206091	0.06175399033206091	0.06175399033206091	0.06175399033206091	0.06175399033206091	0.06175399033206091	0.06175399033206091	0.06175399033206091	0.06175399033206091	0.06175399033206091	0.06175399033206091	0.06175399033206091	0.06175399033206091	0.06175399033206091	0.06175399033206091	0.06175399033206091	0.06175399033206091	0.06175399033206091	0.06175399033206091
0.1727899005682954	0.13569702631399344	0.13480508095033275	0.1815108001378855	0.08122765591396816	0.1687553830027159	0.19852520705571777	0.15683321856910795	0.15751921894669213	0.18584987487875798	0.16229024995643063	0.19473024631695462	0.18819308883831298	0.17325853850641978	0.21199703691516508	0.15588190269888363	0.21606020916329705	0.157086318503181	0.18619781979090386	0.1436069846119955	0.17616463548202801	0.19212101175336457	0.19798544597028242	0.16336212259133756	0.21070953882945276	0.21292202971830368	0.1870176140746467	0.19996982189647516	0.19996982189647516	0.19996982189647516	0.19996982189647516	0.19996982189647516	0.19996982189647516	0.19996982189647516	0.19996982189647516	0.19996982189647516	0.19996982189647516	0.19996982189647516	0.19996982189647516	0.19996982189647516	0.19996982189647516	0.19996982189647516	0.19996982189647516	0.19996982189647516	0.19996982189647516	0.19996982189647516	0.19996982189647516	0.19996982189647516	0.19996982189647516	0.19996982189647516
0.13123681477419527	0.12407411482164854	0.11188857123966102	0.10782281326308903	0.07685998479295006	0.10180619473461687	0.11744548781705443	0.1361493307068112	0.12430836355094357	0.10122612093829994	0.08795654792842535	0.09008722308133263	0.10388756286377246	0.11638069928733184	0.1543898395523503	0.11011817860730945	0.0966105100535976	0.10042043646031722	0.09109603274389595	0.10734222969541882	0.13809507768705104	0.15214945207326333	0.10401337005610194	0.0902105944512151	0.09711198225365851	0.09711198225365851	0.09711198225365851	0.09711198225365851	0.09711198225365851	0.09711198225365851	0.09711198225365851	0.09711198225365851	0.09711198225365851	0.09711198225365851	0.09711198225365851	0.09711198225365851	0.09711198225365851	0.09711198225365851	0.09711198225365851	0.09711198225365851	0.09711198225365851	0.09711198225365851	0.09711198225365851	0.09711198225365851	0.09711198225365851	0.09711198225365851	0.09711198225365851	0.09711198225365851	0.09711198225365851	0.09711198225365851
0.10867803718322652	0.10265937108562521	0.11144411030484595	0.11511235924050382	0.10957827857220066	0.10827097407099247	0.09844853002303941	0.07699466294463199	0.10173658728419867	0.10843725383386724	0.10023420388484354	0.1026364885020471	0.11951477082781414	0.08538387453667698	0.10900800989077761	0.1191986348529298	0.11470069757908974	0.09699194718511685	0.13040758759331111	0.11014085287266058	0.1013411832353987	0.12090915741657382	0.10805009056495198	0.11867937393719646	0.09359325706591337	0.1748519649859078	0.1342226110259106	0.1342226110259106	0.1342226110259106	0.1342226110259106	0.1342226110259106	0.1342226110259106	0.1342226110259106	0.1342226110259106	0.1342226110259106	0.1342226110259106	0.1342226110259106	0.1342226110259106	0.1342226110259106	0.1342226110259106	0.1342226110259106	0.1342226110259106	0.1342226110259106	0.1342226110259106	0.1342226110259106	0.1342226110259106	0.1342226110259106	0.1342226110259106	0.1342226110259106	0.1342226110259106
0.21376906914548008	0.09556990361588073	0.12092260564046065	0.14232001109176098	0.09459613309365249	0.14199433256635594	0.11236421827078694	0.13576693241904447	0.09429639434338631	0.0917646361634825	0.11828616873334877	0.12348553569366076	0.11817884529501922	0.10166779577314966	0.10345375047456827	0.10393233489324075	0.10447709598066778	0.1619069851846176	0.11385204898272346	0.08183157618332305	0.0882060505102718	0.1674723469604628	0.06185701216183346	0.11466467956114813	0.11466467956114813	0.11466467956114813	0.11466467956114813	0.11466467956114813	0.11466467956114813	0.11466467956114813	0.11466467956114813	0.11466467956114813	0.11466467956114813	0.11466467956114813	0.11466467956114813	0.11466467956114813	0.11466467956114813	0.11466467956114813	0.11466467956114813	0.11466467956114813	0.11466467956114813	0.11466467956114813	0.11466467956114813	0.11466467956114813	0.11466467956114813	0.11466467956114813	0.11466467956114813	0.11466467956114813	0.11466467956114813	0.11466467956114813
0.09273815667782906	0.08196017204519974	0.08913862681760709	0.08159478773810754	0.09209626644526747	0.08597920481572285	0.09364897447866637	0.08046126976299763	0.09104362887749982	0.0917367862419642	0.08335573843442697	0.0906101913841379	0.0973421641363876	0.08504091330646989	0.09325000599920828	0.08561160396380164	0.08461460187816959	0.08646408594904403	0.08396003835813153	0.09109449723322374	0.06911128402863978	0.08010289063093176	0.08010289063093176	0.08010289063093176	0.08010289063093176	0.08010289063093176	0.08010289063093176	0.08010289063093176	0.08010289063093176	0.08010289063093176	0.08010289063093176	0.08010289063093176	0.08010289063093176	0.08010289063093176	0.08010289063093176	0.08010289063093176	0.08010289063093176	0.08010289063093176	0.08010289063093176	0.08010289063093176	0.08010289063093176	0.08010289063093176	0.08010289063093176	0.08010289063093176	0.08010289063093176	0.08010289063093176	0.08010289063093176	0.08010289063093176	0.08010289063093176	0.08010289063093176
0.08188853726050577	0.06940325473394383	0.07168039003097884	0.08321016623631837	0.07872718379955845	0.08167093047547988	0.07947702600217237	0.07467145756633664	0.06779363135693943	0.07835149687353474	0.08156782873073971	0.0888206496361619	0.07374323156082137	0.07725461389460465	0.07175772735369777	0.08161397409140479	0.07882904896704038	0.0762724885951105	0.0743638095023184	0.07136457847196628	0.06981210369661908	0.06905457927867863	0.08032158913199283	0.07436591108555785	0.06385150135542117	0.07218932528235035	0.0742638855375392	0.07675382631813946	0.08865507164954026	0.06567638600878936	0.07851227358109421	0.07176502892895549	0.09604787003733581	0.08390644948314566	0.08390644948314566	0.08390644948314566	0.08390644948314566	0.08390644948314566	0.08390644948314566	0.08390644948314566	0.08390644948314566	0.08390644948314566	0.08390644948314566	0.08390644948314566	0.08390644948314566	0.08390644948314566	0.08390644948314566	0.08390644948314566	0.08390644948314566	0.08390644948314566
0.08394260080736503	0.09349137543089103	0.07914137753710536	0.09301704003542306	0.08762268664049083	0.08738472966059484	0.10770218464987373	0.08999344248703875	0.08860655155278264	0.09193399009179598	0.08053952805060333	0.10369195903543708	0.09923857538975567	0.09173197716134494	0.09652596467523399	0.08581925171800399	0.0936105596505747	0.07717972548732319	0.08004495185657828	0.08260614571575574	0.09904778186707647	0.09217609919510948	0.10132545248750448	0.08103851324863472	0.07989511059418802	0.0929457627590044	0.09533150833802824	0.10719437850459645	0.082580222572639	0.07664015372907482	0.08758483072829466	0.08776004724009248	0.08202041388052783	0.08489023056031016	0.08489023056031016	0.08489023056031016	0.08489023056031016	0.08489023056031016	0.08489023056031016	0.08489023056031016	0.08489023056031016	0.08489023056031016	0.08489023056031016	0.08489023056031016	0.08489023056031016	0.08489023056031016	0.08489023056031016	0.08489023056031016	0.08489023056031016	0.08489023056031016
0.10365578534804305	0.09949257660452164	0.0913791749173571	0.08892350003227471	0.09472284547252456	0.08362818483217196	0.0915988417304269	0.08609753574533494	0.08671900365711063	0.10591218236772829	0.08987087064775807	0.09788320917951905	0.10966802228412428	0.08459058221904125	0.09625577203822061	0.08885835363666407	0.10384424196718685	0.09440842157421812	0.0926943522047927	0.0851616874676263	0.0841141324544849	0.0846379099610556	0.0846379099610556	0.0846379099610556	0.0846379099610556	0.0846379099610556	0.0846379099610556	0.0846379099610556	0.0846379099610556	0.0846379099610556	0.0846379099610556	0.0846379099610556	0.0846379099610556	0.0846379099610556	0.0846379099610556	0.0846379099610556	0.0846379099610556	0.0846379099610556	0.0846379099610556	0.0846379099610556	0.0846379099610556	0.0846379099610556	0.0846379099610556	0.0846379099610556	0.0846379099610556	0.0846379099610556	0.0846379099610556	0.0846379099610556	0.0846379099610556	0.0846379099610556
0.0754380707758789	0.047728520429945395	0.045561555187019445	0.06467435656290804	0.047217577621036885	0.06560797219714819	0.05805903246096783	0.06088355510756584	0.05009646888645061	0.07058852303941243	0.06531313198696409	0.053666951453185105	0.06279639054759577	0.06126893900201268	0.05077790591447357	0.0662486637219071	0.06432553339076576	0.0640387327580292	0.06220072046187189	0.0630784681374659	0.05698607204974245	0.08153672360217752	0.055442073993181025	0.055595910571756585	0.0555189922824688	0.0555189922824688	0.0555189922824688	0.0555189922824688	0.0555189922824688	0.0555189922824688	0.0555189922824688	0.0555189922824688	0.0555189922824688	0.0555189922824688	0.0555189922824688	0.0555189922824688	0.0555189922824688	0.0555189922824688	0.0555189922824688	0.0555189922824688	0.0555189922824688	0.0555189922824688	0.0555189922824688	0.0555189922824688	0.0555189922824688	0.0555189922824688	0.0555189922824688	0.0555189922824688	0.0555189922824688	0.0555189922824688
0.1467085031572184	0.12184883070782242	0.10696420535656469	0.1134776463935349	0.12053268257474797	0.12978123666199504	0.11805410647029851	0.13030815166465784	0.10593919274632256	0.12041826440842471	0.09300948376177226	0.10117465519882113	0.11048846897692219	0.10478749786416439	0.12509116993001054	0.12005161883717996	0.11786053807150647	0.1172379758896174	0.1306046370683678	0.11831576900030978	0.1003384751929048	0.11533728831670971	0.09507399422935853	0.10949845995640231	0.12345299555678738	0.12582310653171913	0.12463805104425325	0.12463805104425325	0.12463805104425325	0.12463805104425325	0.12463805104425325	0.12463805104425325	0.12463805104425325	0.12463805104425325	0.12463805104425325	0.12463805104425325	0.12463805104425325	0.12463805104425325	0.12463805104425325	0.12463805104425325	0.12463805104425325	0.12463805104425325	0.12463805104425325	0.12463805104425325	0.12463805104425325	0.12463805104425325	0.12463805104425325	0.12463805104425325	0.12463805104425325	0.12463805104425325
0.06462919829101338	0.0775180639471303	0.07613305607983933	0.06883142417482158	0.08371483873722074	0.07152031874298061	0.07749257147446671	0.06260466139422888	0.082680449386083	0.07616315954950624	0.07514866905974792	0.07325530044301108	0.07432574559169228	0.07500630478453174	0.06730451759012726	0.07079432236176421	0.07740413005072587	0.07600581571744705	0.06965155424503325	0.07312342022272578	0.07138748723387951	0.07138748723387951	0.07138748723387951	0.07138748723387951	0.07138748723387951	0.07138748723387951	0.07138748723387951	0.07138748723387951	0.07138748723387951	0.07138748723387951	0.07138748723387951	0.07138748723387951	0.07138748723387951	0.07138748723387951	0.07138748723387951	0.07138748723387951	0.07138748723387951	0.07138748723387951	0.07138748723387951	0.07138748723387951	0.07138748723387951	0.07138748723387951	0.07138748723387951	0.07138748723387951	0.07138748723387951	0.07138748723387951	0.07138748723387951	0.07138748723387951	0.07138748723387951	0.07138748723387951
0.06504621843829647	0.08431515088391253	0.08332529910290676	0.07131093844521631	0.08095153602418359	0.07043412349395882	0.07757737605029473	0.07711198649055058	0.07106686411964548	0.07865045338466338	0.06046226489779172	0.06723875847703151	0.06962839893762023	0.08854733926046542	0.07670042241225895	0.09241131676124674	0.07584760366500029	0.07348383057176854	0.08083444326648433	0.07988677631098845	0.08056887700349019	0.08151249768105168	0.08104068734227092	0.08104068734227092	0.08104068734227092	0.08104068734227092	0.08104068734227092	0.08104068734227092	0.08104068734227092	0.08104068734227092	0.08104068734227092	0.08104068734227092	0.08104068734227092	0.08104068734227092	0.08104068734227092	0.08104068734227092	0.08104068734227092	0.08104068734227092	0.08104068734227092	0.08104068734227092	0.08104068734227092	0.08104068734227092	0.08104068734227092	0.08104068734227092	0.08104068734227092	0.08104068734227092	0.08104068734227092	0.08104068734227092	0.08104068734227092	0.08104068734227092
0.1761242956300762	0.10691317404064592	0.12958074087870983	0.11719708484486137	0.10098157496753284	0.16140628225173828	0.13942642265281038	0.152149199841028	0.1448049566932941	0.11324010319316163	0.14860873938297448	0.14511442903365002	0.13417262258662224	0.13037207220658023	0.14221715823877784	0.11860953127748433	0.12176075147738513	0.10469810150027441	0.1269096424785499	0.18161000794398308	0.1542598252112665	0.1542598252112665	0.1542598252112665	0.1542598252112665	0.1542598252112665	0.1542598252112665	0.1542598252112665	0.1542598252112665	0.1542598252112665	0.1542598252112665	0.1542598252112665	0.1542598252112665	0.1542598252112665	0.1542598252112665	0.1542598252112665	0.1542598252112665	0.1542598252112665	0.1542598252112665	0.1542598252112665	0.1542598252112665	0.1542598252112665	0.1542598252112665	0.1542598252112665	0.1542598252112665	0.1542598252112665	0.1542598252112665	0.1542598252112665	0.1542598252112665	0.1542598252112665	0.1542598252112665
0.13440511249796236	0.12279178475854477	0.15765194182863335	0.1408462608888574	0.11696722716479993	0.13446263041303272	0.1317037788437832	0.13235155346082886	0.13262915018855087	0.1192814927238994	0.12238134817112734	0.12813961873085977	0.14804917203930523	0.11738207927451422	0.12575238303124117	0.1009734776665174	0.13800364965028122	0.10684580650378352	0.12209173694814708	0.1455357170057724	0.12044635098909943	0.12626474280264735	0.12386454666949585	0.1250646447360716	0.1250646447360716	0.1250646447360716	0.1250646447360716	0.1250646447360716	0.1250646447360716	0.1250646447360716	0.1250646447360716	0.1250646447360716	0.1250646447360716	0.1250646447360716	0.1250646447360716	0.1250646447360716	0.1250646447360716	0.1250646447360716	0.1250646447360716	0.1250646447360716	0.1250646447360716	0.1250646447360716	0.1250646447360716	0.1250646447360716	0.1250646447360716	0.1250646447360716	0.1250646447360716	0.1250646447360716	0.1250646447360716	0.1250646447360716
0.08779250728633457	0.10225677308395807	0.11065541962677626	0.09276078536361018	0.10047864694019255	0.11155908900308052	0.11784673088372204	0.09652409422261865	0.12587008258652996	0.08727387676674447	0.11492807494912673	0.10838779534805133	0.10742278236197955	0.10310475823084733	0.09617823746277897	0.11873891472662798	0.10422550760619075	0.1418434353272037	0.09963653426698466	0.07862540951125438	0.09748846861284334	0.10049332903537653	0.09899089882410994	0.09899089882410994	0.09899089882410994	0.09899089882410994	0.09899089882410994	0.09899089882410994	0.09899089882410994	0.09899089882410994	0.09899089882410994	0.09899089882410994	0.09899089882410994	0.09899089882410994	0.09899089882410994	0.09899089882410994	0.09899089882410994	0.09899089882410994	0.09899089882410994	0.09899089882410994	0.09899089882410994	0.09899089882410994	0.09899089882410994	0.09899089882410994	0.09899089882410994	0.09899089882410994	0.09899089882410994	0.09899089882410994	0.09899089882410994	0.09899089882410994
0.12336662427785168	0.12933699373077462	0.10866318207165328	0.12431993874443699	0.12758933863845856	0.12123635514679085	0.12127182045104623	0.10816989817199119	0.13221110608668196	0.1404665146797861	0.1407784267314718	0.12117641027520558	0.1170992891093423	0.12578316272224158	0.14337550282510178	0.10116281021348386	0.11270795485227349	0.12034810397951382	0.13490952415553814	0.1132676543839701	0.11733616200380041	0.14410673824861137	0.1263513133016692	0.1260604411767111	0.14412949848235035	0.10957383146276417	0.14004670865591945	0.11766251315725783	0.1226573162170395	0.11894245354309176	0.20849309079798448	0.1637177721705381	0.1637177721705381	0.1637177721705381	0.1637177721705381	0.1637177721705381	0.1637177721705381	0.1637177721705381	0.1637177721705381	0.1637177721705381	0.1637177721705381	0.1637177721705381	0.1637177721705381	0.1637177721705381	0.1637177721705381	0.1637177721705381	0.1637177721705381	0.1637177721705381	0.1637177721705381	0.1637177721705381
0.08763264385485744	0.0931210591175048	0.0637205056457363	0.09515400502639301	0.07756941858963888	0.10785456770035869	0.1068448360088876	0.0681466191138366	0.08792936430854813	0.11083177647383692	0.0875700916552283	0.06703538582874043	0.08023194866955172	0.09982077187506849	0.09189750942471035	0.09912954052827402	0.1085461611033299	0.07947458936879007	0.11134759289070165	0.06613401326836443	0.08347684781805316	0.06581696813570787	0.07731233469390186	0.1097796301524603	0.09005814250745772	0.10652779569004717	0.08403926438545019	0.0919682658521957	0.0955563288288561	0.07551396453094622	0.08556216329853739	0.0805380639147418	0.0805380639147418	0.0805380639147418	0.0805380639147418	0.0805380639147418	0.0805380639147418	0.0805380639147418	0.0805380639147418	0.0805380639147418	0.0805380639147418	0.0805380639147418	0.0805380639147418	0.0805380639147418	0.0805380639147418	0.0805380639147418	0.0805380639147418	0.0805380639147418	0.0805380639147418	0.0805380639147418
0.11977506406974187	0.12974954146801795	0.1417858746198184	0.11713502746320005	0.15523961741510134	0.10531274469389715	0.12912490765376552	0.1326777453943179	0.10452695194167722	0.11640217756724025	0.09910133481812682	0.10587338282129179	0.12127253801292212	0.14965652531920245	0.13346910345770427	0.13679951579040656	0.11622998101154697	0.10529201407356027	0.15094670973085977	0.14921991480701977	0.1262109944513713	0.13771545462919552	0.13771545462919552	0.13771545462919552	0.13771545462919552	0.13771545462919552	0.13771545462919552	0.13771545462919552	0.13771545462919552	0.13771545462919552	0.13771545462919552	0.13771545462919552	0.13771545462919552	0.13771545462919552	0.13771545462919552	0.13771545462919552	0.13771545462919552	0.13771545462919552	0.13771545462919552	0.13771545462919552	0.13771545462919552	0.13771545462919552	0.13771545462919552	0.13771545462919552	0.13771545462919552	0.13771545462919552	0.13771545462919552	0.13771545462919552	0.13771545462919552	0.13771545462919552
0.9631511922553575	0.1817408309781081	0.2235571315329356	0.2786818674903754	0.5635146235487158	0.5012826073083231	0.4612531254012853	0.5784271474428472	0.6377819550592283	0.4679098226123626	0.6373730848690022	0.06075956475113963	0.1251537339134625	0.6837650049057843	0.5623521170053992	0.5374797687327119	0.39816806599666366	0.5527942117369146	0.537482334253056	0.5513436832934298	0.4335172077242224	0.4924304455088261	0.4924304455088261	0.4924304455088261	0.4924304455088261	0.4924304455088261	0.4924304455088261	0.4924304455088261	0.4924304455088261	0.4924304455088261	0.4924304455088261	0.4924304455088261	0.4924304455088261	0.4924304455088261	0.4924304455088261	0.4924304455088261	0.4924304455088261	0.4924304455088261	0.4924304455088261	0.4924304455088261	0.4924304455088261	0.4924304455088261	0.4924304455088261	0.4924304455088261	0.4924304455088261	0.4924304455088261	0.4924304455088261	0.4924304455088261	0.4924304455088261	0.4924304455088261
0.12107413743728802	0.1028785181199013	0.10588320594755028	0.12356485181287283	0.08360633814917934	0.08235633485312943	0.10061101355969561	0.07932111742886779	0.10855929573401733	0.09957827718190558	0.10701915452534601	0.11854725177895702	0.08764445925567221	0.11914086281830259	0.0938248183054737	0.10973214870548141	0.10230178153845357	0.0943464054106246	0.08433848316459004	0.13552504903594437	0.12282460217296705	0.11059387657190045	0.12373172895451644	0.10391257098418755	0.12965819146975174	0.09773094647274211	0.10394653756553048	0.11885865014800914	0.11267235484633564	0.11576550249717238	0.11576550249717238	0.11576550249717238	0.11576550249717238	0.11576550249717238	0.11576550249717238	0.11576550249717238	0.11576550249717238	0.11576550249717238	0.11576550249717238	0.11576550249717238	0.11576550249717238	0.11576550249717238	0.11576550249717238	0.11576550249717238	0.11576550249717238	0.11576550249717238	0.11576550249717238	0.11576550249717238	0.11576550249717238	0.11576550249717238
0.10007728700135769	0.10800659834841037	0.10570321268013279	0.0893919099303333	0.09478847766912928	0.10544551506988467	0.08700688965140542	0.09764530247269254	0.09033971696340352	0.1017839767262094	0.09781859308505415	0.12114130639757893	0.10358017095486177	0.09210569967897357	0.1231560806067344	0.10546560856004246	0.09303213374360915	0.11228630069750463	0.1108375752685352	0.11085749080605864	0.1177510308600987	0.12775045408117536	0.1099547516544591	0.12585616102210356	0.10385593221074968	0.09189884968518795	0.10786225740733864	0.12217729048107519	0.11339284320847084	0.11027571374573762	0.10689211846683068	0.11915582628374362	0.13475217919433427	0.10221488260286384	0.11445628416751967	0.10833558338519175	0.10833558338519175	0.10833558338519175	0.10833558338519175	0.10833558338519175	0.10833558338519175	0.10833558338519175	0.10833558338519175	0.10833558338519175	0.10833558338519175	0.10833558338519175	0.10833558338519175	0.10833558338519175	0.10833558338519175	0.10833558338519175
0.08703192762374418	0.05840671650953638	0.06296570098741472	0.07100507498776566	0.05722253206414904	0.07419054750118025	0.059487584063332946	0.07983584974392553	0.073489701512437	0.07777242191404063	0.06981819395669767	0.056142858026230834	0.08006482409624308	0.06984562766388049	0.06558684416134983	0.07288558381372015	0.06098189003245375	0.07574035087097934	0.07259791032432966	0.06532222713249941	0.07924367199741501	0.07409481701388002	0.0714063196503144	0.07546985802146923	0.09561427413175848	0.06964093043498062	0.0717645596311194	0.08327433072788941	0.08995349938019231	0.08541570153815385	0.07194997259180924	0.08438124848724497	0.06929405569289031	0.06522107463152473	0.07412091907971703	0.08897913028664325	0.06340365183195719	0.07577299723384115	0.09654550357713972	0.06867355481947587	0.08260952919830779	0.08260952919830779	0.08260952919830779	0.08260952919830779	0.08260952919830779	0.08260952919830779	0.08260952919830779	0.08260952919830779	0.08260952919830779	0.08260952919830779
0.11940073593840983	0.08958028176703549	0.08937334002989215	0.10228700058072222	0.09553635456809273	0.07664910809005825	0.10206316604467695	0.09614868899232602	0.09225787947438407	0.08065293218777599	0.08364055614873743	0.08695141452443479	0.1029423318695082	0.09039664043618752	0.07970178263351424	0.08314707465970475	0.08346722273772392	0.09130858274309082	0.08338209652728763	0.08567619682506318	0.10698184235494945	0.0674366881160956	0.07759222271397828	0.08791367893946624	0.07270652795826082	0.08031010344886354	0.08031010344886354	0.08031010344886354	0.08031010344886354	0.08031010344886354	0.08031010344886354	0.08031010344886354	0.08031010344886354	0.08031010344886354	0.08031010344886354	0.08031010344886354	0.08031010344886354	0.08031010344886354	0.08031010344886354	0.08031010344886354	0.08031010344886354	0.08031010344886354	0.08031010344886354	0.08031010344886354	0.08031010344886354	0.08031010344886354	0.08031010344886354	0.08031010344886354	0.08031010344886354	0.08031010344886354
0.09406016170948064	0.08066717426364084	0.07663520693575995	0.07648822214457972	0.0818948091398238	0.06721660997222641	0.0792345119586584	0.08403803976552254	0.08326824041670913	0.09392694754788343	0.09362055279185147	0.08948092201242752	0.0855751645854692	0.06089660951646062	0.06334592152927444	0.06704656850041009	0.07767650909094134	0.07929504900369912	0.07605287393950443	0.07799314943170862	0.06933068454168648	0.07632516922865794	0.10684364456083704	0.09807232628217415	0.08215530159166942	0.07752582525311723	0.07717173511840345	0.08091149116236813	0.07194534908345025	0.07092976327201216	0.08250292821886289	0.07671634574543752	0.07671634574543752	0.07671634574543752	0.07671634574543752	0.07671634574543752	0.07671634574543752	0.07671634574543752	0.07671634574543752	0.07671634574543752	0.07671634574543752	0.07671634574543752	0.07671634574543752	0.07671634574543752	0.07671634574543752	0.07671634574543752	0.07671634574543752	0.07671634574543752	0.07671634574543752	0.07671634574543752
0.2917046796234157	0.3038343430333629	0.022538841622643184	0.2381010909378838	0.38371016912193634	0.09948436583395207	0.2982140691226962	0.40946258741361913	0.30037284094322453	0.26755547335421975	0.17012804500182852	0.17006894525694852	0.34409476626955254	0.3289388745160338	0.22620501626427145	0.053498808476797985	0.31245141075498145	0.2467261387382569	0.3819276260861001	0.21085197364170974	0.0024096857321935	0.3761045291762319	0.08771848111446413	0.25687062000774513	0.23756778876212814	0.1979239684443164	0.21774587860322228	0.21774587860322228	0.21774587860322228	0.21774587860322228	0.21774587860322228	0.21774587860322228	0.21774587860322228	0.21774587860322228	0.21774587860322228	0.21774587860322228	0.21774587860322228	0.21774587860322228	0.21774587860322228	0.21774587860322228	0.21774587860322228	0.21774587860322228	0.21774587860322228	0.21774587860322228	0.21774587860322228	0.21774587860322228	0.21774587860322228	0.21774587860322228	0.21774587860322228	0.21774587860322228
0.06643183977786024	0.06601983530232922	0.0753372468627097	0.07821475034607442	0.07871956882753607	0.07664735597970128	0.0649325716942539	0.07263041609242131	0.06356017052805378	0.0855449307099108	0.07473449878264277	0.06518382574821198	0.06965074310649724	0.07347800253947794	0.06231177856059865	0.07015842293855773	0.06839144366535471	0.06896328988788858	0.06704479476089728	0.05376310767596394	0.06969592629582215	0.0675574468330694	0.0660171012434126	0.066787274038241	0.066787274038241	0.066787274038241	0.066787274038241	0.066787274038241	0.066787274038241	0.066787274038241	0.066787274038241	0.066787274038241	0.066787274038241	0.066787274038241	0.066787274038241	0.066787274038241	0.066787274038241	0.066787274038241	0.066787274038241	0.066787274038241	0.066787274038241	0.066787274038241	0.066787274038241	0.066787274038241	0.066787274038241	0.066787274038241	0.066787274038241	0.066787274038241	0.066787274038241	0.066787274038241
0.1264704034209556	0.14856266055788667	0.1780628811688786	0.13236181301645933	0.12926002939859854	0.1532786358087135	0.1064149442016177	0.13911712606481852	0.13678291461384523	0.11431111049138208	0.12445661680912189	0.12571365474005985	0.137174078455642	0.15982348892048218	0.12442140819805511	0.11974949722800658	0.14829761224972796	0.1424378212705637	0.13451431816874812	0.1614763889716985	0.1302295453306836	0.14151984531276426	0.1139142929505936	0.1493299328635458	0.1173727032895525	0.1276980002433762	0.1622149161052329	0.14875550163521706	0.12419389729090721	0.11105274958453269	0.1929950299428992	0.15202388976371595	0.15202388976371595	0.15202388976371595	0.15202388976371595	0.15202388976371595	0.15202388976371595	0.15202388976371595	0.15202388976371595	0.15202388976371595	0.15202388976371595	0.15202388976371595	0.15202388976371595	0.15202388976371595	0.15202388976371595	0.15202388976371595	0.15202388976371595	0.15202388976371595	0.15202388976371595	0.15202388976371595
0.016195978279009808	0.23302311698178396	0.24245844547788895	0.2817264490440359	0.14668939985897408	0.25185044540765267	0.31709591230819006	0.15850030677809446	0.2738558963443093	0.24970259714769244	0.4003795093916675	0.378661617914313	0.2843640697693103	0.307958028385996	0.2091801792439474	0.36827656038926987	0.32547368221423134	0.30833456110630936	0.28890988867408823	0.3617461244802969	0.2560200542816081	0.22445001089715708	0.3053359146914313	0.32324266242121097	0.2719462364571581	0.3890581181700039	0.28356429696148255	0.38741325037295543	0.2545290977161322	0.3041147996580464	0.31054592794528113	0.38537995032310357	0.303173563503396	0.28637006600180315	0.4089276396926269	0.41815744110187136	0.3761399404879231	0.3434602685307849	0.35980010450935396	0.35980010450935396	0.35980010450935396	0.35980010450935396	0.35980010450935396	0.35980010450935396	0.35980010450935396	0.35980010450935396	0.35980010450935396	0.35980010450935396	0.35980010450935396	0.35980010450935396
0.11378818978046096	0.20799518807753262	0.20758359203162327	0.23838160121483576	0.2626896032631534	0.30725875963447613	0.27834867046317174	0.27864539788916043	0.23544649026291484	0.31881390049950487	0.2827745784683707	0.33677575385007036	0.3065443920577972	0.27292113588086864	0.34096446793136115	0.2928238708948068	0.47733830070978234	0.40111209656118413	0.1896966252823993	0.3026548986217158	0.29508329133567984	0.30546389329285467	0.3502655972675145	0.3005417974251679	0.2933111263734355	0.281067189544987	0.31275174799601996	0.35819590887774955	0.4017756416223346	0.27048364902666483	0.4657693385560585	0.44088983545755256	0.31821986186547496	0.48990711365186523	0.35898567830545797	0.3429114038436876	0.4020115530823326	0.38456625729422433	0.2986416991336205	0.31848643471927457	0.33614569860014953	0.34801983881983034	0.30229678292687484	0.505992737258723	0.4041447600927989	0.4041447600927989	0.4041447600927989	0.4041447600927989	0.4041447600927989	0.4041447600927989
0.1322199209933257	0.08688129115204017	0.08633284712581198	0.11567088428634223	0.11087946849287779	0.10301244569040761	0.09704972515123884	0.140894714503416	0.14178793304741394	0.11094481110680367	0.13574427045457874	0.11468160647994907	0.10733481866409797	0.12068975689565668	0.09616871626866007	0.13476513008669178	0.11433509809999268	0.11388262668017757	0.14057111317674062	0.1263385514867677	0.1453539276867725	0.11143775168045862	0.13313476581679995	0.1613937285256767	0.14872082177516283	0.11610814699709991	0.16532925901442036	0.1305724749886454	0.14450838818337458	0.1462893525840421	0.17760631240192737	0.1440897623599906	0.0975810621003261	0.13280551412295036	0.11581996847176239	0.12885571797101222	0.15472429470417082	0.1473477430647007	0.16174438026660046	0.14171938166220555	0.16411839161837646	0.12996723995988702	0.15643762556860494	0.1281976006787701	0.15021508515483747	0.13920634291680378	0.13920634291680378	0.13920634291680378	0.13920634291680378	0.13920634291680378
0.14208149453100005	0.1103800681959391	0.12276285008484722	0.1494336685667584	0.13735522335018782	0.14491243093592993	0.1300389943077582	0.1325937870337815	0.13805375108070853	0.11052577311036874	0.13707408174775465	0.13615737625664548	0.12439595159213564	0.16354336094445418	0.12134892221371892	0.11634024836736145	0.1413756698218181	0.09930895590678954	0.11860301689460319	0.14029856308448177	0.1535526006376001	0.14590451113282188	0.14318625887389086	0.13234224782169596	0.13609013524079513	0.1466757715990523	0.15999761752119757	0.14088071516706743	0.14780744073323823	0.12423819284814566	0.14661897797898285	0.14879706489521205	0.17352212345172607	0.136361698645957	0.1568358749898534	0.1345879855397439	0.16909943074911685	0.1725989093565109	0.2242003728744285	0.19839964111546968	0.19839964111546968	0.19839964111546968	0.19839964111546968	0.19839964111546968	0.19839964111546968	0.19839964111546968	0.19839964111546968	0.19839964111546968	0.19839964111546968	0.19839964111546968
0.25817821264173296	0.22249434697272508	0.2942100591793569	0.2349145005208237	0.30863948003916275	0.31469236610377394	0.30312686970009994	0.11152103097405558	0.21232786606647785	0.16192444852026672	0.16192444852026672	0.16192444852026672	0.16192444852026672	0.16192444852026672	0.16192444852026672	0.16192444852026672	0.16192444852026672	0.16192444852026672	0.16192444852026672	0.16192444852026672	0.16192444852026672	0.16192444852026672	0.16192444852026672	0.16192444852026672	0.16192444852026672	0.16192444852026672	0.16192444852026672	0.16192444852026672	0.16192444852026672	0.16192444852026672	0.16192444852026672	0.16192444852026672	0.16192444852026672	0.16192444852026672	0.16192444852026672	0.16192444852026672	0.16192444852026672	0.16192444852026672	0.16192444852026672	0.16192444852026672	0.16192444852026672	0.16192444852026672	0.16192444852026672	0.16192444852026672	0.16192444852026672	0.16192444852026672	0.16192444852026672	0.16192444852026672	0.16192444852026672	0.16192444852026672
0.0	0.0002536799089941388	0.11285248452780626	0.11313482388686975	0.0017547326420270367	0.08900532267791501	0.12826884323766433	0.150562557734021	0.004348353899254521	0.22403428432161862	0.17166223980687192	0.15401792577864254	0.18626155442692796	0.0692236930673893	0.17401798227127777	0.20272174901413328	0.24095205592381197	0.1861879361380231	0.21529686717281324	0.22878060714168524	0.22203873715724923	0.22203873715724923	0.22203873715724923	0.22203873715724923	0.22203873715724923	0.22203873715724923	0.22203873715724923	0.22203873715724923	0.22203873715724923	0.22203873715724923	0.22203873715724923	0.22203873715724923	0.22203873715724923	0.22203873715724923	0.22203873715724923	0.22203873715724923	0.22203873715724923	0.22203873715724923	0.22203873715724923	0.22203873715724923	0.22203873715724923	0.22203873715724923	0.22203873715724923	0.22203873715724923	0.22203873715724923	0.22203873715724923	0.22203873715724923	0.22203873715724923	0.22203873715724923	0.22203873715724923
0.29055878086272835	0.3065453467470456	0.2794311079513481	0.24342204232393552	0.2017140372541255	0.27095647246850457	0.22235290876378366	0.25971062440393067	0.22905566776444192	0.29402966661706187	0.2737831926031762	0.28133170056121604	0.4024735074125677	0.27731746611260477	0.28456608960040647	0.39300142556980744	0.3546600863973173	0.3876316446421528	0.25811889275315836	0.3816681717744096	0.2173200504340829	0.2833872701742065	0.22344390285628873	0.24452977752589128	0.27532235747837863	0.3484593709134352	0.2582307344885943	0.395079871081372	0.4332628582347992	0.325205471588433	0.40627525508940565	0.27735279431587107	0.34181402470263833	0.34181402470263833	0.34181402470263833	0.34181402470263833	0.34181402470263833	0.34181402470263833	0.34181402470263833	0.34181402470263833	0.34181402470263833	0.34181402470263833	0.34181402470263833	0.34181402470263833	0.34181402470263833	0.34181402470263833	0.34181402470263833	0.34181402470263833	0.34181402470263833	0.34181402470263833
0.09330866678402573	0.11445691213030057	0.11180932173230357	0.08815452177351378	0.1141669089061081	0.1312346438722628	0.12713125317895388	0.11900131541041835	0.09785802460973093	0.11237117905939245	0.10306756291832483	0.1328398327373625	0.11502663110113583	0.09178875373395975	0.09841719179363236	0.10138296602761557	0.092323072550699	0.09396176821430906	0.11432456699661422	0.08838871374544323	0.10005603067285204	0.12316051678547794	0.11183306324943927	0.1174967900174586	0.1174967900174586	0.1174967900174586	0.1174967900174586	0.1174967900174586	0.1174967900174586	0.1174967900174586	0.1174967900174586	0.1174967900174586	0.1174967900174586	0.1174967900174586	0.1174967900174586	0.1174967900174586	0.1174967900174586	0.1174967900174586	0.1174967900174586	0.1174967900174586	0.1174967900174586	0.1174967900174586	0.1174967900174586	0.1174967900174586	0.1174967900174586	0.1174967900174586	0.1174967900174586	0.1174967900174586	0.1174967900174586	0.1174967900174586
0.1739518797358316	0.19791091702872873	0.22826468627618116	0.1889567785286368	0.17440981226810714	0.2406468885635226	0.21890084962812936	0.15243685694113107	0.20735428774454262	0.26422313737554526	0.19369977458774373	0.22896145598164452	0.22896145598164452	0.22896145598164452	0.22896145598164452	0.22896145598164452	0.22896145598164452	0.22896145598164452	0.22896145598164452	0.22896145598164452	0.22896145598164452	0.22896145598164452	0.22896145598164452	0.22896145598164452	0.22896145598164452	0.22896145598164452	0.22896145598164452	0.22896145598164452	0.22896145598164452	0.22896145598164452	0.22896145598164452	0.22896145598164452	0.22896145598164452	0.22896145598164452	0.22896145598164452	0.22896145598164452	0.22896145598164452	0.22896145598164452	0.22896145598164452	0.22896145598164452	0.22896145598164452	0.22896145598164452	0.22896145598164452	0.22896145598164452	0.22896145598164452	0.22896145598164452	0.22896145598164452	0.22896145598164452	0.22896145598164452	0.22896145598164452
0.1571334010510222	0.10011486265063925	0.09434348491330612	0.11336162132198363	0.09566945035841075	0.10464963812548757	0.10950137566570917	0.13090244204374876	0.1116625161000603	0.09115423970955483	0.09485334964477621	0.11618868109891037	0.09923344684241638	0.10635768459754087	0.09164709086874007	0.1372847488675727	0.0877428649552413	0.12694977968896828	0.11163220621757428	0.1031120833774484	0.11594380775108105	0.11283145595661313	0.10710595631161346	0.11412942544823336	0.10913758268584837	0.08471774894370485	0.12310253501192353	0.0994121887071024	0.11125736185951297	0.11125736185951297	0.11125736185951297	0.11125736185951297	0.11125736185951297	0.11125736185951297	0.11125736185951297	0.11125736185951297	0.11125736185951297	0.11125736185951297	0.11125736185951297	0.11125736185951297	0.11125736185951297	0.11125736185951297	0.11125736185951297	0.11125736185951297	0.11125736185951297	0.11125736185951297	0.11125736185951297	0.11125736185951297	0.11125736185951297	0.11125736185951297
0.028600790598012283	0.08183109543597529	0.19953380683178787	0.13759561956669722	0.15708158653986343	0.1592218165101036	0.1878966831445925	0.23816086743484977	0.2161694233186055	0.22083354349581902	0.22768144658415593	0.19559210311860217	0.2283635852255215	0.24080314475598955	0.1585459805620708	0.21668238867727094	0.20741709063850686	0.21303999531419607	0.2450776253444316	0.20617435812806792	0.24274791366269138	0.21147559974484165	0.20950855404775864	0.18103148403203967	0.21937500174363012	0.27010742430521806	0.19656952667404326	0.2013082457373919	0.24030067317303672	0.24156430327919698	0.20838862336340067	0.21533423832684523	0.21186143084512293	0.21186143084512293	0.21186143084512293	0.21186143084512293	0.21186143084512293	0.21186143084512293	0.21186143084512293	0.21186143084512293	0.21186143084512293	0.21186143084512293	0.21186143084512293	0.21186143084512293	0.21186143084512293	0.21186143084512293	0.21186143084512293	0.21186143084512293	0.21186143084512293	0.21186143084512293
0.16060903863258835	0.13588241591168163	0.14902717756661465	0.11470665047027451	0.10819724364217351	0.15598751643792996	0.09747351632859737	0.16440877374789464	0.14526651000995638	0.12342151098000578	0.11947648994948346	0.04842679693827702	0.11655414351853252	0.18938604223372646	0.117633975082566	0.12721867134438325	0.10444985387536618	0.1468613245332854	0.1516069749152092	0.10283056651596734	0.16412803066780765	0.16844413196767283	0.14837778818218794	0.12828153169684128	0.1475118380956966	0.1436854521396199	0.1256273457491887	0.09579961387092761	0.19513376021730033	0.18894836927833028	0.22964275890622543	0.25751055205115364	0.19440716294653387	0.24918035665572574	0.17065276556764902	0.2285553097514938	0.19960403765957144	0.19960403765957144	0.19960403765957144	0.19960403765957144	0.19960403765957144	0.19960403765957144	0.19960403765957144	0.19960403765957144	0.19960403765957144	0.19960403765957144	0.19960403765957144	0.19960403765957144	0.19960403765957144	0.19960403765957144
0.09393267518261189	0.09492688407315426	0.11296915199225882	0.08593344309396513	0.09298448891218249	0.10714711268078313	0.09089901333491295	0.08216035872943563	0.0969542030377847	0.0868935610998091	0.09670037590728695	0.09078765808433918	0.09399194045799554	0.08976831713641832	0.08567432679450557	0.08137718210368093	0.12231628375878857	0.10956466612886995	0.09632355184256071	0.10658027223664715	0.10593629241480167	0.09987988520246224	0.07669934298660191	0.1008704501525669	0.08327396619730161	0.08956141649188169	0.09785894498400959	0.08899905283036932	0.09889707860854217	0.09721481481895437	0.1097988719186397	0.10350684336879705	0.10350684336879705	0.10350684336879705	0.10350684336879705	0.10350684336879705	0.10350684336879705	0.10350684336879705	0.10350684336879705	0.10350684336879705	0.10350684336879705	0.10350684336879705	0.10350684336879705	0.10350684336879705	0.10350684336879705	0.10350684336879705	0.10350684336879705	0.10350684336879705	0.10350684336879705	0.10350684336879705
0.14052111957714164	0.1248249152142113	0.18623855929037758	0.14872800510578385	0.14003207397375397	0.1778334660844959	0.12546892415381053	0.1719866349570065	0.15892927239719426	0.1872391109246274	0.18397382842282137	0.14851293763731957	0.1456193577389889	0.1577959037549855	0.1518802353581414	0.1257638562858091	0.18432337042647878	0.13662845953276836	0.16564132161467424	0.1713291584030667	0.14010670638247327	0.11028148036350072	0.15592345055287818	0.15628448032581402	0.1363160698357173	0.20578361035139292	0.13990620208864124	0.15139516223265262	0.1516973879211839	0.13300748334819806	0.12322848906145821	0.1257900885453892	0.10415623731103923	0.12734773795184418	0.14027244363487634	0.13305768610809854	0.13052581264310248	0.1317917493756005	0.1317917493756005	0.1317917493756005	0.1317917493756005	0.1317917493756005	0.1317917493756005	0.1317917493756005	0.1317917493756005	0.1317917493756005	0.1317917493756005	0.1317917493756005	0.1317917493756005	0.1317917493756005
0.056603485011857003	0.06907537096559511	0.061589762891585034	0.08013255085465307	0.03437706309966859	0.012732159528291953	0.07698701136520192	0.056101927173952786	0.17685392227625082	0.2998906541032648	0.19507940366611923	0.16291328952265977	0.21585677415033483	0.22454153846462135	0.18352277191507424	0.20503391099547097	0.21139822125272803	0.20549509678780584	0.17360438607170714	0.18329981321348185	0.21766230055033806	0.22078360944769915	0.17579383608488544	0.17326383018584288	0.19913611464743844	0.18529108366086147	0.19710661163809567	0.1926518852022041	0.22073991902997442	0.21827701285790826	0.1740687154005035	0.4139969280734097	0.2940328217369566	0.2940328217369566	0.2940328217369566	0.2940328217369566	0.2940328217369566	0.2940328217369566	0.2940328217369566	0.2940328217369566	0.2940328217369566	0.2940328217369566	0.2940328217369566	0.2940328217369566	0.2940328217369566	0.2940328217369566	0.2940328217369566	0.2940328217369566	0.2940328217369566	0.2940328217369566
0.1314850663093752	0.11068016020154725	0.11505893295032761	0.11141831773308783	0.08409974569889869	0.09028752492444518	0.12538523744630264	0.14674908153374663	0.10634835892934817	0.07674621384098951	0.20388114352534983	0.024290286967993832	0.060152672386779044	0.15752322690653855	0.09939176660131695	0.024259547095238514	0.13920424511005575	0.15280680681450973	0.15550330437057222	0.13361960031165782	0.11526815438180471	0.09939188020304254	0.08691913303531551	0.22019976717553932	0.13153995735588886	0.15271144208124282	0.0012070934869663214	0.02424567596978002	0.13639174533641715	0.17483128394527678	0.2193261555011498	0.1970787197232133	0.1970787197232133	0.1970787197232133	0.1970787197232133	0.1970787197232133	0.1970787197232133	0.1970787197232133	0.1970787197232133	0.1970787197232133	0.1970787197232133	0.1970787197232133	0.1970787197232133	0.1970787197232133	0.1970787197232133	0.1970787197232133	0.1970787197232133	0.1970787197232133	0.1970787197232133	0.1970787197232133
0.1206515158785031	0.08177035970103273	0.077168625047984	0.055926901981804486	0.05046081755201798	0.044793249683832394	0.02502211712057338	0.037283465039794385	0.09214796099623863	0.07439141201889159	0.12531377934418797	0.08097408534038959	0.09491460126284451	0.09856113032990035	0.06960705282075749	0.08887588050101121	0.08543550044814603	0.08402747177276851	0.08915332721139878	0.026098083771035407	0.0897990500726762	0.07692327413228967	0.14880647398797897	0.06624837641593338	0.06363586774923653	0.14371245979796948	0.10220824809614999	0.12559811472289759	0.17194372951243003	0.10260027831754287	0.1371411887366215	0.14843388523867918	0.1293344405707644	0.14646523109426463	0.155416498084201	0.11866414104844619	0.15540682843975084	0.14595085333127977	0.15914136879309945	0.15173003833655133	0.1554357035648254	0.1554357035648254	0.1554357035648254	0.1554357035648254	0.1554357035648254	0.1554357035648254	0.1554357035648254	0.1554357035648254	0.1554357035648254	0.1554357035648254
0.12505667210846022	0.10736476001997562	0.11510502030795601	0.11112138266609653	0.08715184486429134	0.09455763739297007	0.07930513500683788	0.12370964091247012	0.09698651683293438	0.08770121862678262	0.0929971646231085	0.10991179806632449	0.07325294524044638	0.1009830083762347	0.09546272405518101	0.08544894151380998	0.09088300042441999	0.09183678992791591	0.0820538730676161	0.14343590722803778	0.09137730190567894	0.12494924638476675	0.09846187174906232	0.07060074582604574	0.085977860840254	0.09631579759318507	0.10728706140315912	0.07675805334138644	0.11104477916792409	0.09515210324798004	0.08291745416839552	0.08952877663482615	0.08937146761650216	0.10826081879553019	0.10144709528940703	0.10485395704246862	0.10485395704246862	0.10485395704246862	0.10485395704246862	0.10485395704246862	0.10485395704246862	0.10485395704246862	0.10485395704246862	0.10485395704246862	0.10485395704246862	0.10485395704246862	0.10485395704246862	0.10485395704246862	0.10485395704246862	0.10485395704246862
0.13527660275418033	0.11660144942153922	0.11368038398621778	0.17709851041422575	0.13101679448106893	0.1634226922544211	0.15124893727171887	0.08258932727050547	0.14673356592880543	0.15404432265985962	0.19098669033107707	0.18939321307832457	0.187190671011298	0.12635602991396344	0.13025531624263476	0.1277153104551384	0.15596189300506128	0.11970562319415817	0.13843797456142679	0.13796895521494906	0.11509517771478871	0.1328555323216954	0.16429508288878264	0.14614002814780244	0.1596130268807975	0.0856596093618925	0.1559043139495204	0.18349221033048005	0.17510540560419133	0.13436167463308057	0.15473354011863596	0.15473354011863596	0.15473354011863596	0.15473354011863596	0.15473354011863596	0.15473354011863596	0.15473354011863596	0.15473354011863596	0.15473354011863596	0.15473354011863596	0.15473354011863596	0.15473354011863596	0.15473354011863596	0.15473354011863596	0.15473354011863596	0.15473354011863596	0.15473354011863596	0.15473354011863596	0.15473354011863596	0.15473354011863596
0.3568914866364862	0.37575085508544503	0.45237166261879286	0.3184325474099737	0.37088118038423346	0.1284963332005807	0.3579427398791167	0.6221985180549882	0.4024680784849935	0.28139670399496897	0.16778377661346092	0.4018261155263062	0.650451051773518	0.40491293905384235	0.3995735730574162	0.22583829902204317	0.12708880892593952	0.20759047350371576	0.3615973026454837	0.2862796924671993	0.31008376346289646	0.19672933320836028	0.047719251356806346	0.4863899015577691	0.2250497482487198	0.18466474222915036	0.41264570330344674	0.33039362884663054	0.2508895629510981	0.3444355099536988	0.18474523125081357	0.19321419290129244	0.2714569569994075	0.33488758994482143	0.14881226378810303	0.24184992686646223	0.24184992686646223	0.24184992686646223	0.24184992686646223	0.24184992686646223	0.24184992686646223	0.24184992686646223	0.24184992686646223	0.24184992686646223	0.24184992686646223	0.24184992686646223	0.24184992686646223	0.24184992686646223	0.24184992686646223	0.24184992686646223
0.08001389185859276	0.07706644830309699	0.0967556354514186	0.08255057217457641	0.12021453925812582	0.0943444288790617	0.11668029621537045	0.10931904551617036	0.10260472138827964	0.11810054168096586	0.08958553265424321	0.0882284394905843	0.1028467840713411	0.10569752898368931	0.09719283028789798	0.10201969869849027	0.09922947463015125	0.11567731878883201	0.12284554741124924	0.09050971059207621	0.10605521316527462	0.09675752393881475	0.11505950512492892	0.09694649725819579	0.09539212268271399	0.10050511436363266	0.10048824990228956	0.09009970106979377	0.09089592058601093	0.11568901245313327	0.09451831545478358	0.10766799976736253	0.09386142986015057	0.08887254514504349	0.11032066929872089	0.0995966072218822	0.0995966072218822	0.0995966072218822	0.0995966072218822	0.0995966072218822	0.0995966072218822	0.0995966072218822	0.0995966072218822	0.0995966072218822	0.0995966072218822	0.0995966072218822	0.0995966072218822	0.0995966072218822	0.0995966072218822	0.0995966072218822
0.13541115872218842	0.10793246499146665	0.11369871602367375	0.1170483707652974	0.10783066504220998	0.12179838800212708	0.1145271453301566	0.15972182984783215	0.13333573946113875	0.1353077305779759	0.10189799281822845	0.14261846017842356	0.13445146002019817	0.14052277217340262	0.11946115879161279	0.12970540927157767	0.12479364474948922	0.12083826714936834	0.12402900870823919	0.11644127366361263	0.1534696459014382	0.11951286115582277	0.13851586655459244	0.12219578042779962	0.15132540429476782	0.17359494167999107	0.12509361955809764	0.13716314547398692	0.12292349502468998	0.10522756752432083	0.15189706387233393	0.1285623156983274	0.1285623156983274	0.1285623156983274	0.1285623156983274	0.1285623156983274	0.1285623156983274	0.1285623156983274	0.1285623156983274	0.1285623156983274	0.1285623156983274	0.1285623156983274	0.1285623156983274	0.1285623156983274	0.1285623156983274	0.1285623156983274	0.1285623156983274	0.1285623156983274	0.1285623156983274	0.1285623156983274
0.06100262447364569	0.10169561513052483	0.09431027257511501	0.08211113755259898	0.09166031650089886	0.08802413656112258	0.0790086340238268	0.11443545155154862	0.0958760509331266	0.11544550838656369	0.09276682947520024	0.11285074933080783	0.10207391032878585	0.09653340779263311	0.08140339517706863	0.07986774939362475	0.08755604166138399	0.08531006662199896	0.0943291493485907	0.11392251354853124	0.08570496399175268	0.08254377289075816	0.07423133385954937	0.09227478176419703	0.08410860201571921	0.077541605881641	0.11123979307920984	0.0925437985298953	0.10213939251859067	0.0912983354264727	0.08608979885694357	0.07295559380955668	0.07952269633325013	0.07952269633325013	0.07952269633325013	0.07952269633325013	0.07952269633325013	0.07952269633325013	0.07952269633325013	0.07952269633325013	0.07952269633325013	0.07952269633325013	0.07952269633325013	0.07952269633325013	0.07952269633325013	0.07952269633325013	0.07952269633325013	0.07952269633325013	0.07952269633325013	0.07952269633325013
0.06814589057526396	0.07666743314281353	0.07110049946434274	0.07715711682693537	0.06978912454506839	0.07178113323808887	0.09165542235492004	0.0882477323398964	0.07240411243646555	0.09147540435287597	0.07522118009904379	0.09058360872411263	0.07601684109033591	0.08600795205836333	0.08861915604551783	0.09101644236135373	0.10054485144810889	0.09750059688057085	0.08299188712375759	0.07288443847191713	0.06974543370654748	0.07801850007442127	0.05601836412873076	0.09077531452881564	0.09921261298189119	0.08855215929210287	0.09119786198484045	0.08987501063847166	0.08987501063847166	0.08987501063847166	0.08987501063847166	0.08987501063847166	0.08987501063847166	0.08987501063847166	0.08987501063847166	0.08987501063847166	0.08987501063847166	0.08987501063847166	0.08987501063847166	0.08987501063847166	0.08987501063847166	0.08987501063847166	0.08987501063847166	0.08987501063847166	0.08987501063847166	0.08987501063847166	0.08987501063847166	0.08987501063847166	0.08987501063847166	0.08987501063847166
0.0749798180816595	0.0842972192612352	0.07323411537714594	0.08195050160439679	0.0636627458582256	0.058909375696564834	0.062492880159148334	0.06762416771276945	0.06686131812217151	0.0737204573541381	0.0878137759460619	0.07121128473621684	0.08002793075112281	0.06283856319863683	0.07413829153612114	0.0896960890093891	0.07725483006501033	0.078840036849151	0.07995862398816866	0.08601168098638393	0.06977719544890819	0.08167072310924622	0.07465372096994811	0.07695879228142748	0.0783884718190184	0.08235956394185037	0.0823736947424037	0.07236177858172407	0.06088372043680892	0.08027115531032021	0.06423883075001283	0.08817933299904712	0.06328628020882986	0.06902699717707823	0.09305647437729118	0.08528568002436454	0.08191592118014855	0.06879857729099985	0.07325453435450352	0.07235637180215868	0.07798579562786777	0.08115709620056091	0.07998145884364302	0.07180197378396205	0.08864540157337994	0.08351129995521192	0.09206086668688637	0.08778608332104915	0.08778608332104915	0.08778608332104915
0.0	0.0	0.0	0.0	0.24637219258611665	0.003134287863999616	0.22129868135340794	0.28133024669658413	0.2620907865260391	0.25583423298620317	0.2762063334903525	0.22122495371558465	0.01084021126651875	0.3354370535788566	0.11411024576575886	0.2813302466965842	0.22118117061138526	0.11411024576575886	0.36963463869388263	0.4631911931762765	0.2750409216468783	0.2751341444968242	0.4421342371769895	0.3216284910838021	0.3671456720599785	0.28152655605049093	0.06384822404030113	0.0	0.25676138664917075	0.3191541837984005	0.3488850591898361	0.325211468618207	0.47439649353961477	0.39980398107891085	0.39980398107891085	0.39980398107891085	0.39980398107891085	0.39980398107891085	0.39980398107891085	0.39980398107891085	0.39980398107891085	0.39980398107891085	0.39980398107891085	0.39980398107891085	0.39980398107891085	0.39980398107891085	0.39980398107891085	0.39980398107891085	0.39980398107891085	0.39980398107891085
0.07182680797002979	0.0	0.0	0.0	0.0	0.5169066218899587	0.01991298188119177	0.0	0.0	0.6896328727457354	0.2096154032910854	0.11731036530575815	0.0	0.0	0.0	0.0	0.0	0.5169066218899587	0.4698436368058086	0.5979494518843229	0.31411582021586365	0.5167910446914536	0.11731036530575815	0.12782657033886055	0.4699560110767924	0.0	0.0	0.3141830674237815	0.7034450397280237	0.4699560110767924	0.11730402478716091	0.2096154032910854	0.16345971403912316	0.16345971403912316	0.16345971403912316	0.16345971403912316	0.16345971403912316	0.16345971403912316	0.16345971403912316	0.16345971403912316	0.16345971403912316	0.16345971403912316	0.16345971403912316	0.16345971403912316	0.16345971403912316	0.16345971403912316	0.16345971403912316	0.16345971403912316	0.16345971403912316	0.16345971403912316
0.07097996933075311	0.07590087111974524	0.07483835844936812	0.06646466634346103	0.06807429558264351	0.07599383471234158	0.055944559043536	0.0718239752920938	0.07302077289744814	0.06717506587801639	0.05874066769976847	0.058606167560518445	0.07056351459335015	0.0653772089139996	0.06973386996298349	0.06732193615531894	0.05379522368984424	0.07716307902117545	0.05576562716697358	0.07524255149783246	0.08597778052027934	0.08061016600905589	0.08061016600905589	0.08061016600905589	0.08061016600905589	0.08061016600905589	0.08061016600905589	0.08061016600905589	0.08061016600905589	0.08061016600905589	0.08061016600905589	0.08061016600905589	0.08061016600905589	0.08061016600905589	0.08061016600905589	0.08061016600905589	0.08061016600905589	0.08061016600905589	0.08061016600905589	0.08061016600905589	0.08061016600905589	0.08061016600905589	0.08061016600905589	0.08061016600905589	0.08061016600905589	0.08061016600905589	0.08061016600905589	0.08061016600905589	0.08061016600905589	0.08061016600905589
0.06800169847246149	0.06512712973517967	0.06271736388863897	0.06026067026990836	0.04994381913089321	0.06651830791718244	0.05993395678595942	0.061883965649558274	0.06040160343025483	0.05632737671497378	0.07032387777389139	0.05616436272381492	0.059173408467202565	0.05385422365517294	0.07450508580261185	0.057821979896489566	0.05120333538645244	0.06563288680021515	0.0767818932947107	0.06134773027966104	0.06085422592660511	0.059287363005201696	0.0600707944659034	0.0600707944659034	0.0600707944659034	0.0600707944659034	0.0600707944659034	0.0600707944659034	0.0600707944659034	0.0600707944659034	0.0600707944659034	0.0600707944659034	0.0600707944659034	0.0600707944659034	0.0600707944659034	0.0600707944659034	0.0600707944659034	0.0600707944659034	0.0600707944659034	0.0600707944659034	0.0600707944659034	0.0600707944659034	0.0600707944659034	0.0600707944659034	0.0600707944659034	0.0600707944659034	0.0600707944659034	0.0600707944659034	0.0600707944659034	0.0600707944659034
0.0778235789812563	0.062121991373475904	0.0574619600135328	0.061752924365501685	0.06103630504413974	0.06623490208161818	0.06656652911892683	0.07096112340914783	0.058939294153024464	0.07029638656858349	0.05751231446245269	0.07423037650084129	0.06951177394214483	0.07291252236059975	0.08026246472622499	0.06606833610432132	0.0684209485893376	0.05784315367589309	0.06733376438513966	0.07456596862406373	0.07552561212005379	0.0747944778057077	0.07516004496288074	0.07516004496288074	0.07516004496288074	0.07516004496288074	0.07516004496288074	0.07516004496288074	0.07516004496288074	0.07516004496288074	0.07516004496288074	0.07516004496288074	0.07516004496288074	0.07516004496288074	0.07516004496288074	0.07516004496288074	0.07516004496288074	0.07516004496288074	0.07516004496288074	0.07516004496288074	0.07516004496288074	0.07516004496288074	0.07516004496288074	0.07516004496288074	0.07516004496288074	0.07516004496288074	0.07516004496288074	0.07516004496288074	0.07516004496288074	0.07516004496288074
0.06531207659142113	0.05462465341981064	0.058358277159264234	0.07063767690463225	0.05415225185008697	0.05843516608809961	0.06647522843063917	0.05274774705009819	0.06033339483420134	0.061076184776410934	0.0735229407893967	0.06216337902560618	0.06117080696234376	0.07159258843906358	0.06280671518700803	0.0464702767364989	0.06599919902103821	0.056616145903435826	0.062093526110410024	0.05935483600692292	0.05935483600692292	0.05935483600692292	0.05935483600692292	0.05935483600692292	0.05935483600692292	0.05935483600692292	0.05935483600692292	0.05935483600692292	0.05935483600692292	0.05935483600692292	0.05935483600692292	0.05935483600692292	0.05935483600692292	0.05935483600692292	0.05935483600692292	0.05935483600692292	0.05935483600692292	0.05935483600692292	0.05935483600692292	0.05935483600692292	0.05935483600692292	0.05935483600692292	0.05935483600692292	0.05935483600692292	0.05935483600692292	0.05935483600692292	0.05935483600692292	0.05935483600692292	0.05935483600692292	0.05935483600692292
[truncated: 6 more columns]
