# Supplementary material for: Neuronal tuning aligns dynamically with object and texture manifolds across the visual hierarchy
Source: Nat Neurosci. 2026 Mar 10;29(4):864–75. doi: 10.1038/s41593-026-02207-1 (PMC13061647; doi:10.1038/s41593-026-02207-1)
Supplement: Supplementary file 6 — Average PSTH for each session and thread before or after optimization Fig. 5a. Response rate for each 10 ms time window in csv format to reproduce Fig. 5c. [file 41593_2026_2207_MOESM6_ESM.zip › Figure5C_src_normresp_wdw_140-150_BigGAN_mean.csv]

0	1	2	3	4	5	6	7	8	9	10	11	12	13	14	15	16	17	18	19	20	21	22	23	24	25	26	27	28	29	30	31	32	33	34	35	36	37	38	39	40	41	42	43	44	45	46	47	48	49
0.8319597970014992	0.8694018417745335	0.8470504424955959	0.7718100229292355	0.8244395793310756	0.6372520196690231	0.8453332249234381	0.8309593164938303	0.7384367464321449	0.6700372560233194	0.8075805756769857	0.8324955475161029	0.8227758521978954	0.8149229579057874	0.9394629065732746	0.8506867303063591	0.9593925942646768	0.9782842940920345	0.720881379367549	0.8500294275114385	0.9257000175579948	0.8426158248160845	0.8995167952716376	0.993839993480759	0.8214469226800573	0.8762215113163475	0.848124878996054	1.0293698405254348	0.9093378778042231	1.004988974904723	0.9422821730347429	0.8859952606253981	0.9612472739606788	1.0075113967131766	1.111976414849696	1.1028189776188226	0.9421635362487248	0.8012209115498217	0.9505220571132761	0.8747891097420297	0.9324747826553883	0.9278706507391384	0.9367795920453453	0.93100033702615	0.9452473388111805	1.0459661750168427	0.8571614545846498	0.9515638148007463	0.9515638148007463	0.9515638148007463
0.9230886262902179	0.7503181952766417	0.9205720239412766	0.7641878279634596	0.9366788381829022	0.7983532961531342	1.0500521154250142	0.8535804413474974	0.7919294824559535	0.9171634292828232	0.8971110857294896	0.7357840328429319	0.7759955044323289	0.7231543377193217	0.7970381319678713	0.8210883194561214	0.6905284518659169	0.8777265547535054	0.869653965502612	0.8819495423403263	0.8814070413554764	0.9554982129746387	0.8369130333532168	0.9738255533406193	0.8475130494627231	0.9547192703365399	0.8926575819371353	0.9680256576707805	0.8983666509857594	1.1761932097573318	1.0046358653755132	0.8745682227832037	0.9015848897238107	0.959202278847741	0.943518392270314	0.9513603355590275	0.9513603355590275	0.9513603355590275	0.9513603355590275	0.9513603355590275	0.9513603355590275	0.9513603355590275	0.9513603355590275	0.9513603355590275	0.9513603355590275	0.9513603355590275	0.9513603355590275	0.9513603355590275	0.9513603355590275	0.9513603355590275
0.24864928799569525	0.4877568250052489	0.1818028055739218	0.4600063764373227	0.4236953910579508	0.41766559990340635	0.5545293450483588	0.5432358232987559	0.7314488635797277	0.6816014642981115	0.42225729310621596	0.36532913277438717	0.36401625047069475	0.49065151069575197	0.5346983682334359	0.49542818967757524	0.6135042437751523	0.5241034610849962	0.3716237498186784	0.6326395204420017	0.575073082962241	0.28276272853859125	0.4934160022193578	0.39742434065455984	0.5830866762554283	0.25565461164702913	0.44786715729804294	0.3973496803563372	0.3108207007848686	0.3883056149900874	0.42097667183076615	0.26513234818933396	0.3383585029820124	0.3017454255856732	0.3017454255856732	0.3017454255856732	0.3017454255856732	0.3017454255856732	0.3017454255856732	0.3017454255856732	0.3017454255856732	0.3017454255856732	0.3017454255856732	0.3017454255856732	0.3017454255856732	0.3017454255856732	0.3017454255856732	0.3017454255856732	0.3017454255856732	0.3017454255856732
0.7808081035512047	0.8212000714386571	1.0295448274689565	1.0927646435617238	1.0207810305230771	1.0325709904918814	0.9985021692725776	0.9858987404288219	1.0196589027430811	1.0911982734071408	0.9335998749710389	1.053278725953158	0.9776952559266942	0.9847957136492751	1.0357657716826558	1.1267328726200763	0.9774165524723418	1.099472800914443	1.1318179502180032	1.0162146105309062	1.0796978918071887	1.0410030473901537	1.0560422062311043	1.1264050677679744	0.909353588699375	1.125651828236301	1.0597227111243561	1.1596172602481987	1.0371885740060407	1.0574203593161144	1.085456605829755	1.0157827669415094	1.1686048972854584	1.0103551216641873	1.0012462365869719	1.1383105479964755	1.146165315279036	1.0282621173081652	1.0872137162936004	1.0872137162936004	1.0872137162936004	1.0872137162936004	1.0872137162936004	1.0872137162936004	1.0872137162936004	1.0872137162936004	1.0872137162936004	1.0872137162936004	1.0872137162936004	1.0872137162936004
0.5916182171568098	0.6318656804780238	0.5712278607361111	0.5062853917525247	0.6927904003369821	0.5420880685762323	0.5583434784409944	0.5879092913841494	0.6300150005805338	0.709245078213401	0.7092830660475866	0.7392265462056844	0.5639042989019576	0.5589623368262702	0.6131610039792276	0.5184270009415163	0.5892126110246854	0.45107837221555525	0.7047335077930438	0.6107974147897567	0.7287651592035276	0.6011376273271004	0.6024227647436731	0.6612572986677481	0.7134334616345319	0.5154425165715876	0.5858297547592733	0.7209390636934248	0.6491211120167405	0.7936158719548833	0.7213684919858119	0.7213684919858119	0.7213684919858119	0.7213684919858119	0.7213684919858119	0.7213684919858119	0.7213684919858119	0.7213684919858119	0.7213684919858119	0.7213684919858119	0.7213684919858119	0.7213684919858119	0.7213684919858119	0.7213684919858119	0.7213684919858119	0.7213684919858119	0.7213684919858119	0.7213684919858119	0.7213684919858119	0.7213684919858119
0.860668774770882	0.9599995748386286	0.8760922000119791	0.831263216801058	1.03469328938949	0.7925674122049827	0.8838984083109299	0.9160657706089191	0.9967066976767573	0.8263632018138272	0.8054257103014549	0.8813045414478089	0.6924526074364494	0.8878324386877346	0.8814925214716745	0.778925419678568	1.0426301159551594	1.0071998296939901	1.2029192153663475	1.3100035273068347	1.2055528369834922	0.7895055335355355	0.9288766242175653	1.0522142663160339	0.7431186246980935	0.7583201801159156	1.0466252536169822	1.0820333871700036	0.7775303738669165	0.9651289584045349	0.9678886231385265	1.094794311516044	1.2183010954464628	1.0098785539780164	0.9196522251433095	0.9974571761393731	1.0192834021832495	0.9125906232101432	1.0219473603842117	1.032624472315978	1.0272859163500947	1.0272859163500947	1.0272859163500947	1.0272859163500947	1.0272859163500947	1.0272859163500947	1.0272859163500947	1.0272859163500947	1.0272859163500947	1.0272859163500947
0.5959492307897963	0.9934628483045189	1.0809276580607332	1.0128215807271206	1.180856299266433	0.8445191943408135	0.9814449543531298	0.8658816447878197	1.1322451776877616	1.4786292426122833	1.2772591115800531	1.014119279324704	0.7826042200747902	0.8093913467675896	0.8635317237205618	0.8488476230121219	0.8407843024666026	1.5739183833787957	0.7974226809796124	1.162260615799358	0.8883887498310892	1.0460617414662696	0.8009926996934188	1.1242758533258566	0.9178142287096777	0.8178158069940035	0.8678150178518406	0.8678150178518406	0.8678150178518406	0.8678150178518406	0.8678150178518406	0.8678150178518406	0.8678150178518406	0.8678150178518406	0.8678150178518406	0.8678150178518406	0.8678150178518406	0.8678150178518406	0.8678150178518406	0.8678150178518406	0.8678150178518406	0.8678150178518406	0.8678150178518406	0.8678150178518406	0.8678150178518406	0.8678150178518406	0.8678150178518406	0.8678150178518406	0.8678150178518406	0.8678150178518406
0.802737960395044	0.8849093289934	0.8422530792087642	0.8428294151201329	0.8171903782593941	0.8163757015502461	0.9074067580867653	0.8305405620148039	0.879495507157351	0.9352598378284492	0.8750119613327484	0.8218938740100372	0.8301278507727015	0.7870757154049546	0.9545186313236903	0.9206695846235387	0.9595937166472087	0.9263031868140726	0.8363821259225269	0.9926400032660273	1.0020479473556967	1.0272171194643671	0.9149517174676317	0.9585723519787963	0.9170334407119728	0.9686689158282434	0.8965937719162832	0.9326313438722632	0.9326313438722632	0.9326313438722632	0.9326313438722632	0.9326313438722632	0.9326313438722632	0.9326313438722632	0.9326313438722632	0.9326313438722632	0.9326313438722632	0.9326313438722632	0.9326313438722632	0.9326313438722632	0.9326313438722632	0.9326313438722632	0.9326313438722632	0.9326313438722632	0.9326313438722632	0.9326313438722632	0.9326313438722632	0.9326313438722632	0.9326313438722632	0.9326313438722632
0.7138455320719562	0.7552787080398877	0.9323838406718188	1.025787224075979	0.8140896551416076	0.9956507586192707	0.9758966952440387	1.0101637246122042	1.1212754034715542	1.159182995438162	1.129230692496213	1.0807003521513174	0.8530936624448151	1.2016454199882516	0.9363583764305524	0.9728344992423366	1.0818561225986196	1.2359799470020933	1.1798432691973249	1.1876445842334928	1.1650749761502446	1.0381884117828382	1.140692421956411	0.9640155420290754	1.0703079045818202	1.077314199613842	1.0596477994278735	1.1161652754165314	1.2935891827163044	1.060357074118104	1.1513715775016786	1.0851028526240285	1.0202832963726973	1.0976465936637916	1.0589649450182443	1.0589649450182443	1.0589649450182443	1.0589649450182443	1.0589649450182443	1.0589649450182443	1.0589649450182443	1.0589649450182443	1.0589649450182443	1.0589649450182443	1.0589649450182443	1.0589649450182443	1.0589649450182443	1.0589649450182443	1.0589649450182443	1.0589649450182443
0.8150837287098016	0.6191240346434131	0.5729997017392667	0.7831029259181644	0.7429286774289336	0.6929767778298243	0.7296448300823138	0.8266677422685074	0.8206347496677887	0.9334160953340404	1.1164557161653705	1.0346002472155271	0.906095611339472	0.7446013908223575	1.0478484001136616	1.0257111452876164	1.2084372845832778	1.3536308312940835	1.1216954649997617	1.0589764935682418	1.063421115140752	1.4320358550457744	1.0166289131139796	1.1822863271792188	1.1048102923965109	1.1335271553671786	0.9990943913301755	1.1420738500970837	1.0714428585286955	1.208599063608137	1.3290378811773735	1.2331665763971995	1.1756646332338394	1.2044156048155195	1.2044156048155195	1.2044156048155195	1.2044156048155195	1.2044156048155195	1.2044156048155195	1.2044156048155195	1.2044156048155195	1.2044156048155195	1.2044156048155195	1.2044156048155195	1.2044156048155195	1.2044156048155195	1.2044156048155195	1.2044156048155195	1.2044156048155195	1.2044156048155195
0.7900705326755147	0.8549940734190857	0.6779555797767954	0.8495567193180155	1.0597103501680079	0.7337862221736146	0.6894000524597236	0.8379874839221719	0.8897994247799259	0.899016672223163	0.8604294613307132	0.8333326126128887	0.9519259883133137	0.7570302463339821	1.161251828608539	0.8417152097375623	0.9324545204590726	0.7190308068570657	1.174067149214735	1.0025411464877396	0.8414252571820509	0.8948893387367229	0.9688442414822217	0.8351829032683681	1.1409846717461922	0.8748704237900112	1.1542739878290715	0.9317591467090752	1.2398266965428635	0.9508080789800994	0.8823605971699046	0.916584338075002	0.916584338075002	0.916584338075002	0.916584338075002	0.916584338075002	0.916584338075002	0.916584338075002	0.916584338075002	0.916584338075002	0.916584338075002	0.916584338075002	0.916584338075002	0.916584338075002	0.916584338075002	0.916584338075002	0.916584338075002	0.916584338075002	0.916584338075002	0.916584338075002
0.4276678094099138	0.4143039524026912	0.5196518758670923	0.503454611690364	0.5056808055268288	0.5738244602030095	0.5935580131575887	0.5943637134592179	0.6432072021313333	0.49481259005681427	0.6655881553620329	0.6498293522985692	0.7370800301658502	0.7763083229862308	0.6708577192695637	0.6632080999441051	0.6768056650319068	0.667319124706193	0.6376063261931567	0.6799086721422701	0.8555974433467685	0.6311113884973333	0.8215852056616126	0.8660552165730226	0.8870811932745115	0.8080098269464364	0.7894173004697322	1.095425252786408	1.0140603041041674	1.0827859830281363	1.0556989457020056	1.069242464365071	1.069242464365071	1.069242464365071	1.069242464365071	1.069242464365071	1.069242464365071	1.069242464365071	1.069242464365071	1.069242464365071	1.069242464365071	1.069242464365071	1.069242464365071	1.069242464365071	1.069242464365071	1.069242464365071	1.069242464365071	1.069242464365071	1.069242464365071	1.069242464365071
0.9269656499867008	0.7781849790895216	0.9012154847088828	1.0114720933566783	1.0696995074790077	1.0105844480916524	1.0564443786605748	0.7078559004772206	1.0611355098953972	0.7644483721846249	0.8817795239349391	0.8964837692081098	0.786744278556541	0.9492085456657322	0.9429711036765481	1.2674960202519259	0.9420059290085301	0.8829334589745645	1.0075359890587865	1.1850849351875563	1.1236058488580867	0.8001140772875759	1.1271918102306993	0.9713240592698478	1.08238234934262	1.08258797431569	0.8497272440602265	0.8388503308693085	1.066648744295652	1.1043891484568547	0.9098244993884116	1.007106823922633	1.007106823922633	1.007106823922633	1.007106823922633	1.007106823922633	1.007106823922633	1.007106823922633	1.007106823922633	1.007106823922633	1.007106823922633	1.007106823922633	1.007106823922633	1.007106823922633	1.007106823922633	1.007106823922633	1.007106823922633	1.007106823922633	1.007106823922633	1.007106823922633
0.8247375451468008	0.9119343460853864	0.9225753200580298	0.7028032625801915	0.8223962580937324	0.7218225866941316	0.857610628420814	0.7777749020575911	0.8132221713205204	0.8976165136038947	0.9274016053211142	0.9579071011682713	0.8717022176742454	0.67814094058524	0.8163595656567972	0.9252255093886329	0.9479841868025399	0.7218605307095775	0.975455632797764	0.9675151458783975	0.8441681430473786	1.1210164739707775	1.0551418954551337	0.9757566735740323	0.9739042445894389	0.841414254396249	0.9093878647862863	1.0203300102615478	0.9768151036757797	0.9999996452364086	1.043673755216397	0.9320157150840986	0.9878447351502477	0.9878447351502477	0.9878447351502477	0.9878447351502477	0.9878447351502477	0.9878447351502477	0.9878447351502477	0.9878447351502477	0.9878447351502477	0.9878447351502477	0.9878447351502477	0.9878447351502477	0.9878447351502477	0.9878447351502477	0.9878447351502477	0.9878447351502477	0.9878447351502477	0.9878447351502477
0.647680962888921	0.6021497753285512	0.600299783995079	0.7911689140339795	0.5879199888462664	0.5818654877283096	0.7734581963786239	0.8432513142013851	1.1054242719809575	0.7819414714436462	0.8532223977207252	0.907513642076742	0.7690781693997533	0.9388751793193634	0.8042959365163492	1.1111304889209168	0.9501757999132454	0.9813375450488311	0.8741750902839811	1.0108166415262823	1.0799886476018012	1.0758272562218623	0.9636593148233522	0.870113747408203	0.8238113481096635	0.7020438589622672	0.8769209252662753	1.2122569498440225	1.166263270395804	0.9323473853727683	1.049305327884286	1.049305327884286	1.049305327884286	1.049305327884286	1.049305327884286	1.049305327884286	1.049305327884286	1.049305327884286	1.049305327884286	1.049305327884286	1.049305327884286	1.049305327884286	1.049305327884286	1.049305327884286	1.049305327884286	1.049305327884286	1.049305327884286	1.049305327884286	1.049305327884286	1.049305327884286
0.7175575079533894	0.6599977988823233	0.7052009812341492	0.8827220910084372	0.6635707048535452	0.9081871848559819	0.7631004015840672	1.1810164712575706	1.0727791476684798	0.9272831170275098	0.9485101395088569	1.0882989160951626	0.9669456160384631	1.082194071540187	0.953449709704835	1.0684069333600577	0.9830167682498652	1.1952337616870192	0.9499065825971029	1.1011143083287889	0.9277110143680847	1.210710465451354	1.0928084415701929	1.1517594535107736	1.1517594535107736	1.1517594535107736	1.1517594535107736	1.1517594535107736	1.1517594535107736	1.1517594535107736	1.1517594535107736	1.1517594535107736	1.1517594535107736	1.1517594535107736	1.1517594535107736	1.1517594535107736	1.1517594535107736	1.1517594535107736	1.1517594535107736	1.1517594535107736	1.1517594535107736	1.1517594535107736	1.1517594535107736	1.1517594535107736	1.1517594535107736	1.1517594535107736	1.1517594535107736	1.1517594535107736	1.1517594535107736	1.1517594535107736
0.7923728135025728	0.8701891659283325	0.9756280901332764	0.893502291662328	0.8913530398877529	0.9803691134245751	1.0193767433517233	0.7410451508403132	0.8421928325938203	1.0061029178285454	0.8130843433800163	0.9568094638261563	1.041538897250267	0.8024708814583749	0.9497578461624451	0.9101529365149159	1.086923356693287	0.9475222056615725	0.9002479863787534	0.8715481679691028	0.9029069086192767	0.8040117420504245	1.1014907352612635	0.952751238655844	0.952751238655844	0.952751238655844	0.952751238655844	0.952751238655844	0.952751238655844	0.952751238655844	0.952751238655844	0.952751238655844	0.952751238655844	0.952751238655844	0.952751238655844	0.952751238655844	0.952751238655844	0.952751238655844	0.952751238655844	0.952751238655844	0.952751238655844	0.952751238655844	0.952751238655844	0.952751238655844	0.952751238655844	0.952751238655844	0.952751238655844	0.952751238655844	0.952751238655844	0.952751238655844
1.0709949064696205	0.6873875911002665	0.8274290400201973	0.7611091852520633	0.8796864578095978	1.366023151271922	0.6232061179066558	0.8031658253252112	0.8135559539264454	0.902949787484011	0.5348449555666926	0.9261029244138509	0.653772988088711	0.9738723028603471	0.9679463951238637	1.048791096788627	0.6287996290093621	0.7599383735260719	0.29602745781386786	0.7725715273365098	1.1299118337019531	0.9522169361214523	1.1317371673663281	0.9317128908085087	0.8002041355735098	0.7827596908316994	0.5280609260923229	0.7372559593432292	0.7486007850961135	0.6946956947975931	0.7216482399468533	0.7216482399468533	0.7216482399468533	0.7216482399468533	0.7216482399468533	0.7216482399468533	0.7216482399468533	0.7216482399468533	0.7216482399468533	0.7216482399468533	0.7216482399468533	0.7216482399468533	0.7216482399468533	0.7216482399468533	0.7216482399468533	0.7216482399468533	0.7216482399468533	0.7216482399468533	0.7216482399468533	0.7216482399468533
1.151766202887519	0.9855923223328169	0.850437829980739	0.8122872169414959	0.7706391105046847	0.996932099432531	1.0982280011520411	0.7305199964933675	0.9430376006613274	0.8153118374642694	0.794541531123019	0.8992586436336324	0.8039897879358914	1.1175417401052532	0.8261183996112688	0.7157005979914214	0.8730671871928266	0.6178762477679082	0.7608590850296519	0.8934047047434759	0.7008993364240375	0.9399691741450089	0.7824783884278775	0.6450006303083246	0.7408850469448307	0.6499441703949842	0.9137354876807097	0.8368079255115884	0.8885108951471306	0.779913376135337	0.8657568989855994	0.7266774475581138	0.7962171732718567	0.7962171732718567	0.7962171732718567	0.7962171732718567	0.7962171732718567	0.7962171732718567	0.7962171732718567	0.7962171732718567	0.7962171732718567	0.7962171732718567	0.7962171732718567	0.7962171732718567	0.7962171732718567	0.7962171732718567	0.7962171732718567	0.7962171732718567	0.7962171732718567	0.7962171732718567
0.7934177027239332	0.672513401527726	0.8299457965300107	1.0526153428312144	0.6673741613420657	0.9886207907814357	0.6905364368148315	0.8312787365805996	0.9075513913945729	0.8078189455825111	0.881944174367718	0.9134995137987243	0.9618271767467441	0.8141552723178251	0.8456693572682995	0.7167928347187317	0.8378823907079936	1.0113765208075272	0.8477284071815974	0.9758411742308932	0.873623912210705	0.778891436854124	0.8730208352091148	1.1208923934064852	1.1669686406714534	0.8323832420830283	1.0460624836982253	0.9417124864097878	1.0479920988004852	0.8499515026426369	0.8064544272526645	0.9255350254259057	1.20180811742815	1.0282461073669082	0.9551491583335131	0.9916976328502106	0.9916976328502106	0.9916976328502106	0.9916976328502106	0.9916976328502106	0.9916976328502106	0.9916976328502106	0.9916976328502106	0.9916976328502106	0.9916976328502106	0.9916976328502106	0.9916976328502106	0.9916976328502106	0.9916976328502106	0.9916976328502106
0.585243325922803	0.6854992380504857	0.7847594115195262	0.605740753789133	0.6823059721309229	0.6491866658982024	0.7499761288349899	0.7455609801191995	0.624965654548689	0.6019716746125361	0.5850104886970249	0.7485185161639664	0.40547403239702445	0.6982184276133381	0.6950897272444748	0.7654159186486356	0.7016596432178407	0.6382335283048893	0.5149205276818621	0.5953037287414242	0.7202027944859978	0.7086005507475165	0.6301239518056974	0.5337648307567519	0.5676756725864662	0.7477990698175285	0.6666732493447103	0.693133344966843	0.6799032971557766	0.6799032971557766	0.6799032971557766	0.6799032971557766	0.6799032971557766	0.6799032971557766	0.6799032971557766	0.6799032971557766	0.6799032971557766	0.6799032971557766	0.6799032971557766	0.6799032971557766	0.6799032971557766	0.6799032971557766	0.6799032971557766	0.6799032971557766	0.6799032971557766	0.6799032971557766	0.6799032971557766	0.6799032971557766	0.6799032971557766	0.6799032971557766
0.5152676967779901	0.5141249779510465	0.5531119496140161	0.5689948893181568	0.47667333226421194	0.47513176006663177	0.5174064335522177	0.5611254089377319	0.533155181382398	0.6200262935375989	0.5783733421546075	0.5997926293573814	0.5088963738811102	0.28338602705443	0.7246436582944658	0.6664138535569865	0.4851744223254912	0.48905502145128776	0.5503934557501984	0.4932342192190282	0.6586098192560162	0.5486497707759992	0.6908191056204749	0.6176651257522323	0.6940792949201581	0.39190867286868153	0.4746075086396777	0.48676501270837624	0.6477744505505237	0.56726973162945	0.56726973162945	0.56726973162945	0.56726973162945	0.56726973162945	0.56726973162945	0.56726973162945	0.56726973162945	0.56726973162945	0.56726973162945	0.56726973162945	0.56726973162945	0.56726973162945	0.56726973162945	0.56726973162945	0.56726973162945	0.56726973162945	0.56726973162945	0.56726973162945	0.56726973162945	0.56726973162945
0.5300808494647455	0.6287348978411971	0.7288194252233836	0.7128180459246249	0.8682356768577787	0.6757903430839755	0.8605636606242296	0.8564350237564891	0.769656242984373	0.7794542719577819	1.0465486574637792	0.8776243557851506	0.8405919331343324	0.8444477619767294	0.9762664939579455	0.8921347313705867	0.854906100244666	0.7425382525382875	0.9681268193854561	0.89533772689606	0.928495005228686	0.8440720944729322	0.8739261926117148	0.7909765128884068	0.8254264574208036	0.8772999340716808	0.8513631957462422	0.8513631957462422	0.8513631957462422	0.8513631957462422	0.8513631957462422	0.8513631957462422	0.8513631957462422	0.8513631957462422	0.8513631957462422	0.8513631957462422	0.8513631957462422	0.8513631957462422	0.8513631957462422	0.8513631957462422	0.8513631957462422	0.8513631957462422	0.8513631957462422	0.8513631957462422	0.8513631957462422	0.8513631957462422	0.8513631957462422	0.8513631957462422	0.8513631957462422	0.8513631957462422
0.7017119791913419	0.7057314768011507	0.8613681966676271	0.7456706077336613	0.7200010277848721	0.7189912184987727	0.8286355782297881	0.7779609586494782	0.7862363541230862	0.7988192069616054	0.9388862199587845	0.7351364089494992	0.8058559363038122	0.8538780687520748	0.768355354197309	0.7637602482918552	0.6821437028199827	0.8682126788268786	0.7209396694121425	0.7834175782776984	0.8713324087016548	0.968871080252413	0.9201017444770339	0.9201017444770339	0.9201017444770339	0.9201017444770339	0.9201017444770339	0.9201017444770339	0.9201017444770339	0.9201017444770339	0.9201017444770339	0.9201017444770339	0.9201017444770339	0.9201017444770339	0.9201017444770339	0.9201017444770339	0.9201017444770339	0.9201017444770339	0.9201017444770339	0.9201017444770339	0.9201017444770339	0.9201017444770339	0.9201017444770339	0.9201017444770339	0.9201017444770339	0.9201017444770339	0.9201017444770339	0.9201017444770339	0.9201017444770339	0.9201017444770339
0.6250874493174278	0.7124016654107973	0.6037855590170079	0.7098368396708409	0.8584779057298161	0.7392100356023072	0.8115391673105611	0.7871925926956514	0.9216465728481094	0.6478604582529931	0.6251708659997443	0.7319477483904718	0.6913071403014439	0.6932274436147139	0.6746793018161379	0.6446758296217511	0.7075132293363027	0.724878286186329	0.7305369702879532	0.6238803874305482	0.6254587889829658	0.5249044399179856	0.7670070891609868	0.8184205409506509	0.7895905573039818	0.5963728040804822	0.5361360005893329	0.5662544023349075	0.5662544023349075	0.5662544023349075	0.5662544023349075	0.5662544023349075	0.5662544023349075	0.5662544023349075	0.5662544023349075	0.5662544023349075	0.5662544023349075	0.5662544023349075	0.5662544023349075	0.5662544023349075	0.5662544023349075	0.5662544023349075	0.5662544023349075	0.5662544023349075	0.5662544023349075	0.5662544023349075	0.5662544023349075	0.5662544023349075	0.5662544023349075	0.5662544023349075
0.7637099999893652	1.112487065017361	0.9269768108836408	0.8190067301996478	0.8616454657766983	0.9701540096144275	0.9984934791453872	0.9054080078124243	0.7351584064174853	0.8061556972501396	1.0200898693294354	0.8560557990913887	0.6979456434736968	0.7616908396459036	1.1768127955094	0.9594206387513707	0.8227754244544783	1.0096645907586757	1.1439517995893895	0.7420182552557293	1.1520048817920234	0.8026119478879638	1.0909408812257928	0.8323145906293995	1.0892119139686134	0.8411490000300064	1.029962985087908	0.8536884887403258	0.7865690753300802	0.820128782035203	0.820128782035203	0.820128782035203	0.820128782035203	0.820128782035203	0.820128782035203	0.820128782035203	0.820128782035203	0.820128782035203	0.820128782035203	0.820128782035203	0.820128782035203	0.820128782035203	0.820128782035203	0.820128782035203	0.820128782035203	0.820128782035203	0.820128782035203	0.820128782035203	0.820128782035203	0.820128782035203
0.9982764788042413	0.9969971649796388	0.6424545339872385	0.9156592708343618	0.8243007232947376	0.8540338186264481	1.0547357569677072	0.8649616730760229	0.7779139896363392	0.8966608460016756	1.0509066518893855	0.9601612039201488	1.103042944707419	1.2046088644112398	0.8674178870870097	1.0511226817408141	1.1001273273360357	1.1191557652100843	0.9888274636333116	0.9744188912746939	0.7557449581871764	1.1240620506370347	1.0260109631343046	1.097519409298375	0.7663231114678811	0.8638845373298468	0.9025168404987447	0.9178019267693557	1.0254010722888272	1.097968479101649	0.9095513182713387	0.9687827193272973	0.7190067749114675	0.9098885731211932	0.9906386554397454	0.8897851135440275	0.8689368372444947	0.8078977517602114	0.838417294502353	0.838417294502353	0.838417294502353	0.838417294502353	0.838417294502353	0.838417294502353	0.838417294502353	0.838417294502353	0.838417294502353	0.838417294502353	0.838417294502353	0.838417294502353
0.04296227688110339	0.06552697865077531	0.12356211068718281	0.0738316824888495	0.053132683568662055	0.011233004722029498	0.04790532003598681	0.05073141072494762	0.0018216064448203528	0.08398125172745005	0.05674055423508295	0.0039051298632661866	0.07470381252714868	0.09654484853551791	0.1702038008231341	0.09281648574911829	0.07835322581305348	0.10897439308153181	0.03733613325816239	0.043819994230233875	0.08862105129589413	0.039075286639711375	0.13379413345036734	0.05230146425803502	0.05586842338061533	0.0	0.0923057133714735	0.08274936861567828	0.04650017266492772	0.028929218905723437	0.08547675100459866	0.0004085612600250762	0.0	0.11451653862840262	0.07076270063556542	0.014874519449000834	0.10809956585488927	0.05114347352507092	0.20050748906650143	0.14645204267517906	0.08667768571828326	0.03595614663268397	0.06131691617548361	0.06131691617548361	0.06131691617548361	0.06131691617548361	0.06131691617548361	0.06131691617548361	0.06131691617548361	0.06131691617548361
0.7708293691337562	0.6767334270256169	0.7191114055747774	0.745240295313193	0.7752939707561152	0.7336447226054323	0.8336885212920074	0.7606804349948296	0.8780619985276121	0.9143393318426092	0.9806172194573765	0.8089606974556582	0.9967419966965224	0.9401457808036	1.0030599172255412	1.0058561381761113	1.0249286924759986	1.0972168897659713	0.9352829719783113	0.997492858473812	0.9732448498428251	1.0258738117349435	1.1157060567966843	0.8989952623746631	0.9211399623775401	0.9723083309857204	1.0149285634459055	1.1448416408165634	1.0798851021312343	1.0798851021312343	1.0798851021312343	1.0798851021312343	1.0798851021312343	1.0798851021312343	1.0798851021312343	1.0798851021312343	1.0798851021312343	1.0798851021312343	1.0798851021312343	1.0798851021312343	1.0798851021312343	1.0798851021312343	1.0798851021312343	1.0798851021312343	1.0798851021312343	1.0798851021312343	1.0798851021312343	1.0798851021312343	1.0798851021312343	1.0798851021312343
0.9521516496230071	1.026752523508811	0.832050345261468	0.9406864684784313	0.8276687897100237	0.8808951609755601	1.0164084189069	0.8867807780840509	0.9886181563615323	0.9155553701778986	0.9731133929192262	0.8858816420851227	1.0766807840488444	1.1179573759223136	1.0024258484705855	0.8206798161707645	1.085274422144025	0.786426320643807	0.9482328569449778	1.0559063567510867	0.8466805902790945	0.8626979288080627	1.1907901830490473	0.821478588526427	0.9149366224175136	0.8682076054719704	0.8682076054719704	0.8682076054719704	0.8682076054719704	0.8682076054719704	0.8682076054719704	0.8682076054719704	0.8682076054719704	0.8682076054719704	0.8682076054719704	0.8682076054719704	0.8682076054719704	0.8682076054719704	0.8682076054719704	0.8682076054719704	0.8682076054719704	0.8682076054719704	0.8682076054719704	0.8682076054719704	0.8682076054719704	0.8682076054719704	0.8682076054719704	0.8682076054719704	0.8682076054719704	0.8682076054719704
0.7890412841357132	0.8003401675261155	0.985551184627216	1.0247837065379264	1.0625165068509799	0.948973313582227	0.9298246897113452	0.8864898955300793	0.9285372810886925	1.0138176047289331	0.8385840250004096	0.96176073142623	0.9480992626571597	0.9853761824413917	0.9767308095915453	0.9988987387544919	1.0197308589246956	0.9693570942366777	0.770100517058542	0.9467693757475579	0.9508835247094501	0.9488264502285041	0.9488264502285041	0.9488264502285041	0.9488264502285041	0.9488264502285041	0.9488264502285041	0.9488264502285041	0.9488264502285041	0.9488264502285041	0.9488264502285041	0.9488264502285041	0.9488264502285041	0.9488264502285041	0.9488264502285041	0.9488264502285041	0.9488264502285041	0.9488264502285041	0.9488264502285041	0.9488264502285041	0.9488264502285041	0.9488264502285041	0.9488264502285041	0.9488264502285041	0.9488264502285041	0.9488264502285041	0.9488264502285041	0.9488264502285041	0.9488264502285041	0.9488264502285041
0.694697992585276	0.746609690553896	0.7133446807205911	0.8803063206298604	0.9470857509709956	0.6944398264919089	0.6635754588586149	0.825233928714064	0.7673292076499868	0.999529006158126	0.8350896501165257	0.9061090056957359	0.6622371913654307	0.7965575321137697	0.6661029606897756	0.7524014202645266	0.7805638445093183	0.821463442555634	0.8562361442559687	0.7427422698944105	0.9243924242231522	0.7688711690831204	0.8241205786786807	0.7964958738809006	0.7964958738809006	0.7964958738809006	0.7964958738809006	0.7964958738809006	0.7964958738809006	0.7964958738809006	0.7964958738809006	0.7964958738809006	0.7964958738809006	0.7964958738809006	0.7964958738809006	0.7964958738809006	0.7964958738809006	0.7964958738809006	0.7964958738809006	0.7964958738809006	0.7964958738809006	0.7964958738809006	0.7964958738809006	0.7964958738809006	0.7964958738809006	0.7964958738809006	0.7964958738809006	0.7964958738809006	0.7964958738809006	0.7964958738809006
0.6503816055499909	0.6093903334362423	0.6038604059373343	0.5719498809275765	0.5775433985903888	0.7400905370989784	0.6219188369400943	0.6143480761293262	0.6798008759275285	0.8355257588634207	0.6659119944082048	0.8157634784717337	0.8401144280740749	0.8789247439493932	1.0392264015281405	0.8654312554829723	0.5887020953463021	0.6009789774410352	0.5865696367229225	0.3582951535052907	0.4342058103395603	0.39625048192242546	0.39625048192242546	0.39625048192242546	0.39625048192242546	0.39625048192242546	0.39625048192242546	0.39625048192242546	0.39625048192242546	0.39625048192242546	0.39625048192242546	0.39625048192242546	0.39625048192242546	0.39625048192242546	0.39625048192242546	0.39625048192242546	0.39625048192242546	0.39625048192242546	0.39625048192242546	0.39625048192242546	0.39625048192242546	0.39625048192242546	0.39625048192242546	0.39625048192242546	0.39625048192242546	0.39625048192242546	0.39625048192242546	0.39625048192242546	0.39625048192242546	0.39625048192242546
1.2099074189342056	1.0621490713548523	1.0226019967237228	1.178054947238518	0.9399337417686389	1.0156918838763376	0.8271548441097734	0.9370017498502061	1.0590079326459412	0.8911381585544195	0.9122348779665629	0.8335347814363542	0.9486968736839816	1.117418747936381	0.9576564750667835	0.9428416474752047	0.9963632011311144	1.174461284341788	1.0014397937484554	0.78825451134363	0.8636368682071796	1.0638652687608336	1.0126137563439037	1.1163791864748163	0.9803486843054061	1.048363935390111	1.048363935390111	1.048363935390111	1.048363935390111	1.048363935390111	1.048363935390111	1.048363935390111	1.048363935390111	1.048363935390111	1.048363935390111	1.048363935390111	1.048363935390111	1.048363935390111	1.048363935390111	1.048363935390111	1.048363935390111	1.048363935390111	1.048363935390111	1.048363935390111	1.048363935390111	1.048363935390111	1.048363935390111	1.048363935390111	1.048363935390111	1.048363935390111
0.9161266021543448	0.768990930901839	0.8215102653465391	0.7346129107010327	0.8693227875712596	0.7705521718757511	0.9827176105872905	1.0581039044982148	0.8180981083881183	0.6941214493609139	0.8570686014660814	0.9834069352903219	0.8714743918831673	1.0447479518430467	0.6541262989145089	0.8312917889936899	0.9391892987330336	0.9587832295405895	1.0416891881852517	0.8499967012177071	0.9458429447014793	0.9458429447014793	0.9458429447014793	0.9458429447014793	0.9458429447014793	0.9458429447014793	0.9458429447014793	0.9458429447014793	0.9458429447014793	0.9458429447014793	0.9458429447014793	0.9458429447014793	0.9458429447014793	0.9458429447014793	0.9458429447014793	0.9458429447014793	0.9458429447014793	0.9458429447014793	0.9458429447014793	0.9458429447014793	0.9458429447014793	0.9458429447014793	0.9458429447014793	0.9458429447014793	0.9458429447014793	0.9458429447014793	0.9458429447014793	0.9458429447014793	0.9458429447014793	0.9458429447014793
0.6416107764936049	0.6130515197588756	0.6954321400347409	0.6549162263797708	0.5994433358869776	0.7117910750177314	0.6816530566974303	0.7117081085406709	0.42827390758942846	0.6357124323273471	0.5861134009548976	0.5645191754977762	0.6618951167477011	0.8326815480426804	0.8971965485638483	0.7545771385652121	0.6631054070693025	0.7674840928828118	0.7740564615011836	0.5938503774199145	0.6576951305305493	0.7694251594404196	0.7135601449854845	0.7135601449854845	0.7135601449854845	0.7135601449854845	0.7135601449854845	0.7135601449854845	0.7135601449854845	0.7135601449854845	0.7135601449854845	0.7135601449854845	0.7135601449854845	0.7135601449854845	0.7135601449854845	0.7135601449854845	0.7135601449854845	0.7135601449854845	0.7135601449854845	0.7135601449854845	0.7135601449854845	0.7135601449854845	0.7135601449854845	0.7135601449854845	0.7135601449854845	0.7135601449854845	0.7135601449854845	0.7135601449854845	0.7135601449854845	0.7135601449854845
0.8585901354983759	0.8388728602455938	0.809177478241544	0.978703559020466	0.8104057128410811	0.8941239263700952	0.8382935313901921	0.8673705832147955	0.8284754696279154	0.8875000928876466	0.8191062663223106	0.8968391049428588	1.053316012129026	0.8673259391625956	0.9079059362699793	0.900849456242831	0.9163371960959835	0.9037616068084798	1.004983854612919	0.875759370240498	0.9403716124267086	0.9403716124267086	0.9403716124267086	0.9403716124267086	0.9403716124267086	0.9403716124267086	0.9403716124267086	0.9403716124267086	0.9403716124267086	0.9403716124267086	0.9403716124267086	0.9403716124267086	0.9403716124267086	0.9403716124267086	0.9403716124267086	0.9403716124267086	0.9403716124267086	0.9403716124267086	0.9403716124267086	0.9403716124267086	0.9403716124267086	0.9403716124267086	0.9403716124267086	0.9403716124267086	0.9403716124267086	0.9403716124267086	0.9403716124267086	0.9403716124267086	0.9403716124267086	0.9403716124267086
0.66349316531759	0.38517230780113276	0.6403578540661143	0.47910163549145784	0.7206649692153895	0.6320125131487557	0.6475593880952859	0.7688648755599894	0.8200406369243962	0.7682720550855441	0.6302750602714274	0.7322283307233778	0.8343679782297218	0.7530453008657254	0.8381018962038043	0.7332623318071159	0.6552018120867114	0.5525976645122833	0.8259522289819632	0.5797490942383439	0.773413220810016	0.7922391032505632	0.721361274280573	0.9334797220914566	0.7315486999964912	0.5150907897285373	0.9986640623585162	0.6137640061480315	0.7858330432457897	0.7697312069213361	0.47244590696840516	0.6820722624470092	0.7950691397752855	1.019605175770845	0.8916026536963236	0.9556039147335844	0.9556039147335844	0.9556039147335844	0.9556039147335844	0.9556039147335844	0.9556039147335844	0.9556039147335844	0.9556039147335844	0.9556039147335844	0.9556039147335844	0.9556039147335844	0.9556039147335844	0.9556039147335844	0.9556039147335844	0.9556039147335844
0.8067961484124281	0.8694605942289585	0.7717343772784206	0.8473539041140586	0.9536726677412333	0.818855460619041	0.8891705207032761	0.924599582350797	1.0988595201542855	0.9293715235062475	0.9281296521449898	0.8449457827334516	0.8405066585343179	0.8248330093121513	0.887185209668821	0.8589929137144364	0.8730890616916287	0.8730890616916287	0.8730890616916287	0.8730890616916287	0.8730890616916287	0.8730890616916287	0.8730890616916287	0.8730890616916287	0.8730890616916287	0.8730890616916287	0.8730890616916287	0.8730890616916287	0.8730890616916287	0.8730890616916287	0.8730890616916287	0.8730890616916287	0.8730890616916287	0.8730890616916287	0.8730890616916287	0.8730890616916287	0.8730890616916287	0.8730890616916287	0.8730890616916287	0.8730890616916287	0.8730890616916287	0.8730890616916287	0.8730890616916287	0.8730890616916287	0.8730890616916287	0.8730890616916287	0.8730890616916287	0.8730890616916287	0.8730890616916287	0.8730890616916287
0.874964698252672	0.9140659014622026	0.8358163308617487	0.8511208744708766	0.7969712648365336	0.8554339531498896	0.798329560569203	0.766081702666766	0.7225521764181697	0.8603416786899035	0.8236049002481209	0.7366814749390488	0.7898925190051836	0.7128207382271434	0.708198924112319	0.8830398430851758	0.7048547503791192	0.7371127533561032	0.8661486178674833	0.9382784803468339	0.7843582782567818	0.8207125957257222	0.9249460673146833	0.8886972694173173	0.9068216683660003	0.9068216683660003	0.9068216683660003	0.9068216683660003	0.9068216683660003	0.9068216683660003	0.9068216683660003	0.9068216683660003	0.9068216683660003	0.9068216683660003	0.9068216683660003	0.9068216683660003	0.9068216683660003	0.9068216683660003	0.9068216683660003	0.9068216683660003	0.9068216683660003	0.9068216683660003	0.9068216683660003	0.9068216683660003	0.9068216683660003	0.9068216683660003	0.9068216683660003	0.9068216683660003	0.9068216683660003	0.9068216683660003
0.7816126115176268	0.9495286449963003	1.3767533437745532	1.3832369367073696	1.028961404794539	1.216631739824954	0.9760888283103197	0.7615675461674631	0.755738843121108	1.0992556136921443	1.1796414786061222	0.7517216020435292	1.041396536291249	1.1429404864409312	0.8832263107440911	0.9724510607740625	0.940412207091795	0.7324196315101222	0.8364159193009586	0.8364159193009586	0.8364159193009586	0.8364159193009586	0.8364159193009586	0.8364159193009586	0.8364159193009586	0.8364159193009586	0.8364159193009586	0.8364159193009586	0.8364159193009586	0.8364159193009586	0.8364159193009586	0.8364159193009586	0.8364159193009586	0.8364159193009586	0.8364159193009586	0.8364159193009586	0.8364159193009586	0.8364159193009586	0.8364159193009586	0.8364159193009586	0.8364159193009586	0.8364159193009586	0.8364159193009586	0.8364159193009586	0.8364159193009586	0.8364159193009586	0.8364159193009586	0.8364159193009586	0.8364159193009586	0.8364159193009586
0.7516861239218625	0.7070241043045846	0.6441524011513473	0.7815174143273023	0.7595855597923196	0.7766633400429969	0.6417275143448509	0.6479265499005616	0.8412725603427791	0.9931627600307642	0.6264455514074386	0.6661656344650289	0.7153453408494586	0.8101812977853046	0.8328853666617282	0.6582718392597119	0.7738612551716314	0.7445306532865567	0.7495907206214188	0.7924866922307958	0.7387265363825856	0.7656066143066907	0.7656066143066907	0.7656066143066907	0.7656066143066907	0.7656066143066907	0.7656066143066907	0.7656066143066907	0.7656066143066907	0.7656066143066907	0.7656066143066907	0.7656066143066907	0.7656066143066907	0.7656066143066907	0.7656066143066907	0.7656066143066907	0.7656066143066907	0.7656066143066907	0.7656066143066907	0.7656066143066907	0.7656066143066907	0.7656066143066907	0.7656066143066907	0.7656066143066907	0.7656066143066907	0.7656066143066907	0.7656066143066907	0.7656066143066907	0.7656066143066907	0.7656066143066907
0.8041262845233367	0.7693903075470552	0.7535146774729806	0.7786776635534682	0.7693694878998361	0.8322612022648019	0.8106034357373421	0.7484155795433877	0.791082474844094	0.8033174468195251	0.7971999608318097	0.7971999608318097	0.7971999608318097	0.7971999608318097	0.7971999608318097	0.7971999608318097	0.7971999608318097	0.7971999608318097	0.7971999608318097	0.7971999608318097	0.7971999608318097	0.7971999608318097	0.7971999608318097	0.7971999608318097	0.7971999608318097	0.7971999608318097	0.7971999608318097	0.7971999608318097	0.7971999608318097	0.7971999608318097	0.7971999608318097	0.7971999608318097	0.7971999608318097	0.7971999608318097	0.7971999608318097	0.7971999608318097	0.7971999608318097	0.7971999608318097	0.7971999608318097	0.7971999608318097	0.7971999608318097	0.7971999608318097	0.7971999608318097	0.7971999608318097	0.7971999608318097	0.7971999608318097	0.7971999608318097	0.7971999608318097	0.7971999608318097	0.7971999608318097
0.6841042596721555	0.6866131079863175	0.7980260155728277	0.6326371664677626	0.6108867951783724	0.5647890321443749	0.7272268304708795	0.5906679373553145	0.8623545438646838	0.876086604857818	0.6652982563189295	0.7293924146357275	0.6922853954274983	0.6573069166067051	0.6644774673613082	0.6212112222279453	0.7747436630561404	0.6833004036204319	0.7290220333382861	0.7290220333382861	0.7290220333382861	0.7290220333382861	0.7290220333382861	0.7290220333382861	0.7290220333382861	0.7290220333382861	0.7290220333382861	0.7290220333382861	0.7290220333382861	0.7290220333382861	0.7290220333382861	0.7290220333382861	0.7290220333382861	0.7290220333382861	0.7290220333382861	0.7290220333382861	0.7290220333382861	0.7290220333382861	0.7290220333382861	0.7290220333382861	0.7290220333382861	0.7290220333382861	0.7290220333382861	0.7290220333382861	0.7290220333382861	0.7290220333382861	0.7290220333382861	0.7290220333382861	0.7290220333382861	0.7290220333382861
0.6411916804271663	0.755967318860038	0.6803253740478036	0.9098715023857333	0.8626172999710597	0.5497209038931682	0.6638675936542546	0.6906496461107839	0.9866067656492341	0.8375614655172016	0.5673425346148496	0.9733125205500922	0.7934887820576267	0.7558577998341021	0.7871554616705787	0.7867137395881736	1.3565818479117957	0.8602334577802655	0.8267604323336852	0.5808730071612899	0.750303195884719	0.9664693052027585	0.9067472291703862	1.1930407601984254	1.1032925821708675	0.8208560920207381	0.7650988466157994	0.7368592701362342	1.0196879438884394	0.7463397729652816	0.9562336359738376	0.8512867044695596	0.8512867044695596	0.8512867044695596	0.8512867044695596	0.8512867044695596	0.8512867044695596	0.8512867044695596	0.8512867044695596	0.8512867044695596	0.8512867044695596	0.8512867044695596	0.8512867044695596	0.8512867044695596	0.8512867044695596	0.8512867044695596	0.8512867044695596	0.8512867044695596	0.8512867044695596	0.8512867044695596
0.6763188038127946	0.8899103707972106	0.31395787604605957	0.4132202350614833	0.5563251713371355	0.7638561924516265	0.6923078755392491	0.6078581598558601	1.0095930745693809	0.7417625677738633	0.5417525394842689	0.7541353220332715	0.5278862856450565	0.6340045279127685	0.6822249118360928	0.6535042491526379	0.7152318362740512	0.6642814800833018	0.5710819974082896	0.5562687473255618	0.679523500521583	0.5982249269089062	0.4886297194126348	0.5420600499632781	0.5153448846879565	0.5153448846879565	0.5153448846879565	0.5153448846879565	0.5153448846879565	0.5153448846879565	0.5153448846879565	0.5153448846879565	0.5153448846879565	0.5153448846879565	0.5153448846879565	0.5153448846879565	0.5153448846879565	0.5153448846879565	0.5153448846879565	0.5153448846879565	0.5153448846879565	0.5153448846879565	0.5153448846879565	0.5153448846879565	0.5153448846879565	0.5153448846879565	0.5153448846879565	0.5153448846879565	0.5153448846879565	0.5153448846879565
0.8513940363382939	0.8872614266333827	0.8702497622746818	0.983451476022713	0.9472568478878008	0.8664532289988017	0.795931928855647	0.75396610214399	0.9077839373389782	0.7736082640994112	0.7477887574355048	0.7606985107674581	0.7606985107674581	0.7606985107674581	0.7606985107674581	0.7606985107674581	0.7606985107674581	0.7606985107674581	0.7606985107674581	0.7606985107674581	0.7606985107674581	0.7606985107674581	0.7606985107674581	0.7606985107674581	0.7606985107674581	0.7606985107674581	0.7606985107674581	0.7606985107674581	0.7606985107674581	0.7606985107674581	0.7606985107674581	0.7606985107674581	0.7606985107674581	0.7606985107674581	0.7606985107674581	0.7606985107674581	0.7606985107674581	0.7606985107674581	0.7606985107674581	0.7606985107674581	0.7606985107674581	0.7606985107674581	0.7606985107674581	0.7606985107674581	0.7606985107674581	0.7606985107674581	0.7606985107674581	0.7606985107674581	0.7606985107674581	0.7606985107674581
0.6194866403023682	0.8295989246554134	0.745390011455229	0.8193892525862609	0.8198845602063863	0.794908738620596	0.5847794121503375	0.7256261623443079	0.8805773409766452	0.4548134535328435	0.9258714432342181	0.7829408759932731	0.8052876553884395	0.7062330778802154	0.8259447702655042	0.9129249528969782	0.8237441654470722	0.5601226847490337	0.691933425098053	0.691933425098053	0.691933425098053	0.691933425098053	0.691933425098053	0.691933425098053	0.691933425098053	0.691933425098053	0.691933425098053	0.691933425098053	0.691933425098053	0.691933425098053	0.691933425098053	0.691933425098053	0.691933425098053	0.691933425098053	0.691933425098053	0.691933425098053	0.691933425098053	0.691933425098053	0.691933425098053	0.691933425098053	0.691933425098053	0.691933425098053	0.691933425098053	0.691933425098053	0.691933425098053	0.691933425098053	0.691933425098053	0.691933425098053	0.691933425098053	0.691933425098053
0.7049700844395629	0.6297716719456413	0.5082636183969748	0.776837605415491	0.5465866894448334	0.47904422924994255	0.7405714345835934	0.5679870588475197	0.46728370378937467	0.5374480116494659	0.5063817737160003	0.4804285292767896	0.3597185930628451	0.5798277551461599	0.6436278081401762	0.6117277816431681	0.6117277816431681	0.6117277816431681	0.6117277816431681	0.6117277816431681	0.6117277816431681	0.6117277816431681	0.6117277816431681	0.6117277816431681	0.6117277816431681	0.6117277816431681	0.6117277816431681	0.6117277816431681	0.6117277816431681	0.6117277816431681	0.6117277816431681	0.6117277816431681	0.6117277816431681	0.6117277816431681	0.6117277816431681	0.6117277816431681	0.6117277816431681	0.6117277816431681	0.6117277816431681	0.6117277816431681	0.6117277816431681	0.6117277816431681	0.6117277816431681	0.6117277816431681	0.6117277816431681	0.6117277816431681	0.6117277816431681	0.6117277816431681	0.6117277816431681	0.6117277816431681
0.49254743967232023	0.3527205862387586	0.4340948553352844	0.3137973572918334	0.4662153151860029	0.5448727377542822	0.37852999816989297	0.293384257906233	0.6603343996315586	0.2552927160198682	0.4927543657164407	0.28900325082271877	0.34996351325144626	0.531034696985009	0.45284453584658174	0.42285904248360423	0.5065622810873249	0.622493477443992	0.6148881410404045	0.2776551178953788	0.7826323539917983	0.7022649952676682	0.2788304383233749	0.5179003080737943	0.38164792090745603	0.5815190867166599	0.6131258047285518	0.678401943792749	0.6457638742606505	0.6457638742606505	0.6457638742606505	0.6457638742606505	0.6457638742606505	0.6457638742606505	0.6457638742606505	0.6457638742606505	0.6457638742606505	0.6457638742606505	0.6457638742606505	0.6457638742606505	0.6457638742606505	0.6457638742606505	0.6457638742606505	0.6457638742606505	0.6457638742606505	0.6457638742606505	0.6457638742606505	0.6457638742606505	0.6457638742606505	0.6457638742606505
0.7977847122935675	0.5859458166166054	0.7511306597319786	0.8268678745873865	0.9136796491453671	0.7519249402379321	0.7000187900987832	0.8369501535551762	0.7063960379215971	0.6319742450411047	0.8989956203639923	0.7121117394026318	0.8283417359200266	0.5524468204050416	0.642783313070165	0.8341144728883781	0.7936419444707116	0.7232949807842289	0.9403066961930603	0.9475779159368255	0.9229456318953043	0.9815257709930699	0.810809996007772	0.8961678835004209	0.8961678835004209	0.8961678835004209	0.8961678835004209	0.8961678835004209	0.8961678835004209	0.8961678835004209	0.8961678835004209	0.8961678835004209	0.8961678835004209	0.8961678835004209	0.8961678835004209	0.8961678835004209	0.8961678835004209	0.8961678835004209	0.8961678835004209	0.8961678835004209	0.8961678835004209	0.8961678835004209	0.8961678835004209	0.8961678835004209	0.8961678835004209	0.8961678835004209	0.8961678835004209	0.8961678835004209	0.8961678835004209	0.8961678835004209
0.7744120877737989	0.8987503897024265	0.9886876740754299	0.6361974365335546	0.7323858935104043	0.8130974054685387	0.6099281673520704	0.7859069976146152	0.5633749073444483	0.8600789444049555	0.7656051688575461	0.6868832990363615	0.677771837654796	0.6423694711261304	0.6680505339576234	0.830729850490898	0.7820837705430743	0.7868031028461059	0.8519916266411534	0.7853730472766729	0.7235499048069639	0.7544614760418185	0.7544614760418185	0.7544614760418185	0.7544614760418185	0.7544614760418185	0.7544614760418185	0.7544614760418185	0.7544614760418185	0.7544614760418185	0.7544614760418185	0.7544614760418185	0.7544614760418185	0.7544614760418185	0.7544614760418185	0.7544614760418185	0.7544614760418185	0.7544614760418185	0.7544614760418185	0.7544614760418185	0.7544614760418185	0.7544614760418185	0.7544614760418185	0.7544614760418185	0.7544614760418185	0.7544614760418185	0.7544614760418185	0.7544614760418185	0.7544614760418185	0.7544614760418185
0.7841542783444398	0.683243254922247	0.7847479120608167	0.5310067463820004	0.933799854885625	0.7819871916974517	0.7708096598800219	0.7553813043082886	0.7826317024195945	0.7975542641080511	0.778596272367769	0.7820647374486187	0.8633583202352706	0.7830767390202138	0.7869599027904647	0.6747569071241725	0.7918154430475886	0.7784390949686231	0.7851272690081058	0.7851272690081058	0.7851272690081058	0.7851272690081058	0.7851272690081058	0.7851272690081058	0.7851272690081058	0.7851272690081058	0.7851272690081058	0.7851272690081058	0.7851272690081058	0.7851272690081058	0.7851272690081058	0.7851272690081058	0.7851272690081058	0.7851272690081058	0.7851272690081058	0.7851272690081058	0.7851272690081058	0.7851272690081058	0.7851272690081058	0.7851272690081058	0.7851272690081058	0.7851272690081058	0.7851272690081058	0.7851272690081058	0.7851272690081058	0.7851272690081058	0.7851272690081058	0.7851272690081058	0.7851272690081058	0.7851272690081058
0.8225177072401051	0.7024325350646554	0.5993287918769094	0.6975989812249367	0.7850305202505361	0.8890291111464975	0.6974062415642105	0.7387362701999781	0.954249178860686	0.8103502039058424	0.7163838432694937	0.8529102374307242	0.8422905383013444	0.974697617106403	0.8822363905009212	1.0532762312883723	0.8604873953279611	0.8744907971892483	0.9204414584456873	1.1531447541143809	1.036793106280034	1.036793106280034	1.036793106280034	1.036793106280034	1.036793106280034	1.036793106280034	1.036793106280034	1.036793106280034	1.036793106280034	1.036793106280034	1.036793106280034	1.036793106280034	1.036793106280034	1.036793106280034	1.036793106280034	1.036793106280034	1.036793106280034	1.036793106280034	1.036793106280034	1.036793106280034	1.036793106280034	1.036793106280034	1.036793106280034	1.036793106280034	1.036793106280034	1.036793106280034	1.036793106280034	1.036793106280034	1.036793106280034	1.036793106280034
0.13452174358030525	0.19223226831411241	0.20131550833507392	0.25324037354664053	0.10974596509335291	0.11494713119856731	0.6250398099035172	0.45325152759708226	0.2953116209520818	0.28847657135655413	0.19134032311484334	0.6318342139841738	0.7054921323006674	0.4508399595258223	0.5142504641220798	0.6631355902158383	0.7742918389932627	0.7877349834992688	0.7709914074468236	0.6141965642625876	0.9563791178726762	0.8810704584246807	1.010533675732356	1.088797129568838	1.3379581181193931	0.9019165639467513	1.0581620779427499	1.1409129855808748	1.0307469565663856	1.3145696141939218	1.2697640656752383	1.2318557532108103	1.110830332510115	1.1949561820715382	1.027055265449588	0.9762418430914624	1.3558024827834705	1.5057605268812502	1.1196029648641668	1.2343746773109947	1.258235677948901	1.2463051776299479	1.2463051776299479	1.2463051776299479	1.2463051776299479	1.2463051776299479	1.2463051776299479	1.2463051776299479	1.2463051776299479	1.2463051776299479
0.09208010027886855	0.29245947610829603	0.0038006091515426265	0.1900525948838377	0.2500881998647985	0.10107680151432186	0.2453453981538908	0.1921009333208239	0.06261910894208629	0.5547388213438161	0.3957325676002747	0.35667415572176736	0.2540549252890016	0.2400944773933109	0.7519231012437899	1.3056680756762986	0.7366621755330118	0.6867921504502605	1.2325144719698302	1.0421547010054601	1.3517430958947163	0.9901573194985381	0.6269676003600412	1.1711986348736865	1.5876372586188816	0.6453054407626007	0.47771194869884825	1.06182771477938	0.8461944593560013	0.37300522054272034	1.2971545127638113	0.840929555174415	0.9319901620926075	0.6314886292839559	0.9331563277120172	0.6785131830499594	1.0632635161159276	0.8431179143192553	0.8518047182162731	0.7682391381034045	0.9425540202372098	0.5748684361096541	0.6254708587232715	0.7267788462953081	1.0311003650322361	0.7175668268270995	0.8743335959296679	0.8743335959296679	0.8743335959296679	0.8743335959296679
0.6929268117773794	0.8583815056937926	1.0611454374483695	1.0394993280945393	1.2672576271005307	1.031085051816769	1.1492983745380698	1.3349522019424833	1.3085326896008624	1.3548388943009584	1.0695182692734326	1.2117099422855198	1.0447147200381903	1.0815246041323843	1.2131426422199236	1.3883153767175267	0.9242919218448287	1.1536256473542914	1.2198040333721762	1.1348198085654142	1.2114255336157134	1.2360214063952115	1.128197425052562	1.0962191177652763	1.1141997504774426	1.1068184955863192	1.3112802586990455	1.178568479142087	1.208401251878981	1.2789857158982478	1.297504587992126	1.0640203725346604	1.0451549649329097	1.25506952561598	1.2894881950358519	1.1404815560696135	1.3139539137108853	1.2915879344579562	1.3414599191338368	1.4984244926395993	1.1445186264434608	1.32147155954153	1.32147155954153	1.32147155954153	1.32147155954153	1.32147155954153	1.32147155954153	1.32147155954153	1.32147155954153	1.32147155954153
0.638281814829527	0.631983221190178	0.7181436552090678	0.7286517656609658	0.794554469077931	0.6223496526373825	0.7757816581574424	0.6534752488189748	0.7309408265331288	1.0686125921664784	0.7465646958223777	0.9002788996228933	0.9198058274921347	0.8804384587795182	0.8276056315559376	0.7112856126021895	1.0341055774123344	0.9980189416684075	0.949570422267186	0.9613397452790511	0.8295745728026723	0.8565555175790109	0.7957217706422124	0.8783588719295526	0.854767696985452	0.7291774564282231	1.0460990915472443	0.9680501296164555	0.7957343465272264	0.8507748763391605	0.9360802511893466	0.9837551259195112	1.109692999612365	0.9435200639003428	0.9473729063344134	0.8109104511933077	0.87168233521253	0.9867023436410156	1.1826915102203357	1.0671963831617115	1.0743547861784621	0.9075017097058553	0.8017902407290831	1.0660977731194232	0.9252916118605876	0.945369923658301	0.9353307677594442	0.9353307677594442	0.9353307677594442	0.9353307677594442
0.8739544822874937	1.0194284434067071	0.6788862028883832	0.9898402258039881	0.9795124502884942	1.0289101213264686	1.08174134579488	0.8818152128534174	0.9938392538537375	1.2283176512521363	1.0170284112402597	1.0787656124449156	1.2755915420555886	1.2797924032321173	1.1424369309582136	1.2179395706542206	0.9150955876636298	1.2053245489668183	0.832093985211703	0.8247313266986852	1.3827659550273361	0.9714440140238811	1.2385461261489552	0.9185313429136442	0.8398922812398147	1.0899648708197462	0.8982875242023192	1.219006767483484	1.109109705968819	0.8414562792705228	1.2315792866483284	1.358644953700491	1.0542211278338003	0.8595059833107331	0.98350486166555	1.1653552316365545	1.3236582551128988	1.3255402820505195	1.36833430412213	1.3221701162048585	1.02413317345928	1.2727950238424885	0.7589993255871446	1.0158971747148164	1.0158971747148164	1.0158971747148164	1.0158971747148164	1.0158971747148164	1.0158971747148164	1.0158971747148164
0.9752772685593576	1.190913972669693	0.8428169513016384	0.8680140009555288	0.7893213251127165	0.8562511867364102	0.7771592317976995	0.831996499656488	0.919560681876148	0.7393303249893236	0.9579674018859446	0.9343142760804242	0.9461408389831844	0.9461408389831844	0.9461408389831844	0.9461408389831844	0.9461408389831844	0.9461408389831844	0.9461408389831844	0.9461408389831844	0.9461408389831844	0.9461408389831844	0.9461408389831844	0.9461408389831844	0.9461408389831844	0.9461408389831844	0.9461408389831844	0.9461408389831844	0.9461408389831844	0.9461408389831844	0.9461408389831844	0.9461408389831844	0.9461408389831844	0.9461408389831844	0.9461408389831844	0.9461408389831844	0.9461408389831844	0.9461408389831844	0.9461408389831844	0.9461408389831844	0.9461408389831844	0.9461408389831844	0.9461408389831844	0.9461408389831844	0.9461408389831844	0.9461408389831844	0.9461408389831844	0.9461408389831844	0.9461408389831844	0.9461408389831844
0.6307652172742815	1.0965107150272757	0.8809917577650649	0.9481766086927433	0.6597458044560917	0.6282060621297599	0.9278932251710086	0.7590382419339586	0.8799537717993104	0.8470449980539031	0.8556169615110383	0.8085911458822812	0.7699194164511041	0.8455766567367773	0.9982924795885291	0.7866235547064748	0.8251750490108958	0.846443192257227	0.6282742829891111	0.8280929951806895	0.7737533693162714	0.7551974930790761	1.0471690716115796	0.8890235082548721	0.8033750137104327	0.7364149852193804	1.2050612147301127	0.9829373775153313	0.8659308268825917	0.6034419418092383	1.2190448524140998	0.8833230321940038	0.7637508282772043	1.1558197613649852	0.8422344671710565	1.0816090152731592	0.798174511277162	1.092617956003179	0.8954454248873085	0.9400920884142748	0.8539986353766168	0.8970453618954458	0.8970453618954458	0.8970453618954458	0.8970453618954458	0.8970453618954458	0.8970453618954458	0.8970453618954458	0.8970453618954458	0.8970453618954458
0.9997856800998984	0.9249051830928627	0.9525076277750142	1.0990519247739061	1.0619111044674798	1.0960972313734443	1.0728437342923602	0.8890767099442464	0.8708246068385156	1.0854508430031853	0.9262234555858618	0.9447743445351952	1.1078676041165973	0.9712502463356014	1.0678357168455714	1.0922028863923412	1.0369338388043556	1.1627465620933761	1.2794024176070327	1.0432391808825454	1.0289500242652794	1.0851804084233379	1.172378398421603	1.1250397801122378	1.2763300872341952	1.0095482976222199	1.1602639218482123	1.157153632763953	1.2415796102892538	1.360225964281501	1.2649880405560234	1.0647690816449569	1.23007067185066	1.197416603887688	1.2899463008587344	1.2241043843222141	1.1618307197454738	1.1829620891873098	1.0130058228443162	1.1856461411458654	1.1362444143026387	1.281964222676496	1.0309304552796306	1.1315215249775574	0.8800854926455821	1.0058035088115698	1.0058035088115698	1.0058035088115698	1.0058035088115698	1.0058035088115698
0.3623702734672157	0.0	0.003790999417588278	0.843478656251615	0.27608002557715117	0.5406746558749499	0.0006365995858156985	0.010909770282507199	0.0	0.1263888335046118	0.0031543998317725796	0.0	0.4662558989479468	0.2831987964420701	0.0	0.27608002557715117	0.13981640403307588	0.0	0.27608002557715117	0.28383539602788577	0.256023637355687	0.02951393642677853	0.0	0.06554429351996954	0.5020141015092144	0.2831987964420701	0.0	0.24338465397681744	0.44822735780052064	0.2831987964420701	0.10469480105762388	0.2402094284550742	0.3986570279467459	0.02951393642677853	1.6314205278164002	0.49180546434157896	0.1148424636362889	0.0	0.1148424636362889	0.0	0.5553144509860749	0.8205456803217387	0.47558793903523466	0.27608002557715117	0.0885418092803356	0.1823109174287434	0.1823109174287434	0.1823109174287434	0.1823109174287434	0.1823109174287434
0.695327192016156	0.909654857043687	1.0781693928898195	0.8189140529209644	0.8941980904020588	0.5372574998725158	0.60877808211586	0.6081857723977496	0.6888706606035991	0.7070895080064641	0.7154730447275667	0.6566834592382758	0.33755681309770036	0.7257138826724604	0.5301108510624645	0.7091644721915437	0.8946946230449896	0.6988579003262495	0.8954054300107173	0.6242110323409856	0.8732408376647209	1.0604015955189394	0.7877114234180886	0.9942097052773141	1.1641307867894437	1.1378556674091127	0.7715666904568966	0.903592196012551	1.0673719182016084	0.5300414797404968	0.8968365936059985	0.6161185568004284	0.8142023657973424	0.6920226361978805	0.802811172367751	0.860955736076036	0.9451633810357767	0.8290732919491468	0.847418763614262	0.8698970835294094	0.6421710456193128	0.6773558142884949	1.0478530872030676	0.8626044507457813	0.8626044507457813	0.8626044507457813	0.8626044507457813	0.8626044507457813	0.8626044507457813	0.8626044507457813
0.8198199392793798	1.0757041677367825	0.914904460464137	0.9402990373225582	1.2183201332362499	1.3988983173464418	1.235272919901741	1.2078216404322155	1.086403086725662	1.0867673760754226	1.1386185418126225	1.4791678722315431	1.2341685040413666	1.2901990467157705	1.2868154959372802	1.4156962115049276	1.277156737042091	1.11994575782024	1.3033554205074775	1.3453415689511778	1.0543637493873665	1.5724036792267655	1.3465587487611879	1.229488207360156	1.3604871310636966	1.1461447386663537	1.2509337945616223	1.4232181553955512	1.3056748758946988	1.3316108780731983	1.0845551693961464	1.3358993713809724	1.4565338078103627	1.3461712051999721	1.462069760882063	1.2106695036638726	1.1407461474224634	1.1993651146184447	1.2622298261385858	1.1065283040642406	1.1843790651014134	1.1843790651014134	1.1843790651014134	1.1843790651014134	1.1843790651014134	1.1843790651014134	1.1843790651014134	1.1843790651014134	1.1843790651014134	1.1843790651014134
1.2211532984850932	1.2317171593499208	1.0366853510099086	0.7567179980601586	1.3825023026939232	0.8255680394670678	1.0934375340420555	0.8812073885053506	1.09891102630333	0.719954561297983	0.8355279868621779	1.352488960083748	0.9034032474506795	0.9584232188751836	0.8041654288568661	1.1382053733611832	0.9679284129270723	1.105358102106711	1.0905434816039639	1.0539789464349358	1.199895084280732	1.1318108204103694	0.9930773540130662	0.8129731224341918	1.154703710869122	0.9661407113705183	1.0999057936230938	0.9944020909769412	1.0329638836520767	1.1633787570447647	0.6444984951668989	0.8876717048489664	1.116309043552761	1.1127682187991776	1.0816148800999668	1.2777980969578655	1.1658928565771383	1.2314137425717357	1.595531103077781	1.0689561153538583	1.1081093908597086	1.0885327531067834	1.0885327531067834	1.0885327531067834	1.0885327531067834	1.0885327531067834	1.0885327531067834	1.0885327531067834	1.0885327531067834	1.0885327531067834
0.5583421087256338	0.689745446032629	0.7514317786665901	0.7554568899412828	0.8055257529757431	0.9051122664768483	0.7686417433493492	0.7210186879027718	0.661495335440069	0.7044525030143244	0.9233701408310984	0.8333138452838281	0.7693575594571717	1.0653593675998547	0.9188422978217419	1.0230857138070244	1.1717062436391399	0.9025916846311365	1.076000965853026	1.0656763545688794	1.099839936852172	0.8601936990420206	1.1622400602833125	0.7058615793291987	0.9694474550305274	0.8947240998768203	1.2085264520935801	0.9712515508016167	1.0020867050902775	0.946717716259677	1.1079459214189424	1.121453052178136	1.1129336308667825	1.171940267849286	0.9983396385437041	1.1440897569697233	1.2837111639344254	1.0137089283583511	1.2646542804414909	1.2115723838489925	1.0401260969324153	1.0663502124862383	0.8935093758729814	1.0534370315655799	0.9424986023908319	1.0502462370512258	0.9146354655185903	0.96129486205575	0.9877748137944606	1.131088657922528
0.0	0.5307219047102972	0.6449744655000036	0.6673425720696354	0.6272527234707027	0.6140129548870862	0.28644676997930574	0.904401094885173	0.06915028603369973	0.8128827006544165	0.6784276448930723	1.0962480808763329	0.15251424532128666	0.6279321251046597	0.5695576520644731	1.0617869280628351	0.923041102709425	1.0674231186059717	1.236563677499521	1.3663334983687745	0.45572652556657606	1.1538975316038533	1.6682192434666472	1.361298603747868	0.8570300683711615	0.8906440634058661	2.185313567904702	1.0667764112454066	1.412053422344674	1.1502178062105455	2.1110784199513537	1.191770926216309	0.5651878530806743	0.9016466367022145	0.6434846259129484	0.9556683722186856	1.237519908332881	0.7174888271285597	1.1065796835308543	0.3404001522453853	1.1941665299509567	0.9103124704633528	1.7449113079314336	0.8917421445658661	1.4040373104004198	1.333869275468514	1.0020009313176514	0.1431090772059112	1.2775983670483082	1.573585600898674
0.5937629231948361	0.6214532444876485	0.72546770283729	0.8849617698138834	0.7096047453280688	1.1484749823424263	1.0859671625029197	1.0604301552726683	1.3582439858075588	1.363976413821172	1.1082535919310896	1.3310844923700478	1.5033791786103898	1.5471192322100817	1.2413815152503453	1.3362840247003456	1.043031558504848	1.1543235127107934	0.9862101416991006	1.2732824127004112	1.141333379065592	1.5050561988408855	1.3786224661274789	1.252649183045415	1.2929697414918644	1.4188489755116498	1.378481119506686	1.4166829867979949	1.419056856270373	1.4104535886240317	1.4237128127447936	1.4636187727704157	1.3166625148312816	1.5562867958953654	1.2827831976999182	1.0925106603155519	1.5184881410475106	1.7153235086352339	1.2603024939968694	1.0796221917247657	1.3001082547571732	1.6774298431265577	1.4195353261732202	1.0080412826815044	1.1697849185575482	1.3539571666434143	1.1337639014214824	0.9735149010106177	1.2632905981902425	1.3256281870490034
0.9151550491122864	0.7565448274698146	0.715264749212996	0.9212960803184806	0.7885654854061507	0.7794578499320328	0.7665096170247797	0.9442648637191062	0.693556912734054	0.8108852227510014	0.8945954243642624	0.9494813305365357	0.8623941994527384	0.9191136759863188	0.8717491031476408	0.8901516527321135	1.0085811066269088	0.7759025329718185	0.9313227221231034	0.884052477030092	0.8672370373446912	0.8171095467963324	0.9332721645792911	0.9885018208438441	0.9802534958665006	0.9470388236523924	0.9627216365741936	0.8674402321105644	0.8422807372766299	0.9714381870353064	0.8040982111050449	0.7694949387075762	0.942173480567307	1.001428898381466	0.8832827743715524	0.7647060805770951	0.7421074167013385	0.8332353401796669	0.8510786818068893	0.7267554904718221	0.8930401653683967	0.8557010858006786	0.8638179195076505	0.9652451337395314	1.0251153360050809	0.8741367297276427	0.9850668696438621	0.9298389544724934	1.0071484061677876	0.98098302749663
0.940761494178068	0.9224325412408211	0.7366477289605887	1.0153726096341942	0.9244122272043029	1.1714471632893102	1.2089902877288448	0.8813777240549505	0.8858001371670754	1.120028104124494	0.9094523580423407	1.029263886020046	1.1652352187468273	0.9958915744309716	1.286876044828362	1.449777724441919	1.3670735493801935	1.3946501758014687	1.3885573654987717	1.2459365350232854	1.4447045624916393	1.4491435453909054	1.5294717620670768	1.3072071916571022	1.5273252746974737	1.2462620477359871	1.364814285127665	1.4660171810957745	1.552601350596593	1.1899683344848653	1.5212586840885394	1.7843242607281145	1.3634421444872304	1.6739830457400946	1.6082267770597216	1.2443630992768735	1.4815533777596117	1.5529647502531747	1.603565814182346	1.4845813383430806	1.326735017352165	1.6410160210230713	1.5264890353881044	1.458299191527571	1.347370837545695	1.3815617894862644	1.468538820754706	1.4823934218429695	1.4884711900636454	1.5157669077532478
0.6989768424283008	0.8605742411324344	0.43145305272073325	0.6823119733837818	0.6469953835635979	0.7274003440205857	0.7897716022124249	0.6883086237326956	0.7544043169365259	0.757443357043495	0.5756803086965293	0.7738610365781734	0.8895645388210668	0.7188581128130265	0.7946780273217308	0.679151018111842	0.8364397591361838	0.8083399676290902	0.8531576727614013	0.790822514694928	0.7799133630466851	0.7089320540444262	0.658255127557461	0.7486651744538125	0.8949764902404669	0.8639619138491197	0.7223350165583499	0.5750060974559087	0.8631882656688599	0.6944678434444465	0.7618715370468595	0.7744762893498793	0.9048401345939089	0.6955272219528501	0.8651391275483209	0.7156507083730123	0.7676274148966671	0.5519489823406342	0.9584926492009453	0.7535719419169952	0.718129419517094	0.8961819937226965	0.7815100837506072	0.8388460387366519	0.8388460387366519	0.8388460387366519	0.8388460387366519	0.8388460387366519	0.8388460387366519	0.8388460387366519
1.0336540948894903	0.7695725709146073	0.8653148501118074	0.9642718348023741	0.5852352514788377	0.928957066295159	0.9195055716080461	0.7813970929962355	1.1359754372147455	0.5262074688902318	0.4731461460598897	0.49967680747506077	0.49967680747506077	0.49967680747506077	0.49967680747506077	0.49967680747506077	0.49967680747506077	0.49967680747506077	0.49967680747506077	0.49967680747506077	0.49967680747506077	0.49967680747506077	0.49967680747506077	0.49967680747506077	0.49967680747506077	0.49967680747506077	0.49967680747506077	0.49967680747506077	0.49967680747506077	0.49967680747506077	0.49967680747506077	0.49967680747506077	0.49967680747506077	0.49967680747506077	0.49967680747506077	0.49967680747506077	0.49967680747506077	0.49967680747506077	0.49967680747506077	0.49967680747506077	0.49967680747506077	0.49967680747506077	0.49967680747506077	0.49967680747506077	0.49967680747506077	0.49967680747506077	0.49967680747506077	0.49967680747506077	0.49967680747506077	0.49967680747506077
0.8175028210750658	0.7268707333469894	0.9830048484502011	1.13913914880434	1.1227161377549812	0.813218209053446	0.9679671734042136	0.9679671734042136	0.9679671734042136	0.9679671734042136	0.9679671734042136	0.9679671734042136	0.9679671734042136	0.9679671734042136	0.9679671734042136	0.9679671734042136	0.9679671734042136	0.9679671734042136	0.9679671734042136	0.9679671734042136	0.9679671734042136	0.9679671734042136	0.9679671734042136	0.9679671734042136	0.9679671734042136	0.9679671734042136	0.9679671734042136	0.9679671734042136	0.9679671734042136	0.9679671734042136	0.9679671734042136	0.9679671734042136	0.9679671734042136	0.9679671734042136	0.9679671734042136	0.9679671734042136	0.9679671734042136	0.9679671734042136	0.9679671734042136	0.9679671734042136	0.9679671734042136	0.9679671734042136	0.9679671734042136	0.9679671734042136	0.9679671734042136	0.9679671734042136	0.9679671734042136	0.9679671734042136	0.9679671734042136	0.9679671734042136
0.7721905970267057	0.7002404445042831	1.402337117779401	1.7251016307323566	1.6501463064032902	2.5006474980662383	1.6259619968706347	1.6797596412880607	1.325571335519972	1.5878692740836493	2.3439258242340966	1.2380857731401782	1.660364436775541	1.5365152884972537	2.661170796693672	1.8517765271714488	1.6791068571371879	1.32260719446507	0.5010917343872539	1.9225889493919415	2.04765046784334	1.6950338869315618	1.726129070308428	1.3024389795866567	2.0190781706274463	0.9477799493774988	0.9909610270105771	1.0382529212511533	1.3810065477128035	0.764409336442534	0.9948679908236066	1.886948027007358	1.4566705249495402	1.3828032815275069	0.6593148593498271	1.0696838656054177	0.8644993624776224	0.8644993624776224	0.8644993624776224	0.8644993624776224	0.8644993624776224	0.8644993624776224	0.8644993624776224	0.8644993624776224	0.8644993624776224	0.8644993624776224	0.8644993624776224	0.8644993624776224	0.8644993624776224	0.8644993624776224
0.9231311929928099	1.001805226105592	0.9914388041902361	1.12108546639212	0.9151826380695702	1.117698809554997	1.208651801753227	1.1186019434171188	1.1348363548799587	1.0822181453694824	1.1667001541783992	1.2110958096350826	0.8717373719568482	1.0453217325039275	1.166225833219043	1.0131138395394828	0.9676884966753271	1.0695857656760885	1.0619451704214309	1.00280077822641	1.1101922115743192	0.9882662885584579	0.9386342911753738	0.9995324354221345	0.963276066874698	0.8784942378141958	0.8795412370272567	0.8790177374207263	0.8790177374207263	0.8790177374207263	0.8790177374207263	0.8790177374207263	0.8790177374207263	0.8790177374207263	0.8790177374207263	0.8790177374207263	0.8790177374207263	0.8790177374207263	0.8790177374207263	0.8790177374207263	0.8790177374207263	0.8790177374207263	0.8790177374207263	0.8790177374207263	0.8790177374207263	0.8790177374207263	0.8790177374207263	0.8790177374207263	0.8790177374207263	0.8790177374207263
1.019270042514766	0.8579340124342714	1.0070265296203087	1.1399511020426911	1.0583461621032284	0.9518725900010946	0.9299500407470486	1.0006221102393547	0.9473451509963813	1.1331620131187599	1.0684978175970306	1.1596386884104046	0.9206180905731478	0.7397327698581174	0.6746418514268189	0.9722938341850574	0.9191134868967555	0.8816840399467241	0.928188578316265	0.756227932541079	0.8422082554286721	0.8422082554286721	0.8422082554286721	0.8422082554286721	0.8422082554286721	0.8422082554286721	0.8422082554286721	0.8422082554286721	0.8422082554286721	0.8422082554286721	0.8422082554286721	0.8422082554286721	0.8422082554286721	0.8422082554286721	0.8422082554286721	0.8422082554286721	0.8422082554286721	0.8422082554286721	0.8422082554286721	0.8422082554286721	0.8422082554286721	0.8422082554286721	0.8422082554286721	0.8422082554286721	0.8422082554286721	0.8422082554286721	0.8422082554286721	0.8422082554286721	0.8422082554286721	0.8422082554286721
0.6922400805039315	0.6827728734554371	0.7724691819257905	0.6880118300440539	0.6934823089044132	0.9444936306271946	0.6830425336358928	0.7739583483564927	0.7629150511450328	0.9048749362406097	0.946590722004625	1.0567437876750583	0.9911535237770643	0.9440306505938721	0.6436181019324155	0.8951496593949978	0.9319896240801289	1.0589023348442732	0.784754745106935	0.7305505252907732	0.7014879106581304	0.7547672886297379	1.0357238396312565	0.9198091235798805	0.8714764072520614	1.0555615120915345	1.0504514669278189	1.1694706405642723	0.8277179528132448	0.9401701338316689	0.9153610213999025	1.152214903016628	1.0132364975175725	0.968074215652424	1.263965975923766	1.0180415446949247	1.025161181976691	1.0216013633358079	1.0216013633358079	1.0216013633358079	1.0216013633358079	1.0216013633358079	1.0216013633358079	1.0216013633358079	1.0216013633358079	1.0216013633358079	1.0216013633358079	1.0216013633358079	1.0216013633358079	1.0216013633358079
0.8195435005381368	0.7616259697121385	0.707935144036285	0.7896176425054487	0.6607821790180762	0.7267203995765829	0.7431724156685497	0.6904503232596961	0.7203132883679009	0.6862399044225755	0.7145401772623285	0.9099343006204287	0.9063607440649748	0.8375690862105002	0.6340930081334797	0.8463201966831783	0.7785345753511139	0.74853500048648	0.7912424452777892	1.053512442529135	0.9577746448374695	0.811969341888022	0.737849511279459	0.8076618605009526	0.7738825445813511	0.7620462563107664	0.8239169914056054	0.8581953447701003	0.7726603580712454	1.0957352439239922	0.7026111971365014	0.7483432554163807	0.7254772262764411	0.7254772262764411	0.7254772262764411	0.7254772262764411	0.7254772262764411	0.7254772262764411	0.7254772262764411	0.7254772262764411	0.7254772262764411	0.7254772262764411	0.7254772262764411	0.7254772262764411	0.7254772262764411	0.7254772262764411	0.7254772262764411	0.7254772262764411	0.7254772262764411	0.7254772262764411
0.6654455049358571	0.33563999865164873	1.0977778688706878	0.6062767347022591	0.8956067502444531	0.8802792637445234	0.7547366635615717	1.1885891677187694	1.4925319961577477	1.2208754471132388	0.9255311356205255	1.122862444688989	1.3240438935427348	1.0464609044559676	1.1676432397034981	1.31963686902771	1.437865342136444	0.8392315704323278	1.5107536183468453	1.1203586570493165	0.7599244186503844	1.316000102650749	0.7826815983620888	0.8768908393822612	0.7194237929496938	1.1863974361611924	1.236893928957747	1.270487006644682	1.0484639388548291	1.4788327351514523	1.0799176641532477	1.2630974625442932	1.2453699403553322	1.2048546344415414	1.225112287398437	1.225112287398437	1.225112287398437	1.225112287398437	1.225112287398437	1.225112287398437	1.225112287398437	1.225112287398437	1.225112287398437	1.225112287398437	1.225112287398437	1.225112287398437	1.225112287398437	1.225112287398437	1.225112287398437	1.225112287398437
0.6190488878616482	0.8077509609927865	1.0176150065273515	0.7842180864738925	0.8627577286837305	0.8508087789999975	0.7085201495123711	0.9514477643209811	0.92974502567153	1.071305789626548	0.9413142402086571	0.8471647747475824	1.073690227060718	0.8237667687428444	0.9754796996472154	1.0086043672762313	0.871699422479894	0.8383980434559257	1.11164264537552	0.9231894975062669	1.3228428397885463	1.0382024482710477	1.1805226440297971	1.1805226440297971	1.1805226440297971	1.1805226440297971	1.1805226440297971	1.1805226440297971	1.1805226440297971	1.1805226440297971	1.1805226440297971	1.1805226440297971	1.1805226440297971	1.1805226440297971	1.1805226440297971	1.1805226440297971	1.1805226440297971	1.1805226440297971	1.1805226440297971	1.1805226440297971	1.1805226440297971	1.1805226440297971	1.1805226440297971	1.1805226440297971	1.1805226440297971	1.1805226440297971	1.1805226440297971	1.1805226440297971	1.1805226440297971	1.1805226440297971
0.39383520856386794	0.2125519236546642	0.4125427915381895	0.5599967011201298	0.6238456103132813	0.6717380920234918	0.8286450248314727	0.6177383717461682	1.0750519510541088	0.9699359857797447	0.7411277458315005	1.4287858759938838	1.2049416189549622	0.5034695329346934	0.8432502486959715	1.0736051488877385	0.5611947659246521	1.019233431498978	0.7310880229781521	0.8726537080707422	0.6487822478765144	0.5807923208902259	0.8828818526530596	0.6213719289125668	0.7269308080113556	0.9431844267626338	0.5544694399568543	1.1451975611966965	1.3822019422360914	1.008778681471279	1.1219305510520476	0.6017220366300139	1.3621140327606205	0.4400607055589386	1.0659340073248593	1.028820161839889	1.144190197787501	0.9132128038622073	0.8894460881826042	0.9494916850211863	0.7982368444331946	0.8738642647271904	0.8738642647271904	0.8738642647271904	0.8738642647271904	0.8738642647271904	0.8738642647271904	0.8738642647271904	0.8738642647271904	0.8738642647271904
0.7065722713783552	0.594380196760491	0.8464978604546657	0.9302222011542005	0.7787042614898092	0.8747018252018525	0.9830097574378368	0.7794769151165141	0.8832404755752001	1.1529060447088997	0.7448705081081559	0.7601513015475705	0.5582272904072155	0.6713104978127761	1.171397954576475	0.8347516322096553	0.8480508496774679	0.842183987659466	0.69185135227738	0.8831836894612789	0.769182441536388	0.9498637852885266	1.002451841724719	0.7999211104019293	0.6502870579060642	0.7251040841539969	0.7251040841539969	0.7251040841539969	0.7251040841539969	0.7251040841539969	0.7251040841539969	0.7251040841539969	0.7251040841539969	0.7251040841539969	0.7251040841539969	0.7251040841539969	0.7251040841539969	0.7251040841539969	0.7251040841539969	0.7251040841539969	0.7251040841539969	0.7251040841539969	0.7251040841539969	0.7251040841539969	0.7251040841539969	0.7251040841539969	0.7251040841539969	0.7251040841539969	0.7251040841539969	0.7251040841539969
0.9873670962292653	0.9807168552287023	0.8886866740180849	0.872221943765024	1.1832316853941103	1.364400243032339	0.9953501683131827	1.0738315075311315	1.7748565081116956	1.0137695813652978	1.3062381881684084	0.9897065766907878	0.7623570770162607	1.0482841401879206	1.1436924636273327	1.356986925672923	1.1541688904648444	1.2082971468708235	0.8262091187153134	1.2007061750700176	0.998748391706165	1.2345923851775906	1.3084515402090815	1.382957728800247	1.714310599717792	0.9498609149090833	1.5578688984254496	1.5389853118478132	1.4329644990474137	1.482462208084727	1.4577133535660702	1.4577133535660702	1.4577133535660702	1.4577133535660702	1.4577133535660702	1.4577133535660702	1.4577133535660702	1.4577133535660702	1.4577133535660702	1.4577133535660702	1.4577133535660702	1.4577133535660702	1.4577133535660702	1.4577133535660702	1.4577133535660702	1.4577133535660702	1.4577133535660702	1.4577133535660702	1.4577133535660702	1.4577133535660702
0.8596276388267933	1.1068556575442545	0.8249021928275444	1.3101578249477253	1.3940984808711074	1.076296585553143	1.181208032678212	1.1209125393638595	1.3028906058308822	1.1687722086798413	0.8253995323840669	1.1518977969721205	1.0057141198288537	1.3748239440047632	0.878886264515855	1.1943109353072914	1.266466768930936	1.0766616150720159	1.1715641920014759	1.1715641920014759	1.1715641920014759	1.1715641920014759	1.1715641920014759	1.1715641920014759	1.1715641920014759	1.1715641920014759	1.1715641920014759	1.1715641920014759	1.1715641920014759	1.1715641920014759	1.1715641920014759	1.1715641920014759	1.1715641920014759	1.1715641920014759	1.1715641920014759	1.1715641920014759	1.1715641920014759	1.1715641920014759	1.1715641920014759	1.1715641920014759	1.1715641920014759	1.1715641920014759	1.1715641920014759	1.1715641920014759	1.1715641920014759	1.1715641920014759	1.1715641920014759	1.1715641920014759	1.1715641920014759	1.1715641920014759
0.954391208359861	0.9102232937111376	0.8238694947523147	0.8918243734130138	0.6993309701716334	0.9135780086726428	0.8785125425919604	1.0580426815997244	1.0327876366828466	0.9115831809763142	0.6083918667088224	1.0338067847822667	1.0253485314318262	1.1561643415271314	0.9691245537903213	1.3328714941606281	1.093515353367984	0.8659005304556268	1.0233087554595754	0.875251002520217	0.8169904866025599	0.8477579730152648	0.889566502113987	0.9489813269938089	0.9634796832706437	0.8772561929177134	0.7701034751238863	1.2226740329210661	0.883167246128375	1.0529206395247206	1.0529206395247206	1.0529206395247206	1.0529206395247206	1.0529206395247206	1.0529206395247206	1.0529206395247206	1.0529206395247206	1.0529206395247206	1.0529206395247206	1.0529206395247206	1.0529206395247206	1.0529206395247206	1.0529206395247206	1.0529206395247206	1.0529206395247206	1.0529206395247206	1.0529206395247206	1.0529206395247206	1.0529206395247206	1.0529206395247206
0.6613827194592601	1.0893471667226267	0.9731384468752334	1.249811850277504	1.1828271491438056	1.6212099564849909	1.831548818528245	1.683580654620061	1.6673053805616525	1.46353111766095	1.2821898687023794	1.622124284492664	1.241069944671866	1.828685395409872	1.4765456790460263	1.621886670663543	1.5252336965367863	1.6860170005417021	1.5952870300798219	1.3553556868081267	1.3690737769881416	1.478921296642234	1.4239975368151878	1.4239975368151878	1.4239975368151878	1.4239975368151878	1.4239975368151878	1.4239975368151878	1.4239975368151878	1.4239975368151878	1.4239975368151878	1.4239975368151878	1.4239975368151878	1.4239975368151878	1.4239975368151878	1.4239975368151878	1.4239975368151878	1.4239975368151878	1.4239975368151878	1.4239975368151878	1.4239975368151878	1.4239975368151878	1.4239975368151878	1.4239975368151878	1.4239975368151878	1.4239975368151878	1.4239975368151878	1.4239975368151878	1.4239975368151878	1.4239975368151878
0.8257621388561249	0.8437317400460522	0.9469009530977012	1.106567865924873	0.9525198633259635	0.9179837103914362	0.8529826362814686	0.8768216724181018	0.8772512369276082	1.1266040860696738	0.9419662289885292	1.011275175995018	0.9267966266974529	0.9727612107559419	1.0072620504196566	0.9401604815300855	0.867141989627063	0.9311817366192416	0.6450178511942851	0.9838240513311222	0.7558145845066588	0.9138468861165443	0.7238643847060929	0.8723208279392586	0.6469571452061874	0.6673096207732372	0.6571333829897124	0.6571333829897124	0.6571333829897124	0.6571333829897124	0.6571333829897124	0.6571333829897124	0.6571333829897124	0.6571333829897124	0.6571333829897124	0.6571333829897124	0.6571333829897124	0.6571333829897124	0.6571333829897124	0.6571333829897124	0.6571333829897124	0.6571333829897124	0.6571333829897124	0.6571333829897124	0.6571333829897124	0.6571333829897124	0.6571333829897124	0.6571333829897124	0.6571333829897124	0.6571333829897124
0.9863256280289836	0.72204714465774	0.81108779476719	1.0761827172412735	0.8928428003600288	1.0626385750761984	1.242200280613275	1.1143780527805425	1.0688583666420959	1.361598871131043	1.120437844801304	1.278406864552725	1.0372316361961618	1.457999461818855	1.3127015448027308	1.5602335065500945	1.2692830164884537	1.017096252226337	1.205959326527586	1.4835972050743564	1.1691121383740188	1.3235855212065402	1.358706766443056	1.1402274951969638	1.24946713082001	1.24946713082001	1.24946713082001	1.24946713082001	1.24946713082001	1.24946713082001	1.24946713082001	1.24946713082001	1.24946713082001	1.24946713082001	1.24946713082001	1.24946713082001	1.24946713082001	1.24946713082001	1.24946713082001	1.24946713082001	1.24946713082001	1.24946713082001	1.24946713082001	1.24946713082001	1.24946713082001	1.24946713082001	1.24946713082001	1.24946713082001	1.24946713082001	1.24946713082001
0.9388641295520536	0.9458059230964935	0.9633178803147778	0.8644353022007927	0.9468411860654204	0.9297011773255305	0.7227077003425899	1.1574773053057275	0.9722202504926489	0.9069528075871903	0.8663514027117722	0.8060938472553383	0.909710737261627	0.9346763677849574	0.7416071062582025	0.8942373308495409	1.096784508344569	0.7333050075615946	0.8903694721183621	1.0269208083496488	0.9027720141773385	1.001927723698118	1.0534562963835217	0.9329143509874464	0.9931853236854841	0.9931853236854841	0.9931853236854841	0.9931853236854841	0.9931853236854841	0.9931853236854841	0.9931853236854841	0.9931853236854841	0.9931853236854841	0.9931853236854841	0.9931853236854841	0.9931853236854841	0.9931853236854841	0.9931853236854841	0.9931853236854841	0.9931853236854841	0.9931853236854841	0.9931853236854841	0.9931853236854841	0.9931853236854841	0.9931853236854841	0.9931853236854841	0.9931853236854841	0.9931853236854841	0.9931853236854841	0.9931853236854841
0.31266163928124696	0.37388037226289655	0.540557488097916	0.5169536432548016	0.9465269847471455	0.8347614110106889	1.0967352285762326	0.932962277614316	0.9289051113096336	1.134267871476374	0.7572196552462093	1.0749616595378684	1.044208644951078	1.0783549876561842	1.1328589953880528	0.9336735803132505	0.8023524738402172	1.047408349702574	1.107398391726475	1.2695297124877871	0.8527348975007406	1.3072278330135514	0.9855150947363146	1.146371463874933	1.146371463874933	1.146371463874933	1.146371463874933	1.146371463874933	1.146371463874933	1.146371463874933	1.146371463874933	1.146371463874933	1.146371463874933	1.146371463874933	1.146371463874933	1.146371463874933	1.146371463874933	1.146371463874933	1.146371463874933	1.146371463874933	1.146371463874933	1.146371463874933	1.146371463874933	1.146371463874933	1.146371463874933	1.146371463874933	1.146371463874933	1.146371463874933	1.146371463874933	1.146371463874933
1.0494375178060957	0.653331213484117	0.8089840687328553	0.8920826360531248	0.8626117958985164	1.0018024136819317	0.9605311616346551	1.2645992111891555	0.9750162465514547	0.8552614964922424	1.0815057706018183	0.7922766450272655	0.9762836387447903	0.9550927152311368	1.0711162967157561	0.9486194462629197	0.9390650664071394	0.8152891432251379	0.8273336269417523	0.9933475971522163	1.014355578578633	0.7973051236095965	0.8622964316833138	0.9534060853243267	0.9078512585038204	0.9078512585038204	0.9078512585038204	0.9078512585038204	0.9078512585038204	0.9078512585038204	0.9078512585038204	0.9078512585038204	0.9078512585038204	0.9078512585038204	0.9078512585038204	0.9078512585038204	0.9078512585038204	0.9078512585038204	0.9078512585038204	0.9078512585038204	0.9078512585038204	0.9078512585038204	0.9078512585038204	0.9078512585038204	0.9078512585038204	0.9078512585038204	0.9078512585038204	0.9078512585038204	0.9078512585038204	0.9078512585038204
0.718244314369499	0.7229716859605758	0.6493222074954531	0.6980644586228374	0.5855304649674521	0.5411302604594208	0.755311946351072	0.5344908558174952	0.7230415020677384	0.5434967764693283	0.7935443493694156	0.5181613461394652	0.5240938003412029	0.6136412730200018	0.7341725028936378	0.629145724223466	0.6786644362290025	0.5545487115692302	0.8420603160392092	0.6381598471393068	0.8657737801824194	0.5139430990383576	0.6826114507095415	0.6249312707543766	0.7112901630084908	0.6060734411034546	0.6113546004352324	0.7539153090956153	0.7896953760258466	0.4761299561224314	0.632912666074139	0.632912666074139	0.632912666074139	0.632912666074139	0.632912666074139	0.632912666074139	0.632912666074139	0.632912666074139	0.632912666074139	0.632912666074139	0.632912666074139	0.632912666074139	0.632912666074139	0.632912666074139	0.632912666074139	0.632912666074139	0.632912666074139	0.632912666074139	0.632912666074139	0.632912666074139
0.692182793109901	0.7532979366099759	0.777189863936061	0.6928447332396	0.8191532636072487	0.8805725259914549	0.9515630994779583	0.7737998885115899	0.9633987848585062	0.6167162474419533	0.6678407381920358	0.7845131822894018	0.8066866646383759	0.7834244546605034	0.6666330427069054	0.7211488180650668	0.7761527165518041	0.7654578184458367	0.8287441206641624	0.8457550203147166	0.7154066049045634	1.061909709480013	0.6516373548840033	0.6806645654421551	0.8462678204946299	1.0038671489939215	0.8905001682113689	0.8658070806913751	0.8787249983309208	0.7319339951288462	0.7381028329441245	0.7350184140364853	0.7350184140364853	0.7350184140364853	0.7350184140364853	0.7350184140364853	0.7350184140364853	0.7350184140364853	0.7350184140364853	0.7350184140364853	0.7350184140364853	0.7350184140364853	0.7350184140364853	0.7350184140364853	0.7350184140364853	0.7350184140364853	0.7350184140364853	0.7350184140364853	0.7350184140364853	0.7350184140364853
0.7644240215025149	0.8349629786439567	0.5922763159219102	0.4232775569857525	0.6739385266578978	0.8642016225789212	0.6400524475439159	0.7178943166705434	0.6377744650923651	0.8096167620525672	0.6599732007419721	0.8222061790011255	0.6765668118075935	0.8283264637887852	0.7503104533076362	0.7914697215217324	0.7900517463638147	0.6103787426886265	0.7494203160406149	0.9011067150077391	0.6202255029797409	0.747119484879066	0.9571724671476826	0.53700632479325	0.7707959870153229	0.9291441720588224	0.9219903509833803	0.7391718047863329	0.9999155861766948	0.9294835713239137	0.9646995787503043	0.9646995787503043	0.9646995787503043	0.9646995787503043	0.9646995787503043	0.9646995787503043	0.9646995787503043	0.9646995787503043	0.9646995787503043	0.9646995787503043	0.9646995787503043	0.9646995787503043	0.9646995787503043	0.9646995787503043	0.9646995787503043	0.9646995787503043	0.9646995787503043	0.9646995787503043	0.9646995787503043	0.9646995787503043
0.4019841677179593	0.6804216086626489	0.6177154590877926	0.7054570674670761	0.6853185064313859	0.6990404870184762	0.5961136438957444	0.6900589686970038	0.666776407088048	0.49288651536633254	0.5497163195304343	0.9254710033292127	0.7474287144549924	0.8020269178094213	0.7677996943407659	0.6513501663376184	0.7590830646480443	0.7303714867050715	0.8289245457813715	0.7160284000788595	0.7724764729301156	0.7724764729301156	0.7724764729301156	0.7724764729301156	0.7724764729301156	0.7724764729301156	0.7724764729301156	0.7724764729301156	0.7724764729301156	0.7724764729301156	0.7724764729301156	0.7724764729301156	0.7724764729301156	0.7724764729301156	0.7724764729301156	0.7724764729301156	0.7724764729301156	0.7724764729301156	0.7724764729301156	0.7724764729301156	0.7724764729301156	0.7724764729301156	0.7724764729301156	0.7724764729301156	0.7724764729301156	0.7724764729301156	0.7724764729301156	0.7724764729301156	0.7724764729301156	0.7724764729301156
0.8209416146256596	1.1040711422695053	0.5263971771768637	0.6482678206957956	0.6616801255120498	0.8518175515106449	0.7314888739705826	0.6498681315215691	0.8647246420178831	0.697779125116992	1.0227251044741372	0.7807701906584301	0.9736832104537694	0.8311662187692295	0.9323661850688291	1.0673870989491094	1.060152249587831	1.032540916424721	1.0832064992837247	1.0020843343021968	0.7976673833836385	1.1441405577862558	1.0337580462002578	1.11411726623728	1.0477001832866755	1.036904670469615	0.9873354324164352	1.012120051443025	1.012120051443025	1.012120051443025	1.012120051443025	1.012120051443025	1.012120051443025	1.012120051443025	1.012120051443025	1.012120051443025	1.012120051443025	1.012120051443025	1.012120051443025	1.012120051443025	1.012120051443025	1.012120051443025	1.012120051443025	1.012120051443025	1.012120051443025	1.012120051443025	1.012120051443025	1.012120051443025	1.012120051443025	1.012120051443025
0.382785869925616	0.33423795084984925	0.45163533859127025	0.4157750182339115	0.5349347307854492	0.5270901530235788	0.4584593683395695	0.48125894748927167	0.4211029009498857	0.3876668653188311	0.5332613530396028	0.4745237196886644	0.6081430899755671	0.4494563680667204	0.452178739548917	0.6336639573370539	0.5976429477780569	0.49084387154348574	0.296270513709022	0.45887597098417704	0.5086375426110261	0.6052116686562317	0.6512726433920314	0.6184367477925676	0.4712270391480635	0.5998282269446121	0.5575628386400119	0.48704125225266937	0.5952361721503692	0.758456188942657	0.8496990052123652	0.6620704619358747	0.75588473357412	0.75588473357412	0.75588473357412	0.75588473357412	0.75588473357412	0.75588473357412	0.75588473357412	0.75588473357412	0.75588473357412	0.75588473357412	0.75588473357412	0.75588473357412	0.75588473357412	0.75588473357412	0.75588473357412	0.75588473357412	0.75588473357412	0.75588473357412
0.16093752799582736	0.002895318137743404	0.05741824173515566	0.43788198873642903	0.26613937610918453	0.2824788105231279	1.1606232708657744	0.9150139188222111	0.002409124887820751	0.10485972010108704	0.4409097168082828	0.5995619924994937	0.3530840281494989	0.8188319289876251	0.16522756148566095	0.49202974523664306	0.49202974523664306	0.49202974523664306	0.49202974523664306	0.49202974523664306	0.49202974523664306	0.49202974523664306	0.49202974523664306	0.49202974523664306	0.49202974523664306	0.49202974523664306	0.49202974523664306	0.49202974523664306	0.49202974523664306	0.49202974523664306	0.49202974523664306	0.49202974523664306	0.49202974523664306	0.49202974523664306	0.49202974523664306	0.49202974523664306	0.49202974523664306	0.49202974523664306	0.49202974523664306	0.49202974523664306	0.49202974523664306	0.49202974523664306	0.49202974523664306	0.49202974523664306	0.49202974523664306	0.49202974523664306	0.49202974523664306	0.49202974523664306	0.49202974523664306	0.49202974523664306
0.7278287968199174	0.6230740187582056	0.8392681150408647	0.8960910570306375	0.7044414167378478	0.594405254512154	0.920532239198032	0.8857560739276594	0.7016262530141513	0.644657759313861	0.5590177919105671	0.7469592333637275	0.81464678278866	0.702803297565649	0.8424116004629438	0.8552559071930877	0.8694713647896195	0.8851319485784443	0.8118601108578511	0.7341262595812167	0.621286537086222	0.7465673660959121	0.723592824556108	0.76659686085126	0.7450948427036841	0.7450948427036841	0.7450948427036841	0.7450948427036841	0.7450948427036841	0.7450948427036841	0.7450948427036841	0.7450948427036841	0.7450948427036841	0.7450948427036841	0.7450948427036841	0.7450948427036841	0.7450948427036841	0.7450948427036841	0.7450948427036841	0.7450948427036841	0.7450948427036841	0.7450948427036841	0.7450948427036841	0.7450948427036841	0.7450948427036841	0.7450948427036841	0.7450948427036841	0.7450948427036841	0.7450948427036841	0.7450948427036841
0.4274922362017841	0.6820199787829816	0.5850469336741474	0.7139272910622183	0.6681537134183141	1.287508024752368	0.6995257408578246	0.7121670397621379	1.074687042826944	0.791831934935842	0.6937945410391094	0.6718442694196357	1.102650470755021	0.6777903201168506	1.0394294846250949	0.8127861744438809	0.7771729970693503	0.8025132290110473	0.9997003521688475	1.0419703972661283	0.7391374187317398	0.9399863612922418	1.234037520436792	0.6130467033157514	0.9235421118762716	0.9235421118762716	0.9235421118762716	0.9235421118762716	0.9235421118762716	0.9235421118762716	0.9235421118762716	0.9235421118762716	0.9235421118762716	0.9235421118762716	0.9235421118762716	0.9235421118762716	0.9235421118762716	0.9235421118762716	0.9235421118762716	0.9235421118762716	0.9235421118762716	0.9235421118762716	0.9235421118762716	0.9235421118762716	0.9235421118762716	0.9235421118762716	0.9235421118762716	0.9235421118762716	0.9235421118762716	0.9235421118762716
0.814602094648065	0.9273586962562865	0.9942820995270297	0.570533894698129	0.7729176554683096	0.7284684908381144	0.996143781351385	0.8298387109669443	0.8068906775264947	0.8411889357310042	0.7685113264799132	0.6517154435719124	0.8812791168088556	0.9328463832273018	0.6708641019918812	0.5760368561345978	0.7785383129730087	0.5605000703174063	0.7120496142401173	0.8656132642198061	0.560157899823251	0.9185031006037137	0.76518419365917	1.0620927023063034	0.9182069656483038	0.7820576236073697	0.618383374397681	0.5445736674497532	0.8083297613187405	0.8424083367868742	0.8253690490528073	0.8253690490528073	0.8253690490528073	0.8253690490528073	0.8253690490528073	0.8253690490528073	0.8253690490528073	0.8253690490528073	0.8253690490528073	0.8253690490528073	0.8253690490528073	0.8253690490528073	0.8253690490528073	0.8253690490528073	0.8253690490528073	0.8253690490528073	0.8253690490528073	0.8253690490528073	0.8253690490528073	0.8253690490528073
0.6930518469520743	0.5161525582614389	0.511808284292609	0.35683415599643953	0.46561586803363597	0.4108170007317584	0.5166406287385281	0.5958868252298446	0.7530706636981858	0.7609106332329594	0.6579251530186709	0.7245850935607114	0.7910615286061918	0.7578233110834517	0.7578233110834517	0.7578233110834517	0.7578233110834517	0.7578233110834517	0.7578233110834517	0.7578233110834517	0.7578233110834517	0.7578233110834517	0.7578233110834517	0.7578233110834517	0.7578233110834517	0.7578233110834517	0.7578233110834517	0.7578233110834517	0.7578233110834517	0.7578233110834517	0.7578233110834517	0.7578233110834517	0.7578233110834517	0.7578233110834517	0.7578233110834517	0.7578233110834517	0.7578233110834517	0.7578233110834517	0.7578233110834517	0.7578233110834517	0.7578233110834517	0.7578233110834517	0.7578233110834517	0.7578233110834517	0.7578233110834517	0.7578233110834517	0.7578233110834517	0.7578233110834517	0.7578233110834517	0.7578233110834517
0.8685321130417368	0.5215253489975664	0.4777443726053806	0.9604554890100965	1.1504027828166226	0.8446866551724697	1.1128429760223824	0.8670519137284214	0.8818769703048308	0.8630590921882074	0.9192660155935551	0.7345059666953944	0.683694934073183	0.8571411218338636	0.7830436793500027	0.7931759374527672	0.8637400989423469	0.9138963465352102	0.8779591189806336	0.7871229336141462	0.8234509371230194	0.8865646511515325	1.0935674922380088	0.7058873359928496	0.8405389421078008	0.7732131390503252	0.7732131390503252	0.7732131390503252	0.7732131390503252	0.7732131390503252	0.7732131390503252	0.7732131390503252	0.7732131390503252	0.7732131390503252	0.7732131390503252	0.7732131390503252	0.7732131390503252	0.7732131390503252	0.7732131390503252	0.7732131390503252	0.7732131390503252	0.7732131390503252	0.7732131390503252	0.7732131390503252	0.7732131390503252	0.7732131390503252	0.7732131390503252	0.7732131390503252	0.7732131390503252	0.7732131390503252
0.34195895217795347	0.48072225687363757	0.38016897616208956	0.4890734874047922	0.47493575703790375	0.5368640883855051	0.5603091300268713	0.6155801209375369	0.4395114166946804	0.6346197310262517	0.7131015888550943	0.557949202365525	0.5781048494362032	0.6541516811921588	0.5500620279061222	0.7549823707818476	0.7269180798150552	0.6662116199079677	0.6077114361178945	0.6201987454334051	0.6718733634474015	0.6984692883112618	0.9132858291519331	0.6905590736037224	0.7975495450898267	0.7879105210326621	0.7927300330612445	0.7927300330612445	0.7927300330612445	0.7927300330612445	0.7927300330612445	0.7927300330612445	0.7927300330612445	0.7927300330612445	0.7927300330612445	0.7927300330612445	0.7927300330612445	0.7927300330612445	0.7927300330612445	0.7927300330612445	0.7927300330612445	0.7927300330612445	0.7927300330612445	0.7927300330612445	0.7927300330612445	0.7927300330612445	0.7927300330612445	0.7927300330612445	0.7927300330612445	0.7927300330612445
0.6664301937129431	0.4759539503227902	0.18265696897881142	0.6635220723182272	1.060174506543931	0.28357048189448397	0.45199073338421014	0.09962314397933941	0.3180446673417285	0.12238648276291526	0.2893567889042886	0.30273878157667716	0.3724462753825093	0.27649380730314216	0.048100479718300934	0.4977516391211044	0.1646204466533684	0.450445183525127	0.5181958335166161	0.3935305487497771	0.36902500532703447	0.24983066994626213	0.3101813669602879	0.1338551789312313	0.6294513664674474	0.48681498611886936	0.5581331762931583	0.5581331762931583	0.5581331762931583	0.5581331762931583	0.5581331762931583	0.5581331762931583	0.5581331762931583	0.5581331762931583	0.5581331762931583	0.5581331762931583	0.5581331762931583	0.5581331762931583	0.5581331762931583	0.5581331762931583	0.5581331762931583	0.5581331762931583	0.5581331762931583	0.5581331762931583	0.5581331762931583	0.5581331762931583	0.5581331762931583	0.5581331762931583	0.5581331762931583	0.5581331762931583
0.7181732899711132	0.6942208209650056	0.8407637690242151	0.7684068392964781	0.9936168584464088	0.837326606682473	0.7803582370173728	0.8251256528778654	0.7307734803537913	0.7714102590705417	0.802070875449639	0.7676046347659762	0.7708504355554542	0.7441189093890117	0.7657696408580115	0.7345394419595948	0.7604239912152538	0.864879715924696	0.8511331901587628	0.7604938955261586	0.8483483904211715	0.9587552186177591	0.8264951668941267	0.8047853716006491	0.7983696894191097	0.9885627669385132	0.8934662281788115	0.8934662281788115	0.8934662281788115	0.8934662281788115	0.8934662281788115	0.8934662281788115	0.8934662281788115	0.8934662281788115	0.8934662281788115	0.8934662281788115	0.8934662281788115	0.8934662281788115	0.8934662281788115	0.8934662281788115	0.8934662281788115	0.8934662281788115	0.8934662281788115	0.8934662281788115	0.8934662281788115	0.8934662281788115	0.8934662281788115	0.8934662281788115	0.8934662281788115	0.8934662281788115
0.5830226158599897	0.8567878483448534	0.472030094428308	0.38461311006771476	0.620071451791179	0.4762959168410309	0.6524937350002207	0.4593196251492742	0.49754602258444725	0.539939872822879	0.5015577606447085	0.5944977380932078	0.6761443987229503	0.5080469916906081	0.644288136826743	0.664444640112194	0.6446896179434921	0.7284752948751799	0.6360144422884775	0.6540164297358869	0.5182587262495545	0.6974529941193947	0.6305149466888733	0.4265058137403253	0.5870444085600394	0.5067751111501823	0.5067751111501823	0.5067751111501823	0.5067751111501823	0.5067751111501823	0.5067751111501823	0.5067751111501823	0.5067751111501823	0.5067751111501823	0.5067751111501823	0.5067751111501823	0.5067751111501823	0.5067751111501823	0.5067751111501823	0.5067751111501823	0.5067751111501823	0.5067751111501823	0.5067751111501823	0.5067751111501823	0.5067751111501823	0.5067751111501823	0.5067751111501823	0.5067751111501823	0.5067751111501823	0.5067751111501823
1.1253895242714305	1.1625397600022045	1.0914799831603323	1.07481296771754	0.860288486901577	0.9722691933706511	1.2881314982925713	1.1423358277880722	0.9219629486671613	1.1017654012676592	0.6338243066506737	1.0099665516176486	1.0773078014842719	1.3680743205760721	1.0375513890913457	0.8094310858431663	0.8136064338033457	0.9009777166979936	0.833027990360976	1.087309634958926	1.0983781882198753	0.935069566018725	1.2579031775029872	1.0329720889371365	1.2565351763577097	1.1447536326474232	1.1447536326474232	1.1447536326474232	1.1447536326474232	1.1447536326474232	1.1447536326474232	1.1447536326474232	1.1447536326474232	1.1447536326474232	1.1447536326474232	1.1447536326474232	1.1447536326474232	1.1447536326474232	1.1447536326474232	1.1447536326474232	1.1447536326474232	1.1447536326474232	1.1447536326474232	1.1447536326474232	1.1447536326474232	1.1447536326474232	1.1447536326474232	1.1447536326474232	1.1447536326474232	1.1447536326474232
0.6253341942934975	0.8564045710737338	0.6185512156232789	0.8493108095434926	0.6543959543954703	0.7326525793502758	0.6189572169624757	0.5706537426640792	0.7812808379202036	0.8448882196095426	0.8175328768018875	0.622705493338005	0.6597334274175684	0.8124444329802071	0.6634662339756494	0.6857857646283327	0.5397255748471876	0.6608182048247071	0.5951477908032168	0.7497869162711536	0.8211041609146118	0.5266406042485878	0.680554706514726	0.657541392878594	0.7507282806760798	0.7041348367773368	0.7041348367773368	0.7041348367773368	0.7041348367773368	0.7041348367773368	0.7041348367773368	0.7041348367773368	0.7041348367773368	0.7041348367773368	0.7041348367773368	0.7041348367773368	0.7041348367773368	0.7041348367773368	0.7041348367773368	0.7041348367773368	0.7041348367773368	0.7041348367773368	0.7041348367773368	0.7041348367773368	0.7041348367773368	0.7041348367773368	0.7041348367773368	0.7041348367773368	0.7041348367773368	0.7041348367773368
1.128433881287201	0.9812529634820489	0.6006877316222664	0.882665546017527	0.6270409926128201	0.6979785859430975	0.922954787824705	1.1606898815585411	1.0084424123262967	0.8154543027834662	1.037988261435012	1.0163164470694126	1.0313241554539496	0.7279182596416418	0.8671226834744266	1.0694942708755992	1.0478320010476363	0.7312450944104345	1.2705586648490241	1.1365691338537054	1.2035638993513647	1.2035638993513647	1.2035638993513647	1.2035638993513647	1.2035638993513647	1.2035638993513647	1.2035638993513647	1.2035638993513647	1.2035638993513647	1.2035638993513647	1.2035638993513647	1.2035638993513647	1.2035638993513647	1.2035638993513647	1.2035638993513647	1.2035638993513647	1.2035638993513647	1.2035638993513647	1.2035638993513647	1.2035638993513647	1.2035638993513647	1.2035638993513647	1.2035638993513647	1.2035638993513647	1.2035638993513647	1.2035638993513647	1.2035638993513647	1.2035638993513647	1.2035638993513647	1.2035638993513647
0.6246002618762648	0.6868698114433353	0.7878169691899248	0.72856014480395	0.9145747800973723	0.7698301209180549	0.7979663618754974	0.8211388540027992	0.7338526652019038	0.7736969141541317	0.7056409420005577	0.7520353895452717	0.7864315344831463	0.7219455033401846	0.7606502430565926	0.681190700536385	0.9201356306293349	0.7064621766111554	1.008138528480695	0.86430622267297	0.9362223755768325	0.9362223755768325	0.9362223755768325	0.9362223755768325	0.9362223755768325	0.9362223755768325	0.9362223755768325	0.9362223755768325	0.9362223755768325	0.9362223755768325	0.9362223755768325	0.9362223755768325	0.9362223755768325	0.9362223755768325	0.9362223755768325	0.9362223755768325	0.9362223755768325	0.9362223755768325	0.9362223755768325	0.9362223755768325	0.9362223755768325	0.9362223755768325	0.9362223755768325	0.9362223755768325	0.9362223755768325	0.9362223755768325	0.9362223755768325	0.9362223755768325	0.9362223755768325	0.9362223755768325
0.36071341300552867	0.313919357467935	0.34867525120078946	0.6334114654859119	0.5423120937769434	0.5028956352555654	0.7688853958914945	0.9738532562635202	0.4929930536581928	0.3390274068974263	0.558521327265642	0.352321385429249	0.4302566356483646	0.7170215699538014	0.7154363627610932	0.931039272430683	0.35058164831218447	0.6412140367823892	0.3142575518799946	0.6096161635126933	0.305544397957605	0.9116641953751039	0.7728313247054424	0.322304836631941	0.40495357790314196	0.8295935567146087	0.4230263564606035	0.626309956587606	0.626309956587606	0.626309956587606	0.626309956587606	0.626309956587606	0.626309956587606	0.626309956587606	0.626309956587606	0.626309956587606	0.626309956587606	0.626309956587606	0.626309956587606	0.626309956587606	0.626309956587606	0.626309956587606	0.626309956587606	0.626309956587606	0.626309956587606	0.626309956587606	0.626309956587606	0.626309956587606	0.626309956587606	0.626309956587606
1.2178993739512962	0.9093690107769886	1.1585054433674362	0.9055782478145176	1.0021829672953142	1.1090953408896214	1.5595002108737677	0.8239017870873907	1.3637951481568376	1.0695654349678339	1.2326558702315749	0.9930205355883056	1.220261966792267	1.1469204611552317	1.0432103531685957	1.1126617126466167	1.0799342893429342	0.9832481156102493	0.9443046670220374	0.9467121497892506	0.8926752859687516	1.1539215894124384	0.9572991194972501	0.7363355806528984	0.8468173500750742	0.8468173500750742	0.8468173500750742	0.8468173500750742	0.8468173500750742	0.8468173500750742	0.8468173500750742	0.8468173500750742	0.8468173500750742	0.8468173500750742	0.8468173500750742	0.8468173500750742	0.8468173500750742	0.8468173500750742	0.8468173500750742	0.8468173500750742	0.8468173500750742	0.8468173500750742	0.8468173500750742	0.8468173500750742	0.8468173500750742	0.8468173500750742	0.8468173500750742	0.8468173500750742	0.8468173500750742	0.8468173500750742
0.9856340159893382	0.966095826882972	0.8636009585331705	1.001077146591382	0.9960360891220092	0.8313024500891025	0.7545701675450331	0.8404508125194798	0.8191755276118902	0.7073375006232897	1.036096843655483	0.6738401274044079	0.808530797626197	0.8376767181606323	0.7525058005058312	0.8632993866255847	0.9838020886113765	0.8950748974901924	0.9069716453032001	0.7333888809658803	0.9914218982578329	0.9680979993529563	0.8343011612144231	1.0108766152876296	0.7367248640148565	0.9696692554205861	0.8531970597177212	0.8531970597177212	0.8531970597177212	0.8531970597177212	0.8531970597177212	0.8531970597177212	0.8531970597177212	0.8531970597177212	0.8531970597177212	0.8531970597177212	0.8531970597177212	0.8531970597177212	0.8531970597177212	0.8531970597177212	0.8531970597177212	0.8531970597177212	0.8531970597177212	0.8531970597177212	0.8531970597177212	0.8531970597177212	0.8531970597177212	0.8531970597177212	0.8531970597177212	0.8531970597177212
0.9160409155639473	0.6291818494946488	0.7795323580329517	0.7096368614098146	1.724582467895555	0.7405725597062757	1.2256967242306396	1.1057465131365518	0.6560989094099925	0.7892757524633448	0.7848747467889294	1.092807301579521	1.0324064812381761	1.2346943676249909	0.9623446384396702	1.2657938346309479	1.237018591747364	1.0552900708156183	1.019225469378149	0.9176376142908934	0.7628289244298574	0.7638903901876442	1.077743999576116	0.92081719488188	0.92081719488188	0.92081719488188	0.92081719488188	0.92081719488188	0.92081719488188	0.92081719488188	0.92081719488188	0.92081719488188	0.92081719488188	0.92081719488188	0.92081719488188	0.92081719488188	0.92081719488188	0.92081719488188	0.92081719488188	0.92081719488188	0.92081719488188	0.92081719488188	0.92081719488188	0.92081719488188	0.92081719488188	0.92081719488188	0.92081719488188	0.92081719488188	0.92081719488188	0.92081719488188
1.2050729891480092	1.0495056598172503	1.0852583495148598	1.1288237231007112	1.2879122302389021	1.2070435671667052	1.1231005064939343	1.0840648901872192	1.1802090517169543	0.7739615755600061	0.9489733110731517	0.8762316268050659	0.9259390690510758	0.8526914709222674	0.7682938861771966	0.9225514458804653	0.8445748929194252	0.9324706855365635	0.5906695684201233	1.1617136021058503	0.8067003597179514	0.9842069809119008	0.9842069809119008	0.9842069809119008	0.9842069809119008	0.9842069809119008	0.9842069809119008	0.9842069809119008	0.9842069809119008	0.9842069809119008	0.9842069809119008	0.9842069809119008	0.9842069809119008	0.9842069809119008	0.9842069809119008	0.9842069809119008	0.9842069809119008	0.9842069809119008	0.9842069809119008	0.9842069809119008	0.9842069809119008	0.9842069809119008	0.9842069809119008	0.9842069809119008	0.9842069809119008	0.9842069809119008	0.9842069809119008	0.9842069809119008	0.9842069809119008	0.9842069809119008
0.49684840091919985	0.9727313046140496	0.768622689338643	0.6609830190828704	0.5546584527230456	0.44156596073906174	0.6418093134914344	0.7436460159789213	0.6517709933748949	0.5677944397231095	0.6434907887702996	0.7277509752697726	0.8950536406420225	0.7956429544687036	0.813792954392427	0.7622595090707788	0.5382768372970076	0.7879759601750711	0.7187279914039127	0.6239965141956445	0.7716547386053999	0.8427068524157366	0.9163101602372324	1.071995104289294	0.7358720705878932	0.9295092811034202	0.930509464574182	0.7964618837068059	1.0749976670113808	1.0488705963877618	1.1332228069246626	1.0551038302641897	1.2169343970769457	1.1360191136705677	1.1360191136705677	1.1360191136705677	1.1360191136705677	1.1360191136705677	1.1360191136705677	1.1360191136705677	1.1360191136705677	1.1360191136705677	1.1360191136705677	1.1360191136705677	1.1360191136705677	1.1360191136705677	1.1360191136705677	1.1360191136705677	1.1360191136705677	1.1360191136705677
1.017899141016492	0.738127265288939	0.8967038400620522	0.7016420023422876	0.9474498955128909	0.7385141573280404	0.601821688021337	0.6905874655020376	0.8893086604839745	0.7497419654394106	0.8217635625062799	0.8103796622687004	1.0036373132988181	0.8776703507835047	0.7674057374242014	0.9797787919678175	0.9799768701583365	0.6367581194804545	0.9478388669868275	1.112626871739261	0.815490540936303	0.7955555024324332	0.9368564770814175	0.9053645903158489	0.6552020679601054	0.7816433187388775	0.9414880087217957	0.7116992723673489	0.9002563010345804	0.8507280805168215	0.981695930561802	0.92779593033482	0.8522007182225441	0.889998324278682	0.889998324278682	0.889998324278682	0.889998324278682	0.889998324278682	0.889998324278682	0.889998324278682	0.889998324278682	0.889998324278682	0.889998324278682	0.889998324278682	0.889998324278682	0.889998324278682	0.889998324278682	0.889998324278682	0.889998324278682	0.889998324278682
0.9991218181216007	0.9770894306066151	0.9196017484174799	0.9785462620679356	0.8345835205011426	1.1878820675551292	0.7766238930964666	1.0275515930681183	0.8998650611738404	0.896589715628515	0.7554082671696442	0.7969063487425129	1.0287952993849239	0.9105901486725718	1.1024562073464323	0.9029498483250206	1.0078795436299333	0.9018272536352506	0.9382501039789913	0.8481238416058997	0.8264873019594732	0.8373055717826865	0.8373055717826865	0.8373055717826865	0.8373055717826865	0.8373055717826865	0.8373055717826865	0.8373055717826865	0.8373055717826865	0.8373055717826865	0.8373055717826865	0.8373055717826865	0.8373055717826865	0.8373055717826865	0.8373055717826865	0.8373055717826865	0.8373055717826865	0.8373055717826865	0.8373055717826865	0.8373055717826865	0.8373055717826865	0.8373055717826865	0.8373055717826865	0.8373055717826865	0.8373055717826865	0.8373055717826865	0.8373055717826865	0.8373055717826865	0.8373055717826865	0.8373055717826865
0.7761119689763935	0.5748563264328463	0.7329861286211494	0.7142835093201777	0.5406674066266397	0.6231216529191864	0.7038297358581723	0.6729083068593718	0.7201314565424201	0.6279311235454798	0.6640673183938914	0.7101319130105789	0.6185872814985799	0.7646800321492553	0.6150080340993052	0.6544478544555578	0.5671502897143125	0.604218479046839	0.6668790554298434	0.5915823833251372	0.6176004808310552	1.0883744895965226	0.7637767569394162	0.6960901477891867	0.7299334523643014	0.7299334523643014	0.7299334523643014	0.7299334523643014	0.7299334523643014	0.7299334523643014	0.7299334523643014	0.7299334523643014	0.7299334523643014	0.7299334523643014	0.7299334523643014	0.7299334523643014	0.7299334523643014	0.7299334523643014	0.7299334523643014	0.7299334523643014	0.7299334523643014	0.7299334523643014	0.7299334523643014	0.7299334523643014	0.7299334523643014	0.7299334523643014	0.7299334523643014	0.7299334523643014	0.7299334523643014	0.7299334523643014
0.7179224846258863	0.9601141813771953	0.8504661538358936	0.6888217372718444	0.8186809136698784	1.0014176618473136	0.5818688959581382	1.1615118777595246	1.0306513833787139	0.727228485260467	1.0461484628570565	0.8815802292329722	0.7860585519305704	1.1994063528839631	0.8706654959270903	1.2165523958487598	0.8737044146816695	0.9233443849727789	0.7366207831922049	0.6803823537810779	0.7814376272831025	0.9421851304512499	0.9160980421481735	0.8701577870901627	0.9395936647903558	1.0956250793047153	1.0176093720475354	1.0176093720475354	1.0176093720475354	1.0176093720475354	1.0176093720475354	1.0176093720475354	1.0176093720475354	1.0176093720475354	1.0176093720475354	1.0176093720475354	1.0176093720475354	1.0176093720475354	1.0176093720475354	1.0176093720475354	1.0176093720475354	1.0176093720475354	1.0176093720475354	1.0176093720475354	1.0176093720475354	1.0176093720475354	1.0176093720475354	1.0176093720475354	1.0176093720475354	1.0176093720475354
1.0136539855458278	0.6997442048240538	0.856478750634157	0.8175821660518131	0.697996944419908	0.8330923373033826	0.775016104207064	0.7316125623987474	0.7885347547848031	0.7746365928991255	0.710459764962552	0.7091030560112682	0.7349145411859406	0.6900575899774599	0.7921011944276247	0.7238748073792203	0.8187502192201368	0.7721124782103853	0.6689245726685912	0.7140112331287336	0.6914679028986624	0.6914679028986624	0.6914679028986624	0.6914679028986624	0.6914679028986624	0.6914679028986624	0.6914679028986624	0.6914679028986624	0.6914679028986624	0.6914679028986624	0.6914679028986624	0.6914679028986624	0.6914679028986624	0.6914679028986624	0.6914679028986624	0.6914679028986624	0.6914679028986624	0.6914679028986624	0.6914679028986624	0.6914679028986624	0.6914679028986624	0.6914679028986624	0.6914679028986624	0.6914679028986624	0.6914679028986624	0.6914679028986624	0.6914679028986624	0.6914679028986624	0.6914679028986624	0.6914679028986624
0.6925060542741885	0.6051376808318687	0.696089348953713	0.8272128965833372	0.6380700614298227	0.5926605237258373	0.8140984841012386	0.6590706628740429	0.7957262478142269	0.8502689439975695	0.6765850047903298	0.714135341926979	0.628471297984945	0.633449412115034	0.7651593537603438	0.6106832218450122	0.6980978736094121	0.6334812422986078	0.701057569062865	0.7015261574866944	0.6866904489011021	0.8206739905200433	0.7536822197105728	0.7536822197105728	0.7536822197105728	0.7536822197105728	0.7536822197105728	0.7536822197105728	0.7536822197105728	0.7536822197105728	0.7536822197105728	0.7536822197105728	0.7536822197105728	0.7536822197105728	0.7536822197105728	0.7536822197105728	0.7536822197105728	0.7536822197105728	0.7536822197105728	0.7536822197105728	0.7536822197105728	0.7536822197105728	0.7536822197105728	0.7536822197105728	0.7536822197105728	0.7536822197105728	0.7536822197105728	0.7536822197105728	0.7536822197105728	0.7536822197105728
1.3184743613290864	0.8494621684464287	1.044437772893047	0.7173882558731105	0.8756517781451685	0.8605344978339532	0.9595118618373929	0.7346610622404633	0.8040232720467421	0.8109076417925785	0.9728759547622998	0.6200764358061706	0.8887048235046757	0.5012306928214438	0.823919471794457	0.8418348039558405	0.7706904630709849	0.9341711417617771	0.5015853459330123	0.7267263319839801	0.6141558389584962	0.6141558389584962	0.6141558389584962	0.6141558389584962	0.6141558389584962	0.6141558389584962	0.6141558389584962	0.6141558389584962	0.6141558389584962	0.6141558389584962	0.6141558389584962	0.6141558389584962	0.6141558389584962	0.6141558389584962	0.6141558389584962	0.6141558389584962	0.6141558389584962	0.6141558389584962	0.6141558389584962	0.6141558389584962	0.6141558389584962	0.6141558389584962	0.6141558389584962	0.6141558389584962	0.6141558389584962	0.6141558389584962	0.6141558389584962	0.6141558389584962	0.6141558389584962	0.6141558389584962
1.0983263821749154	0.8408425291440732	0.8670085867213142	0.8551912173253506	1.0332509136197523	1.1183172179169074	1.0679821093727728	0.7854937013263672	1.053265398671866	0.9853027937301595	1.0424602763790691	1.1524805131124178	0.8311253602612304	0.6445876955530947	0.6849513336134787	0.7913627931084051	0.7396706110675472	0.7080592265628449	0.8090149486193658	0.7246792299592306	0.8457110459657685	0.5321244529512631	0.6903739376153135	0.6112491952832884	0.6112491952832884	0.6112491952832884	0.6112491952832884	0.6112491952832884	0.6112491952832884	0.6112491952832884	0.6112491952832884	0.6112491952832884	0.6112491952832884	0.6112491952832884	0.6112491952832884	0.6112491952832884	0.6112491952832884	0.6112491952832884	0.6112491952832884	0.6112491952832884	0.6112491952832884	0.6112491952832884	0.6112491952832884	0.6112491952832884	0.6112491952832884	0.6112491952832884	0.6112491952832884	0.6112491952832884	0.6112491952832884	0.6112491952832884
1.0305087144112095	0.5713724124576329	0.8533603618583412	0.9027149751989945	1.0405395545448006	1.1387225140351633	0.738878686405476	0.9095825461358796	1.0328318095370863	0.8426536849338283	0.7703322787235318	0.8603804753371718	0.6622651522766947	1.1680246553969365	0.8930874736286856	0.9540796127329455	1.021133158097669	0.8019032693817265	0.9569847857319288	0.7220410758677754	0.8327401871969784	0.7856648628170487	0.8092025250070135	0.8092025250070135	0.8092025250070135	0.8092025250070135	0.8092025250070135	0.8092025250070135	0.8092025250070135	0.8092025250070135	0.8092025250070135	0.8092025250070135	0.8092025250070135	0.8092025250070135	0.8092025250070135	0.8092025250070135	0.8092025250070135	0.8092025250070135	0.8092025250070135	0.8092025250070135	0.8092025250070135	0.8092025250070135	0.8092025250070135	0.8092025250070135	0.8092025250070135	0.8092025250070135	0.8092025250070135	0.8092025250070135	0.8092025250070135	0.8092025250070135
0.9524300289373657	1.0834320369474735	0.7469838784907019	1.0492321636476618	0.8115209767163345	0.8444625251307325	1.0810011397678603	0.9063320732751977	1.0876718528140412	0.8362655937972951	0.950406555921551	1.0131921540782736	0.9814058154041663	0.7434775243406103	0.6132918820317003	0.9908663340035351	0.924919346206092	1.0230072955657568	0.8830981258490566	0.9711147958418016	1.0543361463517722	0.9741310308910068	0.8170023598699175	0.685806220243032	0.9146297670308651	0.8019111133727577	0.9927215311963464	0.8724911983657726	0.9245919000671341	0.418395434387716	0.8245665418013247	0.6214809880945203	0.6214809880945203	0.6214809880945203	0.6214809880945203	0.6214809880945203	0.6214809880945203	0.6214809880945203	0.6214809880945203	0.6214809880945203	0.6214809880945203	0.6214809880945203	0.6214809880945203	0.6214809880945203	0.6214809880945203	0.6214809880945203	0.6214809880945203	0.6214809880945203	0.6214809880945203	0.6214809880945203
0.6644513386324372	0.9169854522676143	0.6657091984381625	0.9085099909942844	0.7105676029809747	0.6983603547533493	0.7341737273790767	0.7857325040988643	0.9538866162180207	0.9292015351163694	1.0152049136613277	0.8602806788002528	0.8346962021206504	0.8438186509269826	1.03416231620983	0.9554588197970879	0.9226152527149397	1.073084402011272	1.0846517064265442	1.0069228804231811	1.0039749824182895	0.8185119127635003	0.9779571861082258	0.9405636196092807	0.9904799676471354	0.8744704349988701	0.9078898665013452	0.8820650740581413	0.9411868575117285	0.7426844347393928	0.8969590213416344	0.8198217280405137	0.8198217280405137	0.8198217280405137	0.8198217280405137	0.8198217280405137	0.8198217280405137	0.8198217280405137	0.8198217280405137	0.8198217280405137	0.8198217280405137	0.8198217280405137	0.8198217280405137	0.8198217280405137	0.8198217280405137	0.8198217280405137	0.8198217280405137	0.8198217280405137	0.8198217280405137	0.8198217280405137
0.9674328567756356	0.789301360216406	1.064146329560976	0.867759966417112	0.8735200460320375	1.2691598810010898	1.00365586628263	1.0541290288531164	1.2501987440164624	1.0212461193160896	0.9754042154846422	1.1923926138803844	1.0086432582907177	1.326883298085019	1.0418167841848496	0.8773153936002042	0.9502797248388087	1.1788814305530582	0.9859138683836942	1.007888257593466	0.8607720214006217	0.9343301394970438	0.9343301394970438	0.9343301394970438	0.9343301394970438	0.9343301394970438	0.9343301394970438	0.9343301394970438	0.9343301394970438	0.9343301394970438	0.9343301394970438	0.9343301394970438	0.9343301394970438	0.9343301394970438	0.9343301394970438	0.9343301394970438	0.9343301394970438	0.9343301394970438	0.9343301394970438	0.9343301394970438	0.9343301394970438	0.9343301394970438	0.9343301394970438	0.9343301394970438	0.9343301394970438	0.9343301394970438	0.9343301394970438	0.9343301394970438	0.9343301394970438	0.9343301394970438
0.47323535252865917	1.9890384362332059	0.20024597426154003	0.35780845573915115	0.5363501369801237	0.0	0.8699956042496897	1.2026955649968596	0.0	0.0	2.07814367817113	0.009827993033699928	0.0	0.8823471807696738	0.39179943724243615	0.0	1.0364405722386048	1.0780685452102656	1.6643546466056705	0.10178296927919525	0.9708330670064887	0.536308018142842	0.536308018142842	0.536308018142842	0.536308018142842	0.536308018142842	0.536308018142842	0.536308018142842	0.536308018142842	0.536308018142842	0.536308018142842	0.536308018142842	0.536308018142842	0.536308018142842	0.536308018142842	0.536308018142842	0.536308018142842	0.536308018142842	0.536308018142842	0.536308018142842	0.536308018142842	0.536308018142842	0.536308018142842	0.536308018142842	0.536308018142842	0.536308018142842	0.536308018142842	0.536308018142842	0.536308018142842	0.536308018142842
1.039082358167542	1.1295839958089215	0.8788279363327541	1.000491156094278	1.1478150462697987	0.7035731375842387	0.9974362133806728	0.9799428365635034	0.8903489019516863	1.0853515253017445	0.9765242296239062	1.0875955551779477	0.6468952434650211	0.8201599433870943	0.9821137926786461	1.16322692501284	0.9004503035804274	1.2143915854844995	0.9541988121958782	0.9891320994594228	1.035952814285178	1.2312559172833213	0.8108791529842848	0.8719054131992406	1.1420334842957038	0.9727405591286653	1.2825267135141671	0.9786325470598487	1.1641989790544358	1.0714157630571421	1.0714157630571421	1.0714157630571421	1.0714157630571421	1.0714157630571421	1.0714157630571421	1.0714157630571421	1.0714157630571421	1.0714157630571421	1.0714157630571421	1.0714157630571421	1.0714157630571421	1.0714157630571421	1.0714157630571421	1.0714157630571421	1.0714157630571421	1.0714157630571421	1.0714157630571421	1.0714157630571421	1.0714157630571421	1.0714157630571421
0.8865624008965451	1.0366873979321827	0.9175731272947374	0.9930829260481008	0.9775920309659081	1.0934213044469274	1.047155675419257	1.3699260603884922	0.943390325927763	1.0811080620804314	1.0520509496110069	1.1369850487711963	1.2490153393518624	1.1389581632727948	0.9474490007984568	1.2759354555921025	0.9991052122212755	1.0860098929185702	0.9294202988426062	1.1311196332649818	1.251907495198792	1.1012929362905288	1.291479335672753	0.9103107779395473	1.0991834868612802	0.9458577627463907	0.8681689763740529	0.9598192762603923	1.0949331498265609	1.0223846165315602	1.0151506861466302	0.9438546286063602	0.9244152461847496	0.8609421005753825	1.0362026586191582	0.9485723795972703	0.9485723795972703	0.9485723795972703	0.9485723795972703	0.9485723795972703	0.9485723795972703	0.9485723795972703	0.9485723795972703	0.9485723795972703	0.9485723795972703	0.9485723795972703	0.9485723795972703	0.9485723795972703	0.9485723795972703	0.9485723795972703
0.5441520057794665	0.46872447007780804	0.5866348396257595	0.5259471415287291	0.7195127944503003	0.47045797955742463	0.7091272860898924	0.682148034144765	0.7040532814290269	0.7122742601266641	0.6885006784262608	0.5899693284360422	0.7338409489476422	0.8160614394746314	0.676390204555437	0.8505393189068168	0.8594522204152065	0.7270923785531276	0.8295591042566136	0.9058706473345948	0.7566402477087557	0.8051502525162333	0.9360326247939182	0.9176885970546753	0.7814699479471945	0.7727646606662562	0.9356776496575337	1.0402313935249177	0.7999550362706291	0.7354143354144319	0.7394314488053932	0.9119441120822698	0.808346089348587	0.6543311346021512	0.7314144716831494	0.5705777285869511	0.8332481908345701	0.6489333122276272	0.6999656187888962	0.7753838746965284	0.7376747467427123	0.7376747467427123	0.7376747467427123	0.7376747467427123	0.7376747467427123	0.7376747467427123	0.7376747467427123	0.7376747467427123	0.7376747467427123	0.7376747467427123
1.028512681435623	0.729198819391452	0.9540039651709591	1.1250794104320392	1.0955479472757077	0.8693749687688127	1.148754510035229	1.046885559913723	0.8743985514563039	0.9704649090504033	0.9582465611867816	1.1994986804015413	1.0916563879468388	0.8938332922210658	1.0805264446781928	1.1752710122527676	1.1282728156837174	1.1074522324051852	1.0314075724366634	1.046555624568	0.9550968492572094	0.7002245265679737	1.1693119867852384	0.853934150907564	1.1540443067186033	1.0039892288130836	1.0039892288130836	1.0039892288130836	1.0039892288130836	1.0039892288130836	1.0039892288130836	1.0039892288130836	1.0039892288130836	1.0039892288130836	1.0039892288130836	1.0039892288130836	1.0039892288130836	1.0039892288130836	1.0039892288130836	1.0039892288130836	1.0039892288130836	1.0039892288130836	1.0039892288130836	1.0039892288130836	1.0039892288130836	1.0039892288130836	1.0039892288130836	1.0039892288130836	1.0039892288130836	1.0039892288130836
1.012478912859525	1.0509748460840447	1.1686251157440126	1.2408402347480618	1.1315198120210337	1.1480135844714223	1.0476982409926563	1.0767475211944624	1.0361377884837664	1.3181293640515443	1.336796631748484	1.343320712401233	1.1487771490444667	1.038089085544916	1.114545424014135	1.3422045094952177	1.3251804188404264	1.2657231300284195	1.1238263079555202	1.3394076010616678	1.1362137020875163	1.1019758770011987	1.186707280571606	1.1464555135610837	1.1191975752355179	1.3034896213963811	1.2670771737535063	1.0824307424464341	1.1356361392226293	1.2987005162609901	1.389588715491883	1.3441446158764365	1.3441446158764365	1.3441446158764365	1.3441446158764365	1.3441446158764365	1.3441446158764365	1.3441446158764365	1.3441446158764365	1.3441446158764365	1.3441446158764365	1.3441446158764365	1.3441446158764365	1.3441446158764365	1.3441446158764365	1.3441446158764365	1.3441446158764365	1.3441446158764365	1.3441446158764365	1.3441446158764365
0.6669741210111888	0.5783750837094022	0.07855599660319458	1.1159938005664067	0.4658513321854995	1.483021661141871	0.41336564200734766	1.2266636758122373	1.4871512939413587	0.014112667620675966	0.9227681457942266	0.6011142147102865	1.8316918890042295	0.33744160997017997	0.5563395121777702	1.030504899917363	1.079184166327417	0.4424803114210398	0.8295497023984993	1.6285417080881786	0.19363114785752242	0.715665042208048	0.40018447260671336	0.9794030556048459	1.0391804343568989	0.21040882192070046	0.6247946281387997	0.6247946281387997	0.6247946281387997	0.6247946281387997	0.6247946281387997	0.6247946281387997	0.6247946281387997	0.6247946281387997	0.6247946281387997	0.6247946281387997	0.6247946281387997	0.6247946281387997	0.6247946281387997	0.6247946281387997	0.6247946281387997	0.6247946281387997	0.6247946281387997	0.6247946281387997	0.6247946281387997	0.6247946281387997	0.6247946281387997	0.6247946281387997	0.6247946281387997	0.6247946281387997
1.0394912764044717	0.8046758224491544	0.9508175619097512	1.1554549997528525	1.0739972578578634	1.196777633771172	1.2004146090345924	1.1037337998922487	1.0393156416386449	1.1153357281262721	0.9515708760770385	1.1826308088526314	1.0654823042618113	1.0494724853085657	1.1608630348362698	1.0666226905086296	1.2319236242965483	1.1909533747193521	0.8872943902957215	0.964293041135549	1.1203367230759165	0.9932528149953912	1.0911899602611614	1.0422213876282764	1.0422213876282764	1.0422213876282764	1.0422213876282764	1.0422213876282764	1.0422213876282764	1.0422213876282764	1.0422213876282764	1.0422213876282764	1.0422213876282764	1.0422213876282764	1.0422213876282764	1.0422213876282764	1.0422213876282764	1.0422213876282764	1.0422213876282764	1.0422213876282764	1.0422213876282764	1.0422213876282764	1.0422213876282764	1.0422213876282764	1.0422213876282764	1.0422213876282764	1.0422213876282764	1.0422213876282764	1.0422213876282764	1.0422213876282764
0.5284000977308149	0.45762491255911886	0.6289309142191888	0.2336428164175978	0.7048742189315532	0.589702734961021	0.7263079005824524	0.5535361613597924	0.6144790855151648	0.9898501568697893	0.7042262626505106	0.6814381148005888	0.4754508365497305	0.603644915151789	0.7007076220470807	0.5705258614873039	0.7068801634094762	0.668077582361853	0.49517681030028715	1.0154985806616268	0.6305434731395579	0.7272073569837528	1.007952137672319	1.011099875878514	0.9218906219059312	1.0174122046914793	0.7956266136059044	0.6480405161077024	0.7635326268011638	0.6373952132491743	0.4450142591495219	0.5412047361993481	0.5412047361993481	0.5412047361993481	0.5412047361993481	0.5412047361993481	0.5412047361993481	0.5412047361993481	0.5412047361993481	0.5412047361993481	0.5412047361993481	0.5412047361993481	0.5412047361993481	0.5412047361993481	0.5412047361993481	0.5412047361993481	0.5412047361993481	0.5412047361993481	0.5412047361993481	0.5412047361993481
0.432013649790262	0.8653984557441883	0.8232790514514247	0.2388376769797421	0.24830595239368913	0.6382207255551586	0.5198111893939935	0.26029644651657213	1.264778841280359	0.35964211628294973	0.7524635261700487	0.68019973014496	0.7473232818885766	0.7184500105820703	0.42049148536772474	0.3873727697489558	1.2411557019677326	0.1860221653661347	0.40573228822196206	0.9037506996287439	0.41739223430390093	0.1510003884605335	0.29735832925539524	0.4963547167531775	0.019911557910277815	0.49372410743866607	0.18561044503969798	0.4912376706284761	0.19378068382244942	0.2968479504923601	0.34733520759436326	0.8230298807087091	0.5181275973418245	0.6867627236538296	0.6320829219043871	0.32054012771090473	0.44467173057696	0.5297506651508481	0.4872111978639041	0.4872111978639041	0.4872111978639041	0.4872111978639041	0.4872111978639041	0.4872111978639041	0.4872111978639041	0.4872111978639041	0.4872111978639041	0.4872111978639041	0.4872111978639041	0.4872111978639041
0.3138434182669313	0.6732232016328058	0.593933406862281	0.4954605060063735	0.5190188710516043	0.39627408909817324	0.4624480617910007	0.4980637623361386	0.5178660098169433	0.6971158594001444	0.8908828571076375	0.6892964532519118	1.4408202402119632	0.4818824840093261	1.4398867351075633	0.9821860063393927	1.2041355688927928	0.567731963293834	1.830349536493801	1.1542866466995603	1.3597568583293977	2.311964623402443	0.8231209138586588	1.527374414332715	1.3292910040935637	1.584517007578889	1.4190737594627734	1.5510768027536395	1.5673421555470255	1.7895076044204898	1.191529685241136	1.1721268974197372	1.2514050579744014	1.887101396240142	1.4152870590947866	1.5876566287814189	1.052091547764152	1.769144643798612	1.9581898106177533	1.123402861738548	1.7604073771746371	1.0725112289831442	0.9333896311872608	1.1656612044750747	1.0495254178311677	1.0495254178311677	1.0495254178311677	1.0495254178311677	1.0495254178311677	1.0495254178311677
0.3677949519470767	0.30026988870609855	0.2645579919284343	0.1674564021195353	0.14206209652111984	0.06051796305546584	0.12950035254431377	0.21668777660282695	0.14649500914575359	0.1110773535120207	0.011889731769955952	0.3782524692047587	0.11095563132077682	0.09589012880813733	0.0006031456599336954	0.09673534093603806	0.06716380063790017	0.07884978561541194	0.1099530867933536	0.15037056962199682	0.1647457316163597	0.1980085956902681	0.22131328666251424	0.1358685130314128	0.15378859725652613	0.16510543493686788	0.20185519114915979	0.22427138373842997	0.0746281889097614	0.11505801162483749	0.16821441991295522	0.08799830116329535	0.09792412326482659	0.09331214246811775	0.5386233802093537	0.5532708969647373	0.19696076579755306	0.13349895571103385	0.3294176906123249	0.4183997573130395	0.7366561078174878	0.9360429479568406	0.8962620320909488	0.6967498699894438	0.3788693813324365	0.5378096256609401	0.5378096256609401	0.5378096256609401	0.5378096256609401	0.5378096256609401
0.6723211365223174	0.8789008241160022	0.7524196535550933	0.6489721708822711	0.8607591126179538	0.8982038903896002	1.111522267759516	0.5870428888853995	0.9530713459914963	0.9795688938577346	0.9853416314165583	0.8966535455477841	0.9872839288953945	0.9616967558877348	0.8948594121373864	0.9097734463958074	1.154296528484087	0.9516023504596356	0.922280162436302	0.8714717426985601	0.8558335555710391	0.7166814277999604	0.9881061249343367	0.8483466591206222	0.772449885135667	0.6702765400451857	0.5876079317059034	0.6659539637256221	0.7929604810494165	0.9906126325474508	0.9671927425472834	0.8016987116997908	0.8811020099082606	0.9846368616069955	0.6507478787994317	0.9446116151166026	0.9168202017840343	0.8244753736661259	0.712608687594572	0.768542030630349	0.768542030630349	0.768542030630349	0.768542030630349	0.768542030630349	0.768542030630349	0.768542030630349	0.768542030630349	0.768542030630349	0.768542030630349	0.768542030630349
0.9748753426783828	0.9322170224765918	0.5179772075556827	0.24327857592794047	0.8027947753323089	0.40375721536381887	0.8828216047316694	0.6798215179693	0.3642823996781198	0.5220519588237099	0.5220519588237099	0.5220519588237099	0.5220519588237099	0.5220519588237099	0.5220519588237099	0.5220519588237099	0.5220519588237099	0.5220519588237099	0.5220519588237099	0.5220519588237099	0.5220519588237099	0.5220519588237099	0.5220519588237099	0.5220519588237099	0.5220519588237099	0.5220519588237099	0.5220519588237099	0.5220519588237099	0.5220519588237099	0.5220519588237099	0.5220519588237099	0.5220519588237099	0.5220519588237099	0.5220519588237099	0.5220519588237099	0.5220519588237099	0.5220519588237099	0.5220519588237099	0.5220519588237099	0.5220519588237099	0.5220519588237099	0.5220519588237099	0.5220519588237099	0.5220519588237099	0.5220519588237099	0.5220519588237099	0.5220519588237099	0.5220519588237099	0.5220519588237099	0.5220519588237099
0.0	0.0	0.0	0.0	0.03658789096793496	0.0	0.0	0.22478713853733093	0.0	0.006210653321354432	0.16742848836107768	0.1267880631260317	0.27336248771491595	0.0	0.0	0.25516437618391147	0.0	0.0	0.018597248689334173	0.16958660741532108	0.09409192805232763	0.09409192805232763	0.09409192805232763	0.09409192805232763	0.09409192805232763	0.09409192805232763	0.09409192805232763	0.09409192805232763	0.09409192805232763	0.09409192805232763	0.09409192805232763	0.09409192805232763	0.09409192805232763	0.09409192805232763	0.09409192805232763	0.09409192805232763	0.09409192805232763	0.09409192805232763	0.09409192805232763	0.09409192805232763	0.09409192805232763	0.09409192805232763	0.09409192805232763	0.09409192805232763	0.09409192805232763	0.09409192805232763	0.09409192805232763	0.09409192805232763	0.09409192805232763	0.09409192805232763
1.0387442189274498	0.6174243766816904	0.22856552307834696	0.6637585232080951	0.3039916217795565	1.0856854099088444	0.11371368746139882	0.015254146289255617	0.5051509718275959	0.515820996363008	0.5687221667986283	0.6994274027288943	0.5712401079082225	0.516977004076964	0.364734989933853	0.20656560581785663	0.4025278212929694	0.29840559153990215	0.5513063716539359	0.6018731091913324	0.9194684409807691	1.021672113770943	0.6086729156243521	1.285820231849179	0.9010682306107292	0.7666587956914548	0.2709640687673377	0.6917398437315291	1.2494158537481934	0.2905161875357659	0.7722059263201991	0.4236867137707396	0.5979463200454693	0.5979463200454693	0.5979463200454693	0.5979463200454693	0.5979463200454693	0.5979463200454693	0.5979463200454693	0.5979463200454693	0.5979463200454693	0.5979463200454693	0.5979463200454693	0.5979463200454693	0.5979463200454693	0.5979463200454693	0.5979463200454693	0.5979463200454693	0.5979463200454693	0.5979463200454693
1.0274844864787394	0.8965088239777155	0.9065868122304571	0.856773634954544	1.0138857071414742	0.832584703638488	0.62378724887463	0.9260810782543181	0.9869349438469996	0.8112948816538808	0.8884566451236368	0.9631940853044233	0.9089703650509979	0.6547000366732874	0.8565130977599847	0.7751001440489259	0.6297161923422813	1.0896780373174786	0.8930668485968251	0.9173726451430401	0.8142440593610096	0.7591617564024711	0.8040115321545063	0.7815866442784887	0.7815866442784887	0.7815866442784887	0.7815866442784887	0.7815866442784887	0.7815866442784887	0.7815866442784887	0.7815866442784887	0.7815866442784887	0.7815866442784887	0.7815866442784887	0.7815866442784887	0.7815866442784887	0.7815866442784887	0.7815866442784887	0.7815866442784887	0.7815866442784887	0.7815866442784887	0.7815866442784887	0.7815866442784887	0.7815866442784887	0.7815866442784887	0.7815866442784887	0.7815866442784887	0.7815866442784887	0.7815866442784887	0.7815866442784887
1.161082022854487	0.9764107977151069	0.7821515619389867	0.6337265235389655	0.3111363535998964	0.6826783188264056	0.7066693968276992	0.9412428718719204	0.5375616231628868	0.64371602934484	0.3890154067198544	0.5163657180323472	0.5163657180323472	0.5163657180323472	0.5163657180323472	0.5163657180323472	0.5163657180323472	0.5163657180323472	0.5163657180323472	0.5163657180323472	0.5163657180323472	0.5163657180323472	0.5163657180323472	0.5163657180323472	0.5163657180323472	0.5163657180323472	0.5163657180323472	0.5163657180323472	0.5163657180323472	0.5163657180323472	0.5163657180323472	0.5163657180323472	0.5163657180323472	0.5163657180323472	0.5163657180323472	0.5163657180323472	0.5163657180323472	0.5163657180323472	0.5163657180323472	0.5163657180323472	0.5163657180323472	0.5163657180323472	0.5163657180323472	0.5163657180323472	0.5163657180323472	0.5163657180323472	0.5163657180323472	0.5163657180323472	0.5163657180323472	0.5163657180323472
1.066493359123521	0.6292966667171758	0.5726940958354308	1.0451174875049494	0.8041888057547807	0.5920823146671866	0.7761710671440402	0.7187879501448659	1.0323703275706109	0.5591250799418002	0.7629941541206282	0.6967994060154977	0.5229639488469511	0.7439954392296609	0.7208973748597156	0.6455911300221184	0.6403117341868152	0.8971941388187024	0.8385585470840207	0.6928814481809975	0.9192917199328707	0.7187051223119512	0.7149174857509444	0.7551830437973462	0.7220376809658388	0.6662204523724774	0.5959582441114766	0.7403001308108462	0.6681291874611615	0.6681291874611615	0.6681291874611615	0.6681291874611615	0.6681291874611615	0.6681291874611615	0.6681291874611615	0.6681291874611615	0.6681291874611615	0.6681291874611615	0.6681291874611615	0.6681291874611615	0.6681291874611615	0.6681291874611615	0.6681291874611615	0.6681291874611615	0.6681291874611615	0.6681291874611615	0.6681291874611615	0.6681291874611615	0.6681291874611615	0.6681291874611615
0.36254079887515056	0.14041462549859546	0.12359204953621827	0.3892384512906476	0.4119361899472462	0.054069050889068306	0.08797450040474881	0.12548602833914643	0.09632564290934197	0.3090347740644319	0.20693676496863514	0.4797570686325616	0.25826976946576863	0.43706510898360146	0.23633764103880953	0.10694489797848059	0.2375928963896403	0.3009753315223176	0.3213338536620276	0.35161895411848254	0.18941556271159646	0.38188590883892914	0.3003245271956611	0.2411170760531213	0.27154988888013937	0.08608052141632064	0.08345396146684894	0.37953457737731044	0.5968510742191725	0.2407906001538212	0.4034095506311708	0.454289902050887	0.4288497263410289	0.4288497263410289	0.4288497263410289	0.4288497263410289	0.4288497263410289	0.4288497263410289	0.4288497263410289	0.4288497263410289	0.4288497263410289	0.4288497263410289	0.4288497263410289	0.4288497263410289	0.4288497263410289	0.4288497263410289	0.4288497263410289	0.4288497263410289	0.4288497263410289	0.4288497263410289
0.48516852754475426	0.4215207287164632	0.40609371456619453	0.8193453909997851	0.7693876378257962	0.3997708779871325	0.8343527929859686	0.9025508715659661	0.7496436611360269	0.4175263906209987	0.8031660900833808	1.0370066128957187	0.8494329696463262	1.041473536021078	0.9538462459297835	1.3027495552153388	1.1850907567216729	0.6794030819587312	1.3649696304014785	1.5083326546177347	0.793961548104841	0.9828175631550627	0.7428676653237686	1.1191020848299091	0.7639619878220664	1.1595028696298402	0.8280803434425729	0.7069950343180295	1.199540657546781	1.1573295584796788	1.1554494889218159	1.0498562603825936	0.668782659385557	0.8749976612799877	0.8866707100726301	0.7564794031509914	0.8215750566118107	0.8215750566118107	0.8215750566118107	0.8215750566118107	0.8215750566118107	0.8215750566118107	0.8215750566118107	0.8215750566118107	0.8215750566118107	0.8215750566118107	0.8215750566118107	0.8215750566118107	0.8215750566118107	0.8215750566118107
0.6360982586925032	0.9523661428729456	1.313473127747148	0.8111420051735097	0.8754614083562995	0.8311733078063702	0.7837160937200689	0.732872379180785	0.8393961000586044	0.8866402268970419	0.9601246224979354	0.8815453287080609	0.8207734752095364	1.1454594312325572	0.8538660867513532	0.7960665421589893	0.695829419007091	0.9024884236045009	0.7399819193150685	0.8824568019919757	0.6377162057934836	0.7683299555462509	0.8988146817679471	0.678520611162167	0.7373247676019189	0.7303856459864833	0.8696810080912992	0.6495783543490711	0.8600864147516386	0.8350746471871593	0.9062153114703698	0.8706449793287645	0.8706449793287645	0.8706449793287645	0.8706449793287645	0.8706449793287645	0.8706449793287645	0.8706449793287645	0.8706449793287645	0.8706449793287645	0.8706449793287645	0.8706449793287645	0.8706449793287645	0.8706449793287645	0.8706449793287645	0.8706449793287645	0.8706449793287645	0.8706449793287645	0.8706449793287645	0.8706449793287645
0.9336482819259768	0.7757175995180781	0.7095455801074867	0.7783904825921841	0.6400329376480576	0.450435707128436	0.8851163451699275	0.7659066219499263	0.6004671537439804	0.5306750072231613	0.5652269318767071	0.7676919124610901	0.9819703897952298	0.5430339812940687	0.9396114188714145	0.748668086929926	1.0866666203481334	0.6126927334440945	0.7265929617147081	0.6551641371348864	0.9147259286978343	0.7305101247160012	0.4909761182865484	0.7153362610052852	0.961183522342101	0.5298838121400394	1.1625899364026822	1.1062632608291496	0.6843857662341061	0.732297307993574	0.8450233924191713	0.8196247221997305	0.8876264341467699	0.8576586641740453	0.8897375378294784	0.9539053664859343	0.7711995205583632	0.8625524435221488	0.8625524435221488	0.8625524435221488	0.8625524435221488	0.8625524435221488	0.8625524435221488	0.8625524435221488	0.8625524435221488	0.8625524435221488	0.8625524435221488	0.8625524435221488	0.8625524435221488	0.8625524435221488
0.0	0.0	0.0	0.060109207686378	0.03653843121959417	0.0	0.0	0.0	0.3511755195095495	0.26862179250536333	0.00013511885360249215	0.0378774798101674	0.00013511885360249215	0.15177983967314143	0.1779881571665776	0.07536009347875473	0.09168874973477016	0.1343564220076257	0.16567986827689596	0.3147965069222836	0.2853905823197426	0.3922024094543939	0.1190816803652829	0.393921427742397	0.3120549736937601	0.24095420517493218	0.1577415835675947	0.2608476655452616	0.28918580604595234	0.4059383536380249	0.27265762026935936	0.47497773277800165	0.3738176765236805	0.3738176765236805	0.3738176765236805	0.3738176765236805	0.3738176765236805	0.3738176765236805	0.3738176765236805	0.3738176765236805	0.3738176765236805	0.3738176765236805	0.3738176765236805	0.3738176765236805	0.3738176765236805	0.3738176765236805	0.3738176765236805	0.3738176765236805	0.3738176765236805	0.3738176765236805
0.2585909873475634	1.0886222968451684	0.7049743386786148	0.8647456738424696	1.443674996282644	0.8523177595530381	1.398770785765031	1.082113918377014	1.4077308699205202	1.7264433304101412	1.850190084811724	0.8298769853542008	1.4342134099474428	1.3731839191066673	1.9773892377196196	1.08411992033373	1.0272688982400207	0.8630562983864043	1.1294976891320976	1.0907437873622081	0.9491679687418692	0.8313291075446971	0.9867074999891835	1.0463850415260845	1.5128644779793894	0.993175607968536	1.3191310620625512	1.2072767562443905	1.4453824558955832	0.9870887133820033	0.4427465529372644	0.7149176331596339	0.7149176331596339	0.7149176331596339	0.7149176331596339	0.7149176331596339	0.7149176331596339	0.7149176331596339	0.7149176331596339	0.7149176331596339	0.7149176331596339	0.7149176331596339	0.7149176331596339	0.7149176331596339	0.7149176331596339	0.7149176331596339	0.7149176331596339	0.7149176331596339	0.7149176331596339	0.7149176331596339
0.32190029851267754	0.09709920328921752	0.302959701386166	0.2508639785580346	0.2371537790899617	0.24986729963342116	0.38684354815526795	0.7649136138744403	0.4335452799939244	0.20482124205995864	0.5348937296541351	0.7567876810456843	0.640257864128025	0.5136224637047447	0.5633132205219699	1.0665360195727143	0.8967110571820649	0.6392961909761664	0.8397073954615591	0.8712573234401053	0.7783915027863733	0.49475599808212656	0.47646985801437136	0.5148266226898183	0.6083999966227366	0.3696747537895309	0.5425488881641116	0.6482592614865218	0.4587044036832107	0.5074614967898092	0.7383875766711927	0.8321133047662006	0.60244402685895	0.7852761734735235	1.1231769332106836	0.4607575416981072	0.546923804638545	0.5105686900724787	0.4795998189754857	0.6065175676944307	0.5430586933349583	0.5430586933349583	0.5430586933349583	0.5430586933349583	0.5430586933349583	0.5430586933349583	0.5430586933349583	0.5430586933349583	0.5430586933349583	0.5430586933349583
0.975716909573874	0.9068128086577759	0.7568957218726565	0.6997634346018617	0.7926972143763649	0.8272964339472656	0.876001174479094	0.7099224984082863	0.5410864503905474	0.8570034457140635	0.5977366544921547	0.746839660574426	0.6666181754398923	1.1755567498870627	1.0658213239651446	1.05012538148992	1.0537630721470903	0.923099243382872	0.9262325288902871	1.0012572883058923	1.111770052303356	1.0656615312004254	0.8857222974895403	0.8717304911646442	0.9771874936075476	1.175681251286861	0.9465505331444788	0.9950845149723277	0.909712252853978	0.8569436565711404	0.7397110180284331	1.0283152368790054	0.8426334128538606	0.9305768937542988	1.022989956659861	0.97678342520708	0.97678342520708	0.97678342520708	0.97678342520708	0.97678342520708	0.97678342520708	0.97678342520708	0.97678342520708	0.97678342520708	0.97678342520708	0.97678342520708	0.97678342520708	0.97678342520708	0.97678342520708	0.97678342520708
1.053988539045111	1.0639649079963416	0.8876463459724396	0.7312250105351713	1.2669399671409969	1.0732556045911639	1.0087965881906555	0.5784026841001175	1.0913002332350308	0.8653557586696458	1.0286563929749466	0.9957710536400914	1.0157979701576418	0.40891045900367284	0.5021319643639739	1.2862765228728814	0.4385906052549566	0.9641886687400314	0.7991579882634972	0.8654145639896956	0.7179848803699574	0.6326857380881229	0.6453514923936997	0.6162861762471967	0.594600154402233	0.6892519448649944	0.9332922636907616	0.6394435013851871	0.4384355037817166	0.5819463468845372	0.5101909253331269	0.5101909253331269	0.5101909253331269	0.5101909253331269	0.5101909253331269	0.5101909253331269	0.5101909253331269	0.5101909253331269	0.5101909253331269	0.5101909253331269	0.5101909253331269	0.5101909253331269	0.5101909253331269	0.5101909253331269	0.5101909253331269	0.5101909253331269	0.5101909253331269	0.5101909253331269	0.5101909253331269	0.5101909253331269
1.5075984436618706	0.34453589744623175	0.6066600556291181	1.1218976886345202	0.7610381762592484	0.8231895600035782	0.3151885119309492	1.2555134516222737	0.18816321537849898	0.7389883097880525	1.6842915139643944	0.9993215824201136	0.7302695403616778	0.050719889454847046	0.7848210536282872	1.0584922707446496	0.6706774278642013	1.2620864605101412	0.48641009070817076	0.7266131325554166	0.990392570758682	0.9023760123156969	0.44159190457044306	0.6247389414200634	0.37954488714385987	0.7135487763535512	0.4970998417330272	0.8555910918048342	1.8012637351573073	1.0801934488863585	1.097578455988575	0.6719406883582764	0.9099282954515501	0.22653122972365394	0.9875395476367475	0.6070353886802007	0.6070353886802007	0.6070353886802007	0.6070353886802007	0.6070353886802007	0.6070353886802007	0.6070353886802007	0.6070353886802007	0.6070353886802007	0.6070353886802007	0.6070353886802007	0.6070353886802007	0.6070353886802007	0.6070353886802007	0.6070353886802007
0.7091782269443253	0.4881558606402841	0.5825001785568367	0.7423629476648465	0.5715189311295389	0.801914742343359	0.48324009253384836	0.571700809258743	0.6923409273439788	0.7830122914102334	0.8012772076369955	0.8674420919512578	0.8430559419383686	0.8409348473109172	0.8916189845750749	1.1850138981368483	0.8188525788406075	0.709291370764015	0.815598476953635	0.7523796061926903	0.7769340025901483	0.8260764818430013	0.7792606942127815	0.672725512472819	0.6996229182657578	0.5783831834402966	1.0240335281914228	0.9282067766186205	0.5924551697400698	0.8689729905492442	0.7210808086638353	0.6174730388219719	0.519407631250343	0.3573149666788469	0.42075511485044065	0.38903504076464374	0.38903504076464374	0.38903504076464374	0.38903504076464374	0.38903504076464374	0.38903504076464374	0.38903504076464374	0.38903504076464374	0.38903504076464374	0.38903504076464374	0.38903504076464374	0.38903504076464374	0.38903504076464374	0.38903504076464374	0.38903504076464374
1.258435104432204	1.5313752895325907	1.2172437155734341	1.7402555186680164	1.2731151212480378	1.5565338838038612	1.4190498498967683	1.3055473102161819	1.4881715709379382	1.3897059683564386	1.449876955012077	1.4862717496587932	1.6515750133157334	1.5090965974598642	1.4122587718074093	1.2918885160043176	1.4201022286058156	1.48752318922963	1.431587360119539	1.288944633083915	1.7150672135198266	1.4692268550709342	0.9706166754125324	1.9656617964005265	1.4963925787171415	1.3606169800700656	1.6191422722174251	1.4545990024615478	1.421809395534975	1.1901756126976586	1.5207296120421507	1.3554526123699047	1.3554526123699047	1.3554526123699047	1.3554526123699047	1.3554526123699047	1.3554526123699047	1.3554526123699047	1.3554526123699047	1.3554526123699047	1.3554526123699047	1.3554526123699047	1.3554526123699047	1.3554526123699047	1.3554526123699047	1.3554526123699047	1.3554526123699047	1.3554526123699047	1.3554526123699047	1.3554526123699047
0.8792630772230117	1.012958229793379	1.1591036169368323	1.0035772970910903	1.1219442397205137	1.0685059790320197	0.7631988413000126	1.0700247524489632	0.8879195913594303	1.121603611060611	0.9923030378898836	1.0877424896918229	0.9357016372702235	0.8062966172767874	0.9060291979446643	0.9436150987064154	1.0040529701465135	0.719833837271783	0.7986162696737176	0.9173852340504898	0.8547306494367038	0.9316673156650358	0.8876656572389424	0.831838527761753	1.0165373264301996	1.040127739251004	0.8171458670415384	0.8112931179758323	0.7779238327610852	0.6496338492788906	0.9984201027573842	1.0017616645464975	1.0000908836519409	1.0000908836519409	1.0000908836519409	1.0000908836519409	1.0000908836519409	1.0000908836519409	1.0000908836519409	1.0000908836519409	1.0000908836519409	1.0000908836519409	1.0000908836519409	1.0000908836519409	1.0000908836519409	1.0000908836519409	1.0000908836519409	1.0000908836519409	1.0000908836519409	1.0000908836519409
0.8730444152671347	0.5099359212383191	0.6660202293803884	0.49060961232913786	0.6288769774596515	0.8510102581516888	0.7347795174072286	0.7594670160421843	0.7629004210772922	0.748708491753212	0.8012076118734813	0.7410324171895258	0.7827282715524045	0.7471281482374207	0.7991489230395108	0.586635870596244	0.8536669283226831	0.9046506518159569	0.9471824673327167	0.7746180179325638	0.8580997719763624	0.7214439557071924	0.771313112849481	0.8735976855872575	0.6507956131990987	0.8190554291014929	0.7548569206031223	0.7869561748523075	0.7869561748523075	0.7869561748523075	0.7869561748523075	0.7869561748523075	0.7869561748523075	0.7869561748523075	0.7869561748523075	0.7869561748523075	0.7869561748523075	0.7869561748523075	0.7869561748523075	0.7869561748523075	0.7869561748523075	0.7869561748523075	0.7869561748523075	0.7869561748523075	0.7869561748523075	0.7869561748523075	0.7869561748523075	0.7869561748523075	0.7869561748523075	0.7869561748523075
0.855666995454763	0.9521615325358921	0.967882116977599	0.7899439988511224	0.8170710021450582	0.7603917293342708	0.9396442609301973	1.0329518952970456	0.9386627793975612	1.0444915890878388	0.9485507413282476	1.1678996575119236	0.8414513061051958	1.0841376023078582	0.8236402147073515	0.9862527648175989	1.0133076316532206	0.957934109398625	1.1068047980664497	0.890237078201383	1.10582396955707	1.14033809788007	1.075987482621491	0.913885195323805	0.9937134094180088	0.841609489626986	1.0746355264482832	0.9590474398434748	0.9632230097639317	1.0414297112981348	0.8672761803496185	0.8582958755646783	0.8475057575616798	1.0102481638822722	1.0196200677728504	0.9371095931790324	1.1238585217895387	1.0830312014415404	0.893451811571518	1.0100230858197157	0.9415845925222394	1.1380132776390826	0.8970524684052362	1.1202955197243236	0.9997419849318214	0.999088247077704	0.9799017078798137	0.9894949774787589	0.9894949774787589	0.9894949774787589
0.08514841565863314	0.18257639322521418	0.2736795957305983	0.0	0.0	0.40933477277792507	0.0	0.5473591914611966	0.0	0.0	0.005014860582399385	0.0	0.18257639322521418	0.2059476569938001	0.7634126629433778	0.01734433802643	1.6373390911117003	0.4266791108043551	0.497150279391544	0.44493857667153847	0.4389116509293825	0.929759378619052	0.9633333941950218	0.5125249367280413	0.45625598895581254	0.005014860582399385	1.2984754869209643	0.18257639322521418	2.031392817457064	0.7889437623090305	2.320047509578148	2.8251519077123577	2.0254909713677978	2.425321439540078	2.425321439540078	2.425321439540078	2.425321439540078	2.425321439540078	2.425321439540078	2.425321439540078	2.425321439540078	2.425321439540078	2.425321439540078	2.425321439540078	2.425321439540078	2.425321439540078	2.425321439540078	2.425321439540078	2.425321439540078	2.425321439540078
0.6718841802308307	0.0	0.009212073958600188	0.0	0.0	0.001859118304369496	0.8289097133283035	0.03186077100990683	0.0	2.3455992378140658	1.1416456615427333	0.42157681482977244	0.08619216956403575	0.0	0.3353846452657367	2.1471199455850676	0.6996458004689804	0.6822859738075975	1.3389998110037014	0.37539316897842623	0.6504252027976906	2.2294054155444925	2.357465227125587	1.3200693505611334	0.0	1.578980212746802	0.7519296177228679	2.1374623806133126	0.06372154201981366	2.4978168362119457	1.3593438987374837	0.03371988931427633	0.6965318940258801	0.6965318940258801	0.6965318940258801	0.6965318940258801	0.6965318940258801	0.6965318940258801	0.6965318940258801	0.6965318940258801	0.6965318940258801	0.6965318940258801	0.6965318940258801	0.6965318940258801	0.6965318940258801	0.6965318940258801	0.6965318940258801	0.6965318940258801	0.6965318940258801	0.6965318940258801
0.7318323038459909	0.5987294941496042	0.7134452239226322	0.4321362227547943	0.4765104364135196	0.6944210382951186	0.3898198530675556	0.45480164286370633	0.5870635103181563	0.4216465487258817	0.5847042357295686	0.5306476926703888	0.6783904082271558	0.5199420214086025	0.6680201096186233	0.49996390061171014	0.610623540171891	0.5553024927507477	0.7251225620869349	0.5934218209635839	0.56347621396186	0.5784490174627218	0.5784490174627218	0.5784490174627218	0.5784490174627218	0.5784490174627218	0.5784490174627218	0.5784490174627218	0.5784490174627218	0.5784490174627218	0.5784490174627218	0.5784490174627218	0.5784490174627218	0.5784490174627218	0.5784490174627218	0.5784490174627218	0.5784490174627218	0.5784490174627218	0.5784490174627218	0.5784490174627218	0.5784490174627218	0.5784490174627218	0.5784490174627218	0.5784490174627218	0.5784490174627218	0.5784490174627218	0.5784490174627218	0.5784490174627218	0.5784490174627218	0.5784490174627218
0.5261292046149403	0.5242881356631021	0.548882927445812	0.5894977214567483	0.46536503915127486	0.7837019364457309	0.688822735705542	0.5030980982159423	0.6166589618003229	0.5946166199805554	0.6348063263881687	0.7670254441621481	0.6108671364974007	0.7484176026068426	0.598893826740214	0.5264961444606191	0.5725293114386993	0.6257118451670978	0.7866996202451492	0.7672966859136764	0.7791848887060625	0.7227849871954775	0.75098493795077	0.75098493795077	0.75098493795077	0.75098493795077	0.75098493795077	0.75098493795077	0.75098493795077	0.75098493795077	0.75098493795077	0.75098493795077	0.75098493795077	0.75098493795077	0.75098493795077	0.75098493795077	0.75098493795077	0.75098493795077	0.75098493795077	0.75098493795077	0.75098493795077	0.75098493795077	0.75098493795077	0.75098493795077	0.75098493795077	0.75098493795077	0.75098493795077	0.75098493795077	0.75098493795077	0.75098493795077
0.8571579407947394	0.7877445295018172	0.7791219715362014	0.7726248399792384	0.8768670139603476	0.9108077693782157	0.8760424897577244	0.9365305684021494	0.7910316787531811	0.7737124946368212	0.7681115320418616	0.85438146226611	0.7285550142138385	0.9581078831727787	0.8249333022854559	0.876464127199385	0.8356921003886566	0.7281350617060764	0.8765330431898879	0.827028055554671	0.7459406562390005	0.8193654013535315	0.782653028796266	0.782653028796266	0.782653028796266	0.782653028796266	0.782653028796266	0.782653028796266	0.782653028796266	0.782653028796266	0.782653028796266	0.782653028796266	0.782653028796266	0.782653028796266	0.782653028796266	0.782653028796266	0.782653028796266	0.782653028796266	0.782653028796266	0.782653028796266	0.782653028796266	0.782653028796266	0.782653028796266	0.782653028796266	0.782653028796266	0.782653028796266	0.782653028796266	0.782653028796266	0.782653028796266	0.782653028796266
0.7316358475461497	0.8320400219859426	0.8365164842450141	0.77241527873903	0.8408425896024335	0.6945505011102091	0.765075055975381	0.8349055533559498	0.7790881343724705	0.8638227632772328	0.838032628658694	0.8592009885961887	0.9008569004277541	0.9025097150832619	0.9261510990530758	0.9040534296971263	0.9166535207178708	0.9512584877572156	0.9064833067828345	0.9288708972700251	0.9288708972700251	0.9288708972700251	0.9288708972700251	0.9288708972700251	0.9288708972700251	0.9288708972700251	0.9288708972700251	0.9288708972700251	0.9288708972700251	0.9288708972700251	0.9288708972700251	0.9288708972700251	0.9288708972700251	0.9288708972700251	0.9288708972700251	0.9288708972700251	0.9288708972700251	0.9288708972700251	0.9288708972700251	0.9288708972700251	0.9288708972700251	0.9288708972700251	0.9288708972700251	0.9288708972700251	0.9288708972700251	0.9288708972700251	0.9288708972700251	0.9288708972700251	0.9288708972700251	0.9288708972700251
[truncated: 6 more columns]
