# Supplementary material for: Neuronal tuning aligns dynamically with object and texture manifolds across the visual hierarchy
Source: Nat Neurosci. 2026 Mar 10;29(4):864–75. doi: 10.1038/s41593-026-02207-1 (PMC13061647; doi:10.1038/s41593-026-02207-1)
Supplement: Supplementary file 6 — Average PSTH for each session and thread before or after optimization Fig. 5a. Response rate for each 10 ms time window in csv format to reproduce Fig. 5c. [file 41593_2026_2207_MOESM6_ESM.zip › Figure5C_src_normresp_wdw_140-150_BigGAN_sem.csv]

0	1	2	3	4	5	6	7	8	9	10	11	12	13	14	15	16	17	18	19	20	21	22	23	24	25	26	27	28	29	30	31	32	33	34	35	36	37	38	39	40	41	42	43	44	45	46	47	48	49
0.05859706959533106	0.05948542088787265	0.07564379438530483	0.07859805471524256	0.08563495989526872	0.07292896918878858	0.060051242439298734	0.07503647029233682	0.05593332746006653	0.0797849865279586	0.06437618405130476	0.07673983318753837	0.10156942178425642	0.07988028849776338	0.09560156074460038	0.10394449887844896	0.08795520968566431	0.0826412330277745	0.08175724241383592	0.0751447659147506	0.05518941035490212	0.07627289397506955	0.06080614285856853	0.09496492041641705	0.08422147270760003	0.09243514654844785	0.08260001062482655	0.06463365573958942	0.11255909279657127	0.08840150492176592	0.08434534068326813	0.08435801973061628	0.06870834644849064	0.07933211054334342	0.0842323582044198	0.09655783860787835	0.0677842274794524	0.06296984323100885	0.08576092573004063	0.05476466387509175	0.10538171253791113	0.061982346582394904	0.0860420206590433	0.07244367936339056	0.07369833448866009	0.09169925325946941	0.08367676979982755	0.08768801152964849	0.08768801152964849	0.08768801152964849
0.06934748405824614	0.09108090149557557	0.06541036930329744	0.09985176487258554	0.09387363012297058	0.10403154253999865	0.08837975250070725	0.09400298527826892	0.10006112556796926	0.10320608318186131	0.09813601777212841	0.07369648592965217	0.07045835521098888	0.0853596570586933	0.10139505944687559	0.07930665253762172	0.07560522925217417	0.10452712678144502	0.09638349855045933	0.10418603513137988	0.0919986819448123	0.10061501555611638	0.08757523641703692	0.0865345666980434	0.07066771392797591	0.09853059524270223	0.07376933221829059	0.10633011277476467	0.10137630974614541	0.0849094902675594	0.07569504553093821	0.07429363820130118	0.08034989623168412	0.10089798120680353	0.08975188390412649	0.09532493255546501	0.09532493255546501	0.09532493255546501	0.09532493255546501	0.09532493255546501	0.09532493255546501	0.09532493255546501	0.09532493255546501	0.09532493255546501	0.09532493255546501	0.09532493255546501	0.09532493255546501	0.09532493255546501	0.09532493255546501	0.09532493255546501
0.07021311677572466	0.13271524657449946	0.09565109866858162	0.1168465276620055	0.13766258328888603	0.12335337055138111	0.1477664273069065	0.13807571230164	0.1551010120934609	0.17920962652145803	0.11572105646814379	0.09203458568282916	0.10102437010217763	0.13305266292281984	0.12997558162172804	0.13090495287227433	0.13935530222140557	0.12384489557701611	0.11113671142171326	0.18107153255396016	0.16591044752628162	0.07911581005605876	0.15661136580490015	0.1097147560399094	0.10816927461898115	0.08070314288656376	0.12571750924705968	0.1032510116831878	0.10426854591803908	0.1294076204110211	0.11364742820036364	0.09002590169443975	0.09969018298229831	0.09485804233836903	0.09485804233836903	0.09485804233836903	0.09485804233836903	0.09485804233836903	0.09485804233836903	0.09485804233836903	0.09485804233836903	0.09485804233836903	0.09485804233836903	0.09485804233836903	0.09485804233836903	0.09485804233836903	0.09485804233836903	0.09485804233836903	0.09485804233836903	0.09485804233836903
0.06836232603332265	0.10413227040230162	0.11397162537692258	0.08652830982227976	0.10360776809359978	0.1120335279262858	0.09524177399021991	0.08132142513172165	0.08491660170137118	0.08617255534696627	0.08145993613953437	0.09656307026488761	0.08175412197739332	0.10824042189123337	0.10339095667329738	0.07460133223572228	0.0808511237807111	0.08165687791146953	0.09235295799145109	0.09628005104126333	0.07886385450436305	0.08956703000975842	0.09127200231672762	0.07061005137265529	0.0987497353912451	0.10698123430902563	0.10421538788204077	0.0891778556292421	0.09162275491852366	0.10485904527322568	0.09982021988017395	0.11780631327463582	0.10218637603499219	0.08506314727914789	0.08926605911609814	0.10216240968065067	0.09448730792218403	0.07282006819137128	0.08365368805677766	0.08365368805677766	0.08365368805677766	0.08365368805677766	0.08365368805677766	0.08365368805677766	0.08365368805677766	0.08365368805677766	0.08365368805677766	0.08365368805677766	0.08365368805677766	0.08365368805677766
0.07164578396782134	0.0910126763818537	0.0922251675980183	0.0939557492863464	0.08001494718170098	0.13102327237169745	0.08730651163323065	0.09648653506214604	0.07936531565718659	0.09826043489720115	0.10500449801672261	0.08291134127189104	0.10778892722743232	0.09246529273123628	0.09025951308577865	0.08758607660059703	0.08035916524945773	0.07339314416276187	0.09868431764745732	0.100193081049393	0.06604041748562238	0.10463913250834368	0.08754638473133383	0.08168081493625534	0.10478960239127015	0.08476760823431807	0.08868568022224259	0.0892784683227123	0.09141271483261862	0.07778857142190242	0.08460064312726052	0.08460064312726052	0.08460064312726052	0.08460064312726052	0.08460064312726052	0.08460064312726052	0.08460064312726052	0.08460064312726052	0.08460064312726052	0.08460064312726052	0.08460064312726052	0.08460064312726052	0.08460064312726052	0.08460064312726052	0.08460064312726052	0.08460064312726052	0.08460064312726052	0.08460064312726052	0.08460064312726052	0.08460064312726052
0.12608813688127282	0.13917414937449327	0.13518817544602388	0.12337979179950259	0.16365205896338147	0.13330059549855786	0.10594440446474628	0.16819066479035183	0.1390243044365066	0.1102346051139555	0.1395836755421291	0.10878793490778951	0.13879881051723394	0.1272779391077605	0.1488668691994778	0.1352677114932429	0.1468143610582843	0.14359775462037377	0.15589803330331792	0.1311540928321511	0.1585818192060876	0.11471514416536868	0.1349035283294312	0.11743634809501911	0.09015601198935308	0.12421406147730905	0.1394011553567434	0.1459757773956363	0.10533551431245336	0.13608007798430696	0.13753888538699294	0.16439473602435364	0.13361276034382624	0.12854786027748707	0.14668449979591014	0.16256968244147654	0.1500373218073296	0.1315100885900103	0.14542961940120097	0.13963205787439328	0.14253083863779714	0.14253083863779714	0.14253083863779714	0.14253083863779714	0.14253083863779714	0.14253083863779714	0.14253083863779714	0.14253083863779714	0.14253083863779714	0.14253083863779714
0.15276209368100996	0.21350067450274912	0.21381024798399403	0.2146354137199876	0.1917223697846215	0.2379256155213422	0.1821786764213817	0.20828474941360273	0.22622751102697436	0.23608511918095593	0.20114157269530303	0.24192050175627827	0.17592282756031832	0.20163952576592634	0.1651906647701269	0.15847451137505902	0.19889517578955684	0.19621324540073842	0.18889247984677274	0.23595535706609422	0.2060836353573016	0.18191891338418884	0.14534906419016524	0.17611735227683692	0.20069039488000348	0.20225282691096233	0.2014716108954829	0.2014716108954829	0.2014716108954829	0.2014716108954829	0.2014716108954829	0.2014716108954829	0.2014716108954829	0.2014716108954829	0.2014716108954829	0.2014716108954829	0.2014716108954829	0.2014716108954829	0.2014716108954829	0.2014716108954829	0.2014716108954829	0.2014716108954829	0.2014716108954829	0.2014716108954829	0.2014716108954829	0.2014716108954829	0.2014716108954829	0.2014716108954829	0.2014716108954829	0.2014716108954829
0.05892487322831141	0.06524517039785334	0.06753014282442829	0.05622323104120801	0.0684329145267607	0.06656664756993118	0.05315835257794588	0.06916912282294924	0.06706692686750051	0.06308289803834091	0.05388724518695068	0.06697529395599068	0.05774189040260324	0.05733235974268566	0.05256397861709783	0.07046609169098561	0.06782638872200579	0.06729028967085375	0.06696828643242148	0.06086740880783791	0.0577679502795933	0.05842473617537496	0.05839869103755106	0.0718831349633628	0.057172475341274835	0.058952351002319894	0.07226292754612909	0.06560763927422449	0.06560763927422449	0.06560763927422449	0.06560763927422449	0.06560763927422449	0.06560763927422449	0.06560763927422449	0.06560763927422449	0.06560763927422449	0.06560763927422449	0.06560763927422449	0.06560763927422449	0.06560763927422449	0.06560763927422449	0.06560763927422449	0.06560763927422449	0.06560763927422449	0.06560763927422449	0.06560763927422449	0.06560763927422449	0.06560763927422449	0.06560763927422449	0.06560763927422449
0.07307558891398713	0.09495485954596682	0.06949248624147804	0.08200291551382513	0.08549743514947415	0.08000292358097098	0.1211329935531351	0.08516356044542707	0.0859543605437885	0.0834686971975281	0.0780325137803242	0.09881312717961213	0.06746988222846323	0.08758466972559537	0.08445608257685096	0.10551484744101595	0.08642212945316165	0.08705890179219977	0.09861596208982504	0.08912958910817485	0.08399800050049386	0.0637580756070563	0.10691434762935025	0.0904280620590183	0.11377293930391347	0.07052039443321975	0.10660108571116707	0.09528854282981798	0.08670185891240761	0.09880128878347909	0.06319428159872573	0.10438456668391304	0.10645580201452164	0.09415673176865044	0.10030626689158603	0.10030626689158603	0.10030626689158603	0.10030626689158603	0.10030626689158603	0.10030626689158603	0.10030626689158603	0.10030626689158603	0.10030626689158603	0.10030626689158603	0.10030626689158603	0.10030626689158603	0.10030626689158603	0.10030626689158603	0.10030626689158603	0.10030626689158603
0.09332573483124981	0.07583818859206104	0.0923606944347361	0.08448814285681475	0.10908013168513724	0.1260783368602526	0.08930000491344627	0.08835289638594218	0.07550998514423692	0.10589200042196874	0.06469002202828454	0.1275667192291565	0.10271458642348869	0.09146911995458129	0.12045062609717153	0.10841123799475337	0.10736314253968171	0.11999757291653938	0.12400882326841654	0.13543152398737804	0.1260401425581299	0.10386345896617215	0.12544210945047085	0.1274197519174915	0.11883520112965247	0.10958478179303874	0.09362393838709737	0.11346795009906764	0.0995352320294777	0.08424523455765708	0.12215658403314737	0.11378548380651382	0.12381897313298432	0.11880222846974905	0.11880222846974905	0.11880222846974905	0.11880222846974905	0.11880222846974905	0.11880222846974905	0.11880222846974905	0.11880222846974905	0.11880222846974905	0.11880222846974905	0.11880222846974905	0.11880222846974905	0.11880222846974905	0.11880222846974905	0.11880222846974905	0.11880222846974905	0.11880222846974905
0.12148729362846711	0.1132406801625301	0.11126946064346577	0.14593561211286363	0.12651763863664828	0.12957228422986378	0.12331150325208393	0.11925917869635141	0.11964485918193377	0.14339917936610813	0.1196419444315801	0.12011437470498476	0.15980631095586506	0.11721686083464178	0.13937370055924445	0.11918773991737482	0.1451952299493762	0.13250029058481874	0.13459506873078894	0.1253632786115867	0.11904654346541238	0.12244424463039784	0.15888255969516427	0.13604284868773936	0.10994079894868969	0.119860500830056	0.1738299667094583	0.12407926272890579	0.08284448734038853	0.12189348942483853	0.1153046303093016	0.11859905986707006	0.11859905986707006	0.11859905986707006	0.11859905986707006	0.11859905986707006	0.11859905986707006	0.11859905986707006	0.11859905986707006	0.11859905986707006	0.11859905986707006	0.11859905986707006	0.11859905986707006	0.11859905986707006	0.11859905986707006	0.11859905986707006	0.11859905986707006	0.11859905986707006	0.11859905986707006	0.11859905986707006
0.056204197174950996	0.06708420340229487	0.06349436327607466	0.05968876070190688	0.0733329858338486	0.074558479470422	0.062134783592464264	0.0674810152010415	0.08301925203993409	0.06302499943891632	0.05555789994920727	0.07168880026615336	0.06247429666210448	0.07954220842146988	0.072162126679862	0.07298366394880189	0.07475380993379573	0.08133989286084913	0.05627790117072831	0.060313166394848156	0.09089779408558434	0.055180791382287195	0.08979048206527264	0.09183658317838916	0.08180898239507697	0.08507499773209293	0.07006675026024164	0.10820144456055558	0.06935879167813899	0.08249736498878567	0.08787535980173133	0.08518636239525851	0.08518636239525851	0.08518636239525851	0.08518636239525851	0.08518636239525851	0.08518636239525851	0.08518636239525851	0.08518636239525851	0.08518636239525851	0.08518636239525851	0.08518636239525851	0.08518636239525851	0.08518636239525851	0.08518636239525851	0.08518636239525851	0.08518636239525851	0.08518636239525851	0.08518636239525851	0.08518636239525851
0.10444471285599527	0.10078176435577936	0.1383697082884331	0.11023076552524458	0.12299877259656043	0.08931591052233737	0.1064112028889752	0.10837227091820163	0.12136988694340192	0.09104907100782741	0.1172048267883214	0.11132316018636415	0.08670731413215065	0.11033490880741795	0.11300458906727344	0.13389153134730425	0.11391879009957648	0.10400910871116174	0.11704360352612571	0.11016685271021603	0.13224251424752717	0.12540358595425247	0.14947996255256232	0.10418252560225405	0.12276387613232499	0.12592539982295695	0.09132546261978544	0.09690794662191121	0.11567847170501536	0.13839672369324926	0.10645339331752794	0.1224250585053886	0.1224250585053886	0.1224250585053886	0.1224250585053886	0.1224250585053886	0.1224250585053886	0.1224250585053886	0.1224250585053886	0.1224250585053886	0.1224250585053886	0.1224250585053886	0.1224250585053886	0.1224250585053886	0.1224250585053886	0.1224250585053886	0.1224250585053886	0.1224250585053886	0.1224250585053886	0.1224250585053886
0.09955189665102615	0.10017543902749476	0.11780823607927864	0.06351767228909765	0.08470564685376951	0.09954904441209954	0.09236098542128315	0.12846086898402032	0.10506968012143932	0.0655615344557333	0.08345980311276482	0.11601687601469442	0.14227088654247294	0.08216260482346775	0.09256064152791109	0.08585175807902459	0.14831308149712857	0.08658436220518116	0.09436451403052595	0.09390380741915179	0.10146748695798848	0.12944318238700314	0.1246042544142658	0.14736912467661192	0.0921372769349377	0.10522487075781801	0.12647164277381273	0.126166714383484	0.1434981250740393	0.08806817239752658	0.14192447762684943	0.08895681819416368	0.11544064791050655	0.11544064791050655	0.11544064791050655	0.11544064791050655	0.11544064791050655	0.11544064791050655	0.11544064791050655	0.11544064791050655	0.11544064791050655	0.11544064791050655	0.11544064791050655	0.11544064791050655	0.11544064791050655	0.11544064791050655	0.11544064791050655	0.11544064791050655	0.11544064791050655	0.11544064791050655
0.08045944241574704	0.11907869418108982	0.07905275000772076	0.1152611770351138	0.11299793845817571	0.08405910748437848	0.09884931673710837	0.11995860826340292	0.13810923843640543	0.08898243793527434	0.10905766399544739	0.12228081117768017	0.09414461084540159	0.10975988253190239	0.0941819930091509	0.09688732528770576	0.16271941809730478	0.1208434512718869	0.10507458962008663	0.15557651764973707	0.1606455065208618	0.1253213487628738	0.09974165468203378	0.10527300051697501	0.13281802542809207	0.10203769223071597	0.1103326491567429	0.1434348488564865	0.10695878115368637	0.14202421034054852	0.12449149574711744	0.12449149574711744	0.12449149574711744	0.12449149574711744	0.12449149574711744	0.12449149574711744	0.12449149574711744	0.12449149574711744	0.12449149574711744	0.12449149574711744	0.12449149574711744	0.12449149574711744	0.12449149574711744	0.12449149574711744	0.12449149574711744	0.12449149574711744	0.12449149574711744	0.12449149574711744	0.12449149574711744	0.12449149574711744
0.09913896800483213	0.09868809623923873	0.10274704718055022	0.05522721258377239	0.0878287451241814	0.1267767319722828	0.09031740127851257	0.12162825319001591	0.11956691075794457	0.10554349435518265	0.08209724294279319	0.12446554119755662	0.08976040833825116	0.07492291942224867	0.09046280162319395	0.10014626466686094	0.09758310731891269	0.11261300073057207	0.11293368411322922	0.12771977385617958	0.10269010319666218	0.10649111438872011	0.0834162650036496	0.09495368969618485	0.09495368969618485	0.09495368969618485	0.09495368969618485	0.09495368969618485	0.09495368969618485	0.09495368969618485	0.09495368969618485	0.09495368969618485	0.09495368969618485	0.09495368969618485	0.09495368969618485	0.09495368969618485	0.09495368969618485	0.09495368969618485	0.09495368969618485	0.09495368969618485	0.09495368969618485	0.09495368969618485	0.09495368969618485	0.09495368969618485	0.09495368969618485	0.09495368969618485	0.09495368969618485	0.09495368969618485	0.09495368969618485	0.09495368969618485
0.07933488416980629	0.07988672318911812	0.08606931216047248	0.07584112446279485	0.08057061769422569	0.08377587895105329	0.07132867382552904	0.09732019635753195	0.09276409066755412	0.09825794635038432	0.09719923335753293	0.09059326298274206	0.07602738986195286	0.09133514186722272	0.07124408160346074	0.11553951275375779	0.08108095695036414	0.10366626872653201	0.08837798179090209	0.08130264747541405	0.09057360806997648	0.07633972831023898	0.04715615863796671	0.06174794347410285	0.06174794347410285	0.06174794347410285	0.06174794347410285	0.06174794347410285	0.06174794347410285	0.06174794347410285	0.06174794347410285	0.06174794347410285	0.06174794347410285	0.06174794347410285	0.06174794347410285	0.06174794347410285	0.06174794347410285	0.06174794347410285	0.06174794347410285	0.06174794347410285	0.06174794347410285	0.06174794347410285	0.06174794347410285	0.06174794347410285	0.06174794347410285	0.06174794347410285	0.06174794347410285	0.06174794347410285	0.06174794347410285	0.06174794347410285
0.18240267089190812	0.16455060262545007	0.18893903402100734	0.18120484401610312	0.141917577310651	0.24168477842658997	0.18059360854504006	0.22042717497082395	0.1527120885377889	0.1679895854499529	0.14338302422907587	0.18444021635533173	0.1480388309904301	0.1620858098002043	0.17596419613800726	0.24597810354395855	0.13894854751977206	0.16222035217685896	0.0970285017355055	0.18908847052557065	0.17660800122812195	0.2035501744551852	0.16893567353834915	0.1739472402854734	0.22552064888698728	0.12936390117465021	0.1526201591783656	0.16416085599460364	0.1532523806802795	0.14195780720692874	0.14760509394360413	0.14760509394360413	0.14760509394360413	0.14760509394360413	0.14760509394360413	0.14760509394360413	0.14760509394360413	0.14760509394360413	0.14760509394360413	0.14760509394360413	0.14760509394360413	0.14760509394360413	0.14760509394360413	0.14760509394360413	0.14760509394360413	0.14760509394360413	0.14760509394360413	0.14760509394360413	0.14760509394360413	0.14760509394360413
0.10551903267495692	0.1530502881232667	0.10094661443024107	0.10600937235355234	0.12395089194961723	0.1069977896916422	0.12589780560664024	0.105050416794719	0.11475608152228228	0.11057136368855115	0.08472925766447419	0.11405044792066286	0.10465770825769288	0.1464189286413516	0.09452874899164465	0.12628636787958944	0.13415869693251403	0.101248252321463	0.10744565556281321	0.1199425042385273	0.10242529334914388	0.1107396017422701	0.13731682048217175	0.10022380507816023	0.09506565198859494	0.07843747507080008	0.10227919533962	0.10066988490373617	0.11411425275891658	0.10474457709490448	0.0985215236236154	0.08736698832630412	0.09294425597495976	0.09294425597495976	0.09294425597495976	0.09294425597495976	0.09294425597495976	0.09294425597495976	0.09294425597495976	0.09294425597495976	0.09294425597495976	0.09294425597495976	0.09294425597495976	0.09294425597495976	0.09294425597495976	0.09294425597495976	0.09294425597495976	0.09294425597495976	0.09294425597495976	0.09294425597495976
0.09675267767962122	0.11618551419015813	0.11932984914860197	0.09525297091020629	0.10341832410838052	0.13888820694649626	0.10637027458698492	0.11973427374530168	0.12951199248719475	0.13395230828966592	0.1090949034793365	0.0941895023061875	0.12421879511317764	0.10472556513827475	0.10947980728573886	0.12026298885875879	0.10912767431327049	0.1172258015540142	0.13568513393200057	0.11606482607980351	0.0965882891160808	0.09722816629875468	0.11859254121973661	0.10206115952337066	0.13159166404829442	0.10874469271908432	0.14466949615987404	0.0961080569490966	0.10650893721239064	0.10421299838397903	0.12265226191231901	0.13089059044690798	0.14253787903637474	0.08846056829703858	0.12947543535773992	0.10896800182738925	0.10896800182738925	0.10896800182738925	0.10896800182738925	0.10896800182738925	0.10896800182738925	0.10896800182738925	0.10896800182738925	0.10896800182738925	0.10896800182738925	0.10896800182738925	0.10896800182738925	0.10896800182738925	0.10896800182738925	0.10896800182738925
0.07634985393925661	0.09490365091052286	0.07230872674379733	0.08024864169177978	0.09474449492189765	0.11016121182327493	0.07247284397278661	0.07436115319699721	0.07585319697710195	0.08607247653551789	0.09314696102214924	0.08305902175852886	0.049119036011036454	0.09557016729890486	0.08513281017845004	0.10057225800452957	0.09847251870618853	0.09116941187030236	0.07006516567258299	0.08046436093465435	0.10900262690723744	0.10025580859941141	0.095650139277231	0.08178406142200012	0.08262945454520183	0.10274259114159014	0.09782627094570256	0.08062384541973373	0.08922505818271816	0.08922505818271816	0.08922505818271816	0.08922505818271816	0.08922505818271816	0.08922505818271816	0.08922505818271816	0.08922505818271816	0.08922505818271816	0.08922505818271816	0.08922505818271816	0.08922505818271816	0.08922505818271816	0.08922505818271816	0.08922505818271816	0.08922505818271816	0.08922505818271816	0.08922505818271816	0.08922505818271816	0.08922505818271816	0.08922505818271816	0.08922505818271816
0.11991915146906072	0.1364058138189446	0.1594752526049882	0.13469458687342065	0.1477858097438903	0.14692226901523975	0.13694847774174207	0.13528198724236987	0.14563586066314826	0.1812308568480453	0.13546302707557145	0.1616914303188506	0.14498627326944333	0.0998202867181905	0.17162319555000322	0.19091522613788095	0.14458092068857945	0.11585140833121402	0.14358266675155942	0.11168741309099058	0.13270991579151475	0.1577250836567479	0.22303567938216723	0.14254981630524682	0.15208538873726382	0.12423199570132293	0.11745620407365318	0.1462436954125845	0.14536580302876634	0.1458047492206754	0.1458047492206754	0.1458047492206754	0.1458047492206754	0.1458047492206754	0.1458047492206754	0.1458047492206754	0.1458047492206754	0.1458047492206754	0.1458047492206754	0.1458047492206754	0.1458047492206754	0.1458047492206754	0.1458047492206754	0.1458047492206754	0.1458047492206754	0.1458047492206754	0.1458047492206754	0.1458047492206754	0.1458047492206754	0.1458047492206754
0.06863666441827601	0.10412283441699365	0.08210519100279556	0.07547388208159216	0.08466516479382952	0.07770600601912558	0.084612667167619	0.09385520479745321	0.10007683463850048	0.08137725733690551	0.09929821655076923	0.08171353003016946	0.07253115764032121	0.09333813442772847	0.07664651327437189	0.07726135803163926	0.08510672793983655	0.09688992872864202	0.10671045881146131	0.10066437241759417	0.08723080797979983	0.0863273070880504	0.08402181154396911	0.0887212121065478	0.07099857846127186	0.09220572940262096	0.0816021539319464	0.0816021539319464	0.0816021539319464	0.0816021539319464	0.0816021539319464	0.0816021539319464	0.0816021539319464	0.0816021539319464	0.0816021539319464	0.0816021539319464	0.0816021539319464	0.0816021539319464	0.0816021539319464	0.0816021539319464	0.0816021539319464	0.0816021539319464	0.0816021539319464	0.0816021539319464	0.0816021539319464	0.0816021539319464	0.0816021539319464	0.0816021539319464	0.0816021539319464	0.0816021539319464
0.06044964394105596	0.06811036338349702	0.07771798330652382	0.07170545204672416	0.0922381738836248	0.08826510747358918	0.07991994303500391	0.078971547419999	0.09064022511707248	0.0872949334841232	0.09658201702227666	0.09070035823667312	0.07310252255510635	0.09294574326165238	0.075998788010226	0.06489550927602313	0.0936265573482696	0.08129975473900364	0.0830085656383674	0.07286092151991465	0.08182317290915715	0.09118980944033536	0.08650649117474625	0.08650649117474625	0.08650649117474625	0.08650649117474625	0.08650649117474625	0.08650649117474625	0.08650649117474625	0.08650649117474625	0.08650649117474625	0.08650649117474625	0.08650649117474625	0.08650649117474625	0.08650649117474625	0.08650649117474625	0.08650649117474625	0.08650649117474625	0.08650649117474625	0.08650649117474625	0.08650649117474625	0.08650649117474625	0.08650649117474625	0.08650649117474625	0.08650649117474625	0.08650649117474625	0.08650649117474625	0.08650649117474625	0.08650649117474625	0.08650649117474625
0.05587836247618408	0.08911854987545766	0.07775786121796695	0.0739780931047036	0.09217510562976969	0.06837583065803952	0.0699150462289843	0.09286348028036835	0.08529787703686495	0.0826507577178615	0.06660079950474121	0.0693693957533046	0.08285556465609638	0.0716204558423266	0.08231147901497143	0.06037138670523562	0.07688794368735334	0.07395133897381545	0.07786315779046965	0.07569002216661568	0.06109050715861625	0.07984394633556274	0.07695720498990521	0.08429698247541215	0.09581239006829312	0.06983833280895865	0.06889455572638596	0.0693664442676723	0.0693664442676723	0.0693664442676723	0.0693664442676723	0.0693664442676723	0.0693664442676723	0.0693664442676723	0.0693664442676723	0.0693664442676723	0.0693664442676723	0.0693664442676723	0.0693664442676723	0.0693664442676723	0.0693664442676723	0.0693664442676723	0.0693664442676723	0.0693664442676723	0.0693664442676723	0.0693664442676723	0.0693664442676723	0.0693664442676723	0.0693664442676723	0.0693664442676723
0.11354372011011689	0.1529629804850379	0.11501596602483709	0.1292659288725645	0.15473622097920178	0.15430010266364338	0.14807198098659075	0.1265596290177884	0.133849837583608	0.15438332812675248	0.10872551989317963	0.14429501948509293	0.12121647533968241	0.14391477002107747	0.14005236403798973	0.1918505920711018	0.13271478261761155	0.11837937967326695	0.15870716677180755	0.1032048098205178	0.13895014360162758	0.14694556898938851	0.13651014438036987	0.15609123540920264	0.19038619500015316	0.1284640264992831	0.15042048789491846	0.13056603277057352	0.11627649636236337	0.12342126456646846	0.12342126456646846	0.12342126456646846	0.12342126456646846	0.12342126456646846	0.12342126456646846	0.12342126456646846	0.12342126456646846	0.12342126456646846	0.12342126456646846	0.12342126456646846	0.12342126456646846	0.12342126456646846	0.12342126456646846	0.12342126456646846	0.12342126456646846	0.12342126456646846	0.12342126456646846	0.12342126456646846	0.12342126456646846	0.12342126456646846
0.11982494100470036	0.12278016485085258	0.10121496344211298	0.16403603357404709	0.09788650944583993	0.14611856829778494	0.13411558699678383	0.12992688925033885	0.11135440876478646	0.14467654067083507	0.1661229660512713	0.11421062551586503	0.1406396489204591	0.13839972781896212	0.12079936061538746	0.14450996320599127	0.11758949100558085	0.16665209970035574	0.09478582363283469	0.13578016599880977	0.12261815297986611	0.13432228668032362	0.1664488547785618	0.11451932090159798	0.09013102983151608	0.10867395829727257	0.15071667934295924	0.11737840454072328	0.1518527410245472	0.12102754141015815	0.11793414618730394	0.13194415898288978	0.12817070766808666	0.13300287079540304	0.12475353039987372	0.14502205404341706	0.12156878935718105	0.14668123263113414	0.1341250109941576	0.1341250109941576	0.1341250109941576	0.1341250109941576	0.1341250109941576	0.1341250109941576	0.1341250109941576	0.1341250109941576	0.1341250109941576	0.1341250109941576	0.1341250109941576	0.1341250109941576
0.03258601563060443	0.045709938219954484	0.08572136408593374	0.060200651548424494	0.03894141368351522	0.008431688235931836	0.03638280704170031	0.030753004772328823	0.0014544790719367654	0.04926449330456644	0.039411010765955684	0.003820129640975144	0.0463498230895027	0.049832030793938574	0.08257021080850027	0.06481096774444094	0.07017652887454204	0.06123882318427528	0.03340086061588598	0.03677371028435152	0.05902255297134592	0.026569659638223202	0.0780527645928428	0.03773204774381887	0.03959927123656683	0.0	0.058919038168454375	0.04791660320994472	0.03755236907760458	0.028843447945639308	0.05356137212000953	0.0004085612600250761	0.0	0.05193906201706038	0.045573762026008054	0.014874519449000832	0.05723191432947156	0.03571666391086806	0.07339477238837892	0.06248894315623586	0.048900795455521	0.028934955622617956	0.03891787553906948	0.03891787553906948	0.03891787553906948	0.03891787553906948	0.03891787553906948	0.03891787553906948	0.03891787553906948	0.03891787553906948
0.08586529527779184	0.07879124710222767	0.09067358434236432	0.06963669040380288	0.08137410631960781	0.07294055226900958	0.07538198714432533	0.08413126788041268	0.09258589014820183	0.08847290275124237	0.09720467408602755	0.07350287203919967	0.09611089254052496	0.10575855882961561	0.09168345008304943	0.07540621907117429	0.08215935528504019	0.061761800380490124	0.08778764493651932	0.06736896840709915	0.09725964061719575	0.07215159113776112	0.09742224620417594	0.07086216764813674	0.06566558734313431	0.06386846331501699	0.07795731886667272	0.08494592857121287	0.0814516237189428	0.0814516237189428	0.0814516237189428	0.0814516237189428	0.0814516237189428	0.0814516237189428	0.0814516237189428	0.0814516237189428	0.0814516237189428	0.0814516237189428	0.0814516237189428	0.0814516237189428	0.0814516237189428	0.0814516237189428	0.0814516237189428	0.0814516237189428	0.0814516237189428	0.0814516237189428	0.0814516237189428	0.0814516237189428	0.0814516237189428	0.0814516237189428
0.09150680835285865	0.12119795201284642	0.07714283014400515	0.09660410736204857	0.09168630336147501	0.08757386928111434	0.10511287521403717	0.10779510326272464	0.11668727616471969	0.09665027141326167	0.11953600373225048	0.10208041772743276	0.10822129228505052	0.11637983259315397	0.09924169661862164	0.10046084076536732	0.09870768677654701	0.08848601171455958	0.08516690701601376	0.1229141790153863	0.09735528008431901	0.12123858112723519	0.12294266009805897	0.11568629738802678	0.10818231881732768	0.11193430810267722	0.11193430810267722	0.11193430810267722	0.11193430810267722	0.11193430810267722	0.11193430810267722	0.11193430810267722	0.11193430810267722	0.11193430810267722	0.11193430810267722	0.11193430810267722	0.11193430810267722	0.11193430810267722	0.11193430810267722	0.11193430810267722	0.11193430810267722	0.11193430810267722	0.11193430810267722	0.11193430810267722	0.11193430810267722	0.11193430810267722	0.11193430810267722	0.11193430810267722	0.11193430810267722	0.11193430810267722
0.05781253678249909	0.06009856976648769	0.06971858129378289	0.05152997582054186	0.04998274448140741	0.05657438815849927	0.05711809799774091	0.05683121868448276	0.061727926826414974	0.0815841145719882	0.06761341508600435	0.057368666341814756	0.05139595161610596	0.06415448009838051	0.0673216284362216	0.06175942169247616	0.05356046232229615	0.04100073670986611	0.041994038049974376	0.06494636502022924	0.05582028958182684	0.060383327301028036	0.060383327301028036	0.060383327301028036	0.060383327301028036	0.060383327301028036	0.060383327301028036	0.060383327301028036	0.060383327301028036	0.060383327301028036	0.060383327301028036	0.060383327301028036	0.060383327301028036	0.060383327301028036	0.060383327301028036	0.060383327301028036	0.060383327301028036	0.060383327301028036	0.060383327301028036	0.060383327301028036	0.060383327301028036	0.060383327301028036	0.060383327301028036	0.060383327301028036	0.060383327301028036	0.060383327301028036	0.060383327301028036	0.060383327301028036	0.060383327301028036	0.060383327301028036
0.09689840572594258	0.11516015864677805	0.09893457779482215	0.07538793182700211	0.08720754429194727	0.0826357218276774	0.1057426576054933	0.09337754487950727	0.10152919966602567	0.08108571731790104	0.09977157431767285	0.09445497630038072	0.0925359864471713	0.12206719053948695	0.09687532810377696	0.10225313753500992	0.10445483409305321	0.10203475268539192	0.08808387427289849	0.09314217916853024	0.07850368336802362	0.09602380435800494	0.10631674538513142	0.10117027487156817	0.10117027487156817	0.10117027487156817	0.10117027487156817	0.10117027487156817	0.10117027487156817	0.10117027487156817	0.10117027487156817	0.10117027487156817	0.10117027487156817	0.10117027487156817	0.10117027487156817	0.10117027487156817	0.10117027487156817	0.10117027487156817	0.10117027487156817	0.10117027487156817	0.10117027487156817	0.10117027487156817	0.10117027487156817	0.10117027487156817	0.10117027487156817	0.10117027487156817	0.10117027487156817	0.10117027487156817	0.10117027487156817	0.10117027487156817
0.0709000428776845	0.07791669137918839	0.07263038330044638	0.07354039096457755	0.08026046978198004	0.09133569837280664	0.08165091436990392	0.08101027053555138	0.07134776992273803	0.07655122092663966	0.08685120833339559	0.07385963449404982	0.07249146111715485	0.08923121848296571	0.08888230056012675	0.0921757342752149	0.06195795896884764	0.08706306739744872	0.06871819860768862	0.0622380986192097	0.05326767469624755	0.057752886657728625	0.057752886657728625	0.057752886657728625	0.057752886657728625	0.057752886657728625	0.057752886657728625	0.057752886657728625	0.057752886657728625	0.057752886657728625	0.057752886657728625	0.057752886657728625	0.057752886657728625	0.057752886657728625	0.057752886657728625	0.057752886657728625	0.057752886657728625	0.057752886657728625	0.057752886657728625	0.057752886657728625	0.057752886657728625	0.057752886657728625	0.057752886657728625	0.057752886657728625	0.057752886657728625	0.057752886657728625	0.057752886657728625	0.057752886657728625	0.057752886657728625	0.057752886657728625
0.1010998377742283	0.10403266145579428	0.11789762430171642	0.1351982031444009	0.11410243180259654	0.12875140475553284	0.09864155448423564	0.11229575987531126	0.10892723390783107	0.10399322269600324	0.09150199626853756	0.11348878881859491	0.11072181111240882	0.11848060442932956	0.1290978494565557	0.1141436528409021	0.12068575955626475	0.10854360370267908	0.11201332785960014	0.0896296168142345	0.07971160358446726	0.10798805770107316	0.10329418326971734	0.13979192576923397	0.13858902529781644	0.13919047553352518	0.13919047553352518	0.13919047553352518	0.13919047553352518	0.13919047553352518	0.13919047553352518	0.13919047553352518	0.13919047553352518	0.13919047553352518	0.13919047553352518	0.13919047553352518	0.13919047553352518	0.13919047553352518	0.13919047553352518	0.13919047553352518	0.13919047553352518	0.13919047553352518	0.13919047553352518	0.13919047553352518	0.13919047553352518	0.13919047553352518	0.13919047553352518	0.13919047553352518	0.13919047553352518	0.13919047553352518
0.0810302649521651	0.1203735119977948	0.09193217831755066	0.12384950903433532	0.12733338015596601	0.12555598241701788	0.10226837750963637	0.10369078101257334	0.10588690562858712	0.08998806652227218	0.12008717714024668	0.08863166665988743	0.1268605277880919	0.13852794823104495	0.12598911273643246	0.10319747238417433	0.12201885416497725	0.13793475812081515	0.1234219915059429	0.11981406083133515	0.12161802616863902	0.12161802616863902	0.12161802616863902	0.12161802616863902	0.12161802616863902	0.12161802616863902	0.12161802616863902	0.12161802616863902	0.12161802616863902	0.12161802616863902	0.12161802616863902	0.12161802616863902	0.12161802616863902	0.12161802616863902	0.12161802616863902	0.12161802616863902	0.12161802616863902	0.12161802616863902	0.12161802616863902	0.12161802616863902	0.12161802616863902	0.12161802616863902	0.12161802616863902	0.12161802616863902	0.12161802616863902	0.12161802616863902	0.12161802616863902	0.12161802616863902	0.12161802616863902	0.12161802616863902
0.05203078622073961	0.04854547285677042	0.06339542569155779	0.0717168290023834	0.061810057322223985	0.06599881029681519	0.05558655341085487	0.06713243515705838	0.06818476229380781	0.07702633114156357	0.06832059882386603	0.07141422007698527	0.08258208065794662	0.06634791992081565	0.08864827491818562	0.05692696592770584	0.07723098658585335	0.07257073640145788	0.07232067090317032	0.0659998272001324	0.060125813712306755	0.07759545353036966	0.06886063362133821	0.06886063362133821	0.06886063362133821	0.06886063362133821	0.06886063362133821	0.06886063362133821	0.06886063362133821	0.06886063362133821	0.06886063362133821	0.06886063362133821	0.06886063362133821	0.06886063362133821	0.06886063362133821	0.06886063362133821	0.06886063362133821	0.06886063362133821	0.06886063362133821	0.06886063362133821	0.06886063362133821	0.06886063362133821	0.06886063362133821	0.06886063362133821	0.06886063362133821	0.06886063362133821	0.06886063362133821	0.06886063362133821	0.06886063362133821	0.06886063362133821
0.06959785866578203	0.06330540394239981	0.07814003021531502	0.06733382665776347	0.06964535305662578	0.08111161687459904	0.09133040518463592	0.09297681766666475	0.0665509488649756	0.0784415997941001	0.0723950606312933	0.08037530054142236	0.07969968247470542	0.08339487020346151	0.08010382600338124	0.09704483692229167	0.07009485810772989	0.08564185455965354	0.08273159280066515	0.08332982120065757	0.08303070700066136	0.08303070700066136	0.08303070700066136	0.08303070700066136	0.08303070700066136	0.08303070700066136	0.08303070700066136	0.08303070700066136	0.08303070700066136	0.08303070700066136	0.08303070700066136	0.08303070700066136	0.08303070700066136	0.08303070700066136	0.08303070700066136	0.08303070700066136	0.08303070700066136	0.08303070700066136	0.08303070700066136	0.08303070700066136	0.08303070700066136	0.08303070700066136	0.08303070700066136	0.08303070700066136	0.08303070700066136	0.08303070700066136	0.08303070700066136	0.08303070700066136	0.08303070700066136	0.08303070700066136
0.10744613594675029	0.1384674594553448	0.12548251570853003	0.12657819496787226	0.16762875412045863	0.14739587428209938	0.11072342471048216	0.1569265707920817	0.12261689885222443	0.1714468597280003	0.1516952487361554	0.14777754295870418	0.16874514627897344	0.13607478999605746	0.11410431869750479	0.12816882447185587	0.1366048424043977	0.12524204722689555	0.20113224553168915	0.12981568716864225	0.13717649945559174	0.14661688241932058	0.10453929475489886	0.1761959000184627	0.14984931690905026	0.12173294931381066	0.14193602292448515	0.09108590228860579	0.16027037183929976	0.16730243203839318	0.11424467511527288	0.11524882602040065	0.17447803291105374	0.14092272798804586	0.15393132746965538	0.1474270277288506	0.1474270277288506	0.1474270277288506	0.1474270277288506	0.1474270277288506	0.1474270277288506	0.1474270277288506	0.1474270277288506	0.1474270277288506	0.1474270277288506	0.1474270277288506	0.1474270277288506	0.1474270277288506	0.1474270277288506	0.1474270277288506
0.046521713902781175	0.10821927127632719	0.0875559028495802	0.07626529241351536	0.0690901920072666	0.0961169828916817	0.06847760395440601	0.08666236286029162	0.09408647895772661	0.06388671615710345	0.08881174043436782	0.05804234298269568	0.07418599597954835	0.06677809699706497	0.06342669807725461	0.07249235432943588	0.06795952620334524	0.06795952620334524	0.06795952620334524	0.06795952620334524	0.06795952620334524	0.06795952620334524	0.06795952620334524	0.06795952620334524	0.06795952620334524	0.06795952620334524	0.06795952620334524	0.06795952620334524	0.06795952620334524	0.06795952620334524	0.06795952620334524	0.06795952620334524	0.06795952620334524	0.06795952620334524	0.06795952620334524	0.06795952620334524	0.06795952620334524	0.06795952620334524	0.06795952620334524	0.06795952620334524	0.06795952620334524	0.06795952620334524	0.06795952620334524	0.06795952620334524	0.06795952620334524	0.06795952620334524	0.06795952620334524	0.06795952620334524	0.06795952620334524	0.06795952620334524
0.07515395586727398	0.08608554139674304	0.07361119366204577	0.09246403088456524	0.0925215113834847	0.08731765831524088	0.07560539385020017	0.06905089296402514	0.07260476567964348	0.09357002688734171	0.07247394326354512	0.0705244402776462	0.08673726078083839	0.06459873955600215	0.06939430662856545	0.07276409179880527	0.07117464138912363	0.0753009246859478	0.07403804906445817	0.09589202868880477	0.0901045473235967	0.09120064548669632	0.07474005841013472	0.0852044130258581	0.07997223571799641	0.07997223571799641	0.07997223571799641	0.07997223571799641	0.07997223571799641	0.07997223571799641	0.07997223571799641	0.07997223571799641	0.07997223571799641	0.07997223571799641	0.07997223571799641	0.07997223571799641	0.07997223571799641	0.07997223571799641	0.07997223571799641	0.07997223571799641	0.07997223571799641	0.07997223571799641	0.07997223571799641	0.07997223571799641	0.07997223571799641	0.07997223571799641	0.07997223571799641	0.07997223571799641	0.07997223571799641	0.07997223571799641
0.1306787552567983	0.19885390518619436	0.20431227329548932	0.19601344464167678	0.1937384003668487	0.22676558361097363	0.17191729606158168	0.1519159912678594	0.12299348347456707	0.1889082790474725	0.13478937408306185	0.14394921556754006	0.13409440448708787	0.17109480060391685	0.15322997660321877	0.12054890216285095	0.1412911015688905	0.13425230269948296	0.1377717021341867	0.1377717021341867	0.1377717021341867	0.1377717021341867	0.1377717021341867	0.1377717021341867	0.1377717021341867	0.1377717021341867	0.1377717021341867	0.1377717021341867	0.1377717021341867	0.1377717021341867	0.1377717021341867	0.1377717021341867	0.1377717021341867	0.1377717021341867	0.1377717021341867	0.1377717021341867	0.1377717021341867	0.1377717021341867	0.1377717021341867	0.1377717021341867	0.1377717021341867	0.1377717021341867	0.1377717021341867	0.1377717021341867	0.1377717021341867	0.1377717021341867	0.1377717021341867	0.1377717021341867	0.1377717021341867	0.1377717021341867
0.09159474990033978	0.08488987416594825	0.0797358661671002	0.08127952043762161	0.10226481473372837	0.09060487682906467	0.07424769412954874	0.08008587793443471	0.10273629731572222	0.07517452371524572	0.09888645846995336	0.08556918506617867	0.0760809643767522	0.11082276265532015	0.08385645499234283	0.08216406734465562	0.08803383891247885	0.10834336752623402	0.07733107754868444	0.08064086074586903	0.09067257948577648	0.08565672011582276	0.08565672011582276	0.08565672011582276	0.08565672011582276	0.08565672011582276	0.08565672011582276	0.08565672011582276	0.08565672011582276	0.08565672011582276	0.08565672011582276	0.08565672011582276	0.08565672011582276	0.08565672011582276	0.08565672011582276	0.08565672011582276	0.08565672011582276	0.08565672011582276	0.08565672011582276	0.08565672011582276	0.08565672011582276	0.08565672011582276	0.08565672011582276	0.08565672011582276	0.08565672011582276	0.08565672011582276	0.08565672011582276	0.08565672011582276	0.08565672011582276	0.08565672011582276
0.0969661623916965	0.10847293801216729	0.10901983460463577	0.11442264353014797	0.10471013563715152	0.11348725301488607	0.10009606033662233	0.1098514241441045	0.08344282085836256	0.08868004565561861	0.08606143325699059	0.08606143325699059	0.08606143325699059	0.08606143325699059	0.08606143325699059	0.08606143325699059	0.08606143325699059	0.08606143325699059	0.08606143325699059	0.08606143325699059	0.08606143325699059	0.08606143325699059	0.08606143325699059	0.08606143325699059	0.08606143325699059	0.08606143325699059	0.08606143325699059	0.08606143325699059	0.08606143325699059	0.08606143325699059	0.08606143325699059	0.08606143325699059	0.08606143325699059	0.08606143325699059	0.08606143325699059	0.08606143325699059	0.08606143325699059	0.08606143325699059	0.08606143325699059	0.08606143325699059	0.08606143325699059	0.08606143325699059	0.08606143325699059	0.08606143325699059	0.08606143325699059	0.08606143325699059	0.08606143325699059	0.08606143325699059	0.08606143325699059	0.08606143325699059
0.09100426742533842	0.09108420895310446	0.09276379971725943	0.0913990750602211	0.07277160794653083	0.07407226941813538	0.10852339557503334	0.0900773982434043	0.07742774878076528	0.09927895943306522	0.09587699616123962	0.09193917185863117	0.09090881907398358	0.09572348119072253	0.09337365737174035	0.08484849733872445	0.09737896840130084	0.12676635852328413	0.11207266346229248	0.11207266346229248	0.11207266346229248	0.11207266346229248	0.11207266346229248	0.11207266346229248	0.11207266346229248	0.11207266346229248	0.11207266346229248	0.11207266346229248	0.11207266346229248	0.11207266346229248	0.11207266346229248	0.11207266346229248	0.11207266346229248	0.11207266346229248	0.11207266346229248	0.11207266346229248	0.11207266346229248	0.11207266346229248	0.11207266346229248	0.11207266346229248	0.11207266346229248	0.11207266346229248	0.11207266346229248	0.11207266346229248	0.11207266346229248	0.11207266346229248	0.11207266346229248	0.11207266346229248	0.11207266346229248	0.11207266346229248
0.16619501766782213	0.18325480964507443	0.15090236724621878	0.16474472824120093	0.13646881792718882	0.13365649376283398	0.14263887305702608	0.1437586819729826	0.2029901286333061	0.17186522808907187	0.1185702141989018	0.20862962409148678	0.15686544091784982	0.21323524875953537	0.22658373153986727	0.14788002180989315	0.22814034998255592	0.18143414280752823	0.1556469561179988	0.15493414843729789	0.13435940531906693	0.1543482047453313	0.19823568436839833	0.19856975707878238	0.22708695434978027	0.18571199592645493	0.1555470794135876	0.11361598852846949	0.2124214559859217	0.13338711146040416	0.18092232155423812	0.15715471650732116	0.15715471650732116	0.15715471650732116	0.15715471650732116	0.15715471650732116	0.15715471650732116	0.15715471650732116	0.15715471650732116	0.15715471650732116	0.15715471650732116	0.15715471650732116	0.15715471650732116	0.15715471650732116	0.15715471650732116	0.15715471650732116	0.15715471650732116	0.15715471650732116	0.15715471650732116	0.15715471650732116
0.11693143950432482	0.12444401580263696	0.07649477520696953	0.0879205768250411	0.11015248445179329	0.0887763377579333	0.10175167689881204	0.10422330217509641	0.1678055993189075	0.1043833235435923	0.09854999746174409	0.10821553732640543	0.08739403665854426	0.09636003384373963	0.11882610708504222	0.10705718542279075	0.11591269174580612	0.08927593565546753	0.12225939804891839	0.11573125998088694	0.09706554804865165	0.125806784671055	0.13211318227548569	0.10787235581958633	0.119992769047536	0.119992769047536	0.119992769047536	0.119992769047536	0.119992769047536	0.119992769047536	0.119992769047536	0.119992769047536	0.119992769047536	0.119992769047536	0.119992769047536	0.119992769047536	0.119992769047536	0.119992769047536	0.119992769047536	0.119992769047536	0.119992769047536	0.119992769047536	0.119992769047536	0.119992769047536	0.119992769047536	0.119992769047536	0.119992769047536	0.119992769047536	0.119992769047536	0.119992769047536
0.09224275036177068	0.06699014472925677	0.09897766624354816	0.07242332695910257	0.1009270204138903	0.0645007534438953	0.08702715009603976	0.08068491706246579	0.10060778454315775	0.09371009577529665	0.09503814346135887	0.09437411961832776	0.09437411961832776	0.09437411961832776	0.09437411961832776	0.09437411961832776	0.09437411961832776	0.09437411961832776	0.09437411961832776	0.09437411961832776	0.09437411961832776	0.09437411961832776	0.09437411961832776	0.09437411961832776	0.09437411961832776	0.09437411961832776	0.09437411961832776	0.09437411961832776	0.09437411961832776	0.09437411961832776	0.09437411961832776	0.09437411961832776	0.09437411961832776	0.09437411961832776	0.09437411961832776	0.09437411961832776	0.09437411961832776	0.09437411961832776	0.09437411961832776	0.09437411961832776	0.09437411961832776	0.09437411961832776	0.09437411961832776	0.09437411961832776	0.09437411961832776	0.09437411961832776	0.09437411961832776	0.09437411961832776	0.09437411961832776	0.09437411961832776
0.11014622491797219	0.1445507941626621	0.13402892486813395	0.15554713660082348	0.15544926163208825	0.12186212843026148	0.11898749834751077	0.17114174726852233	0.18878276479721642	0.09845768003778742	0.16942828526537923	0.14050277717533327	0.13958192836265054	0.14761281866550358	0.16538566190705356	0.18673571019229024	0.18432144245426063	0.1384314081738187	0.16137642531403965	0.16137642531403965	0.16137642531403965	0.16137642531403965	0.16137642531403965	0.16137642531403965	0.16137642531403965	0.16137642531403965	0.16137642531403965	0.16137642531403965	0.16137642531403965	0.16137642531403965	0.16137642531403965	0.16137642531403965	0.16137642531403965	0.16137642531403965	0.16137642531403965	0.16137642531403965	0.16137642531403965	0.16137642531403965	0.16137642531403965	0.16137642531403965	0.16137642531403965	0.16137642531403965	0.16137642531403965	0.16137642531403965	0.16137642531403965	0.16137642531403965	0.16137642531403965	0.16137642531403965	0.16137642531403965	0.16137642531403965
0.12903111495351974	0.12503679074468096	0.10299760463743386	0.17848976689839466	0.1091503843552016	0.09393452862817699	0.11823147926259814	0.12447306731509362	0.11328965802995448	0.12364287734297923	0.0933933537987808	0.09617983361651153	0.10519433998628393	0.11359362986453703	0.14335297182038198	0.1284733008424595	0.1284733008424595	0.1284733008424595	0.1284733008424595	0.1284733008424595	0.1284733008424595	0.1284733008424595	0.1284733008424595	0.1284733008424595	0.1284733008424595	0.1284733008424595	0.1284733008424595	0.1284733008424595	0.1284733008424595	0.1284733008424595	0.1284733008424595	0.1284733008424595	0.1284733008424595	0.1284733008424595	0.1284733008424595	0.1284733008424595	0.1284733008424595	0.1284733008424595	0.1284733008424595	0.1284733008424595	0.1284733008424595	0.1284733008424595	0.1284733008424595	0.1284733008424595	0.1284733008424595	0.1284733008424595	0.1284733008424595	0.1284733008424595	0.1284733008424595	0.1284733008424595
0.11149059276563678	0.07998448355677268	0.1123808849805972	0.08819230010677886	0.12157195915173653	0.14056918896305773	0.1146968788767078	0.0805985627454317	0.1476685084347018	0.0764870599463321	0.13520771664612732	0.0934623351040295	0.11854305097573274	0.1329282941035314	0.10852941552269064	0.10879709738488477	0.14249367740019764	0.09456863261722599	0.16330461105476834	0.08975505113814755	0.1450340944895223	0.12458683397374719	0.0840777963658541	0.11766423437571533	0.10797787908927883	0.11547286618085463	0.11841895962354258	0.1333123807233064	0.12586567017342448	0.12586567017342448	0.12586567017342448	0.12586567017342448	0.12586567017342448	0.12586567017342448	0.12586567017342448	0.12586567017342448	0.12586567017342448	0.12586567017342448	0.12586567017342448	0.12586567017342448	0.12586567017342448	0.12586567017342448	0.12586567017342448	0.12586567017342448	0.12586567017342448	0.12586567017342448	0.12586567017342448	0.12586567017342448	0.12586567017342448	0.12586567017342448
0.09005359522207931	0.0895425327281387	0.12366775334958545	0.10103433856381455	0.1537790496457034	0.1091652402500004	0.11293219596241957	0.13729733560867877	0.12063263129497878	0.09342527247572426	0.10885554801055522	0.09611624946588165	0.11752065971815702	0.09064505024366598	0.1058209983676614	0.12066019474027488	0.12369302415680807	0.08918040241110477	0.12273026153321973	0.12360904982687738	0.09667619124434287	0.1464045320126285	0.10298350785181368	0.12469401993222111	0.12469401993222111	0.12469401993222111	0.12469401993222111	0.12469401993222111	0.12469401993222111	0.12469401993222111	0.12469401993222111	0.12469401993222111	0.12469401993222111	0.12469401993222111	0.12469401993222111	0.12469401993222111	0.12469401993222111	0.12469401993222111	0.12469401993222111	0.12469401993222111	0.12469401993222111	0.12469401993222111	0.12469401993222111	0.12469401993222111	0.12469401993222111	0.12469401993222111	0.12469401993222111	0.12469401993222111	0.12469401993222111	0.12469401993222111
0.10039627669149725	0.13506913908165227	0.12123817015976779	0.09452797687981357	0.1156931954090198	0.0991134624080132	0.13006820761798268	0.15184944721911803	0.11154779361083732	0.09872220189083405	0.09521935208444333	0.07730013530261692	0.10695834404081159	0.11834801877816126	0.0878086882939557	0.10715154733818193	0.11478666905779228	0.08980399249275658	0.1025552675511999	0.10392231096186319	0.10712361612506255	0.10552296354346288	0.10552296354346288	0.10552296354346288	0.10552296354346288	0.10552296354346288	0.10552296354346288	0.10552296354346288	0.10552296354346288	0.10552296354346288	0.10552296354346288	0.10552296354346288	0.10552296354346288	0.10552296354346288	0.10552296354346288	0.10552296354346288	0.10552296354346288	0.10552296354346288	0.10552296354346288	0.10552296354346288	0.10552296354346288	0.10552296354346288	0.10552296354346288	0.10552296354346288	0.10552296354346288	0.10552296354346288	0.10552296354346288	0.10552296354346288	0.10552296354346288	0.10552296354346288
0.12749965398413027	0.1495418878573821	0.12816601389075535	0.09555256727326474	0.15422083750918567	0.10771926302514763	0.1495114730073955	0.1267159254652889	0.13840344084923026	0.1198046954555464	0.12012578434214338	0.09809382110449177	0.15184910178116984	0.12989763876867616	0.14862780064948394	0.09584304685207862	0.12074734301526069	0.13122897851300572	0.1259881607641332	0.1259881607641332	0.1259881607641332	0.1259881607641332	0.1259881607641332	0.1259881607641332	0.1259881607641332	0.1259881607641332	0.1259881607641332	0.1259881607641332	0.1259881607641332	0.1259881607641332	0.1259881607641332	0.1259881607641332	0.1259881607641332	0.1259881607641332	0.1259881607641332	0.1259881607641332	0.1259881607641332	0.1259881607641332	0.1259881607641332	0.1259881607641332	0.1259881607641332	0.1259881607641332	0.1259881607641332	0.1259881607641332	0.1259881607641332	0.1259881607641332	0.1259881607641332	0.1259881607641332	0.1259881607641332	0.1259881607641332
0.06521850041079229	0.07891408394473298	0.07414075394299045	0.09427731468387146	0.10082930278206861	0.07391209515587054	0.05403187973279241	0.06183809861127097	0.09502939670521128	0.06893568524626151	0.07550574534036852	0.08224343002582782	0.09845547060000175	0.08793674296690869	0.08934278893337862	0.10146319907279433	0.10666324556963765	0.08046348315342602	0.096297096001889	0.07580010333893497	0.08604859967041198	0.08604859967041198	0.08604859967041198	0.08604859967041198	0.08604859967041198	0.08604859967041198	0.08604859967041198	0.08604859967041198	0.08604859967041198	0.08604859967041198	0.08604859967041198	0.08604859967041198	0.08604859967041198	0.08604859967041198	0.08604859967041198	0.08604859967041198	0.08604859967041198	0.08604859967041198	0.08604859967041198	0.08604859967041198	0.08604859967041198	0.08604859967041198	0.08604859967041198	0.08604859967041198	0.08604859967041198	0.08604859967041198	0.08604859967041198	0.08604859967041198	0.08604859967041198	0.08604859967041198
0.08762411649649907	0.1254299279659393	0.1092974041176336	0.12480980108137811	0.09610836227454528	0.09596359393110677	0.1914826839757097	0.18488772094034173	0.11944894344700259	0.11744114307388732	0.12073544960571966	0.20663601745143328	0.1851184598501858	0.15239911549333013	0.1700029594137374	0.2066561213738992	0.18614861235336153	0.2009758338945193	0.18956642252783704	0.18502877071629856	0.20124896524594058	0.2170970185209468	0.2046221084707759	0.21460169313249855	0.2568544626741008	0.21963078407473355	0.20608665535926962	0.2338669822907193	0.2071126898118019	0.23998201248954365	0.24700950761863924	0.2009431509207156	0.23030467864269755	0.23684997681525605	0.26006123172253753	0.1929642586557354	0.20753495460077453	0.21374414760546012	0.23306098695763666	0.21364522904806194	0.24081520213337024	0.22723021559071607	0.22723021559071607	0.22723021559071607	0.22723021559071607	0.22723021559071607	0.22723021559071607	0.22723021559071607	0.22723021559071607	0.22723021559071607
0.09208010027886854	0.14342809685107674	0.0038006091515426265	0.11039289124219849	0.13915587772315624	0.07990988174444094	0.13881924012834065	0.10400115598697851	0.045309757238142186	0.23066319722351034	0.16714865996008602	0.16374441514531465	0.1420879247016487	0.10176609207755274	0.2679982315312066	0.2982318984231359	0.21139142316785606	0.20094308110288886	0.22137278131594473	0.2306828444665033	0.2848025976088442	0.3104842102125723	0.22910604481652755	0.2583274889268108	0.37478240809534596	0.21705997112536576	0.2107493231048192	0.24053143406898125	0.25913773452844313	0.13951920734253115	0.32342144739592305	0.1997437649299487	0.2976831482967839	0.17215271079964173	0.25104019869477723	0.2107149753311825	0.25814218648910103	0.2553519559029311	0.21200018779395613	0.23897738280006797	0.27309432788403487	0.17354764730118202	0.21604021591804123	0.2200801338388116	0.2637252016078904	0.2580247644158463	0.26087498301186834	0.26087498301186834	0.26087498301186834	0.26087498301186834
0.07169744327429534	0.0829293079997048	0.09158964793449863	0.08095718760115493	0.08017430622740303	0.06982000633679343	0.08225279770736274	0.07175394668110172	0.07646889558742052	0.09375902052683341	0.1094879545921181	0.09475882300177815	0.0881195144058073	0.09122823515100924	0.08200307884182048	0.07514291332585464	0.0725604688787678	0.07197798745618725	0.06241901983040816	0.09456935334405667	0.08272055932295769	0.06954863460153055	0.0758491631825173	0.09150348429614884	0.0750823646687115	0.09992420522476432	0.098210916924491	0.10555276893577539	0.08485863239110211	0.0697620520239361	0.09856866195982017	0.07471588982741445	0.07478986424494495	0.10153762898103122	0.0778098599620517	0.08151779093068111	0.10015219328661329	0.08469923577485992	0.07408459883230362	0.08453101535538801	0.06560191090622826	0.07506646313080814	0.07506646313080814	0.07506646313080814	0.07506646313080814	0.07506646313080814	0.07506646313080814	0.07506646313080814	0.07506646313080814	0.07506646313080814
0.10825909959982312	0.11664729975804006	0.08930127595144563	0.10621095289979215	0.08593531224273364	0.09446279572746977	0.09005439936955001	0.07543295449182631	0.10724331420690549	0.07667469587850527	0.0905865629760336	0.09012941992930203	0.10114350026569731	0.0974504873878015	0.12552149030680387	0.0934802830999965	0.09832635794313332	0.10359817821733763	0.08425126312514515	0.10692106311839715	0.09316897532359002	0.09641646588094573	0.11373398273861698	0.10377960390659133	0.09278003060832275	0.10425473834514791	0.10776267981889945	0.11696998979488843	0.09191489500209926	0.09602207986800083	0.1028991447631582	0.09741617543015567	0.1290400371752381	0.1072931027103952	0.10205713661894708	0.10845809325591628	0.11643646475670974	0.08612395542355258	0.13152886837631847	0.09047439398580381	0.12349018133210767	0.10220878814230797	0.11127352347321531	0.08116631661447841	0.10410869615078304	0.11242885491324334	0.10826877553201318	0.10826877553201318	0.10826877553201318	0.10826877553201318
0.14371092079924766	0.17394389243063632	0.16144651077776795	0.17534272075863674	0.13078802719080396	0.1410007599178166	0.21015576362619978	0.1587243184683808	0.15544250664811637	0.2061928414460182	0.14809177272616747	0.1987989793233815	0.1985457425434131	0.16653123943431103	0.1895073996552783	0.22167674732569712	0.16527740233005211	0.1787030796450187	0.15508618147679076	0.13276504453056195	0.18231143854604326	0.17853972503667695	0.16124070774865823	0.2068784769238379	0.1469129602150739	0.17149701351357713	0.17923395994993643	0.20860867455028953	0.16288042693651716	0.1651905684072423	0.18961785300511777	0.1804780422839221	0.2069700330772877	0.14080839128388103	0.16506091608362555	0.2126365560020614	0.19510614396005554	0.22465013208904505	0.20585948872084633	0.21917727234666493	0.18441483981077472	0.25143971946085	0.14365034690654352	0.19754503318369676	0.19754503318369676	0.19754503318369676	0.19754503318369676	0.19754503318369676	0.19754503318369676	0.19754503318369676
0.13064161028407917	0.17610173681797628	0.14998027411961087	0.12940318951393373	0.1598919898541104	0.15890508967228822	0.13597775068346665	0.15273511398469555	0.17773414827765918	0.13508395783126098	0.17690582107051295	0.12705054474594712	0.15197818290823004	0.15197818290823004	0.15197818290823004	0.15197818290823004	0.15197818290823004	0.15197818290823004	0.15197818290823004	0.15197818290823004	0.15197818290823004	0.15197818290823004	0.15197818290823004	0.15197818290823004	0.15197818290823004	0.15197818290823004	0.15197818290823004	0.15197818290823004	0.15197818290823004	0.15197818290823004	0.15197818290823004	0.15197818290823004	0.15197818290823004	0.15197818290823004	0.15197818290823004	0.15197818290823004	0.15197818290823004	0.15197818290823004	0.15197818290823004	0.15197818290823004	0.15197818290823004	0.15197818290823004	0.15197818290823004	0.15197818290823004	0.15197818290823004	0.15197818290823004	0.15197818290823004	0.15197818290823004	0.15197818290823004	0.15197818290823004
0.13278895418594874	0.13685611714301066	0.1401494355970134	0.16245135618962997	0.11933734497517379	0.11714544338253678	0.1340904097979381	0.14491218741585232	0.14012936532284226	0.1645749531934655	0.16714715750097273	0.16954346939032816	0.1527316466154103	0.12712284829175313	0.1522414437573501	0.1290091890056055	0.12421533748828087	0.14530798494523578	0.12469973847356272	0.15037641732940155	0.1513988423121933	0.14203537905734953	0.12278976585444942	0.12385216422822051	0.14038774298435036	0.14634943496908864	0.14216216007497673	0.1512813650191413	0.1409796757142711	0.17222815216000154	0.15191644428279702	0.1526511421710332	0.11572006806537614	0.13027398038890384	0.12326121092292014	0.14721862813395598	0.11895436476643738	0.1638792998608753	0.13374411753421614	0.13325276619811535	0.11327372120684653	0.12326324370248094	0.12326324370248094	0.12326324370248094	0.12326324370248094	0.12326324370248094	0.12326324370248094	0.12326324370248094	0.12326324370248094	0.12326324370248094
0.08752794801088119	0.08448130501717802	0.08036621546854641	0.09413596990898562	0.07101691118538003	0.07807415730783558	0.07085387803530051	0.07979941479397698	0.08403692063625955	0.07196976031187152	0.08322334434644439	0.09367186377397499	0.08541695123191398	0.06862377340779136	0.07893352851597692	0.07035710776665886	0.08480741576907357	0.07273620238111979	0.06482604962875918	0.08139012351014976	0.0859058707704958	0.06889295464479303	0.09170358482001063	0.08841901419994183	0.061885061706033063	0.06451748431563853	0.08873856372330277	0.08650441045369449	0.0711842523863722	0.08335724717217187	0.09136282932472906	0.06473383582622129	0.08249475681204202	0.08537829092897255	0.0840491640365024	0.08561320477748209	0.08902130871872216	0.09187540647155917	0.07653875588803631	0.07920751438388678	0.08025548263810581	0.08128342978087946	0.06899508253861074	0.07734118371265919	0.060174247314907836	0.06875771551378351	0.06875771551378351	0.06875771551378351	0.06875771551378351	0.06875771551378351
0.2726910034575533	0.0	0.0031948004556801354	0.5515433395475968	0.27608002557715117	0.3756249833134276	0.0006365995858156984	0.010909770282507199	0.0	0.11493251114442345	0.0031543998317725805	0.0	0.3255396333320804	0.28319879644207013	0.0	0.27608002557715117	0.12573400902445903	0.0	0.27608002557715117	0.2831759332594835	0.2234438565274848	0.02951393642677853	0.0	0.0642299976119733	0.33332085555606505	0.28319879644207013	0.0	0.1880417854401558	0.31989749527921196	0.28319879644207013	0.07003262028951518	0.23629957797536352	0.27825146857442196	0.02951393642677853	0.701302618081895	0.28002187428460384	0.11484246363628893	0.0	0.11484246363628893	0.0	0.38298218585727795	0.45636505626468044	0.30888210672455607	0.27608002557715117	0.06501011034928682	0.17054506796321903	0.17054506796321903	0.17054506796321903	0.17054506796321903	0.17054506796321903
0.16178326355298994	0.1635835157725766	0.1975131692559223	0.16636615384838363	0.22458819923495185	0.13776245871017323	0.11583362875931409	0.13247585661787145	0.1506703299173885	0.16292801297551493	0.17729537686980598	0.16869047873314436	0.11215912750697153	0.21142105975146272	0.1378887305944849	0.1816224729787958	0.16243404921842902	0.15167820157266235	0.17097324816895573	0.1314713334124959	0.20295247301450778	0.1972849415662705	0.20027936190335274	0.19157724137979387	0.21613129958439128	0.1835284056897402	0.1375799956982842	0.20351254774191516	0.18218909398535338	0.11780185902041446	0.14579484424024453	0.1535879695840659	0.21669695241581782	0.13775423950061785	0.13141171714354907	0.16340306326502238	0.20587751286856784	0.17745181756482123	0.1895703368397934	0.1483897278115087	0.19167187999691193	0.15531348015564317	0.21474248339181073	0.18502798177372695	0.18502798177372695	0.18502798177372695	0.18502798177372695	0.18502798177372695	0.18502798177372695	0.18502798177372695
0.10334049586459287	0.14804708787275173	0.16442484690381085	0.13024355347089311	0.13244471141733014	0.12860732088186627	0.13194659826243485	0.16679812111045136	0.12265937039549256	0.11801008321545013	0.12498184597279209	0.14788218881922113	0.12966837576738835	0.11719647249944914	0.1565562962850108	0.13916772397427202	0.12087741192984296	0.11949538124114768	0.18276911758640352	0.17867440207290675	0.12348585758281383	0.1568803091092812	0.15407073936723684	0.17232954759433208	0.18243861834669578	0.12363074694648242	0.1229752769597791	0.12885437901018493	0.1282860624203941	0.14896083227986334	0.11086445577143614	0.12723696344851865	0.151279586701575	0.1658111459006635	0.16570491495859196	0.17296771492691299	0.13651642749578213	0.12407942214120349	0.1419830456258662	0.1487213729230713	0.14535220927446876	0.14535220927446876	0.14535220927446876	0.14535220927446876	0.14535220927446876	0.14535220927446876	0.14535220927446876	0.14535220927446876	0.14535220927446876	0.14535220927446876
0.19758964495137044	0.20522036832939033	0.18288404041049283	0.17211193820709264	0.22236184954519972	0.17114156286496243	0.19173591646182683	0.18641439741443339	0.18152950498808426	0.15266724727792116	0.1847817704925557	0.248243983208324	0.1648294455035295	0.18887287548422046	0.17705709285832805	0.1674031218750347	0.15786181361441368	0.2054821681310013	0.18477013673578913	0.17787579215692154	0.16155726656731195	0.195200606121646	0.1415654764636425	0.1722091194089661	0.15491420717334506	0.17659621077080018	0.20044869838770066	0.1821973779975706	0.15894637706341744	0.21553958056233727	0.14579755759695473	0.1768926888921817	0.19901240217085991	0.17176392810654434	0.19586265927946153	0.16180000978766207	0.1935148134615048	0.19239978893512297	0.19833011943157253	0.19853113657739152	0.1459817162225883	0.1722564263999899	0.1722564263999899	0.1722564263999899	0.1722564263999899	0.1722564263999899	0.1722564263999899	0.1722564263999899	0.1722564263999899	0.1722564263999899
0.06911343633050547	0.06961670695712388	0.08601242016923184	0.07695545416718216	0.07540170743506654	0.12096855980732782	0.08165351271805604	0.08623037365086239	0.09992816390824229	0.07424083394378454	0.10182689687436168	0.09026341837526117	0.1015696747848415	0.12193955127476612	0.09180423470316539	0.08612776557889797	0.09206520197816284	0.09777705782673872	0.07380950995303712	0.08280341895738284	0.09286551445352985	0.09373374053541617	0.10614962221630535	0.09011006875325761	0.09275955351722673	0.08471150518935608	0.11607214444970626	0.08897036288173367	0.08779728716403236	0.10073209318063044	0.10681532519950611	0.10114020467464616	0.09551038139450121	0.11008350035954621	0.08748247922477903	0.09363282574927455	0.11143518265953896	0.06336981504788003	0.0930482019300537	0.08550468048057613	0.10190811142500601	0.10114952706555051	0.0909411937648932	0.10613288125395541	0.0783736791644679	0.11851522428849502	0.10320634988290543	0.09936115251974201	0.08820149060382933	0.09821961762689181
0.0	0.33264162476707904	0.35822839052300187	0.3667041043036	0.35684675404587624	0.32477950030693004	0.2094074711322168	0.528672352656447	0.0548753886567043	0.385515812979569	0.3394715685954831	0.41972997757802577	0.14589988229554599	0.26454398042288546	0.27737629713361583	0.4415635864080042	0.3753118303475365	0.41339791520335417	0.5569122423679032	0.5745483636046216	0.23084665965600717	0.4515654216603314	0.5868555255498327	0.45662584060904565	0.38119655115167905	0.41745369854085196	0.731921755328778	0.4286249438934038	0.4564825590743614	0.46288860182476865	0.5296406917312835	0.4493404981328364	0.31865768291297103	0.36671566538694933	0.39827400149173126	0.38682714595490997	0.44285268201079886	0.34987460491053946	0.54830257384593	0.19493526300494673	0.363809811170538	0.3930127004392389	0.5198935664915288	0.3959949067659678	0.49394270264527973	0.5519080569714098	0.41960861174114106	0.06373776745317734	0.4803178616922238	0.5169942718723824
0.12080927472473323	0.14356391967050502	0.14955888032945908	0.16936742152567003	0.12833527637894246	0.16457480878468103	0.14602003301923466	0.17494036649920788	0.22223786651499966	0.18312035072807736	0.1787890245326255	0.18399162106814276	0.18842464581354054	0.18474159979242277	0.16518033598791207	0.1517398729046009	0.19675753628890033	0.22247956044160577	0.17788407645401905	0.23028323738316897	0.1742928323863406	0.17050092929686125	0.23454385766570945	0.15308389331635247	0.16663038434897212	0.16252323239365632	0.18154758475463068	0.1665160107722844	0.2164267116701733	0.18506403231431093	0.15526462015583406	0.20108921234476132	0.17254287145587283	0.17568494871415832	0.19693226831458813	0.17492928020394496	0.2287609829235066	0.1442753527751978	0.18391432739937652	0.138831794125366	0.16447699532835608	0.16440407982166674	0.16925612480854557	0.16324337035666572	0.20944893236938822	0.15887733290950037	0.12904805643659975	0.16834186209925042	0.1685631863842703	0.1881303471147047
0.07796855723372925	0.07960489668195889	0.09776567048219774	0.07418709080790738	0.07916737352336421	0.07180162666778034	0.07815901030776348	0.07868955893715864	0.08201741284641811	0.09982449664726631	0.09289061486130647	0.09970899630925635	0.07844564372247505	0.09125818462698264	0.08215505304405692	0.0913687842845382	0.08403563489406779	0.06910607656345032	0.0969167828306624	0.08213233072483406	0.09060744453734394	0.10658501031156843	0.09490553127351423	0.06985517172153581	0.08732280357871472	0.06379269072342245	0.09605219315501197	0.07762770360079957	0.08397326996701558	0.08603090034914379	0.07811646764995525	0.0629384335113191	0.0976152042438416	0.10304911957099294	0.11739885450267286	0.09054974205478504	0.07511690666347745	0.09238509049457436	0.12409307274904971	0.07716914564145372	0.09990642975220997	0.10750594387106129	0.10723785562449548	0.09712264844125118	0.10674118676126476	0.08378378409585396	0.09604517738417888	0.09026857000379139	0.08970034797475959	0.10252817537504996
0.12008804404974033	0.10459309292384712	0.11283529624400927	0.11987121052607266	0.11941782363029399	0.12933442226890585	0.1284788679864298	0.11652400380338775	0.11556125102924589	0.13512634971564083	0.11150796331403368	0.11614113559437826	0.1081509697796808	0.1362268024039002	0.1385576289637013	0.17142093842247455	0.1796221880171918	0.12534294992374154	0.14297944081503472	0.1410640635327566	0.14377623154380106	0.12806102118379412	0.17004792660794135	0.12463588946050547	0.12400096326973406	0.12040583475662901	0.1366764236742878	0.1508138010936586	0.1569810976614166	0.10616513276113644	0.134592117720292	0.18554696140983334	0.1422299756592484	0.12063540804526147	0.13367795127720924	0.09703777496405121	0.11083924195760018	0.12894639573057834	0.15514673085239006	0.12249027070741167	0.12347161924275307	0.10225260197022124	0.11751125390985012	0.1263139409560627	0.12894617618763402	0.12912563131863095	0.1301194875074837	0.12667004314616223	0.13871014998754305	0.152802196295195
0.08829058014769482	0.10213250334903651	0.0770713150513615	0.09683082540761744	0.06260438203586507	0.06545704998846959	0.12364617072786115	0.07193863663681294	0.07396943638291745	0.07612629063960631	0.07884213668171824	0.0808198248345208	0.08857281001997781	0.05656336418698797	0.08719338679050642	0.08894785944463748	0.11483823564686692	0.0841536645385286	0.07879019363681147	0.0888029834386201	0.09615052833295855	0.09151556151841088	0.0926094581060194	0.07677473750565766	0.09134586572141318	0.0807364455197205	0.08287601598661967	0.08211310505564182	0.08765566368988623	0.07761832740709344	0.08767779081441383	0.09095559572105773	0.10970543566707634	0.08378961255183429	0.09092204726999338	0.09282583656331324	0.08934029181482933	0.08264906997294949	0.10041712458332261	0.07022697318703698	0.09366777053871192	0.0839811284339456	0.07693856499093413	0.08045984671243987	0.08045984671243987	0.08045984671243987	0.08045984671243987	0.08045984671243987	0.08045984671243987	0.08045984671243987
0.13620726132071245	0.17239768057901622	0.1431685941237593	0.1802719190428394	0.16492960101648602	0.19908892164686204	0.16108298685086184	0.16331618783151908	0.1416848636757456	0.13205154888275422	0.140922332081709	0.13648694048223162	0.13648694048223162	0.13648694048223162	0.13648694048223162	0.13648694048223162	0.13648694048223162	0.13648694048223162	0.13648694048223162	0.13648694048223162	0.13648694048223162	0.13648694048223162	0.13648694048223162	0.13648694048223162	0.13648694048223162	0.13648694048223162	0.13648694048223162	0.13648694048223162	0.13648694048223162	0.13648694048223162	0.13648694048223162	0.13648694048223162	0.13648694048223162	0.13648694048223162	0.13648694048223162	0.13648694048223162	0.13648694048223162	0.13648694048223162	0.13648694048223162	0.13648694048223162	0.13648694048223162	0.13648694048223162	0.13648694048223162	0.13648694048223162	0.13648694048223162	0.13648694048223162	0.13648694048223162	0.13648694048223162	0.13648694048223162	0.13648694048223162
0.11392476510653808	0.13181191872765197	0.19507322231217172	0.17557223412598283	0.1831140337143682	0.14683213248885948	0.16497308310161385	0.16497308310161385	0.16497308310161385	0.16497308310161385	0.16497308310161385	0.16497308310161385	0.16497308310161385	0.16497308310161385	0.16497308310161385	0.16497308310161385	0.16497308310161385	0.16497308310161385	0.16497308310161385	0.16497308310161385	0.16497308310161385	0.16497308310161385	0.16497308310161385	0.16497308310161385	0.16497308310161385	0.16497308310161385	0.16497308310161385	0.16497308310161385	0.16497308310161385	0.16497308310161385	0.16497308310161385	0.16497308310161385	0.16497308310161385	0.16497308310161385	0.16497308310161385	0.16497308310161385	0.16497308310161385	0.16497308310161385	0.16497308310161385	0.16497308310161385	0.16497308310161385	0.16497308310161385	0.16497308310161385	0.16497308310161385	0.16497308310161385	0.16497308310161385	0.16497308310161385	0.16497308310161385	0.16497308310161385	0.16497308310161385
0.3262219043531267	0.41171918911428096	0.3942237061829041	0.48474007161066274	0.3637608060368076	0.46716962597952294	0.4337100747562246	0.45159186247268013	0.3855534101285301	0.41635672415741193	0.47482669636664615	0.4266784963237879	0.44451300667498506	0.4148720406509553	0.5086502071024023	0.47099165814594457	0.46992190672992484	0.40102625049867724	0.268814504301131	0.42199778585597775	0.4323649476516763	0.4264795029149027	0.44352674429960376	0.3881304977422649	0.4730632905999451	0.3281235578500131	0.36392442933521135	0.3786884962328408	0.4274036655268065	0.30711521884595416	0.3400323097880299	0.43654599232089936	0.442712919129093	0.43552715418897153	0.3262991197573393	0.40422744509137937	0.3652632824243593	0.3652632824243593	0.3652632824243593	0.3652632824243593	0.3652632824243593	0.3652632824243593	0.3652632824243593	0.3652632824243593	0.3652632824243593	0.3652632824243593	0.3652632824243593	0.3652632824243593	0.3652632824243593	0.3652632824243593
0.10191330399862866	0.08193498550390167	0.0999568656240761	0.12507708844388368	0.1069619124460903	0.11339322080314672	0.10379467168136788	0.1252935883082475	0.13258572373461736	0.09881087212874207	0.10112954344675784	0.09994884450630154	0.1092659768315452	0.10279317599871117	0.15071992636021644	0.09692523704536578	0.10803074913713571	0.11997367677071141	0.11624646992655836	0.12830328367157992	0.1069328675223011	0.10175113803914651	0.10218683292914857	0.07659033743750365	0.10511685647908177	0.10674415553603775	0.11293835259573082	0.10984125406588427	0.10984125406588427	0.10984125406588427	0.10984125406588427	0.10984125406588427	0.10984125406588427	0.10984125406588427	0.10984125406588427	0.10984125406588427	0.10984125406588427	0.10984125406588427	0.10984125406588427	0.10984125406588427	0.10984125406588427	0.10984125406588427	0.10984125406588427	0.10984125406588427	0.10984125406588427	0.10984125406588427	0.10984125406588427	0.10984125406588427	0.10984125406588427	0.10984125406588427
0.13286275617214932	0.13289976273435591	0.1466150647868315	0.17154315280730176	0.15133715608498735	0.17514529612893018	0.1474483339743748	0.1311430182519983	0.1348814362734162	0.184041147255108	0.14610326594412387	0.13410807550050366	0.16771516892472624	0.12642864776915982	0.15002260825844704	0.17511634814626442	0.15065520465674231	0.14524540836991218	0.132692665007373	0.1597699679365167	0.14623131647194484	0.14623131647194484	0.14623131647194484	0.14623131647194484	0.14623131647194484	0.14623131647194484	0.14623131647194484	0.14623131647194484	0.14623131647194484	0.14623131647194484	0.14623131647194484	0.14623131647194484	0.14623131647194484	0.14623131647194484	0.14623131647194484	0.14623131647194484	0.14623131647194484	0.14623131647194484	0.14623131647194484	0.14623131647194484	0.14623131647194484	0.14623131647194484	0.14623131647194484	0.14623131647194484	0.14623131647194484	0.14623131647194484	0.14623131647194484	0.14623131647194484	0.14623131647194484	0.14623131647194484
0.09482479714365241	0.08479038881486822	0.09029081708735653	0.08292934121225488	0.10951799132565229	0.09150664105930152	0.10280686484539889	0.09787811986025963	0.09644497199212186	0.11162947183470351	0.11833090674600806	0.12437254400242302	0.08893576910383355	0.13105364387889915	0.10251954747987185	0.11644295474147776	0.11995843951589695	0.09967885558563218	0.09892342551974147	0.08967238505197012	0.09226895111964935	0.07938559659484166	0.12123627945995205	0.10955379230211199	0.11319780663588805	0.10588629727643414	0.11971647453613495	0.08985234434073272	0.10829504640801464	0.09638128772335067	0.10535235245985565	0.10855712412665125	0.12993367038771841	0.08926129890220759	0.1322427411201214	0.10867265924952076	0.124498826939597	0.11658574309455888	0.11658574309455888	0.11658574309455888	0.11658574309455888	0.11658574309455888	0.11658574309455888	0.11658574309455888	0.11658574309455888	0.11658574309455888	0.11658574309455888	0.11658574309455888	0.11658574309455888	0.11658574309455888
0.102656511330348	0.1284940155837241	0.15881710186742526	0.12996751276874297	0.15427199328044905	0.12233459552610454	0.13679585686458928	0.13451724124560271	0.1429347514697014	0.13772870116845537	0.09001159444184385	0.13087250900336045	0.10696604863738142	0.15282006374477836	0.11461223331330295	0.11591025341995932	0.14153282177823578	0.12179025603668199	0.13471211054038623	0.17580237343927516	0.14548319121173262	0.11732140119316592	0.10946524272404884	0.13972212154139232	0.14011429854311855	0.12696846919640392	0.15503055452594086	0.16430900645106727	0.15621222150909642	0.16452902874569547	0.14988995654558943	0.12545768454590106	0.13767382054574523	0.13767382054574523	0.13767382054574523	0.13767382054574523	0.13767382054574523	0.13767382054574523	0.13767382054574523	0.13767382054574523	0.13767382054574523	0.13767382054574523	0.13767382054574523	0.13767382054574523	0.13767382054574523	0.13767382054574523	0.13767382054574523	0.13767382054574523	0.13767382054574523	0.13767382054574523
0.2090836072588336	0.21168524818949752	0.3042807849585373	0.2474426265168512	0.2555098325214029	0.2622245288912859	0.22117793610795555	0.2856487417875396	0.2828886666515796	0.2909833390319892	0.26574818838741987	0.3531559927381008	0.3093761102600425	0.26516768456549517	0.34071892944391946	0.3108195012144289	0.3309991921212876	0.2789753995617528	0.36200316335236027	0.2996417950686928	0.23366628927564992	0.3770419965723347	0.31379373230080504	0.27215730328265836	0.2385159736747308	0.3300293799662054	0.31595775206166865	0.3422324581501878	0.2673600244809943	0.38879621126520497	0.2670288712787988	0.2951522244799657	0.28372287347621783	0.33768548418311856	0.3107041788296682	0.3107041788296682	0.3107041788296682	0.3107041788296682	0.3107041788296682	0.3107041788296682	0.3107041788296682	0.3107041788296682	0.3107041788296682	0.3107041788296682	0.3107041788296682	0.3107041788296682	0.3107041788296682	0.3107041788296682	0.3107041788296682	0.3107041788296682
0.11701247718482662	0.14820832729285863	0.12690338880047825	0.10600811838577213	0.11489720577470144	0.1437911260956746	0.1419928656157646	0.14467914457288936	0.1211847800288311	0.11546166258646125	0.13156252732699622	0.14063823526635733	0.12519263667221775	0.10631946596437747	0.11790656651984946	0.14790492449623038	0.13107962570885123	0.10790702385459185	0.1663909029283624	0.14347418294417977	0.13314558877890892	0.18193026951099803	0.15753792914495346	0.15753792914495346	0.15753792914495346	0.15753792914495346	0.15753792914495346	0.15753792914495346	0.15753792914495346	0.15753792914495346	0.15753792914495346	0.15753792914495346	0.15753792914495346	0.15753792914495346	0.15753792914495346	0.15753792914495346	0.15753792914495346	0.15753792914495346	0.15753792914495346	0.15753792914495346	0.15753792914495346	0.15753792914495346	0.15753792914495346	0.15753792914495346	0.15753792914495346	0.15753792914495346	0.15753792914495346	0.15753792914495346	0.15753792914495346	0.15753792914495346
0.1396598096667627	0.10729081793367631	0.14231030520478755	0.1587946703558083	0.20609767214321478	0.23718877957957313	0.23763060020453802	0.25491240729906695	0.3390704880583426	0.22998484885475398	0.19832251328560235	0.31960154151348086	0.3342262933839668	0.1900138227656243	0.2229650237408301	0.24185229251198478	0.2050789639201591	0.26951328100113103	0.1799763163155993	0.20787334058185722	0.22118337690539108	0.20773491113502807	0.23696502155578028	0.20596251792907797	0.24126169590278598	0.22428764644735844	0.1589018821274077	0.32595293752372445	0.2846218430237793	0.3526991327715149	0.31099754508100913	0.2389124123093988	0.3219880445673203	0.14879706211314495	0.40453094544622864	0.3223419275392694	0.31443410770839725	0.22126545560452984	0.32886582041082857	0.22807066924657482	0.29401400900106966	0.26104233912382224	0.26104233912382224	0.26104233912382224	0.26104233912382224	0.26104233912382224	0.26104233912382224	0.26104233912382224	0.26104233912382224	0.26104233912382224
0.11571089914264764	0.09965491211968511	0.17895846470508317	0.13172585338386358	0.12688953485716956	0.15539531433488118	0.13682805159778047	0.14455657990080278	0.14144394213188985	0.17445246005756831	0.13140783664823735	0.15007934029506267	0.1280000409643262	0.12741529667912255	0.21346487969161185	0.1009339049714088	0.13183483973735996	0.1237518667319016	0.16511338960162128	0.1275313555135857	0.1578285785691505	0.17341595341165902	0.17594556143610726	0.13701516234364847	0.12071727835831822	0.12886622035098336	0.12886622035098336	0.12886622035098336	0.12886622035098336	0.12886622035098336	0.12886622035098336	0.12886622035098336	0.12886622035098336	0.12886622035098336	0.12886622035098336	0.12886622035098336	0.12886622035098336	0.12886622035098336	0.12886622035098336	0.12886622035098336	0.12886622035098336	0.12886622035098336	0.12886622035098336	0.12886622035098336	0.12886622035098336	0.12886622035098336	0.12886622035098336	0.12886622035098336	0.12886622035098336	0.12886622035098336
0.21926419854278745	0.19605505110110252	0.21967702700193772	0.20146609096148066	0.2345359667109793	0.2867965721898212	0.20186001856115895	0.24145046364182315	0.36197935703452966	0.22769453612737428	0.2378362031936079	0.2525175043043425	0.1951434281736473	0.22407164470605406	0.24371786677957702	0.22136383450230734	0.2319201397225223	0.22694940825094545	0.21232823019458724	0.2882789728539982	0.22657512972537297	0.22605999169255717	0.27317700481857426	0.26150030203243646	0.2467200994644832	0.21106575420757404	0.25391875658715013	0.262830011974675	0.2207072919591466	0.25161938486063395	0.23616333840989023	0.23616333840989023	0.23616333840989023	0.23616333840989023	0.23616333840989023	0.23616333840989023	0.23616333840989023	0.23616333840989023	0.23616333840989023	0.23616333840989023	0.23616333840989023	0.23616333840989023	0.23616333840989023	0.23616333840989023	0.23616333840989023	0.23616333840989023	0.23616333840989023	0.23616333840989023	0.23616333840989023	0.23616333840989023
0.11189937121649154	0.1487047323501634	0.11512352170586575	0.17758528489934652	0.13784475851942296	0.14092428245060834	0.11515214727680494	0.12180052182305817	0.1351207058380108	0.11377138101524355	0.12634913836077394	0.12352984194908434	0.1466653512751835	0.11269999986391341	0.10280171992410403	0.1417221598199822	0.1353879265144261	0.13971355378707354	0.13755074015074983	0.13755074015074983	0.13755074015074983	0.13755074015074983	0.13755074015074983	0.13755074015074983	0.13755074015074983	0.13755074015074983	0.13755074015074983	0.13755074015074983	0.13755074015074983	0.13755074015074983	0.13755074015074983	0.13755074015074983	0.13755074015074983	0.13755074015074983	0.13755074015074983	0.13755074015074983	0.13755074015074983	0.13755074015074983	0.13755074015074983	0.13755074015074983	0.13755074015074983	0.13755074015074983	0.13755074015074983	0.13755074015074983	0.13755074015074983	0.13755074015074983	0.13755074015074983	0.13755074015074983	0.13755074015074983	0.13755074015074983
0.1202136780651995	0.16244095974764658	0.13096225001945994	0.14687612818166246	0.16207518584485367	0.16011201577082879	0.18033956479403923	0.14752736064364616	0.15499000680204741	0.13974019457181236	0.11526912664759298	0.11513187869032815	0.17284847349067117	0.1671253532486281	0.13554240498467313	0.21106518565638172	0.09411230006435556	0.1407928715564953	0.1761868976474933	0.1454816928777696	0.13780147289280908	0.11254798598964671	0.1332543414612153	0.13250613527510793	0.15636365381476394	0.12947185623615495	0.10446550682928606	0.16507071907432527	0.1370861343141069	0.1510784266942161	0.1510784266942161	0.1510784266942161	0.1510784266942161	0.1510784266942161	0.1510784266942161	0.1510784266942161	0.1510784266942161	0.1510784266942161	0.1510784266942161	0.1510784266942161	0.1510784266942161	0.1510784266942161	0.1510784266942161	0.1510784266942161	0.1510784266942161	0.1510784266942161	0.1510784266942161	0.1510784266942161	0.1510784266942161	0.1510784266942161
0.15356264727900437	0.18923712807362222	0.18254197233803376	0.1559847734102898	0.18370612981420822	0.27216735506711154	0.15235358442619382	0.20396267018834016	0.23574939940498366	0.17135908501871788	0.17441940065187192	0.18184766124615295	0.18869361543517346	0.2500409808447719	0.22946682905544744	0.21373234115390813	0.21816510445411974	0.19049160303430687	0.20080087430272517	0.20326391457422352	0.18281150710925026	0.15209502888153775	0.167453267995394	0.167453267995394	0.167453267995394	0.167453267995394	0.167453267995394	0.167453267995394	0.167453267995394	0.167453267995394	0.167453267995394	0.167453267995394	0.167453267995394	0.167453267995394	0.167453267995394	0.167453267995394	0.167453267995394	0.167453267995394	0.167453267995394	0.167453267995394	0.167453267995394	0.167453267995394	0.167453267995394	0.167453267995394	0.167453267995394	0.167453267995394	0.167453267995394	0.167453267995394	0.167453267995394	0.167453267995394
0.10519024722515768	0.13247818363496822	0.12853366441506786	0.1661663540029256	0.12999400656462226	0.09398354293323583	0.13374195059954014	0.125037829043623	0.10330789418051156	0.11970908366151889	0.10741047254938463	0.1313168189553682	0.1482685261054541	0.11884937128918349	0.15296228907087284	0.14241205777882654	0.11635571627105841	0.12563034515027002	0.09417455603009824	0.15269163255048626	0.13284859089394185	0.11886829522872375	0.10187012145889873	0.1522428904922154	0.11765666037553688	0.10726322443749682	0.11245994240651686	0.11245994240651686	0.11245994240651686	0.11245994240651686	0.11245994240651686	0.11245994240651686	0.11245994240651686	0.11245994240651686	0.11245994240651686	0.11245994240651686	0.11245994240651686	0.11245994240651686	0.11245994240651686	0.11245994240651686	0.11245994240651686	0.11245994240651686	0.11245994240651686	0.11245994240651686	0.11245994240651686	0.11245994240651686	0.11245994240651686	0.11245994240651686	0.11245994240651686	0.11245994240651686
0.12890028027176462	0.1229215688461639	0.12505939373514788	0.17824911029279425	0.13129561279193103	0.14351082785268018	0.17517178414033424	0.12691339784957958	0.14837151339668567	0.1853379072488696	0.15140608951722162	0.15896183765832061	0.17135781014708776	0.14425519842065557	0.17394809645192838	0.13734772156805083	0.17236080691120076	0.1543955180468359	0.09258703833387069	0.18045954589963595	0.17232957910404043	0.1403913460826661	0.1765734012207233	0.12609881151238136	0.15133610636655234	0.15133610636655234	0.15133610636655234	0.15133610636655234	0.15133610636655234	0.15133610636655234	0.15133610636655234	0.15133610636655234	0.15133610636655234	0.15133610636655234	0.15133610636655234	0.15133610636655234	0.15133610636655234	0.15133610636655234	0.15133610636655234	0.15133610636655234	0.15133610636655234	0.15133610636655234	0.15133610636655234	0.15133610636655234	0.15133610636655234	0.15133610636655234	0.15133610636655234	0.15133610636655234	0.15133610636655234	0.15133610636655234
0.1108233802346107	0.1506237002345592	0.1518674479558104	0.10363207046968519	0.11003101945852929	0.1232619851507781	0.11282190643649032	0.13358654438539208	0.14659640473149263	0.12143852742049982	0.10700530756590398	0.10605851375803589	0.13928207779923032	0.1344828473976851	0.11757076790421582	0.13282897762385223	0.15336172003793808	0.12095238960930402	0.15852736551276636	0.12318202791009182	0.1430913464664147	0.1313635446347433	0.15463928986036546	0.11444596292598888	0.13454262639317716	0.13454262639317716	0.13454262639317716	0.13454262639317716	0.13454262639317716	0.13454262639317716	0.13454262639317716	0.13454262639317716	0.13454262639317716	0.13454262639317716	0.13454262639317716	0.13454262639317716	0.13454262639317716	0.13454262639317716	0.13454262639317716	0.13454262639317716	0.13454262639317716	0.13454262639317716	0.13454262639317716	0.13454262639317716	0.13454262639317716	0.13454262639317716	0.13454262639317716	0.13454262639317716	0.13454262639317716	0.13454262639317716
0.06264114809946032	0.0863524220409527	0.11615631033452896	0.11193846116165865	0.15096084943436586	0.11862905315539812	0.17126378130297285	0.10789161898474996	0.10882335722554554	0.11881263193881811	0.10724566798644906	0.15317727031718853	0.14634931294100295	0.13801458208816925	0.16584510072995687	0.1273934003376302	0.13769743547827346	0.12342790083000113	0.13195562530215918	0.13707345294614168	0.12393574200319506	0.13212347845076336	0.11591491902363756	0.12401919873720045	0.12401919873720045	0.12401919873720045	0.12401919873720045	0.12401919873720045	0.12401919873720045	0.12401919873720045	0.12401919873720045	0.12401919873720045	0.12401919873720045	0.12401919873720045	0.12401919873720045	0.12401919873720045	0.12401919873720045	0.12401919873720045	0.12401919873720045	0.12401919873720045	0.12401919873720045	0.12401919873720045	0.12401919873720045	0.12401919873720045	0.12401919873720045	0.12401919873720045	0.12401919873720045	0.12401919873720045	0.12401919873720045	0.12401919873720045
0.13682487681297137	0.10289823241144459	0.10757403025001075	0.11337658509906488	0.1289232543629046	0.12931559642219756	0.13724162686335098	0.12167351827449951	0.09435199126317015	0.14765649388042068	0.13336881010313864	0.12530106514369016	0.10001356173174214	0.12520724877371517	0.10964642484418541	0.1262142139826386	0.1049183018342627	0.13638790383733382	0.12008846679487944	0.13461848473360932	0.13236525091926357	0.09445637194926057	0.1429422122819237	0.11304385955418844	0.12799303591805605	0.12799303591805605	0.12799303591805605	0.12799303591805605	0.12799303591805605	0.12799303591805605	0.12799303591805605	0.12799303591805605	0.12799303591805605	0.12799303591805605	0.12799303591805605	0.12799303591805605	0.12799303591805605	0.12799303591805605	0.12799303591805605	0.12799303591805605	0.12799303591805605	0.12799303591805605	0.12799303591805605	0.12799303591805605	0.12799303591805605	0.12799303591805605	0.12799303591805605	0.12799303591805605	0.12799303591805605	0.12799303591805605
0.09067963978077317	0.12979556369598783	0.11508318292204345	0.08740054017647088	0.08876412293009497	0.08990552155838677	0.10642407581636319	0.09268659558343945	0.09864972769359939	0.0880519997614127	0.1463995109582822	0.09760631247102713	0.09034786018394067	0.09335754909711623	0.10214306897214331	0.08690478964690675	0.09856175719751095	0.09123751761900227	0.1183712917419693	0.10965697879248178	0.09731196094207478	0.06885901195461754	0.0973232296333897	0.1087229721722803	0.1108979722728521	0.10443964287711223	0.0948170778340648	0.12267766069824891	0.10707850955240832	0.07345628528071818	0.09026739741656326	0.09026739741656326	0.09026739741656326	0.09026739741656326	0.09026739741656326	0.09026739741656326	0.09026739741656326	0.09026739741656326	0.09026739741656326	0.09026739741656326	0.09026739741656326	0.09026739741656326	0.09026739741656326	0.09026739741656326	0.09026739741656326	0.09026739741656326	0.09026739741656326	0.09026739741656326	0.09026739741656326	0.09026739741656326
0.06313410069975593	0.09574130096897931	0.08029045319669177	0.09625973974262905	0.08786842875624007	0.09830112922209391	0.09756884712948857	0.08356350075259691	0.10586054046707176	0.09585127816213149	0.08936948368830974	0.10820977273621465	0.09695891644692906	0.09397034699773671	0.08133835627954482	0.10689488866680183	0.09096412310327931	0.07262976093400902	0.08129353243012682	0.10492767423552277	0.08483944724895184	0.09753833825075184	0.07065953793874208	0.09079755893158392	0.09366427773648676	0.0874517512887388	0.07851753215540397	0.10638637089683223	0.09008824515468458	0.09095205515806391	0.080359775538023	0.08565591534804345	0.08565591534804345	0.08565591534804345	0.08565591534804345	0.08565591534804345	0.08565591534804345	0.08565591534804345	0.08565591534804345	0.08565591534804345	0.08565591534804345	0.08565591534804345	0.08565591534804345	0.08565591534804345	0.08565591534804345	0.08565591534804345	0.08565591534804345	0.08565591534804345	0.08565591534804345	0.08565591534804345
0.10892053041927993	0.16358161487819833	0.09560140474638416	0.08374971766424333	0.09426310781867026	0.13424412750696874	0.1024506141534284	0.12897618244066567	0.11560810314525223	0.11539584218859728	0.10311372846554723	0.09940930589297654	0.10703556650549657	0.11074443247634301	0.11948549150675909	0.11737856277172004	0.13661164522213695	0.08847165418190099	0.15847168283972624	0.13185199523576538	0.08936936318653126	0.11643518142612105	0.09805619052059034	0.11011350954372025	0.10242887098189167	0.14567352290505553	0.15990137480975156	0.11174976223972374	0.1566065807621661	0.16147770084283286	0.15904214080249948	0.15904214080249948	0.15904214080249948	0.15904214080249948	0.15904214080249948	0.15904214080249948	0.15904214080249948	0.15904214080249948	0.15904214080249948	0.15904214080249948	0.15904214080249948	0.15904214080249948	0.15904214080249948	0.15904214080249948	0.15904214080249948	0.15904214080249948	0.15904214080249948	0.15904214080249948	0.15904214080249948	0.15904214080249948
0.0877039210371641	0.1324865857426131	0.1191042981833743	0.12077323552090793	0.10920529181933035	0.10843936191473082	0.08026759829767015	0.0930036484130269	0.09234513269407287	0.0795710333841672	0.0978412343602191	0.10494763567776516	0.1249853797335245	0.09628815666656848	0.1507187813921273	0.10379305266581076	0.09131357357499442	0.0982775543627768	0.11763364533754696	0.08517267000445972	0.10140315767100333	0.10140315767100333	0.10140315767100333	0.10140315767100333	0.10140315767100333	0.10140315767100333	0.10140315767100333	0.10140315767100333	0.10140315767100333	0.10140315767100333	0.10140315767100333	0.10140315767100333	0.10140315767100333	0.10140315767100333	0.10140315767100333	0.10140315767100333	0.10140315767100333	0.10140315767100333	0.10140315767100333	0.10140315767100333	0.10140315767100333	0.10140315767100333	0.10140315767100333	0.10140315767100333	0.10140315767100333	0.10140315767100333	0.10140315767100333	0.10140315767100333	0.10140315767100333	0.10140315767100333
0.10911749220615677	0.15446580187014838	0.11318658057951293	0.12031078112197217	0.1061140260390064	0.12458247180159722	0.12385829995937706	0.10843747524959267	0.15346031854230646	0.07341302442097813	0.17123570527391227	0.12646331258052682	0.127738695367147	0.14367709748285123	0.10987113449971256	0.11499495544755824	0.09636124463834267	0.14013624097886135	0.1341459955035792	0.13430519532715374	0.13782887882516565	0.13283930846314823	0.13994716031638768	0.145070781360051	0.13606853098340685	0.1451384835613386	0.09551043377599153	0.12032445866866506	0.12032445866866506	0.12032445866866506	0.12032445866866506	0.12032445866866506	0.12032445866866506	0.12032445866866506	0.12032445866866506	0.12032445866866506	0.12032445866866506	0.12032445866866506	0.12032445866866506	0.12032445866866506	0.12032445866866506	0.12032445866866506	0.12032445866866506	0.12032445866866506	0.12032445866866506	0.12032445866866506	0.12032445866866506	0.12032445866866506	0.12032445866866506	0.12032445866866506
0.06491053786436363	0.057464713632720356	0.09211872349858939	0.07353598170243242	0.07399739109943554	0.10275627423963925	0.09002145258578184	0.06601933534946758	0.07887737414888142	0.07493856801872963	0.08834953146234874	0.09563580919749864	0.08376932924703064	0.10041392347658376	0.07568893447107268	0.09692185790872511	0.08382351378072103	0.08595131543466203	0.059055882725874406	0.08466589048408454	0.08919559041320928	0.09670711393766293	0.08698349797585891	0.11471993601240897	0.06426994997412121	0.0770905378917288	0.09644221465260004	0.11039843554313868	0.07999363823599234	0.08794101058855734	0.11701569166453726	0.09915110320115367	0.10808339743284547	0.10808339743284547	0.10808339743284547	0.10808339743284547	0.10808339743284547	0.10808339743284547	0.10808339743284547	0.10808339743284547	0.10808339743284547	0.10808339743284547	0.10808339743284547	0.10808339743284547	0.10808339743284547	0.10808339743284547	0.10808339743284547	0.10808339743284547	0.10808339743284547	0.10808339743284547
0.1423287912269679	0.0024377568062663203	0.04944476323058387	0.2709162512104662	0.18781211793217426	0.21453508814702735	0.4899277214519639	0.3629435222906002	0.00240912488782075	0.08775062423424917	0.29905238613475665	0.324913229557852	0.23250547356834045	0.3510959459778187	0.1560697921690057	0.2535828690734122	0.2535828690734122	0.2535828690734122	0.2535828690734122	0.2535828690734122	0.2535828690734122	0.2535828690734122	0.2535828690734122	0.2535828690734122	0.2535828690734122	0.2535828690734122	0.2535828690734122	0.2535828690734122	0.2535828690734122	0.2535828690734122	0.2535828690734122	0.2535828690734122	0.2535828690734122	0.2535828690734122	0.2535828690734122	0.2535828690734122	0.2535828690734122	0.2535828690734122	0.2535828690734122	0.2535828690734122	0.2535828690734122	0.2535828690734122	0.2535828690734122	0.2535828690734122	0.2535828690734122	0.2535828690734122	0.2535828690734122	0.2535828690734122	0.2535828690734122	0.2535828690734122
0.10140924342973179	0.08745450125127895	0.11231074959360178	0.10312594802297977	0.10462519713575263	0.11766214684942558	0.11795396001316005	0.1124999843107414	0.08169136484905037	0.09241311053364876	0.07947926148335026	0.12078988104709573	0.11147487506847942	0.12608574231108313	0.10367595788784577	0.08618133625603906	0.1219072694628305	0.10414750807016002	0.09136636172284238	0.11826606061020838	0.08226031853229428	0.08954180998043884	0.1046902986727236	0.06867680746387052	0.08668355306829707	0.08668355306829707	0.08668355306829707	0.08668355306829707	0.08668355306829707	0.08668355306829707	0.08668355306829707	0.08668355306829707	0.08668355306829707	0.08668355306829707	0.08668355306829707	0.08668355306829707	0.08668355306829707	0.08668355306829707	0.08668355306829707	0.08668355306829707	0.08668355306829707	0.08668355306829707	0.08668355306829707	0.08668355306829707	0.08668355306829707	0.08668355306829707	0.08668355306829707	0.08668355306829707	0.08668355306829707	0.08668355306829707
0.11127466038196365	0.1815034376101581	0.1396693881146425	0.15669649731518454	0.18117496835772218	0.20328880099717797	0.20289440427252478	0.18090680600386116	0.16770707937478688	0.19666969034163445	0.16358597282570167	0.17406013505925508	0.20171688377708827	0.17240729102812363	0.1582105653716817	0.21063924008378862	0.18164235253997793	0.17495126141126885	0.20871127248138677	0.20182819008776537	0.19201718179711125	0.14950422616051412	0.22336817187450952	0.13593743287343513	0.17965280237397233	0.17965280237397233	0.17965280237397233	0.17965280237397233	0.17965280237397233	0.17965280237397233	0.17965280237397233	0.17965280237397233	0.17965280237397233	0.17965280237397233	0.17965280237397233	0.17965280237397233	0.17965280237397233	0.17965280237397233	0.17965280237397233	0.17965280237397233	0.17965280237397233	0.17965280237397233	0.17965280237397233	0.17965280237397233	0.17965280237397233	0.17965280237397233	0.17965280237397233	0.17965280237397233	0.17965280237397233	0.17965280237397233
0.11746543909649762	0.12417662840896934	0.17381465342085142	0.12479404284623756	0.1859331485369392	0.12613534889710581	0.13184233371150877	0.13107599463890815	0.15208868968984404	0.17027725604273686	0.11896032718550358	0.12484454934928921	0.14862246328896014	0.13984602760130466	0.10979687918477878	0.13820312776778473	0.1604737745437374	0.13145624486238006	0.15240545802487354	0.12928253690426536	0.1291607163733109	0.16934211860215814	0.16615967413870505	0.18913400747495315	0.13523068858106146	0.15206714382392397	0.15329919745977538	0.10884460498122076	0.13203458696193618	0.1344482461917381	0.13324141657683714	0.13324141657683714	0.13324141657683714	0.13324141657683714	0.13324141657683714	0.13324141657683714	0.13324141657683714	0.13324141657683714	0.13324141657683714	0.13324141657683714	0.13324141657683714	0.13324141657683714	0.13324141657683714	0.13324141657683714	0.13324141657683714	0.13324141657683714	0.13324141657683714	0.13324141657683714	0.13324141657683714	0.13324141657683714
0.08418959465797152	0.07242861484003411	0.08716077865986531	0.06660351148295987	0.07209765524660956	0.09379976996602041	0.07869325785499473	0.08695524729843417	0.09084213788022666	0.09892843123721852	0.09792670134198653	0.126920601824558	0.09748093769104706	0.11220076975780253	0.11220076975780253	0.11220076975780253	0.11220076975780253	0.11220076975780253	0.11220076975780253	0.11220076975780253	0.11220076975780253	0.11220076975780253	0.11220076975780253	0.11220076975780253	0.11220076975780253	0.11220076975780253	0.11220076975780253	0.11220076975780253	0.11220076975780253	0.11220076975780253	0.11220076975780253	0.11220076975780253	0.11220076975780253	0.11220076975780253	0.11220076975780253	0.11220076975780253	0.11220076975780253	0.11220076975780253	0.11220076975780253	0.11220076975780253	0.11220076975780253	0.11220076975780253	0.11220076975780253	0.11220076975780253	0.11220076975780253	0.11220076975780253	0.11220076975780253	0.11220076975780253	0.11220076975780253	0.11220076975780253
0.1312213557970943	0.11389778164407519	0.10245030566169067	0.15969742537964238	0.14314968175814669	0.15766638170827343	0.19079986668431523	0.17141012965967392	0.16308736214633798	0.164670284161426	0.1697195879836139	0.15160128046622334	0.15140117883514845	0.17581790567033115	0.1578804525915368	0.16095439863758118	0.16620862449092458	0.16948908724363196	0.17041430875306135	0.1286747324956948	0.15757620981690393	0.18998667013576506	0.16425076347526144	0.16341262645040017	0.15352392946957263	0.15846827795998641	0.15846827795998641	0.15846827795998641	0.15846827795998641	0.15846827795998641	0.15846827795998641	0.15846827795998641	0.15846827795998641	0.15846827795998641	0.15846827795998641	0.15846827795998641	0.15846827795998641	0.15846827795998641	0.15846827795998641	0.15846827795998641	0.15846827795998641	0.15846827795998641	0.15846827795998641	0.15846827795998641	0.15846827795998641	0.15846827795998641	0.15846827795998641	0.15846827795998641	0.15846827795998641	0.15846827795998641
0.07966075738942383	0.08846067242619098	0.10795254337593813	0.0955613548852453	0.0783677818772004	0.0942588669142306	0.0772552495364701	0.0957572644414673	0.09620296386474989	0.11863148095170283	0.1205849357918018	0.07957087394653174	0.11039853534794555	0.10202638420796481	0.08601713095702261	0.09774803877142027	0.10842425077744892	0.11069081855635057	0.11009488946124525	0.10590151510558136	0.07233538846175888	0.10129562075197873	0.06631821363696616	0.10987398894202326	0.12840032714917304	0.10097008740710033	0.11468520727813669	0.11468520727813669	0.11468520727813669	0.11468520727813669	0.11468520727813669	0.11468520727813669	0.11468520727813669	0.11468520727813669	0.11468520727813669	0.11468520727813669	0.11468520727813669	0.11468520727813669	0.11468520727813669	0.11468520727813669	0.11468520727813669	0.11468520727813669	0.11468520727813669	0.11468520727813669	0.11468520727813669	0.11468520727813669	0.11468520727813669	0.11468520727813669	0.11468520727813669	0.11468520727813669
0.21647758142120072	0.23397301914553803	0.1267980613528353	0.23449277704640376	0.33736244960809253	0.15719762090075065	0.1861503315776106	0.09787645128439364	0.15869145580048127	0.09995094883357422	0.21655488518043411	0.13361169036888407	0.17711960970491175	0.15592137945670248	0.02811147919867622	0.20354076237029806	0.11545799221003096	0.2214769985079689	0.24950394045142624	0.2295374870602101	0.16854510803161987	0.14651570796927216	0.15488414892623975	0.07956375651351125	0.24903173116615013	0.1789068716140955	0.2139693013901228	0.2139693013901228	0.2139693013901228	0.2139693013901228	0.2139693013901228	0.2139693013901228	0.2139693013901228	0.2139693013901228	0.2139693013901228	0.2139693013901228	0.2139693013901228	0.2139693013901228	0.2139693013901228	0.2139693013901228	0.2139693013901228	0.2139693013901228	0.2139693013901228	0.2139693013901228	0.2139693013901228	0.2139693013901228	0.2139693013901228	0.2139693013901228	0.2139693013901228	0.2139693013901228
0.058884810054840725	0.07803217174927425	0.10068900124495182	0.07360041247361171	0.09187642910416344	0.07421960913016419	0.06276706536641923	0.05919870552376622	0.07396713759166866	0.08275269286882987	0.08803195529001367	0.06686327169186025	0.06944271250859277	0.07496586864002583	0.06719415055315649	0.08545106510198136	0.08571051488916923	0.08850152927359486	0.08589683803409055	0.07046849106895106	0.0690621597458478	0.08828783265178757	0.09165229316001652	0.07622527156621905	0.06374665532243123	0.0828502107176905	0.07329843302006087	0.07329843302006087	0.07329843302006087	0.07329843302006087	0.07329843302006087	0.07329843302006087	0.07329843302006087	0.07329843302006087	0.07329843302006087	0.07329843302006087	0.07329843302006087	0.07329843302006087	0.07329843302006087	0.07329843302006087	0.07329843302006087	0.07329843302006087	0.07329843302006087	0.07329843302006087	0.07329843302006087	0.07329843302006087	0.07329843302006087	0.07329843302006087	0.07329843302006087	0.07329843302006087
0.10451371249906388	0.15339182792420442	0.13932355732652635	0.09069584751893621	0.13306768608248004	0.09689270511476153	0.14649721933939455	0.0838035745078218	0.11015546339980088	0.1102146767457732	0.1170725232786949	0.1229452699713427	0.11059710688377218	0.0981699660353037	0.12474192821346351	0.12424463044636933	0.11528893245067935	0.14965814622194426	0.10937819385696843	0.1227522601922311	0.11447869893472803	0.1195899828745416	0.11416528826710838	0.07974599682349391	0.11291331511003863	0.09632965596676628	0.09632965596676628	0.09632965596676628	0.09632965596676628	0.09632965596676628	0.09632965596676628	0.09632965596676628	0.09632965596676628	0.09632965596676628	0.09632965596676628	0.09632965596676628	0.09632965596676628	0.09632965596676628	0.09632965596676628	0.09632965596676628	0.09632965596676628	0.09632965596676628	0.09632965596676628	0.09632965596676628	0.09632965596676628	0.09632965596676628	0.09632965596676628	0.09632965596676628	0.09632965596676628	0.09632965596676628
0.16351410687105072	0.16500371888610413	0.14421953459744355	0.19453526582251224	0.141580690211049	0.1642457672899438	0.14567912239838787	0.16882683253143116	0.16576947711706774	0.1681189524262348	0.13275963014515071	0.16349055561463893	0.1225280326762431	0.22064811413114463	0.15561783493693496	0.18079962704862654	0.1465710182933969	0.14416484791374515	0.15276850255753396	0.19721045308005516	0.1419612212320487	0.18910393624007335	0.14709301449245887	0.14114749821962225	0.19619893083049628	0.16867321452505926	0.16867321452505926	0.16867321452505926	0.16867321452505926	0.16867321452505926	0.16867321452505926	0.16867321452505926	0.16867321452505926	0.16867321452505926	0.16867321452505926	0.16867321452505926	0.16867321452505926	0.16867321452505926	0.16867321452505926	0.16867321452505926	0.16867321452505926	0.16867321452505926	0.16867321452505926	0.16867321452505926	0.16867321452505926	0.16867321452505926	0.16867321452505926	0.16867321452505926	0.16867321452505926	0.16867321452505926
0.0832032688108944	0.07716841577901835	0.07999307952792536	0.0800623394000987	0.08743771806837582	0.0746046516370187	0.08199824867277769	0.07831560898927342	0.1019697891384333	0.10844511318084224	0.08742041133887887	0.08748864815828201	0.09370368993776985	0.08264040193951726	0.0632249772686293	0.07844511482199243	0.08157396425455864	0.09631391939476922	0.06602971473896606	0.0814755578791582	0.11812058374527597	0.07301839476575744	0.09447291347140313	0.10620999803334094	0.07114445674841506	0.08867722739087801	0.08867722739087801	0.08867722739087801	0.08867722739087801	0.08867722739087801	0.08867722739087801	0.08867722739087801	0.08867722739087801	0.08867722739087801	0.08867722739087801	0.08867722739087801	0.08867722739087801	0.08867722739087801	0.08867722739087801	0.08867722739087801	0.08867722739087801	0.08867722739087801	0.08867722739087801	0.08867722739087801	0.08867722739087801	0.08867722739087801	0.08867722739087801	0.08867722739087801	0.08867722739087801	0.08867722739087801
0.17603995528246466	0.14745643155448046	0.12489667842661559	0.17285506767691408	0.1334678178801812	0.15393337796948964	0.1323779270907535	0.18917553212899477	0.2013456579808851	0.12579442879307023	0.18041822475295807	0.111631804448758	0.16286208360060273	0.12616564240863087	0.1389728182706907	0.1624113382625903	0.14172830248691506	0.12873166070174724	0.15169072538024048	0.21617139213754358	0.18393105875889204	0.18393105875889204	0.18393105875889204	0.18393105875889204	0.18393105875889204	0.18393105875889204	0.18393105875889204	0.18393105875889204	0.18393105875889204	0.18393105875889204	0.18393105875889204	0.18393105875889204	0.18393105875889204	0.18393105875889204	0.18393105875889204	0.18393105875889204	0.18393105875889204	0.18393105875889204	0.18393105875889204	0.18393105875889204	0.18393105875889204	0.18393105875889204	0.18393105875889204	0.18393105875889204	0.18393105875889204	0.18393105875889204	0.18393105875889204	0.18393105875889204	0.18393105875889204	0.18393105875889204
0.06169890463911321	0.0654402138106191	0.055606107891425435	0.0948874235877099	0.07375613229982025	0.047646625268374605	0.05131272996047017	0.08217328395935954	0.07952130605992246	0.05735760613209759	0.0712776079439307	0.06591473031051938	0.06835069470413564	0.0714777803661334	0.07973873331769035	0.07516303782112085	0.08283654285182868	0.06675727124501774	0.09101299106967527	0.06981370162414167	0.08041334634690847	0.08041334634690847	0.08041334634690847	0.08041334634690847	0.08041334634690847	0.08041334634690847	0.08041334634690847	0.08041334634690847	0.08041334634690847	0.08041334634690847	0.08041334634690847	0.08041334634690847	0.08041334634690847	0.08041334634690847	0.08041334634690847	0.08041334634690847	0.08041334634690847	0.08041334634690847	0.08041334634690847	0.08041334634690847	0.08041334634690847	0.08041334634690847	0.08041334634690847	0.08041334634690847	0.08041334634690847	0.08041334634690847	0.08041334634690847	0.08041334634690847	0.08041334634690847	0.08041334634690847
0.19882163493673763	0.12910041823698165	0.14121347819991273	0.1904154262053092	0.23137409719490126	0.17093443163099173	0.2413540785550671	0.25578615329695925	0.14492166257279054	0.13157528635356108	0.21041573076951428	0.21748604927621262	0.21354365711919254	0.2449686148809951	0.22850528684765561	0.2267837640411308	0.14973680596667774	0.21537682952888956	0.13157745143911734	0.20986340117548163	0.1287483847087217	0.26039504261439467	0.2568209930923328	0.17088578734792634	0.18997302351393996	0.19260500603988615	0.17625223769191348	0.18442862186589978	0.18442862186589978	0.18442862186589978	0.18442862186589978	0.18442862186589978	0.18442862186589978	0.18442862186589978	0.18442862186589978	0.18442862186589978	0.18442862186589978	0.18442862186589978	0.18442862186589978	0.18442862186589978	0.18442862186589978	0.18442862186589978	0.18442862186589978	0.18442862186589978	0.18442862186589978	0.18442862186589978	0.18442862186589978	0.18442862186589978	0.18442862186589978	0.18442862186589978
0.15663268756488244	0.1469312495788467	0.14929193089996465	0.16218165434140105	0.2144935569328493	0.19556232408432786	0.163403254340182	0.21655920708546805	0.2114440775662184	0.1909450092713875	0.1649175977690608	0.14468540027856389	0.19302495352050753	0.2040166930079921	0.19751055320479632	0.19274098519484456	0.1937051896314846	0.1541385205419359	0.16642798409721302	0.17643167449472064	0.2028235140699713	0.19462074333523488	0.20314294440656583	0.18306958241392185	0.19310626341024384	0.19310626341024384	0.19310626341024384	0.19310626341024384	0.19310626341024384	0.19310626341024384	0.19310626341024384	0.19310626341024384	0.19310626341024384	0.19310626341024384	0.19310626341024384	0.19310626341024384	0.19310626341024384	0.19310626341024384	0.19310626341024384	0.19310626341024384	0.19310626341024384	0.19310626341024384	0.19310626341024384	0.19310626341024384	0.19310626341024384	0.19310626341024384	0.19310626341024384	0.19310626341024384	0.19310626341024384	0.19310626341024384
0.11433926676710537	0.1126799856256324	0.1592466223924471	0.16872651746174688	0.13426352301917516	0.1201795152387977	0.1283544111277408	0.1409781786962821	0.08622131595030597	0.1380607474230897	0.140118341012927	0.13335721903537295	0.1323965596074693	0.10819599813062507	0.12824396567008545	0.15689223908911537	0.13154882007510565	0.14621797348854454	0.14714291439998262	0.10986329542429836	0.10217239785728782	0.1430784795703164	0.14107451876369767	0.16711930902981462	0.1379491339859858	0.14919401758610143	0.14357157578604363	0.14357157578604363	0.14357157578604363	0.14357157578604363	0.14357157578604363	0.14357157578604363	0.14357157578604363	0.14357157578604363	0.14357157578604363	0.14357157578604363	0.14357157578604363	0.14357157578604363	0.14357157578604363	0.14357157578604363	0.14357157578604363	0.14357157578604363	0.14357157578604363	0.14357157578604363	0.14357157578604363	0.14357157578604363	0.14357157578604363	0.14357157578604363	0.14357157578604363	0.14357157578604363
0.23536036352029674	0.19773526400363484	0.23735927342980218	0.1976968360204924	0.32498961411783794	0.1914516687391191	0.24335767815765147	0.2500200784845884	0.21235026747353555	0.21442273926744534	0.23196725272753443	0.3095767488944889	0.2683457727950178	0.285735209366828	0.26245576276797855	0.24052489034096533	0.27369038157915976	0.28661901374338805	0.20662391597871535	0.23105799675620808	0.23992448323711815	0.21340132911847715	0.24788572493870814	0.23064352702859264	0.23064352702859264	0.23064352702859264	0.23064352702859264	0.23064352702859264	0.23064352702859264	0.23064352702859264	0.23064352702859264	0.23064352702859264	0.23064352702859264	0.23064352702859264	0.23064352702859264	0.23064352702859264	0.23064352702859264	0.23064352702859264	0.23064352702859264	0.23064352702859264	0.23064352702859264	0.23064352702859264	0.23064352702859264	0.23064352702859264	0.23064352702859264	0.23064352702859264	0.23064352702859264	0.23064352702859264	0.23064352702859264	0.23064352702859264
0.06707810600509703	0.10739651601369345	0.11110465148653009	0.11474687813282068	0.11492237907642451	0.12559972152707907	0.10775100502286725	0.12160143974650368	0.11577762398557598	0.11817561722919726	0.11333198415787978	0.11593105726380887	0.12442379513288719	0.10120897812825942	0.10491603987622809	0.11510021569013218	0.11643910797731966	0.09325269567020154	0.11048449996814337	0.09933315792448195	0.12473274701807585	0.1120329524712789	0.1120329524712789	0.1120329524712789	0.1120329524712789	0.1120329524712789	0.1120329524712789	0.1120329524712789	0.1120329524712789	0.1120329524712789	0.1120329524712789	0.1120329524712789	0.1120329524712789	0.1120329524712789	0.1120329524712789	0.1120329524712789	0.1120329524712789	0.1120329524712789	0.1120329524712789	0.1120329524712789	0.1120329524712789	0.1120329524712789	0.1120329524712789	0.1120329524712789	0.1120329524712789	0.1120329524712789	0.1120329524712789	0.1120329524712789	0.1120329524712789	0.1120329524712789
0.10555092854934543	0.11828600407314553	0.12658666999179344	0.10408835032042607	0.10334416931620477	0.10107122963832588	0.10473027069839255	0.11904353685261167	0.10137019278356474	0.09765176714830008	0.11640315978043242	0.11907200146151686	0.10430234051013099	0.08878275973969091	0.11799938305743704	0.11096633154209522	0.10413702479176164	0.11653402584531614	0.11895871511311891	0.1134974290927441	0.10700356149419188	0.09523244273394427	0.10415765127995393	0.0954535665548214	0.1083369246451514	0.1088588762291427	0.08128955338661273	0.08651409789087636	0.1075720778393205	0.09417793082668793	0.09564133062731767	0.12107563636808696	0.09414021071815759	0.10760792354312229	0.10760792354312229	0.10760792354312229	0.10760792354312229	0.10760792354312229	0.10760792354312229	0.10760792354312229	0.10760792354312229	0.10760792354312229	0.10760792354312229	0.10760792354312229	0.10760792354312229	0.10760792354312229	0.10760792354312229	0.10760792354312229	0.10760792354312229	0.10760792354312229
0.09986304413664432	0.0939639321988955	0.11160721942461536	0.08013189232484327	0.11496473774810811	0.08368512820945571	0.11697486243357622	0.11001172490455989	0.09199449030022468	0.11855849661620993	0.10324669249858204	0.08890056600475117	0.062473063728078475	0.09581096115407414	0.09005745842937025	0.07183401385448923	0.08479604257287435	0.09517529840290018	0.08500864664034717	0.11473953771635939	0.09590610672220233	0.10436630644807844	0.0859932488705584	0.09964082442996004	0.0940157139759912	0.09679155926670051	0.1321876476943667	0.10925391073206855	0.14010501407051365	0.11361496064899959	0.1269792378198604	0.08506755101439555	0.09587782079977814	0.09047268590708683	0.09047268590708683	0.09047268590708683	0.09047268590708683	0.09047268590708683	0.09047268590708683	0.09047268590708683	0.09047268590708683	0.09047268590708683	0.09047268590708683	0.09047268590708683	0.09047268590708683	0.09047268590708683	0.09047268590708683	0.09047268590708683	0.09047268590708683	0.09047268590708683
0.09766939366849933	0.1419867138704437	0.11255525558080544	0.10720688400370373	0.11618576924358809	0.1084189735336057	0.1231000821326891	0.13560360410559633	0.13592101689988131	0.12769233080217574	0.09539840991183234	0.10817778388237248	0.13158414563385884	0.09779031999288026	0.09321582416732727	0.12254271101174792	0.10500439054910664	0.13655453573031479	0.11475608538186369	0.09630198123135698	0.11004354943816673	0.10317276533476186	0.10317276533476186	0.10317276533476186	0.10317276533476186	0.10317276533476186	0.10317276533476186	0.10317276533476186	0.10317276533476186	0.10317276533476186	0.10317276533476186	0.10317276533476186	0.10317276533476186	0.10317276533476186	0.10317276533476186	0.10317276533476186	0.10317276533476186	0.10317276533476186	0.10317276533476186	0.10317276533476186	0.10317276533476186	0.10317276533476186	0.10317276533476186	0.10317276533476186	0.10317276533476186	0.10317276533476186	0.10317276533476186	0.10317276533476186	0.10317276533476186	0.10317276533476186
0.07570182309413456	0.07460562991520826	0.10967307640087308	0.12254701610840217	0.07016379030210165	0.09801100177084673	0.10975450286435431	0.08538538968302725	0.08909766507965525	0.08373443636043461	0.10967837131960899	0.09155470546072933	0.06538231059376372	0.08289988177024096	0.07647538837720166	0.0923078527278369	0.08775197636502803	0.0668955318239945	0.10419989328906595	0.08800001191849541	0.09643615903203843	0.1576441815496674	0.09033645228797765	0.08612884726237356	0.08823264977517561	0.08823264977517561	0.08823264977517561	0.08823264977517561	0.08823264977517561	0.08823264977517561	0.08823264977517561	0.08823264977517561	0.08823264977517561	0.08823264977517561	0.08823264977517561	0.08823264977517561	0.08823264977517561	0.08823264977517561	0.08823264977517561	0.08823264977517561	0.08823264977517561	0.08823264977517561	0.08823264977517561	0.08823264977517561	0.08823264977517561	0.08823264977517561	0.08823264977517561	0.08823264977517561	0.08823264977517561	0.08823264977517561
0.12885887505006405	0.15191268174807487	0.14437303947856048	0.12869908608884956	0.1234159729532437	0.13958466879069825	0.1515793671774819	0.19381502079949436	0.16599399951326071	0.13671232657904794	0.17851802076760578	0.12432541611239027	0.09984831008809553	0.17966638818577407	0.15274553924202722	0.1815909376211239	0.16454391779294672	0.14325321277717795	0.1468540914754046	0.1334866864425055	0.10657541753268013	0.2097222965005894	0.1299016270562716	0.14539201987733344	0.1320340384281032	0.2093746197969332	0.17070432911251818	0.17070432911251818	0.17070432911251818	0.17070432911251818	0.17070432911251818	0.17070432911251818	0.17070432911251818	0.17070432911251818	0.17070432911251818	0.17070432911251818	0.17070432911251818	0.17070432911251818	0.17070432911251818	0.17070432911251818	0.17070432911251818	0.17070432911251818	0.17070432911251818	0.17070432911251818	0.17070432911251818	0.17070432911251818	0.17070432911251818	0.17070432911251818	0.17070432911251818	0.17070432911251818
0.09546781604584721	0.09335253011689884	0.11131285660831143	0.11579502029074934	0.07338589776128847	0.10257327408228512	0.12282426793297754	0.10721762395253089	0.08392796656550072	0.11069990792605633	0.09093968500955969	0.10383771993756066	0.07961308191149008	0.1093936070606331	0.08946982297711477	0.07426036770145374	0.08492318395298118	0.11074370649177355	0.09952427579154113	0.0889084454143176	0.09421636060292936	0.09421636060292936	0.09421636060292936	0.09421636060292936	0.09421636060292936	0.09421636060292936	0.09421636060292936	0.09421636060292936	0.09421636060292936	0.09421636060292936	0.09421636060292936	0.09421636060292936	0.09421636060292936	0.09421636060292936	0.09421636060292936	0.09421636060292936	0.09421636060292936	0.09421636060292936	0.09421636060292936	0.09421636060292936	0.09421636060292936	0.09421636060292936	0.09421636060292936	0.09421636060292936	0.09421636060292936	0.09421636060292936	0.09421636060292936	0.09421636060292936	0.09421636060292936	0.09421636060292936
0.08510777246210754	0.08480917411796242	0.08550099929894353	0.0947545697095591	0.08870788619588897	0.09774825919780698	0.10751636987124916	0.10105782243964744	0.14171031385659036	0.10019451092917955	0.07076016861474783	0.09703678192957697	0.07566522346931844	0.09511093289602718	0.12062740928386391	0.08597313987893503	0.10998701842945052	0.08134772357229916	0.06400490085234575	0.08766884829954921	0.08195334230371931	0.09628735344349681	0.08912034787360805	0.08912034787360805	0.08912034787360805	0.08912034787360805	0.08912034787360805	0.08912034787360805	0.08912034787360805	0.08912034787360805	0.08912034787360805	0.08912034787360805	0.08912034787360805	0.08912034787360805	0.08912034787360805	0.08912034787360805	0.08912034787360805	0.08912034787360805	0.08912034787360805	0.08912034787360805	0.08912034787360805	0.08912034787360805	0.08912034787360805	0.08912034787360805	0.08912034787360805	0.08912034787360805	0.08912034787360805	0.08912034787360805	0.08912034787360805	0.08912034787360805
0.18806894708516217	0.1393842954982182	0.18469634543440208	0.18477483285698176	0.19409645913602894	0.17544345070850703	0.18440237120096217	0.11730464996852287	0.16476243578221123	0.1681231630199392	0.17739812958573956	0.1666498455270447	0.19028857951170636	0.14292183178575985	0.1606303239446467	0.19029746734586317	0.14140273913023343	0.1765022019057285	0.09524734458962823	0.1552740141228387	0.12526067935623347	0.12526067935623347	0.12526067935623347	0.12526067935623347	0.12526067935623347	0.12526067935623347	0.12526067935623347	0.12526067935623347	0.12526067935623347	0.12526067935623347	0.12526067935623347	0.12526067935623347	0.12526067935623347	0.12526067935623347	0.12526067935623347	0.12526067935623347	0.12526067935623347	0.12526067935623347	0.12526067935623347	0.12526067935623347	0.12526067935623347	0.12526067935623347	0.12526067935623347	0.12526067935623347	0.12526067935623347	0.12526067935623347	0.12526067935623347	0.12526067935623347	0.12526067935623347	0.12526067935623347
0.16388408537264013	0.13357056582216678	0.21586855328605473	0.15353332482752063	0.15881793007183156	0.21611363386895713	0.1830245876416718	0.16687822167226274	0.1784452025109906	0.19238782829731996	0.17046174320740776	0.20003383566893965	0.22301822184081302	0.16551369808098146	0.13289536088658221	0.15559987946087145	0.17408861629483985	0.16530020184615202	0.14986095807661587	0.14297585330875265	0.17262109464361644	0.1336238438119992	0.15263980026171792	0.14313182203685856	0.14313182203685856	0.14313182203685856	0.14313182203685856	0.14313182203685856	0.14313182203685856	0.14313182203685856	0.14313182203685856	0.14313182203685856	0.14313182203685856	0.14313182203685856	0.14313182203685856	0.14313182203685856	0.14313182203685856	0.14313182203685856	0.14313182203685856	0.14313182203685856	0.14313182203685856	0.14313182203685856	0.14313182203685856	0.14313182203685856	0.14313182203685856	0.14313182203685856	0.14313182203685856	0.14313182203685856	0.14313182203685856	0.14313182203685856
0.1329746595056678	0.12751910387670973	0.146785736123716	0.14745520776519172	0.12731571137017467	0.15290288787444722	0.1558952948131442	0.13695252973710692	0.1437040543844425	0.15061989253742292	0.1402466697480573	0.11389759597853584	0.16141525405992335	0.14770404411235472	0.17860624589620158	0.1414392116211478	0.15236858768445247	0.12875576377445783	0.170932472913492	0.10292840448824109	0.10616815684493248	0.10067214189830986	0.10342014937162118	0.10342014937162118	0.10342014937162118	0.10342014937162118	0.10342014937162118	0.10342014937162118	0.10342014937162118	0.10342014937162118	0.10342014937162118	0.10342014937162118	0.10342014937162118	0.10342014937162118	0.10342014937162118	0.10342014937162118	0.10342014937162118	0.10342014937162118	0.10342014937162118	0.10342014937162118	0.10342014937162118	0.10342014937162118	0.10342014937162118	0.10342014937162118	0.10342014937162118	0.10342014937162118	0.10342014937162118	0.10342014937162118	0.10342014937162118	0.10342014937162118
0.14237298743058002	0.15870567328607782	0.1376823438173093	0.14980052330142923	0.13761953616524983	0.17193124115177924	0.16025975532871894	0.1405083648763271	0.1519746781891894	0.14033406197666148	0.1438188340981769	0.14423049363109988	0.136025437698349	0.1804670748175484	0.12553667478440017	0.14971512654482025	0.14991276472252016	0.13319406277618784	0.16351440299707964	0.15461401627943022	0.1647624677241334	0.1450272155372504	0.15625269180390952	0.12522071868099666	0.1415365420299757	0.1622624405455632	0.15333765605990562	0.17296631948697003	0.1361393000936851	0.127520411181607	0.21023097893888065	0.16887569506024383	0.16887569506024383	0.16887569506024383	0.16887569506024383	0.16887569506024383	0.16887569506024383	0.16887569506024383	0.16887569506024383	0.16887569506024383	0.16887569506024383	0.16887569506024383	0.16887569506024383	0.16887569506024383	0.16887569506024383	0.16887569506024383	0.16887569506024383	0.16887569506024383	0.16887569506024383	0.16887569506024383
0.09104137725584371	0.11141885989255394	0.08424404962573677	0.09434950861874294	0.07284328628546011	0.0741253183144779	0.09746353605528972	0.12615607586390543	0.12378968608095624	0.09647705515767721	0.12725400373268445	0.09924743918564705	0.11514742821880963	0.11592042415696713	0.11490508186950525	0.08706914596940085	0.10278078936113609	0.11185636414051466	0.08334027805285664	0.11458940018707763	0.13730786196430475	0.09660039947527314	0.09801691772562313	0.09392966363811069	0.1114680253513601	0.09623901463963978	0.08725100923676621	0.11215728166551017	0.08752380742621996	0.09938860237733137	0.10534324411762352	0.10236592324747744	0.10236592324747744	0.10236592324747744	0.10236592324747744	0.10236592324747744	0.10236592324747744	0.10236592324747744	0.10236592324747744	0.10236592324747744	0.10236592324747744	0.10236592324747744	0.10236592324747744	0.10236592324747744	0.10236592324747744	0.10236592324747744	0.10236592324747744	0.10236592324747744	0.10236592324747744	0.10236592324747744
0.11179233470135691	0.1310872213453823	0.12650388680367314	0.1476955362426674	0.18184010054821406	0.15976971498692114	0.12955552716967292	0.21452070082082966	0.17749443811122698	0.11603186319102943	0.13951979248617435	0.1980055871190591	0.09014464678469013	0.13684760613538255	0.12909808687339575	0.15104422532003658	0.1477321216060758	0.15316397826766412	0.11387482246546068	0.13480455010242803	0.13197225912533259	0.13338840461388032	0.13338840461388032	0.13338840461388032	0.13338840461388032	0.13338840461388032	0.13338840461388032	0.13338840461388032	0.13338840461388032	0.13338840461388032	0.13338840461388032	0.13338840461388032	0.13338840461388032	0.13338840461388032	0.13338840461388032	0.13338840461388032	0.13338840461388032	0.13338840461388032	0.13338840461388032	0.13338840461388032	0.13338840461388032	0.13338840461388032	0.13338840461388032	0.13338840461388032	0.13338840461388032	0.13338840461388032	0.13338840461388032	0.13338840461388032	0.13338840461388032	0.13338840461388032
0.3363430031052296	1.1165347794070002	0.20024597426154003	0.35780845573915115	0.5363501369801237	0.0	0.8598141846107538	0.8328343158912428	0.0	0.0	1.2226407058952589	0.009827993033699927	0.0	0.8823471807696739	0.35800664254349207	0.0	0.8176542393511997	0.7159167607927114	1.1513668688563683	0.09207060351283229	0.5874761368543087	0.3397733701835705	0.3397733701835705	0.3397733701835705	0.3397733701835705	0.3397733701835705	0.3397733701835705	0.3397733701835705	0.3397733701835705	0.3397733701835705	0.3397733701835705	0.3397733701835705	0.3397733701835705	0.3397733701835705	0.3397733701835705	0.3397733701835705	0.3397733701835705	0.3397733701835705	0.3397733701835705	0.3397733701835705	0.3397733701835705	0.3397733701835705	0.3397733701835705	0.3397733701835705	0.3397733701835705	0.3397733701835705	0.3397733701835705	0.3397733701835705	0.3397733701835705	0.3397733701835705
0.14049844388079466	0.17718111843315368	0.14870960213491638	0.16528897397819492	0.19024053464463617	0.11507244472002069	0.1564300148298303	0.14507545478843892	0.16532526952135548	0.11512674915595923	0.15495874547652932	0.18631548802179929	0.11748442318204332	0.14011609305279923	0.16975315318288758	0.14127132481192273	0.13058278890443084	0.16193321406735411	0.16736629610962417	0.14386899635499723	0.14145636772774592	0.1648824477173649	0.1815100144287384	0.1500808002600217	0.16782496824536172	0.1426843415725046	0.20061438238790533	0.17659215247564913	0.16538815814668192	0.17099015531116551	0.17099015531116551	0.17099015531116551	0.17099015531116551	0.17099015531116551	0.17099015531116551	0.17099015531116551	0.17099015531116551	0.17099015531116551	0.17099015531116551	0.17099015531116551	0.17099015531116551	0.17099015531116551	0.17099015531116551	0.17099015531116551	0.17099015531116551	0.17099015531116551	0.17099015531116551	0.17099015531116551	0.17099015531116551	0.17099015531116551
0.09956267180733741	0.14005105272968152	0.12826001575705775	0.11851283805218753	0.13905483530472104	0.1249996857932645	0.14385878727622403	0.10708324814434121	0.13992418616028754	0.14053387063782424	0.11542585694797622	0.13145446804226893	0.13662386128125698	0.14343888864803875	0.11322393513497254	0.16302995336301604	0.1347995737035695	0.127789522418298	0.1284221413264016	0.1611846904435711	0.1353421128745493	0.1404148458046052	0.12568525113533843	0.1548945817160752	0.11330586919827448	0.11760983415608348	0.1427304272509773	0.14460361547710207	0.1292454453462957	0.11309784971077708	0.10923232815288718	0.1094782924405996	0.10837562354532253	0.14664600724008212	0.14364034842032555	0.1451431778302038	0.1451431778302038	0.1451431778302038	0.1451431778302038	0.1451431778302038	0.1451431778302038	0.1451431778302038	0.1451431778302038	0.1451431778302038	0.1451431778302038	0.1451431778302038	0.1451431778302038	0.1451431778302038	0.1451431778302038	0.1451431778302038
0.07433545098802995	0.08532471806294788	0.09296254168789037	0.07171754311365504	0.09882382924219718	0.07236985545343294	0.09201649888931004	0.07766997477470419	0.08223448795802962	0.08802491853356513	0.09770312177336254	0.08421308263071868	0.09386570005923092	0.11969631057962885	0.07235449979929437	0.11083672235281401	0.09654135877303648	0.0817005794921379	0.09208136898936878	0.10421283193098903	0.10258791794144023	0.09160185863935577	0.0867387391370747	0.1530517174513044	0.08408038334171178	0.06710970315659437	0.11242074708360864	0.09252327187410865	0.10123694812190677	0.09647846709195144	0.09184552899412174	0.1035257868922998	0.0835046286804133	0.0841545348849714	0.09144043711461523	0.11522933591031115	0.11439759787715058	0.0822743589346427	0.08912546903035644	0.07606925918775202	0.08259736410905423	0.08259736410905423	0.08259736410905423	0.08259736410905423	0.08259736410905423	0.08259736410905423	0.08259736410905423	0.08259736410905423	0.08259736410905423	0.08259736410905423
0.1301407826310204	0.1360693364965069	0.1274109059874235	0.163171765351394	0.11444306249371794	0.14756471397725582	0.16580931936807813	0.11956901563535594	0.11451716559567687	0.14739651024574255	0.13418704422986608	0.15072179676494737	0.11517555448849469	0.11244956387881237	0.12368888752557858	0.14180421646099975	0.11212999984542979	0.11766692798633577	0.11617464663273576	0.1321452128262913	0.12676434681873375	0.13385732151135035	0.13028615241491603	0.10399056480883548	0.15607887460968972	0.1300347197092626	0.1300347197092626	0.1300347197092626	0.1300347197092626	0.1300347197092626	0.1300347197092626	0.1300347197092626	0.1300347197092626	0.1300347197092626	0.1300347197092626	0.1300347197092626	0.1300347197092626	0.1300347197092626	0.1300347197092626	0.1300347197092626	0.1300347197092626	0.1300347197092626	0.1300347197092626	0.1300347197092626	0.1300347197092626	0.1300347197092626	0.1300347197092626	0.1300347197092626	0.1300347197092626	0.1300347197092626
0.12150278970028734	0.08214413249389958	0.09630556893899232	0.14269748485861083	0.1422666904234142	0.1178457643850049	0.12725775479116044	0.12456441039791198	0.10571974553558597	0.10899730259072284	0.12060805966015063	0.1275361086871267	0.10842219061425507	0.08961267158276481	0.11855499385082793	0.09623830562058534	0.14442793268386783	0.12265930811053465	0.10089997268635882	0.11362249807693772	0.10695544959747132	0.11189347622614922	0.10417195700379822	0.10916116115233057	0.14015314613099783	0.1283776614071687	0.13851481583568545	0.11308407460603648	0.10635960710281724	0.11421587101646406	0.12333955294738294	0.11877771198192351	0.11877771198192351	0.11877771198192351	0.11877771198192351	0.11877771198192351	0.11877771198192351	0.11877771198192351	0.11877771198192351	0.11877771198192351	0.11877771198192351	0.11877771198192351	0.11877771198192351	0.11877771198192351	0.11877771198192351	0.11877771198192351	0.11877771198192351	0.11877771198192351	0.11877771198192351	0.11877771198192351
0.3447161407950195	0.3490614512628923	0.07855599660319458	0.5681469575602689	0.31271658808033415	0.6130477973562525	0.30137017742464006	0.4866671500129485	0.5246933449696578	0.01332485465103048	0.4874126632289016	0.4000439965434527	0.6298693293294629	0.33744160997017997	0.3901334357695467	0.5691909741401049	0.5078888303168686	0.2142191447267729	0.4690455304105039	0.7309455839810463	0.14324099965863796	0.3984318739496048	0.28402449593528073	0.5396137231654178	0.49923528741391954	0.21040882192070046	0.35482205466731	0.35482205466731	0.35482205466731	0.35482205466731	0.35482205466731	0.35482205466731	0.35482205466731	0.35482205466731	0.35482205466731	0.35482205466731	0.35482205466731	0.35482205466731	0.35482205466731	0.35482205466731	0.35482205466731	0.35482205466731	0.35482205466731	0.35482205466731	0.35482205466731	0.35482205466731	0.35482205466731	0.35482205466731	0.35482205466731	0.35482205466731
0.09875430113950606	0.07396632571513986	0.08299198074372542	0.11665696533572466	0.07428893924328117	0.06572924169496591	0.08578919068769818	0.08675041965298526	0.0846851173134614	0.10709868342688636	0.08156004294778459	0.10353070822978086	0.08990457938331042	0.11402752902868912	0.08837648693670964	0.09283896108940497	0.07643655608622733	0.0798518985793127	0.07981181923231247	0.10500093728165029	0.07712601362119835	0.08038045605209522	0.11945798584277142	0.09991922094743333	0.09991922094743333	0.09991922094743333	0.09991922094743333	0.09991922094743333	0.09991922094743333	0.09991922094743333	0.09991922094743333	0.09991922094743333	0.09991922094743333	0.09991922094743333	0.09991922094743333	0.09991922094743333	0.09991922094743333	0.09991922094743333	0.09991922094743333	0.09991922094743333	0.09991922094743333	0.09991922094743333	0.09991922094743333	0.09991922094743333	0.09991922094743333	0.09991922094743333	0.09991922094743333	0.09991922094743333	0.09991922094743333	0.09991922094743333
0.13531312703932147	0.11461405373860976	0.11788020083144654	0.0805445484200732	0.14895078811027385	0.12606924495314273	0.16616361382934927	0.12093332555897837	0.12943260035960946	0.12779976824367573	0.14086081062526673	0.13782650106342878	0.12397310945093432	0.114940412966229	0.13490401787249245	0.12311000871897455	0.1595652405213624	0.1394241413852045	0.15812024933664776	0.13698100607537447	0.17115537645586967	0.14969674665976354	0.11963872055275508	0.16942496765374562	0.1325438565641716	0.15356729878388925	0.1257994995913509	0.1428371588945215	0.12835333447081276	0.11914971635157943	0.15208501806015343	0.13561736720586645	0.13561736720586645	0.13561736720586645	0.13561736720586645	0.13561736720586645	0.13561736720586645	0.13561736720586645	0.13561736720586645	0.13561736720586645	0.13561736720586645	0.13561736720586645	0.13561736720586645	0.13561736720586645	0.13561736720586645	0.13561736720586645	0.13561736720586645	0.13561736720586645	0.13561736720586645	0.13561736720586645
0.23892180380754402	0.3164567465031765	0.36096454415299445	0.1875639890335554	0.15231275772867173	0.29583756561382396	0.25714142653471694	0.17985080300452477	0.36795538639506664	0.20821274400337192	0.29261181595866753	0.28727883699268086	0.3005979200702335	0.3127207207751644	0.22993932619271082	0.24233778688927762	0.3926481066840449	0.178417212826491	0.2281799854916667	0.40284353105276294	0.25490121236340174	0.10296594565055049	0.18135285080433872	0.23934800249263102	0.01906615849829482	0.27574424780651463	0.1484343424799475	0.24714947686025554	0.10929545711180685	0.1931740008943634	0.26011324884778686	0.4148334993567806	0.25302574101294056	0.3057489630344529	0.29023812193064713	0.1975746183212271	0.26073992398138707	0.31859072295420277	0.28966532346779494	0.28966532346779494	0.28966532346779494	0.28966532346779494	0.28966532346779494	0.28966532346779494	0.28966532346779494	0.28966532346779494	0.28966532346779494	0.28966532346779494	0.28966532346779494	0.28966532346779494
0.22893067241274037	0.33369058755412734	0.26193684435038844	0.187028233468835	0.30624725460750823	0.23299104213627947	0.19364903334444114	0.23348169958029977	0.29667330691269167	0.2424638787942983	0.3050574584438169	0.2519299742460543	0.45695172658171773	0.20505680039708635	0.4057405525338996	0.30566264477890337	0.346087649058792	0.2399439004438143	0.4198587766254893	0.2658957497983102	0.3897266990853118	0.481885817294096	0.2641031970722156	0.4132187811289892	0.36017556321299377	0.4173572264808843	0.31412467062287264	0.40387619781870016	0.39951605643352456	0.44768662281566596	0.3824716568391569	0.323159989842867	0.3432498370294531	0.41903145377475576	0.37448462265903526	0.34770232350317043	0.2933779105797287	0.49527346048614296	0.4650786911039171	0.3349806822485287	0.32680862289874685	0.3191472515636841	0.2562394123865556	0.4382060928171954	0.3472227526018755	0.3472227526018755	0.3472227526018755	0.3472227526018755	0.3472227526018755	0.3472227526018755
0.12792498560495583	0.11723087439671642	0.101812388110982	0.08842770381317486	0.08036247011097088	0.05283694525469749	0.07622302788503663	0.11787857201172654	0.0725445055069228	0.07220165600121063	0.007822660847730149	0.10641063697090869	0.07060927862734609	0.054646479308867874	0.0006031456599336956	0.06763811402648628	0.045020606568096956	0.055890775572908585	0.06628799885934741	0.0804961302654426	0.10005510016928923	0.0862028510512759	0.0920598613102163	0.08769446823300187	0.09107177892503444	0.11020425806282126	0.08812744826933787	0.09663521839809541	0.05227989603362393	0.0507447409688328	0.09356769893745087	0.057623548805138106	0.056283552714417165	0.06225192329911638	0.1498490544821052	0.17043356987355793	0.08735516859918611	0.05473118946140058	0.12610993219634486	0.14623192437239987	0.19434670947942723	0.21706861535933955	0.17485389267638513	0.17622989118086366	0.11769737873036705	0.14696363495561535	0.14696363495561535	0.14696363495561535	0.14696363495561535	0.14696363495561535
0.12850011899957592	0.14775469650277392	0.1639818584157734	0.1427728615829528	0.15639778876103166	0.22960792451101417	0.17538729387724275	0.1256537582289408	0.1922371878008159	0.18730833153364393	0.2269724733464742	0.15320735659099965	0.18734684642797686	0.18355656470506407	0.1889061244909376	0.15702562013155869	0.2109563999641105	0.1762432107509658	0.20078889142423023	0.15439557825365327	0.177667454687577	0.13350971386985683	0.19074201275200772	0.14823277892895517	0.15539322997465452	0.1571800246239414	0.17612027098248062	0.17498769212085297	0.13641461264645302	0.14144280696987283	0.13411458493543632	0.17094639442641474	0.14711567502306813	0.1937658465693864	0.10956858046883342	0.11269766534345356	0.17902545673759152	0.125163789114329	0.2769546755515284	0.2010592323329287	0.2010592323329287	0.2010592323329287	0.2010592323329287	0.2010592323329287	0.2010592323329287	0.2010592323329287	0.2010592323329287	0.2010592323329287	0.2010592323329287	0.2010592323329287
0.34048379542758345	0.3525124528472152	0.2712150444040829	0.19687783466297154	0.46651762730172935	0.2644760965237313	0.41348218662736563	0.4342054037920045	0.24996635265965517	0.34208587822582986	0.34208587822582986	0.34208587822582986	0.34208587822582986	0.34208587822582986	0.34208587822582986	0.34208587822582986	0.34208587822582986	0.34208587822582986	0.34208587822582986	0.34208587822582986	0.34208587822582986	0.34208587822582986	0.34208587822582986	0.34208587822582986	0.34208587822582986	0.34208587822582986	0.34208587822582986	0.34208587822582986	0.34208587822582986	0.34208587822582986	0.34208587822582986	0.34208587822582986	0.34208587822582986	0.34208587822582986	0.34208587822582986	0.34208587822582986	0.34208587822582986	0.34208587822582986	0.34208587822582986	0.34208587822582986	0.34208587822582986	0.34208587822582986	0.34208587822582986	0.34208587822582986	0.34208587822582986	0.34208587822582986	0.34208587822582986	0.34208587822582986	0.34208587822582986	0.34208587822582986
0.0	0.0	0.0	0.0	0.03658789096793496	0.0	0.0	0.15734882584555998	0.0	0.006210653321354432	0.16110740064767717	0.12678806312603166	0.1902174824855778	0.0	0.0	0.18210946611171147	0.0	0.0	0.016830957337216755	0.13051312303321524	0.07367204018521599	0.07367204018521599	0.07367204018521599	0.07367204018521599	0.07367204018521599	0.07367204018521599	0.07367204018521599	0.07367204018521599	0.07367204018521599	0.07367204018521599	0.07367204018521599	0.07367204018521599	0.07367204018521599	0.07367204018521599	0.07367204018521599	0.07367204018521599	0.07367204018521599	0.07367204018521599	0.07367204018521599	0.07367204018521599	0.07367204018521599	0.07367204018521599	0.07367204018521599	0.07367204018521599	0.07367204018521599	0.07367204018521599	0.07367204018521599	0.07367204018521599	0.07367204018521599	0.07367204018521599
0.36998602416833626	0.2958212461695153	0.15221126995095444	0.31644445431968826	0.18229122188772923	0.4617103466353294	0.11371368746139882	0.009973198417923377	0.2741139908711962	0.25654347011776907	0.3100474240236072	0.30540464242476056	0.23955874689907458	0.28866601791726143	0.25308547578697466	0.18736346435390738	0.22429768430851496	0.2039665276727387	0.2871791298367018	0.2687227915619478	0.3383958540398816	0.34287778097191457	0.3103579258683044	0.3812175445147426	0.3223253611421675	0.39689969385910717	0.18221165162532793	0.2865925118719782	0.37104556153486196	0.14498308363367843	0.3182169481839628	0.22549059865037568	0.2718537734171692	0.2718537734171692	0.2718537734171692	0.2718537734171692	0.2718537734171692	0.2718537734171692	0.2718537734171692	0.2718537734171692	0.2718537734171692	0.2718537734171692	0.2718537734171692	0.2718537734171692	0.2718537734171692	0.2718537734171692	0.2718537734171692	0.2718537734171692	0.2718537734171692	0.2718537734171692
0.1433325595014222	0.14347760691655112	0.1569650736723077	0.14869731875329167	0.13794086290338706	0.11486734968560648	0.12019738250691314	0.1800516792533929	0.13936611023257495	0.13299133677216468	0.1480075715710571	0.14516138686539692	0.13381477966674746	0.12275864600970349	0.18697063575118814	0.12656370541697493	0.1265547776256336	0.19856531679731657	0.1427577584291116	0.15553073717113577	0.15795792376157047	0.1671788437396307	0.11890800875949033	0.1430434262495605	0.1430434262495605	0.1430434262495605	0.1430434262495605	0.1430434262495605	0.1430434262495605	0.1430434262495605	0.1430434262495605	0.1430434262495605	0.1430434262495605	0.1430434262495605	0.1430434262495605	0.1430434262495605	0.1430434262495605	0.1430434262495605	0.1430434262495605	0.1430434262495605	0.1430434262495605	0.1430434262495605	0.1430434262495605	0.1430434262495605	0.1430434262495605	0.1430434262495605	0.1430434262495605	0.1430434262495605	0.1430434262495605	0.1430434262495605
0.22479449559919906	0.20647151015709947	0.20580044581486706	0.1830876262138709	0.13831602073376206	0.2322605437099466	0.21860933065457214	0.21224380930287234	0.21027803965329267	0.21359614912236655	0.12924941376231644	0.1714227814423415	0.1714227814423415	0.1714227814423415	0.1714227814423415	0.1714227814423415	0.1714227814423415	0.1714227814423415	0.1714227814423415	0.1714227814423415	0.1714227814423415	0.1714227814423415	0.1714227814423415	0.1714227814423415	0.1714227814423415	0.1714227814423415	0.1714227814423415	0.1714227814423415	0.1714227814423415	0.1714227814423415	0.1714227814423415	0.1714227814423415	0.1714227814423415	0.1714227814423415	0.1714227814423415	0.1714227814423415	0.1714227814423415	0.1714227814423415	0.1714227814423415	0.1714227814423415	0.1714227814423415	0.1714227814423415	0.1714227814423415	0.1714227814423415	0.1714227814423415	0.1714227814423415	0.1714227814423415	0.1714227814423415	0.1714227814423415	0.1714227814423415
0.16075895978307247	0.14889589133726833	0.10711038472994336	0.1818082122377964	0.14045238445322428	0.11620943340538169	0.1341217595404711	0.1318664573256718	0.14259422764452998	0.1079771541616977	0.117225574700476	0.13620715120243235	0.08772131049869514	0.13254385692842874	0.12484304877705328	0.1302797532548233	0.1299866239661482	0.11770975571492029	0.1743404006612901	0.13032047613098505	0.1189157686911051	0.11858782448167622	0.15417122870327835	0.10755369911021402	0.11550789265160159	0.13988868210351965	0.1111913272325877	0.11583324880790527	0.11351228802024647	0.11351228802024647	0.11351228802024647	0.11351228802024647	0.11351228802024647	0.11351228802024647	0.11351228802024647	0.11351228802024647	0.11351228802024647	0.11351228802024647	0.11351228802024647	0.11351228802024647	0.11351228802024647	0.11351228802024647	0.11351228802024647	0.11351228802024647	0.11351228802024647	0.11351228802024647	0.11351228802024647	0.11351228802024647	0.11351228802024647	0.11351228802024647
0.17387169227369767	0.09089063399058325	0.08469677087673509	0.14047115809258284	0.12482763006874358	0.053335513989015815	0.06497938524972889	0.08056051798095189	0.06993554850601418	0.12480005709191741	0.09348734327054171	0.19195277944453307	0.1000762833732684	0.18333524623033837	0.11034880439832902	0.06880399877559333	0.1026852857192244	0.142004158076395	0.12661307893822932	0.12077596766992922	0.09533262309700612	0.15158904253776445	0.14435817952952013	0.10266789242850968	0.11842168816721746	0.059477638657775646	0.03972502235666344	0.17479407099156535	0.18868122421318592	0.10304764754691668	0.15063403650734755	0.15605002243343807	0.1533420294703928	0.1533420294703928	0.1533420294703928	0.1533420294703928	0.1533420294703928	0.1533420294703928	0.1533420294703928	0.1533420294703928	0.1533420294703928	0.1533420294703928	0.1533420294703928	0.1533420294703928	0.1533420294703928	0.1533420294703928	0.1533420294703928	0.1533420294703928	0.1533420294703928	0.1533420294703928
0.15570572080340497	0.12334304778349961	0.12289485654488798	0.19288275516047598	0.21385053376188884	0.11289577514786577	0.2227915227661583	0.21275633461181384	0.1607672477976672	0.15514422973338202	0.21112476390176477	0.18422209294139164	0.18981009706980775	0.24605852674935944	0.21927189013838636	0.27110684026009135	0.18711124649165137	0.18550036714928544	0.23765405570695317	0.1888801270156711	0.18435333547771288	0.2326267106713945	0.2053117917845749	0.23008336473840038	0.1735542489887053	0.25874179838486144	0.17060524916811912	0.19655842805511842	0.1999094356012453	0.264429534178682	0.2306030832108718	0.24571365844741533	0.1782805023613795	0.20120381350085734	0.17021001045165296	0.16643382190958242	0.1683219161806177	0.1683219161806177	0.1683219161806177	0.1683219161806177	0.1683219161806177	0.1683219161806177	0.1683219161806177	0.1683219161806177	0.1683219161806177	0.1683219161806177	0.1683219161806177	0.1683219161806177	0.1683219161806177	0.1683219161806177
0.10920891611807503	0.15751775502439083	0.15427083908577266	0.13395676918116475	0.11391849329436948	0.13690597542394223	0.10889286081407691	0.12372977602766824	0.12832958341396378	0.12512843017419786	0.08975313956979006	0.1398009875925315	0.12069528819113215	0.12019235226509156	0.10988979477509282	0.12066574448351709	0.11914271506245402	0.12667071912353495	0.1332552202813417	0.10352650682323042	0.09535453628504827	0.09994643916841874	0.11337886835786312	0.11571703163800884	0.10488580434759683	0.09338523928435424	0.11529973952579543	0.10509946755474113	0.096608611171974	0.13072780957997532	0.11011091715430418	0.12041936336713978	0.12041936336713978	0.12041936336713978	0.12041936336713978	0.12041936336713978	0.12041936336713978	0.12041936336713978	0.12041936336713978	0.12041936336713978	0.12041936336713978	0.12041936336713978	0.12041936336713978	0.12041936336713978	0.12041936336713978	0.12041936336713978	0.12041936336713978	0.12041936336713978	0.12041936336713978	0.12041936336713978
0.15972608300507826	0.16298241879228098	0.15609238983681822	0.21014324414457838	0.16540241884891277	0.14667787881639957	0.1828121185954388	0.17566339622887678	0.1457120931372149	0.14165131071188233	0.15829429701368375	0.1685303520918683	0.12830693126907416	0.11718313312075267	0.16480899369680777	0.16498621497048807	0.19040359551121122	0.1289754366628061	0.19938738911208162	0.1481142495944576	0.180574730404907	0.19068748154965642	0.14381505265634661	0.18469840047095742	0.17096949812366985	0.13550911549598899	0.19286966810486864	0.1567698872027702	0.1372329331526439	0.15762110301577034	0.1498597490501412	0.15497990709549364	0.18376767995902635	0.1425460613990659	0.18380195409041705	0.2083988342752198	0.1790900710988375	0.19374445268702867	0.19374445268702867	0.19374445268702867	0.19374445268702867	0.19374445268702867	0.19374445268702867	0.19374445268702867	0.19374445268702867	0.19374445268702867	0.19374445268702867	0.19374445268702867	0.19374445268702867	0.19374445268702867
0.0	0.0	0.0	0.060109207686378015	0.036538431219594165	0.0	0.0	0.0	0.14867575349199416	0.1168873855934793	0.00013511885360249212	0.037189177329418614	0.00013511885360249212	0.0829723720587926	0.09888831383020939	0.04514823502903611	0.06254604961621467	0.0810098122289352	0.0848516779187416	0.10622979673290735	0.13465533113693573	0.15905859482758533	0.07058273398557202	0.12251179487794352	0.14329777717580497	0.09290370926675967	0.09416218665957084	0.1365955529017283	0.10628395198239748	0.13728649763474948	0.0968919913751306	0.19949779588803548	0.14819489363158303	0.14819489363158303	0.14819489363158303	0.14819489363158303	0.14819489363158303	0.14819489363158303	0.14819489363158303	0.14819489363158303	0.14819489363158303	0.14819489363158303	0.14819489363158303	0.14819489363158303	0.14819489363158303	0.14819489363158303	0.14819489363158303	0.14819489363158303	0.14819489363158303	0.14819489363158303
0.14105282103476408	0.3112577890882337	0.24376747843420127	0.2388292606509563	0.34519169838450775	0.2271008281591553	0.3522547963448594	0.2674151430632324	0.24224587939919107	0.34119235119772795	0.32324392581533823	0.2083821005748981	0.28647286792384	0.31750253048225796	0.41675582751792073	0.2775324068757152	0.26488251769836313	0.2168486244069054	0.25781904031775	0.26998028715482514	0.25166332907130506	0.2862352549218849	0.24696262817606432	0.2506586639768282	0.28791376135946034	0.27031374258486035	0.30284592645125913	0.2755859819881964	0.32737135881843876	0.23848397173335908	0.17242173011825063	0.20545285092580487	0.20545285092580487	0.20545285092580487	0.20545285092580487	0.20545285092580487	0.20545285092580487	0.20545285092580487	0.20545285092580487	0.20545285092580487	0.20545285092580487	0.20545285092580487	0.20545285092580487	0.20545285092580487	0.20545285092580487	0.20545285092580487	0.20545285092580487	0.20545285092580487	0.20545285092580487	0.20545285092580487
0.11860421743412504	0.06652693139700565	0.1169192189198439	0.11710035606885817	0.09517076446422487	0.08615312892606113	0.10530644326929234	0.23620015651682108	0.12435466412937655	0.08303593687888519	0.18382890373437716	0.17596236961231468	0.19905737084632624	0.1749808686981109	0.15098203803398016	0.19895870888669792	0.2020943050731201	0.157069530807459	0.19419839347199191	0.2065550392842514	0.18431117958254703	0.1768922390071074	0.14209134875980753	0.16506445550499255	0.14993377059803642	0.12474721021379036	0.14040162196835226	0.13801956625215828	0.13484126898344825	0.1313969486118559	0.1370169502850724	0.19700330215398426	0.13326433139726454	0.14984864458561342	0.22947791636281534	0.12823841009789105	0.13307871278427766	0.09090708708897002	0.10374541478334805	0.16751082340701257	0.1356281190951803	0.1356281190951803	0.1356281190951803	0.1356281190951803	0.1356281190951803	0.1356281190951803	0.1356281190951803	0.1356281190951803	0.1356281190951803	0.1356281190951803
0.11991384499603672	0.1070208326114943	0.1198882057613184	0.10399822923936876	0.1280472737838418	0.10566993871505033	0.1285017370879322	0.13082387515062993	0.10881070712840772	0.12555758938169323	0.11063669776055447	0.1088297256250105	0.0997793937399259	0.11977078506865949	0.12969971151200202	0.10210709792552805	0.14362366391460624	0.12954806636232735	0.14144872337567838	0.12548398402295166	0.15501978359152632	0.09128163359077929	0.1110609755889788	0.12288830108845301	0.14504989172926386	0.14240021350564855	0.11394706915423942	0.14336641868365058	0.12584092516668874	0.12812021042807864	0.11313409867181082	0.14913462182902176	0.11621129149311067	0.11987159432086948	0.10163171642157057	0.11075165537122003	0.11075165537122003	0.11075165537122003	0.11075165537122003	0.11075165537122003	0.11075165537122003	0.11075165537122003	0.11075165537122003	0.11075165537122003	0.11075165537122003	0.11075165537122003	0.11075165537122003	0.11075165537122003	0.11075165537122003	0.11075165537122003
0.17259132849456743	0.2797892685891776	0.23338151218554512	0.19436621171160495	0.2069208386934479	0.26017921501234914	0.21795443972482334	0.18843102485692406	0.23185475426735117	0.14414561119699942	0.2537398079409727	0.23901086386567405	0.19819161677751426	0.1177396196132291	0.16355593371488292	0.2596439554562642	0.1359337603675884	0.2201036262749826	0.21544687996750234	0.21395101136376773	0.17604237045396787	0.14673172395872508	0.17564191720232616	0.1967845480621151	0.14770483849913815	0.1747538301687595	0.18653250090976056	0.14507705360156783	0.14702196036084914	0.174649239947467	0.1608356001541581	0.1608356001541581	0.1608356001541581	0.1608356001541581	0.1608356001541581	0.1608356001541581	0.1608356001541581	0.1608356001541581	0.1608356001541581	0.1608356001541581	0.1608356001541581	0.1608356001541581	0.1608356001541581	0.1608356001541581	0.1608356001541581	0.1608356001541581	0.1608356001541581	0.1608356001541581	0.1608356001541581	0.1608356001541581
0.47742703512486223	0.25938453293642316	0.31655371950759825	0.5692975974847643	0.3882495677875714	0.3921972180046257	0.18369964556346302	0.43054197981847064	0.15239507233129293	0.4489115816580078	0.5915930915233211	0.5461321430870485	0.34928530918881223	0.028343667034859365	0.3872771980833551	0.3644905974806319	0.3637289334580485	0.5858958468214241	0.3362811411654458	0.4010406112482906	0.42694066206664283	0.43114681556665846	0.2621819973852419	0.3375564479393872	0.26901960032691463	0.3915748084186769	0.3261888124079043	0.35244674139679233	0.6046761115267343	0.43268880525239745	0.5135960055641677	0.35128868902689325	0.36828174231644817	0.12486991130244195	0.40632078652148723	0.2655953489119646	0.2655953489119646	0.2655953489119646	0.2655953489119646	0.2655953489119646	0.2655953489119646	0.2655953489119646	0.2655953489119646	0.2655953489119646	0.2655953489119646	0.2655953489119646	0.2655953489119646	0.2655953489119646	0.2655953489119646	0.2655953489119646
0.09194021914199042	0.11484194439456462	0.13768765133685734	0.12182117211215605	0.13550775246651142	0.14516299394591423	0.10551481940542838	0.12165358958077686	0.11039622012366739	0.12581501150548824	0.14044373440768962	0.13559792638071458	0.13073279355552575	0.13491014103645058	0.17124784422763	0.17267634997757977	0.1581302695921879	0.14499485007992644	0.13389589438490498	0.12835661475882454	0.13226338347532365	0.14145575800250604	0.1610532545779083	0.13196572670370504	0.1421923438804255	0.13695200689378012	0.12602115771746206	0.13202194572148288	0.11360501467591722	0.14007272905221052	0.14286937695767027	0.12951049241450893	0.10336647827080893	0.08425413807933292	0.11581114682628688	0.1000326424528099	0.1000326424528099	0.1000326424528099	0.1000326424528099	0.1000326424528099	0.1000326424528099	0.1000326424528099	0.1000326424528099	0.1000326424528099	0.1000326424528099	0.1000326424528099	0.1000326424528099	0.1000326424528099	0.1000326424528099	0.1000326424528099
0.1589529660015062	0.18951205372145802	0.19494305924198732	0.13202930638386395	0.16782995926225205	0.1766430929292141	0.21316760757823552	0.14921857752121875	0.20645228074326108	0.19004793960834004	0.19461848116441433	0.16748170292591877	0.16223283410455366	0.20951868234617196	0.1438796113905145	0.16007334962290265	0.17286410752552883	0.16424890705264136	0.17634434951916367	0.1317552971729549	0.13932052357251487	0.21671126819398545	0.1309799354187562	0.23900320147071435	0.18243193806869806	0.12540382953083765	0.18344849635454324	0.20793364645008022	0.13760855744933473	0.17887182821641373	0.17243212836873006	0.17565197829257193	0.17565197829257193	0.17565197829257193	0.17565197829257193	0.17565197829257193	0.17565197829257193	0.17565197829257193	0.17565197829257193	0.17565197829257193	0.17565197829257193	0.17565197829257193	0.17565197829257193	0.17565197829257193	0.17565197829257193	0.17565197829257193	0.17565197829257193	0.17565197829257193	0.17565197829257193	0.17565197829257193
0.09903398643830773	0.10182250869235698	0.0963216465430973	0.1022766611668878	0.09606394052534059	0.12235611091353996	0.09877536288711765	0.11415193022412387	0.1169700211378156	0.1191618540029645	0.11836997478598424	0.11084226029553172	0.10405267601122441	0.1021959918091448	0.12017891593784676	0.09963040596167565	0.12078146232703599	0.10777570870515568	0.09029613105483955	0.1398438251676076	0.0809059410689344	0.11639150052242285	0.13234360742155987	0.13744606757089342	0.10564981183054185	0.11768328781543877	0.0996923183553732	0.10166144682938166	0.11512318772015417	0.0933251065883478	0.13260684300462994	0.1373251076026643	0.13496597530364712	0.13496597530364712	0.13496597530364712	0.13496597530364712	0.13496597530364712	0.13496597530364712	0.13496597530364712	0.13496597530364712	0.13496597530364712	0.13496597530364712	0.13496597530364712	0.13496597530364712	0.13496597530364712	0.13496597530364712	0.13496597530364712	0.13496597530364712	0.13496597530364712	0.13496597530364712
0.07508096830143103	0.09258979931671991	0.09254376989081796	0.09090568086865666	0.08910294691870989	0.09159140459639419	0.08547626772941269	0.10163770641747343	0.08053887158683201	0.11545655247243722	0.11229359065097944	0.0846348633416712	0.09168959285361009	0.0849175182833289	0.07470479811924759	0.09171483247222642	0.09502764357608837	0.10109241920145919	0.08178789913407784	0.09112557590475129	0.09351661263870056	0.136183718300017	0.07269229395972814	0.07372787454591131	0.09667543909380522	0.0881570549110503	0.0912496639615336	0.08970335943629196	0.08970335943629196	0.08970335943629196	0.08970335943629196	0.08970335943629196	0.08970335943629196	0.08970335943629196	0.08970335943629196	0.08970335943629196	0.08970335943629196	0.08970335943629196	0.08970335943629196	0.08970335943629196	0.08970335943629196	0.08970335943629196	0.08970335943629196	0.08970335943629196	0.08970335943629196	0.08970335943629196	0.08970335943629196	0.08970335943629196	0.08970335943629196	0.08970335943629196
0.08274176575812832	0.09434729783719208	0.10333705922981691	0.0850549960362134	0.09465852144282391	0.0890062793728191	0.08103759505658065	0.08621545123094784	0.0802055201225816	0.09261571853835929	0.0919934366996757	0.09851427164107807	0.08597756924925236	0.08251664903750813	0.10349136542476121	0.1010399339064135	0.08624685933638711	0.07075521452885593	0.1053500107514591	0.09834365250179589	0.0960921429286057	0.08285231549238765	0.08065678811323973	0.0792534774579749	0.08703801164217706	0.08373080269331729	0.0876295192901963	0.11998171588754908	0.09804548154751687	0.080612097663917	0.09152930942519981	0.08601897956713148	0.07926144547288719	0.05960619207078949	0.09062898665942384	0.08862226629899002	0.10178347195322339	0.07121231254915653	0.07850721388922659	0.08298297040381639	0.08281930233283599	0.07990268919867452	0.11238485105196103	0.09239209704410449	0.0905083982635571	0.08692557749482102	0.12473433960470416	0.1058299585497626	0.1058299585497626	0.1058299585497626
0.08514841565863313	0.18257639322521418	0.2736795957305983	0.0	0.0	0.4093347727779251	0.0	0.37889224344825995	0.0	0.0	0.005014860582399384	0.0	0.18257639322521416	0.18247306031302885	0.5299510126255008	0.017344338026430005	0.7657952381139781	0.40897939501232167	0.4507187245087645	0.43868980705771865	0.4389116509293825	0.6063342071348573	0.5490907491775087	0.4176934081989399	0.438531501012196	0.005014860582399383	0.7184061201161837	0.18257639322521416	0.7988142112006743	0.3670185311482623	0.8597558629813121	0.9084914743029335	0.7149287916191203	0.8117101329610269	0.8117101329610269	0.8117101329610269	0.8117101329610269	0.8117101329610269	0.8117101329610269	0.8117101329610269	0.8117101329610269	0.8117101329610269	0.8117101329610269	0.8117101329610269	0.8117101329610269	0.8117101329610269	0.8117101329610269	0.8117101329610269	0.8117101329610269	0.8117101329610269
0.6718841802308309	0.0	0.009212073958600185	0.0	0.0	0.001859118304369496	0.8269752178725341	0.031860771009906835	0.0	1.2796910668659738	0.8602358530678678	0.34278709065981416	0.08619216956403575	0.0	0.3353846452657367	1.1071168685344526	0.5288345423533075	0.6498777827099327	0.9493009287809258	0.2598541546177193	0.6504252027976904	1.2389738028986403	1.0776675175321853	0.9316128797187119	0.0	1.0943432658869658	0.751929617722868	1.14795114589372	0.04410924012697675	1.277415838847162	0.8885251026652313	0.031837540289214775	0.46018132147722307	0.46018132147722307	0.46018132147722307	0.46018132147722307	0.46018132147722307	0.46018132147722307	0.46018132147722307	0.46018132147722307	0.46018132147722307	0.46018132147722307	0.46018132147722307	0.46018132147722307	0.46018132147722307	0.46018132147722307	0.46018132147722307	0.46018132147722307	0.46018132147722307	0.46018132147722307
0.08386985650138426	0.09471821997027514	0.07838982143362207	0.07767047718181362	0.07499091761725822	0.09554275079156209	0.060213529706207754	0.06364544297263815	0.0839044973574514	0.07924741960071517	0.0744124212424596	0.0784351237690753	0.08556618649804125	0.08617984683073844	0.07642520426972747	0.06327571520439192	0.07157565278328358	0.06577163003800597	0.08595917598527177	0.06638032520805902	0.07784047785999722	0.07211040153402812	0.07211040153402812	0.07211040153402812	0.07211040153402812	0.07211040153402812	0.07211040153402812	0.07211040153402812	0.07211040153402812	0.07211040153402812	0.07211040153402812	0.07211040153402812	0.07211040153402812	0.07211040153402812	0.07211040153402812	0.07211040153402812	0.07211040153402812	0.07211040153402812	0.07211040153402812	0.07211040153402812	0.07211040153402812	0.07211040153402812	0.07211040153402812	0.07211040153402812	0.07211040153402812	0.07211040153402812	0.07211040153402812	0.07211040153402812	0.07211040153402812	0.07211040153402812
0.08813557102650366	0.07477023798444644	0.09595558440577205	0.07639002754948426	0.05853361495988885	0.06983242594496605	0.08298006762586152	0.0763828370965423	0.0966243561509967	0.06654652730739309	0.09070256038578196	0.06876753950149467	0.07177963330820245	0.07490739868513528	0.07519565055016494	0.05376724101501712	0.06068137563930995	0.06613402383769343	0.0741438127220408	0.0876505763382252	0.07768431613878608	0.0819984374646117	0.0798413768016989	0.0798413768016989	0.0798413768016989	0.0798413768016989	0.0798413768016989	0.0798413768016989	0.0798413768016989	0.0798413768016989	0.0798413768016989	0.0798413768016989	0.0798413768016989	0.0798413768016989	0.0798413768016989	0.0798413768016989	0.0798413768016989	0.0798413768016989	0.0798413768016989	0.0798413768016989	0.0798413768016989	0.0798413768016989	0.0798413768016989	0.0798413768016989	0.0798413768016989	0.0798413768016989	0.0798413768016989	0.0798413768016989	0.0798413768016989	0.0798413768016989
0.087751266042285	0.07939156804257758	0.09130174615245688	0.09092162964725317	0.07818361137935627	0.0916981362708108	0.09785151833943882	0.07803801074429825	0.1009225048335172	0.08387598311365368	0.0801326680723969	0.07199831917413417	0.07918502828376017	0.08069539901476834	0.10139609921161805	0.09209064424358764	0.09535582877697087	0.07551833245763204	0.09282960851965302	0.0864141598585391	0.07382257801157786	0.07502888711247711	0.07442573256202749	0.07442573256202749	0.07442573256202749	0.07442573256202749	0.07442573256202749	0.07442573256202749	0.07442573256202749	0.07442573256202749	0.07442573256202749	0.07442573256202749	0.07442573256202749	0.07442573256202749	0.07442573256202749	0.07442573256202749	0.07442573256202749	0.07442573256202749	0.07442573256202749	0.07442573256202749	0.07442573256202749	0.07442573256202749	0.07442573256202749	0.07442573256202749	0.07442573256202749	0.07442573256202749	0.07442573256202749	0.07442573256202749	0.07442573256202749	0.07442573256202749
0.07747464865868152	0.084552376976071	0.08006581344816163	0.08274809357538986	0.05131590239964682	0.06908273125911066	0.0659559172445558	0.08014604533380175	0.0765709756541548	0.07847336647546828	0.08274260553953693	0.0672183616736661	0.08186902618103016	0.06096681769427162	0.07084183137223793	0.0820040910008914	0.07233875210002115	0.06765172682830316	0.07530936045894357	0.07148054364362337	0.07148054364362337	0.07148054364362337	0.07148054364362337	0.07148054364362337	0.07148054364362337	0.07148054364362337	0.07148054364362337	0.07148054364362337	0.07148054364362337	0.07148054364362337	0.07148054364362337	0.07148054364362337	0.07148054364362337	0.07148054364362337	0.07148054364362337	0.07148054364362337	0.07148054364362337	0.07148054364362337	0.07148054364362337	0.07148054364362337	0.07148054364362337	0.07148054364362337	0.07148054364362337	0.07148054364362337	0.07148054364362337	0.07148054364362337	0.07148054364362337	0.07148054364362337	0.07148054364362337	0.07148054364362337
[truncated: 6 more columns]
