# Supplementary material for: Neuronal tuning aligns dynamically with object and texture manifolds across the visual hierarchy
Source: Nat Neurosci. 2026 Mar 10;29(4):864–75. doi: 10.1038/s41593-026-02207-1 (PMC13061647; doi:10.1038/s41593-026-02207-1)
Supplement: Supplementary file 6 — Average PSTH for each session and thread before or after optimization Fig. 5a. Response rate for each 10 ms time window in csv format to reproduce Fig. 5c. [file 41593_2026_2207_MOESM6_ESM.zip › Figure5C_src_normresp_wdw_140-150_DeePSim_mean.csv]

0	1	2	3	4	5	6	7	8	9	10	11	12	13	14	15	16	17	18	19	20	21	22	23	24	25	26	27	28	29	30	31	32	33	34	35	36	37	38	39	40	41	42	43	44	45	46	47	48	49
0.6646466734417161	0.6931713782466601	0.6552403342624252	0.6579231123338755	0.6295189767371238	0.7189589600536189	0.591993239106508	0.7116307400652724	0.7264357912903334	0.6050180084356167	0.7699109662567609	0.6351411097560137	0.5501094076501364	0.6470131487433406	0.7221021983883016	0.705433009186601	0.8754115174120175	0.8277159948229559	0.8069466867930666	0.8464834704709365	0.6586915482440269	0.7958589512710915	0.8263624136310865	0.897623412016992	0.8884011933712679	0.7275753235903669	0.8429560500475581	0.8543894793673303	0.8198422469218168	0.8189156569023507	0.8213341583245755	0.785464076087371	0.8757577451837993	0.9097871940523369	0.7669681729811866	0.8654067284587469	0.8744793123480783	0.8579233487193748	0.8724535204748818	0.8784758092560856	0.923502659187328	0.810992083150191	0.787820465202369	0.8237186229270069	0.758237252903353	0.6922936926851733	0.8433722704473565	0.7678329815662649	0.7678329815662649	0.7678329815662649
0.745475718137051	0.6738821621943366	0.6223714508747697	0.5639716347278059	0.8008586877113962	0.8527198177892452	0.7492009490659839	0.8449955365610109	0.7138432842525817	0.8504977779272817	0.8363983770559692	0.8568027490419503	0.7877801320040111	0.9191423817642979	0.7895107977612545	0.6976462473072637	0.8038701463307772	0.5934458822351105	0.8711121750272824	0.7734611555263964	0.9877168001900228	0.7389426823170827	0.9023117490819776	0.7645682573581973	0.8263440775028821	0.8533201353584302	0.87253296404286	0.9229748939098804	0.7689848021377309	0.9181918453090427	0.843277159469175	0.809184348050225	0.9828118699460411	1.0424313242636378	0.8941561444933254	0.9682937343784817	0.9682937343784817	0.9682937343784817	0.9682937343784817	0.9682937343784817	0.9682937343784817	0.9682937343784817	0.9682937343784817	0.9682937343784817	0.9682937343784817	0.9682937343784817	0.9682937343784817	0.9682937343784817	0.9682937343784817	0.9682937343784817
0.3248370755374153	0.5289963442915203	0.44148323031741826	0.45905385956014033	0.3809342351811267	0.5174991082735613	0.36640167522704126	0.563650558918105	0.5663221572994835	0.5885643992980846	0.3745767938801888	0.7742013759548755	0.5574081414989634	0.6906549469975298	0.8276922733598698	0.7079769471162451	0.688754150576173	0.6733800141725166	0.7592759459703382	0.7708472740260077	0.5681040155351106	0.7853152724563202	0.891076076973561	0.9396540587830533	1.0103315123944776	0.7594308357317354	1.0193685920396884	0.8844764638738085	0.9958727509708474	1.0462757527811493	1.1117384513685404	0.8686786251317035	1.1085608196835246	0.9886197224076141	0.9886197224076141	0.9886197224076141	0.9886197224076141	0.9886197224076141	0.9886197224076141	0.9886197224076141	0.9886197224076141	0.9886197224076141	0.9886197224076141	0.9886197224076141	0.9886197224076141	0.9886197224076141	0.9886197224076141	0.9886197224076141	0.9886197224076141	0.9886197224076141
0.6478710165553346	0.5334752835152786	0.5820499367870916	0.6428663732587317	0.6770899967343059	0.7978439444109492	0.5515309074260979	0.7032987131600434	0.6383566884840788	0.7410733919534528	0.6383135048734706	0.5913006759250035	0.8405983550001687	0.7704356891350183	0.7566538767359214	0.816598519866631	0.8304235332218958	0.708436016069611	0.7769828792418719	0.6020122702212245	0.7850708899805261	0.8001121246527966	0.7629694009001218	0.7364028499867146	0.7323099229457235	0.7989616446424086	0.9680716979918518	0.7358242688782496	0.8017935085124896	0.8169762486405879	0.7179121811678031	0.7114206145624155	0.8574266692161867	0.7215432013361693	0.7185085608646323	0.7510721978637022	0.6849696955062594	0.7167072462716673	0.7008384708889633	0.7008384708889633	0.7008384708889633	0.7008384708889633	0.7008384708889633	0.7008384708889633	0.7008384708889633	0.7008384708889633	0.7008384708889633	0.7008384708889633	0.7008384708889633	0.7008384708889633
0.591098073788976	0.5401659795049876	0.6851124383777021	0.6439249706768638	0.6506454265383073	0.6933679063027665	0.543754433159009	0.5777328143836828	0.7649582610061211	0.6546550326332032	0.7213643069399719	0.8072005600724328	0.7052338573763789	0.7696806072871384	0.750454188367467	0.8046347050679262	0.8883811984720704	0.8809523078240467	0.9915566158843425	0.8691051338648266	1.2053478760414675	1.0529347516225291	1.1550177343833286	1.148383124572322	1.0630432243646089	0.9565703101300427	1.1861158403474308	1.0416253794942842	0.9776155419188194	1.0018841967267182	0.9897498693227688	0.9897498693227688	0.9897498693227688	0.9897498693227688	0.9897498693227688	0.9897498693227688	0.9897498693227688	0.9897498693227688	0.9897498693227688	0.9897498693227688	0.9897498693227688	0.9897498693227688	0.9897498693227688	0.9897498693227688	0.9897498693227688	0.9897498693227688	0.9897498693227688	0.9897498693227688	0.9897498693227688	0.9897498693227688
0.8981235093300893	0.7410977795514404	0.8653823416477009	1.0468994304737957	0.9029404824977291	0.6772617560566477	0.7545706415340919	0.7802888842494294	1.096154064154828	1.0179584489338194	0.9828546818062346	1.0731716646950595	0.8111779932134329	0.8480009950222624	0.8734924831207307	0.7476601149886071	1.0743534928745189	1.0069353188398216	0.8730901965428696	0.6495859423337247	1.1293732309065898	0.6839615548512811	0.8508430237719932	0.8389997906351018	1.161852292233063	0.9516296721802527	0.8240006912655901	0.999428588285556	0.6510761022277786	0.7647896039213394	0.7704481555239294	0.8181106657777694	0.7704161063609218	0.7573437382547057	0.7253494014624425	1.1750214534349406	0.8889314222374927	0.9407302332586247	0.9036677027266056	0.8220215550432384	0.862844628884922	0.862844628884922	0.862844628884922	0.862844628884922	0.862844628884922	0.862844628884922	0.862844628884922	0.862844628884922	0.862844628884922	0.862844628884922
0.6936963927732315	0.7429346122747447	0.7815383546432847	1.0322377330754502	0.7662480229874528	1.0122705145416804	0.852114994222528	0.932128544314686	0.8242344254055421	0.9913710143123717	0.8058720143764218	0.7996932212864182	1.1553869606185456	0.8609050105599103	0.7167046598009419	0.941523438564867	0.6927999875767289	0.6832744112578566	0.8448616316867666	0.9874295583816094	0.6840869741559659	0.5796742210710962	0.8241039518643598	0.8344196384608494	0.79771442659726	0.8119178070682175	0.8048161168327387	0.8048161168327387	0.8048161168327387	0.8048161168327387	0.8048161168327387	0.8048161168327387	0.8048161168327387	0.8048161168327387	0.8048161168327387	0.8048161168327387	0.8048161168327387	0.8048161168327387	0.8048161168327387	0.8048161168327387	0.8048161168327387	0.8048161168327387	0.8048161168327387	0.8048161168327387	0.8048161168327387	0.8048161168327387	0.8048161168327387	0.8048161168327387	0.8048161168327387	0.8048161168327387
0.683926008866833	0.6529016809582183	0.7468766906295943	0.7171854129898476	0.6901572957469768	0.7074840402027502	0.7548272267864492	0.6920967946662909	0.7655569049534796	0.7468273914790486	0.605003432094535	0.7031251663999873	0.6974584031924095	0.680359204653385	0.7631740855857845	0.7493407723706692	0.8359763666983357	0.6781843003299256	0.8018754980605842	0.9327905101233287	1.0010246941069054	0.8707709848959965	1.081362703818144	0.9145169534806815	0.8513021066177743	0.796534193241181	0.9200320879432117	0.8582831405921965	0.8582831405921965	0.8582831405921965	0.8582831405921965	0.8582831405921965	0.8582831405921965	0.8582831405921965	0.8582831405921965	0.8582831405921965	0.8582831405921965	0.8582831405921965	0.8582831405921965	0.8582831405921965	0.8582831405921965	0.8582831405921965	0.8582831405921965	0.8582831405921965	0.8582831405921965	0.8582831405921965	0.8582831405921965	0.8582831405921965	0.8582831405921965	0.8582831405921965
0.3746781678864605	0.5284099223662495	0.6452741901380461	0.566031037233262	0.5943768990491312	0.5511003115429218	0.5573105327794518	0.7173152077458548	0.6647925767516053	0.6968214478932622	0.6795241568526029	0.6289448530599792	0.7032746729875297	0.7786238070341689	0.6108261554760974	0.7173877359040349	0.7781733987813539	0.8862405022809899	0.7556715811918162	0.8499754951772164	0.9134367952357391	0.8749362565647509	0.8339572523702645	0.885293045770036	0.8936003368034818	0.9027190205543129	0.9526047024289916	0.8484705262124602	1.009765538726857	0.9847798643787183	0.9652302528147255	0.8765872122292548	0.8396327520991524	0.8528627176903056	0.846247734894729	0.846247734894729	0.846247734894729	0.846247734894729	0.846247734894729	0.846247734894729	0.846247734894729	0.846247734894729	0.846247734894729	0.846247734894729	0.846247734894729	0.846247734894729	0.846247734894729	0.846247734894729	0.846247734894729	0.846247734894729
0.701469721822484	0.6789960101468896	0.835080508243943	0.6771608850676353	0.9462701077081415	0.9245917085685956	1.0340991597629106	1.10746124963715	1.0906876861546517	0.9735938950809364	1.0564436259082943	1.1573294493231139	0.9878703228007606	1.3017660220687912	1.0521329982833778	1.1252584211742125	1.1326699497464925	0.9624429490275861	0.9466257908221491	1.36391705273445	1.1914214372323828	1.2331022267979848	1.143532949641448	1.1313872699182377	1.0527179961144486	1.0181590050937799	1.1455207338478959	1.0175933267650035	0.9957868508983244	0.9657045540410953	0.8423401135464533	1.0300889169780996	1.2071167281044783	1.118602822541289	1.118602822541289	1.118602822541289	1.118602822541289	1.118602822541289	1.118602822541289	1.118602822541289	1.118602822541289	1.118602822541289	1.118602822541289	1.118602822541289	1.118602822541289	1.118602822541289	1.118602822541289	1.118602822541289	1.118602822541289	1.118602822541289
0.4965839561678114	0.4827257112390079	0.5540435679852311	0.5478392960251682	0.7117633785977163	0.566575562000373	0.6856572506455544	0.6126136897219159	0.5933380347995593	0.6247129712203408	0.5223880810581846	0.5616503349283851	0.5785274765418398	0.6625171997757108	0.7063020766129104	0.4814903138244255	0.6733858079724855	0.6309468701211344	0.6529615322798002	0.7278035510272299	0.8276737839604168	0.7425343878189128	0.8510142441562876	0.7343914532713552	0.6899840642413918	0.7427817214343476	0.7219434771133816	0.746706386053287	0.9069438032107123	0.9219430397261349	0.7980277716097307	0.8599854056679328	0.8599854056679328	0.8599854056679328	0.8599854056679328	0.8599854056679328	0.8599854056679328	0.8599854056679328	0.8599854056679328	0.8599854056679328	0.8599854056679328	0.8599854056679328	0.8599854056679328	0.8599854056679328	0.8599854056679328	0.8599854056679328	0.8599854056679328	0.8599854056679328	0.8599854056679328	0.8599854056679328
0.36024478555372874	0.4226700717697092	0.38066586610770325	0.49918171266527855	0.41061353133735545	0.3384172302969736	0.39358753036193767	0.3924788921739917	0.5232292765087826	0.4310887956596644	0.4637449485154665	0.43684119090891593	0.5777246686849244	0.6166973423780162	0.6323400731255847	0.5004578456778707	0.7178187507498396	0.7386385992136341	0.7535685553902769	0.7811751467479929	0.7975089196048818	0.7702659809251977	0.7281358479685838	0.7442789235597562	0.9312099384503579	0.869482805950418	0.8050354432028585	0.8418621447756481	1.0456491902794118	1.0521127867653703	0.9600254433713319	1.0060691150683512	1.0060691150683512	1.0060691150683512	1.0060691150683512	1.0060691150683512	1.0060691150683512	1.0060691150683512	1.0060691150683512	1.0060691150683512	1.0060691150683512	1.0060691150683512	1.0060691150683512	1.0060691150683512	1.0060691150683512	1.0060691150683512	1.0060691150683512	1.0060691150683512	1.0060691150683512	1.0060691150683512
0.7461131160344935	0.6438986351186036	0.7784337625836315	0.7970887524395803	0.8166487426398127	0.9901981504294155	0.7893941012975603	0.7129443024816399	0.7981546463832772	0.8660686826284172	0.7961109928058683	0.9321940738903142	0.9155649015866673	0.9120883334116636	1.0414274648821864	0.7941518962196089	0.9420413525478956	1.039469049010677	1.027574618810092	1.062340942849132	1.0382527155893482	1.0550144362508158	0.8583268043900927	1.0287819323147462	0.9630226951176437	1.0800246182101167	0.865706570505095	0.9045609388998296	0.9598725595667195	0.8644921802964789	0.9819529193818889	0.9232225498391838	0.9232225498391838	0.9232225498391838	0.9232225498391838	0.9232225498391838	0.9232225498391838	0.9232225498391838	0.9232225498391838	0.9232225498391838	0.9232225498391838	0.9232225498391838	0.9232225498391838	0.9232225498391838	0.9232225498391838	0.9232225498391838	0.9232225498391838	0.9232225498391838	0.9232225498391838	0.9232225498391838
0.804298034130758	0.5344100094989468	0.48024823830147956	0.5496812547047146	0.8122360070394837	0.5675896686628127	0.5733717815380113	0.7633573067776059	0.7187796410722129	0.882686432674315	0.8085204757911071	0.7608840645948813	0.8587123143586217	0.8294429153495646	0.8235791690766812	0.9145874939933853	0.9061973022457862	0.6652530594393552	0.6573850101123939	0.8135165652616068	0.8155818869762599	0.8724830157612761	0.9031596296902772	0.7587627119058816	0.6384237349036804	0.702011310100529	1.0350834182390987	0.8476265497316403	0.9748394286383991	0.913809563243928	0.8662177897056502	0.9178664028930447	0.8920420962993474	0.8920420962993474	0.8920420962993474	0.8920420962993474	0.8920420962993474	0.8920420962993474	0.8920420962993474	0.8920420962993474	0.8920420962993474	0.8920420962993474	0.8920420962993474	0.8920420962993474	0.8920420962993474	0.8920420962993474	0.8920420962993474	0.8920420962993474	0.8920420962993474	0.8920420962993474
0.5135995123329556	0.6050101762093366	0.6311084719429271	0.6240189032970823	0.851658376659523	0.5291878085664028	0.596849346151288	0.6523996112016159	0.6460570013834773	0.7257536549677074	0.584109449972918	0.8019788460817955	0.5469920610902308	0.6666754032558633	0.7338684300634679	0.8395128493875985	0.737534935506428	0.785046116043536	0.6847906575034859	0.7258883926136757	0.7690298868258785	0.8499815079531328	0.817625677535521	0.7351540724038708	0.9214098456768032	0.8282013499588741	0.7107643550763801	0.8828760229673638	0.8144996295843516	0.894198815101739	0.8543492223430452	0.8543492223430452	0.8543492223430452	0.8543492223430452	0.8543492223430452	0.8543492223430452	0.8543492223430452	0.8543492223430452	0.8543492223430452	0.8543492223430452	0.8543492223430452	0.8543492223430452	0.8543492223430452	0.8543492223430452	0.8543492223430452	0.8543492223430452	0.8543492223430452	0.8543492223430452	0.8543492223430452	0.8543492223430452
0.597287358307972	0.5321101109626537	0.513167603003193	0.6549398433011823	0.47356956159552793	0.5479308212508511	0.43490165423955146	0.41188315099199674	0.6133448595446637	0.5140902294358645	0.622322175697043	0.42279519885054107	0.4222821946293027	0.4562438573626491	0.39248860569169336	0.4344228518521179	0.572151713949247	0.5579243223742321	0.47466618198423327	0.5279350970791964	0.5486025080345589	0.5562858069841643	0.5456877757347168	0.5509867913594406	0.5509867913594406	0.5509867913594406	0.5509867913594406	0.5509867913594406	0.5509867913594406	0.5509867913594406	0.5509867913594406	0.5509867913594406	0.5509867913594406	0.5509867913594406	0.5509867913594406	0.5509867913594406	0.5509867913594406	0.5509867913594406	0.5509867913594406	0.5509867913594406	0.5509867913594406	0.5509867913594406	0.5509867913594406	0.5509867913594406	0.5509867913594406	0.5509867913594406	0.5509867913594406	0.5509867913594406	0.5509867913594406	0.5509867913594406
0.6090103890594621	0.5366460778382381	0.48673692592177215	0.5617384636168634	0.7124733975738312	0.4238137365301608	0.5097407644404885	0.5929984716617162	0.49622337563963154	0.4643706877168203	0.4028403182253858	0.5653142126028681	0.6302051170374813	0.5777296204286304	0.6685832209370881	0.6159440705464767	0.6520085928688174	0.5752080037747322	0.6682565823770674	0.7117284403776666	0.52841649238054	0.7267219153008799	0.7547445287612579	0.740733222031069	0.740733222031069	0.740733222031069	0.740733222031069	0.740733222031069	0.740733222031069	0.740733222031069	0.740733222031069	0.740733222031069	0.740733222031069	0.740733222031069	0.740733222031069	0.740733222031069	0.740733222031069	0.740733222031069	0.740733222031069	0.740733222031069	0.740733222031069	0.740733222031069	0.740733222031069	0.740733222031069	0.740733222031069	0.740733222031069	0.740733222031069	0.740733222031069	0.740733222031069	0.740733222031069
0.8253483246100013	0.6728610511527509	0.5000125137587134	0.9194541062068526	0.7489902647659333	0.7123377726840552	0.7017747264360347	0.5165072081789985	0.6327488123193264	0.7972455519344753	0.8855678403839529	0.3465544897841567	0.7844016579761778	0.7715084356782298	0.9089650191009617	1.0650223589172547	0.9684782883787515	0.9526465643308449	0.889143347141801	0.9234483769772177	0.8770004694484517	0.9238084361128406	0.8168605059527433	1.0304884526528177	0.7502532898230565	0.7728949248910496	1.0419395004987408	1.0193690104780382	1.0910819607993034	1.0373426318092513	1.0642122963042773	1.0642122963042773	1.0642122963042773	1.0642122963042773	1.0642122963042773	1.0642122963042773	1.0642122963042773	1.0642122963042773	1.0642122963042773	1.0642122963042773	1.0642122963042773	1.0642122963042773	1.0642122963042773	1.0642122963042773	1.0642122963042773	1.0642122963042773	1.0642122963042773	1.0642122963042773	1.0642122963042773	1.0642122963042773
0.4175138727438878	0.6102650918835737	0.7109526234374719	0.5626293060721498	0.6551608630231952	0.6512705395195821	0.5120785602358378	0.5817496290193719	0.5711502752323686	0.4810739976128587	0.5820643586381492	0.6796765086760804	0.5975422841360226	0.613763518865737	0.6588236382860906	0.7441504793704823	0.5968098009367013	0.5808647316982024	0.8104723716034191	0.8668272800089062	0.7243660296168863	0.6903429114485006	0.8114909355357935	0.8127840471434605	0.617350674231736	1.073693085999623	0.6554622355054515	0.8695288223359011	0.8535148899538203	0.6999177619985953	0.8158550042670605	0.5841990409603414	0.7000270226137009	0.7000270226137009	0.7000270226137009	0.7000270226137009	0.7000270226137009	0.7000270226137009	0.7000270226137009	0.7000270226137009	0.7000270226137009	0.7000270226137009	0.7000270226137009	0.7000270226137009	0.7000270226137009	0.7000270226137009	0.7000270226137009	0.7000270226137009	0.7000270226137009	0.7000270226137009
0.6185786577626572	0.988441598204797	0.8508071095291865	0.676080823243047	0.7728792430964887	0.6633152258523743	0.7054910321375404	0.6898316413113068	0.615444020636506	0.6822053317430996	0.5919823202476523	0.7483920455028109	0.5856374543688838	0.732203889079779	0.8984262545867427	0.8985927084233881	0.8163779339560914	0.9261579487113881	0.8720377381985622	0.857282131094051	0.9280231865006717	0.908898640594611	0.7542877444135573	0.9108482715120331	0.7833022664438312	0.9012167463382318	0.9292725812549287	0.9596914545783531	1.0603370784111388	0.9112374737791897	0.9495460624208333	1.0238970346304983	1.0405482414972707	0.8200144190410551	0.8501945954656185	0.8351045072533368	0.8351045072533368	0.8351045072533368	0.8351045072533368	0.8351045072533368	0.8351045072533368	0.8351045072533368	0.8351045072533368	0.8351045072533368	0.8351045072533368	0.8351045072533368	0.8351045072533368	0.8351045072533368	0.8351045072533368	0.8351045072533368
0.4243415601794586	0.5168399810463583	0.5553222612829573	0.5670607781685031	0.5316192520225206	0.7327659998459773	0.7293447524851334	0.6459981108743964	0.7332977555935364	0.6403608059025029	0.7764853787339876	0.9124889628974203	0.9038340681464806	0.7864449877833924	0.8545245353892748	0.9397168439925461	0.8559459189145557	1.0672392916344553	1.0002766413025348	1.0832758172141723	1.0095859078962177	1.020416168748935	1.1893363446207974	0.975369064487263	1.029879162250349	1.142457758050111	1.0370141834413409	1.1718452970487714	1.1044297402450562	1.1044297402450562	1.1044297402450562	1.1044297402450562	1.1044297402450562	1.1044297402450562	1.1044297402450562	1.1044297402450562	1.1044297402450562	1.1044297402450562	1.1044297402450562	1.1044297402450562	1.1044297402450562	1.1044297402450562	1.1044297402450562	1.1044297402450562	1.1044297402450562	1.1044297402450562	1.1044297402450562	1.1044297402450562	1.1044297402450562	1.1044297402450562
0.4321214222908055	0.4719539684378514	0.527684056666783	0.6073268953531651	0.41242011890471436	0.680749076323143	0.44060411408873734	0.5167547636155052	0.3804742898247777	0.5631336606892776	0.6831909711322397	0.6834956230130695	0.5646377805131455	0.49829656423049745	0.502868970773603	0.616211579258018	0.6776902000108539	0.7448441439823347	0.582674120706613	0.725374819166116	0.6506872014853733	0.4296855848633478	0.6498441191891989	0.5316254466646153	0.8604535457203378	0.6994174199702372	0.887537642757591	0.9057850110653912	0.8114557189493843	0.8586203650073877	0.8586203650073877	0.8586203650073877	0.8586203650073877	0.8586203650073877	0.8586203650073877	0.8586203650073877	0.8586203650073877	0.8586203650073877	0.8586203650073877	0.8586203650073877	0.8586203650073877	0.8586203650073877	0.8586203650073877	0.8586203650073877	0.8586203650073877	0.8586203650073877	0.8586203650073877	0.8586203650073877	0.8586203650073877	0.8586203650073877
0.6046365686258129	0.5461805898711771	0.8056630389447158	0.8618641168313527	0.880730070365256	0.7183833638602077	0.7391202317767738	0.8571748186463267	0.9749398780736189	0.9122214106866496	0.9411685604450963	0.8157872852403816	0.8739875379260426	0.9185594129235279	0.9929695049480243	0.8394605485152985	0.8492760101692999	0.7843076383001614	0.8450041474072726	0.7406307904941254	0.875633908078998	0.8052941569078097	0.8510286737547375	0.8171062045963106	0.8776665633263915	0.7519327546430096	0.8147996589847005	0.8147996589847005	0.8147996589847005	0.8147996589847005	0.8147996589847005	0.8147996589847005	0.8147996589847005	0.8147996589847005	0.8147996589847005	0.8147996589847005	0.8147996589847005	0.8147996589847005	0.8147996589847005	0.8147996589847005	0.8147996589847005	0.8147996589847005	0.8147996589847005	0.8147996589847005	0.8147996589847005	0.8147996589847005	0.8147996589847005	0.8147996589847005	0.8147996589847005	0.8147996589847005
0.5349215322020017	0.7135155846027986	0.679239405315048	0.8479318110744726	0.7568466007278047	0.823635127505125	0.7575771412007255	0.8915948737514651	0.9506121480612215	0.8445926194602394	0.8146385593992458	0.8988555100637363	0.8643830865832212	0.8694190332782791	0.906814711551406	0.816989452702729	0.8595635844537346	0.7840299282946671	0.8740865813997173	0.9310946811491522	0.8788929322122075	0.8230601375300015	0.8509765348711045	0.8509765348711045	0.8509765348711045	0.8509765348711045	0.8509765348711045	0.8509765348711045	0.8509765348711045	0.8509765348711045	0.8509765348711045	0.8509765348711045	0.8509765348711045	0.8509765348711045	0.8509765348711045	0.8509765348711045	0.8509765348711045	0.8509765348711045	0.8509765348711045	0.8509765348711045	0.8509765348711045	0.8509765348711045	0.8509765348711045	0.8509765348711045	0.8509765348711045	0.8509765348711045	0.8509765348711045	0.8509765348711045	0.8509765348711045	0.8509765348711045
0.5026115580278957	0.46644082395816	0.5553301190130823	0.47086195162360206	0.48854052509336143	0.5493684898550982	0.4117171176878312	0.6011937473923956	0.5850454457047505	0.5377117998171977	0.6129261041830635	0.5863225076142953	0.7088979934168673	0.6247133123362048	0.6616658015614201	0.7365237443027144	0.7502466024770512	0.8033809779308105	0.6752325677861157	0.8345859681902498	0.7587980844145876	0.8969099615848349	0.902577044286962	0.766529698929015	0.864061201434284	0.9635293380211817	0.8850619497606264	0.9242956438909039	0.9242956438909039	0.9242956438909039	0.9242956438909039	0.9242956438909039	0.9242956438909039	0.9242956438909039	0.9242956438909039	0.9242956438909039	0.9242956438909039	0.9242956438909039	0.9242956438909039	0.9242956438909039	0.9242956438909039	0.9242956438909039	0.9242956438909039	0.9242956438909039	0.9242956438909039	0.9242956438909039	0.9242956438909039	0.9242956438909039	0.9242956438909039	0.9242956438909039
1.0225721643843824	0.9182955780945696	0.7924400446787441	1.0115807715848761	0.8557241919059426	0.9559775638123987	0.8416904069389941	0.7695135821838271	0.9815121564956653	0.9481619960411501	0.8457260342534151	0.923032462550789	1.0647386955531841	0.8554701464625822	1.0636918311314902	0.852876633343694	0.9791378867215944	1.017232897566947	0.8963018086381611	1.1045139724761637	1.1262803251444025	1.2011565195134741	1.1847340959681154	1.4046936197272755	1.1262686554053147	1.1040373676217217	1.2738887658672426	0.9973404013491898	1.228846603890172	1.1130935026196809	1.1130935026196809	1.1130935026196809	1.1130935026196809	1.1130935026196809	1.1130935026196809	1.1130935026196809	1.1130935026196809	1.1130935026196809	1.1130935026196809	1.1130935026196809	1.1130935026196809	1.1130935026196809	1.1130935026196809	1.1130935026196809	1.1130935026196809	1.1130935026196809	1.1130935026196809	1.1130935026196809	1.1130935026196809	1.1130935026196809
0.770433451678282	0.8154365387219693	0.819628668060079	0.7558998696538695	0.8884112503398588	0.8566264079599757	0.7672105775316073	0.7697694522223892	0.8923503495069902	0.9352339807204726	0.9820119439585367	0.8929825022986331	0.9434980031232204	1.116657134940272	0.7905091074631709	1.0051786609784117	0.7880790525972808	0.9551232841216732	0.8431190112770776	0.8262740181473356	1.065727573763328	0.9492176104879307	0.8614584997647508	0.7855555116823517	0.957443916444033	1.0622307929265873	0.9288121749551878	1.072621240094211	0.9509479179466847	0.9964477903299144	0.9301575999279715	0.9883053313247323	1.2522524527155514	1.0230775055898462	1.0522486144589456	0.89690641100838	0.7857221848412609	0.9268765403810169	0.8562993626111388	0.8562993626111388	0.8562993626111388	0.8562993626111388	0.8562993626111388	0.8562993626111388	0.8562993626111388	0.8562993626111388	0.8562993626111388	0.8562993626111388	0.8562993626111388	0.8562993626111388
0.07608149971538161	0.0764617863540482	0.08070246248849187	0.049172439628370854	0.05297441752252418	0.03491776461288458	0.08475983747884927	0.07780258833485508	0.13315649661551338	0.0651161290850598	0.19268991477174333	0.04558088113977584	0.1252000797220779	0.19969125808185265	0.08098309444874502	0.1271612730136209	0.24301228509699027	0.1928552754242727	0.40564490077679355	0.33661811458044355	0.19601227142879318	0.4802498303305455	0.3430199721137839	0.28870422882104	0.4975799811811316	0.3564291138651576	0.30503673281217875	0.5871047320797058	0.32594399832063314	0.5558707854600976	0.5448520300274069	0.4870256153526525	0.33974541119075424	0.5459089103789833	0.4261557110168183	0.1947835072870279	0.4686825876952926	0.7300624440101394	0.6063423080864342	1.0281120918198614	0.6920109047159776	1.0709582150293848	0.8814845598726813	0.8814845598726813	0.8814845598726813	0.8814845598726813	0.8814845598726813	0.8814845598726813	0.8814845598726813	0.8814845598726813
0.689159450454286	0.8250018706779171	0.7794629363943552	0.7474296227811051	0.844248181106031	0.7330468705236177	0.8305898919708533	0.7282808943074437	0.7973176410978629	0.9187935030740488	0.8279153956729796	1.003745448132689	0.9040861466975347	0.9589073629538792	1.0236896880406972	1.0697404767459457	1.0266915271218007	1.0688825148367203	1.0176684482674527	1.1755870299461044	1.0623282208254055	1.1280299772731015	1.0706273630944183	1.0765778073160412	1.0198621136795303	0.9853452125234755	0.9975148373997684	1.090201850669335	1.0438583440345517	1.0438583440345517	1.0438583440345517	1.0438583440345517	1.0438583440345517	1.0438583440345517	1.0438583440345517	1.0438583440345517	1.0438583440345517	1.0438583440345517	1.0438583440345517	1.0438583440345517	1.0438583440345517	1.0438583440345517	1.0438583440345517	1.0438583440345517	1.0438583440345517	1.0438583440345517	1.0438583440345517	1.0438583440345517	1.0438583440345517	1.0438583440345517
0.8290175632410128	0.9125821231791351	0.7369802266069488	0.7908906350525892	0.767342874027664	0.7512420109037038	0.674987050578643	0.7697151743380362	0.7178264750528813	0.7236388861995172	0.7193550017716263	0.8930330735959853	0.6860745428958843	0.7873304165922712	0.6929562584962684	0.8124303576164307	0.8321687186673336	0.854234588621052	0.7573554743783408	0.6953257128283803	0.7835927699997879	0.8417907631903122	0.924661829041417	0.7827073594927776	0.8582445878608497	0.8204759736768136	0.8204759736768136	0.8204759736768136	0.8204759736768136	0.8204759736768136	0.8204759736768136	0.8204759736768136	0.8204759736768136	0.8204759736768136	0.8204759736768136	0.8204759736768136	0.8204759736768136	0.8204759736768136	0.8204759736768136	0.8204759736768136	0.8204759736768136	0.8204759736768136	0.8204759736768136	0.8204759736768136	0.8204759736768136	0.8204759736768136	0.8204759736768136	0.8204759736768136	0.8204759736768136	0.8204759736768136
0.8024916966640145	0.9012941101459769	0.7433431389045446	0.9355733324911613	0.9792512419109006	0.9430836568950309	0.9324053377252911	0.9607646701045499	1.0132205615984942	0.9504464143025058	0.9352179439369598	0.9752383628432548	0.9119725800775298	0.9575028243752576	1.0059332037070288	1.0275662785876913	0.9437832288622835	1.0962595976244731	0.9133231865871555	0.9526635062157613	0.971324133034181	0.9619938196249712	0.9619938196249712	0.9619938196249712	0.9619938196249712	0.9619938196249712	0.9619938196249712	0.9619938196249712	0.9619938196249712	0.9619938196249712	0.9619938196249712	0.9619938196249712	0.9619938196249712	0.9619938196249712	0.9619938196249712	0.9619938196249712	0.9619938196249712	0.9619938196249712	0.9619938196249712	0.9619938196249712	0.9619938196249712	0.9619938196249712	0.9619938196249712	0.9619938196249712	0.9619938196249712	0.9619938196249712	0.9619938196249712	0.9619938196249712	0.9619938196249712	0.9619938196249712
0.6120096083218531	0.6618876994192207	0.6594337531448595	0.5806189224111703	0.7081272826976539	0.70431247598966	0.6567027274170143	0.7825673830272247	0.8230743329238102	0.8298933228267926	0.7207583423938672	0.9798235279673047	0.9233790767787458	0.7680927106497055	0.9033644142697007	0.8603146460269744	0.8343671777876887	0.9638107218592433	0.995588861580225	0.9300671882305742	0.9898401247829169	0.9179398487644688	0.815198304175963	0.8665690764702159	0.8665690764702159	0.8665690764702159	0.8665690764702159	0.8665690764702159	0.8665690764702159	0.8665690764702159	0.8665690764702159	0.8665690764702159	0.8665690764702159	0.8665690764702159	0.8665690764702159	0.8665690764702159	0.8665690764702159	0.8665690764702159	0.8665690764702159	0.8665690764702159	0.8665690764702159	0.8665690764702159	0.8665690764702159	0.8665690764702159	0.8665690764702159	0.8665690764702159	0.8665690764702159	0.8665690764702159	0.8665690764702159	0.8665690764702159
0.6383737757159134	0.533402744189239	0.6103710973077711	0.5538160802243447	0.5775438153308502	0.616196459743455	0.6946062605634099	0.6386894702884763	0.7123703832006272	0.7482177941217417	0.6720475903332079	0.67312865802065	0.6387839872878635	0.8139184704980689	1.05820205433808	0.8949407655413196	0.4143163877529947	0.5082577471340102	0.5366409309521124	0.4734116462119069	0.527903080433715	0.500657363322811	0.500657363322811	0.500657363322811	0.500657363322811	0.500657363322811	0.500657363322811	0.500657363322811	0.500657363322811	0.500657363322811	0.500657363322811	0.500657363322811	0.500657363322811	0.500657363322811	0.500657363322811	0.500657363322811	0.500657363322811	0.500657363322811	0.500657363322811	0.500657363322811	0.500657363322811	0.500657363322811	0.500657363322811	0.500657363322811	0.500657363322811	0.500657363322811	0.500657363322811	0.500657363322811	0.500657363322811	0.500657363322811
0.9317473696853383	0.9141810555226891	0.8826772272170571	0.8787511789052633	0.8284756201612524	0.8411894846849146	0.8775393442759285	0.7802684137397602	0.8629281136930963	0.7569741447751843	1.1659541996894418	0.9034125851728395	1.0988064400097162	0.9544000455024717	0.9104225600214764	1.0686672461599165	1.1671059628185816	1.166950716838323	1.1454326763480331	1.0672164011827616	1.023311167780428	1.092118118078119	1.0948467634007877	1.074530206542261	1.1695290742500424	1.1220296403961518	1.1220296403961518	1.1220296403961518	1.1220296403961518	1.1220296403961518	1.1220296403961518	1.1220296403961518	1.1220296403961518	1.1220296403961518	1.1220296403961518	1.1220296403961518	1.1220296403961518	1.1220296403961518	1.1220296403961518	1.1220296403961518	1.1220296403961518	1.1220296403961518	1.1220296403961518	1.1220296403961518	1.1220296403961518	1.1220296403961518	1.1220296403961518	1.1220296403961518	1.1220296403961518	1.1220296403961518
0.8956754358308519	0.9118505925689798	0.8327023220159576	0.7658276759601643	0.8128805990044333	1.001436229659844	0.8125682009915152	0.8644122064314493	0.9171635149759036	0.905064881461407	0.801725749037258	0.7792193585805417	0.9681795507318727	0.7900603257997854	0.7277522908587716	0.7982479299114867	1.0013467045811335	0.9811959945720898	0.9827801447888148	0.9397983381983176	0.9612892414935661	0.9612892414935661	0.9612892414935661	0.9612892414935661	0.9612892414935661	0.9612892414935661	0.9612892414935661	0.9612892414935661	0.9612892414935661	0.9612892414935661	0.9612892414935661	0.9612892414935661	0.9612892414935661	0.9612892414935661	0.9612892414935661	0.9612892414935661	0.9612892414935661	0.9612892414935661	0.9612892414935661	0.9612892414935661	0.9612892414935661	0.9612892414935661	0.9612892414935661	0.9612892414935661	0.9612892414935661	0.9612892414935661	0.9612892414935661	0.9612892414935661	0.9612892414935661	0.9612892414935661
0.47574175973141763	0.5530000671807951	0.6409096045927187	0.6612287583686595	0.5775526449010389	0.786113437780458	0.49998225259439694	0.6794753150710582	0.6416539003092703	0.5855527886832058	0.5761167364310401	0.6805090413405313	0.7216442025051534	0.7760917994839189	1.0235198968482895	0.9028440310715755	0.7873827339008613	0.7835049506503088	0.6676918049268415	0.7526437807568236	0.6232945588762745	0.7716787356790279	0.6974866472776512	0.6974866472776512	0.6974866472776512	0.6974866472776512	0.6974866472776512	0.6974866472776512	0.6974866472776512	0.6974866472776512	0.6974866472776512	0.6974866472776512	0.6974866472776512	0.6974866472776512	0.6974866472776512	0.6974866472776512	0.6974866472776512	0.6974866472776512	0.6974866472776512	0.6974866472776512	0.6974866472776512	0.6974866472776512	0.6974866472776512	0.6974866472776512	0.6974866472776512	0.6974866472776512	0.6974866472776512	0.6974866472776512	0.6974866472776512	0.6974866472776512
0.6453244500333675	0.7844495199371008	0.8260826570216806	0.8961709989323839	0.8176461353820931	0.8418760983143384	0.8247032258334444	0.8174417306453908	0.81899746498187	0.9175911793239099	0.8633725441067379	0.9509211079652015	0.936143400540739	0.9399233211525511	1.0079281405837142	0.8212168455661869	0.8277098019285679	0.8815092779409884	1.0403605285737727	0.9509773734219232	0.9956689509978479	0.9956689509978479	0.9956689509978479	0.9956689509978479	0.9956689509978479	0.9956689509978479	0.9956689509978479	0.9956689509978479	0.9956689509978479	0.9956689509978479	0.9956689509978479	0.9956689509978479	0.9956689509978479	0.9956689509978479	0.9956689509978479	0.9956689509978479	0.9956689509978479	0.9956689509978479	0.9956689509978479	0.9956689509978479	0.9956689509978479	0.9956689509978479	0.9956689509978479	0.9956689509978479	0.9956689509978479	0.9956689509978479	0.9956689509978479	0.9956689509978479	0.9956689509978479	0.9956689509978479
0.5640416132648614	0.5094627972830097	0.557799398930712	0.6457523166594634	0.4144044019905413	0.6975498630023385	0.576347818149381	0.6063372602779883	0.6931608684424067	0.6545279044535555	0.5583880308377822	0.5318987736950661	0.7717324811753759	0.6988360471905013	0.626382244861114	0.7613451143061826	0.8674195899607381	0.7536767059107821	0.6227059641086148	0.6204248634715023	0.7765586224938456	0.9736801327912955	0.8567238927645117	0.9034226840125581	0.8959315628169089	0.916477185985464	0.7887504394948399	0.8592598850311364	0.6554950744386039	0.7484428223841446	0.7824880505263035	0.9153786630845886	0.8964314046019426	1.0420255668357752	0.926458792815352	0.9842421798255636	0.9842421798255636	0.9842421798255636	0.9842421798255636	0.9842421798255636	0.9842421798255636	0.9842421798255636	0.9842421798255636	0.9842421798255636	0.9842421798255636	0.9842421798255636	0.9842421798255636	0.9842421798255636	0.9842421798255636	0.9842421798255636
0.6281354453869161	0.7818749092374572	0.7608221869421274	0.8855302991749916	0.7690255983953909	0.9634014766886349	0.9778091272280355	0.9886415045862812	0.9275498505829022	0.8367235006844936	0.8828728305952476	0.8866128883271933	0.8867606886818538	1.0136145194286907	0.9366777220387359	0.8801500237441967	0.9084138728914664	0.9084138728914664	0.9084138728914664	0.9084138728914664	0.9084138728914664	0.9084138728914664	0.9084138728914664	0.9084138728914664	0.9084138728914664	0.9084138728914664	0.9084138728914664	0.9084138728914664	0.9084138728914664	0.9084138728914664	0.9084138728914664	0.9084138728914664	0.9084138728914664	0.9084138728914664	0.9084138728914664	0.9084138728914664	0.9084138728914664	0.9084138728914664	0.9084138728914664	0.9084138728914664	0.9084138728914664	0.9084138728914664	0.9084138728914664	0.9084138728914664	0.9084138728914664	0.9084138728914664	0.9084138728914664	0.9084138728914664	0.9084138728914664	0.9084138728914664
0.7007289067236171	0.6890301744289601	0.8720860323514681	0.8110346465435342	0.8165384500553029	0.8525488796411013	0.8948730610495376	0.8283142430758351	0.9353540057772969	1.054080477440932	1.1181550107219398	0.8504407420989891	0.9657298322957609	0.9454847874201174	0.9532035444819715	0.9213368341230652	0.854616134824739	0.893669192662842	0.8935825063813245	0.9217886510932527	0.8543760948064582	0.9123594732395178	0.9162730881413625	0.902350977579357	0.9093120328603598	0.9093120328603598	0.9093120328603598	0.9093120328603598	0.9093120328603598	0.9093120328603598	0.9093120328603598	0.9093120328603598	0.9093120328603598	0.9093120328603598	0.9093120328603598	0.9093120328603598	0.9093120328603598	0.9093120328603598	0.9093120328603598	0.9093120328603598	0.9093120328603598	0.9093120328603598	0.9093120328603598	0.9093120328603598	0.9093120328603598	0.9093120328603598	0.9093120328603598	0.9093120328603598	0.9093120328603598	0.9093120328603598
0.9469371935818297	0.8798092481186677	1.1078637293059184	0.8756233023463625	0.7127235912766111	0.9385003270782081	0.8900315883915321	0.8787823224166749	0.8117462138927507	0.9918189718374026	0.7799893570255272	0.762860231096064	0.8356850623936604	0.8941210767989968	0.8751232573456724	0.9525409768672877	0.7142649510844686	0.7415333388238907	0.7278991449541796	0.7278991449541796	0.7278991449541796	0.7278991449541796	0.7278991449541796	0.7278991449541796	0.7278991449541796	0.7278991449541796	0.7278991449541796	0.7278991449541796	0.7278991449541796	0.7278991449541796	0.7278991449541796	0.7278991449541796	0.7278991449541796	0.7278991449541796	0.7278991449541796	0.7278991449541796	0.7278991449541796	0.7278991449541796	0.7278991449541796	0.7278991449541796	0.7278991449541796	0.7278991449541796	0.7278991449541796	0.7278991449541796	0.7278991449541796	0.7278991449541796	0.7278991449541796	0.7278991449541796	0.7278991449541796	0.7278991449541796
0.5344918946102111	0.6622567950252675	0.7481838613509566	0.8525301567061784	0.7910425235173796	0.8818189656270851	0.8929955289097242	0.8537939262318884	0.9103271989416122	0.7494759931479509	0.8914898638610788	0.7747968784298412	0.9458193244830442	0.839210548123276	0.9402358501825572	0.8880516364589721	0.8999080496325248	0.9035077059614076	1.0038041739134715	0.9035058035718487	0.9035648330814497	0.9035353183266492	0.9035353183266492	0.9035353183266492	0.9035353183266492	0.9035353183266492	0.9035353183266492	0.9035353183266492	0.9035353183266492	0.9035353183266492	0.9035353183266492	0.9035353183266492	0.9035353183266492	0.9035353183266492	0.9035353183266492	0.9035353183266492	0.9035353183266492	0.9035353183266492	0.9035353183266492	0.9035353183266492	0.9035353183266492	0.9035353183266492	0.9035353183266492	0.9035353183266492	0.9035353183266492	0.9035353183266492	0.9035353183266492	0.9035353183266492	0.9035353183266492	0.9035353183266492
0.7381943061985288	0.7119509439561741	0.9190937467482606	0.9688131851651517	0.9051989979754792	1.0384929261130191	0.9661543676576115	0.8643652274997509	1.035499764140792	0.8081732726620998	0.9218365184014459	0.9218365184014459	0.9218365184014459	0.9218365184014459	0.9218365184014459	0.9218365184014459	0.9218365184014459	0.9218365184014459	0.9218365184014459	0.9218365184014459	0.9218365184014459	0.9218365184014459	0.9218365184014459	0.9218365184014459	0.9218365184014459	0.9218365184014459	0.9218365184014459	0.9218365184014459	0.9218365184014459	0.9218365184014459	0.9218365184014459	0.9218365184014459	0.9218365184014459	0.9218365184014459	0.9218365184014459	0.9218365184014459	0.9218365184014459	0.9218365184014459	0.9218365184014459	0.9218365184014459	0.9218365184014459	0.9218365184014459	0.9218365184014459	0.9218365184014459	0.9218365184014459	0.9218365184014459	0.9218365184014459	0.9218365184014459	0.9218365184014459	0.9218365184014459
0.5477390625856969	0.6940772555362581	0.7775954876761305	0.714646320556804	0.7368483745788983	0.8491540198869002	0.7873244003988734	0.8452171018941161	0.8515935791909299	0.7919476287419768	0.8141019063306675	0.6881138650213249	0.9802186258847861	0.7800661130042442	0.7704678870201311	0.88396247322908	0.8542500459111634	0.8972613922927066	0.8757557191019351	0.8757557191019351	0.8757557191019351	0.8757557191019351	0.8757557191019351	0.8757557191019351	0.8757557191019351	0.8757557191019351	0.8757557191019351	0.8757557191019351	0.8757557191019351	0.8757557191019351	0.8757557191019351	0.8757557191019351	0.8757557191019351	0.8757557191019351	0.8757557191019351	0.8757557191019351	0.8757557191019351	0.8757557191019351	0.8757557191019351	0.8757557191019351	0.8757557191019351	0.8757557191019351	0.8757557191019351	0.8757557191019351	0.8757557191019351	0.8757557191019351	0.8757557191019351	0.8757557191019351	0.8757557191019351	0.8757557191019351
0.6073716505157624	0.5108503536634676	0.41977715569962465	0.5049276136194203	0.89961208180825	0.6321544674597926	0.5700147093071681	0.7102590961540043	0.8237510810377018	0.8319361828332081	0.7827653723942533	0.7068445554546694	0.6914840627414374	0.5258348628650761	0.5070323493624989	0.6451832919419958	0.42240258797452873	0.5620744628116244	0.5975389249579334	0.4812717917385632	0.42227524659123633	0.6563686292700716	0.5387914949680289	0.6445667098731036	0.5921963334640228	0.5727495003152413	0.7786387144308887	0.5754225190467818	0.9842552381770937	0.5457535804633341	0.49481560196803054	0.5202845912156824	0.5202845912156824	0.5202845912156824	0.5202845912156824	0.5202845912156824	0.5202845912156824	0.5202845912156824	0.5202845912156824	0.5202845912156824	0.5202845912156824	0.5202845912156824	0.5202845912156824	0.5202845912156824	0.5202845912156824	0.5202845912156824	0.5202845912156824	0.5202845912156824	0.5202845912156824	0.5202845912156824
0.7002917746798217	0.5767908364317724	0.8166185177641105	0.7337084729308784	0.8901965548028202	0.7413461094399527	0.7083741893881209	0.8149518411112409	0.6766293932101359	0.9263786349711854	0.7912117536961963	0.8460543039620171	0.6333436880062808	0.9169192835742156	0.8709225243897086	0.7758937383695044	0.9906421031821527	1.1377537962431281	0.7578858664260041	0.912677411943586	0.8753902145588995	0.8056016073426353	0.8247426117524832	0.8393149361878527	0.832028773970168	0.832028773970168	0.832028773970168	0.832028773970168	0.832028773970168	0.832028773970168	0.832028773970168	0.832028773970168	0.832028773970168	0.832028773970168	0.832028773970168	0.832028773970168	0.832028773970168	0.832028773970168	0.832028773970168	0.832028773970168	0.832028773970168	0.832028773970168	0.832028773970168	0.832028773970168	0.832028773970168	0.832028773970168	0.832028773970168	0.832028773970168	0.832028773970168	0.832028773970168
0.771196248777138	0.7864009833415194	1.0150484527055	0.8990360118594912	0.8489565824097186	0.9215390349281395	0.9228865575425135	0.8478436089850413	0.8836142522295074	0.7818924799236594	0.782130139114674	0.7820113095191666	0.7820113095191666	0.7820113095191666	0.7820113095191666	0.7820113095191666	0.7820113095191666	0.7820113095191666	0.7820113095191666	0.7820113095191666	0.7820113095191666	0.7820113095191666	0.7820113095191666	0.7820113095191666	0.7820113095191666	0.7820113095191666	0.7820113095191666	0.7820113095191666	0.7820113095191666	0.7820113095191666	0.7820113095191666	0.7820113095191666	0.7820113095191666	0.7820113095191666	0.7820113095191666	0.7820113095191666	0.7820113095191666	0.7820113095191666	0.7820113095191666	0.7820113095191666	0.7820113095191666	0.7820113095191666	0.7820113095191666	0.7820113095191666	0.7820113095191666	0.7820113095191666	0.7820113095191666	0.7820113095191666	0.7820113095191666	0.7820113095191666
1.0278782744549715	0.8719825824423355	0.6725012177874634	0.7964010763446052	0.5800214564421484	0.7887248339394447	1.0748990997032433	0.8095788387935843	0.7574944305467984	0.9825827473945377	1.0417799460664483	1.0059816529668626	0.8745542845721604	1.0011874952067203	1.0965759922222886	0.9406606836667661	0.8863697215451828	0.8906672134998446	0.8885184675225137	0.8885184675225137	0.8885184675225137	0.8885184675225137	0.8885184675225137	0.8885184675225137	0.8885184675225137	0.8885184675225137	0.8885184675225137	0.8885184675225137	0.8885184675225137	0.8885184675225137	0.8885184675225137	0.8885184675225137	0.8885184675225137	0.8885184675225137	0.8885184675225137	0.8885184675225137	0.8885184675225137	0.8885184675225137	0.8885184675225137	0.8885184675225137	0.8885184675225137	0.8885184675225137	0.8885184675225137	0.8885184675225137	0.8885184675225137	0.8885184675225137	0.8885184675225137	0.8885184675225137	0.8885184675225137	0.8885184675225137
0.6030685851204357	0.6393759366500674	0.6773058350381275	0.5335797465457287	0.645344689367583	0.774041884172405	0.6118475921673054	0.6762331081755089	0.8467966192086314	0.8462794671848591	0.9142189573815502	0.9805051647904274	0.9142681110872317	0.7790358063278711	0.9260137417357606	0.8525247740318158	0.8525247740318158	0.8525247740318158	0.8525247740318158	0.8525247740318158	0.8525247740318158	0.8525247740318158	0.8525247740318158	0.8525247740318158	0.8525247740318158	0.8525247740318158	0.8525247740318158	0.8525247740318158	0.8525247740318158	0.8525247740318158	0.8525247740318158	0.8525247740318158	0.8525247740318158	0.8525247740318158	0.8525247740318158	0.8525247740318158	0.8525247740318158	0.8525247740318158	0.8525247740318158	0.8525247740318158	0.8525247740318158	0.8525247740318158	0.8525247740318158	0.8525247740318158	0.8525247740318158	0.8525247740318158	0.8525247740318158	0.8525247740318158	0.8525247740318158	0.8525247740318158
0.5037805328107785	0.5095374673693011	0.3771060811092436	0.42408187500252037	0.46618256615039577	0.6306437872348787	0.5597324166105291	0.5932638606566365	0.49732821614535133	0.7836537824609048	0.7524780438813901	0.8126148890221381	0.5889563911802326	0.6215352160984875	0.953463898476933	0.8903971689732686	0.866878362801383	0.9466741473556579	0.7737907311936708	0.7518215623064023	1.1527080627310584	0.9894081441976953	0.9452768358673843	0.8539048620447685	0.9145988606004464	0.8025528231924355	0.8055554815206267	0.9153322562845044	0.8604438689025656	0.8604438689025656	0.8604438689025656	0.8604438689025656	0.8604438689025656	0.8604438689025656	0.8604438689025656	0.8604438689025656	0.8604438689025656	0.8604438689025656	0.8604438689025656	0.8604438689025656	0.8604438689025656	0.8604438689025656	0.8604438689025656	0.8604438689025656	0.8604438689025656	0.8604438689025656	0.8604438689025656	0.8604438689025656	0.8604438689025656	0.8604438689025656
0.35223957407709555	0.44973259894859613	0.7376737066602547	0.7008023726114272	0.6731433163778647	0.8501213329687948	0.8314495950781781	0.7028646520395305	0.9023557930555338	0.694489011484554	0.8396747735738916	0.7923392374322317	0.7723001671674868	0.6945107588625982	0.9346326127459137	0.6697478318973957	0.7846453805144784	0.8215383996712405	0.8332018398771048	0.7736707137404182	0.7234847980170618	0.9284653835339663	0.9188907568299395	0.9236780701819529	0.9236780701819529	0.9236780701819529	0.9236780701819529	0.9236780701819529	0.9236780701819529	0.9236780701819529	0.9236780701819529	0.9236780701819529	0.9236780701819529	0.9236780701819529	0.9236780701819529	0.9236780701819529	0.9236780701819529	0.9236780701819529	0.9236780701819529	0.9236780701819529	0.9236780701819529	0.9236780701819529	0.9236780701819529	0.9236780701819529	0.9236780701819529	0.9236780701819529	0.9236780701819529	0.9236780701819529	0.9236780701819529	0.9236780701819529
0.5929225365917372	0.6290794878482221	0.6694467504643609	0.8460662684418249	0.7515286630695678	0.7430504490320679	0.8030057590536712	0.8102022385921945	0.7958644691525135	0.9422210591600224	0.858097626924131	1.003799379689811	1.0080848373201494	0.9162158398278628	0.8345325061024532	0.8124662031633628	0.9522337823991592	0.6789603142563573	0.778437002528549	0.77227419183981	0.7397229955368585	0.7559985936883343	0.7559985936883343	0.7559985936883343	0.7559985936883343	0.7559985936883343	0.7559985936883343	0.7559985936883343	0.7559985936883343	0.7559985936883343	0.7559985936883343	0.7559985936883343	0.7559985936883343	0.7559985936883343	0.7559985936883343	0.7559985936883343	0.7559985936883343	0.7559985936883343	0.7559985936883343	0.7559985936883343	0.7559985936883343	0.7559985936883343	0.7559985936883343	0.7559985936883343	0.7559985936883343	0.7559985936883343	0.7559985936883343	0.7559985936883343	0.7559985936883343	0.7559985936883343
0.6294085017997554	0.665090987580717	0.7870354608599265	0.6462273680654902	0.5249339583553191	0.6363564972269752	0.6834724532061573	0.870587752573439	0.9045179560670331	0.6993821633070645	0.7843405502326879	0.6829929474778669	0.7008247632830246	0.820691142564749	0.7151012216175059	0.6191887572146783	0.7338127252587621	0.9657264107848152	0.8497695680217887	0.8497695680217887	0.8497695680217887	0.8497695680217887	0.8497695680217887	0.8497695680217887	0.8497695680217887	0.8497695680217887	0.8497695680217887	0.8497695680217887	0.8497695680217887	0.8497695680217887	0.8497695680217887	0.8497695680217887	0.8497695680217887	0.8497695680217887	0.8497695680217887	0.8497695680217887	0.8497695680217887	0.8497695680217887	0.8497695680217887	0.8497695680217887	0.8497695680217887	0.8497695680217887	0.8497695680217887	0.8497695680217887	0.8497695680217887	0.8497695680217887	0.8497695680217887	0.8497695680217887	0.8497695680217887	0.8497695680217887
0.5680476564757231	0.6788581961623066	0.70437931579314	0.7879724264241046	0.705048984686377	0.7460467883663442	0.7996478759177633	0.8092046952952926	0.7735428901971821	0.8359248240383962	0.8716077031593115	0.8911273939998323	0.8054500593141125	0.8272583159602651	0.813866524269124	0.959649003176167	0.9099526830479396	0.8852059516946298	0.9037236247582244	0.8641759149931248	0.8839497698756745	0.8839497698756745	0.8839497698756745	0.8839497698756745	0.8839497698756745	0.8839497698756745	0.8839497698756745	0.8839497698756745	0.8839497698756745	0.8839497698756745	0.8839497698756745	0.8839497698756745	0.8839497698756745	0.8839497698756745	0.8839497698756745	0.8839497698756745	0.8839497698756745	0.8839497698756745	0.8839497698756745	0.8839497698756745	0.8839497698756745	0.8839497698756745	0.8839497698756745	0.8839497698756745	0.8839497698756745	0.8839497698756745	0.8839497698756745	0.8839497698756745	0.8839497698756745	0.8839497698756745
0.0034530449514853213	0.27795296330764746	0.444651224986554	0.3180171292865114	0.44192571782619683	0.8838333115333833	0.7214332059317673	0.42645815886411237	0.7824878464523339	1.1914702183345336	0.8546983980091138	0.9249665898144913	1.1001189341544808	1.1889938099794888	0.8005856520783065	0.834412655441103	0.6289494477007616	0.5947930721250158	0.7532896674338748	0.7719465206965175	0.9812799828798466	1.148566552702192	1.1851363946753806	0.9575411097718723	0.9953818896566214	1.114308527931356	1.001638671285087	1.3773774829323369	0.997221015915572	1.107734900965284	1.2284178409997035	1.4828776357754985	1.1083842254556397	1.6106292149690304	0.7847680206317714	1.2929251320883728	1.1857048933785599	0.5929397808428583	1.2362995431255663	1.1703272761136587	1.22899283315417	1.1996600546339142	1.1996600546339142	1.1996600546339142	1.1996600546339142	1.1996600546339142	1.1996600546339142	1.1996600546339142	1.1996600546339142	1.1996600546339142
0.030493544276753333	0.020897295069677944	0.17989725454781877	0.24280491519234315	0.2040250930755455	0.46301635040329914	0.06783376500069598	0.2519375949949044	0.1314715829183164	0.05617948228399844	0.4140975143780243	0.3137807358520913	0.622783960616695	0.26452085747206183	0.6921087671092515	0.5695221473469273	0.5471962077790584	0.6878137033293781	0.5767826165122873	0.24966378471357412	0.47440612039723873	0.5343695954142195	0.7306228917237481	0.9026422349484668	0.4617453475934989	0.3392508953950862	0.7448328111713935	0.30368253332298095	0.46154697460971206	0.38177188776903553	0.6569730133906807	0.4319519551125579	0.7728755296604599	0.47822482503288866	0.33235278428284254	0.7011599099382444	0.2881467408961302	0.27993815118868104	0.5830970062523763	0.19140528629608128	0.5119971278611474	0.572694302998383	0.34975428041292944	0.2370683313003231	0.060752348449857496	0.3258897984234725	0.193321073436665	0.193321073436665	0.193321073436665	0.193321073436665
0.8403318996736383	0.777064478026258	0.6571947848761989	0.7465754146227667	0.8835716664135913	0.964782739464504	0.9568208218250079	0.8764233938509426	1.0452087520911635	1.036537477507851	0.9960692339435986	0.9733344173365109	0.8532290828261212	0.7950875568464888	0.9285700964368111	0.8842991393581333	1.1654886413792156	1.2309000115505802	0.9619078252322628	1.0774064542523614	1.0144297780723879	0.9904032705354942	1.191023372201212	1.1795818343524211	1.115910473535232	1.2576133717034381	1.1914210848742919	1.4398105192076294	1.2534584099716535	1.3692189000023658	1.1872410895769248	1.1705376423106388	0.989407507295901	1.2581987584938548	1.1396906541648506	1.2288682212665094	1.2186874854654244	1.1109284821253596	1.1957500029433934	1.2840097842367308	1.2481532370742754	1.2660815106555032	1.2660815106555032	1.2660815106555032	1.2660815106555032	1.2660815106555032	1.2660815106555032	1.2660815106555032	1.2660815106555032	1.2660815106555032
0.4569414035841241	0.46174256766747657	0.7404042018498652	0.47138275260517787	0.5259003111503356	0.5675200427155394	0.5402296719624933	0.6669454076391217	0.7337246450423783	0.49119213466450773	0.5926137415024008	0.5745256375768922	0.43789435494144746	0.41419306223762364	0.5747349075038205	0.622839690968373	0.6256398987205732	0.5992352882820047	0.5487108599268533	0.5240851299079309	0.7023916459803601	0.6705717009545911	0.6525022064610884	0.6196852676759659	0.6450438636693413	0.8040485053032222	0.6992943801705734	0.8515876324037419	0.7937693190216254	0.7880714861285553	0.9677185687007641	0.942281843742031	1.0331640865536864	1.2314272924050187	0.9577378070717765	0.952953585805326	0.8470545660903988	1.048536629258781	1.1000816966343299	1.2875186329887878	1.1237718201534186	1.1402087880807474	0.9517158208952465	0.758106283965357	1.0541531550960066	1.1932007041124433	1.1236769296042248	1.1236769296042248	1.1236769296042248	1.1236769296042248
0.7125767837328623	0.4714181515081052	0.7346015550288391	0.6084685825198579	1.0885063222531985	0.5107482710895853	0.6436518703131306	0.6154058453742777	0.6388401061925927	0.6465788242057403	0.47344812839327705	0.8195262374748098	0.7339527549450756	0.8056976856098194	0.7731766283214522	0.7289179400129084	0.5824856327822687	1.0229626548976674	0.7223544950273015	0.7285434755102231	0.7506538570793498	0.7929628309241997	0.7627619019569883	1.0891835875037499	1.0594340678681107	0.6980651772236123	0.8272003900446835	0.7249317325591886	1.1426815592846318	1.2507539842032327	1.1340325053164901	1.019104254844692	0.9010461938433114	0.7566869686623888	1.037798145371019	0.8744570903770061	1.0427800194049386	1.0485667530976395	1.0622835646094932	1.043405583797222	1.3072229983499262	1.2298745485656066	1.173837289224742	1.2018559188951743	1.2018559188951743	1.2018559188951743	1.2018559188951743	1.2018559188951743	1.2018559188951743	1.2018559188951743
0.848853301895194	0.7766489627709701	0.6646249675837427	0.4892252477191452	0.631264880108359	0.8299291448650431	0.8269939947339383	0.7185166305237984	0.7484363553288723	0.9871181510886108	0.6769320926498785	0.8572497889772435	0.767090940813561	0.767090940813561	0.767090940813561	0.767090940813561	0.767090940813561	0.767090940813561	0.767090940813561	0.767090940813561	0.767090940813561	0.767090940813561	0.767090940813561	0.767090940813561	0.767090940813561	0.767090940813561	0.767090940813561	0.767090940813561	0.767090940813561	0.767090940813561	0.767090940813561	0.767090940813561	0.767090940813561	0.767090940813561	0.767090940813561	0.767090940813561	0.767090940813561	0.767090940813561	0.767090940813561	0.767090940813561	0.767090940813561	0.767090940813561	0.767090940813561	0.767090940813561	0.767090940813561	0.767090940813561	0.767090940813561	0.767090940813561	0.767090940813561	0.767090940813561
0.9166015729768101	0.7508323804888002	0.8620698746864535	0.8230304756766041	1.0476404973584368	0.9195671101682531	0.766668513019898	0.7222048805477825	0.6175500380719372	0.6415425084032108	0.7237707000348325	0.7119015552023172	0.7610779960492691	0.8788308671480224	0.8701125036379741	0.6420528784043007	0.8300339103725825	0.5241106173836787	0.6673899888790898	0.7757298642360956	0.6441661081449744	0.6337306419995802	0.7852653865725876	0.7848560454643834	0.9083829455443271	0.6673185549810672	0.7237751741175799	0.6614540392394608	0.781071667081592	0.6121856326920726	0.6757756468403514	0.8739871630960836	0.7775549636709328	0.5856875184578019	0.517908064012485	0.6902096950938169	0.670157877211086	0.7736845243972436	0.387782368521605	0.6849748597894607	0.7333787820158487	0.7091768209026548	0.7091768209026548	0.7091768209026548	0.7091768209026548	0.7091768209026548	0.7091768209026548	0.7091768209026548	0.7091768209026548	0.7091768209026548
0.8590563173374884	0.7808245124049441	0.838045097126497	0.9153953983031167	0.8855432833752416	1.0512809012493667	0.9341278823733693	0.8742074877136804	0.9736826383953342	0.8837986492317749	0.9428391283045504	0.7587776785163965	0.979810932598998	0.8671557420008659	1.0034613872741658	0.8381133020968923	0.9810657429471196	1.0867699093422771	1.1234852775668036	1.0269763023479372	0.9809211138670241	1.0965896093177439	1.1641538180720474	1.044308066762511	1.0861124365800512	1.138434907169227	1.0361892059784177	1.0021005743162312	0.9870933588703332	1.0638845815219498	1.0219718267544593	1.0736958889439283	1.0820608305169779	1.0820090594017746	1.0803701762991744	1.087565703966977	0.9314381984953338	1.0194493100140471	1.0655241254578978	0.965895819493048	1.021513243451978	0.9571303681226948	0.9297654352969335	1.0210297615455417	0.9046553032044937	0.9628425323750178	0.9628425323750178	0.9628425323750178	0.9628425323750178	0.9628425323750178
0.05192615514732308	0.2403108021373545	0.32724933791403543	0.0	0.0005941596134279853	0.1281453635346444	0.31505708747110184	0.013126558773327794	0.06058051433854359	0.0731129134984434	0.0005941596134279853	0.0	0.0029441065096544074	0.06058051433854359	0.027546340664993296	0.0	0.0	0.0029441065096544074	0.059986354725115605	0.16067084340847815	0.0005941596134279853	0.0	0.16420910953156054	0.07016880698878898	0.5153493810773488	0.43502979640991235	0.0	0.26726298318891983	0.3426034304374883	0.0	0.3608776683881999	0.3446701359317278	0.5081679449397023	0.2643188766792654	0.5081679449397023	0.8802103710098927	0.1455092519359643	0.4639121067806027	0.2403108021373545	0.8310006281618786	0.5140508806088608	0.16361494991813258	0.1275512039212164	0.4438820764328857	0.7730809819995269	0.6084815292162062	0.6084815292162062	0.6084815292162062	0.6084815292162062	0.6084815292162062
0.9140916905928449	0.49871867321707397	0.6817610225871656	0.4027581365815379	0.8431917798476938	0.7040409675885669	0.7674052074583323	0.833485931579385	0.9280981624619387	0.6996592566404161	0.7804774011520125	0.7215812128723145	0.9630031271944978	0.7229279679986929	0.6299857098025222	0.8793883942735087	1.1038578095353502	0.9788357911338805	1.3211626612338132	1.1373886248661729	0.8521681253659004	0.7901210378644199	1.1295706780932904	0.8025797109364801	0.6221121942465786	0.8308268928823703	0.7913703442839635	1.2033701758315727	1.2212591459094677	0.8704174011549529	1.0345521855360682	0.9717666324026062	0.967766067738818	1.242457995779994	0.9420431174444708	1.3225076299074259	1.3152438505726785	1.0153832362805124	1.0741468437540236	1.0348543130193637	0.838666793132142	1.1206046153924065	1.0660901407483367	1.0933473780703717	1.0933473780703717	1.0933473780703717	1.0933473780703717	1.0933473780703717	1.0933473780703717	1.0933473780703717
0.6899930796505502	0.6112261283722683	0.715843730386745	0.7675282416724252	0.5519041602588128	0.5433720946675265	0.8033926512263149	0.7000649816032739	0.7943635888233804	0.7277746089406079	0.9561905855624997	0.9770584612228859	0.7791461934113366	0.6027828565620086	0.8433780246282574	0.8619034694135389	0.5900714153998942	0.8276043268889277	0.8781210521835068	0.7728327971861255	0.6326637126498144	0.849765753315887	0.8846750155125279	1.0093519781071323	0.9268944954090661	0.7600120402985961	0.9914278568341358	1.1429833301267596	0.7178271889895588	0.8027627520571802	0.9168699894661292	0.687641209044194	0.769145513927974	0.7717677811638093	0.7780714559322172	0.8575295590493894	0.8486650904885177	0.9596811105692296	0.847376370839778	0.7475330765126964	0.7974547236762373	0.7974547236762373	0.7974547236762373	0.7974547236762373	0.7974547236762373	0.7974547236762373	0.7974547236762373	0.7974547236762373	0.7974547236762373	0.7974547236762373
0.9075337026517275	0.9812507168580917	1.126515972964503	1.076633392457138	0.6310146490285101	1.0972056612500887	0.8373640101790756	0.932738851912335	0.5006718289044987	0.5720601655657184	0.9814548314614271	1.0907960358950706	0.8078891052348111	1.06289894787613	1.0619421796214938	1.074737013322934	1.1100992222997321	1.175660802827846	1.2980204093403351	0.9811942405802079	0.8584026237799605	1.1138769300010867	0.9890590191330754	0.6921874298652251	1.331644129573589	1.3864542718191422	1.2436820997058835	0.9495765125429589	1.0325486968255766	1.0305728454627716	0.9215501174794899	0.7139083026771423	1.0570199600347978	1.320840209939648	1.3225686560320187	1.3609131085440724	1.2899769862522172	1.1424940362086795	0.9541045489811082	1.3660066651179652	1.7198032962629926	1.5429049806904789	1.5429049806904789	1.5429049806904789	1.5429049806904789	1.5429049806904789	1.5429049806904789	1.5429049806904789	1.5429049806904789	1.5429049806904789
0.3766559752109036	0.33531755900375115	0.4454114340676647	0.5823212762408501	0.6284498144521822	0.6108845737385254	0.5715697267893679	0.7165462560365974	0.7279291765000365	0.8627457517249767	0.8834569686306727	0.8622870993321157	0.8377110163863151	0.861133260538847	0.8128240015269481	0.9313848427920135	0.9017160274692051	1.1235822515263596	1.1459098968568442	0.8409818417663824	1.0362937139254254	1.1521655119344496	1.1644054509931225	1.2283490088777727	1.1683242983592497	1.2572002231919994	1.1110463085712514	1.4007621211803067	1.452449285664057	1.2966319049982287	1.315242037581112	1.3414040258803646	1.2157304415119417	1.3420012342885035	1.6045486222728946	1.2746794687869467	1.3001745284573156	1.3299708040948284	1.2371352106038693	1.0886585671802986	1.3669314785719737	1.3279489253656551	1.1976669328888414	1.2827594979005292	1.634430554051803	1.4734756585453703	1.2268602147299923	1.2722833494253158	1.3780113726597218	1.1625666332723674
0.312111086035991	1.1156320749178121	0.6278661663701078	0.6580131473576656	0.6304852851358903	0.026377694266541282	0.330017290395556	0.9024924577915027	0.5889425582544885	0.6580131469236855	0.22729751314274252	1.0612009193508132	0.3386260915854921	0.633199135233534	0.5400286874284177	0.49940408588742863	0.7695572737020798	0.9453799269256988	0.31215937824929557	0.74633340326608	0.18503504795008277	0.7216567024249084	0.4968574914781449	0.10231031817508132	0.5970306743216747	0.7923606793266691	0.2689139984028716	0.678369361699905	0.8960405451853647	0.2170508483011356	0.5953252069961279	0.3950299504867779	0.35689917507169083	0.4035546511197813	0.22780170355233598	0.7145015492585293	0.607614273884515	1.291638236382088	0.4540908358758917	0.4764847824227488	0.42762246582091296	1.1381254293653837	0.0	0.583660700304692	0.03201580035105288	1.3181831822141794	0.5121490529250148	0.32610114830265796	0.03201580035105288	0.8471480878021629
0.6599801121420896	0.8331008046842681	0.638051802758998	0.7273004908861105	0.919968734394885	0.7148512244715857	0.7295133252289098	0.7943163393621522	0.8838768568284981	1.179276657926453	0.7418489930878406	1.0606118405637945	0.9371703548023737	0.9457816182032125	0.8776323779338815	0.954987357009871	0.8774085826895731	0.9488008346263586	1.1957710495981564	0.8319945407877261	0.9547909810670739	0.9743447846574759	1.0548393035042611	0.8673117869590153	1.0031967314980132	1.0657955409828295	1.0953693942216909	1.1658330981068046	0.8321143511588923	0.6992537926401846	0.8225603881411321	1.2683539973774904	0.7729071370595905	1.0334675497139645	1.0965803816963073	1.1162729008582213	0.6845296975615102	1.0469519719491984	1.136077823172807	0.914015122853582	0.9506832243885242	1.1021615800816296	1.0955489217497152	0.9482998098945927	1.0336300182437184	1.1617898553417523	1.009143400290087	1.169531109035625	0.9009751017031464	0.7402767511415855
0.5468017939293363	0.7500427744194287	0.856344098916962	0.7117271954963998	0.8326595241944916	0.8498730392135287	0.9879186314621319	0.8951518219742292	0.7509319383653662	0.8703262276998553	0.8407701189739175	0.7879920789925594	1.0159115772767455	0.7226216208425853	0.9340915776559072	0.8996340084110305	0.8931812053105928	0.8387736937111506	1.0063599614643406	1.0981728618196958	1.0087322857988394	0.9487237866300814	0.9215817684757991	0.7090976322860615	0.8414229400002593	0.9546375671751155	1.0551998763415138	1.061198858296736	0.9306205906179601	1.1503012110145936	0.9394457912629957	1.0247678668534248	1.00492653908369	1.0263766831002001	1.173574793063882	1.0378206558288787	1.1684660554641462	1.018520351139851	1.0015863425374885	1.0301355572426	0.9426453636655603	1.0959079486208287	1.2677812329338132	1.0488876981452695	1.13618796931654	1.1408223161459168	1.1083799665456646	0.9642071632856616	1.0122743731268518	1.1128313023672016
0.5992841523741059	0.826813999875256	0.871408790356471	1.0712596513979844	0.9175000550653024	0.9654604902955166	1.249921059036785	0.9068364902804869	1.3198271436339004	0.8708020181564385	0.9236152484243121	1.299080559379001	0.9986392486283264	1.2132182748056928	1.0740338278976556	1.4248911644148028	1.3793364058942617	1.2096333374642514	1.2046102825692395	1.2806011078867818	1.2705303469900182	1.398918213546816	1.4373757231017965	1.201687176497527	1.3058778526959982	0.9338553284971708	1.3378608768887508	1.3747901785868708	1.5096318147497378	1.4153245134888013	1.201717025892728	1.330753454279201	1.2280058765770645	1.3280796376002115	1.3834872281780564	1.3325622866167173	1.4456891607881264	1.270123893997948	1.2589521130025105	1.3199318249477088	1.4275298396959373	1.6668336168102826	1.581294413320759	1.370925713265355	1.3465148134099971	1.7713511877259678	1.8246323536404516	1.2080572505140552	1.649262170818335	1.4979431694153889
0.7820599225576934	0.7896143657039323	0.7765742020858108	0.839593854143088	0.7517811680017613	0.6547052814547779	0.8647277247366796	1.031857737215774	0.7479187318341591	0.8145761132989039	0.8713321266656658	0.8130948347827723	0.9408511383709713	0.7835040862294188	0.8705094910565787	0.6991509650837335	0.7831525416031856	0.9841140410829602	0.81863809764263	0.8252909109900853	0.758571125846888	0.8663497175661599	0.8793234791304078	0.7779664360914513	0.794359328277128	0.7821765217062919	0.8040049923119713	0.7483464288295345	0.8087112564593327	0.8298920044420663	0.9789228477198954	0.7930083910719302	0.828259251393322	0.809013326183997	0.7686506433428512	0.9608374295629986	0.8707400661394415	0.888433794535344	0.8418702628610271	0.8931265156539115	0.8600086472596895	0.9401786871125758	0.7668051940249373	0.8534919405687567	0.8534919405687567	0.8534919405687567	0.8534919405687567	0.8534919405687567	0.8534919405687567	0.8534919405687567
1.1301187177764833	0.9591576917954948	0.865907737925494	0.7301333550792916	0.8530828723948638	0.7588620835590765	0.8254369268606008	0.6795688919980784	0.7015509554703523	0.4570916376659355	0.45752738198397624	0.45730950982495583	0.45730950982495583	0.45730950982495583	0.45730950982495583	0.45730950982495583	0.45730950982495583	0.45730950982495583	0.45730950982495583	0.45730950982495583	0.45730950982495583	0.45730950982495583	0.45730950982495583	0.45730950982495583	0.45730950982495583	0.45730950982495583	0.45730950982495583	0.45730950982495583	0.45730950982495583	0.45730950982495583	0.45730950982495583	0.45730950982495583	0.45730950982495583	0.45730950982495583	0.45730950982495583	0.45730950982495583	0.45730950982495583	0.45730950982495583	0.45730950982495583	0.45730950982495583	0.45730950982495583	0.45730950982495583	0.45730950982495583	0.45730950982495583	0.45730950982495583	0.45730950982495583	0.45730950982495583	0.45730950982495583	0.45730950982495583	0.45730950982495583
1.0327046000626137	0.7972012787623258	0.6897172165801465	0.8141200746417042	0.7655554795629167	0.658544315168016	0.7120498973654664	0.7120498973654664	0.7120498973654664	0.7120498973654664	0.7120498973654664	0.7120498973654664	0.7120498973654664	0.7120498973654664	0.7120498973654664	0.7120498973654664	0.7120498973654664	0.7120498973654664	0.7120498973654664	0.7120498973654664	0.7120498973654664	0.7120498973654664	0.7120498973654664	0.7120498973654664	0.7120498973654664	0.7120498973654664	0.7120498973654664	0.7120498973654664	0.7120498973654664	0.7120498973654664	0.7120498973654664	0.7120498973654664	0.7120498973654664	0.7120498973654664	0.7120498973654664	0.7120498973654664	0.7120498973654664	0.7120498973654664	0.7120498973654664	0.7120498973654664	0.7120498973654664	0.7120498973654664	0.7120498973654664	0.7120498973654664	0.7120498973654664	0.7120498973654664	0.7120498973654664	0.7120498973654664	0.7120498973654664	0.7120498973654664
0.4616436194104442	0.31200032173952214	0.15465313383358723	0.295247205538398	0.4806774235083048	0.706689564811269	0.7074904707277346	0.4344413965367007	0.5785311627620563	0.377328220906935	0.41341320175564944	0.803674279547543	0.7547275713762116	0.4419728228978245	0.4229096403667283	0.4042069811693865	0.8971188339090456	0.7501061430373566	0.45660126133327356	0.9115289762945428	1.427665212331464	1.0406291350382617	0.5367863806908231	0.6782198472334131	0.8005650982539567	0.8474837766896515	0.6455308580843235	0.7002371865763176	0.973283338754231	1.1892102625701226	0.8692601527561923	0.9811079812104556	1.126248708166883	0.7840446740481336	0.40026820429462195	0.6956868879287146	0.5479775461116684	0.5479775461116684	0.5479775461116684	0.5479775461116684	0.5479775461116684	0.5479775461116684	0.5479775461116684	0.5479775461116684	0.5479775461116684	0.5479775461116684	0.5479775461116684	0.5479775461116684	0.5479775461116684	0.5479775461116684
0.7641890907651592	0.7369630585129895	0.7518840508457507	0.7625381338767977	0.6384163337093101	0.6395145387495129	0.5642915963736945	0.6202155179324499	0.7274257113515524	0.5404166665467743	0.4126040918265745	0.5803513211442268	0.7021554887240603	0.5165450108113111	0.5119893306442249	0.7278994933304105	0.4910405280047168	0.5925965768305926	0.4860314535305646	0.5522194301148076	0.5907030482448951	0.699837272857669	0.5526444744497756	0.5005892974137546	0.4780875932778241	0.6019273050246412	0.5199275476119043	0.5609274263182727	0.5609274263182727	0.5609274263182727	0.5609274263182727	0.5609274263182727	0.5609274263182727	0.5609274263182727	0.5609274263182727	0.5609274263182727	0.5609274263182727	0.5609274263182727	0.5609274263182727	0.5609274263182727	0.5609274263182727	0.5609274263182727	0.5609274263182727	0.5609274263182727	0.5609274263182727	0.5609274263182727	0.5609274263182727	0.5609274263182727	0.5609274263182727	0.5609274263182727
0.5600851514732627	0.5559966415977905	0.6496900892648988	0.765568999788831	0.5827391138282151	0.7643462599004194	0.45590705025753214	0.5910127227970887	0.5815587222045389	0.5423531237025152	0.6450583820989874	0.830502898805356	0.5900985301588152	0.4751894880793247	0.38417780870039936	0.3849731127261572	0.5784999547162565	0.6164451215006215	0.4094575008686761	0.5275802661637815	0.46851888351622883	0.46851888351622883	0.46851888351622883	0.46851888351622883	0.46851888351622883	0.46851888351622883	0.46851888351622883	0.46851888351622883	0.46851888351622883	0.46851888351622883	0.46851888351622883	0.46851888351622883	0.46851888351622883	0.46851888351622883	0.46851888351622883	0.46851888351622883	0.46851888351622883	0.46851888351622883	0.46851888351622883	0.46851888351622883	0.46851888351622883	0.46851888351622883	0.46851888351622883	0.46851888351622883	0.46851888351622883	0.46851888351622883	0.46851888351622883	0.46851888351622883	0.46851888351622883	0.46851888351622883
0.8239185871607814	0.5173762707539074	0.5747500558724158	0.6607704946363273	0.669600646605626	0.5218621656443247	0.6862366936208365	0.5827051099344335	0.6534110188637003	0.5007765392137784	0.4520534591179098	0.5340303858362402	0.6270114337992241	0.5530916172432639	0.5349620478519611	0.49117834500746754	0.4551516398942901	0.46895323287292423	0.5693938402719014	0.5592188218559345	0.5681906096342845	0.46108256775025125	0.5884511040239946	0.6763545578036911	0.5134413130448487	0.6302296271099217	0.5260956774419764	0.6272198732408801	0.5591771414758456	0.5232413193609569	0.5302547733647464	0.5532042519337134	0.4582433360858491	0.4479302348398703	0.5744447018183758	0.5927954493306438	0.6204395217149857	0.6066174855228147	0.6066174855228147	0.6066174855228147	0.6066174855228147	0.6066174855228147	0.6066174855228147	0.6066174855228147	0.6066174855228147	0.6066174855228147	0.6066174855228147	0.6066174855228147	0.6066174855228147	0.6066174855228147
0.6883947100391407	0.795844051035681	0.5629452976691314	0.5790437533067884	0.6689087813162352	0.6059201040046857	0.5635322902139556	0.6620083159514383	0.5911898190458159	0.3976308172495795	0.49529813871792777	0.7144215862391414	0.4999996573616249	0.497490844712885	0.5809220709227324	0.36650809771637144	0.5756773081227035	0.43668180951742125	0.5451698734344543	0.6839222090203301	0.3689977203157602	0.5225650875794611	0.33297371146468757	0.4804188977585212	0.5502164206569518	0.545234750452591	0.5134757251604006	0.43106038179998774	0.5268148642802627	0.508808063943386	0.3226452723290102	0.6083314835015646	0.46548837791528735	0.46548837791528735	0.46548837791528735	0.46548837791528735	0.46548837791528735	0.46548837791528735	0.46548837791528735	0.46548837791528735	0.46548837791528735	0.46548837791528735	0.46548837791528735	0.46548837791528735	0.46548837791528735	0.46548837791528735	0.46548837791528735	0.46548837791528735	0.46548837791528735	0.46548837791528735
0.5656834439579229	0.6756366340132993	0.49665913654440114	0.48921506712006296	0.6366570312148998	0.9541350103042777	0.8273911554687767	1.0468698982586315	1.0291569375225291	1.0051102787697532	0.9241608372093765	1.33283708507371	1.054792891265068	1.0551044284718356	1.1429559786095513	0.849811839443186	0.9891391569614743	1.3931217804458786	1.658658249872883	1.2109679199680823	1.2320748681527984	1.3893775397415948	1.3950871507710505	1.1443555491731463	1.0625834557353502	1.3205293135879765	1.1302468343627246	1.479945416172946	1.930963991372846	1.066320202925177	1.199657853179187	1.4359260643798717	1.222898667999754	1.578278264291753	1.4005884661457535	1.4005884661457535	1.4005884661457535	1.4005884661457535	1.4005884661457535	1.4005884661457535	1.4005884661457535	1.4005884661457535	1.4005884661457535	1.4005884661457535	1.4005884661457535	1.4005884661457535	1.4005884661457535	1.4005884661457535	1.4005884661457535	1.4005884661457535
0.4547609634748118	0.5535160319697584	0.43471139945221643	0.3805790204123083	0.45487739641949543	0.37538327270586663	0.4618684692162512	0.39424274717711477	0.42554822837955425	0.37218711042661823	0.443885708994779	0.5023594869463445	0.5246297520056143	0.5193412402939738	0.3329849718829833	0.30586103859122843	0.46216738515257566	0.5896155305675722	0.6932152458968768	0.5605926979040254	0.6498571472918103	0.771194919002559	0.7105260331471847	0.7105260331471847	0.7105260331471847	0.7105260331471847	0.7105260331471847	0.7105260331471847	0.7105260331471847	0.7105260331471847	0.7105260331471847	0.7105260331471847	0.7105260331471847	0.7105260331471847	0.7105260331471847	0.7105260331471847	0.7105260331471847	0.7105260331471847	0.7105260331471847	0.7105260331471847	0.7105260331471847	0.7105260331471847	0.7105260331471847	0.7105260331471847	0.7105260331471847	0.7105260331471847	0.7105260331471847	0.7105260331471847	0.7105260331471847	0.7105260331471847
0.44431060431748187	0.2834623300054366	0.5328735018423416	0.26181503175538823	0.19526414194357763	0.16124527352081552	0.7303287864406505	0.5977132561679034	0.5571604936855074	0.4395430492600539	0.39579597985924353	0.7063808952165689	0.37784452500674326	0.3378452129095914	0.39997941225026074	0.6657126828198983	0.3513602431569845	0.6168370916263205	0.7662339445229	0.8882682995156931	1.2441682008352353	0.9777374267943947	0.9818535258847949	0.9267379667666112	1.687363949474409	0.9374007189920673	1.0805572020514027	0.9873096331892485	1.1135767861196895	1.1656228024287971	1.4117118626037555	1.1651106119134067	1.7033246619666942	1.296362388308123	1.0534312398389598	1.7475472829409184	1.173458333291132	1.6267299831173625	1.502477494268213	1.2271359342871087	1.355473876574169	1.2913049054306387	1.2913049054306387	1.2913049054306387	1.2913049054306387	1.2913049054306387	1.2913049054306387	1.2913049054306387	1.2913049054306387	1.2913049054306387
0.6741042202364712	0.6016687013092946	0.5301203258404474	0.6024586229387833	0.6817078257941986	0.6641419754102574	0.5055114717453258	0.5805609242141178	1.0156862228658359	0.8858214848789471	0.6493596740857652	0.8561513733250031	0.7619761226160173	0.7870072044225568	0.7987589219918044	0.7143731395488024	0.7519132488558188	0.6233879654627797	0.7609082891777953	0.8457214714325605	1.0108785484387455	0.7890562823762525	0.8382416810317902	0.9418426058571541	0.7908688332836867	0.8663557195704203	0.8663557195704203	0.8663557195704203	0.8663557195704203	0.8663557195704203	0.8663557195704203	0.8663557195704203	0.8663557195704203	0.8663557195704203	0.8663557195704203	0.8663557195704203	0.8663557195704203	0.8663557195704203	0.8663557195704203	0.8663557195704203	0.8663557195704203	0.8663557195704203	0.8663557195704203	0.8663557195704203	0.8663557195704203	0.8663557195704203	0.8663557195704203	0.8663557195704203	0.8663557195704203	0.8663557195704203
0.4127637539346729	0.5855022346023399	0.5610384537078489	0.5618443132774679	0.6886542485298724	0.6051318668938207	0.6734891920589443	0.6290140463314485	0.7362406724626277	1.0591707137479558	0.6831103208496626	0.8529578510128455	0.7190329713156762	0.977823027892981	1.2336528964959255	1.0694575910852007	1.1868862588380205	0.9765018355725039	0.9845039645786693	0.6413016576744873	0.8493397932901959	1.1977299162262185	0.8639251510178753	1.1557243382361537	1.4258824401896024	0.8735800576379097	1.089746976492882	0.8048602534237158	1.288422734877195	1.0769506118494443	1.1826866733633195	1.1826866733633195	1.1826866733633195	1.1826866733633195	1.1826866733633195	1.1826866733633195	1.1826866733633195	1.1826866733633195	1.1826866733633195	1.1826866733633195	1.1826866733633195	1.1826866733633195	1.1826866733633195	1.1826866733633195	1.1826866733633195	1.1826866733633195	1.1826866733633195	1.1826866733633195	1.1826866733633195	1.1826866733633195
0.5796855033929756	0.6947828529249276	0.5958171129017374	0.5439345372230616	0.597582752723062	0.5049218818937343	0.3599097789525898	0.4876130159910269	0.5276411854240214	0.5682806972015575	0.40634862461827403	0.509921978336277	0.6014818232192497	0.4742550656363706	0.5502718188847205	0.48901302517507567	0.7034447185635337	0.6326250716015127	0.6680348950825232	0.6680348950825232	0.6680348950825232	0.6680348950825232	0.6680348950825232	0.6680348950825232	0.6680348950825232	0.6680348950825232	0.6680348950825232	0.6680348950825232	0.6680348950825232	0.6680348950825232	0.6680348950825232	0.6680348950825232	0.6680348950825232	0.6680348950825232	0.6680348950825232	0.6680348950825232	0.6680348950825232	0.6680348950825232	0.6680348950825232	0.6680348950825232	0.6680348950825232	0.6680348950825232	0.6680348950825232	0.6680348950825232	0.6680348950825232	0.6680348950825232	0.6680348950825232	0.6680348950825232	0.6680348950825232	0.6680348950825232
0.4761858897655957	0.635489223741257	0.46161999427436334	0.6233855179711417	0.7395771506321315	0.6460386713292003	0.5127033921353201	0.5910925658951371	0.7160630597722165	0.42681383298972525	0.6308668227014023	0.4403943821804504	0.7547785800178961	0.5354183152329883	0.45751238504947783	0.49939728866077215	0.8087528701580834	0.649293715419881	0.49998613752972176	0.33510534470364867	0.4626372601851268	0.47260020939786035	0.5703038217108646	0.43739183178301144	0.653485477597753	0.5111368252296389	0.4206172651827858	0.5495235097742098	0.6216355986911145	0.5855795542326622	0.5855795542326622	0.5855795542326622	0.5855795542326622	0.5855795542326622	0.5855795542326622	0.5855795542326622	0.5855795542326622	0.5855795542326622	0.5855795542326622	0.5855795542326622	0.5855795542326622	0.5855795542326622	0.5855795542326622	0.5855795542326622	0.5855795542326622	0.5855795542326622	0.5855795542326622	0.5855795542326622	0.5855795542326622	0.5855795542326622
0.7474665941269577	0.6429719832080799	0.5708243223972771	0.5512387899508367	0.5586542903241981	0.5918782298432185	0.6454275370568102	0.577231620248386	0.5978141965131538	0.6862284422242313	0.8985239937163555	0.7867633116891355	0.7193023096844735	0.7264243575566063	0.7644304219755808	1.080034182860155	0.8682447178126041	0.83448660510986	0.7651193692518974	0.6640868944500976	1.1721899125343624	0.866112607191811	1.0191512598630867	1.0191512598630867	1.0191512598630867	1.0191512598630867	1.0191512598630867	1.0191512598630867	1.0191512598630867	1.0191512598630867	1.0191512598630867	1.0191512598630867	1.0191512598630867	1.0191512598630867	1.0191512598630867	1.0191512598630867	1.0191512598630867	1.0191512598630867	1.0191512598630867	1.0191512598630867	1.0191512598630867	1.0191512598630867	1.0191512598630867	1.0191512598630867	1.0191512598630867	1.0191512598630867	1.0191512598630867	1.0191512598630867	1.0191512598630867	1.0191512598630867
0.9324601301185564	0.8487313517099337	0.6901141537812516	0.7538266501518406	0.7698606240447704	0.6367941404858628	0.5454402685345034	0.7551986828301787	0.8095422974622045	0.7302631302428682	0.7206664048107219	0.6627010658174682	0.7305312692726682	0.6513921341859995	0.6940097046377428	0.6896093800846829	0.514475005239033	0.5152230644870252	0.7907879435028673	0.5805669631072577	0.48226454682268544	0.5761159346055804	0.666136670136683	0.4593204535365698	0.48039297873310016	0.6236279857256644	0.5520104822293823	0.5520104822293823	0.5520104822293823	0.5520104822293823	0.5520104822293823	0.5520104822293823	0.5520104822293823	0.5520104822293823	0.5520104822293823	0.5520104822293823	0.5520104822293823	0.5520104822293823	0.5520104822293823	0.5520104822293823	0.5520104822293823	0.5520104822293823	0.5520104822293823	0.5520104822293823	0.5520104822293823	0.5520104822293823	0.5520104822293823	0.5520104822293823	0.5520104822293823	0.5520104822293823
0.8124357219161459	0.5462444816167875	0.7293279722586982	0.6103501022360052	0.7959197291564956	0.45713785490358083	0.8460129729653242	0.6871714383106361	0.692057022880857	0.9377033549878964	0.5853666686398703	0.7742989167903573	0.9249345939488276	0.8331338885472451	0.7516820765364293	0.7788755547037247	0.8905580973606386	0.7381783490658554	0.8513365987080406	0.8834928863660637	0.8327183429171239	0.6572094817024461	0.817264438076211	0.6907203666098611	0.7539924023430361	0.7539924023430361	0.7539924023430361	0.7539924023430361	0.7539924023430361	0.7539924023430361	0.7539924023430361	0.7539924023430361	0.7539924023430361	0.7539924023430361	0.7539924023430361	0.7539924023430361	0.7539924023430361	0.7539924023430361	0.7539924023430361	0.7539924023430361	0.7539924023430361	0.7539924023430361	0.7539924023430361	0.7539924023430361	0.7539924023430361	0.7539924023430361	0.7539924023430361	0.7539924023430361	0.7539924023430361	0.7539924023430361
0.6927869038916435	0.5403784034288454	0.6842260770656766	0.6942713872037956	0.7364770251111664	0.8451559917835387	0.48385014089164985	0.62784965454004	0.6228678808476152	0.7622788249121696	0.6400136052185025	0.8601948603788985	0.6847798173672066	0.4132470796432364	0.5529608659358092	0.6981810352064234	0.5855167146554514	0.6527393070127832	0.5371396437960412	0.8476588485898029	0.7379033291083317	0.5939051754946257	0.5112902321215076	0.8126897029607668	0.6619899675411373	0.6619899675411373	0.6619899675411373	0.6619899675411373	0.6619899675411373	0.6619899675411373	0.6619899675411373	0.6619899675411373	0.6619899675411373	0.6619899675411373	0.6619899675411373	0.6619899675411373	0.6619899675411373	0.6619899675411373	0.6619899675411373	0.6619899675411373	0.6619899675411373	0.6619899675411373	0.6619899675411373	0.6619899675411373	0.6619899675411373	0.6619899675411373	0.6619899675411373	0.6619899675411373	0.6619899675411373	0.6619899675411373
0.33964489580247953	0.2163732098333291	0.2702686799462508	0.24920675942105297	0.30365566686195944	0.25508842761517997	0.3195252276403399	0.29002328765859725	0.2760029415718479	0.3757125828501521	0.23485673601722074	0.34247590874259876	0.2091322244795815	0.19782190785650158	0.2574565790536096	0.22271185725989714	0.17893433734136788	0.27741601767594626	0.18309137773896125	0.24490894753554984	0.26926012032740787	0.3075445042112034	0.10847246171293856	0.20800848296207097	0.20800848296207097	0.20800848296207097	0.20800848296207097	0.20800848296207097	0.20800848296207097	0.20800848296207097	0.20800848296207097	0.20800848296207097	0.20800848296207097	0.20800848296207097	0.20800848296207097	0.20800848296207097	0.20800848296207097	0.20800848296207097	0.20800848296207097	0.20800848296207097	0.20800848296207097	0.20800848296207097	0.20800848296207097	0.20800848296207097	0.20800848296207097	0.20800848296207097	0.20800848296207097	0.20800848296207097	0.20800848296207097	0.20800848296207097
0.7049696129585957	0.6287512332551678	0.7552072010121882	0.7805896961578873	0.5872089570204568	0.7310257261529324	0.7810207861347802	0.789453874738469	0.8069975295375499	0.6463620449031521	0.7993024657547676	0.616547614953777	0.6163000998126842	0.6925699881877111	0.8393526183552347	0.746212989257299	0.5870971922753695	0.6227958791786101	0.6596526043524594	0.5777052690237318	0.6127152190004354	0.6495781666047148	0.5766026203927574	0.6793681553659305	0.6279853878793441	0.6279853878793441	0.6279853878793441	0.6279853878793441	0.6279853878793441	0.6279853878793441	0.6279853878793441	0.6279853878793441	0.6279853878793441	0.6279853878793441	0.6279853878793441	0.6279853878793441	0.6279853878793441	0.6279853878793441	0.6279853878793441	0.6279853878793441	0.6279853878793441	0.6279853878793441	0.6279853878793441	0.6279853878793441	0.6279853878793441	0.6279853878793441	0.6279853878793441	0.6279853878793441	0.6279853878793441	0.6279853878793441
0.47417421785253344	0.597717586788076	0.6744132617662737	0.5863271328945918	0.8234690310342679	0.7481176359044805	0.569279880571757	0.7043327631223225	0.8313287881764588	0.7299805943436515	0.7174019136073903	0.5812628790329655	0.8251128724934634	0.7268530288688624	0.7462192948314911	0.8437440598311274	1.0324529257965809	0.8098998096312675	0.7510293730804833	0.806387214367075	0.876229262896259	0.7493262272288906	0.6778367709392691	0.7217832603629606	0.7334844299534398	0.735038961742571	0.9302498912634547	0.5942523849892576	0.9137148969242966	0.8366967184635998	0.8752058076939482	0.8752058076939482	0.8752058076939482	0.8752058076939482	0.8752058076939482	0.8752058076939482	0.8752058076939482	0.8752058076939482	0.8752058076939482	0.8752058076939482	0.8752058076939482	0.8752058076939482	0.8752058076939482	0.8752058076939482	0.8752058076939482	0.8752058076939482	0.8752058076939482	0.8752058076939482	0.8752058076939482	0.8752058076939482
0.709283504180901	0.6975508029566582	0.9268695156026473	0.9037885639044302	0.7073354765251758	0.9119101876727816	0.8990033800248343	0.8450256271662152	0.7431600699644179	0.8438774249903066	0.8334714418007201	0.8897680836357396	1.0160168440698107	0.8282305816064695	0.9306279197501952	0.8180165213211145	0.811602159830078	0.8641340623710124	0.9537264498430887	0.9572694122879751	0.918806911330827	0.7326710609647177	1.0432111428784034	0.9180901691352239	0.9354008010941666	0.9216235705240603	1.0877685417018996	0.9114331798115191	1.0698837165665216	0.8671166124962705	0.99286443183392	0.9299905221650953	0.9299905221650953	0.9299905221650953	0.9299905221650953	0.9299905221650953	0.9299905221650953	0.9299905221650953	0.9299905221650953	0.9299905221650953	0.9299905221650953	0.9299905221650953	0.9299905221650953	0.9299905221650953	0.9299905221650953	0.9299905221650953	0.9299905221650953	0.9299905221650953	0.9299905221650953	0.9299905221650953
0.35113560730647697	0.5674327814618525	0.5102556837470923	0.40677434837922266	0.4565246142930527	0.5757856998842305	0.4001133336569594	0.6675655373130955	0.43994231817232127	0.5718045259358903	0.6603029104953989	0.6637877031267236	0.6056578287598445	0.5383109564018697	0.6002127878101841	0.7612255307858254	0.6060000911848306	0.903657137877676	0.7630634854428966	0.8397920834055845	0.8109630411442229	0.7391481928596824	0.9418073001553626	0.9791595517937095	0.8158570997852582	0.7785665635781526	0.843506565114778	1.1340805591280527	1.0506556099238296	0.7183743806882564	0.884514995306043	0.884514995306043	0.884514995306043	0.884514995306043	0.884514995306043	0.884514995306043	0.884514995306043	0.884514995306043	0.884514995306043	0.884514995306043	0.884514995306043	0.884514995306043	0.884514995306043	0.884514995306043	0.884514995306043	0.884514995306043	0.884514995306043	0.884514995306043	0.884514995306043	0.884514995306043
0.661997929802637	0.6850827507849455	0.7036485819129978	0.7187111803703412	0.7040222668310869	0.8221297956966686	0.6596974960028624	0.8437281890077264	0.7070520576820181	0.9169227748558643	1.0190891476278843	1.0315857263679329	1.0311464364442586	0.9190165735125884	1.0586703345044264	1.154695951840634	1.0113548485350787	0.9768100145649747	1.0486397340999285	1.2065785006603587	1.1276091173801435	1.1276091173801435	1.1276091173801435	1.1276091173801435	1.1276091173801435	1.1276091173801435	1.1276091173801435	1.1276091173801435	1.1276091173801435	1.1276091173801435	1.1276091173801435	1.1276091173801435	1.1276091173801435	1.1276091173801435	1.1276091173801435	1.1276091173801435	1.1276091173801435	1.1276091173801435	1.1276091173801435	1.1276091173801435	1.1276091173801435	1.1276091173801435	1.1276091173801435	1.1276091173801435	1.1276091173801435	1.1276091173801435	1.1276091173801435	1.1276091173801435	1.1276091173801435	1.1276091173801435
0.9588396408759713	1.0411225104321413	0.9063578489964988	0.898100119799922	0.9495028623432868	0.8659545129427322	0.8986135770512828	1.1507596208175153	0.9973873306319185	1.035035968350804	0.9969151897755187	1.1276433407576925	1.0771260833927374	1.0592859573960924	0.956640999432372	0.9547762103206152	1.1782457042359797	1.2594226135939999	1.2066142967256817	0.9642418850853741	1.159009942522077	1.1091452647007238	1.1085416302665563	0.995256777789086	1.2828271897641275	1.1729011964327356	0.8982555239482685	1.035578360190502	1.035578360190502	1.035578360190502	1.035578360190502	1.035578360190502	1.035578360190502	1.035578360190502	1.035578360190502	1.035578360190502	1.035578360190502	1.035578360190502	1.035578360190502	1.035578360190502	1.035578360190502	1.035578360190502	1.035578360190502	1.035578360190502	1.035578360190502	1.035578360190502	1.035578360190502	1.035578360190502	1.035578360190502	1.035578360190502
0.4735485694642409	0.4765924551414442	0.49456626931904357	0.6437805113103804	0.648735496435794	0.7363765080090423	0.7900384247878994	0.5130825745228602	0.5092698872395869	0.47378212838566686	0.603423459744084	0.7393749594632965	0.6086727629025284	0.8673540562224633	0.8257948521589036	0.6184384221102135	0.8087205887174493	0.826793507845948	0.9068232570866592	0.7741212656119814	0.785452593422734	0.8952810069987331	0.8361899989162707	0.7347690358775893	0.8320327815235509	0.812215875108948	0.8967966742508175	1.0021833863273564	0.888220965071354	0.8462959842024783	0.8677152659275907	0.9164801137169607	0.8920976898222758	0.8920976898222758	0.8920976898222758	0.8920976898222758	0.8920976898222758	0.8920976898222758	0.8920976898222758	0.8920976898222758	0.8920976898222758	0.8920976898222758	0.8920976898222758	0.8920976898222758	0.8920976898222758	0.8920976898222758	0.8920976898222758	0.8920976898222758	0.8920976898222758	0.8920976898222758
0.7007387931264071	0.4554460133291727	1.008183507092359	0.294781436225764	0.7309318289485301	1.1848782730952268	0.9382012212914668	1.0110311621002688	0.393408612855453	0.5567551747002966	1.2670310462117242	1.3168346986039987	1.2486596802414422	1.22953164239645	0.7280305956211819	0.9787811190088159	0.9787811190088159	0.9787811190088159	0.9787811190088159	0.9787811190088159	0.9787811190088159	0.9787811190088159	0.9787811190088159	0.9787811190088159	0.9787811190088159	0.9787811190088159	0.9787811190088159	0.9787811190088159	0.9787811190088159	0.9787811190088159	0.9787811190088159	0.9787811190088159	0.9787811190088159	0.9787811190088159	0.9787811190088159	0.9787811190088159	0.9787811190088159	0.9787811190088159	0.9787811190088159	0.9787811190088159	0.9787811190088159	0.9787811190088159	0.9787811190088159	0.9787811190088159	0.9787811190088159	0.9787811190088159	0.9787811190088159	0.9787811190088159	0.9787811190088159	0.9787811190088159
0.5828228213905396	0.6546828675637549	0.7236475616155565	0.805828735923777	0.7479169656498694	0.7807192508199328	0.8654413223840924	0.7539522779766104	0.949931670677542	0.8961644119127302	0.8635919456699477	0.7963055693785722	0.8809785911991138	0.8127041565348396	1.0181194802632856	0.9652541060339742	0.8682625348462328	0.8840720220424487	0.7048369801796343	0.9840865792925227	0.8293369766826003	0.8740096007975401	0.9286580484757273	0.9774879381984111	0.9530729933370691	0.9530729933370691	0.9530729933370691	0.9530729933370691	0.9530729933370691	0.9530729933370691	0.9530729933370691	0.9530729933370691	0.9530729933370691	0.9530729933370691	0.9530729933370691	0.9530729933370691	0.9530729933370691	0.9530729933370691	0.9530729933370691	0.9530729933370691	0.9530729933370691	0.9530729933370691	0.9530729933370691	0.9530729933370691	0.9530729933370691	0.9530729933370691	0.9530729933370691	0.9530729933370691	0.9530729933370691	0.9530729933370691
0.4284345743478885	0.8310154407096668	0.7709624993972389	0.8704043841019398	0.9415132614715117	0.8341082887709038	0.7278230514429116	0.9647425930231167	0.8377381474614995	1.1016002451552793	0.8485480831094949	0.8798105294278964	0.9853789434459801	1.2628081777744133	1.2180608499049048	1.202397788745605	0.8283453625366648	1.0473033591745564	0.8636898767919045	1.2577898036652297	1.0213865179156265	1.1618939185800483	1.0106985415827978	1.0974807227721324	1.054089632177465	1.054089632177465	1.054089632177465	1.054089632177465	1.054089632177465	1.054089632177465	1.054089632177465	1.054089632177465	1.054089632177465	1.054089632177465	1.054089632177465	1.054089632177465	1.054089632177465	1.054089632177465	1.054089632177465	1.054089632177465	1.054089632177465	1.054089632177465	1.054089632177465	1.054089632177465	1.054089632177465	1.054089632177465	1.054089632177465	1.054089632177465	1.054089632177465	1.054089632177465
0.46236946862178124	0.6260083489960866	0.6459010977453158	0.47167865365102785	0.6354943306619858	0.5649632418178984	0.5747399604867205	0.7164554280637404	0.5585156244755572	0.7317977890534587	0.7059816735316526	0.6633662537134318	0.67491970579813	0.8184627574071638	0.5957652071707763	0.7741407172581318	0.7832822324809772	0.7174256944414577	0.8783490970448808	0.5392370210085561	0.6110119660440587	0.574127159593637	0.887320701590811	0.7676747365854362	0.9930134599198788	0.6833138021203436	0.5945769638465521	0.8752168837136204	0.6225908281321028	0.7152243481661812	0.6689075881491421	0.6689075881491421	0.6689075881491421	0.6689075881491421	0.6689075881491421	0.6689075881491421	0.6689075881491421	0.6689075881491421	0.6689075881491421	0.6689075881491421	0.6689075881491421	0.6689075881491421	0.6689075881491421	0.6689075881491421	0.6689075881491421	0.6689075881491421	0.6689075881491421	0.6689075881491421	0.6689075881491421	0.6689075881491421
0.48625398344117704	0.5529729056168217	0.438710022539767	0.664999908069653	0.46986003321741876	0.5457342497113182	0.6574143857796333	0.7047057322770794	0.808896211364373	0.8937398035419889	0.782588163856302	0.8307131396197983	0.7281342549391417	0.7794236972794701	0.7794236972794701	0.7794236972794701	0.7794236972794701	0.7794236972794701	0.7794236972794701	0.7794236972794701	0.7794236972794701	0.7794236972794701	0.7794236972794701	0.7794236972794701	0.7794236972794701	0.7794236972794701	0.7794236972794701	0.7794236972794701	0.7794236972794701	0.7794236972794701	0.7794236972794701	0.7794236972794701	0.7794236972794701	0.7794236972794701	0.7794236972794701	0.7794236972794701	0.7794236972794701	0.7794236972794701	0.7794236972794701	0.7794236972794701	0.7794236972794701	0.7794236972794701	0.7794236972794701	0.7794236972794701	0.7794236972794701	0.7794236972794701	0.7794236972794701	0.7794236972794701	0.7794236972794701	0.7794236972794701
0.6182802119420276	0.6401046367100813	0.5894502955870045	0.6406151195918739	0.6483030524961385	0.42356170504815605	0.6028290083926557	0.4614044653365892	0.540002716337928	0.745824606693817	0.7289328056684514	0.5809464985967407	0.5816429860733061	0.5301340005076258	0.5854310744357247	0.3866192897007316	0.7537223119893027	0.4361609968967168	0.5243895537234378	0.5317300133223875	0.45502298234553795	0.36936607189828596	0.6000933546524984	0.3739396141680107	0.4547168435673585	0.41432822886768456	0.41432822886768456	0.41432822886768456	0.41432822886768456	0.41432822886768456	0.41432822886768456	0.41432822886768456	0.41432822886768456	0.41432822886768456	0.41432822886768456	0.41432822886768456	0.41432822886768456	0.41432822886768456	0.41432822886768456	0.41432822886768456	0.41432822886768456	0.41432822886768456	0.41432822886768456	0.41432822886768456	0.41432822886768456	0.41432822886768456	0.41432822886768456	0.41432822886768456	0.41432822886768456	0.41432822886768456
0.675004462116736	0.4377953358074468	0.5266973899781799	0.49776133336688094	0.5332106513800988	0.5984713658464874	0.5751824682902239	0.6369386679042585	0.7194546921605915	0.599762354949776	0.6540124093557023	0.8191282653919739	0.8241248268251188	0.7864589204943407	0.7515612947170321	0.6881438217451179	0.7180486977701592	0.7718836528690384	0.7838222539461214	0.7040691222552835	0.834405649863578	0.7284931805477897	0.7722774446320333	0.8168811644139046	0.7027871531300092	0.7440749733284525	0.7234310632292308	0.7234310632292308	0.7234310632292308	0.7234310632292308	0.7234310632292308	0.7234310632292308	0.7234310632292308	0.7234310632292308	0.7234310632292308	0.7234310632292308	0.7234310632292308	0.7234310632292308	0.7234310632292308	0.7234310632292308	0.7234310632292308	0.7234310632292308	0.7234310632292308	0.7234310632292308	0.7234310632292308	0.7234310632292308	0.7234310632292308	0.7234310632292308	0.7234310632292308	0.7234310632292308
0.2614551318850963	0.6165110673391268	0.5797369826668062	0.723702527771152	0.4645767619706973	0.721319074736845	0.9134072534433195	0.6694601911309271	0.3767326689649016	1.0447634451167938	0.7975826694098693	0.8836560479586836	1.0907806006974117	1.040217613347771	0.5838227283383364	1.2285202696851683	0.989446233695868	0.8980490548642888	0.80056072089001	1.2404762968713743	0.7410898018268038	1.2373390608409138	1.1337552602161103	1.1380295125210782	0.9648134618809664	0.9476016757164701	0.9562075687987183	0.9562075687987183	0.9562075687987183	0.9562075687987183	0.9562075687987183	0.9562075687987183	0.9562075687987183	0.9562075687987183	0.9562075687987183	0.9562075687987183	0.9562075687987183	0.9562075687987183	0.9562075687987183	0.9562075687987183	0.9562075687987183	0.9562075687987183	0.9562075687987183	0.9562075687987183	0.9562075687987183	0.9562075687987183	0.9562075687987183	0.9562075687987183	0.9562075687987183	0.9562075687987183
0.6754105048695667	0.7362686244692667	0.7669757064237211	0.7426216201888041	0.7097635007813026	0.730873812106722	0.8440457981373808	0.8545932165974037	0.9261581400101836	0.8131634113578897	0.7174170671254143	0.8997349903831746	0.8169394326633791	0.8666072296441544	0.8417776689637234	0.8454683877454732	0.9568851234027269	1.0353869372799733	1.0382558294587994	0.8430036069261395	1.016915796128962	0.9835796644422364	0.9399188388597957	0.9420272326004471	0.909160727030565	0.9214280174878526	0.9152943722592088	0.9152943722592088	0.9152943722592088	0.9152943722592088	0.9152943722592088	0.9152943722592088	0.9152943722592088	0.9152943722592088	0.9152943722592088	0.9152943722592088	0.9152943722592088	0.9152943722592088	0.9152943722592088	0.9152943722592088	0.9152943722592088	0.9152943722592088	0.9152943722592088	0.9152943722592088	0.9152943722592088	0.9152943722592088	0.9152943722592088	0.9152943722592088	0.9152943722592088	0.9152943722592088
0.339320755582248	0.6230490876115032	0.660239845662288	0.6586717375641716	0.65545655568734	0.7036105685837268	0.7511044834727424	0.7057219101044956	0.5957720795563065	0.5781707512530054	0.5878595557853452	0.8731399622361217	0.7727088387409633	0.7103581667495108	0.993281675296304	0.653100744611645	0.8694239418751708	1.0346475833877076	0.7442037537029115	0.6815319387541914	0.8992625245460253	0.8451098540691504	0.6156924452431503	1.015489531816807	0.670622794297874	0.8430561630573403	0.8430561630573403	0.8430561630573403	0.8430561630573403	0.8430561630573403	0.8430561630573403	0.8430561630573403	0.8430561630573403	0.8430561630573403	0.8430561630573403	0.8430561630573403	0.8430561630573403	0.8430561630573403	0.8430561630573403	0.8430561630573403	0.8430561630573403	0.8430561630573403	0.8430561630573403	0.8430561630573403	0.8430561630573403	0.8430561630573403	0.8430561630573403	0.8430561630573403	0.8430561630573403	0.8430561630573403
0.9092951290446959	1.267789489256537	1.0080668803415456	1.1067995114497247	1.2129932089616013	1.0139213349471579	1.1703995985397733	0.8230230445079804	1.0375370454434716	0.8137440348072699	0.8477484646634076	0.8345704548755167	0.8804097408863173	1.1771746722111534	0.9408251729372147	1.1591005642382148	1.2424438624621565	0.833197932766622	0.990453688580696	0.7879809815228079	0.650812041392416	0.8043905293026054	1.2845553329952042	0.8978176442258006	0.8249380086529151	0.8613778264393578	0.8613778264393578	0.8613778264393578	0.8613778264393578	0.8613778264393578	0.8613778264393578	0.8613778264393578	0.8613778264393578	0.8613778264393578	0.8613778264393578	0.8613778264393578	0.8613778264393578	0.8613778264393578	0.8613778264393578	0.8613778264393578	0.8613778264393578	0.8613778264393578	0.8613778264393578	0.8613778264393578	0.8613778264393578	0.8613778264393578	0.8613778264393578	0.8613778264393578	0.8613778264393578	0.8613778264393578
0.6098506507572724	0.6238577140913915	0.6030566701350821	0.6926260067255	0.7540976153187378	0.6390057258048422	0.8252660471822384	0.7007308683513706	0.8444688348840007	0.8522359394512179	0.8715756036754382	0.7863125276124487	0.8124209066002281	0.8989625214640763	0.8411659960889222	0.7533817081933764	0.845720134036401	0.7441925125316546	0.8377775740248274	0.8702482217419684	0.7538460745164545	0.6970039209081444	0.8826085591701799	0.869119431240022	1.0139585761686825	0.9415390037043523	0.9415390037043523	0.9415390037043523	0.9415390037043523	0.9415390037043523	0.9415390037043523	0.9415390037043523	0.9415390037043523	0.9415390037043523	0.9415390037043523	0.9415390037043523	0.9415390037043523	0.9415390037043523	0.9415390037043523	0.9415390037043523	0.9415390037043523	0.9415390037043523	0.9415390037043523	0.9415390037043523	0.9415390037043523	0.9415390037043523	0.9415390037043523	0.9415390037043523	0.9415390037043523	0.9415390037043523
0.7270248703247703	0.8108124721004478	0.7410552961691987	1.0256491011209776	0.6859608008301225	0.6182854069491279	0.6733714677180003	0.8624882441004882	0.9659095198165102	0.5923339717133217	0.7483724511485342	0.8668086435393628	0.7203820474356083	0.7857646016100682	0.8569325627050616	0.7444217559124127	0.950876484333838	0.7264078631507523	0.7744868926678131	0.5834000971224698	0.6789434948951414	0.6789434948951414	0.6789434948951414	0.6789434948951414	0.6789434948951414	0.6789434948951414	0.6789434948951414	0.6789434948951414	0.6789434948951414	0.6789434948951414	0.6789434948951414	0.6789434948951414	0.6789434948951414	0.6789434948951414	0.6789434948951414	0.6789434948951414	0.6789434948951414	0.6789434948951414	0.6789434948951414	0.6789434948951414	0.6789434948951414	0.6789434948951414	0.6789434948951414	0.6789434948951414	0.6789434948951414	0.6789434948951414	0.6789434948951414	0.6789434948951414	0.6789434948951414	0.6789434948951414
0.6279450092545112	0.686528963704841	0.7424045720516962	0.7735047986478967	0.6856426308369231	0.7552908229623982	0.7767273233930557	0.8535198809619107	0.9172154146905201	0.8025358463455358	0.8450745153731706	0.8986601018590644	0.8398955697620304	0.9229761125551031	0.8887403171926244	0.914182614315202	0.8916076293382394	0.8839345669602019	0.927778320399006	0.9019402761106107	0.9148592982548083	0.9148592982548083	0.9148592982548083	0.9148592982548083	0.9148592982548083	0.9148592982548083	0.9148592982548083	0.9148592982548083	0.9148592982548083	0.9148592982548083	0.9148592982548083	0.9148592982548083	0.9148592982548083	0.9148592982548083	0.9148592982548083	0.9148592982548083	0.9148592982548083	0.9148592982548083	0.9148592982548083	0.9148592982548083	0.9148592982548083	0.9148592982548083	0.9148592982548083	0.9148592982548083	0.9148592982548083	0.9148592982548083	0.9148592982548083	0.9148592982548083	0.9148592982548083	0.9148592982548083
0.5374040382765242	0.28835104960977687	0.23519087997927432	0.47655307011688947	0.16539146190787482	0.4097162009497777	0.644401373653282	0.8397948126537708	0.3805467213600274	0.9558473214222161	0.6829805953416408	0.9733147551485254	0.9676406219795026	0.966624583187348	0.9958726479289833	0.5465963627078027	0.737657566221477	0.8186522123929766	0.6168273257415549	1.22806442619799	0.905596617988567	0.7175636368605868	1.1306634629517707	0.7477648023600224	1.073259519791301	1.0830423910378228	0.8487753695988676	0.9659088803183452	0.9659088803183452	0.9659088803183452	0.9659088803183452	0.9659088803183452	0.9659088803183452	0.9659088803183452	0.9659088803183452	0.9659088803183452	0.9659088803183452	0.9659088803183452	0.9659088803183452	0.9659088803183452	0.9659088803183452	0.9659088803183452	0.9659088803183452	0.9659088803183452	0.9659088803183452	0.9659088803183452	0.9659088803183452	0.9659088803183452	0.9659088803183452	0.9659088803183452
0.40180358743819555	0.5799236227951976	0.6088676511770846	0.5438400620515642	0.49823134204047803	0.7261809903016506	0.5061752531047469	0.8043267410817556	0.5630235039602685	0.3419684571841506	0.5360430913033011	0.5455616064183253	0.8375019816919509	0.39727964357127726	0.4908745364975388	0.4677283817045035	0.46327163020127826	0.8713976775849436	0.2993188737831561	0.48264863531205826	0.7100381091706364	0.6761456625528982	0.7926400478815345	0.5062404984104355	0.649440273145985	0.649440273145985	0.649440273145985	0.649440273145985	0.649440273145985	0.649440273145985	0.649440273145985	0.649440273145985	0.649440273145985	0.649440273145985	0.649440273145985	0.649440273145985	0.649440273145985	0.649440273145985	0.649440273145985	0.649440273145985	0.649440273145985	0.649440273145985	0.649440273145985	0.649440273145985	0.649440273145985	0.649440273145985	0.649440273145985	0.649440273145985	0.649440273145985	0.649440273145985
0.5130156322734125	0.8158443955267112	0.7794863555929221	0.8548988573684768	0.7100170403865574	0.74042960577967	0.6965401480606154	0.5484833927442039	0.7947633784972004	0.6613294656433086	0.6946022806473475	0.7043191065290423	0.7224617870420957	0.7748292177663061	0.9856388775545198	0.8922807189789682	0.778769767836564	0.6235126700202288	0.788426474252112	0.5531783661116999	1.024403973565796	0.9159084841893654	0.6822120014642232	0.7031586780798637	0.5756801375020156	0.6389814670183311	0.6073308022601733	0.6073308022601733	0.6073308022601733	0.6073308022601733	0.6073308022601733	0.6073308022601733	0.6073308022601733	0.6073308022601733	0.6073308022601733	0.6073308022601733	0.6073308022601733	0.6073308022601733	0.6073308022601733	0.6073308022601733	0.6073308022601733	0.6073308022601733	0.6073308022601733	0.6073308022601733	0.6073308022601733	0.6073308022601733	0.6073308022601733	0.6073308022601733	0.6073308022601733	0.6073308022601733
0.6671508467925433	0.1997132364845848	0.1498548347777649	0.398354798624675	0.06476173375240661	0.27716926589793706	0.17692965238027442	0.5123373182225326	0.3376362323090394	0.2600879250345162	0.2535290425093189	0.5178636060755553	0.4593293035861358	0.3670717549406539	0.29322623157485633	0.3287434409039394	0.29225541874692823	0.3600294732668107	0.2714204913260718	0.23009396083467354	0.3209061370620249	0.25469114039034113	0.1939047020679602	0.22429792122915068	0.22429792122915068	0.22429792122915068	0.22429792122915068	0.22429792122915068	0.22429792122915068	0.22429792122915068	0.22429792122915068	0.22429792122915068	0.22429792122915068	0.22429792122915068	0.22429792122915068	0.22429792122915068	0.22429792122915068	0.22429792122915068	0.22429792122915068	0.22429792122915068	0.22429792122915068	0.22429792122915068	0.22429792122915068	0.22429792122915068	0.22429792122915068	0.22429792122915068	0.22429792122915068	0.22429792122915068	0.22429792122915068	0.22429792122915068
0.7479487823548063	0.7165453996665321	0.904741250990084	0.7816849444887162	0.7525226063297321	0.7732674590648496	0.6936977236719261	0.7740150838562322	0.7249865183320813	0.7013387966189167	0.5608800624898396	0.6709459464027677	0.5253860025779473	0.707177738484512	0.6990822525151454	0.5398776295238207	0.5336729365156394	0.6220158741319489	0.7089687224022461	0.42843007098851954	0.5207009535894527	0.47456551228898614	0.47456551228898614	0.47456551228898614	0.47456551228898614	0.47456551228898614	0.47456551228898614	0.47456551228898614	0.47456551228898614	0.47456551228898614	0.47456551228898614	0.47456551228898614	0.47456551228898614	0.47456551228898614	0.47456551228898614	0.47456551228898614	0.47456551228898614	0.47456551228898614	0.47456551228898614	0.47456551228898614	0.47456551228898614	0.47456551228898614	0.47456551228898614	0.47456551228898614	0.47456551228898614	0.47456551228898614	0.47456551228898614	0.47456551228898614	0.47456551228898614	0.47456551228898614
0.3123761820902139	0.4670334201038644	0.545699740307143	0.5536359408050271	0.5884416272047712	0.4694611244180895	0.3045958452010389	0.6278288244446333	0.45484392640227433	0.4807685095597918	0.5076345483689447	0.2879394942628269	0.4671639878966571	0.6491137552201318	0.5056137200191365	0.4547998290376323	0.533845996996781	0.5965673351339653	0.3817898062018953	0.6047816264145546	0.5277331001706246	0.5548955953234591	0.6268184007902051	0.4753510323127935	0.5703739322195178	0.5570513358257899	0.47093150701819714	0.587732808081581	0.529742752634815	0.5962001726956327	0.6656116676690942	0.5759211862243623	0.5474410421421082	0.5616811141832353	0.5616811141832353	0.5616811141832353	0.5616811141832353	0.5616811141832353	0.5616811141832353	0.5616811141832353	0.5616811141832353	0.5616811141832353	0.5616811141832353	0.5616811141832353	0.5616811141832353	0.5616811141832353	0.5616811141832353	0.5616811141832353	0.5616811141832353	0.5616811141832353
0.42985197263459457	0.8310105202541435	0.6035310901615571	0.6888507346438325	0.8504095892353749	0.6184038563877846	0.5946028220767631	0.48134230642803744	0.6767062189020623	0.6758565749013475	0.6385585789439631	0.7065433175716728	0.550810163891514	0.6811113221624766	0.7923225280525973	0.7606978960582396	0.6043003730928999	0.6867003159097984	0.7194381537229732	0.7368485211467587	0.6121441748649721	0.7276097216084154	0.7410454569502122	0.6741854421900124	0.7408069707692847	0.7787410930533818	0.6767640331909234	0.8474269843424711	0.9592722795017131	0.6830581202156941	0.6241059161126548	0.4260339660565123	0.7595349764795438	0.592784471268028	0.592784471268028	0.592784471268028	0.592784471268028	0.592784471268028	0.592784471268028	0.592784471268028	0.592784471268028	0.592784471268028	0.592784471268028	0.592784471268028	0.592784471268028	0.592784471268028	0.592784471268028	0.592784471268028	0.592784471268028	0.592784471268028
0.8976015870863318	0.9184298285872661	1.0318100781313717	0.7713421717653473	0.8073471277608588	0.8649078079039435	0.7331312949674713	0.9051668007839926	0.7937215393737991	0.8537479924911967	0.7801131991783127	0.9068014486021806	0.8647264531462823	0.7083499865323138	0.8133444259399372	0.8622475809108574	0.7951224670372182	0.5933765847324	0.7644203307615687	0.8157349236783151	0.8656619165033812	0.8406984200908482	0.8406984200908482	0.8406984200908482	0.8406984200908482	0.8406984200908482	0.8406984200908482	0.8406984200908482	0.8406984200908482	0.8406984200908482	0.8406984200908482	0.8406984200908482	0.8406984200908482	0.8406984200908482	0.8406984200908482	0.8406984200908482	0.8406984200908482	0.8406984200908482	0.8406984200908482	0.8406984200908482	0.8406984200908482	0.8406984200908482	0.8406984200908482	0.8406984200908482	0.8406984200908482	0.8406984200908482	0.8406984200908482	0.8406984200908482	0.8406984200908482	0.8406984200908482
0.5498530625228086	0.4359702007855842	0.43301462919899486	0.46691067120857194	0.37398671336833383	0.46026091845822176	0.5262547895013097	0.3784291678500579	0.4397721264991402	0.39030800860962755	0.4132078467835018	0.4356095699187464	0.47962149348104444	0.47366391793182877	0.4304932771714728	0.5288558029271727	0.4578086047002252	0.3447813837244509	0.4796376819928025	0.4109176146222562	0.45067541831150804	0.7668639713255633	0.4549946821671706	0.44199752292917294	0.44849610254817174	0.44849610254817174	0.44849610254817174	0.44849610254817174	0.44849610254817174	0.44849610254817174	0.44849610254817174	0.44849610254817174	0.44849610254817174	0.44849610254817174	0.44849610254817174	0.44849610254817174	0.44849610254817174	0.44849610254817174	0.44849610254817174	0.44849610254817174	0.44849610254817174	0.44849610254817174	0.44849610254817174	0.44849610254817174	0.44849610254817174	0.44849610254817174	0.44849610254817174	0.44849610254817174	0.44849610254817174	0.44849610254817174
0.5387884428673987	0.683784730626222	0.5932860150569088	0.9072409499992105	0.5275084382439179	0.7046504615754298	0.8128900921685913	0.781961507200135	0.5853830402461815	0.8990587127899579	0.8513362727222604	0.8224453842557677	0.5825844297158639	0.937370986600458	0.6657505707839279	0.7746827768889025	0.7051643082827004	0.832042391268318	0.9039997901316318	0.7931146888690992	0.5678538549073061	0.6099143364895995	0.8262065105357222	0.6432801060139739	0.5015848549855938	0.8483584025882732	0.6749716287869335	0.6749716287869335	0.6749716287869335	0.6749716287869335	0.6749716287869335	0.6749716287869335	0.6749716287869335	0.6749716287869335	0.6749716287869335	0.6749716287869335	0.6749716287869335	0.6749716287869335	0.6749716287869335	0.6749716287869335	0.6749716287869335	0.6749716287869335	0.6749716287869335	0.6749716287869335	0.6749716287869335	0.6749716287869335	0.6749716287869335	0.6749716287869335	0.6749716287869335	0.6749716287869335
0.571750275039609	0.7467398956462741	0.7310970520479643	0.7577440435946105	0.7911801200769883	0.8246926184743006	0.7524405579187327	0.8509959410504058	0.972769048309324	0.9333649966368119	0.7698868789088995	0.815321665149388	0.8162911922691748	0.7632774733922764	0.8073685424051628	0.793753077330606	0.7964823915297984	0.8983030859479978	0.7455520334358523	0.9162935241894233	0.8309227788126378	0.8309227788126378	0.8309227788126378	0.8309227788126378	0.8309227788126378	0.8309227788126378	0.8309227788126378	0.8309227788126378	0.8309227788126378	0.8309227788126378	0.8309227788126378	0.8309227788126378	0.8309227788126378	0.8309227788126378	0.8309227788126378	0.8309227788126378	0.8309227788126378	0.8309227788126378	0.8309227788126378	0.8309227788126378	0.8309227788126378	0.8309227788126378	0.8309227788126378	0.8309227788126378	0.8309227788126378	0.8309227788126378	0.8309227788126378	0.8309227788126378	0.8309227788126378	0.8309227788126378
0.47925762834083163	0.6615187275096976	0.6607765406850221	0.7756328496900131	0.8402216471293236	0.9095233166530022	0.6810340243904422	0.7373158782214994	0.8282151097817009	0.7380878361556635	0.693264616585419	0.8706031324979678	0.8766499918194097	0.7721826999552808	0.8577610976467234	1.0021777195592272	0.7798397099434136	0.9063799062069189	0.8417158736374114	0.8729155767037124	1.0099276051145887	0.9560238128874269	0.9829757090010078	0.9829757090010078	0.9829757090010078	0.9829757090010078	0.9829757090010078	0.9829757090010078	0.9829757090010078	0.9829757090010078	0.9829757090010078	0.9829757090010078	0.9829757090010078	0.9829757090010078	0.9829757090010078	0.9829757090010078	0.9829757090010078	0.9829757090010078	0.9829757090010078	0.9829757090010078	0.9829757090010078	0.9829757090010078	0.9829757090010078	0.9829757090010078	0.9829757090010078	0.9829757090010078	0.9829757090010078	0.9829757090010078	0.9829757090010078	0.9829757090010078
0.7567395449211984	0.7800653332351629	0.7667075359211344	0.8913649637479634	0.6044981691004635	0.8432712280849226	0.731457287764017	0.6266809508369148	1.07790128011983	0.8724855545017185	0.9170173218510589	0.7023262347117019	0.9732842806885788	0.7702183664936683	0.7184584928174059	0.6516168283084124	0.7647077242969083	0.7049255287989499	0.8774861937291929	0.8054305202336994	0.8414583569814461	0.8414583569814461	0.8414583569814461	0.8414583569814461	0.8414583569814461	0.8414583569814461	0.8414583569814461	0.8414583569814461	0.8414583569814461	0.8414583569814461	0.8414583569814461	0.8414583569814461	0.8414583569814461	0.8414583569814461	0.8414583569814461	0.8414583569814461	0.8414583569814461	0.8414583569814461	0.8414583569814461	0.8414583569814461	0.8414583569814461	0.8414583569814461	0.8414583569814461	0.8414583569814461	0.8414583569814461	0.8414583569814461	0.8414583569814461	0.8414583569814461	0.8414583569814461	0.8414583569814461
1.1919975828479994	0.6870191783508166	0.7404668548024023	0.7433357989328854	0.742312562763217	0.6404558286333887	0.554247891940969	0.6895728927264355	0.5576431128839028	0.6060797521674047	0.5654779080402882	0.6191675695000499	0.903885144984177	0.6460579619225036	0.8108527138806076	0.6788289631952875	0.7972360186626926	0.7409522927931829	0.6827170606056374	0.684209806979649	0.7229450439863194	0.5604233868585241	0.6846273004366071	0.6225253436475655	0.6225253436475655	0.6225253436475655	0.6225253436475655	0.6225253436475655	0.6225253436475655	0.6225253436475655	0.6225253436475655	0.6225253436475655	0.6225253436475655	0.6225253436475655	0.6225253436475655	0.6225253436475655	0.6225253436475655	0.6225253436475655	0.6225253436475655	0.6225253436475655	0.6225253436475655	0.6225253436475655	0.6225253436475655	0.6225253436475655	0.6225253436475655	0.6225253436475655	0.6225253436475655	0.6225253436475655	0.6225253436475655	0.6225253436475655
0.6225564253987738	0.8803478833276895	0.8194872654931199	0.4377797052229829	0.7917585502328737	0.6725838212220673	0.5734544138993136	0.5503802694820366	0.603638628129272	0.6151473370957291	0.5544211703486717	0.638388850652438	0.5826315696188674	0.541014469464716	0.5269206965229399	0.8134792709183096	0.7088486383115483	0.4991035092822161	0.5724871131742558	0.4639338155252236	0.6415066710209798	0.648816426887906	0.6451615489544429	0.6451615489544429	0.6451615489544429	0.6451615489544429	0.6451615489544429	0.6451615489544429	0.6451615489544429	0.6451615489544429	0.6451615489544429	0.6451615489544429	0.6451615489544429	0.6451615489544429	0.6451615489544429	0.6451615489544429	0.6451615489544429	0.6451615489544429	0.6451615489544429	0.6451615489544429	0.6451615489544429	0.6451615489544429	0.6451615489544429	0.6451615489544429	0.6451615489544429	0.6451615489544429	0.6451615489544429	0.6451615489544429	0.6451615489544429	0.6451615489544429
0.4687314555459424	0.6198340500059266	0.7478891968922672	0.7345959725193002	0.7718618497701867	0.6487387477853548	0.869229961749395	1.0127548744724508	0.49207763145384076	0.5629042411725315	0.499698851508997	0.8309126630211887	0.829358733711759	0.5952180680137339	0.7708685234939725	0.5696131714945268	0.8461556297062296	0.9789537278100273	0.8227976324276479	0.843608418174089	0.7388339749959912	0.7821629628319349	0.6231785557280133	0.5909981277688777	0.9008660462574684	0.8830516262585992	0.8186433470143484	0.8349782312738188	0.46813430880800233	0.8671355596429458	0.7699068262436005	0.8185211929432732	0.8185211929432732	0.8185211929432732	0.8185211929432732	0.8185211929432732	0.8185211929432732	0.8185211929432732	0.8185211929432732	0.8185211929432732	0.8185211929432732	0.8185211929432732	0.8185211929432732	0.8185211929432732	0.8185211929432732	0.8185211929432732	0.8185211929432732	0.8185211929432732	0.8185211929432732	0.8185211929432732
0.7559718907882852	0.7444533606101867	0.6957445729286522	0.8929365248465794	0.6928946303681554	0.983923268676491	0.6290587825790116	0.8827858874468132	0.8722272150231295	0.84264962302462	0.9839054926946758	0.7937336491719036	1.0377789928211414	0.9360333818485966	0.8965455862428331	0.9030892720743533	0.7480053050225101	0.8640317781884038	0.9542908350992676	0.7735563320759383	0.787683191877187	0.9796861879465917	0.7946924802039991	0.7891078327167124	0.5898769559266223	0.6991750490213222	0.887843635814435	0.7481789331313152	0.7784606952839768	0.7252659678472531	0.8829137861247712	0.8040898769860122	0.8040898769860122	0.8040898769860122	0.8040898769860122	0.8040898769860122	0.8040898769860122	0.8040898769860122	0.8040898769860122	0.8040898769860122	0.8040898769860122	0.8040898769860122	0.8040898769860122	0.8040898769860122	0.8040898769860122	0.8040898769860122	0.8040898769860122	0.8040898769860122	0.8040898769860122	0.8040898769860122
0.8422974809684693	1.1229156314866593	1.0226656047621518	0.9021135122675922	0.8180772638935839	0.6762716284917156	1.0060308933563291	0.890334644556401	0.8234743713377773	0.8242980512586511	0.6322506795672898	0.7437128476865722	0.9249831858650893	0.8595847194526172	1.0172846707384435	0.6224622644621794	0.899395301684699	0.8469894358566881	0.8972375487738379	1.0283488255192288	0.70359289874296	0.8659708621310944	0.8659708621310944	0.8659708621310944	0.8659708621310944	0.8659708621310944	0.8659708621310944	0.8659708621310944	0.8659708621310944	0.8659708621310944	0.8659708621310944	0.8659708621310944	0.8659708621310944	0.8659708621310944	0.8659708621310944	0.8659708621310944	0.8659708621310944	0.8659708621310944	0.8659708621310944	0.8659708621310944	0.8659708621310944	0.8659708621310944	0.8659708621310944	0.8659708621310944	0.8659708621310944	0.8659708621310944	0.8659708621310944	0.8659708621310944	0.8659708621310944	0.8659708621310944
0.1049549647906503	1.9202350213493269	0.02124436343955316	0.6573256713730538	1.4788198994882527	0.0	0.0	1.1853801146591214	0.22486992165940764	1.62525855186456	1.0976935142819786	0.5376047570099937	0.43369538653608425	1.0330839209466391	0.4534030653200013	0.02124436343955316	0.6916820346647077	1.045124512952168	0.6163209806029813	0.0012396368224381802	1.59168864210959	0.796464139466014	0.796464139466014	0.796464139466014	0.796464139466014	0.796464139466014	0.796464139466014	0.796464139466014	0.796464139466014	0.796464139466014	0.796464139466014	0.796464139466014	0.796464139466014	0.796464139466014	0.796464139466014	0.796464139466014	0.796464139466014	0.796464139466014	0.796464139466014	0.796464139466014	0.796464139466014	0.796464139466014	0.796464139466014	0.796464139466014	0.796464139466014	0.796464139466014	0.796464139466014	0.796464139466014	0.796464139466014	0.796464139466014
0.4053013364760143	0.40238102940959014	0.448619851797513	0.5622784715420741	0.6553885676144904	0.517399004528689	0.46907747982050346	0.7447835464272	0.5442557556670071	0.468373795889322	0.7003934140229944	0.5993942520489964	0.6758220598322984	0.6022522864867197	0.41694905496407436	0.7990002044423834	0.5519987309614895	0.49905560235222124	0.4426538132746593	0.6547930640490921	0.5162675618416586	0.38136380786204677	0.5558009833440114	0.47957211819875634	0.4106421773444997	0.561846831043163	0.585036452183478	0.6379763517359536	0.5795925527576874	0.6087844522468204	0.6087844522468204	0.6087844522468204	0.6087844522468204	0.6087844522468204	0.6087844522468204	0.6087844522468204	0.6087844522468204	0.6087844522468204	0.6087844522468204	0.6087844522468204	0.6087844522468204	0.6087844522468204	0.6087844522468204	0.6087844522468204	0.6087844522468204	0.6087844522468204	0.6087844522468204	0.6087844522468204	0.6087844522468204	0.6087844522468204
0.7432443904128114	0.7360172704788487	0.7783307896764508	0.5759245739846798	0.9652884219610114	0.9743688922381576	0.7575099431451452	0.755976210656539	0.8292061815817093	0.8885743339930857	0.8867378341358594	0.8995309801809191	1.059547270407506	1.1045715833489935	0.9926996950230937	1.0874296891449293	1.0391889748227234	1.278620093373021	1.1674177525098532	1.2005886247500448	0.8714848886205946	1.263224961109469	1.16514589528061	1.0807054258370012	1.1621452940851245	1.188996995614395	1.2257470617047659	1.3827259243177827	1.207821603438014	1.241470179784889	1.1239941527635142	1.2244708440612242	1.1843846959744775	1.2574697826218488	1.3393841921159768	1.298426987368913	1.298426987368913	1.298426987368913	1.298426987368913	1.298426987368913	1.298426987368913	1.298426987368913	1.298426987368913	1.298426987368913	1.298426987368913	1.298426987368913	1.298426987368913	1.298426987368913	1.298426987368913	1.298426987368913
0.5097205258034914	0.5156445814324299	0.4656521838580873	0.4635641241583587	0.5419580572866645	0.49150552762613287	0.5843946715902394	0.560587877869183	0.7246313568044545	0.6095235174831166	0.4983568115428382	0.6194329479325714	0.6816196889589514	0.5327959359380261	0.47461700437778676	0.668509341255327	0.5377134984559473	0.5092983433908175	0.650757547456227	0.6947483692438836	0.7119731203506029	0.7024462702702087	0.6983947111143364	0.7293215520412325	0.6830357016174556	0.7393243999868376	0.5943041340279686	0.7103044457038468	0.6816883926717348	0.7835230860608988	0.41762950364091367	0.6174671539342759	0.5640227934605925	0.654304615414875	0.6739800216270639	0.6899538784485135	0.6387734500767435	0.6843950629467414	0.7247175939992848	0.7181817978399112	0.721449695919598	0.721449695919598	0.721449695919598	0.721449695919598	0.721449695919598	0.721449695919598	0.721449695919598	0.721449695919598	0.721449695919598	0.721449695919598
0.7511904825038452	0.7673649901738516	0.7230085993193319	0.7269560373371191	0.6498827225352111	0.6550488835145923	0.6916134834452854	0.6626628747378207	0.6437192576244203	0.8133609666660614	0.718377034322119	0.6826201016891319	0.6959703572643489	0.7026185990542342	0.6754232737973699	0.826963317155943	0.7894837708859342	0.8459678443237827	0.6841941556772133	0.5674035306020014	0.7037134207370404	0.7392243074935423	0.7132182277496744	0.638855072154972	0.6104436128969213	0.6246493425259466	0.6246493425259466	0.6246493425259466	0.6246493425259466	0.6246493425259466	0.6246493425259466	0.6246493425259466	0.6246493425259466	0.6246493425259466	0.6246493425259466	0.6246493425259466	0.6246493425259466	0.6246493425259466	0.6246493425259466	0.6246493425259466	0.6246493425259466	0.6246493425259466	0.6246493425259466	0.6246493425259466	0.6246493425259466	0.6246493425259466	0.6246493425259466	0.6246493425259466	0.6246493425259466	0.6246493425259466
0.7974819237519544	0.6586130470179171	0.6265831962016458	0.7052046408299358	0.6640956767755523	0.6295495440919822	0.6021379499911987	0.683047615970617	0.7101412481007382	0.815453305521925	0.5967902891637478	0.7571007724999133	0.5723973161811624	0.7527194469287978	0.6770992331186204	0.7714392571061275	0.5574429621673148	0.7298091855390961	0.7058059238989774	0.6973350987842147	0.5120000936329056	0.5587445382716026	0.7600738790024456	0.6080295361664181	0.78386798103305	0.7330738137021561	0.6398136161444962	0.7110775875785298	0.5190231397036686	0.6105994804379604	0.5331559254607423	0.5718777029493514	0.5718777029493514	0.5718777029493514	0.5718777029493514	0.5718777029493514	0.5718777029493514	0.5718777029493514	0.5718777029493514	0.5718777029493514	0.5718777029493514	0.5718777029493514	0.5718777029493514	0.5718777029493514	0.5718777029493514	0.5718777029493514	0.5718777029493514	0.5718777029493514	0.5718777029493514	0.5718777029493514
0.7035101246049177	0.4355742419491829	0.3692363544788537	0.4387486382806151	0.010743796559384792	0.2630110274008756	0.44439465921210536	0.15349532393596138	0.47469265386603343	0.2109010062313625	0.2599985041083591	0.443422046340643	0.32411924850678353	0.6544450910387849	0.21972142349428497	0.3668266687466602	0.5119878768323926	0.19849158064541392	0.5541681139933843	0.40759005579646557	0.2163391248906291	0.04750182071909497	0.308888099713132	0.8918220684428435	0.2599985041083591	0.4443946592121053	0.3521965816602322	0.3521965816602322	0.3521965816602322	0.3521965816602322	0.3521965816602322	0.3521965816602322	0.3521965816602322	0.3521965816602322	0.3521965816602322	0.3521965816602322	0.3521965816602322	0.3521965816602322	0.3521965816602322	0.3521965816602322	0.3521965816602322	0.3521965816602322	0.3521965816602322	0.3521965816602322	0.3521965816602322	0.3521965816602322	0.3521965816602322	0.3521965816602322	0.3521965816602322	0.3521965816602322
0.4183730407102288	0.48910160729611885	0.6807955155218782	0.7099352057018371	0.7822993882572709	0.9063398846194098	0.9498822675423183	1.023643215867367	1.0173056463034533	0.9753923013336951	1.0259135492085552	1.1029637138990491	0.9759921297091405	0.9987537047694978	0.9867806014294263	0.9727952311383119	1.0137801143679714	1.0735212669391159	0.9373242326322637	1.0675987407565484	0.9963100032819766	1.0996422602022895	1.0759478566382548	1.0877950584202722	1.0877950584202722	1.0877950584202722	1.0877950584202722	1.0877950584202722	1.0877950584202722	1.0877950584202722	1.0877950584202722	1.0877950584202722	1.0877950584202722	1.0877950584202722	1.0877950584202722	1.0877950584202722	1.0877950584202722	1.0877950584202722	1.0877950584202722	1.0877950584202722	1.0877950584202722	1.0877950584202722	1.0877950584202722	1.0877950584202722	1.0877950584202722	1.0877950584202722	1.0877950584202722	1.0877950584202722	1.0877950584202722	1.0877950584202722
0.4354528548008478	0.6857320037231782	0.7580336010857389	0.6464707685960123	0.5473383653606959	0.8457720447166517	0.9056788000954278	0.6262553598638568	0.4698311764778255	0.719388718295043	0.6917910963864502	0.5872419271113274	0.656207923370303	0.8254152096147251	0.5895044275546869	0.8139134705375517	0.7270737882010616	0.7875446332640561	0.7983373274299027	0.585662071455222	0.7929538035989089	0.788146150665255	0.6828831100952025	0.6747087771488305	1.0754380941417716	0.8288466293356445	0.8175379691670798	0.6310700401445496	0.5819149226272247	0.5321456695122609	0.48053708526419014	0.5063413773882256	0.5063413773882256	0.5063413773882256	0.5063413773882256	0.5063413773882256	0.5063413773882256	0.5063413773882256	0.5063413773882256	0.5063413773882256	0.5063413773882256	0.5063413773882256	0.5063413773882256	0.5063413773882256	0.5063413773882256	0.5063413773882256	0.5063413773882256	0.5063413773882256	0.5063413773882256	0.5063413773882256
0.46072277807138945	0.11596499353522217	0.8304159947528992	0.2907915373407236	0.5308628099734932	1.0412038248658144	0.9723485373817302	0.24505262547004644	0.9546903908854765	0.8614634211976296	0.47840328034817886	0.4696501057651513	0.9900013088055231	1.0845420186394326	1.0748382052804077	0.8286089842009102	1.6008604901833439	1.3555474037225312	0.7194469434664699	0.8613552540506206	1.0519034618432668	1.3970821879388227	0.9970440230795321	0.7941775918621241	2.989826470897804	0.8067193855559175	1.4490225924829103	1.3712847463997513	0.849283773181429	1.4850356935709843	1.3889080989920841	1.576632981104079	1.5012040473516837	1.0401450096401557	1.1721086609508744	1.6711643347024778	1.990870678859123	0.6056440839400911	1.2982573813996072	1.2982573813996072	1.2982573813996072	1.2982573813996072	1.2982573813996072	1.2982573813996072	1.2982573813996072	1.2982573813996072	1.2982573813996072	1.2982573813996072	1.2982573813996072	1.2982573813996072
0.6601865722110349	0.40669958432135267	1.17979465745922	1.687445179577944	1.226145879300511	1.0436401206030617	0.7884902570187357	1.295106895452423	1.164304412014026	1.4359742052479578	1.1531609374140002	1.3144436974946603	1.0451549338293225	0.9184277446449224	1.127407626663155	1.4946828070354452	1.2971504939048557	1.4751190201826405	0.9354949498466069	1.9060241237645055	1.697001620127174	1.8344187061247037	2.1629781374568546	1.6987063437994439	1.811832284521763	1.4574350010881296	1.1218390353156784	1.2317737429142581	1.8340313819423215	1.5252248557053312	2.5081444681338247	2.013914177161676	1.961213369966302	2.324019775863203	1.9601588444814309	2.344986965074728	2.466909281809763	2.418126113809324	1.510553790729857	1.9480767818683706	1.8311931859809238	1.9059376003370487	2.226134394037152	1.7317127622738666	1.9789235781555095	1.9789235781555095	1.9789235781555095	1.9789235781555095	1.9789235781555095	1.9789235781555095
0.33458594323849367	0.19525858178546332	0.2143340095605073	0.33432937529804235	0.4098016234775869	0.24045026546482404	0.38308904398106797	0.27987810578271927	0.6209034604136442	0.4251188849864743	0.49966791410311273	0.33949201266715645	0.5285122225594161	0.2012216784701738	0.30703820026905926	0.6905655585762842	0.4127942965584327	0.5681811393192221	0.5655453710717512	0.6384155075993113	0.5710523303576946	0.6349909914452976	0.7668455467490065	0.606443901660414	0.48197356057552543	0.32989841866977304	0.5717955155034784	0.693386242627642	0.664975059459896	0.36564943631767866	0.7199699664448741	0.772715272623459	0.5634086651756601	1.038448439247931	0.47342208902454735	0.5449599262412167	0.6334141643526793	0.6870555672513307	0.7789307720471386	0.5068912691097789	1.171627125359153	0.5928275698229297	0.9324696992337931	0.8996889530811485	0.6400477274528658	0.7698683402670071	0.7698683402670071	0.7698683402670071	0.7698683402670071	0.7698683402670071
0.9734330924594298	0.8818944734874458	0.5446584335104474	1.1605172220537654	0.6705014829500259	1.0065554114992954	0.693226750998649	0.9545582544727167	0.6736543715281967	0.6587015027605728	1.0133418962685916	0.8467848590465892	0.6071755580983504	0.8316182777144409	1.0882052337105832	0.683794936439487	0.8740270258234133	0.9896779850127341	0.6759953662424685	1.1121147452790707	1.114870509751514	0.9888184786840221	0.9484067070066081	0.8023729617075075	1.0547308127120496	0.9119279176449492	1.4668507131523243	0.8419923909074046	0.972466862698452	0.9192261857478486	1.368992916444995	1.0449802723240518	0.7997773513287594	0.9399640467937119	1.0618111853557666	1.0841444534246278	0.9252523226117947	0.9394671470030551	1.0455635148358517	0.9925153309194533	0.9925153309194533	0.9925153309194533	0.9925153309194533	0.9925153309194533	0.9925153309194533	0.9925153309194533	0.9925153309194533	0.9925153309194533	0.9925153309194533	0.9925153309194533
1.2685076308912695	0.2664939853124068	0.7777230553653741	0.6940683660153817	0.33245422286606136	0.13527385241468526	0.7732273680853006	0.9807013764039413	0.9825108347316869	0.981606105567814	0.981606105567814	0.981606105567814	0.981606105567814	0.981606105567814	0.981606105567814	0.981606105567814	0.981606105567814	0.981606105567814	0.981606105567814	0.981606105567814	0.981606105567814	0.981606105567814	0.981606105567814	0.981606105567814	0.981606105567814	0.981606105567814	0.981606105567814	0.981606105567814	0.981606105567814	0.981606105567814	0.981606105567814	0.981606105567814	0.981606105567814	0.981606105567814	0.981606105567814	0.981606105567814	0.981606105567814	0.981606105567814	0.981606105567814	0.981606105567814	0.981606105567814	0.981606105567814	0.981606105567814	0.981606105567814	0.981606105567814	0.981606105567814	0.981606105567814	0.981606105567814	0.981606105567814	0.981606105567814
0.0	0.12896101250631203	0.10285577712121312	0.19595487656002	0.2228681950686348	0.011761070653557667	0.13256107821472157	0.10176971827075611	0.2346292657221925	0.18756365581326492	0.15224312201487708	0.08900532409721632	0.6106097387915383	0.2070633609932702	0.48709965816095524	0.43335183341624006	0.2115954111163584	0.41648001142358493	0.612894076715591	0.27574715423839674	0.44432061547699386	0.44432061547699386	0.44432061547699386	0.44432061547699386	0.44432061547699386	0.44432061547699386	0.44432061547699386	0.44432061547699386	0.44432061547699386	0.44432061547699386	0.44432061547699386	0.44432061547699386	0.44432061547699386	0.44432061547699386	0.44432061547699386	0.44432061547699386	0.44432061547699386	0.44432061547699386	0.44432061547699386	0.44432061547699386	0.44432061547699386	0.44432061547699386	0.44432061547699386	0.44432061547699386	0.44432061547699386	0.44432061547699386	0.44432061547699386	0.44432061547699386	0.44432061547699386	0.44432061547699386
0.5034786811946378	0.824145748636701	0.8659267976143962	0.352303123906936	0.9630291671736724	1.0142562442921637	0.569493123200682	0.35882841936802873	0.6531966502397135	0.5996619485270234	0.31545045116342607	1.1893222847707026	1.0666012681803505	1.503683322597847	0.58841116200523	0.9985951213340176	0.8521878705647961	0.47945541477019643	1.4333215210453405	0.996263359750413	0.8520224448576995	0.8410661368529898	0.434593295671422	0.7237158342009504	1.264289821664542	1.1954807571289465	0.886730182718221	0.6898655639373918	1.095414514529773	1.8183952541460404	0.6585779406510806	0.8383569801274245	0.7484674603892526	0.7484674603892526	0.7484674603892526	0.7484674603892526	0.7484674603892526	0.7484674603892526	0.7484674603892526	0.7484674603892526	0.7484674603892526	0.7484674603892526	0.7484674603892526	0.7484674603892526	0.7484674603892526	0.7484674603892526	0.7484674603892526	0.7484674603892526	0.7484674603892526	0.7484674603892526
0.7216406154590329	0.5621083624952533	0.7566670028614295	0.5326200035663216	0.8257113393617044	0.7149274825924447	0.8435957006215776	0.7572875958208338	0.5536214693389077	0.6666457310554557	0.7470681656001494	0.681070874580145	0.6619244808774104	0.6626507343907175	0.6999809056132238	0.560294868853819	0.5357574033211259	0.47397576757378335	0.7978286107118102	0.47396417194936424	0.6557611814894174	0.4842756578446843	0.496785524256868	0.4905305910507762	0.4905305910507762	0.4905305910507762	0.4905305910507762	0.4905305910507762	0.4905305910507762	0.4905305910507762	0.4905305910507762	0.4905305910507762	0.4905305910507762	0.4905305910507762	0.4905305910507762	0.4905305910507762	0.4905305910507762	0.4905305910507762	0.4905305910507762	0.4905305910507762	0.4905305910507762	0.4905305910507762	0.4905305910507762	0.4905305910507762	0.4905305910507762	0.4905305910507762	0.4905305910507762	0.4905305910507762	0.4905305910507762	0.4905305910507762
0.7809341869343587	0.45153742029669347	0.8122501060753675	0.42366758213888206	0.7199330266710015	0.8677407700805857	0.49209056594422745	0.6477539894164105	0.776286594297442	0.5147866652364327	0.6276345684557599	0.5712106168460963	0.5712106168460963	0.5712106168460963	0.5712106168460963	0.5712106168460963	0.5712106168460963	0.5712106168460963	0.5712106168460963	0.5712106168460963	0.5712106168460963	0.5712106168460963	0.5712106168460963	0.5712106168460963	0.5712106168460963	0.5712106168460963	0.5712106168460963	0.5712106168460963	0.5712106168460963	0.5712106168460963	0.5712106168460963	0.5712106168460963	0.5712106168460963	0.5712106168460963	0.5712106168460963	0.5712106168460963	0.5712106168460963	0.5712106168460963	0.5712106168460963	0.5712106168460963	0.5712106168460963	0.5712106168460963	0.5712106168460963	0.5712106168460963	0.5712106168460963	0.5712106168460963	0.5712106168460963	0.5712106168460963	0.5712106168460963	0.5712106168460963
0.9065301103685314	0.8028605411307546	0.7460825717734257	0.9410666238938656	0.8185365842308384	0.9525896016678616	0.6638201407532173	0.8283917826494229	0.8332186919349434	0.7362168135194892	0.8044178996661783	0.5223265462032336	0.7243470153211388	0.7578927335911668	0.6622707792662865	0.8561810969186749	1.1292878869910372	0.7911044991229943	0.8062857081143234	0.6964859517060639	0.7928204671372773	0.8139055493835664	0.8453028404539967	0.5863063853117544	0.6371130955191056	0.684349962343796	0.7336917061304337	0.5850733175126949	0.6593825118215644	0.6593825118215644	0.6593825118215644	0.6593825118215644	0.6593825118215644	0.6593825118215644	0.6593825118215644	0.6593825118215644	0.6593825118215644	0.6593825118215644	0.6593825118215644	0.6593825118215644	0.6593825118215644	0.6593825118215644	0.6593825118215644	0.6593825118215644	0.6593825118215644	0.6593825118215644	0.6593825118215644	0.6593825118215644	0.6593825118215644	0.6593825118215644
0.4715938066882645	0.12672569833247693	0.5880368083603774	0.4841058946132011	0.890777565099677	0.6714961714889903	0.9384256399491617	1.9020694996108036	1.648441012915884	0.6209211941577731	0.9482364364967644	1.3935008140161702	0.7788652482664798	1.3344141983271027	1.5098219296802797	1.5099854806818311	1.8820105479975988	1.6377173431645589	1.6237885922595119	0.9619923022039439	1.630112233365479	1.7409098275677704	1.6805779997341346	1.2402888426892973	1.2786613178032935	1.6791186225519723	1.8325057094960229	1.4670875590042016	1.5675032002219356	1.2924913034005274	1.326788970662937	1.4185036097230042	1.3726462901929706	1.3726462901929706	1.3726462901929706	1.3726462901929706	1.3726462901929706	1.3726462901929706	1.3726462901929706	1.3726462901929706	1.3726462901929706	1.3726462901929706	1.3726462901929706	1.3726462901929706	1.3726462901929706	1.3726462901929706	1.3726462901929706	1.3726462901929706	1.3726462901929706	1.3726462901929706
0.44863864888274446	0.28435037586583367	0.6216382513487194	0.251772522013279	0.3983666277848927	0.5103526704956293	0.3806750246620744	0.6847759073087334	0.6454430071768934	0.4351044886469326	0.10712089199114308	0.41971934963327234	0.4169731080264537	0.26027568768151293	0.26171666938368715	0.6039034085789237	0.3792238104974976	0.2478982501837138	0.1693853128025208	0.5224506838534987	0.4378210333171899	0.3022409702665442	0.2233285567040427	0.49519028220280426	0.6813462715231386	0.5230432784184742	0.5230028593571292	0.7639353047129892	0.7770506818466211	0.6378028414968887	0.5454020506475807	1.065376470607428	0.8663247512527106	1.0449867020288894	1.3125372566658924	1.2373590931778788	1.2749481749218856	1.2749481749218856	1.2749481749218856	1.2749481749218856	1.2749481749218856	1.2749481749218856	1.2749481749218856	1.2749481749218856	1.2749481749218856	1.2749481749218856	1.2749481749218856	1.2749481749218856	1.2749481749218856	1.2749481749218856
0.7753921759256188	0.6709626184309913	0.7420880223711644	0.7429723547262999	0.7238607005421928	0.6551314813111888	0.6179564811029806	0.6974917463830939	0.7923636645368825	0.6736882732118428	0.5148823481685699	0.755829895537233	0.6546606111702343	0.784751617107599	0.7940445510768387	0.5402478016620974	0.5470902152440287	0.8001785751157657	0.6346632606891478	0.7540706649787824	0.4856774480943555	0.6372976187535321	0.5258511531111342	0.5243516973927983	0.5464715312737898	0.5692508633926784	0.6209779988961239	0.5457988419928964	0.7082522298740683	0.3581278597965157	0.5691979256339073	0.4636628927152115	0.4636628927152115	0.4636628927152115	0.4636628927152115	0.4636628927152115	0.4636628927152115	0.4636628927152115	0.4636628927152115	0.4636628927152115	0.4636628927152115	0.4636628927152115	0.4636628927152115	0.4636628927152115	0.4636628927152115	0.4636628927152115	0.4636628927152115	0.4636628927152115	0.4636628927152115	0.4636628927152115
0.4048861274027987	0.9201626467678702	0.8319817806457726	0.6938903159300448	0.7914739408920342	0.8569492882867238	0.6300355023464301	0.786618036769504	0.7290257670381561	0.9225505230062117	0.4616608879352612	0.6281670647674562	0.54472510985374	1.0578899096347822	0.6848800043165708	0.8840246163825726	0.7298558451382141	0.6646143463125352	0.4648315254088579	0.5636095850548707	0.823938245760102	0.6727796919982016	0.6993244717011757	0.7698919474323268	0.5746634226569485	0.7567460574771587	0.5564009247907501	0.3733091090625256	0.7290042248391179	0.844073919801649	0.7306136422570846	0.9314259699744436	0.4545896113438461	0.7890097062984919	0.651700708454732	0.3820252313427954	0.5857017342716928	0.4838634828072441	0.4838634828072441	0.4838634828072441	0.4838634828072441	0.4838634828072441	0.4838634828072441	0.4838634828072441	0.4838634828072441	0.4838634828072441	0.4838634828072441	0.4838634828072441	0.4838634828072441	0.4838634828072441
0.21520726556630582	0.06958508697454127	0.0064716257438132765	0.12718901469308705	0.07388269361602727	0.05100619104470353	0.00012611093002899267	0.00012611093002899267	0.6896235615028785	1.1121100210294483	0.850081204863502	0.8924286891357778	1.1154173901776105	1.1283028709606282	0.9874017484376078	0.7899502420937272	1.3154245348048281	1.5075331619199601	1.1660919876835514	1.1195743786259522	1.1031664009729196	1.4174189904298622	1.2481125040932393	1.5187597587426866	1.4691294543817095	1.2398648256598228	1.018093029461018	1.2858270891433523	1.4093274909800497	1.9492186291829876	1.383079365490286	1.1855736037093776	1.284326484599832	1.284326484599832	1.284326484599832	1.284326484599832	1.284326484599832	1.284326484599832	1.284326484599832	1.284326484599832	1.284326484599832	1.284326484599832	1.284326484599832	1.284326484599832	1.284326484599832	1.284326484599832	1.284326484599832	1.284326484599832	1.284326484599832	1.284326484599832
0.01044906535327356	0.30599204535167424	0.3600491415575875	0.1042591111588599	0.05266276421895097	0.25074360099106335	0.06764060642539886	0.2763540653749313	0.2817680480119341	0.39260293269285174	0.3324054944707827	0.3334196568941573	0.280336411554877	0.10813868065462913	0.171957324855506	0.0691298501537032	0.2572562476279723	0.14989618141509214	0.20533672671473413	0.1044995172036018	0.3678557933251663	0.19248677905952213	0.11809311995247238	0.1449630106606445	0.188366803519011	0.05968845838859832	0.2789047750978199	0.3197232774611102	0.25606501721565705	0.20191796055285954	0.14124544102586084	0.1715817007893602	0.1715817007893602	0.1715817007893602	0.1715817007893602	0.1715817007893602	0.1715817007893602	0.1715817007893602	0.1715817007893602	0.1715817007893602	0.1715817007893602	0.1715817007893602	0.1715817007893602	0.1715817007893602	0.1715817007893602	0.1715817007893602	0.1715817007893602	0.1715817007893602	0.1715817007893602	0.1715817007893602
0.05786550428538696	0.21290146890099573	0.16654805244461748	0.15027960414443112	0.1302259987252849	0.16680534805804675	0.3330926704423398	0.1616812319776442	0.3231642350522837	0.374436057864932	0.3327104309169479	0.614026044378746	0.22062172143600647	0.43276650444290166	0.3271682419698278	0.3744915619743629	0.33384489993695826	0.3058970891760951	0.4721513797754901	0.21644607711962605	0.4566225317398019	0.25718380065608143	0.13799611794671254	0.17977023902394798	0.31834448646422114	0.36198234788462286	0.5090346804296768	0.308090651115154	0.6278382116706294	0.294918833771808	0.6551218137640827	0.8205419386655362	0.9873966639812403	0.6484468837847408	0.9463204944437793	0.49709379081959093	0.8169346901637775	1.1359527571341341	0.9435229596192668	0.6677813148703189	0.8056521372447928	0.8056521372447928	0.8056521372447928	0.8056521372447928	0.8056521372447928	0.8056521372447928	0.8056521372447928	0.8056521372447928	0.8056521372447928	0.8056521372447928
0.690680128693271	0.4892754132943301	0.575805356313387	0.5601613971672836	0.5980957783227617	0.6317500239339473	0.6041225588367279	0.5586410716522967	0.47945361507010137	0.6600552219783744	0.6149023771511223	0.5616196608547882	0.5380955923345595	0.6396235986204978	0.4611424355823653	0.5296470452169814	0.5439064689854956	0.6079297227438506	0.5852895861872619	0.4157149752653542	0.4900438220595484	0.3826655027582554	0.5672656164275144	0.5169208197316385	0.577145649437816	0.5167310566921282	0.46852628036144667	0.5252840527277151	0.44286183188520944	0.5991187849999471	0.44374615866388095	0.6141786415404442	0.645164480599587	0.5713759334136804	0.5195702950732972	0.5454731142434888	0.5454731142434888	0.5454731142434888	0.5454731142434888	0.5454731142434888	0.5454731142434888	0.5454731142434888	0.5454731142434888	0.5454731142434888	0.5454731142434888	0.5454731142434888	0.5454731142434888	0.5454731142434888	0.5454731142434888	0.5454731142434888
0.512451338794839	0.4634897781159167	0.256264869164328	0.45259092229060643	0.4171601907193333	0.3831669128855787	0.46002767590859106	0.28820331473651195	0.6343976073773345	0.4081941551126858	0.4489550666672895	0.5528206383236721	0.6155569592772027	0.7254627560155652	0.58153244021362	0.5698304788150751	0.6559565770154774	0.3585048580143232	0.3296833477870131	0.3597365627010955	0.45207747766905926	0.701368683758833	0.12951841723104332	0.4414807501367217	0.3370295244986532	0.8016491219157721	0.2972360949805875	0.73039484089255	0.2819722775089367	0.20954308918242784	0.24575768334568227	0.24575768334568227	0.24575768334568227	0.24575768334568227	0.24575768334568227	0.24575768334568227	0.24575768334568227	0.24575768334568227	0.24575768334568227	0.24575768334568227	0.24575768334568227	0.24575768334568227	0.24575768334568227	0.24575768334568227	0.24575768334568227	0.24575768334568227	0.24575768334568227	0.24575768334568227	0.24575768334568227	0.24575768334568227
0.29480642347513053	0.8177942730184468	1.598773987027748	0.6817049965106001	0.7073058972268458	0.3026457798342607	0.670905739811576	1.3068629374710243	0.6959248578835766	0.8963165789067763	0.12854113605198578	0.38983409787457557	0.7393192845505038	1.1159579885854765	0.16562292174668117	0.5620761323676766	0.6676591724163492	0.018312304348982705	0.00046679078986643264	0.8822513430062482	0.19546342688734644	0.13549121600723402	0.8705008481340578	0.9216461127083896	0.7496670250502694	0.4363147713138975	0.3051583231245621	0.7183001641598947	0.1900592539086769	0.5527891067462979	0.5395695541707758	0.910070061724836	0.37607532872587984	0.842609686957942	0.4317808323407862	0.6371952596493641	0.6371952596493641	0.6371952596493641	0.6371952596493641	0.6371952596493641	0.6371952596493641	0.6371952596493641	0.6371952596493641	0.6371952596493641	0.6371952596493641	0.6371952596493641	0.6371952596493641	0.6371952596493641	0.6371952596493641	0.6371952596493641
0.5468721262067519	0.610623953108056	0.6201605729882038	0.6255049734476597	0.6714546034977642	0.6355330152661648	0.4101449268546302	0.5034629220555737	0.47122957677804506	0.21243569788411504	0.4831921749450013	0.3945868058361306	0.385708589587577	0.7600033105715238	0.5714986344757353	0.34375963540651533	0.3321077781850851	0.5947880383372753	0.43974934783323294	0.4795192840506777	0.4852118369070079	0.4407023843556336	0.6206407258661321	0.4002665797794349	0.3530006590043591	0.6046883716920068	0.6240970244034005	0.7338773879971914	0.43420100097191894	0.4870667829864969	0.36834081014457104	0.39991867947915327	0.3883321137276279	0.45863028823116053	0.4973304917462101	0.47798038998868525	0.47798038998868525	0.47798038998868525	0.47798038998868525	0.47798038998868525	0.47798038998868525	0.47798038998868525	0.47798038998868525	0.47798038998868525	0.47798038998868525	0.47798038998868525	0.47798038998868525	0.47798038998868525	0.47798038998868525	0.47798038998868525
0.740498962892706	0.788188477877814	0.7870459632365059	0.6456183637742544	0.6781873514256848	0.5518855953522933	0.7018937375938805	0.7175766031407232	0.7923930138455562	0.8303072778865271	0.8244666495230356	0.825609762490791	0.9490237737346742	1.104257734403232	0.9717866625955442	0.9753644263040525	0.9822176616872658	0.9162408230711073	0.9437455981478738	0.9858894677136234	0.9554158309961284	1.1218850833383414	0.7987111008346064	1.1021144782761485	1.027812545729271	0.9329051194783234	1.2213508211641997	0.9627959025632447	1.2001238575971027	0.8065254851277628	0.7626676025100878	0.7845965438189253	0.7845965438189253	0.7845965438189253	0.7845965438189253	0.7845965438189253	0.7845965438189253	0.7845965438189253	0.7845965438189253	0.7845965438189253	0.7845965438189253	0.7845965438189253	0.7845965438189253	0.7845965438189253	0.7845965438189253	0.7845965438189253	0.7845965438189253	0.7845965438189253	0.7845965438189253	0.7845965438189253
0.6078104372259836	0.5976586418866839	0.673746937886231	0.5299266984617476	0.3169504055999348	0.7429199536287642	0.6176969530968263	0.6251525865520029	0.5122602457524104	0.6600778914523316	0.48979524861299856	0.7874790054315063	0.6241905308539666	0.6003850014073034	0.6973946670357544	0.7139836545244668	0.6497748700868612	0.7083178842551942	0.516034173560657	0.6320797659972074	0.6778803454133242	0.6918698369702886	0.6730512970569146	0.6391190724925648	0.5473258662262661	0.6599138733775506	0.7975787584809471	0.5751045314355396	0.767465753256596	0.44424457143377444	0.6163784003832065	0.5993170395953182	0.6078477199892623	0.6078477199892623	0.6078477199892623	0.6078477199892623	0.6078477199892623	0.6078477199892623	0.6078477199892623	0.6078477199892623	0.6078477199892623	0.6078477199892623	0.6078477199892623	0.6078477199892623	0.6078477199892623	0.6078477199892623	0.6078477199892623	0.6078477199892623	0.6078477199892623	0.6078477199892623
0.2940646894758081	0.25775721048677847	0.3117678632693685	0.290770398662024	0.3864889157495086	0.5496213039227141	0.5956837715458991	0.579615604362589	0.6241497890177883	0.828492715147535	0.7028247514197484	0.8273803668952262	0.7882394818415708	0.8176739765807111	0.7564631774087803	0.874871543130632	0.7669841588399497	0.8269946772806256	0.7584143160150629	0.86533469530482	0.880140539297097	0.9278337863492159	0.8499104851132516	0.8022208114212063	1.098288617586897	1.0862655460330954	0.968643945231627	1.0274547456323613	1.0274547456323613	1.0274547456323613	1.0274547456323613	1.0274547456323613	1.0274547456323613	1.0274547456323613	1.0274547456323613	1.0274547456323613	1.0274547456323613	1.0274547456323613	1.0274547456323613	1.0274547456323613	1.0274547456323613	1.0274547456323613	1.0274547456323613	1.0274547456323613	1.0274547456323613	1.0274547456323613	1.0274547456323613	1.0274547456323613	1.0274547456323613	1.0274547456323613
0.7629563902162483	0.5973148284905306	0.7045753506499081	0.6160867845552299	0.7576423382090193	0.6326128916899527	0.7756190561882156	0.8609775743691561	0.9656691541598137	0.9167404609200677	0.9651540309068573	1.0016910850374057	0.8573831182741314	1.0505847377987467	1.0310587954232069	1.0208669879360925	1.1939668314570349	1.0027898084440645	1.0556070013423857	1.1194891312019304	1.1553800936174243	1.109172012105232	1.1311403097059336	1.0712767515512058	1.167506206547634	1.2142904136538024	1.1670035561223235	0.9914979039314974	1.0842176739434097	1.1286680830890974	1.175185841263728	1.1089044999441056	1.2010907667890995	1.2201862649405888	1.1957304415156995	1.0801968951144878	1.2722802169599727	1.072902370369737	1.107788887982793	0.9869553158062853	1.1581032972735326	1.2350975907359336	0.9657233941321405	1.1484801490948968	1.1116842368278457	1.294807033907481	1.048327912347365	1.171567473127423	1.171567473127423	1.171567473127423
0.5220857539474968	0.0	0.01084021126651875	0.0031342878639996157	0.3042780826668916	0.29286591649990196	0.38843002759662293	0.28452745237253496	0.5249442232954517	0.7992640051263159	0.5025402733623817	0.6266476407610456	0.14343600587693853	0.15427621714345727	0.0	0.013974499130518368	0.029325760111179655	0.5762264405144374	0.7737656594283605	1.0290258585046763	0.0037668285888474537	0.7602779866092408	0.5673104062283514	0.2572240223334842	0.45684228115385456	0.3598615161078764	0.8285897652374954	0.0	0.41915119231333176	1.0543747107124866	0.5493968122841614	0.5127479439040528	0.39611525727387936	0.4544316005889661	0.4544316005889661	0.4544316005889661	0.4544316005889661	0.4544316005889661	0.4544316005889661	0.4544316005889661	0.4544316005889661	0.4544316005889661	0.4544316005889661	0.4544316005889661	0.4544316005889661	0.4544316005889661	0.4544316005889661	0.4544316005889661	0.4544316005889661	0.4544316005889661
1.2532160295381134	0.0	0.0	0.0	0.0	0.001161948940230935	0.5039131351731231	0.5039131351731231	0.0	0.055032054917753266	0.7841667248400219	0.40651575174855664	0.0	0.11731036530575818	0.0	0.40767770068878756	0.0	0.0069194951643560525	2.362769723053749	0.5999434177710318	0.7265220251810443	0.3211302089275854	0.0	0.9173483820860359	0.0	0.3142107137632294	0.0	0.9418949746962549	0.021074930821422706	0.1089021608952756	0.9772924796160378	0.3142107137632294	0.6457515966896336	0.6457515966896336	0.6457515966896336	0.6457515966896336	0.6457515966896336	0.6457515966896336	0.6457515966896336	0.6457515966896336	0.6457515966896336	0.6457515966896336	0.6457515966896336	0.6457515966896336	0.6457515966896336	0.6457515966896336	0.6457515966896336	0.6457515966896336	0.6457515966896336	0.6457515966896336
0.4630908420051958	0.5360322491280731	0.675270535653071	0.6975919076174708	0.7053212857526652	0.7790514251390411	0.6838831635192252	0.7838418250108223	0.8543802986547001	0.9435651036435582	0.7273055629970138	0.7894310626213331	0.8760157542034354	0.8078658071648718	0.8381025265803049	0.9033222165408902	0.7510391448168982	0.8749924397900568	0.6883519724318702	0.7663326357060068	0.8399015840144919	0.8031171098602493	0.8031171098602493	0.8031171098602493	0.8031171098602493	0.8031171098602493	0.8031171098602493	0.8031171098602493	0.8031171098602493	0.8031171098602493	0.8031171098602493	0.8031171098602493	0.8031171098602493	0.8031171098602493	0.8031171098602493	0.8031171098602493	0.8031171098602493	0.8031171098602493	0.8031171098602493	0.8031171098602493	0.8031171098602493	0.8031171098602493	0.8031171098602493	0.8031171098602493	0.8031171098602493	0.8031171098602493	0.8031171098602493	0.8031171098602493	0.8031171098602493	0.8031171098602493
0.5511191579192973	0.5974100362651908	0.7761348105518421	0.6806250332067184	0.7462250595751123	0.850292296812724	0.7799577637443216	0.7848874278286452	0.9937080863606991	0.9413967925883197	0.9204811952356137	0.9700821281586847	0.7961485475186981	0.8845796432366768	0.9399996861830123	0.9138095055806886	0.8600127421138679	0.920344647369066	0.8756262581426848	0.9638784554599159	0.9249406832083509	0.8515271020036104	0.8882338926059806	0.8882338926059806	0.8882338926059806	0.8882338926059806	0.8882338926059806	0.8882338926059806	0.8882338926059806	0.8882338926059806	0.8882338926059806	0.8882338926059806	0.8882338926059806	0.8882338926059806	0.8882338926059806	0.8882338926059806	0.8882338926059806	0.8882338926059806	0.8882338926059806	0.8882338926059806	0.8882338926059806	0.8882338926059806	0.8882338926059806	0.8882338926059806	0.8882338926059806	0.8882338926059806	0.8882338926059806	0.8882338926059806	0.8882338926059806	0.8882338926059806
0.6352951719078375	0.8992391215403512	0.795599774400982	0.8105322086709332	0.7142067250819331	0.9076133096519705	0.8091189903943276	0.7758364801369843	0.9118107541595426	0.7404493548466985	0.8761580280299502	0.8214379508594151	0.8672822278683238	0.909883960867421	0.8191816693191194	0.7691599712822155	0.9710723252702368	0.8141324480304848	0.8494590233123732	0.8274991541805949	0.9499009925581455	0.8727187450693813	0.9113098688137634	0.9113098688137634	0.9113098688137634	0.9113098688137634	0.9113098688137634	0.9113098688137634	0.9113098688137634	0.9113098688137634	0.9113098688137634	0.9113098688137634	0.9113098688137634	0.9113098688137634	0.9113098688137634	0.9113098688137634	0.9113098688137634	0.9113098688137634	0.9113098688137634	0.9113098688137634	0.9113098688137634	0.9113098688137634	0.9113098688137634	0.9113098688137634	0.9113098688137634	0.9113098688137634	0.9113098688137634	0.9113098688137634	0.9113098688137634	0.9113098688137634
0.689059180955228	0.9639985424113037	0.8664741601093906	0.9515511305207182	0.8763573750000542	0.7726368879013594	0.9213483648206632	0.9129181697712608	0.8167967009911029	0.9039176216844349	0.8629615734384379	0.9171558813408898	0.9599145863650077	1.0852888137888757	0.911052300060056	0.7785200575676103	1.0119856128663487	1.0438974078185996	0.9274206127258504	0.985659010272225	0.985659010272225	0.985659010272225	0.985659010272225	0.985659010272225	0.985659010272225	0.985659010272225	0.985659010272225	0.985659010272225	0.985659010272225	0.985659010272225	0.985659010272225	0.985659010272225	0.985659010272225	0.985659010272225	0.985659010272225	0.985659010272225	0.985659010272225	0.985659010272225	0.985659010272225	0.985659010272225	0.985659010272225	0.985659010272225	0.985659010272225	0.985659010272225	0.985659010272225	0.985659010272225	0.985659010272225	0.985659010272225	0.985659010272225	0.985659010272225
[truncated: 6 more columns]
