# Supplementary material for: Neuronal tuning aligns dynamically with object and texture manifolds across the visual hierarchy
Source: Nat Neurosci. 2026 Mar 10;29(4):864–75. doi: 10.1038/s41593-026-02207-1 (PMC13061647; doi:10.1038/s41593-026-02207-1)
Supplement: Supplementary file 6 — Average PSTH for each session and thread before or after optimization Fig. 5a. Response rate for each 10 ms time window in csv format to reproduce Fig. 5c. [file 41593_2026_2207_MOESM6_ESM.zip › Figure5C_src_normresp_wdw_140-150_DeePSim_sem.csv]

0	1	2	3	4	5	6	7	8	9	10	11	12	13	14	15	16	17	18	19	20	21	22	23	24	25	26	27	28	29	30	31	32	33	34	35	36	37	38	39	40	41	42	43	44	45	46	47	48	49
0.08745778538744683	0.07323674527600653	0.07222529572571797	0.059783240952584124	0.06668603901021701	0.06974439659490587	0.05535037663276343	0.05323693442530156	0.05967373568296393	0.0654508422904217	0.060835097845024805	0.05950118143492205	0.06321225729220996	0.06269552333060158	0.0735947884833695	0.059937641242823025	0.06772540229539152	0.07785732643982307	0.06576641853827814	0.07679534017192309	0.0655384535470878	0.06930797529939339	0.06768495253260687	0.06932836522148374	0.05553575162519142	0.054802981463768406	0.07414774670660365	0.068468860288263	0.059334762163088556	0.05971503465214213	0.06020409575655319	0.06399670693705782	0.0685340629978258	0.061202118149249175	0.07270805661353612	0.0694637406208073	0.07447626451163006	0.0659701660513536	0.07849634377602736	0.06900840662485747	0.060393800651338495	0.06347345176100401	0.0709856959534836	0.06877573780611138	0.05954134411322272	0.07665781549462618	0.06240028974908052	0.06952905262185335	0.06952905262185335	0.06952905262185335
0.07966094939709252	0.06374451392282326	0.07764428698351868	0.06575693848675593	0.08067526082586944	0.09464105870671641	0.09665842462227116	0.09157923756440085	0.08287556863371451	0.1036241303866867	0.10336953248739653	0.09617886551567471	0.10105575667252407	0.10488518554969423	0.08295912171952323	0.10920974910146079	0.08240512936347696	0.08355291171290131	0.11311018756471419	0.08499174715395805	0.0895772605964917	0.10712865927529974	0.08275281308071285	0.09083950415232676	0.09194611355497682	0.08784659648553793	0.07866597621734017	0.1253258200741331	0.11108104504174555	0.11116966932154505	0.08463610211528419	0.08999301578781216	0.07610231059223382	0.10056740955877734	0.09431484976000556	0.09744112965939145	0.09744112965939145	0.09744112965939145	0.09744112965939145	0.09744112965939145	0.09744112965939145	0.09744112965939145	0.09744112965939145	0.09744112965939145	0.09744112965939145	0.09744112965939145	0.09744112965939145	0.09744112965939145	0.09744112965939145	0.09744112965939145
0.09928560985697538	0.11711218668994501	0.11882894630922651	0.11041486775211118	0.09558690489036191	0.10575834379084642	0.08718898945825582	0.1176599951814775	0.09812254306944496	0.12718339490677338	0.09866360040293731	0.12622647203047563	0.10040904955399564	0.127615162968725	0.14492650802907497	0.12200848361991357	0.11638139036368801	0.11179575787970004	0.1166984625354625	0.13273741555525598	0.13017789619626377	0.11920930309975407	0.12103335484716662	0.13996232334301262	0.11945027219381912	0.09119292524519823	0.130013597422441	0.15526884646340766	0.1268096683923418	0.1420270668240512	0.12138925710018025	0.11578695351123432	0.1351485563630661	0.12546775493715023	0.12546775493715023	0.12546775493715023	0.12546775493715023	0.12546775493715023	0.12546775493715023	0.12546775493715023	0.12546775493715023	0.12546775493715023	0.12546775493715023	0.12546775493715023	0.12546775493715023	0.12546775493715023	0.12546775493715023	0.12546775493715023	0.12546775493715023	0.12546775493715023
0.10013294093627162	0.056484022459714844	0.05641856868347245	0.06318063840185707	0.0602598435540137	0.07415780509814908	0.0646819780326273	0.06876376149538539	0.06484233485651976	0.06680784607997443	0.07804293070945442	0.06305233691092124	0.06524221162041408	0.06423058310295099	0.06486892339786106	0.0653405767705695	0.08963578813384325	0.06766864249723888	0.05209597024388199	0.0629156444933597	0.08386242529072203	0.057753962099520106	0.05654004855461874	0.06651210674751959	0.07199653546550885	0.06830046693159109	0.06683585428061149	0.07683595873325753	0.06802489047177927	0.06784826680266136	0.06688134442945885	0.06417677111601933	0.07168631159862707	0.06894369644362673	0.06241532347049519	0.06918675730952348	0.0677665859663705	0.06475465595860239	0.06626062096248644	0.06626062096248644	0.06626062096248644	0.06626062096248644	0.06626062096248644	0.06626062096248644	0.06626062096248644	0.06626062096248644	0.06626062096248644	0.06626062096248644	0.06626062096248644	0.06626062096248644
0.07663785643968012	0.06586641177574708	0.07992136991368576	0.08342369853542553	0.0743125188794986	0.07625047035468338	0.07092369345882941	0.08119802054871858	0.08654248016098666	0.08568170498169553	0.07638164687838084	0.09906124701194355	0.09022350592390281	0.08707053044207984	0.06744209022124008	0.10221690364717628	0.09034350852103477	0.08493673053191297	0.10125736186220237	0.08939423813379406	0.09183375076181523	0.08967686842857031	0.09722099826922168	0.09791097274424657	0.10001277809099227	0.08417799265753086	0.07420671753641243	0.08426045232467133	0.08002074018737508	0.09471933964759881	0.08737003991748694	0.08737003991748694	0.08737003991748694	0.08737003991748694	0.08737003991748694	0.08737003991748694	0.08737003991748694	0.08737003991748694	0.08737003991748694	0.08737003991748694	0.08737003991748694	0.08737003991748694	0.08737003991748694	0.08737003991748694	0.08737003991748694	0.08737003991748694	0.08737003991748694	0.08737003991748694	0.08737003991748694	0.08737003991748694
0.1277940736275173	0.12007677642047045	0.14183799773797573	0.1339702017686699	0.13382798405507643	0.10288371680612442	0.11978678303307663	0.1268832614092546	0.1447576481892991	0.1473900845612593	0.12102953747922958	0.11808528944723469	0.11257076425914606	0.14705944815481017	0.09905776614561601	0.10775314252937425	0.1466705332482994	0.16486267843146543	0.16574237604952977	0.09017067509050276	0.1495193252314668	0.12834285624469388	0.0943938103308575	0.11065175955499468	0.16074043383346237	0.12995494286444298	0.1394791247811099	0.1806671873961888	0.12935093331073905	0.11116264644373557	0.12653437387187658	0.12454062853279511	0.10656889393899777	0.10430394781463864	0.11015998751829978	0.13367464960811876	0.1366703185288441	0.1381296225856593	0.13749760818245255	0.12856318766354424	0.1330303979229984	0.1330303979229984	0.1330303979229984	0.1330303979229984	0.1330303979229984	0.1330303979229984	0.1330303979229984	0.1330303979229984	0.1330303979229984	0.1330303979229984
0.14664532686595544	0.14391807088013517	0.14077239923247445	0.18149278768398808	0.1395952914550463	0.16317874689519019	0.12790015490410891	0.14422910046543125	0.12569956192044368	0.1288741335865277	0.14483462883782458	0.13437518605586884	0.16546631338030196	0.1389751683206577	0.10785005801154054	0.12703508309447095	0.13846387542780222	0.13923381578212657	0.12765531603993818	0.12888336755783072	0.1233398213521152	0.102570755498723	0.15679868416586867	0.1290067098011535	0.15156176681255407	0.16011057492656802	0.15583617086956103	0.15583617086956103	0.15583617086956103	0.15583617086956103	0.15583617086956103	0.15583617086956103	0.15583617086956103	0.15583617086956103	0.15583617086956103	0.15583617086956103	0.15583617086956103	0.15583617086956103	0.15583617086956103	0.15583617086956103	0.15583617086956103	0.15583617086956103	0.15583617086956103	0.15583617086956103	0.15583617086956103	0.15583617086956103	0.15583617086956103	0.15583617086956103	0.15583617086956103	0.15583617086956103
0.04922221849072013	0.046557389335135556	0.045613636399606826	0.051418428234257546	0.04541682961641469	0.04374644685752696	0.0456779505995033	0.04640477209928215	0.05278278788665481	0.043652427243183356	0.044904777373815284	0.05338054544521691	0.04384874690290594	0.038070231246168054	0.05206820474543126	0.04853056972531874	0.05041900139694911	0.0510613461399922	0.05029667757872021	0.049112576240349294	0.04306019216570144	0.05114302700640155	0.047139693809477884	0.04305654871608021	0.044293603897349015	0.050061197718999514	0.06183716582629187	0.05594918177264569	0.05594918177264569	0.05594918177264569	0.05594918177264569	0.05594918177264569	0.05594918177264569	0.05594918177264569	0.05594918177264569	0.05594918177264569	0.05594918177264569	0.05594918177264569	0.05594918177264569	0.05594918177264569	0.05594918177264569	0.05594918177264569	0.05594918177264569	0.05594918177264569	0.05594918177264569	0.05594918177264569	0.05594918177264569	0.05594918177264569	0.05594918177264569	0.05594918177264569
0.06356377768275326	0.07266809355979358	0.08203210737731158	0.08085536291707832	0.06592923358093038	0.06320731445889445	0.053473326138134686	0.06722779596770855	0.07326529456572163	0.07428403694583516	0.0686336201620435	0.05409874645705351	0.07716326899733354	0.07661089079825283	0.06950544223478268	0.08268875908799776	0.0693866426039918	0.07151785891401669	0.07637015163992004	0.07221435687035424	0.07490332944295129	0.05163314862306674	0.07350681744249023	0.08458430076059413	0.0805627360637003	0.06722103295956124	0.06809758130644	0.07057310331053948	0.07085726335635543	0.0631980192382276	0.06641353103345478	0.06664140333599607	0.07437600052977354	0.0775091599930328	0.07594258026140317	0.07594258026140317	0.07594258026140317	0.07594258026140317	0.07594258026140317	0.07594258026140317	0.07594258026140317	0.07594258026140317	0.07594258026140317	0.07594258026140317	0.07594258026140317	0.07594258026140317	0.07594258026140317	0.07594258026140317	0.07594258026140317	0.07594258026140317
0.09770486695017092	0.09155370514381565	0.08643010285541537	0.09345399099324762	0.11688525906857042	0.10364194119976836	0.08074599009114193	0.08783413264080563	0.11733151314566546	0.08678422831629613	0.09105492462936379	0.09065586558956765	0.11258403632085473	0.12277444249067056	0.09551467284531126	0.11382506813585085	0.11294834187038479	0.10539400270034892	0.10721992723248253	0.1430785553347359	0.12115398439781579	0.1114935915347186	0.10664970102451853	0.09535667757756398	0.10665963776853636	0.106486511319548	0.10287178253905588	0.12523439168632336	0.08598715231355541	0.0801535880505367	0.1281782826542692	0.11804186275899325	0.11270222790405492	0.11537204533152409	0.11537204533152409	0.11537204533152409	0.11537204533152409	0.11537204533152409	0.11537204533152409	0.11537204533152409	0.11537204533152409	0.11537204533152409	0.11537204533152409	0.11537204533152409	0.11537204533152409	0.11537204533152409	0.11537204533152409	0.11537204533152409	0.11537204533152409	0.11537204533152409
0.08641414422823525	0.07479398804764836	0.09582859731103684	0.07362823570058726	0.0840339482776476	0.06545967110266651	0.095643623961466	0.08050621601806611	0.08346098142656974	0.07785906611604365	0.08289278675294548	0.0761548847710706	0.07225158304221073	0.07748953647145874	0.09393445865336512	0.06524692349647729	0.09167041295368739	0.08355205650537492	0.06878339936351224	0.0784971599660697	0.08654908200976752	0.08217955585252595	0.09216424309095345	0.09384201399350625	0.09748131496899685	0.08478198319271515	0.06643445673139317	0.0837132764423239	0.10185870162921029	0.10384876415338463	0.07736134257501877	0.0906050533642017	0.0906050533642017	0.0906050533642017	0.0906050533642017	0.0906050533642017	0.0906050533642017	0.0906050533642017	0.0906050533642017	0.0906050533642017	0.0906050533642017	0.0906050533642017	0.0906050533642017	0.0906050533642017	0.0906050533642017	0.0906050533642017	0.0906050533642017	0.0906050533642017	0.0906050533642017	0.0906050533642017
0.05651087857236631	0.052469915859822795	0.051091976608703536	0.0501263000958321	0.0553886959764627	0.04321569869796727	0.06194584720269878	0.04290039358198364	0.055760307109574546	0.04638565817032021	0.05483607459408523	0.044235311092811785	0.04670730630765039	0.05438237942234152	0.05610553900251921	0.05152521569923744	0.05936465379124432	0.059307629886804734	0.06646471857962451	0.07061372115545347	0.06972087833973775	0.05579050237587185	0.054069258135671525	0.0761128385928237	0.0589632812660652	0.07283381680206466	0.05127003535281652	0.054074024450395	0.05380728297617651	0.06426303672747136	0.06647111932967614	0.06536707802857376	0.06536707802857376	0.06536707802857376	0.06536707802857376	0.06536707802857376	0.06536707802857376	0.06536707802857376	0.06536707802857376	0.06536707802857376	0.06536707802857376	0.06536707802857376	0.06536707802857376	0.06536707802857376	0.06536707802857376	0.06536707802857376	0.06536707802857376	0.06536707802857376	0.06536707802857376	0.06536707802857376
0.08597352742138929	0.07174160706310993	0.07713292643516535	0.08785031557557423	0.07157430505655289	0.0916004618989662	0.09147555168283002	0.0896316612426993	0.09400346561431	0.08104414013660782	0.089368153042683	0.08210021529161002	0.0846768403546411	0.08691036525477767	0.10496417605456392	0.06548669703200871	0.09260591101351746	0.09585779700208429	0.08376033216502679	0.09438801846495093	0.08516693963903733	0.09730653881600818	0.08324247850140733	0.09157037029826569	0.08619644897921028	0.10115085727974459	0.08515211938373907	0.07085633357938499	0.08152781988994957	0.07325293522864335	0.08861386365553543	0.0809333994420894	0.0809333994420894	0.0809333994420894	0.0809333994420894	0.0809333994420894	0.0809333994420894	0.0809333994420894	0.0809333994420894	0.0809333994420894	0.0809333994420894	0.0809333994420894	0.0809333994420894	0.0809333994420894	0.0809333994420894	0.0809333994420894	0.0809333994420894	0.0809333994420894	0.0809333994420894	0.0809333994420894
0.11459330318858683	0.0853929751831595	0.07040827675747814	0.09445853216230693	0.10492461092827506	0.08337293396586926	0.10547328308576523	0.10208992542612502	0.08769536648257746	0.14142694309233217	0.09184416208040051	0.10542687114537605	0.08474797387927165	0.1091165777173809	0.10084742562718797	0.08987485192295445	0.08519742196167888	0.0752198865349313	0.08082343875504772	0.09161367998365323	0.1073660561895352	0.09586049541253878	0.0761428250933604	0.09788662320208187	0.10403487527876802	0.0816205781431828	0.11063125500120215	0.11474697233174981	0.08125288680931235	0.0695687256868559	0.09700600720525258	0.0938442676365083	0.09542513742088042	0.09542513742088042	0.09542513742088042	0.09542513742088042	0.09542513742088042	0.09542513742088042	0.09542513742088042	0.09542513742088042	0.09542513742088042	0.09542513742088042	0.09542513742088042	0.09542513742088042	0.09542513742088042	0.09542513742088042	0.09542513742088042	0.09542513742088042	0.09542513742088042	0.09542513742088042
0.06966460489863087	0.09230780035508684	0.07667232467885939	0.08503758643651534	0.08826975015676541	0.07350657266751295	0.08146613824409342	0.0708949252108007	0.07613928654515612	0.08760779042895546	0.07221466944120541	0.084424233824077	0.0668689624096011	0.0769614724208215	0.08851520095868666	0.08179316681689307	0.09150406487686384	0.07582244672408484	0.07860908081280638	0.0897018061908439	0.07048238243419881	0.07693278056950269	0.09909155037697961	0.07318665707845591	0.10731158773241924	0.09671329681020462	0.08709881134872216	0.10019793308266264	0.09660280832354623	0.10402890102208442	0.10031585467281533	0.10031585467281533	0.10031585467281533	0.10031585467281533	0.10031585467281533	0.10031585467281533	0.10031585467281533	0.10031585467281533	0.10031585467281533	0.10031585467281533	0.10031585467281533	0.10031585467281533	0.10031585467281533	0.10031585467281533	0.10031585467281533	0.10031585467281533	0.10031585467281533	0.10031585467281533	0.10031585467281533	0.10031585467281533
0.08464526188267872	0.05987398659823855	0.05170337699508404	0.07837848869753994	0.0612392490509215	0.07543254037073875	0.060963032300069456	0.053029811363758374	0.08043857285222457	0.06375855739821723	0.0698271462594807	0.0538990450763122	0.05859156997058613	0.06822815867436559	0.053249736556441385	0.05582753420176546	0.05346353481615856	0.06709831766347418	0.06754904025461184	0.06603321741545351	0.0735385845987646	0.06784204097024442	0.06828425970370319	0.06806315033697381	0.06806315033697381	0.06806315033697381	0.06806315033697381	0.06806315033697381	0.06806315033697381	0.06806315033697381	0.06806315033697381	0.06806315033697381	0.06806315033697381	0.06806315033697381	0.06806315033697381	0.06806315033697381	0.06806315033697381	0.06806315033697381	0.06806315033697381	0.06806315033697381	0.06806315033697381	0.06806315033697381	0.06806315033697381	0.06806315033697381	0.06806315033697381	0.06806315033697381	0.06806315033697381	0.06806315033697381	0.06806315033697381	0.06806315033697381
0.07919060413899297	0.05202309025979203	0.058131495476878216	0.05504265177134596	0.07321611474368174	0.05260970023555468	0.058765438467369056	0.06520451676126919	0.061338365781702306	0.046850656130561615	0.049260296230648704	0.06802279789066994	0.06040575059633932	0.07004457426521432	0.057346630804538036	0.06091774542305678	0.06450950923927458	0.05868394203009154	0.05657781644318397	0.07540281917869189	0.0575869642893886	0.07340918532967869	0.08415128034927134	0.07878023283947501	0.07878023283947501	0.07878023283947501	0.07878023283947501	0.07878023283947501	0.07878023283947501	0.07878023283947501	0.07878023283947501	0.07878023283947501	0.07878023283947501	0.07878023283947501	0.07878023283947501	0.07878023283947501	0.07878023283947501	0.07878023283947501	0.07878023283947501	0.07878023283947501	0.07878023283947501	0.07878023283947501	0.07878023283947501	0.07878023283947501	0.07878023283947501	0.07878023283947501	0.07878023283947501	0.07878023283947501	0.07878023283947501	0.07878023283947501
0.16715137972747293	0.14572661649054985	0.11640232554324345	0.15854709150886892	0.14332618310841125	0.12599205610838105	0.12870775630117845	0.1214684245029593	0.1033405450883034	0.12689129268418387	0.12819947541641236	0.08504728840288736	0.15143922685205416	0.13957919529493826	0.12954471872710743	0.14850109302789447	0.15026487876669184	0.17276003170421458	0.14934428787007514	0.1502915410898126	0.15671668579221584	0.13335007658979237	0.1255641768382263	0.1579629667587968	0.1291279114281234	0.12411632703758863	0.14864470641862046	0.134714085178879	0.16722844035351916	0.15298081443747552	0.16010462739549736	0.16010462739549736	0.16010462739549736	0.16010462739549736	0.16010462739549736	0.16010462739549736	0.16010462739549736	0.16010462739549736	0.16010462739549736	0.16010462739549736	0.16010462739549736	0.16010462739549736	0.16010462739549736	0.16010462739549736	0.16010462739549736	0.16010462739549736	0.16010462739549736	0.16010462739549736	0.16010462739549736	0.16010462739549736
0.0876953798425318	0.0804974013047536	0.10665976257657755	0.08230917870056964	0.0755049978728956	0.06855350828322043	0.07161326818159469	0.07561585713313831	0.09246394574009935	0.06738839658182548	0.07244055669126911	0.0871231258304161	0.08057488514732408	0.08092303795601644	0.0901836974931803	0.09880949905049163	0.06846443591826527	0.0841941000129867	0.07933401451894972	0.10245817395909936	0.09279112469737787	0.07737999015567155	0.08835010779754507	0.09313945985642783	0.06025054993878542	0.09365575006789348	0.0747279161601524	0.0776550606380866	0.0915612684259886	0.09184044169311574	0.0854387477507493	0.0744256867831722	0.07993221726696076	0.07993221726696076	0.07993221726696076	0.07993221726696076	0.07993221726696076	0.07993221726696076	0.07993221726696076	0.07993221726696076	0.07993221726696076	0.07993221726696076	0.07993221726696076	0.07993221726696076	0.07993221726696076	0.07993221726696076	0.07993221726696076	0.07993221726696076	0.07993221726696076	0.07993221726696076
0.0867729612774597	0.10811364951599793	0.0969674198121339	0.0881343683477816	0.07917716147881239	0.07692646497053453	0.05477603143454443	0.08802510276690893	0.07930058056753646	0.09076144229465631	0.08035970150163348	0.08569794341862189	0.07837420980560438	0.08360849574510622	0.10316096406437979	0.09700850726809616	0.09310952430011005	0.08030455703752597	0.1015591742423168	0.09428744925274538	0.08126459192120858	0.09346798078913254	0.08289764987407094	0.08121658400408875	0.09124475694075754	0.08539916883368583	0.09170938319523834	0.09248328722239361	0.08023415189153588	0.1062323524235354	0.08996732028354673	0.09904857217403296	0.09704791019443544	0.06478361210626693	0.09602256898719443	0.08040309054673069	0.08040309054673069	0.08040309054673069	0.08040309054673069	0.08040309054673069	0.08040309054673069	0.08040309054673069	0.08040309054673069	0.08040309054673069	0.08040309054673069	0.08040309054673069	0.08040309054673069	0.08040309054673069	0.08040309054673069	0.08040309054673069
0.060543955075197234	0.052206670762757625	0.05499718450756852	0.05793588414641223	0.06057350890272388	0.05873394352174366	0.06673829302518908	0.06505122377467976	0.060155298424133335	0.04694218050633729	0.06915573701544749	0.08646060809491668	0.07429490029641345	0.06735022485767529	0.09020086605543041	0.07335791571382402	0.07421351256876779	0.08338202121698435	0.07131897411247906	0.07955341362437572	0.08659170159296797	0.07790420608571862	0.07663526781132032	0.07169669237610851	0.07874091434708035	0.0858190939805105	0.07619521279561872	0.0953931561682688	0.08579418448194376	0.08579418448194376	0.08579418448194376	0.08579418448194376	0.08579418448194376	0.08579418448194376	0.08579418448194376	0.08579418448194376	0.08579418448194376	0.08579418448194376	0.08579418448194376	0.08579418448194376	0.08579418448194376	0.08579418448194376	0.08579418448194376	0.08579418448194376	0.08579418448194376	0.08579418448194376	0.08579418448194376	0.08579418448194376	0.08579418448194376	0.08579418448194376
0.11262967403866986	0.0953023702259149	0.1177791385371464	0.11682962483719672	0.09151698147968262	0.12045076519965321	0.10517534576628862	0.10638120101461564	0.08164599067969386	0.11295534371214415	0.14366795061386517	0.10680614838040503	0.11208510770366792	0.11468996794430292	0.09841533436192829	0.11539887731529815	0.13913884941749985	0.10396444615155845	0.10041253202356322	0.13029189555051543	0.10701392716111717	0.11545763232445824	0.15737916591530351	0.1208403600634531	0.13312865312989794	0.12473374722689763	0.13448493631473082	0.1369207961591613	0.1326318867618098	0.13477634146048553	0.13477634146048553	0.13477634146048553	0.13477634146048553	0.13477634146048553	0.13477634146048553	0.13477634146048553	0.13477634146048553	0.13477634146048553	0.13477634146048553	0.13477634146048553	0.13477634146048553	0.13477634146048553	0.13477634146048553	0.13477634146048553	0.13477634146048553	0.13477634146048553	0.13477634146048553	0.13477634146048553	0.13477634146048553	0.13477634146048553
0.07554222902581491	0.05556580990245605	0.0660141639956188	0.06206164078859183	0.06335401174585878	0.07237257324563393	0.06342143947798541	0.0590336792011173	0.060271440441534554	0.058145367328427976	0.06985949253303546	0.06403791450954421	0.06537866907111879	0.0527699681201329	0.05797601257803931	0.05520300639746358	0.06407333592377788	0.06106830658846508	0.06764249301852725	0.061176532129639034	0.0628569510563164	0.05361869410458655	0.05754514566056902	0.0681442708641202	0.06751290368388163	0.06596046223811725	0.06673668296099942	0.06673668296099942	0.06673668296099942	0.06673668296099942	0.06673668296099942	0.06673668296099942	0.06673668296099942	0.06673668296099942	0.06673668296099942	0.06673668296099942	0.06673668296099942	0.06673668296099942	0.06673668296099942	0.06673668296099942	0.06673668296099942	0.06673668296099942	0.06673668296099942	0.06673668296099942	0.06673668296099942	0.06673668296099942	0.06673668296099942	0.06673668296099942	0.06673668296099942	0.06673668296099942
0.05796693011533445	0.06496789034086273	0.07456683042348218	0.07112073146442133	0.054927702868558685	0.06901776638441663	0.056586554585738906	0.06019556237772141	0.06327770865569886	0.057755037438451486	0.046402341298999776	0.05873541987812565	0.07858834720428112	0.07278819692843967	0.06650575788683875	0.059758800006084765	0.058286299893896644	0.059465709783440714	0.058505880376389555	0.06753494883032217	0.06033708717631826	0.06308725578775323	0.06171217148203574	0.06171217148203574	0.06171217148203574	0.06171217148203574	0.06171217148203574	0.06171217148203574	0.06171217148203574	0.06171217148203574	0.06171217148203574	0.06171217148203574	0.06171217148203574	0.06171217148203574	0.06171217148203574	0.06171217148203574	0.06171217148203574	0.06171217148203574	0.06171217148203574	0.06171217148203574	0.06171217148203574	0.06171217148203574	0.06171217148203574	0.06171217148203574	0.06171217148203574	0.06171217148203574	0.06171217148203574	0.06171217148203574	0.06171217148203574	0.06171217148203574
0.05781561157660979	0.04705260461795707	0.0561632055182513	0.0496652480266035	0.055640898540519054	0.058820984808332304	0.04696082802233928	0.0676434340923899	0.054664579807651444	0.0654419718511487	0.05839802933159974	0.059349810048560415	0.06250971620420383	0.055862769434193396	0.05068275472043488	0.06347453718059395	0.06350882099513545	0.07717417957181089	0.05602319420210184	0.07552944096646459	0.06643388610430338	0.07188530046162443	0.07850915662036521	0.062186165654199835	0.06543078106010637	0.05325852170127833	0.05378387636268477	0.053521199031981555	0.053521199031981555	0.053521199031981555	0.053521199031981555	0.053521199031981555	0.053521199031981555	0.053521199031981555	0.053521199031981555	0.053521199031981555	0.053521199031981555	0.053521199031981555	0.053521199031981555	0.053521199031981555	0.053521199031981555	0.053521199031981555	0.053521199031981555	0.053521199031981555	0.053521199031981555	0.053521199031981555	0.053521199031981555	0.053521199031981555	0.053521199031981555	0.053521199031981555
0.13013436959500438	0.10552137565285864	0.09085020001809367	0.11527556321316101	0.10440679899300709	0.11058244159384194	0.1084279347272977	0.12244537971784407	0.12484034448915034	0.11389110595065888	0.10676725348652862	0.12162906717707238	0.13317424137610764	0.10295555271031019	0.10722909968543358	0.09322591820161229	0.12495802010045055	0.12181102710347196	0.11454476149674576	0.1367377564883383	0.12879376494578273	0.10514343830176452	0.130171478493428	0.14557474526205239	0.12589333695747906	0.1379301378041358	0.13583537214814487	0.12412267872769008	0.15440313650298895	0.13926290761533952	0.13926290761533952	0.13926290761533952	0.13926290761533952	0.13926290761533952	0.13926290761533952	0.13926290761533952	0.13926290761533952	0.13926290761533952	0.13926290761533952	0.13926290761533952	0.13926290761533952	0.13926290761533952	0.13926290761533952	0.13926290761533952	0.13926290761533952	0.13926290761533952	0.13926290761533952	0.13926290761533952	0.13926290761533952	0.13926290761533952
0.10255467475567911	0.1152669166413389	0.08555540405911502	0.0921775631450353	0.10526788440448474	0.08390836919073534	0.09373989933397646	0.09110319449021323	0.10043154854693405	0.1014412058032736	0.10473851029984321	0.10130345035193788	0.0908058324073403	0.11188649290320832	0.08993012799759817	0.10366953073041506	0.08928644345944525	0.09413039480723862	0.08187467745886823	0.09771606012803444	0.10347659616896383	0.11427585544949276	0.10022130007455879	0.10963527475329764	0.09257642349726117	0.12034269222595904	0.08931870990953665	0.11674116385758049	0.11164294036597396	0.10391514565551876	0.10843006046480218	0.08543971128301561	0.13706510497820806	0.11417830013500231	0.10275090250467178	0.09671800471365352	0.11422485385285219	0.1249251941155244	0.1195750239841883	0.1195750239841883	0.1195750239841883	0.1195750239841883	0.1195750239841883	0.1195750239841883	0.1195750239841883	0.1195750239841883	0.1195750239841883	0.1195750239841883	0.1195750239841883	0.1195750239841883
0.04104312532283433	0.04039338186786019	0.042027267433403674	0.034522035127173285	0.03112525381931883	0.024006513216406414	0.05122826226533924	0.03789676876997905	0.04813301476558422	0.03542709227780624	0.05525896858570004	0.03182094012755904	0.05119236089253466	0.06581612295349679	0.03171243907765448	0.05206440521841189	0.07785681690038765	0.08839893860804196	0.1291297220901703	0.08904440166560496	0.09501496493381731	0.11590200584280992	0.08929281817130216	0.06906665594317242	0.12667054033338981	0.10616294116507632	0.08280673791430734	0.11966747485466207	0.08874245859970212	0.14379636203267757	0.13171050005707113	0.13313970888648108	0.11129809430155146	0.11489872617507765	0.12506106236504466	0.06185964520285166	0.12461409207701024	0.1514498179550462	0.1305980494197495	0.17674000002482412	0.14879041012280542	0.2362621513217015	0.19252628072225345	0.19252628072225345	0.19252628072225345	0.19252628072225345	0.19252628072225345	0.19252628072225345	0.19252628072225345	0.19252628072225345
0.07466435915399228	0.06638018830354762	0.06692129606898194	0.05340631917709411	0.05601959937456249	0.05316632237826067	0.06072733156566743	0.05367998326896231	0.05874788973967481	0.06118530062607441	0.051541730975703894	0.05583978607013679	0.0626125738508898	0.06086184461466466	0.06463663641299754	0.059300557459894314	0.05441666789967494	0.04854287871012781	0.06027339382261725	0.05365756707932587	0.06069842230968402	0.054888672996720206	0.05697751617706305	0.06389398857832691	0.0638156773574213	0.056660111918958526	0.056574720700406866	0.06388387389620116	0.06022929729830401	0.06022929729830401	0.06022929729830401	0.06022929729830401	0.06022929729830401	0.06022929729830401	0.06022929729830401	0.06022929729830401	0.06022929729830401	0.06022929729830401	0.06022929729830401	0.06022929729830401	0.06022929729830401	0.06022929729830401	0.06022929729830401	0.06022929729830401	0.06022929729830401	0.06022929729830401	0.06022929729830401	0.06022929729830401	0.06022929729830401	0.06022929729830401
0.08255281721479676	0.07510584104678196	0.0832129745344667	0.07806149382180108	0.06814875406448262	0.07873278300197452	0.0997103204184937	0.0667164705378881	0.0685485194872467	0.08867360219967678	0.06966720645637764	0.06654528442340285	0.06794003902277601	0.08257599550646533	0.09646561369191935	0.08265241822868398	0.07747630943389384	0.07468922447841277	0.08323204969350952	0.0811489781132617	0.08632332049248434	0.09652197812585175	0.08433139792359667	0.07464211312379962	0.0662353717487116	0.07043874243625561	0.07043874243625561	0.07043874243625561	0.07043874243625561	0.07043874243625561	0.07043874243625561	0.07043874243625561	0.07043874243625561	0.07043874243625561	0.07043874243625561	0.07043874243625561	0.07043874243625561	0.07043874243625561	0.07043874243625561	0.07043874243625561	0.07043874243625561	0.07043874243625561	0.07043874243625561	0.07043874243625561	0.07043874243625561	0.07043874243625561	0.07043874243625561	0.07043874243625561	0.07043874243625561	0.07043874243625561
0.05158841939044781	0.04995670149807291	0.04882731860222346	0.04578245516665423	0.04914976318292062	0.04486349685509775	0.0426618787027873	0.04297088603363209	0.042213872028942535	0.041854243865543594	0.0513531329851921	0.0510587335252985	0.05594754550504339	0.05152345382865217	0.049464489050826115	0.05560367306787144	0.04840596110620008	0.05341759846260911	0.04398169925534908	0.05503885052641013	0.05022539173195644	0.052632121129183286	0.052632121129183286	0.052632121129183286	0.052632121129183286	0.052632121129183286	0.052632121129183286	0.052632121129183286	0.052632121129183286	0.052632121129183286	0.052632121129183286	0.052632121129183286	0.052632121129183286	0.052632121129183286	0.052632121129183286	0.052632121129183286	0.052632121129183286	0.052632121129183286	0.052632121129183286	0.052632121129183286	0.052632121129183286	0.052632121129183286	0.052632121129183286	0.052632121129183286	0.052632121129183286	0.052632121129183286	0.052632121129183286	0.052632121129183286	0.052632121129183286	0.052632121129183286
0.06276803391442194	0.08720962592846453	0.08141992068355071	0.06817880649057408	0.062065365924973206	0.07239901748923946	0.06674240115464156	0.08553555823206017	0.07980485875952983	0.0803342612321142	0.06607299758912258	0.0757056096240537	0.08771112199822079	0.07081943781004657	0.07348117688696294	0.0735415400434413	0.08161444670307537	0.07570687931392664	0.08927504439862345	0.07145655080359445	0.0819628890934595	0.07854425241319736	0.07143917635730457	0.07499171438525097	0.07499171438525097	0.07499171438525097	0.07499171438525097	0.07499171438525097	0.07499171438525097	0.07499171438525097	0.07499171438525097	0.07499171438525097	0.07499171438525097	0.07499171438525097	0.07499171438525097	0.07499171438525097	0.07499171438525097	0.07499171438525097	0.07499171438525097	0.07499171438525097	0.07499171438525097	0.07499171438525097	0.07499171438525097	0.07499171438525097	0.07499171438525097	0.07499171438525097	0.07499171438525097	0.07499171438525097	0.07499171438525097	0.07499171438525097
0.07606980467792804	0.04804731530890488	0.05703862509054185	0.05922088755410468	0.06456661925462623	0.05756839904913119	0.06464657635067869	0.060182881808604455	0.05442526945947892	0.0674249345079652	0.0560861184882384	0.060946963338228334	0.0511710010801292	0.053207933069900695	0.07096300533297703	0.06748943436972768	0.048803464394517784	0.04681423353287632	0.06269511664399724	0.06720866400580797	0.05662635330956316	0.061917508657685555	0.061917508657685555	0.061917508657685555	0.061917508657685555	0.061917508657685555	0.061917508657685555	0.061917508657685555	0.061917508657685555	0.061917508657685555	0.061917508657685555	0.061917508657685555	0.061917508657685555	0.061917508657685555	0.061917508657685555	0.061917508657685555	0.061917508657685555	0.061917508657685555	0.061917508657685555	0.061917508657685555	0.061917508657685555	0.061917508657685555	0.061917508657685555	0.061917508657685555	0.061917508657685555	0.061917508657685555	0.061917508657685555	0.061917508657685555	0.061917508657685555	0.061917508657685555
0.11860263917606516	0.08311023940621518	0.10055291638285462	0.09648542743759844	0.10812623313066057	0.07900201040065437	0.07965064956685748	0.08771591063018179	0.09903515527389183	0.07130357409177032	0.08492560839044734	0.07722776799114783	0.10364582845001304	0.08005268611966065	0.12015173131429166	0.09763653583066435	0.09963232944059777	0.0903783812690549	0.0781175775578255	0.10257780355572538	0.09689949007896934	0.08604399887934698	0.08739405825866954	0.07993028730137024	0.09027735079104594	0.08510381904620809	0.08510381904620809	0.08510381904620809	0.08510381904620809	0.08510381904620809	0.08510381904620809	0.08510381904620809	0.08510381904620809	0.08510381904620809	0.08510381904620809	0.08510381904620809	0.08510381904620809	0.08510381904620809	0.08510381904620809	0.08510381904620809	0.08510381904620809	0.08510381904620809	0.08510381904620809	0.08510381904620809	0.08510381904620809	0.08510381904620809	0.08510381904620809	0.08510381904620809	0.08510381904620809	0.08510381904620809
0.11326505181454641	0.08401648187756386	0.09111220786887411	0.08004833101031435	0.08231745560457267	0.09416015716426639	0.07401325023896194	0.106666765383417	0.0921842022326761	0.09947043260531846	0.08427883554171692	0.07872451700004986	0.1142994591565742	0.09364313809536007	0.0879389932962276	0.07576916419124183	0.09321266411323789	0.09184714631568806	0.09033107872280571	0.0875398559364435	0.08893546732962461	0.08893546732962461	0.08893546732962461	0.08893546732962461	0.08893546732962461	0.08893546732962461	0.08893546732962461	0.08893546732962461	0.08893546732962461	0.08893546732962461	0.08893546732962461	0.08893546732962461	0.08893546732962461	0.08893546732962461	0.08893546732962461	0.08893546732962461	0.08893546732962461	0.08893546732962461	0.08893546732962461	0.08893546732962461	0.08893546732962461	0.08893546732962461	0.08893546732962461	0.08893546732962461	0.08893546732962461	0.08893546732962461	0.08893546732962461	0.08893546732962461	0.08893546732962461	0.08893546732962461
0.06065374072615034	0.05212030621518162	0.0560009637164904	0.04935167196864216	0.05998177668150651	0.050922954054438876	0.04989965704171997	0.04839964016281135	0.059207788900846645	0.051148120537865174	0.04408785997686226	0.04235229919948339	0.06546317738082309	0.06335415145500935	0.052313601093351814	0.05669202853215411	0.04364538864028367	0.056940071572274334	0.038558383772266606	0.053086887356719514	0.048648794388048124	0.05348228856456577	0.051065541476306944	0.051065541476306944	0.051065541476306944	0.051065541476306944	0.051065541476306944	0.051065541476306944	0.051065541476306944	0.051065541476306944	0.051065541476306944	0.051065541476306944	0.051065541476306944	0.051065541476306944	0.051065541476306944	0.051065541476306944	0.051065541476306944	0.051065541476306944	0.051065541476306944	0.051065541476306944	0.051065541476306944	0.051065541476306944	0.051065541476306944	0.051065541476306944	0.051065541476306944	0.051065541476306944	0.051065541476306944	0.051065541476306944	0.051065541476306944	0.051065541476306944
0.05135956352940526	0.05722492905443561	0.05992453841943887	0.05868850973198259	0.050426576208359296	0.06003969556556615	0.04808668110533728	0.05107404133044945	0.0687171410138436	0.06821849839950336	0.0607385366361194	0.05795418732025291	0.055094865898708024	0.07603321245816624	0.061021158737077585	0.0677053024772609	0.06378775153912133	0.059336210518516376	0.055376458581519884	0.059440078589480146	0.057408268585500015	0.057408268585500015	0.057408268585500015	0.057408268585500015	0.057408268585500015	0.057408268585500015	0.057408268585500015	0.057408268585500015	0.057408268585500015	0.057408268585500015	0.057408268585500015	0.057408268585500015	0.057408268585500015	0.057408268585500015	0.057408268585500015	0.057408268585500015	0.057408268585500015	0.057408268585500015	0.057408268585500015	0.057408268585500015	0.057408268585500015	0.057408268585500015	0.057408268585500015	0.057408268585500015	0.057408268585500015	0.057408268585500015	0.057408268585500015	0.057408268585500015	0.057408268585500015	0.057408268585500015
0.11651363016935468	0.09465312864993904	0.09713206942827282	0.10394091615616297	0.10449461879777991	0.11495100894324647	0.10137671852495064	0.09982295951092536	0.11214743755015216	0.09314654600151188	0.10801567879128333	0.09693446794165295	0.09656205354961352	0.12794316606381947	0.10180845305073519	0.12340207832636457	0.11782724706749984	0.12524604803990222	0.09637040497701546	0.1351452753819403	0.1218387171807805	0.1206158246236449	0.15482106853337455	0.16460912375770087	0.128538855141859	0.1327864030294271	0.10417522257536653	0.12729329133915274	0.12107253484939526	0.12184382540341099	0.1107250907373375	0.10899310674003024	0.1036915041602082	0.1135115882791161	0.13719541004390604	0.1253534991615111	0.1253534991615111	0.1253534991615111	0.1253534991615111	0.1253534991615111	0.1253534991615111	0.1253534991615111	0.1253534991615111	0.1253534991615111	0.1253534991615111	0.1253534991615111	0.1253534991615111	0.1253534991615111	0.1253534991615111	0.1253534991615111
0.05849674199110981	0.06390140947931822	0.06112503531459306	0.07175278540747125	0.06015165006460015	0.05638748616390688	0.06873359760932228	0.0659559016183011	0.06597936906662011	0.05796350424629546	0.07271748539040074	0.07226912085622658	0.053681372305866455	0.04981548930566507	0.07340864524242027	0.06424016438150418	0.06882440481196221	0.06882440481196221	0.06882440481196221	0.06882440481196221	0.06882440481196221	0.06882440481196221	0.06882440481196221	0.06882440481196221	0.06882440481196221	0.06882440481196221	0.06882440481196221	0.06882440481196221	0.06882440481196221	0.06882440481196221	0.06882440481196221	0.06882440481196221	0.06882440481196221	0.06882440481196221	0.06882440481196221	0.06882440481196221	0.06882440481196221	0.06882440481196221	0.06882440481196221	0.06882440481196221	0.06882440481196221	0.06882440481196221	0.06882440481196221	0.06882440481196221	0.06882440481196221	0.06882440481196221	0.06882440481196221	0.06882440481196221	0.06882440481196221	0.06882440481196221
0.08101700019911182	0.06144007569730162	0.06929006584952259	0.06679435920421074	0.06303028875026183	0.05774370734739778	0.06512721477139509	0.07245835580001708	0.051565192517613115	0.05689061912030415	0.0728265157460025	0.06965146760948858	0.05865093408952351	0.05890897242435485	0.06916692992778822	0.06547124432780355	0.061960785824843996	0.06342319454358777	0.053059280807876426	0.06886664461237724	0.06883218678408098	0.06485592955141457	0.05586376720897753	0.06434690710529826	0.060105337157137895	0.060105337157137895	0.060105337157137895	0.060105337157137895	0.060105337157137895	0.060105337157137895	0.060105337157137895	0.060105337157137895	0.060105337157137895	0.060105337157137895	0.060105337157137895	0.060105337157137895	0.060105337157137895	0.060105337157137895	0.060105337157137895	0.060105337157137895	0.060105337157137895	0.060105337157137895	0.060105337157137895	0.060105337157137895	0.060105337157137895	0.060105337157137895	0.060105337157137895	0.060105337157137895	0.060105337157137895	0.060105337157137895
0.15139003896632808	0.11796344012004663	0.16014538205432444	0.1258426740116439	0.10639858641948946	0.153322934674083	0.11897610429039032	0.12300547635590357	0.11538954657119266	0.12216268251143685	0.1141618798849557	0.11840540876644215	0.12288572347920204	0.11956356197656964	0.1285684442871647	0.09840201855587541	0.11872169316268742	0.11689588235840943	0.11780878776054843	0.11780878776054843	0.11780878776054843	0.11780878776054843	0.11780878776054843	0.11780878776054843	0.11780878776054843	0.11780878776054843	0.11780878776054843	0.11780878776054843	0.11780878776054843	0.11780878776054843	0.11780878776054843	0.11780878776054843	0.11780878776054843	0.11780878776054843	0.11780878776054843	0.11780878776054843	0.11780878776054843	0.11780878776054843	0.11780878776054843	0.11780878776054843	0.11780878776054843	0.11780878776054843	0.11780878776054843	0.11780878776054843	0.11780878776054843	0.11780878776054843	0.11780878776054843	0.11780878776054843	0.11780878776054843	0.11780878776054843
0.06656423176890901	0.06723878483048491	0.07214679163130268	0.06774513382659053	0.06347298321359388	0.0628787653395254	0.07132810425628341	0.06388963161289293	0.06974133683390218	0.07487709633386215	0.07427156553172468	0.06549028055728998	0.07140248878431563	0.05904679918162612	0.074594145568896	0.0685561427578061	0.07147005650827347	0.07746442464688262	0.0851543979896656	0.05473144209159546	0.06958678484700048	0.06215911346929797	0.06215911346929797	0.06215911346929797	0.06215911346929797	0.06215911346929797	0.06215911346929797	0.06215911346929797	0.06215911346929797	0.06215911346929797	0.06215911346929797	0.06215911346929797	0.06215911346929797	0.06215911346929797	0.06215911346929797	0.06215911346929797	0.06215911346929797	0.06215911346929797	0.06215911346929797	0.06215911346929797	0.06215911346929797	0.06215911346929797	0.06215911346929797	0.06215911346929797	0.06215911346929797	0.06215911346929797	0.06215911346929797	0.06215911346929797	0.06215911346929797	0.06215911346929797
0.08003620539285662	0.07390209307628662	0.06635824123960939	0.08133976477984345	0.09190172102160664	0.08742248750998843	0.10035405704791142	0.10228185815938008	0.11085944694780278	0.06075957593150348	0.08580951143965314	0.08580951143965314	0.08580951143965314	0.08580951143965314	0.08580951143965314	0.08580951143965314	0.08580951143965314	0.08580951143965314	0.08580951143965314	0.08580951143965314	0.08580951143965314	0.08580951143965314	0.08580951143965314	0.08580951143965314	0.08580951143965314	0.08580951143965314	0.08580951143965314	0.08580951143965314	0.08580951143965314	0.08580951143965314	0.08580951143965314	0.08580951143965314	0.08580951143965314	0.08580951143965314	0.08580951143965314	0.08580951143965314	0.08580951143965314	0.08580951143965314	0.08580951143965314	0.08580951143965314	0.08580951143965314	0.08580951143965314	0.08580951143965314	0.08580951143965314	0.08580951143965314	0.08580951143965314	0.08580951143965314	0.08580951143965314	0.08580951143965314	0.08580951143965314
0.0802093849476999	0.07952072390821234	0.08849193060611754	0.07297227843411072	0.06499887721719125	0.06286841455638675	0.08582343780609777	0.08523435735388848	0.06996327042929223	0.08189670629351053	0.07457219551876855	0.06473359347714927	0.09132610170401513	0.06874331441942963	0.0728900749786543	0.06996618155356656	0.07491031751126069	0.10252897913814944	0.08871964832470507	0.08871964832470507	0.08871964832470507	0.08871964832470507	0.08871964832470507	0.08871964832470507	0.08871964832470507	0.08871964832470507	0.08871964832470507	0.08871964832470507	0.08871964832470507	0.08871964832470507	0.08871964832470507	0.08871964832470507	0.08871964832470507	0.08871964832470507	0.08871964832470507	0.08871964832470507	0.08871964832470507	0.08871964832470507	0.08871964832470507	0.08871964832470507	0.08871964832470507	0.08871964832470507	0.08871964832470507	0.08871964832470507	0.08871964832470507	0.08871964832470507	0.08871964832470507	0.08871964832470507	0.08871964832470507	0.08871964832470507
0.12243787035143396	0.12753738054109337	0.13299757830598588	0.10892463839744577	0.15223923365544786	0.1422121665067972	0.10754204900032907	0.13564496474058035	0.17242064642819196	0.17458660076824956	0.15267166416283862	0.11245453904543569	0.1340706583589184	0.11193615213750886	0.13425904771937566	0.11581019615496584	0.09737946094421307	0.12408614105756427	0.15267572144952646	0.10741149761377064	0.09450640281928174	0.13242104389255985	0.11441208244499958	0.13133282699250887	0.1315047596644296	0.11724413844738583	0.15778850818183823	0.12088953987581769	0.14652530414398154	0.1138554448535702	0.11968882860198458	0.11677213672777739	0.11677213672777739	0.11677213672777739	0.11677213672777739	0.11677213672777739	0.11677213672777739	0.11677213672777739	0.11677213672777739	0.11677213672777739	0.11677213672777739	0.11677213672777739	0.11677213672777739	0.11677213672777739	0.11677213672777739	0.11677213672777739	0.11677213672777739	0.11677213672777739	0.11677213672777739	0.11677213672777739
0.10850995833151948	0.08780134610529391	0.09172784943774503	0.08850578952584642	0.07744111396437864	0.09036870053256663	0.10304006208749578	0.10070504905585431	0.0919598635812584	0.09982198552792156	0.10733309124594642	0.08567538791247391	0.08229051007150495	0.0862994107031063	0.0880691472550143	0.08198078025312906	0.10345726679933609	0.1146217755325773	0.07719091120847679	0.11879677032844804	0.08374473905547203	0.08879752137690097	0.09531116467172746	0.08364131335854202	0.08947623901513474	0.08947623901513474	0.08947623901513474	0.08947623901513474	0.08947623901513474	0.08947623901513474	0.08947623901513474	0.08947623901513474	0.08947623901513474	0.08947623901513474	0.08947623901513474	0.08947623901513474	0.08947623901513474	0.08947623901513474	0.08947623901513474	0.08947623901513474	0.08947623901513474	0.08947623901513474	0.08947623901513474	0.08947623901513474	0.08947623901513474	0.08947623901513474	0.08947623901513474	0.08947623901513474	0.08947623901513474	0.08947623901513474
0.07711893375225999	0.056748208939647965	0.07074858184489712	0.06190116126572663	0.06869303701453465	0.07260330193929296	0.07491145728694934	0.07820735006002758	0.07211942905167444	0.07690500036981415	0.06564707890423144	0.0712760396370228	0.0712760396370228	0.0712760396370228	0.0712760396370228	0.0712760396370228	0.0712760396370228	0.0712760396370228	0.0712760396370228	0.0712760396370228	0.0712760396370228	0.0712760396370228	0.0712760396370228	0.0712760396370228	0.0712760396370228	0.0712760396370228	0.0712760396370228	0.0712760396370228	0.0712760396370228	0.0712760396370228	0.0712760396370228	0.0712760396370228	0.0712760396370228	0.0712760396370228	0.0712760396370228	0.0712760396370228	0.0712760396370228	0.0712760396370228	0.0712760396370228	0.0712760396370228	0.0712760396370228	0.0712760396370228	0.0712760396370228	0.0712760396370228	0.0712760396370228	0.0712760396370228	0.0712760396370228	0.0712760396370228	0.0712760396370228	0.0712760396370228
0.14405423348231647	0.11758364677927244	0.09985948041437206	0.12126738814574949	0.07857773962223567	0.11022830358152863	0.1417361583187117	0.12799235367773465	0.1138861294647125	0.14118722587414412	0.12347793182575634	0.12611766808213487	0.12604940538609696	0.1054303476697096	0.12840989552238066	0.13116426301821513	0.10034311704458036	0.08472584090529768	0.09253447897493902	0.09253447897493902	0.09253447897493902	0.09253447897493902	0.09253447897493902	0.09253447897493902	0.09253447897493902	0.09253447897493902	0.09253447897493902	0.09253447897493902	0.09253447897493902	0.09253447897493902	0.09253447897493902	0.09253447897493902	0.09253447897493902	0.09253447897493902	0.09253447897493902	0.09253447897493902	0.09253447897493902	0.09253447897493902	0.09253447897493902	0.09253447897493902	0.09253447897493902	0.09253447897493902	0.09253447897493902	0.09253447897493902	0.09253447897493902	0.09253447897493902	0.09253447897493902	0.09253447897493902	0.09253447897493902	0.09253447897493902
0.11120468650274348	0.10116910107140703	0.09097485363409333	0.09987969789228998	0.08603450491960886	0.1131973487913653	0.11159028261275271	0.10825514621786388	0.1117620408897003	0.11660018955963758	0.11790215338376252	0.14134290969153854	0.10014430467473621	0.10068578559809871	0.11910797966000958	0.10989688262905414	0.10989688262905414	0.10989688262905414	0.10989688262905414	0.10989688262905414	0.10989688262905414	0.10989688262905414	0.10989688262905414	0.10989688262905414	0.10989688262905414	0.10989688262905414	0.10989688262905414	0.10989688262905414	0.10989688262905414	0.10989688262905414	0.10989688262905414	0.10989688262905414	0.10989688262905414	0.10989688262905414	0.10989688262905414	0.10989688262905414	0.10989688262905414	0.10989688262905414	0.10989688262905414	0.10989688262905414	0.10989688262905414	0.10989688262905414	0.10989688262905414	0.10989688262905414	0.10989688262905414	0.10989688262905414	0.10989688262905414	0.10989688262905414	0.10989688262905414	0.10989688262905414
0.11059536471206419	0.12036953325084407	0.08290127855045935	0.11049691049483074	0.0915577578266992	0.0975024710384218	0.10142099335824549	0.08333130207041413	0.11687615159722219	0.11911367425236787	0.1357188371220118	0.13244743966944256	0.08207766532839322	0.09516015661972496	0.1313153962541466	0.1248729889163866	0.11482447793358463	0.12857162534467317	0.09888339878850146	0.10998011099437782	0.1296860247847284	0.13890817474316106	0.12258065431484672	0.12273420364039017	0.126922376889013	0.13849176597790683	0.1203396250602742	0.1282611168319608	0.12430037094611748	0.12430037094611748	0.12430037094611748	0.12430037094611748	0.12430037094611748	0.12430037094611748	0.12430037094611748	0.12430037094611748	0.12430037094611748	0.12430037094611748	0.12430037094611748	0.12430037094611748	0.12430037094611748	0.12430037094611748	0.12430037094611748	0.12430037094611748	0.12430037094611748	0.12430037094611748	0.12430037094611748	0.12430037094611748	0.12430037094611748	0.12430037094611748
0.06188471997734918	0.06437177175149976	0.0853681284900485	0.08998527625753071	0.08342486387130062	0.09685684381156037	0.06970668359272825	0.07447605851690213	0.09263867072752069	0.07691223885234948	0.0841613008810343	0.08072118935674875	0.08602229590997322	0.06735972341454563	0.09328789855692447	0.0792423884091583	0.08294064264319832	0.07638542972776874	0.0824926274572874	0.09285604741088063	0.09876819520682811	0.09676106459656333	0.08904465458219851	0.09290285958938094	0.09290285958938094	0.09290285958938094	0.09290285958938094	0.09290285958938094	0.09290285958938094	0.09290285958938094	0.09290285958938094	0.09290285958938094	0.09290285958938094	0.09290285958938094	0.09290285958938094	0.09290285958938094	0.09290285958938094	0.09290285958938094	0.09290285958938094	0.09290285958938094	0.09290285958938094	0.09290285958938094	0.09290285958938094	0.09290285958938094	0.09290285958938094	0.09290285958938094	0.09290285958938094	0.09290285958938094	0.09290285958938094	0.09290285958938094
0.08366467669101911	0.06910867304711266	0.07677680814818674	0.08164153394636434	0.07790293218109032	0.06293152896239824	0.09632473087644661	0.07524331277177178	0.08097549685296726	0.08350101924308523	0.08904182356001761	0.09458787363731785	0.08212842173207961	0.09457581737839682	0.11009245689301585	0.09774186399618542	0.0891143955472859	0.07489528499796508	0.08462001864575072	0.08195339859551738	0.06433721907777977	0.07314530883664858	0.07314530883664858	0.07314530883664858	0.07314530883664858	0.07314530883664858	0.07314530883664858	0.07314530883664858	0.07314530883664858	0.07314530883664858	0.07314530883664858	0.07314530883664858	0.07314530883664858	0.07314530883664858	0.07314530883664858	0.07314530883664858	0.07314530883664858	0.07314530883664858	0.07314530883664858	0.07314530883664858	0.07314530883664858	0.07314530883664858	0.07314530883664858	0.07314530883664858	0.07314530883664858	0.07314530883664858	0.07314530883664858	0.07314530883664858	0.07314530883664858	0.07314530883664858
0.11444860533374276	0.10112216617234249	0.09669332801898824	0.10704327484038559	0.08314517915267254	0.09302856393891189	0.125474050747402	0.10378242062533906	0.10414319348544343	0.1094310847094799	0.10932050516805202	0.09394754545042738	0.0894800601235232	0.0961808087976666	0.09319894725834788	0.09332393029591544	0.10883068894413932	0.10552607731945703	0.10717838313179817	0.10717838313179817	0.10717838313179817	0.10717838313179817	0.10717838313179817	0.10717838313179817	0.10717838313179817	0.10717838313179817	0.10717838313179817	0.10717838313179817	0.10717838313179817	0.10717838313179817	0.10717838313179817	0.10717838313179817	0.10717838313179817	0.10717838313179817	0.10717838313179817	0.10717838313179817	0.10717838313179817	0.10717838313179817	0.10717838313179817	0.10717838313179817	0.10717838313179817	0.10717838313179817	0.10717838313179817	0.10717838313179817	0.10717838313179817	0.10717838313179817	0.10717838313179817	0.10717838313179817	0.10717838313179817	0.10717838313179817
0.06920304137778131	0.05670452967914827	0.07802220287785287	0.06807529089186636	0.060074339753801484	0.04448738723571551	0.057342005499747946	0.05865245185155272	0.05911274614299984	0.0678137063921784	0.05721321976903856	0.0607589101947618	0.06300280515390368	0.0592634295743721	0.05565531592621029	0.0656422414241841	0.06037019080234739	0.05977675026329876	0.05896275070510009	0.07574385446562344	0.06735330258536176	0.06735330258536176	0.06735330258536176	0.06735330258536176	0.06735330258536176	0.06735330258536176	0.06735330258536176	0.06735330258536176	0.06735330258536176	0.06735330258536176	0.06735330258536176	0.06735330258536176	0.06735330258536176	0.06735330258536176	0.06735330258536176	0.06735330258536176	0.06735330258536176	0.06735330258536176	0.06735330258536176	0.06735330258536176	0.06735330258536176	0.06735330258536176	0.06735330258536176	0.06735330258536176	0.06735330258536176	0.06735330258536176	0.06735330258536176	0.06735330258536176	0.06735330258536176	0.06735330258536176
0.0034530449514853213	0.10750612431515774	0.1673966587470327	0.13757955333667202	0.14969875386842957	0.19664938617642375	0.20192101977236182	0.1382159238928256	0.176983612070541	0.20816850099950543	0.20493918645812267	0.21573472065040405	0.21284289998445552	0.23168459490797091	0.19366614153687872	0.20770583829927144	0.1550435286429558	0.18256573540656656	0.24515793036585143	0.2018886400925655	0.22162077700475347	0.21909924604898803	0.20582156996790554	0.27556237522841676	0.19028539671548816	0.22733065155853008	0.20866585356605385	0.21405103433562753	0.22324794337158554	0.21912377967275876	0.2018113142063167	0.28330378879107354	0.20185885213261706	0.2687916479499267	0.19750405141311375	0.2724181019630834	0.21739204793683556	0.17381161631680678	0.19618254574947955	0.1839802568188743	0.2497843315265717	0.216882294172723	0.216882294172723	0.216882294172723	0.216882294172723	0.216882294172723	0.216882294172723	0.216882294172723	0.216882294172723	0.216882294172723
0.022692617635702832	0.02089729506967794	0.09540202327445367	0.12215931705456376	0.11754842415233649	0.17687866460746463	0.0427869183357433	0.12443009653358972	0.09807974351463826	0.05596574126252972	0.20217758466645058	0.14113238047299467	0.21360884186535561	0.1254181482647236	0.1920841867624703	0.2208064897726082	0.22584870042334584	0.18509979198254212	0.18578174404058792	0.11678012143090802	0.1782880943740644	0.17262591031351165	0.19851609396295133	0.29746423036625913	0.20338067803023382	0.14628137870719324	0.20550678525168875	0.13013500929597693	0.1761041921900481	0.14061894563308758	0.25202671773251095	0.17000334381794796	0.21428460954584674	0.2114375522673384	0.12587628013579666	0.22042921173699065	0.13712792166348928	0.1497564622927935	0.20464529964965744	0.12429106867536355	0.192814658570538	0.18858812325843785	0.14511779389921056	0.12127376687680098	0.05592701276229007	0.13882443203689102	0.09737572239959054	0.09737572239959054	0.09737572239959054	0.09737572239959054
0.08538582740027169	0.06590673446559168	0.08239884472347524	0.06757630468812136	0.06893507473043763	0.07497180963349942	0.08840995094981025	0.07769737713664013	0.08423775756416531	0.0795101723946775	0.10402536358535192	0.07678890801613181	0.07932335759259038	0.09280445646297843	0.06850769908842454	0.07717346593048058	0.07606208863498524	0.07940642652007637	0.07497422063805516	0.09735001709711923	0.08764957583765869	0.08232685447285434	0.08125398279902118	0.07468458684996489	0.07786323450018674	0.08413643160615689	0.09735946170868322	0.07187304432108718	0.07792869307816015	0.0932211013170517	0.08220320823767832	0.08714106446234884	0.0652750970506382	0.1026921772725087	0.09815000128822739	0.07947109280126217	0.06702736754750607	0.07841893792702057	0.08748758672695388	0.09502251934011106	0.0888562677804198	0.09193939356026544	0.09193939356026544	0.09193939356026544	0.09193939356026544	0.09193939356026544	0.09193939356026544	0.09193939356026544	0.09193939356026544	0.09193939356026544
0.07630331996268146	0.06131160103895569	0.10630994712754033	0.0976739850355807	0.09020367666979229	0.07694939421474473	0.08769954378138259	0.07471557284401206	0.08612433850172178	0.05394842296218576	0.09180056117959015	0.09578901413878164	0.08525968024997897	0.07465352728786667	0.08010801426043991	0.09816644773353073	0.0775014439205064	0.08112360978496563	0.08747441746634363	0.07127850242153866	0.11041946168584339	0.08811143144355121	0.09111352922563531	0.093398558510804	0.09660435426679721	0.10704276957259584	0.07974659608623501	0.09619166945664216	0.1133274242941114	0.07868124023192075	0.1317713878209095	0.10116699705385075	0.10274744327850252	0.09994666697187345	0.09534647574658194	0.10807966141772768	0.10206386655889822	0.11397461087469865	0.11467652499333783	0.1017826653888429	0.1259743704841471	0.11605481470401738	0.11892832469545422	0.0927720005026603	0.09425393501889966	0.13192126963937215	0.1130876023291359	0.1130876023291359	0.1130876023291359	0.1130876023291359
0.15596774944598854	0.10780685258006883	0.1367027356188306	0.17716723463316827	0.20839306810290317	0.12209613993258593	0.10543979056671154	0.14703267465373385	0.12824094614613787	0.15653639068332748	0.10158642299294274	0.1871195179695297	0.15855587728463472	0.16490115613461168	0.1336172436132387	0.1282643921855984	0.13471163911107484	0.1623532296512961	0.1354342690655071	0.12755115288378782	0.1489668959531177	0.15592906592773306	0.15326408338722833	0.17330459246027385	0.1835002283355822	0.1417160316349522	0.18754648583384867	0.16528884393848126	0.1788367948179039	0.17536427222278173	0.186594276868311	0.205845487905194	0.16514191679171808	0.1272538624109963	0.16446493203647405	0.19197662163309145	0.19437717409847655	0.2062566932156336	0.16323099962522392	0.18025181827133366	0.2039551846004574	0.16887009949163528	0.15471115954861137	0.16179062952012332	0.16179062952012332	0.16179062952012332	0.16179062952012332	0.16179062952012332	0.16179062952012332	0.16179062952012332
0.1466267798143086	0.12227353460439057	0.13241437498646974	0.13561176579270395	0.11687832468755349	0.15111435873398013	0.12615831507677608	0.1425924091092609	0.13814904699248073	0.1387856794988685	0.12089417429796369	0.11259778542039273	0.1167459798591782	0.1167459798591782	0.1167459798591782	0.1167459798591782	0.1167459798591782	0.1167459798591782	0.1167459798591782	0.1167459798591782	0.1167459798591782	0.1167459798591782	0.1167459798591782	0.1167459798591782	0.1167459798591782	0.1167459798591782	0.1167459798591782	0.1167459798591782	0.1167459798591782	0.1167459798591782	0.1167459798591782	0.1167459798591782	0.1167459798591782	0.1167459798591782	0.1167459798591782	0.1167459798591782	0.1167459798591782	0.1167459798591782	0.1167459798591782	0.1167459798591782	0.1167459798591782	0.1167459798591782	0.1167459798591782	0.1167459798591782	0.1167459798591782	0.1167459798591782	0.1167459798591782	0.1167459798591782	0.1167459798591782	0.1167459798591782
0.13607406622218574	0.1279666828137534	0.12827834473315997	0.140277210773155	0.1708205002156755	0.13717515905487038	0.1347902731247105	0.12587460150396057	0.13226351609855322	0.11647546405196116	0.13213535572074447	0.13535875533107633	0.10689868331418328	0.1330109339758968	0.1583396618488767	0.0810251943039008	0.12139839311179748	0.10256116010938401	0.14635633082888483	0.11258264386917022	0.1236465731176337	0.11364510755556836	0.10584215599492627	0.12157507484512714	0.13899581053598675	0.120866391817063	0.13644208629346216	0.1281375144675594	0.14759487073253902	0.10732806705624932	0.098293771799596	0.1764065915319458	0.10772074971650104	0.11280825535254327	0.09498240312447616	0.09305292110954358	0.14039793991747032	0.130933986307183	0.12219010461665267	0.1040081256244374	0.1284374511805704	0.1162227884025039	0.1162227884025039	0.1162227884025039	0.1162227884025039	0.1162227884025039	0.1162227884025039	0.1162227884025039	0.1162227884025039	0.1162227884025039
0.0694612796938407	0.07428364758204892	0.07549762172184997	0.061455550343214684	0.08179548963544316	0.08871209028884289	0.06780933534474858	0.06296821347964111	0.05868927716713978	0.07663745278217314	0.06897674246905683	0.07796076925978791	0.09563205085082271	0.06693844510986062	0.06707905001126051	0.07668923999652812	0.09143010653706181	0.07702940186203584	0.07507203133968497	0.0680535524052593	0.08740293187126322	0.08652125797972204	0.06097875232577204	0.08776217681540927	0.07041474636617823	0.07644749409407571	0.09101181787439122	0.07277722191200235	0.09452816055942496	0.06520169211284138	0.09322832504584912	0.09817757360476037	0.07552202603832722	0.06557462036584924	0.07121020058812524	0.1023997148874532	0.08068410596936128	0.08248830780051034	0.08477428619667599	0.07059166989011469	0.09140892995853005	0.07516009517359064	0.07461835649781137	0.10318499126390268	0.0731156739587065	0.08815033261130459	0.08815033261130459	0.08815033261130459	0.08815033261130459	0.08815033261130459
0.0514044173409613	0.2403108021373545	0.26890921704846366	0.0	0.0005941596134279853	0.10739507789925874	0.23057006198597557	0.01050155386209448	0.059968806445399064	0.06045114510573846	0.0005941596134279851	0.0	0.0029441065096544074	0.05996880644539907	0.027546340664993296	0.0	0.0	0.0029441065096544074	0.05998635472511559	0.16067084340847812	0.0005941596134279851	0.0	0.16057650337608398	0.06049727584207511	0.35806904478072726	0.2886228001634898	0.0	0.26423373846684756	0.31531134096268115	0.0	0.304171016083568	0.2685406523587614	0.33370884809917345	0.2643188766792653	0.3150535043298164	0.43729414621397766	0.10976137569620904	0.2876736967970484	0.2403108021373545	0.4124860848154134	0.294819063702138	0.1605962788576979	0.10741776546012324	0.2888348297276489	0.4248712888967413	0.35685305931219513	0.35685305931219513	0.35685305931219513	0.35685305931219513	0.35685305931219513
0.15249804242667397	0.14822090023573622	0.15919443447976456	0.12971190766100565	0.1505703920186666	0.15090843934923817	0.15137640533316654	0.16152682837306018	0.1728213988451581	0.147211326155349	0.17813703524534122	0.14785375587822355	0.19070803525567057	0.17747310722198667	0.14966682053557193	0.18929494564063956	0.1895809782425807	0.21555192095418318	0.20779124478277944	0.17333491763985995	0.18299138134030116	0.18158035720523544	0.1695975839838146	0.16164507018673746	0.1530747610257334	0.13814670834468876	0.1693061626878378	0.2539005172862098	0.18276681844063644	0.19845657935427907	0.22371973133143033	0.18444789013092028	0.18895594022602097	0.17656657923276317	0.16723763598126304	0.25638591291868096	0.22389632430655046	0.1908574370713144	0.21404804923213286	0.18073984215391709	0.231147851842943	0.17699044005887915	0.20314934504417917	0.19006989255152915	0.19006989255152915	0.19006989255152915	0.19006989255152915	0.19006989255152915	0.19006989255152915	0.19006989255152915
0.10730139960608179	0.0973334290650239	0.10716900991601243	0.1256715475377061	0.10413710440779947	0.08128844774873183	0.11960754905358253	0.10206420132166397	0.10036951479799239	0.12235617947558054	0.10482824296937411	0.11368073588577485	0.12095633478664439	0.08728740397369973	0.09836328529460531	0.10670184061092046	0.10041952043988862	0.1324156250232825	0.10586138362214932	0.11746987334867592	0.09483683932489662	0.13362041833807764	0.1313886855295014	0.13075086195562666	0.12285052098040807	0.11285137522926787	0.10693671976390857	0.1313221619163895	0.09183479842777148	0.11373501094724388	0.11030107309503392	0.09557303612072357	0.11799496605267398	0.12398727815555045	0.12261958756758076	0.11225295945857675	0.12297289117841044	0.12933368447944057	0.09255065863450931	0.09864752382570789	0.0955990912301086	0.0955990912301086	0.0955990912301086	0.0955990912301086	0.0955990912301086	0.0955990912301086	0.0955990912301086	0.0955990912301086	0.0955990912301086	0.0955990912301086
0.21234425890397854	0.19359720003330624	0.18116692097140158	0.1644961885129226	0.1307014554045637	0.17216257343908606	0.15534363876288826	0.14897394926420351	0.12777274110974543	0.12611782883097328	0.16606076616749596	0.22214180898807845	0.1984540605088788	0.184687364193006	0.16467988370810904	0.16830487661075494	0.1705477749511659	0.17310478187116202	0.1577066847595427	0.17762772332392998	0.15879326157242116	0.23006052107085442	0.14670991175584738	0.16499148013411563	0.2028331940216893	0.1989339560502773	0.2699848082576159	0.17027534413829093	0.1777780995981638	0.15123549683276927	0.1620603371044619	0.1575661288792447	0.1758519622000506	0.15359592091442933	0.21592885078367682	0.1758705002774571	0.21176987426762675	0.20626661477257907	0.1788883719911349	0.20557702926282742	0.2088857685664973	0.20723139891466236	0.20723139891466236	0.20723139891466236	0.20723139891466236	0.20723139891466236	0.20723139891466236	0.20723139891466236	0.20723139891466236	0.20723139891466236
0.0637221493882627	0.06382339853341731	0.07385530336387071	0.07488948633600206	0.07167943653311157	0.07999692336462672	0.06335482320242332	0.09674381425770565	0.07598455710586936	0.08929554916721749	0.09314625068650534	0.09406989201730963	0.07260390516973826	0.10325375197899025	0.08686676564788645	0.07736125132953729	0.0855734711002761	0.10497903529142097	0.0838026836077995	0.0759332594814513	0.07934512394375709	0.07415109283837505	0.11348261235339575	0.11710052701322803	0.091678935554904	0.1061766855105985	0.07493185653858007	0.10461567639829941	0.08064640503589465	0.09811143359903209	0.1080087748782473	0.09176589397550591	0.0751153362746332	0.11893406108161826	0.10665090317477434	0.10292129636069194	0.09369752307462045	0.11780469467706045	0.10813872662787832	0.0950889143302329	0.10441632017547464	0.11126704062933272	0.07812945937479132	0.09043686031357517	0.10894939240406949	0.07732957772810263	0.09569847098914983	0.10197480621224685	0.08713373578411227	0.09200367035884464
0.23380572600052188	0.5181086861800361	0.29639625062188607	0.32852036749925	0.3465066290443472	0.023408729937160366	0.21867071381520994	0.47186410055470107	0.3299240300671083	0.36016487122389	0.18189799621565025	0.43694504441272203	0.23919124970239616	0.31800620735094326	0.27328714057811726	0.25503201331583086	0.3721362980236299	0.39834537176070633	0.21993372812146314	0.3646979056757756	0.1763081042687087	0.3602895022214497	0.2953147329173366	0.07071251652192209	0.32622545960999433	0.35708610787878403	0.24223571330340643	0.3268570217989515	0.3687895361571433	0.17687035769153533	0.4265905338302542	0.19651098737834474	0.21852313391311534	0.275774525049136	0.21851214718922615	0.3702329148966196	0.3384155157879172	0.44908644882137244	0.2975276121932625	0.29552673266645596	0.27324158523659725	0.40527091948340427	0.0	0.3153586486618119	0.024640021048120415	0.46521550988520577	0.2869829055925001	0.23181242736671573	0.024640021048120415	0.3697730566672447
0.144100366108195	0.13231144482627766	0.14257565178668838	0.1326808700593721	0.15212231275400548	0.13427264650261578	0.11695519148477522	0.13869710460384674	0.14607594242862737	0.18905909093582812	0.14499241342328906	0.16229316883241704	0.17497759425614348	0.15264708051148276	0.14727547663558482	0.16401187069575382	0.13181959745150307	0.16338972755094097	0.18381334084445086	0.11305104431957114	0.1324321634564713	0.13626457462649633	0.16269746747972477	0.1744716894382368	0.1532513804386051	0.1505318653127951	0.1559237749610773	0.18051079490661345	0.15626989617128298	0.15141640520151642	0.12785330749168342	0.15327414869800055	0.1303636465722007	0.14447565614728405	0.174897910316566	0.1711839342836132	0.13399559489998575	0.16521397459800752	0.18497319058859443	0.14003050605149894	0.152269788469148	0.14038595743470064	0.15977064342944247	0.14633051407515268	0.15055613043244442	0.1632825973040713	0.15642772404035857	0.2348563025194359	0.12314898814990835	0.14087028765105977
0.054941555071239496	0.09945151999813719	0.08515846203590091	0.09383016991027304	0.0769803146851104	0.08547902567055021	0.0748680663442196	0.08440519670273763	0.09708279990562642	0.08251255953110505	0.09486756511919128	0.08956157370478025	0.07635462372765515	0.08486871988679537	0.10425006534545227	0.10452093005893179	0.0886454517190572	0.08590751410045319	0.07951050801607458	0.08962323217957764	0.09910640742496891	0.0810940782871145	0.08433427268065709	0.08307709966540554	0.0933737118398467	0.09061131019401877	0.07538630584103985	0.09298547307884669	0.0707719221869539	0.09625421390976754	0.08298817300692736	0.08271506083501387	0.07692496585877523	0.08906539573118213	0.11044244565446192	0.09015634952095287	0.08824215612378691	0.10361387156399784	0.07530026750710696	0.08880781971168727	0.0967981469618465	0.10768451706258553	0.08449656520469101	0.09332798454327551	0.1163587373547417	0.08369221858508173	0.09494792951397844	0.07741943338022758	0.09036879417849758	0.10112076706480005
0.10008484840063488	0.13814602232891696	0.13740757598724773	0.14190280178319783	0.156185611335307	0.10962983951292694	0.16983274235284104	0.1306403208152121	0.1530546763243899	0.10072974933235065	0.11512052043169581	0.1288967259280577	0.1299864897475575	0.12235740177220175	0.11643067581977946	0.13261016285964433	0.14465263985072987	0.12115054067504265	0.1302306078474944	0.1518458173647485	0.12867554914222507	0.13241068555273577	0.13285783675594715	0.10461044732784573	0.14705333130648932	0.121592828161826	0.11999378165165739	0.1442179384064924	0.15753592452184434	0.150939585445243	0.14722371595691733	0.1253411262267055	0.13239182716232148	0.134041941565142	0.14124610334549403	0.15949027225123938	0.1290877226146138	0.12099370413737096	0.12133747237472223	0.12160073988762596	0.13592893987952911	0.14250058913345284	0.12591148176323166	0.14515897721319193	0.12504534474435736	0.15319926074943038	0.1683735270867029	0.10908818019120343	0.14538584533378252	0.11941251623362922
0.08592219221717785	0.08771980732393624	0.08439507188033177	0.09315584037150484	0.10336898447523313	0.06318082897445787	0.09341445533852849	0.11580469695097236	0.08943953569863881	0.08438375379463757	0.08160321659144383	0.08565845482449791	0.08396533393608115	0.09024615120444367	0.09193169296313503	0.05701646226971034	0.07359566755688407	0.0873976859483848	0.08360274144793213	0.0877254024617626	0.07528026919625044	0.07743022151296036	0.09428043934811696	0.07566251180030402	0.10366186499769627	0.09685698507043258	0.08678275035522619	0.08317571200859633	0.07988373574137564	0.07975533471997429	0.0971235868126747	0.0644161071480176	0.09021605207719446	0.09838521990565981	0.09106427524440941	0.09537039632648552	0.0845381589199605	0.07963955024590104	0.09058343304020637	0.07458003242298966	0.06116373151942675	0.09770031837138039	0.0835010134701932	0.09060066592078679	0.09060066592078679	0.09060066592078679	0.09060066592078679	0.09060066592078679	0.09060066592078679	0.09060066592078679
0.1550373108046747	0.13032808314684885	0.11690793501369419	0.11743364670933622	0.12105907726341636	0.14147448553417355	0.11393600233890012	0.11543075319700462	0.1143653093708029	0.10361688550442036	0.1028106444170736	0.10321376496074698	0.10321376496074698	0.10321376496074698	0.10321376496074698	0.10321376496074698	0.10321376496074698	0.10321376496074698	0.10321376496074698	0.10321376496074698	0.10321376496074698	0.10321376496074698	0.10321376496074698	0.10321376496074698	0.10321376496074698	0.10321376496074698	0.10321376496074698	0.10321376496074698	0.10321376496074698	0.10321376496074698	0.10321376496074698	0.10321376496074698	0.10321376496074698	0.10321376496074698	0.10321376496074698	0.10321376496074698	0.10321376496074698	0.10321376496074698	0.10321376496074698	0.10321376496074698	0.10321376496074698	0.10321376496074698	0.10321376496074698	0.10321376496074698	0.10321376496074698	0.10321376496074698	0.10321376496074698	0.10321376496074698	0.10321376496074698	0.10321376496074698
0.12632532433677193	0.1286996891957781	0.1276277531272517	0.13195797191167782	0.11847049957279727	0.0980325844900624	0.10825154203142984	0.10825154203142984	0.10825154203142984	0.10825154203142984	0.10825154203142984	0.10825154203142984	0.10825154203142984	0.10825154203142984	0.10825154203142984	0.10825154203142984	0.10825154203142984	0.10825154203142984	0.10825154203142984	0.10825154203142984	0.10825154203142984	0.10825154203142984	0.10825154203142984	0.10825154203142984	0.10825154203142984	0.10825154203142984	0.10825154203142984	0.10825154203142984	0.10825154203142984	0.10825154203142984	0.10825154203142984	0.10825154203142984	0.10825154203142984	0.10825154203142984	0.10825154203142984	0.10825154203142984	0.10825154203142984	0.10825154203142984	0.10825154203142984	0.10825154203142984	0.10825154203142984	0.10825154203142984	0.10825154203142984	0.10825154203142984	0.10825154203142984	0.10825154203142984	0.10825154203142984	0.10825154203142984	0.10825154203142984	0.10825154203142984
0.24005847942371888	0.15909392968874211	0.09661991594235383	0.1715625382149905	0.22745755757545094	0.2736282864031206	0.26528606862378024	0.21738369362196167	0.23666558384462588	0.19661223580354645	0.20167170099125659	0.26878305652768847	0.25908831803547144	0.21300307683214548	0.2087934491996783	0.18916955470617253	0.27695537155644134	0.270351030313767	0.19798184899882423	0.30743560928775016	0.3430918826081986	0.3060210346930409	0.23045323904074835	0.26924346113879066	0.2671463481492042	0.2431823616438435	0.23702292434141317	0.2693372047627743	0.30018839300702993	0.3186761291630073	0.25348174239591836	0.30247380609010915	0.3146154591531903	0.2678515611403134	0.21601593300194874	0.2501956280857319	0.2331057805438403	0.2331057805438403	0.2331057805438403	0.2331057805438403	0.2331057805438403	0.2331057805438403	0.2331057805438403	0.2331057805438403	0.2331057805438403	0.2331057805438403	0.2331057805438403	0.2331057805438403	0.2331057805438403	0.2331057805438403
0.09742345811582631	0.08494898023021961	0.08270108644160007	0.08637749065193863	0.05897865003572269	0.0783198759380773	0.07942465383251905	0.08158839921307276	0.0893304688151632	0.07388048651890874	0.06537728541626561	0.07333567396113691	0.0872977036375999	0.07223390187954105	0.05948874341746591	0.06968144843751484	0.07255387421971224	0.08022001499232337	0.06478149128315494	0.06076821503456459	0.07313141987495425	0.09627871813650062	0.06643786387520707	0.07037512951328531	0.06398650334105155	0.07331071897458212	0.07178601530650354	0.07254836714054282	0.07254836714054282	0.07254836714054282	0.07254836714054282	0.07254836714054282	0.07254836714054282	0.07254836714054282	0.07254836714054282	0.07254836714054282	0.07254836714054282	0.07254836714054282	0.07254836714054282	0.07254836714054282	0.07254836714054282	0.07254836714054282	0.07254836714054282	0.07254836714054282	0.07254836714054282	0.07254836714054282	0.07254836714054282	0.07254836714054282	0.07254836714054282	0.07254836714054282
0.10848948382684612	0.10035557511752788	0.10821806247024787	0.11392843632453861	0.1074420982453093	0.10741918200278144	0.09792969758665147	0.09681646507626342	0.1067117898458251	0.08205732734159156	0.10509496987024128	0.10672495262401423	0.10496005377708435	0.11120854165013964	0.0884010084505759	0.08288688685734853	0.09793418096749887	0.09008588785815173	0.08511407101257067	0.1121926870207454	0.09865337901665804	0.09865337901665804	0.09865337901665804	0.09865337901665804	0.09865337901665804	0.09865337901665804	0.09865337901665804	0.09865337901665804	0.09865337901665804	0.09865337901665804	0.09865337901665804	0.09865337901665804	0.09865337901665804	0.09865337901665804	0.09865337901665804	0.09865337901665804	0.09865337901665804	0.09865337901665804	0.09865337901665804	0.09865337901665804	0.09865337901665804	0.09865337901665804	0.09865337901665804	0.09865337901665804	0.09865337901665804	0.09865337901665804	0.09865337901665804	0.09865337901665804	0.09865337901665804	0.09865337901665804
0.07986433816238156	0.05309359720548957	0.06079196443309021	0.07557767069520915	0.06795113959214567	0.05560167996334054	0.08766280890108849	0.07573165785403382	0.07008930456365405	0.05478072054793799	0.0691321259076038	0.06474710603250998	0.07466043836842541	0.05837094659852088	0.0617883318968838	0.07163243170397406	0.06280669474696558	0.05496701766097291	0.07577599551927394	0.06305782533177952	0.06260585077986908	0.06182296287352027	0.06593589982644255	0.06131438596590683	0.0625438730736852	0.06589215584260139	0.07035834946724347	0.07244589868512945	0.0686092366725189	0.05039303638608473	0.08104695018446137	0.06366792472482831	0.06952172198538446	0.05133197811815077	0.05717572337960361	0.06786250947978717	0.06280290446889251	0.06533270697433984	0.06533270697433984	0.06533270697433984	0.06533270697433984	0.06533270697433984	0.06533270697433984	0.06533270697433984	0.06533270697433984	0.06533270697433984	0.06533270697433984	0.06533270697433984	0.06533270697433984	0.06533270697433984
0.1161972021757461	0.12433468430786762	0.09033415102990745	0.09002901328925558	0.09945165838613189	0.0890451964664451	0.07466146390491472	0.11507707851247843	0.09185086317177747	0.07082273558535879	0.0897198301629886	0.12229132077255243	0.0821610033708391	0.08826661095128685	0.09732654371352567	0.061137158994640915	0.07987252620415246	0.05836398731678748	0.08894166240405413	0.12045653937562086	0.07308915332480607	0.09100270793719326	0.07388699588637483	0.08114061244943781	0.08743766542505092	0.07865505684250483	0.08738851454817986	0.09067331628324515	0.09998254322852108	0.08615715717161032	0.059156221403799884	0.08412084586705915	0.07163853363542952	0.07163853363542952	0.07163853363542952	0.07163853363542952	0.07163853363542952	0.07163853363542952	0.07163853363542952	0.07163853363542952	0.07163853363542952	0.07163853363542952	0.07163853363542952	0.07163853363542952	0.07163853363542952	0.07163853363542952	0.07163853363542952	0.07163853363542952	0.07163853363542952	0.07163853363542952
0.16217448523336797	0.1870359553011624	0.1350787495596721	0.15379411110212163	0.17790349247880424	0.2205894840210648	0.1862001505194511	0.2119555269543108	0.2636639856229986	0.16995761779083607	0.19929364750258335	0.251422475919499	0.2232938283265679	0.2077642215791125	0.24288923406951105	0.18555710321911179	0.18384808998419364	0.250067959677003	0.2637963273431759	0.23039594771273064	0.23550434709045925	0.329415814156542	0.2079172939010074	0.23031726326630625	0.20047673471721408	0.2284150506013272	0.2250286501647084	0.22299246499322625	0.2509732098757451	0.18341122614603278	0.23509208105831064	0.27016656515056625	0.2329603939267444	0.3153456171409338	0.2741530055338391	0.2741530055338391	0.2741530055338391	0.2741530055338391	0.2741530055338391	0.2741530055338391	0.2741530055338391	0.2741530055338391	0.2741530055338391	0.2741530055338391	0.2741530055338391	0.2741530055338391	0.2741530055338391	0.2741530055338391	0.2741530055338391	0.2741530055338391
0.08896859248786326	0.08878096803880257	0.10032780078619558	0.0653972777408507	0.059044012730417955	0.0653176603013114	0.07213654318483649	0.06725632935089265	0.08571706699644809	0.07243768833672419	0.09023308581106915	0.06881427110352742	0.08695391956831139	0.09035036899472323	0.06320476865692541	0.050937420575399066	0.07274687556211439	0.0946678205186131	0.10175956726382548	0.08426347794563264	0.08145790176042177	0.12848514821499862	0.10497152498771019	0.10497152498771019	0.10497152498771019	0.10497152498771019	0.10497152498771019	0.10497152498771019	0.10497152498771019	0.10497152498771019	0.10497152498771019	0.10497152498771019	0.10497152498771019	0.10497152498771019	0.10497152498771019	0.10497152498771019	0.10497152498771019	0.10497152498771019	0.10497152498771019	0.10497152498771019	0.10497152498771019	0.10497152498771019	0.10497152498771019	0.10497152498771019	0.10497152498771019	0.10497152498771019	0.10497152498771019	0.10497152498771019	0.10497152498771019	0.10497152498771019
0.14388463563978074	0.11132769483355649	0.16354150184851146	0.12256427400696691	0.08359089765625737	0.07991653455983577	0.19549033671163882	0.19299417617834733	0.12795427856391647	0.12972532871949194	0.12809980422868997	0.20082865012750115	0.1297459222227579	0.12326540498657348	0.12647480153226373	0.19192358234769433	0.11899939673241566	0.18696765187421224	0.18642688425151394	0.21877981369001206	0.23758543628453732	0.17323899026586537	0.2138845507235495	0.23693114623556338	0.2862336183954621	0.1991195060010284	0.22710643296858618	0.20378567282499843	0.22344478727856307	0.22741385618962098	0.22551954649577724	0.2639988939267394	0.26350977945031184	0.23797607198264628	0.2108797258384961	0.2559032322789041	0.2145958529888088	0.22853351809850164	0.24556274142704243	0.22157615903423136	0.28785078586778234	0.25471347245100684	0.25471347245100684	0.25471347245100684	0.25471347245100684	0.25471347245100684	0.25471347245100684	0.25471347245100684	0.25471347245100684	0.25471347245100684
0.12837311001215135	0.09023832170857576	0.08869095451246234	0.09234245790332077	0.10055787848981254	0.087934297253767	0.0749171191876622	0.09361412168125065	0.16193881504309954	0.13296486454576284	0.09269522679168103	0.1133709107225724	0.08998530758489118	0.10515886722799594	0.11978980878266046	0.09528220668893563	0.09957398434907867	0.09198781184956199	0.10294689386840448	0.11722397909952499	0.10945781628515638	0.11010811451356946	0.10131259162775694	0.12505190447588374	0.10320559802697254	0.11412875125142816	0.11412875125142816	0.11412875125142816	0.11412875125142816	0.11412875125142816	0.11412875125142816	0.11412875125142816	0.11412875125142816	0.11412875125142816	0.11412875125142816	0.11412875125142816	0.11412875125142816	0.11412875125142816	0.11412875125142816	0.11412875125142816	0.11412875125142816	0.11412875125142816	0.11412875125142816	0.11412875125142816	0.11412875125142816	0.11412875125142816	0.11412875125142816	0.11412875125142816	0.11412875125142816	0.11412875125142816
0.1418069918504824	0.14575121988706888	0.14606315792961502	0.14110885313921537	0.16008059562892804	0.14663512692630346	0.1587124581419054	0.14901423808989336	0.17102550681321868	0.22828479988141484	0.17697959261038795	0.16226835355248703	0.16516044337709815	0.18871238577506338	0.1753237065786798	0.1741712210485878	0.21433305033778682	0.19168056760260357	0.18021699246047557	0.15059745030347677	0.17070284208262831	0.23676704804646004	0.1904901314241131	0.1692413591197859	0.2496114761299675	0.161496200402957	0.1786253461307203	0.1714277886317707	0.18795506911048712	0.15674022007223046	0.17234764459135882	0.17234764459135882	0.17234764459135882	0.17234764459135882	0.17234764459135882	0.17234764459135882	0.17234764459135882	0.17234764459135882	0.17234764459135882	0.17234764459135882	0.17234764459135882	0.17234764459135882	0.17234764459135882	0.17234764459135882	0.17234764459135882	0.17234764459135882	0.17234764459135882	0.17234764459135882	0.17234764459135882	0.17234764459135882
0.10453774310532651	0.09675523723291952	0.07027201556004081	0.095940092075453	0.07896720671790368	0.08232934830878368	0.0664081052209311	0.06761761789817992	0.08630531301452214	0.07481691464601087	0.06985319464384547	0.07460601776267467	0.08803921674337216	0.07183173158896711	0.0775483262725047	0.08072210844586591	0.070620183054225	0.08711393310925211	0.07886705808173855	0.07886705808173855	0.07886705808173855	0.07886705808173855	0.07886705808173855	0.07886705808173855	0.07886705808173855	0.07886705808173855	0.07886705808173855	0.07886705808173855	0.07886705808173855	0.07886705808173855	0.07886705808173855	0.07886705808173855	0.07886705808173855	0.07886705808173855	0.07886705808173855	0.07886705808173855	0.07886705808173855	0.07886705808173855	0.07886705808173855	0.07886705808173855	0.07886705808173855	0.07886705808173855	0.07886705808173855	0.07886705808173855	0.07886705808173855	0.07886705808173855	0.07886705808173855	0.07886705808173855	0.07886705808173855	0.07886705808173855
0.10383852396556141	0.10389831605145437	0.08059424417443863	0.10835914990247587	0.09650880296796657	0.09676359372870656	0.07703476371323441	0.09602136514671458	0.12095595343313922	0.08346155844809798	0.08193258783488787	0.07768816019669245	0.10914418818155326	0.09592470185980179	0.08495105240648576	0.09494096005694681	0.12036323332910752	0.08752241507887237	0.09132896130046962	0.07333323935174096	0.06773173845772605	0.08691529265467252	0.0820044470660003	0.10275288601220028	0.10832613134392054	0.09783875452848338	0.08741056907619103	0.08684124806223222	0.1050037809641037	0.09592251451316797	0.09592251451316797	0.09592251451316797	0.09592251451316797	0.09592251451316797	0.09592251451316797	0.09592251451316797	0.09592251451316797	0.09592251451316797	0.09592251451316797	0.09592251451316797	0.09592251451316797	0.09592251451316797	0.09592251451316797	0.09592251451316797	0.09592251451316797	0.09592251451316797	0.09592251451316797	0.09592251451316797	0.09592251451316797	0.09592251451316797
0.12234342844236606	0.1259273065461471	0.1092966870908594	0.10829540233014308	0.09240956068529199	0.07971730632157893	0.08876364539321686	0.10991469063500292	0.09890156058142248	0.12009435738771362	0.11808591137244653	0.1323107646307117	0.12816004795565447	0.10555388270184408	0.13872278286685058	0.13360062912986814	0.13544952043306605	0.14388842063566448	0.13840786102817512	0.07727276793568486	0.13722082204976924	0.1164629085520946	0.1268418653009319	0.1268418653009319	0.1268418653009319	0.1268418653009319	0.1268418653009319	0.1268418653009319	0.1268418653009319	0.1268418653009319	0.1268418653009319	0.1268418653009319	0.1268418653009319	0.1268418653009319	0.1268418653009319	0.1268418653009319	0.1268418653009319	0.1268418653009319	0.1268418653009319	0.1268418653009319	0.1268418653009319	0.1268418653009319	0.1268418653009319	0.1268418653009319	0.1268418653009319	0.1268418653009319	0.1268418653009319	0.1268418653009319	0.1268418653009319	0.1268418653009319
0.11363449688590586	0.10322710100420586	0.09545822511158299	0.09034127719327706	0.10872474255656187	0.0807475256741892	0.09308341029006528	0.1089554073779537	0.10061060928902639	0.0903429552116892	0.08595325942357944	0.08746327184611516	0.09449671772487012	0.09044011686523372	0.08659698977047069	0.09467804325541984	0.08782718030412383	0.08448263180694991	0.09229529570774679	0.08542578534560698	0.07952504421545889	0.0931898537351265	0.08000624694365144	0.0858594188883321	0.08943758274126982	0.09184737247590292	0.09064247760858637	0.09064247760858637	0.09064247760858637	0.09064247760858637	0.09064247760858637	0.09064247760858637	0.09064247760858637	0.09064247760858637	0.09064247760858637	0.09064247760858637	0.09064247760858637	0.09064247760858637	0.09064247760858637	0.09064247760858637	0.09064247760858637	0.09064247760858637	0.09064247760858637	0.09064247760858637	0.09064247760858637	0.09064247760858637	0.09064247760858637	0.09064247760858637	0.09064247760858637	0.09064247760858637
0.10465762456828816	0.08116130842788574	0.09842628343369927	0.08770432041324548	0.09708051735303551	0.07794298119860678	0.10752041665008955	0.09504137352725459	0.09535996584327223	0.13191302232892932	0.09104706181786029	0.11158584171790759	0.12179140190897753	0.08993175711339452	0.10539825551084714	0.07451801357343302	0.10861356790979478	0.10154416105211458	0.1075974008184158	0.10226728763486079	0.110657722924937	0.10569171431837945	0.08896808404537436	0.10243244469079205	0.09570026436808321	0.09570026436808321	0.09570026436808321	0.09570026436808321	0.09570026436808321	0.09570026436808321	0.09570026436808321	0.09570026436808321	0.09570026436808321	0.09570026436808321	0.09570026436808321	0.09570026436808321	0.09570026436808321	0.09570026436808321	0.09570026436808321	0.09570026436808321	0.09570026436808321	0.09570026436808321	0.09570026436808321	0.09570026436808321	0.09570026436808321	0.09570026436808321	0.09570026436808321	0.09570026436808321	0.09570026436808321	0.09570026436808321
0.10554847319071194	0.07973875281824785	0.1058944102447728	0.09767891705979917	0.10380461276849581	0.12087457413745685	0.08040117891186237	0.08911221331974248	0.08804963952298463	0.09673451413252378	0.08485250893739775	0.11256510518005194	0.07881984842270778	0.09101891889968733	0.09239983547631105	0.09836714455969907	0.09960738297903747	0.07446610630708768	0.076684235117246	0.06476510443200961	0.08402443857170983	0.0772811417151134	0.09058587556503647	0.10425662069875942	0.09742124813189795	0.09742124813189795	0.09742124813189795	0.09742124813189795	0.09742124813189795	0.09742124813189795	0.09742124813189795	0.09742124813189795	0.09742124813189795	0.09742124813189795	0.09742124813189795	0.09742124813189795	0.09742124813189795	0.09742124813189795	0.09742124813189795	0.09742124813189795	0.09742124813189795	0.09742124813189795	0.09742124813189795	0.09742124813189795	0.09742124813189795	0.09742124813189795	0.09742124813189795	0.09742124813189795	0.09742124813189795	0.09742124813189795
0.07674245398794227	0.048304999172235005	0.06556437549990224	0.05329251031948405	0.05678560236932525	0.05951155012118982	0.06395051236426252	0.06682094337949422	0.05959514125042386	0.07041743088341541	0.04876465626293442	0.07542893247202574	0.04547619540948985	0.04303324056108302	0.05719374736242797	0.05261562848551058	0.050397974821776416	0.07295213621130452	0.05306037976717593	0.0535982544012883	0.047908444849757016	0.06088491160434855	0.035268538768387835	0.04807672518636819	0.04807672518636819	0.04807672518636819	0.04807672518636819	0.04807672518636819	0.04807672518636819	0.04807672518636819	0.04807672518636819	0.04807672518636819	0.04807672518636819	0.04807672518636819	0.04807672518636819	0.04807672518636819	0.04807672518636819	0.04807672518636819	0.04807672518636819	0.04807672518636819	0.04807672518636819	0.04807672518636819	0.04807672518636819	0.04807672518636819	0.04807672518636819	0.04807672518636819	0.04807672518636819	0.04807672518636819	0.04807672518636819	0.04807672518636819
0.1055327303782586	0.08432067889732943	0.08055408281444815	0.10281780433643385	0.0873042446549714	0.09479675808918146	0.10959430598740151	0.09194506184167109	0.09566333817640627	0.08705555474759025	0.09012198600023186	0.08113723395915623	0.09867610306786051	0.08093060018105451	0.08902893224496045	0.09434571522960636	0.08436519073855381	0.09256263182943726	0.0822037903652096	0.08803969323979019	0.08752053335922917	0.08682153697118089	0.07647496418502095	0.08641393268737126	0.0814444484361961	0.0814444484361961	0.0814444484361961	0.0814444484361961	0.0814444484361961	0.0814444484361961	0.0814444484361961	0.0814444484361961	0.0814444484361961	0.0814444484361961	0.0814444484361961	0.0814444484361961	0.0814444484361961	0.0814444484361961	0.0814444484361961	0.0814444484361961	0.0814444484361961	0.0814444484361961	0.0814444484361961	0.0814444484361961	0.0814444484361961	0.0814444484361961	0.0814444484361961	0.0814444484361961	0.0814444484361961	0.0814444484361961
0.0756906335423025	0.0690111622289151	0.08299570550840125	0.07749114687442184	0.0966077810292314	0.08683264282225457	0.07668929724165167	0.07872624022143178	0.08660378797156651	0.10287189486505102	0.07363341898844006	0.06942703837048148	0.07417631162816282	0.08982895346255021	0.08562757925973824	0.0960703393921663	0.08618738865062504	0.09092177683308726	0.07205315802294382	0.09108818273393059	0.08891588710307459	0.08755569437540918	0.07895028939247818	0.06444562202324174	0.08057128948772461	0.0882736487572157	0.08351138185970006	0.07826393498138942	0.10956083296582692	0.08777449842112484	0.09866766569347588	0.09866766569347588	0.09866766569347588	0.09866766569347588	0.09866766569347588	0.09866766569347588	0.09866766569347588	0.09866766569347588	0.09866766569347588	0.09866766569347588	0.09866766569347588	0.09866766569347588	0.09866766569347588	0.09866766569347588	0.09866766569347588	0.09866766569347588	0.09866766569347588	0.09866766569347588	0.09866766569347588	0.09866766569347588
0.07015386955234473	0.059563160687150174	0.07199476960584304	0.07773956460669566	0.0638253597892221	0.06931721999731892	0.06814814165523025	0.06776905589697468	0.05901749749384057	0.0684194796196876	0.06735061408288893	0.06800407222090032	0.07453676913483806	0.07405069672619716	0.08050443410319558	0.07458482843120254	0.06414809063508112	0.06736935439257502	0.07077002306983911	0.07518539377909869	0.07894773400155347	0.05915214474063004	0.08173044802543192	0.0740853843183967	0.08176024431307173	0.05394771156357396	0.0852232170599783	0.06688633526802279	0.0761398461949857	0.07911817865518632	0.07370088016407572	0.07640952940963103	0.07640952940963103	0.07640952940963103	0.07640952940963103	0.07640952940963103	0.07640952940963103	0.07640952940963103	0.07640952940963103	0.07640952940963103	0.07640952940963103	0.07640952940963103	0.07640952940963103	0.07640952940963103	0.07640952940963103	0.07640952940963103	0.07640952940963103	0.07640952940963103	0.07640952940963103	0.07640952940963103
0.08036353904752662	0.09616451781934485	0.09295055444901157	0.06797050811913682	0.0660487661469438	0.08322571943383661	0.059049875961912746	0.0914423480474906	0.07802625889355468	0.104070653866899	0.09403161047716889	0.09382312490425365	0.0840363303432375	0.07419814230675141	0.07296420418748745	0.0934907259298536	0.08236574503115139	0.12113742821298602	0.10777109445220384	0.09993187393411375	0.09123525658972453	0.10277779490691065	0.09957634593119885	0.11906349536148585	0.08527891532665476	0.08921620231916406	0.10004919464039216	0.12346907783961997	0.10469843759833534	0.07983223478442687	0.0922653361913811	0.0922653361913811	0.0922653361913811	0.0922653361913811	0.0922653361913811	0.0922653361913811	0.0922653361913811	0.0922653361913811	0.0922653361913811	0.0922653361913811	0.0922653361913811	0.0922653361913811	0.0922653361913811	0.0922653361913811	0.0922653361913811	0.0922653361913811	0.0922653361913811	0.0922653361913811	0.0922653361913811	0.0922653361913811
0.08427095745899951	0.0810175645112125	0.06811105595516949	0.09214785694875331	0.07260890386013483	0.08113432928255133	0.06893127283798353	0.09722315712397038	0.07705454729905681	0.09176997518589396	0.09312243082993978	0.08967642092652554	0.09014028319986485	0.09365214170201734	0.08454085659819097	0.0941016760380407	0.08715035304050375	0.09229273889199294	0.08801498013675876	0.10168856834520204	0.09485177424098039	0.09485177424098039	0.09485177424098039	0.09485177424098039	0.09485177424098039	0.09485177424098039	0.09485177424098039	0.09485177424098039	0.09485177424098039	0.09485177424098039	0.09485177424098039	0.09485177424098039	0.09485177424098039	0.09485177424098039	0.09485177424098039	0.09485177424098039	0.09485177424098039	0.09485177424098039	0.09485177424098039	0.09485177424098039	0.09485177424098039	0.09485177424098039	0.09485177424098039	0.09485177424098039	0.09485177424098039	0.09485177424098039	0.09485177424098039	0.09485177424098039	0.09485177424098039	0.09485177424098039
0.11392941444932791	0.1176298578876528	0.11786343462337343	0.09926712538570635	0.10189013642616584	0.10655684674661721	0.10117048758710818	0.13802073584993754	0.09607516179197931	0.10488886465537073	0.10682318601441164	0.11744660144167343	0.10285010082300791	0.10816320755867498	0.07875681121141193	0.09289817662705539	0.10897186956318673	0.11075618157390146	0.11119444301662167	0.08890629206979636	0.11199342421274319	0.09639125806539818	0.12579821152229054	0.11279235659437536	0.12283461615366709	0.13134518704847806	0.09776278888904186	0.11455398796875997	0.11455398796875997	0.11455398796875997	0.11455398796875997	0.11455398796875997	0.11455398796875997	0.11455398796875997	0.11455398796875997	0.11455398796875997	0.11455398796875997	0.11455398796875997	0.11455398796875997	0.11455398796875997	0.11455398796875997	0.11455398796875997	0.11455398796875997	0.11455398796875997	0.11455398796875997	0.11455398796875997	0.11455398796875997	0.11455398796875997	0.11455398796875997	0.11455398796875997
0.08448772614812808	0.062346647500048695	0.06423188634373764	0.07651080855024324	0.07915894401050501	0.08670970639879379	0.0889296389059317	0.06018498168126078	0.058546364954180585	0.060504961149017496	0.06246541204257664	0.06424262950110565	0.07923511638029583	0.09326856268844445	0.07870026733908107	0.07005071575367888	0.07603292675457066	0.08018787460618336	0.06390710602252286	0.07319286929887253	0.09159778280932078	0.09193387739510415	0.06561692010153562	0.06721812249351741	0.07233801642673014	0.08056257832155532	0.08684973413422536	0.07922010673423006	0.08378227513284585	0.06898693130297895	0.07865340991306763	0.0872584243983054	0.08295591715568652	0.08295591715568652	0.08295591715568652	0.08295591715568652	0.08295591715568652	0.08295591715568652	0.08295591715568652	0.08295591715568652	0.08295591715568652	0.08295591715568652	0.08295591715568652	0.08295591715568652	0.08295591715568652	0.08295591715568652	0.08295591715568652	0.08295591715568652	0.08295591715568652	0.08295591715568652
0.32244033105443914	0.28016260883542154	0.287089883974576	0.14342326072192213	0.32571870925381463	0.39445778888805827	0.45888714276510834	0.3155960612476096	0.1812479433191264	0.26518775705249525	0.342160981652392	0.3959429783732671	0.41039226550378705	0.3275131526027711	0.31907431916453044	0.3232937358836508	0.3232937358836508	0.3232937358836508	0.3232937358836508	0.3232937358836508	0.3232937358836508	0.3232937358836508	0.3232937358836508	0.3232937358836508	0.3232937358836508	0.3232937358836508	0.3232937358836508	0.3232937358836508	0.3232937358836508	0.3232937358836508	0.3232937358836508	0.3232937358836508	0.3232937358836508	0.3232937358836508	0.3232937358836508	0.3232937358836508	0.3232937358836508	0.3232937358836508	0.3232937358836508	0.3232937358836508	0.3232937358836508	0.3232937358836508	0.3232937358836508	0.3232937358836508	0.3232937358836508	0.3232937358836508	0.3232937358836508	0.3232937358836508	0.3232937358836508	0.3232937358836508
0.08914407605297874	0.06796578462306582	0.08367557969703565	0.0692423474644897	0.07732979262003019	0.07513738681194121	0.08284991082381009	0.08044050494230164	0.07974433805699373	0.08000834887776924	0.08980103537162261	0.07465667170826344	0.0752243991046507	0.09503854627477436	0.09775802470278278	0.07266647134800425	0.07285288710169757	0.07920743384499225	0.07557777296636417	0.08874134088975791	0.08666526614776843	0.07697465444708945	0.07562575724063429	0.06930079470608129	0.07246327597335779	0.07246327597335779	0.07246327597335779	0.07246327597335779	0.07246327597335779	0.07246327597335779	0.07246327597335779	0.07246327597335779	0.07246327597335779	0.07246327597335779	0.07246327597335779	0.07246327597335779	0.07246327597335779	0.07246327597335779	0.07246327597335779	0.07246327597335779	0.07246327597335779	0.07246327597335779	0.07246327597335779	0.07246327597335779	0.07246327597335779	0.07246327597335779	0.07246327597335779	0.07246327597335779	0.07246327597335779	0.07246327597335779
0.11850121510900498	0.1710269658581526	0.16228483848028738	0.13002766700310128	0.14865143886261148	0.14993167805596577	0.14232024030863205	0.17857213175083994	0.13212968087829122	0.1874823623719754	0.1460581862818486	0.15239055967246457	0.14854013878884104	0.1921183225133841	0.17291437039304156	0.21779078214294362	0.12881846162041402	0.1546860336157686	0.12211519968429796	0.17544375880427884	0.17132994197541487	0.12855922746336534	0.1457246391963264	0.15850116048342144	0.15211289983987392	0.15211289983987392	0.15211289983987392	0.15211289983987392	0.15211289983987392	0.15211289983987392	0.15211289983987392	0.15211289983987392	0.15211289983987392	0.15211289983987392	0.15211289983987392	0.15211289983987392	0.15211289983987392	0.15211289983987392	0.15211289983987392	0.15211289983987392	0.15211289983987392	0.15211289983987392	0.15211289983987392	0.15211289983987392	0.15211289983987392	0.15211289983987392	0.15211289983987392	0.15211289983987392	0.15211289983987392	0.15211289983987392
0.09496980156401136	0.0954037555688178	0.11143237911131895	0.10816859891145372	0.11040429543507786	0.09341868326880946	0.10835314141701567	0.11888218527726416	0.09339527029513309	0.13152197611414335	0.1252776508209767	0.1100382920492017	0.12943137950387515	0.14743099065963458	0.1161557853585586	0.09440514375535776	0.12582210973786265	0.12555145277959054	0.1312894504759716	0.10531321365079288	0.12590177907649353	0.11107030655358982	0.13061369554288121	0.13487375943536414	0.14367587523767505	0.08596883557651591	0.10538291293801288	0.1207361382890969	0.12108591330678067	0.12973944555107983	0.12541267942893025	0.12541267942893025	0.12541267942893025	0.12541267942893025	0.12541267942893025	0.12541267942893025	0.12541267942893025	0.12541267942893025	0.12541267942893025	0.12541267942893025	0.12541267942893025	0.12541267942893025	0.12541267942893025	0.12541267942893025	0.12541267942893025	0.12541267942893025	0.12541267942893025	0.12541267942893025	0.12541267942893025	0.12541267942893025
0.0862634244516474	0.07665532605621096	0.07686509772418036	0.08621472539632778	0.07417940512555739	0.06698339273378368	0.08402606358150837	0.0818215131602945	0.08798453067333743	0.10195984433717416	0.09449445871960005	0.10466344940713053	0.1186843347719757	0.11167389208955313	0.11167389208955313	0.11167389208955313	0.11167389208955313	0.11167389208955313	0.11167389208955313	0.11167389208955313	0.11167389208955313	0.11167389208955313	0.11167389208955313	0.11167389208955313	0.11167389208955313	0.11167389208955313	0.11167389208955313	0.11167389208955313	0.11167389208955313	0.11167389208955313	0.11167389208955313	0.11167389208955313	0.11167389208955313	0.11167389208955313	0.11167389208955313	0.11167389208955313	0.11167389208955313	0.11167389208955313	0.11167389208955313	0.11167389208955313	0.11167389208955313	0.11167389208955313	0.11167389208955313	0.11167389208955313	0.11167389208955313	0.11167389208955313	0.11167389208955313	0.11167389208955313	0.11167389208955313	0.11167389208955313
0.12251782211873966	0.10214747518939696	0.11275325165981641	0.1081167593833574	0.1288272948581102	0.0981159724725746	0.09846545007954155	0.1095117155492953	0.10636842246782877	0.1347975814649678	0.11538058830245519	0.11850499621567966	0.0925199767417232	0.07964685463812114	0.10553877783199375	0.08249965252244951	0.11227288748564565	0.0948055490487315	0.11460863101774713	0.11590757844965639	0.10507209931246207	0.0762197448794848	0.11429081967411008	0.11684655186025202	0.09751713218158851	0.10718184202092026	0.10718184202092026	0.10718184202092026	0.10718184202092026	0.10718184202092026	0.10718184202092026	0.10718184202092026	0.10718184202092026	0.10718184202092026	0.10718184202092026	0.10718184202092026	0.10718184202092026	0.10718184202092026	0.10718184202092026	0.10718184202092026	0.10718184202092026	0.10718184202092026	0.10718184202092026	0.10718184202092026	0.10718184202092026	0.10718184202092026	0.10718184202092026	0.10718184202092026	0.10718184202092026	0.10718184202092026
0.116868957393625	0.06648300891461818	0.09382092366032559	0.07768747847498074	0.07867314352034167	0.07944114222056302	0.0970364929027139	0.07196840579275379	0.09274473790415218	0.07396412076499123	0.07508752233584379	0.09783758035051125	0.08643347585900664	0.09346202986362173	0.09501204229722292	0.0888978665241192	0.08523647280372959	0.07353148987168845	0.08756227080402458	0.08837665727354287	0.09408220823540316	0.09398753202368364	0.08798451223947724	0.08656750088373742	0.08568019879948245	0.2426849218340367	0.16418256031675957	0.16418256031675957	0.16418256031675957	0.16418256031675957	0.16418256031675957	0.16418256031675957	0.16418256031675957	0.16418256031675957	0.16418256031675957	0.16418256031675957	0.16418256031675957	0.16418256031675957	0.16418256031675957	0.16418256031675957	0.16418256031675957	0.16418256031675957	0.16418256031675957	0.16418256031675957	0.16418256031675957	0.16418256031675957	0.16418256031675957	0.16418256031675957	0.16418256031675957	0.16418256031675957
0.10975195926716984	0.20013183566550963	0.15382710769323932	0.2058558229408448	0.13682530509795424	0.17047013340173467	0.22917915609634446	0.21915310632386695	0.12921595186098378	0.22808958628380735	0.21650534664167928	0.1861005127397051	0.24259216193635827	0.2058777659224813	0.2073881737471741	0.2568502253296693	0.2532733671684311	0.2386124986051379	0.21055062676234018	0.2414333835546726	0.1819487068689781	0.24338728294255507	0.24074896919266994	0.2515327524502267	0.26730345991089616	0.20786464997490373	0.23758405494289997	0.23758405494289997	0.23758405494289997	0.23758405494289997	0.23758405494289997	0.23758405494289997	0.23758405494289997	0.23758405494289997	0.23758405494289997	0.23758405494289997	0.23758405494289997	0.23758405494289997	0.23758405494289997	0.23758405494289997	0.23758405494289997	0.23758405494289997	0.23758405494289997	0.23758405494289997	0.23758405494289997	0.23758405494289997	0.23758405494289997	0.23758405494289997	0.23758405494289997	0.23758405494289997
0.0661720686927423	0.07677039292425392	0.06820561572949164	0.06448812676119789	0.06028222007178689	0.06591224434008042	0.0649731826763631	0.05844046072525793	0.07047677705089865	0.05670120066888498	0.058790550811074774	0.054482613984472454	0.05444030573521953	0.0688697811623126	0.06763558530088448	0.0656069825135274	0.0679253934071385	0.06517622376401673	0.06593199460747645	0.08152979268975652	0.062478885401603054	0.06299248092486812	0.05835022089690988	0.06439302094111131	0.057983302730643366	0.06617187723075738	0.06207758998070037	0.06207758998070037	0.06207758998070037	0.06207758998070037	0.06207758998070037	0.06207758998070037	0.06207758998070037	0.06207758998070037	0.06207758998070037	0.06207758998070037	0.06207758998070037	0.06207758998070037	0.06207758998070037	0.06207758998070037	0.06207758998070037	0.06207758998070037	0.06207758998070037	0.06207758998070037	0.06207758998070037	0.06207758998070037	0.06207758998070037	0.06207758998070037	0.06207758998070037	0.06207758998070037
0.08407102402169368	0.10097332203052362	0.09480059784188333	0.0922759818261928	0.09029590410900683	0.0903976648756701	0.11165055301758252	0.10297793188690135	0.09801509697160693	0.07732680749370226	0.08169296017464785	0.10493461976059819	0.11689807545383159	0.09234089242729676	0.10575665033145794	0.10404051197234372	0.11214194945591635	0.12571231177001518	0.09570748481142746	0.09676392214911303	0.10994297615069773	0.10793805413325368	0.1043961435274114	0.1132507199499474	0.08954791877870658	0.10139931936432699	0.10139931936432699	0.10139931936432699	0.10139931936432699	0.10139931936432699	0.10139931936432699	0.10139931936432699	0.10139931936432699	0.10139931936432699	0.10139931936432699	0.10139931936432699	0.10139931936432699	0.10139931936432699	0.10139931936432699	0.10139931936432699	0.10139931936432699	0.10139931936432699	0.10139931936432699	0.10139931936432699	0.10139931936432699	0.10139931936432699	0.10139931936432699	0.10139931936432699	0.10139931936432699	0.10139931936432699
0.12556474580456475	0.17730237141083893	0.13971180749367548	0.13419055110717953	0.14016491219803748	0.10994443784932786	0.1651115578483562	0.12270536301565961	0.13851948280507717	0.1313161569986681	0.1293781175324707	0.1633592139937134	0.12662396886882515	0.1397262890140565	0.1428916034771204	0.13460061278628072	0.1504099370345628	0.13063387808133106	0.13993374776667208	0.1263656892607879	0.12121281673338563	0.12263661966232842	0.1457396104326085	0.12408371047025278	0.13428632035295662	0.1291850154116047	0.1291850154116047	0.1291850154116047	0.1291850154116047	0.1291850154116047	0.1291850154116047	0.1291850154116047	0.1291850154116047	0.1291850154116047	0.1291850154116047	0.1291850154116047	0.1291850154116047	0.1291850154116047	0.1291850154116047	0.1291850154116047	0.1291850154116047	0.1291850154116047	0.1291850154116047	0.1291850154116047	0.1291850154116047	0.1291850154116047	0.1291850154116047	0.1291850154116047	0.1291850154116047	0.1291850154116047
0.09062202486301407	0.06729905542936337	0.05947361502653078	0.0767106781918497	0.05336626446979401	0.07028551336209976	0.06729206753619027	0.05930713542601631	0.07311426320513852	0.06094638461393326	0.07608778166293549	0.059682142657892866	0.0692957672386021	0.07790151910669847	0.07474179669129372	0.051049828074468215	0.07775656659136701	0.055011527441869816	0.07008689041372751	0.07820617984235695	0.07597846496972682	0.07029522116897684	0.057544675433565264	0.07955653431965087	0.07769195878319751	0.07862424655142419	0.07862424655142419	0.07862424655142419	0.07862424655142419	0.07862424655142419	0.07862424655142419	0.07862424655142419	0.07862424655142419	0.07862424655142419	0.07862424655142419	0.07862424655142419	0.07862424655142419	0.07862424655142419	0.07862424655142419	0.07862424655142419	0.07862424655142419	0.07862424655142419	0.07862424655142419	0.07862424655142419	0.07862424655142419	0.07862424655142419	0.07862424655142419	0.07862424655142419	0.07862424655142419	0.07862424655142419
0.1264437269230402	0.11642659131439474	0.12079964629681858	0.12262809678880278	0.09745111939618	0.09759945283284702	0.10320800800651268	0.11321511104103223	0.161121396788044	0.11151443980050368	0.10428419901511812	0.1447275234060426	0.13082804687425184	0.12497789108247322	0.14120462939767298	0.12656170198318725	0.1348746488737518	0.1302024833832402	0.10490428574175716	0.1190758602743504	0.11199007300805378	0.11199007300805378	0.11199007300805378	0.11199007300805378	0.11199007300805378	0.11199007300805378	0.11199007300805378	0.11199007300805378	0.11199007300805378	0.11199007300805378	0.11199007300805378	0.11199007300805378	0.11199007300805378	0.11199007300805378	0.11199007300805378	0.11199007300805378	0.11199007300805378	0.11199007300805378	0.11199007300805378	0.11199007300805378	0.11199007300805378	0.11199007300805378	0.11199007300805378	0.11199007300805378	0.11199007300805378	0.11199007300805378	0.11199007300805378	0.11199007300805378	0.11199007300805378	0.11199007300805378
0.05953857758987942	0.05579086660742878	0.05555567910202281	0.049830237439829866	0.050634302216967846	0.062089606055730946	0.05900055354545129	0.04841596491558852	0.04925649644255806	0.057939785329367284	0.06093239470534961	0.05835553043418717	0.04706299653378878	0.05139465015891509	0.05519337657162965	0.06174478626088998	0.06500252970638773	0.050041870392268956	0.06050007483944049	0.06024325728755414	0.06037166606349732	0.06037166606349732	0.06037166606349732	0.06037166606349732	0.06037166606349732	0.06037166606349732	0.06037166606349732	0.06037166606349732	0.06037166606349732	0.06037166606349732	0.06037166606349732	0.06037166606349732	0.06037166606349732	0.06037166606349732	0.06037166606349732	0.06037166606349732	0.06037166606349732	0.06037166606349732	0.06037166606349732	0.06037166606349732	0.06037166606349732	0.06037166606349732	0.06037166606349732	0.06037166606349732	0.06037166606349732	0.06037166606349732	0.06037166606349732	0.06037166606349732	0.06037166606349732	0.06037166606349732
0.21634839876457054	0.10097156457472643	0.09010265481666586	0.14052101500036707	0.06690943843229111	0.14144660921232932	0.17899866046460752	0.2331226469194241	0.13207238323026974	0.22621098696681374	0.14790679946315868	0.19687534531669537	0.21346841654186102	0.19254675669365326	0.2274199134217754	0.16064396514406595	0.1586097559009158	0.19052941652614055	0.1484104376957932	0.3075574302226772	0.1732013975927738	0.18878766582861056	0.22955664188319774	0.1698527204073721	0.184456115174776	0.19856740389422736	0.16906125310206688	0.18381432849814713	0.18381432849814713	0.18381432849814713	0.18381432849814713	0.18381432849814713	0.18381432849814713	0.18381432849814713	0.18381432849814713	0.18381432849814713	0.18381432849814713	0.18381432849814713	0.18381432849814713	0.18381432849814713	0.18381432849814713	0.18381432849814713	0.18381432849814713	0.18381432849814713	0.18381432849814713	0.18381432849814713	0.18381432849814713	0.18381432849814713	0.18381432849814713	0.18381432849814713
0.11025720333187645	0.11502015544665396	0.10360104240731725	0.09340749014080278	0.09771505842070105	0.1284245361246308	0.086308796658538	0.10924728817546094	0.1290452388131158	0.08716627249800024	0.0949071245072231	0.10406968078707693	0.12837437078850972	0.08908533244247736	0.09869806363740269	0.1044335049701449	0.07986260834743125	0.14114073547530004	0.09312249279318494	0.09101578035496208	0.12564119049042358	0.10829078877425188	0.1382506953064025	0.1383442037092726	0.13829744950783754	0.13829744950783754	0.13829744950783754	0.13829744950783754	0.13829744950783754	0.13829744950783754	0.13829744950783754	0.13829744950783754	0.13829744950783754	0.13829744950783754	0.13829744950783754	0.13829744950783754	0.13829744950783754	0.13829744950783754	0.13829744950783754	0.13829744950783754	0.13829744950783754	0.13829744950783754	0.13829744950783754	0.13829744950783754	0.13829744950783754	0.13829744950783754	0.13829744950783754	0.13829744950783754	0.13829744950783754	0.13829744950783754
0.09209428642341211	0.12995384500963605	0.11231604527561544	0.11530731814623411	0.09233495599565254	0.10536304867919855	0.09239814436571801	0.07719502500441883	0.09656993062887172	0.0959712294677741	0.10151056599836532	0.10641131616486241	0.10340770028201503	0.09999560493740525	0.1212408796990506	0.10785543942800152	0.11074706044452917	0.11485626713915435	0.11228682648056297	0.09674062376994681	0.11359100761937935	0.10223168831005566	0.11264074336933146	0.1133324076494233	0.08218519592239804	0.11792900876179577	0.1000571023420969	0.1000571023420969	0.1000571023420969	0.1000571023420969	0.1000571023420969	0.1000571023420969	0.1000571023420969	0.1000571023420969	0.1000571023420969	0.1000571023420969	0.1000571023420969	0.1000571023420969	0.1000571023420969	0.1000571023420969	0.1000571023420969	0.1000571023420969	0.1000571023420969	0.1000571023420969	0.1000571023420969	0.1000571023420969	0.1000571023420969	0.1000571023420969	0.1000571023420969	0.1000571023420969
0.18568549719891198	0.1104753372087353	0.07107206867376124	0.16106155457438148	0.06087345353996029	0.11136202993742177	0.09733889238420239	0.17703050775857396	0.13588848373721518	0.10309211801852786	0.1187539312282514	0.14688311962996672	0.13535606927011506	0.15313834674190993	0.10082592644863513	0.12713271514372002	0.11362452248786446	0.12379014094803291	0.11330910720750015	0.10974521675170346	0.10876400682048959	0.1255993268134176	0.08129055147065055	0.10344493914203408	0.10344493914203408	0.10344493914203408	0.10344493914203408	0.10344493914203408	0.10344493914203408	0.10344493914203408	0.10344493914203408	0.10344493914203408	0.10344493914203408	0.10344493914203408	0.10344493914203408	0.10344493914203408	0.10344493914203408	0.10344493914203408	0.10344493914203408	0.10344493914203408	0.10344493914203408	0.10344493914203408	0.10344493914203408	0.10344493914203408	0.10344493914203408	0.10344493914203408	0.10344493914203408	0.10344493914203408	0.10344493914203408	0.10344493914203408
0.10241946218642525	0.08811675340062262	0.08226946703647234	0.1009506070078284	0.09200336642982643	0.09287882183588667	0.08730778679117564	0.09155379855059238	0.09369544674616555	0.08155773068448384	0.08035763924467514	0.09132693088509244	0.08920725847082997	0.09694750740443926	0.09029996997959021	0.09182671785443604	0.08476954610884598	0.08285401352867938	0.08463327291433596	0.07730348399175288	0.08764432139490942	0.08247390269333116	0.08247390269333116	0.08247390269333116	0.08247390269333116	0.08247390269333116	0.08247390269333116	0.08247390269333116	0.08247390269333116	0.08247390269333116	0.08247390269333116	0.08247390269333116	0.08247390269333116	0.08247390269333116	0.08247390269333116	0.08247390269333116	0.08247390269333116	0.08247390269333116	0.08247390269333116	0.08247390269333116	0.08247390269333116	0.08247390269333116	0.08247390269333116	0.08247390269333116	0.08247390269333116	0.08247390269333116	0.08247390269333116	0.08247390269333116	0.08247390269333116	0.08247390269333116
0.0771132254481305	0.06966519934140121	0.07310151755838074	0.0798338696403457	0.08099192528160569	0.06829545320547689	0.061544029390460095	0.0790227011543897	0.07800638751252786	0.07973701344216637	0.08394827422418745	0.07056070156010745	0.07885065318328753	0.08355565791773173	0.0757344897727928	0.08323422877394182	0.07963127577134978	0.08872989800424887	0.0670277495198955	0.09036636030354657	0.07286633013988825	0.07348578292284949	0.07726959695436257	0.08918889552594662	0.0720765018861139	0.07368579807731325	0.07650101754881497	0.07495243111696505	0.07063867336924916	0.06823408288281349	0.07193305957117496	0.0730450411952656	0.15467001445914255	0.11385752782720408	0.11385752782720408	0.11385752782720408	0.11385752782720408	0.11385752782720408	0.11385752782720408	0.11385752782720408	0.11385752782720408	0.11385752782720408	0.11385752782720408	0.11385752782720408	0.11385752782720408	0.11385752782720408	0.11385752782720408	0.11385752782720408	0.11385752782720408	0.11385752782720408
0.08462402617328171	0.09053284685048969	0.09428502655507405	0.10171019046200323	0.08878567207918926	0.08645246788353193	0.08999129384684222	0.08114796316977078	0.08910788716049489	0.09014856732101877	0.09595559656250595	0.09645341117264167	0.0843117081655029	0.09802674326987447	0.1079572381222106	0.08573580636505572	0.10802547654722701	0.10306661583846624	0.0914887335036578	0.09419720851351063	0.08136071871198775	0.09205062702484294	0.10107198322590669	0.09232460715537034	0.0929821842715244	0.09866546475714681	0.08764829021849532	0.10074535453253058	0.08592673651031194	0.09362533643132272	0.0938981683949105	0.08907944799365979	0.09250904898922374	0.09079424849144177	0.09079424849144177	0.09079424849144177	0.09079424849144177	0.09079424849144177	0.09079424849144177	0.09079424849144177	0.09079424849144177	0.09079424849144177	0.09079424849144177	0.09079424849144177	0.09079424849144177	0.09079424849144177	0.09079424849144177	0.09079424849144177	0.09079424849144177	0.09079424849144177
0.11846732469266945	0.09545439510957336	0.10610398899640616	0.08969931977133684	0.08563996828749115	0.08997439337968119	0.0855511637379394	0.11616024788169953	0.09447616489105419	0.09756025144399647	0.08872470228509534	0.10495203174983138	0.08821797329227483	0.09769709508799931	0.09723040380021346	0.0810703748697919	0.09344320049389244	0.08388936111552787	0.08647878164536531	0.07776699444545662	0.09610123054025034	0.08693411249285349	0.08693411249285349	0.08693411249285349	0.08693411249285349	0.08693411249285349	0.08693411249285349	0.08693411249285349	0.08693411249285349	0.08693411249285349	0.08693411249285349	0.08693411249285349	0.08693411249285349	0.08693411249285349	0.08693411249285349	0.08693411249285349	0.08693411249285349	0.08693411249285349	0.08693411249285349	0.08693411249285349	0.08693411249285349	0.08693411249285349	0.08693411249285349	0.08693411249285349	0.08693411249285349	0.08693411249285349	0.08693411249285349	0.08693411249285349	0.08693411249285349	0.08693411249285349
0.08528131166315779	0.05629683408526068	0.048624517280034044	0.043937440960396014	0.06160769556292428	0.06367935196077097	0.07524314484889268	0.0653378157494916	0.0625649764104305	0.043335218688833894	0.07251024885206285	0.05982856030107603	0.061813821283749314	0.053592245275332316	0.0583172935294187	0.07948509917536378	0.06848679832774965	0.05713086004594355	0.06072903183439505	0.04972774224941694	0.053862901816206586	0.09707214554550407	0.057417752149897576	0.04487919440776136	0.05114847327882946	0.05114847327882946	0.05114847327882946	0.05114847327882946	0.05114847327882946	0.05114847327882946	0.05114847327882946	0.05114847327882946	0.05114847327882946	0.05114847327882946	0.05114847327882946	0.05114847327882946	0.05114847327882946	0.05114847327882946	0.05114847327882946	0.05114847327882946	0.05114847327882946	0.05114847327882946	0.05114847327882946	0.05114847327882946	0.05114847327882946	0.05114847327882946	0.05114847327882946	0.05114847327882946	0.05114847327882946	0.05114847327882946
0.11945928660568209	0.11351834006208461	0.11319988325737732	0.13604180481425004	0.08114577638236602	0.10986970664098135	0.11617765672498333	0.08880457072851815	0.08876635915394838	0.12029833504039698	0.10480760304162665	0.12263653598127051	0.10400682901699858	0.11456765138334188	0.12665876663271664	0.12075185505908023	0.11549197329110046	0.1291985172247685	0.13700043015405222	0.10012161599905343	0.12728337133550188	0.08261400331966684	0.11471783241972527	0.09771330560202567	0.09347881367073971	0.13437200694607984	0.11392541030840977	0.11392541030840977	0.11392541030840977	0.11392541030840977	0.11392541030840977	0.11392541030840977	0.11392541030840977	0.11392541030840977	0.11392541030840977	0.11392541030840977	0.11392541030840977	0.11392541030840977	0.11392541030840977	0.11392541030840977	0.11392541030840977	0.11392541030840977	0.11392541030840977	0.11392541030840977	0.11392541030840977	0.11392541030840977	0.11392541030840977	0.11392541030840977	0.11392541030840977	0.11392541030840977
0.08058471828403758	0.07576968945869268	0.0775891623963325	0.07973494727259166	0.08187475274068184	0.07985232383581446	0.07103531340118455	0.07751621800726251	0.0852952136454484	0.0877914179962528	0.08285338349339257	0.0840768324709714	0.07146315173003075	0.06682256126811467	0.0743356760586275	0.08501583313262777	0.07259866981319478	0.07839460652003832	0.08293583565823899	0.07109599441021562	0.0770159150342273	0.0770159150342273	0.0770159150342273	0.0770159150342273	0.0770159150342273	0.0770159150342273	0.0770159150342273	0.0770159150342273	0.0770159150342273	0.0770159150342273	0.0770159150342273	0.0770159150342273	0.0770159150342273	0.0770159150342273	0.0770159150342273	0.0770159150342273	0.0770159150342273	0.0770159150342273	0.0770159150342273	0.0770159150342273	0.0770159150342273	0.0770159150342273	0.0770159150342273	0.0770159150342273	0.0770159150342273	0.0770159150342273	0.0770159150342273	0.0770159150342273	0.0770159150342273	0.0770159150342273
0.06860003409410059	0.07286477979004029	0.06714628286321127	0.08263162255969068	0.07233105440434875	0.07851605567401637	0.07173522603871056	0.07697976819560501	0.06874022799077519	0.06826081515673738	0.084821212310798	0.06198311131658368	0.08027010873703534	0.06463818388807487	0.08510036341151632	0.06823263014111197	0.07100198271469298	0.07233058620603662	0.06166540155907894	0.08531291910810121	0.08710546694962376	0.0863494697634698	0.08672746835654678	0.08672746835654678	0.08672746835654678	0.08672746835654678	0.08672746835654678	0.08672746835654678	0.08672746835654678	0.08672746835654678	0.08672746835654678	0.08672746835654678	0.08672746835654678	0.08672746835654678	0.08672746835654678	0.08672746835654678	0.08672746835654678	0.08672746835654678	0.08672746835654678	0.08672746835654678	0.08672746835654678	0.08672746835654678	0.08672746835654678	0.08672746835654678	0.08672746835654678	0.08672746835654678	0.08672746835654678	0.08672746835654678	0.08672746835654678	0.08672746835654678
0.1526919781843087	0.12201137583413715	0.1288978219307737	0.1433151935251575	0.11045440802466389	0.12427980440882166	0.11374756209452315	0.1062782968685335	0.1314127252506108	0.14023601259087615	0.11944274936871294	0.09188353845073659	0.12801886096590992	0.12307988004748632	0.13843134339054317	0.1006021709649622	0.15627058636290395	0.1391040975559544	0.1410531135333221	0.17721109050313907	0.15913210201823058	0.15913210201823058	0.15913210201823058	0.15913210201823058	0.15913210201823058	0.15913210201823058	0.15913210201823058	0.15913210201823058	0.15913210201823058	0.15913210201823058	0.15913210201823058	0.15913210201823058	0.15913210201823058	0.15913210201823058	0.15913210201823058	0.15913210201823058	0.15913210201823058	0.15913210201823058	0.15913210201823058	0.15913210201823058	0.15913210201823058	0.15913210201823058	0.15913210201823058	0.15913210201823058	0.15913210201823058	0.15913210201823058	0.15913210201823058	0.15913210201823058	0.15913210201823058	0.15913210201823058
0.19011768754652106	0.14514565280312242	0.1353153357866893	0.11802162838963184	0.10672649267691613	0.13359720400921773	0.09800020439733673	0.1214459713004646	0.12062361550572102	0.11782920719507806	0.1283489433364822	0.10092393739302041	0.1357166952357952	0.131580806907011	0.12632172684136467	0.11532218298480057	0.1650607096166671	0.11618713808843535	0.12728490384705074	0.1264429500563205	0.13320142146806035	0.10562138563795392	0.1325462293384822	0.11908380748821806	0.11908380748821806	0.11908380748821806	0.11908380748821806	0.11908380748821806	0.11908380748821806	0.11908380748821806	0.11908380748821806	0.11908380748821806	0.11908380748821806	0.11908380748821806	0.11908380748821806	0.11908380748821806	0.11908380748821806	0.11908380748821806	0.11908380748821806	0.11908380748821806	0.11908380748821806	0.11908380748821806	0.11908380748821806	0.11908380748821806	0.11908380748821806	0.11908380748821806	0.11908380748821806	0.11908380748821806	0.11908380748821806	0.11908380748821806
0.13219301660841795	0.11885019933275949	0.11133511508782638	0.09545571663096515	0.10701923730279879	0.0895495478534499	0.09759906712906839	0.08138311685224647	0.09090914071929228	0.10709718008641313	0.09726513155581938	0.11501731794654932	0.10046808892284101	0.08697829070741313	0.09422573258939852	0.12360899851871182	0.11506875438730849	0.09794592211170637	0.10120071312390949	0.0834213551302431	0.11136114241950146	0.09680988472418844	0.10408551357184495	0.10408551357184495	0.10408551357184495	0.10408551357184495	0.10408551357184495	0.10408551357184495	0.10408551357184495	0.10408551357184495	0.10408551357184495	0.10408551357184495	0.10408551357184495	0.10408551357184495	0.10408551357184495	0.10408551357184495	0.10408551357184495	0.10408551357184495	0.10408551357184495	0.10408551357184495	0.10408551357184495	0.10408551357184495	0.10408551357184495	0.10408551357184495	0.10408551357184495	0.10408551357184495	0.10408551357184495	0.10408551357184495	0.10408551357184495	0.10408551357184495
0.1063058399996423	0.108494674377716	0.1412874918269369	0.11320462147090447	0.12966538249794907	0.13797493896018126	0.13705566513037787	0.11793770563759595	0.11827006367907199	0.11942278588633316	0.10829806498409622	0.1293856875914412	0.13080748603626077	0.13210674749334847	0.12507388548330997	0.11563756949756906	0.12631794247708403	0.12995788907069453	0.12915322744102545	0.1153921113694444	0.14937450414914424	0.11971311123664514	0.1387264806320706	0.11905936418440417	0.14198922437176575	0.10792050094875298	0.13197810975496818	0.10827029175661208	0.11411199887072818	0.1391818707105251	0.2094630804061407	0.17432247555833288	0.17432247555833288	0.17432247555833288	0.17432247555833288	0.17432247555833288	0.17432247555833288	0.17432247555833288	0.17432247555833288	0.17432247555833288	0.17432247555833288	0.17432247555833288	0.17432247555833288	0.17432247555833288	0.17432247555833288	0.17432247555833288	0.17432247555833288	0.17432247555833288	0.17432247555833288	0.17432247555833288
0.09593168643828966	0.10036042817628094	0.07090217253379089	0.08310953695013658	0.0945611197494146	0.09921711255011001	0.08820552007869407	0.0859331289383156	0.10651987178539903	0.08502870936438824	0.09471979036081855	0.08749786782171085	0.09655872869347823	0.11496147143341993	0.07364846028556844	0.07647853422534955	0.1089805495300823	0.0940040736635547	0.06779174783417968	0.08937731029517682	0.0934569784387734	0.10738865414144609	0.10691551909851187	0.08796847390552552	0.07530229598121867	0.10666343146637582	0.10619437337910043	0.08441206967806257	0.07686084920218576	0.10540041375499225	0.09225406919269574	0.098827241473844	0.098827241473844	0.098827241473844	0.098827241473844	0.098827241473844	0.098827241473844	0.098827241473844	0.098827241473844	0.098827241473844	0.098827241473844	0.098827241473844	0.098827241473844	0.098827241473844	0.098827241473844	0.098827241473844	0.098827241473844	0.098827241473844	0.098827241473844	0.098827241473844
0.13146220528431551	0.15923259037161944	0.12037734722464895	0.1408871252162389	0.0877608481104072	0.12350003300177849	0.14706781244038863	0.1511543664893675	0.12250870801288771	0.10580267874892396	0.09563439045735324	0.17690753290720743	0.09813302882991752	0.14104877359442042	0.1305390832046091	0.10361058532956426	0.1259104801238325	0.1226088062676768	0.15339683799793813	0.13087670356326386	0.11910304207758826	0.12498987282042606	0.12498987282042606	0.12498987282042606	0.12498987282042606	0.12498987282042606	0.12498987282042606	0.12498987282042606	0.12498987282042606	0.12498987282042606	0.12498987282042606	0.12498987282042606	0.12498987282042606	0.12498987282042606	0.12498987282042606	0.12498987282042606	0.12498987282042606	0.12498987282042606	0.12498987282042606	0.12498987282042606	0.12498987282042606	0.12498987282042606	0.12498987282042606	0.12498987282042606	0.12498987282042606	0.12498987282042606	0.12498987282042606	0.12498987282042606	0.12498987282042606	0.12498987282042606
0.08077550813004473	0.9279123572395315	0.02124436343955316	0.4828338001921537	0.8313441344141512	0.0	0.0	0.63592987510074	0.22360193328378009	0.7878193387004868	0.7508628897474877	0.5376047570099936	0.4336953865360842	0.6452355777144685	0.3120147602594216	0.02124436343955316	0.4676554260212165	0.7254555640071676	0.539018028021552	0.00123963682243818	0.8951026808874665	0.4481711588549523	0.4481711588549523	0.4481711588549523	0.4481711588549523	0.4481711588549523	0.4481711588549523	0.4481711588549523	0.4481711588549523	0.4481711588549523	0.4481711588549523	0.4481711588549523	0.4481711588549523	0.4481711588549523	0.4481711588549523	0.4481711588549523	0.4481711588549523	0.4481711588549523	0.4481711588549523	0.4481711588549523	0.4481711588549523	0.4481711588549523	0.4481711588549523	0.4481711588549523	0.4481711588549523	0.4481711588549523	0.4481711588549523	0.4481711588549523	0.4481711588549523	0.4481711588549523
0.08123962979410611	0.07375661115063954	0.1064618292588794	0.08465406600598037	0.10176040958613988	0.09022101412617242	0.09045579946135592	0.10777721796322864	0.09541201029941843	0.0910546278250013	0.10802380320229941	0.08391094329791639	0.10819582769132984	0.10066637508243977	0.08813727021574518	0.12811884160166198	0.0968541563894692	0.10403777611135942	0.07285450566318905	0.10924468442196618	0.10078862705166167	0.08848917821095086	0.08830211853394866	0.0955144292227971	0.06981981234634448	0.09247978383352079	0.08919223599962715	0.10469778540939512	0.11521025283346131	0.10995401912142821	0.10995401912142821	0.10995401912142821	0.10995401912142821	0.10995401912142821	0.10995401912142821	0.10995401912142821	0.10995401912142821	0.10995401912142821	0.10995401912142821	0.10995401912142821	0.10995401912142821	0.10995401912142821	0.10995401912142821	0.10995401912142821	0.10995401912142821	0.10995401912142821	0.10995401912142821	0.10995401912142821	0.10995401912142821	0.10995401912142821
0.12008611239763876	0.08991826337370895	0.08587154219299048	0.08532169596146337	0.10000293533337515	0.10521995924325656	0.10594715509280449	0.08997302621817616	0.08918245779330362	0.11813518907577274	0.10267653617601649	0.0985366477382055	0.09687017162815872	0.10625882065163512	0.10202426303591158	0.11400103148607366	0.09195888125228327	0.11583745899249111	0.11310168112965617	0.09802115460346411	0.09388998636341667	0.12188604646052022	0.12194396265890102	0.08383387146849484	0.11892183107270753	0.10830786993475941	0.10560059876526705	0.1196850923525891	0.09534020289966855	0.12485618305451952	0.10355834344863143	0.0936156403811521	0.12513108571568363	0.10383543236606821	0.11581043317969052	0.10982293277287936	0.10982293277287936	0.10982293277287936	0.10982293277287936	0.10982293277287936	0.10982293277287936	0.10982293277287936	0.10982293277287936	0.10982293277287936	0.10982293277287936	0.10982293277287936	0.10982293277287936	0.10982293277287936	0.10982293277287936	0.10982293277287936
0.07179771744573368	0.07369706287327152	0.04630863337687502	0.06304554362877532	0.07899818654828963	0.06644461188607466	0.06393284688803165	0.062091508897793656	0.08063842493332789	0.07213039256095731	0.07574554086261166	0.06611412471324202	0.07690658622801724	0.05173132105447329	0.06499651064656531	0.07480589230958021	0.07197926536409187	0.05799405643572858	0.08673620190942455	0.06712597848940205	0.08378230498456996	0.07765070572298001	0.07393962296925635	0.08945536656889044	0.07832177050044319	0.06773931529699033	0.0766685947753783	0.08595905493123197	0.0899340207572193	0.0895904622132268	0.07409857732625934	0.0692726109393452	0.081244135409563	0.057901417030005044	0.06276110960756448	0.07211770611042068	0.08036752257864417	0.07879815793078436	0.08715849623706134	0.08581502915364585	0.08648676269535359	0.08648676269535359	0.08648676269535359	0.08648676269535359	0.08648676269535359	0.08648676269535359	0.08648676269535359	0.08648676269535359	0.08648676269535359	0.08648676269535359
0.09853796969383188	0.11174454241650365	0.09374877234664203	0.09986565766076846	0.08360004904519558	0.08488673281231164	0.09495442604432956	0.09020688596597007	0.08776666900388427	0.08508245377950108	0.09846196629230362	0.09396093580234356	0.07568640680826967	0.08717754727032924	0.0853613204289874	0.09009212448605242	0.0874794789053704	0.08354925959725426	0.07915729719965428	0.07402219492007552	0.09718182805035364	0.08910663765666776	0.09609364428541413	0.10957565227055932	0.08033781052493363	0.09495673139774648	0.09495673139774648	0.09495673139774648	0.09495673139774648	0.09495673139774648	0.09495673139774648	0.09495673139774648	0.09495673139774648	0.09495673139774648	0.09495673139774648	0.09495673139774648	0.09495673139774648	0.09495673139774648	0.09495673139774648	0.09495673139774648	0.09495673139774648	0.09495673139774648	0.09495673139774648	0.09495673139774648	0.09495673139774648	0.09495673139774648	0.09495673139774648	0.09495673139774648	0.09495673139774648	0.09495673139774648
0.11439401704510913	0.07823260794203384	0.0686687760626836	0.08072869001156502	0.06842444368193942	0.08034982514001962	0.06716007981138712	0.0912054542220407	0.06997095146355799	0.0904234590486703	0.08742428615140778	0.06703330342896106	0.07989842736036706	0.07710982989492368	0.05527538013214555	0.0965339301917543	0.09220871294447305	0.0782500084398105	0.07624557598256916	0.07772329933373179	0.06969186791547613	0.08112182744892388	0.08823509805009822	0.06952477161685708	0.08539988402620703	0.08628294580136411	0.0766645982391573	0.07453829286704713	0.07252567971520267	0.06978597219425407	0.05741263787400069	0.06359930503412738	0.06359930503412738	0.06359930503412738	0.06359930503412738	0.06359930503412738	0.06359930503412738	0.06359930503412738	0.06359930503412738	0.06359930503412738	0.06359930503412738	0.06359930503412738	0.06359930503412738	0.06359930503412738	0.06359930503412738	0.06359930503412738	0.06359930503412738	0.06359930503412738	0.06359930503412738	0.06359930503412738
0.4471320532342093	0.29804178985054613	0.2566666223007605	0.24982631305171865	0.008615922022782859	0.18357707877108065	0.2619949675896708	0.10679113918604888	0.2825031305979006	0.21090100623136246	0.21531090978043887	0.3017299185015381	0.21340754270862278	0.32159043618473926	0.21083956892306352	0.25674360463310036	0.2756670179471891	0.12368925320493855	0.2689083630719548	0.28467268709532434	0.2163391248906291	0.03147724175639351	0.23121843813635867	0.4011811651508187	0.21531090978043887	0.29423261263688705	0.25477176120866296	0.25477176120866296	0.25477176120866296	0.25477176120866296	0.25477176120866296	0.25477176120866296	0.25477176120866296	0.25477176120866296	0.25477176120866296	0.25477176120866296	0.25477176120866296	0.25477176120866296	0.25477176120866296	0.25477176120866296	0.25477176120866296	0.25477176120866296	0.25477176120866296	0.25477176120866296	0.25477176120866296	0.25477176120866296	0.25477176120866296	0.25477176120866296	0.25477176120866296	0.25477176120866296
0.0689824906318889	0.05797471754228174	0.06849030801226613	0.06581174795568132	0.07047073499921479	0.06983248963997839	0.06364421205487182	0.07085736126421888	0.070864938986411	0.08401103760519596	0.08308394976907382	0.07505343292419157	0.0673586808739219	0.07578885084189886	0.0744936060355548	0.08074897053121062	0.07509350576946909	0.06478333235285186	0.06492946850037883	0.06828589698303522	0.06919145442275992	0.0699814497613906	0.0650917772874422	0.0675366135244164	0.0675366135244164	0.0675366135244164	0.0675366135244164	0.0675366135244164	0.0675366135244164	0.0675366135244164	0.0675366135244164	0.0675366135244164	0.0675366135244164	0.0675366135244164	0.0675366135244164	0.0675366135244164	0.0675366135244164	0.0675366135244164	0.0675366135244164	0.0675366135244164	0.0675366135244164	0.0675366135244164	0.0675366135244164	0.0675366135244164	0.0675366135244164	0.0675366135244164	0.0675366135244164	0.0675366135244164	0.0675366135244164	0.0675366135244164
0.11252518366983547	0.14682088496509366	0.14358337364390497	0.14261125719130371	0.12352817266823363	0.12083165502673382	0.13116652993673275	0.13978447006082356	0.11582858002539112	0.13877697217169374	0.12035428822351603	0.11695760265609939	0.13757781613473946	0.14900554571052957	0.11857564748016951	0.13297507580555606	0.1257534811212245	0.13620520737041253	0.15044299944328474	0.1304605592010541	0.13465553970841188	0.12730493155950773	0.14352528300594058	0.13359489000609095	0.13582417892640972	0.11401026637024032	0.14726774203330317	0.13053635085771811	0.13653626527839421	0.10676087535254623	0.19398328169832074	0.1503720785254335	0.1503720785254335	0.1503720785254335	0.1503720785254335	0.1503720785254335	0.1503720785254335	0.1503720785254335	0.1503720785254335	0.1503720785254335	0.1503720785254335	0.1503720785254335	0.1503720785254335	0.1503720785254335	0.1503720785254335	0.1503720785254335	0.1503720785254335	0.1503720785254335	0.1503720785254335	0.1503720785254335
0.22511429717462111	0.07939265998323676	0.2689642322667014	0.14200211573463936	0.27925085698009816	0.3649926617942277	0.34030620140904244	0.16585722819673268	0.34050252165079414	0.28969000009002144	0.2096894896528563	0.2747001500259031	0.31593007501545345	0.3049638914339647	0.30225944546777855	0.2739690217463943	0.4345149205404152	0.3483008182866452	0.2432157339553817	0.3711748245720526	0.344421529047105	0.37759087221065873	0.276495165398095	0.2670952843583586	0.609497713809907	0.30131567834628764	0.37439114273717156	0.3495116841470442	0.2865539957428521	0.41508418999019603	0.36155275425846656	0.3950990007832964	0.37482275071959564	0.2963051212629578	0.3067846945078957	0.39261186162763184	0.4106005580034715	0.24133561841046486	0.3259680882069682	0.3259680882069682	0.3259680882069682	0.3259680882069682	0.3259680882069682	0.3259680882069682	0.3259680882069682	0.3259680882069682	0.3259680882069682	0.3259680882069682	0.3259680882069682	0.3259680882069682
0.23777979988336753	0.15534739253678684	0.3155969984765632	0.3726966984682649	0.34724069015711995	0.254109595994194	0.25976142118655354	0.33955993717551775	0.29424393030213775	0.35130594004925286	0.2993583649249549	0.3363986413426422	0.26805822218488345	0.22394269289443133	0.2773601173946938	0.35578336760594853	0.335228079531103	0.31211170907855224	0.26231126385346243	0.4004015991914443	0.33812050809332395	0.3624046647398488	0.36540807583446855	0.32586825509471695	0.43366848764308236	0.3715178201712712	0.27739109007973356	0.3038752822666534	0.3615439915297696	0.36226879873428547	0.36170118387571926	0.3912561851500901	0.3470756523777426	0.32357596801941524	0.3517104201625216	0.38643264012402034	0.393621188877068	0.39513919241977896	0.32872246036496244	0.3205222304630143	0.33375468976753014	0.40731372227523976	0.4217112802042427	0.4322998002497477	0.42700554022699516	0.42700554022699516	0.42700554022699516	0.42700554022699516	0.42700554022699516	0.42700554022699516
0.09833189800182646	0.06983386602572318	0.07226569795752598	0.09030898117240413	0.10467270756688843	0.08005942895846115	0.10020942211164945	0.08489731758066844	0.12094717438757022	0.10397624379211652	0.13295827622795584	0.10145173277143903	0.1336400579297488	0.0720494922378832	0.09599360640995368	0.15587406045139787	0.10473375864308232	0.12452209520240813	0.11900321180511997	0.1270348835501515	0.12872045443443372	0.11460100206073942	0.13684752841107664	0.13697631271006053	0.12556613737169559	0.09720003215296394	0.1260902410398808	0.13598688604005646	0.11890688486443655	0.08455070482598365	0.1606378674776247	0.12316990060846453	0.13301554146920955	0.15003113218827163	0.10679332675031467	0.13249528021058327	0.138610833620159	0.14141494692988177	0.14264835479507512	0.12158487419224222	0.20883433282521413	0.1239344880666618	0.1611761611342402	0.1410044229190193	0.15713395899493596	0.14906919095697763	0.14906919095697763	0.14906919095697763	0.14906919095697763	0.14906919095697763
0.18284802852586315	0.14240136245763468	0.09333800063581671	0.1597468766839145	0.1071125462051362	0.15554917538550025	0.1319423138244187	0.17641699841076763	0.14574961220350782	0.11265305890100315	0.1350323761758322	0.13105438264792882	0.12293631603373129	0.12327327901404111	0.15992034460610352	0.1232455070662629	0.1250275059393285	0.1305815165589917	0.14270252198655473	0.17088201414251203	0.16659196066002277	0.15941805268672013	0.12990676656721814	0.10078682357809593	0.15483018002409307	0.12203695001971611	0.17267099204441433	0.13128846972386662	0.14118201845261308	0.14555736821082338	0.18335850169796966	0.12733490176949772	0.12295671694714692	0.1262208897941872	0.16454803716461108	0.1419226012352373	0.17266620424416654	0.14819539418269126	0.2558455439980756	0.20202046909038343	0.20202046909038343	0.20202046909038343	0.20202046909038343	0.20202046909038343	0.20202046909038343	0.20202046909038343	0.20202046909038343	0.20202046909038343	0.20202046909038343	0.20202046909038343
0.43020088297124237	0.1576345073619558	0.2927521722237524	0.2739983174381788	0.16738756468142488	0.07490881793398464	0.25468972778823273	0.3272097668574797	0.39881522176330475	0.36301249431039223	0.36301249431039223	0.36301249431039223	0.36301249431039223	0.36301249431039223	0.36301249431039223	0.36301249431039223	0.36301249431039223	0.36301249431039223	0.36301249431039223	0.36301249431039223	0.36301249431039223	0.36301249431039223	0.36301249431039223	0.36301249431039223	0.36301249431039223	0.36301249431039223	0.36301249431039223	0.36301249431039223	0.36301249431039223	0.36301249431039223	0.36301249431039223	0.36301249431039223	0.36301249431039223	0.36301249431039223	0.36301249431039223	0.36301249431039223	0.36301249431039223	0.36301249431039223	0.36301249431039223	0.36301249431039223	0.36301249431039223	0.36301249431039223	0.36301249431039223	0.36301249431039223	0.36301249431039223	0.36301249431039223	0.36301249431039223	0.36301249431039223	0.36301249431039223	0.36301249431039223
0.0	0.11312408827134572	0.10259590601949313	0.13675634024009267	0.1555713506700575	0.011761070653557667	0.10506520513197103	0.08920061111512231	0.15558389707885198	0.131750605533146	0.10563830679154054	0.08874550191081702	0.22238018680380092	0.13214453518764202	0.20930535247670207	0.18996664506736546	0.13377033411353506	0.178574189752905	0.22730053270571918	0.14226201954520776	0.18478127612546347	0.18478127612546347	0.18478127612546347	0.18478127612546347	0.18478127612546347	0.18478127612546347	0.18478127612546347	0.18478127612546347	0.18478127612546347	0.18478127612546347	0.18478127612546347	0.18478127612546347	0.18478127612546347	0.18478127612546347	0.18478127612546347	0.18478127612546347	0.18478127612546347	0.18478127612546347	0.18478127612546347	0.18478127612546347	0.18478127612546347	0.18478127612546347	0.18478127612546347	0.18478127612546347	0.18478127612546347	0.18478127612546347	0.18478127612546347	0.18478127612546347	0.18478127612546347	0.18478127612546347
0.24552549637301563	0.28862840231743336	0.3227559380858619	0.15548932974785742	0.2929684613189373	0.28702771452929815	0.22129485579074928	0.17653542622126867	0.2154128132182278	0.20565450881103045	0.1955034821445099	0.32129938916198864	0.36062047651769086	0.4126963022921684	0.24476084124404004	0.28447950259528826	0.289555939696178	0.2510699172372872	0.38526647738692416	0.31876684005235756	0.27743787818493076	0.30712102910636346	0.20368651348581243	0.23626308144735736	0.33127676791681004	0.3680015139729827	0.2809674898108791	0.27254187858497597	0.29971298951862213	0.457063539985668	0.2629090985115456	0.27534049595808885	0.26912479723481725	0.26912479723481725	0.26912479723481725	0.26912479723481725	0.26912479723481725	0.26912479723481725	0.26912479723481725	0.26912479723481725	0.26912479723481725	0.26912479723481725	0.26912479723481725	0.26912479723481725	0.26912479723481725	0.26912479723481725	0.26912479723481725	0.26912479723481725	0.26912479723481725	0.26912479723481725
0.1633829101421953	0.1013252311105651	0.10004809654949214	0.09417769571952331	0.12282095047299747	0.1285163253231177	0.15118477859952392	0.1250203095513634	0.1053328291326036	0.11987497395869322	0.11254829747237544	0.10008350575848557	0.09591926707144681	0.10598276377208098	0.10465627290879989	0.0987375426178494	0.10982761121928057	0.08372155919446139	0.1410021336130324	0.08831961682792173	0.09614414548763184	0.08427325572770712	0.07843387026854426	0.0813535629981257	0.0813535629981257	0.0813535629981257	0.0813535629981257	0.0813535629981257	0.0813535629981257	0.0813535629981257	0.0813535629981257	0.0813535629981257	0.0813535629981257	0.0813535629981257	0.0813535629981257	0.0813535629981257	0.0813535629981257	0.0813535629981257	0.0813535629981257	0.0813535629981257	0.0813535629981257	0.0813535629981257	0.0813535629981257	0.0813535629981257	0.0813535629981257	0.0813535629981257	0.0813535629981257	0.0813535629981257	0.0813535629981257	0.0813535629981257
0.216555748586853	0.15442207955265033	0.18517925411195765	0.16370162451599435	0.18312313188835294	0.21891995550209364	0.17887229862509377	0.16234619670412956	0.17609333837550964	0.14162253948403214	0.1654896840627085	0.1535561117733703	0.1535561117733703	0.1535561117733703	0.1535561117733703	0.1535561117733703	0.1535561117733703	0.1535561117733703	0.1535561117733703	0.1535561117733703	0.1535561117733703	0.1535561117733703	0.1535561117733703	0.1535561117733703	0.1535561117733703	0.1535561117733703	0.1535561117733703	0.1535561117733703	0.1535561117733703	0.1535561117733703	0.1535561117733703	0.1535561117733703	0.1535561117733703	0.1535561117733703	0.1535561117733703	0.1535561117733703	0.1535561117733703	0.1535561117733703	0.1535561117733703	0.1535561117733703	0.1535561117733703	0.1535561117733703	0.1535561117733703	0.1535561117733703	0.1535561117733703	0.1535561117733703	0.1535561117733703	0.1535561117733703	0.1535561117733703	0.1535561117733703
0.1529255166754718	0.11556182164789731	0.10625988798247814	0.09920348544578898	0.12223752545674867	0.1309327776719656	0.10555315775964916	0.14405240586569057	0.10879757593919821	0.11382257317675748	0.12988918718816192	0.09739853326804386	0.1073599799388484	0.13424525827132988	0.1308913613421645	0.11099393839000984	0.13948261118991806	0.12293582812219335	0.11028949701976694	0.13066324859325204	0.10524612494878657	0.08755585032804925	0.11652419650796332	0.07711380701919063	0.10793196780428868	0.11125163228941305	0.09054387239929684	0.107519638331554	0.09903175536542541	0.09903175536542541	0.09903175536542541	0.09903175536542541	0.09903175536542541	0.09903175536542541	0.09903175536542541	0.09903175536542541	0.09903175536542541	0.09903175536542541	0.09903175536542541	0.09903175536542541	0.09903175536542541	0.09903175536542541	0.09903175536542541	0.09903175536542541	0.09903175536542541	0.09903175536542541	0.09903175536542541	0.09903175536542541	0.09903175536542541	0.09903175536542541
0.1965704886375347	0.08336559517011936	0.19668789081692387	0.1413435598469523	0.24967942798353765	0.18581480604414508	0.19193888616858887	0.27629433252462476	0.258929166502094	0.1839763663631908	0.1911157309836794	0.23121571645961575	0.20581217968499668	0.18673722337977788	0.1988978107825254	0.2181828764084096	0.22211965638842102	0.21319146059972335	0.2337306060428834	0.21461266242861937	0.22152752465361197	0.22996200112823945	0.21902968633573242	0.18918312084485336	0.20195303846383827	0.2482676694063554	0.22885020937708808	0.1885350216530646	0.24626048876083267	0.2034235890210759	0.22582093361379693	0.19934596880124958	0.21258345120752323	0.21258345120752323	0.21258345120752323	0.21258345120752323	0.21258345120752323	0.21258345120752323	0.21258345120752323	0.21258345120752323	0.21258345120752323	0.21258345120752323	0.21258345120752323	0.21258345120752323	0.21258345120752323	0.21258345120752323	0.21258345120752323	0.21258345120752323	0.21258345120752323	0.21258345120752323
0.1178569700030099	0.09402604163834055	0.13244490649302385	0.10110225725384232	0.13951251115828725	0.15511268639509182	0.14640180680418377	0.20494424910267828	0.1460069324891496	0.14818674888505884	0.06528647894015654	0.1505404277656118	0.1590475194492475	0.12369524017454675	0.08938941413230175	0.15911328668604102	0.1456313417315993	0.10832195057965059	0.07875235309200468	0.15841780933717314	0.1683624258612839	0.105947606177259	0.09560145974629781	0.15628570627671728	0.16170428002596055	0.1444280394622271	0.14950581653179318	0.18452882516086327	0.1652522203727836	0.1768391701333001	0.14625600246915507	0.1808892740412298	0.1503291936607669	0.19614372656909393	0.18346843761619921	0.177144749811888	0.1803065937140436	0.1803065937140436	0.1803065937140436	0.1803065937140436	0.1803065937140436	0.1803065937140436	0.1803065937140436	0.1803065937140436	0.1803065937140436	0.1803065937140436	0.1803065937140436	0.1803065937140436	0.1803065937140436	0.1803065937140436
0.10470520342754244	0.09652506773245947	0.11023796721018245	0.13173292727581212	0.12014130763710508	0.11276823615772585	0.08677094696568778	0.10087736112696286	0.11122294426703797	0.08153129529164942	0.08093975195910615	0.10935207305876099	0.1136656294958365	0.09615209221268581	0.11135102493509928	0.10548762370006201	0.09638897057042074	0.1192705556993822	0.0942950714188396	0.07828865508734056	0.0654857706293986	0.10375151021352717	0.10208546047385639	0.09099371513220246	0.09990233955069748	0.09854914269265581	0.11709384248003057	0.08719495475082235	0.09269185220950059	0.06859288908599574	0.0953451283986577	0.08196900874232672	0.08196900874232672	0.08196900874232672	0.08196900874232672	0.08196900874232672	0.08196900874232672	0.08196900874232672	0.08196900874232672	0.08196900874232672	0.08196900874232672	0.08196900874232672	0.08196900874232672	0.08196900874232672	0.08196900874232672	0.08196900874232672	0.08196900874232672	0.08196900874232672	0.08196900874232672	0.08196900874232672
0.12128845256906662	0.19261515692012704	0.1671552326258453	0.1493955539706036	0.1739214959267484	0.1601748707637896	0.15939119906730662	0.16135027421785111	0.14037165027836937	0.16941172197211818	0.11767217991822027	0.139145019370859	0.12065285029496979	0.19257240229242262	0.14436729192137074	0.16521044350788297	0.15303209431715964	0.14344392585634688	0.13453036291111384	0.12925932269013063	0.15437847852032474	0.1560758055989556	0.1523141939359047	0.1903109285867685	0.15146568051493267	0.11709797874734047	0.13102125770343787	0.12088847651716797	0.18070044968095805	0.20418753097891162	0.1436917434507223	0.20408808299431594	0.12277132057487013	0.17318060088801737	0.13367387582539117	0.0918053109480602	0.1435746487620437	0.11768997985505195	0.11768997985505195	0.11768997985505195	0.11768997985505195	0.11768997985505195	0.11768997985505195	0.11768997985505195	0.11768997985505195	0.11768997985505195	0.11768997985505195	0.11768997985505195	0.11768997985505195	0.11768997985505195
0.07854052300901466	0.055676627047854345	0.00585857007800865	0.06071751320405002	0.05512311613629017	0.05100619104470353	0.00012611093002899264	0.00012611093002899264	0.26790909077723646	0.31406225836388896	0.18117836268741044	0.19165429794810762	0.1771807077050577	0.21043476443581613	0.1928006453094241	0.1877445629752664	0.16984004011205875	0.20965976142644563	0.17487831520572458	0.1876131762186968	0.16998277945238277	0.1985141231204501	0.18935480311965303	0.23484842115792381	0.1755069590232532	0.22896633051575574	0.16381766511113074	0.1749481168566764	0.16963517272149656	0.21667030534104553	0.24288718294163122	0.30395979578317317	0.2734234893624022	0.2734234893624022	0.2734234893624022	0.2734234893624022	0.2734234893624022	0.2734234893624022	0.2734234893624022	0.2734234893624022	0.2734234893624022	0.2734234893624022	0.2734234893624022	0.2734234893624022	0.2734234893624022	0.2734234893624022	0.2734234893624022	0.2734234893624022	0.2734234893624022	0.2734234893624022
0.01044906535327356	0.17041515828174383	0.16441741119606448	0.10425911115885997	0.03377506436280986	0.14718839086980517	0.04896318904660043	0.15438978321751204	0.15101498838143593	0.18098104088158534	0.17050559738961735	0.17282445127291438	0.15734223816538476	0.10691300202260796	0.12322559991321676	0.06499835639514746	0.14574495184897976	0.12298247072080447	0.11283428594417677	0.10425109815766102	0.17725022758879816	0.12629042299840507	0.10714371705371276	0.10497182929769798	0.13167880626286618	0.03499266007963912	0.1592294015416725	0.1577673102918058	0.14581223775559074	0.13119101251511453	0.09331318304459817	0.11225209777985636	0.11225209777985636	0.11225209777985636	0.11225209777985636	0.11225209777985636	0.11225209777985636	0.11225209777985636	0.11225209777985636	0.11225209777985636	0.11225209777985636	0.11225209777985636	0.11225209777985636	0.11225209777985636	0.11225209777985636	0.11225209777985636	0.11225209777985636	0.11225209777985636	0.11225209777985636	0.11225209777985636
0.0520664609397365	0.10353947589647847	0.10616886426209951	0.08508501398744628	0.07030223884504523	0.07204029761516215	0.1523057319326246	0.06307326544264022	0.10983035475249472	0.12514918523167678	0.14608629685904123	0.16585531768479098	0.08094196684303585	0.12697439962852858	0.11638906461733078	0.1323272174211662	0.10334930192661886	0.11553209886026525	0.13779754047834503	0.07336065884462334	0.14000818474027685	0.093943117256528	0.06553468054554482	0.09718881564526462	0.11321231710012988	0.11660404627074872	0.14943295964390868	0.08901576447899548	0.14239073760469959	0.08653802615139988	0.14481499174995857	0.12901350155821412	0.17397593372211312	0.12795668894749257	0.1593292965950237	0.14040253371076888	0.1712904752125148	0.22920215185051868	0.16177217330296742	0.12638770445503456	0.14407993887900097	0.14407993887900097	0.14407993887900097	0.14407993887900097	0.14407993887900097	0.14407993887900097	0.14407993887900097	0.14407993887900097	0.14407993887900097	0.14407993887900097
0.09334588953950951	0.07512726896540785	0.09174127355242921	0.08967205734182888	0.08925440885039866	0.09769092590231819	0.10132260122037622	0.06913878513093805	0.07830431750682189	0.08195091096603552	0.12772601846003562	0.1069623054809615	0.08141444326591364	0.11155728881767588	0.08073284772315492	0.09180466137851709	0.08796702277576408	0.08234535334987593	0.0995854756830927	0.07821205267898892	0.07944749845603677	0.05788228635225864	0.09154233767280322	0.09687589955844902	0.07881581332032553	0.09274103907501863	0.0870604126779801	0.0965868402354225	0.07012566402899459	0.08373216995271865	0.07204839246090947	0.09404090384011422	0.10384922043665619	0.09331125308397294	0.0798746134195259	0.08659293325174942	0.08659293325174942	0.08659293325174942	0.08659293325174942	0.08659293325174942	0.08659293325174942	0.08659293325174942	0.08659293325174942	0.08659293325174942	0.08659293325174942	0.08659293325174942	0.08659293325174942	0.08659293325174942	0.08659293325174942	0.08659293325174942
0.15309584665618747	0.13579850915061284	0.089617146041225	0.1104780522703909	0.12404968737412546	0.14024717032789033	0.14383089092499238	0.09883359730805276	0.17188685153696623	0.13040529392863576	0.14834687303298547	0.15821899361037398	0.15401347741225266	0.18830176326087586	0.17639559723212844	0.14311164005239202	0.19512825612728624	0.10965547046398387	0.11685398312241384	0.12044960922378398	0.11501317095049043	0.1688380149532327	0.0608332336835595	0.11040210225197848	0.12662070155524174	0.17399821354418338	0.10541515184569093	0.15765176559038085	0.12622277019799338	0.08796550287995478	0.10709413653897408	0.10709413653897408	0.10709413653897408	0.10709413653897408	0.10709413653897408	0.10709413653897408	0.10709413653897408	0.10709413653897408	0.10709413653897408	0.10709413653897408	0.10709413653897408	0.10709413653897408	0.10709413653897408	0.10709413653897408	0.10709413653897408	0.10709413653897408	0.10709413653897408	0.10709413653897408	0.10709413653897408	0.10709413653897408
0.16853615485812853	0.3616181867034787	0.5566398176174329	0.32759025955562987	0.32981310360699034	0.1675174655945713	0.4384699524200268	0.4347836366774773	0.30162960128393995	0.3665681705119319	0.1261695715484384	0.209876971607629	0.3144296010641683	0.4843278991742394	0.16324654673792177	0.31334120222774103	0.3317458256561569	0.011241594656656815	0.00046679078986643264	0.3520831330343971	0.13396944033442307	0.08796497582089903	0.44998142720797263	0.3509253216076444	0.36184176540753993	0.2554093582325613	0.2081750107234711	0.3065848452297457	0.11794168877130942	0.38816493160898274	0.28058060649248934	0.37399634981606017	0.2628197946658636	0.4272818956564521	0.29386705816514636	0.36057447691079925	0.36057447691079925	0.36057447691079925	0.36057447691079925	0.36057447691079925	0.36057447691079925	0.36057447691079925	0.36057447691079925	0.36057447691079925	0.36057447691079925	0.36057447691079925	0.36057447691079925	0.36057447691079925	0.36057447691079925	0.36057447691079925
0.09584303517186445	0.10829888517167796	0.12413899210480198	0.1085300711559002	0.10408054288970643	0.10699434411721657	0.08416683432304857	0.1031875278535012	0.08998963095470675	0.07659859286204622	0.10489025099855916	0.09874644151689731	0.10395075197291147	0.11989770137519877	0.0999766131166256	0.08010405375963972	0.0791820319592194	0.10112238119635564	0.08409950694211737	0.09804203607248646	0.10488380914109537	0.10247097512683957	0.1088550766700826	0.08931366451008482	0.07739624838218541	0.11435916080561982	0.1313320207294355	0.12456665582732059	0.1087773096069274	0.10828847710214526	0.08586736851473244	0.11364519144699803	0.10063268728953596	0.09310776093721211	0.10074056113265392	0.09692416103493302	0.09692416103493302	0.09692416103493302	0.09692416103493302	0.09692416103493302	0.09692416103493302	0.09692416103493302	0.09692416103493302	0.09692416103493302	0.09692416103493302	0.09692416103493302	0.09692416103493302	0.09692416103493302	0.09692416103493302	0.09692416103493302
0.11836768655999014	0.10252062593120091	0.13315351531276687	0.11914215674330832	0.1094366843068747	0.09323542245706376	0.09266252404671942	0.11570428027551113	0.1206335921118822	0.1327567795072317	0.143436414485059	0.13027516154480673	0.14866090313792238	0.13096107389095693	0.1246477888670653	0.16785527629097277	0.13171813209788455	0.10523691315269627	0.1416132784841427	0.1429187502613913	0.12088706279218826	0.1543734106537455	0.12896574332788865	0.1349896830823836	0.13647175482425628	0.1435065638941525	0.14453559690480114	0.1655002489476819	0.13983953976720584	0.09837081631935612	0.1345254234086148	0.11644811986398547	0.11644811986398547	0.11644811986398547	0.11644811986398547	0.11644811986398547	0.11644811986398547	0.11644811986398547	0.11644811986398547	0.11644811986398547	0.11644811986398547	0.11644811986398547	0.11644811986398547	0.11644811986398547	0.11644811986398547	0.11644811986398547	0.11644811986398547	0.11644811986398547	0.11644811986398547	0.11644811986398547
0.11179792392674698	0.10203765854301833	0.09109428380706029	0.09327177812430709	0.06340072925732049	0.07824973485248087	0.06441988120424465	0.09125590978214637	0.08140049151454905	0.11216065814340061	0.085015717861844	0.07581745323206354	0.0993920171104442	0.10965554885019071	0.0902259388044937	0.09935540329186615	0.09185528011416765	0.11593497960564049	0.08595531264693372	0.08376566781457524	0.10516370464793544	0.09990809821638559	0.0779196695369868	0.11955013188066582	0.08382206818351032	0.07861974674281427	0.08347675851892558	0.08270422109813624	0.09438124213365205	0.07690073714192526	0.11140659540880544	0.08181449890154849	0.09661054715517696	0.09661054715517696	0.09661054715517696	0.09661054715517696	0.09661054715517696	0.09661054715517696	0.09661054715517696	0.09661054715517696	0.09661054715517696	0.09661054715517696	0.09661054715517696	0.09661054715517696	0.09661054715517696	0.09661054715517696	0.09661054715517696	0.09661054715517696	0.09661054715517696	0.09661054715517696
0.06767375794436307	0.065323166715552	0.08692721662508142	0.058271988137271476	0.07114006113733315	0.0740910100659194	0.0741483017977255	0.07865148943090763	0.08922199176439723	0.08485449422339977	0.10287063091933561	0.08996169830135861	0.1032811120319871	0.06870852249526599	0.08698335261086361	0.0892616054563843	0.08097123385623026	0.08556821875590481	0.09701601058641283	0.0959707569317436	0.08600786036004132	0.10323573612916001	0.08409284630040871	0.09674883483469154	0.08051692047138805	0.08025872168693662	0.09921481378604984	0.08973676773649322	0.08973676773649322	0.08973676773649322	0.08973676773649322	0.08973676773649322	0.08973676773649322	0.08973676773649322	0.08973676773649322	0.08973676773649322	0.08973676773649322	0.08973676773649322	0.08973676773649322	0.08973676773649322	0.08973676773649322	0.08973676773649322	0.08973676773649322	0.08973676773649322	0.08973676773649322	0.08973676773649322	0.08973676773649322	0.08973676773649322	0.08973676773649322	0.08973676773649322
0.08727448535104708	0.06599821590583303	0.0805817043704165	0.06563206638158371	0.05695549116120268	0.05560612909642104	0.06113635190362676	0.06434427960530124	0.07717833920439944	0.07915994449055441	0.06475431869900923	0.06624698943595193	0.06016134054190961	0.07450237034411689	0.09590214080053859	0.07442374602035855	0.083434940308808	0.06681424028295636	0.07181047652387608	0.0804393098732351	0.0747009042942972	0.0751520244227037	0.0852669850961156	0.07599919015197903	0.06773595891429898	0.07979213338248137	0.08048946848563174	0.07799430318747305	0.09331078418281097	0.08129478120776433	0.07573162364793612	0.07659727621534669	0.08089198806348111	0.08326882743626196	0.06434363537446151	0.0892837619758268	0.08399001575760692	0.06820550598746808	0.08824933290252729	0.08030307105914289	0.08871316177830452	0.07323478843646017	0.07132119572103701	0.06803084089616251	0.0779892878505626	0.079124748361657	0.08007369712157572	0.07959922274161638	0.07959922274161638	0.07959922274161638
0.39109997753219256	0.0	0.01084021126651875	0.003134287863999616	0.2751169713521196	0.2813078652842566	0.2943929760414652	0.28133024669658413	0.3481751524136429	0.43484771072541684	0.31211432968097325	0.3956498212906391	0.11708774356262394	0.11724893437040532	0.0	0.011206764215096756	0.029325760111179655	0.327186599363513	0.3814325269265535	0.4623547361255028	0.0031815402240895577	0.39962280356578134	0.3290505212138532	0.18093092243715908	0.2811919098849968	0.210585103813677	0.43445429043094747	0.0	0.28492525628931675	0.45896294273972976	0.3087800925993297	0.31810572636982154	0.2760874329610074	0.2970965796654145	0.2970965796654145	0.2970965796654145	0.2970965796654145	0.2970965796654145	0.2970965796654145	0.2970965796654145	0.2970965796654145	0.2970965796654145	0.2970965796654145	0.2970965796654145	0.2970965796654145	0.2970965796654145	0.2970965796654145	0.2970965796654145	0.2970965796654145	0.2970965796654145
0.8707449413493267	0.0	0.0	0.0	0.0	0.0011619489402309347	0.503913135173123	0.5039131351731231	0.0	0.05385284095220048	0.558582536363616	0.4065157517485566	0.0	0.11731036530575818	0.0	0.40648761781887405	0.0	0.005844346690202818	0.9678034782079795	0.48113445031089025	0.5527880075174587	0.3140876193778986	0.0	0.639053629089113	0.0	0.3142107137632294	0.0	0.5843459513626118	0.019917088527119355	0.0751670600606489	0.6496326265360002	0.3142107137632294	0.4819216701496148	0.4819216701496148	0.4819216701496148	0.4819216701496148	0.4819216701496148	0.4819216701496148	0.4819216701496148	0.4819216701496148	0.4819216701496148	0.4819216701496148	0.4819216701496148	0.4819216701496148	0.4819216701496148	0.4819216701496148	0.4819216701496148	0.4819216701496148	0.4819216701496148	0.4819216701496148
0.057795983799638975	0.0546712894440524	0.07491093574078209	0.05002251130971459	0.06609066874146566	0.05667700615175989	0.05422167576880478	0.07455055413843449	0.07760236245903973	0.07822744392878604	0.06865869180838267	0.04835605856884635	0.06432171892061911	0.06462474871763714	0.08065697189454021	0.06495664805021122	0.06032462472240147	0.0699039993873868	0.056154628506050706	0.07279019836340513	0.059083042024228476	0.0659366201938168	0.0659366201938168	0.0659366201938168	0.0659366201938168	0.0659366201938168	0.0659366201938168	0.0659366201938168	0.0659366201938168	0.0659366201938168	0.0659366201938168	0.0659366201938168	0.0659366201938168	0.0659366201938168	0.0659366201938168	0.0659366201938168	0.0659366201938168	0.0659366201938168	0.0659366201938168	0.0659366201938168	0.0659366201938168	0.0659366201938168	0.0659366201938168	0.0659366201938168	0.0659366201938168	0.0659366201938168	0.0659366201938168	0.0659366201938168	0.0659366201938168	0.0659366201938168
0.0673341054073836	0.05120597881381395	0.05807785099433968	0.04418254137732509	0.06986929564957835	0.06142271699967243	0.06129595757759547	0.054682085924794316	0.05639858425775198	0.056143057964371905	0.06640764340474022	0.056416416230069134	0.05537551785237218	0.05865227841203925	0.06478233700215463	0.06706798719268281	0.05176512054713089	0.0647145702430046	0.060471481220271205	0.07247688683828532	0.05899562966683292	0.06343466758273968	0.0612151486247863	0.0612151486247863	0.0612151486247863	0.0612151486247863	0.0612151486247863	0.0612151486247863	0.0612151486247863	0.0612151486247863	0.0612151486247863	0.0612151486247863	0.0612151486247863	0.0612151486247863	0.0612151486247863	0.0612151486247863	0.0612151486247863	0.0612151486247863	0.0612151486247863	0.0612151486247863	0.0612151486247863	0.0612151486247863	0.0612151486247863	0.0612151486247863	0.0612151486247863	0.0612151486247863	0.0612151486247863	0.0612151486247863	0.0612151486247863	0.0612151486247863
0.07662923259816336	0.0696563017643255	0.07729987855160195	0.06415698871223488	0.06562315018590914	0.06575090802900706	0.06817934150134213	0.053720943832929594	0.05691878153905867	0.06222720795214083	0.06820799519530003	0.05886888251007483	0.06878780736740533	0.07340077697095403	0.06786548742309349	0.06361821883135156	0.07761015746705335	0.06172864599651924	0.06724558507501031	0.08397980148773261	0.06836963212167252	0.062120255104719274	0.0652449436131959	0.0652449436131959	0.0652449436131959	0.0652449436131959	0.0652449436131959	0.0652449436131959	0.0652449436131959	0.0652449436131959	0.0652449436131959	0.0652449436131959	0.0652449436131959	0.0652449436131959	0.0652449436131959	0.0652449436131959	0.0652449436131959	0.0652449436131959	0.0652449436131959	0.0652449436131959	0.0652449436131959	0.0652449436131959	0.0652449436131959	0.0652449436131959	0.0652449436131959	0.0652449436131959	0.0652449436131959	0.0652449436131959	0.0652449436131959	0.0652449436131959
0.06735945337579466	0.0591116642671515	0.05814769335152054	0.0734433721985646	0.07572845976608245	0.04694788212592526	0.05872155785053312	0.05550073228864676	0.05525396009002334	0.06187217612648896	0.06246341889685251	0.058573390780866055	0.0578077143704933	0.07252048118986479	0.06200978463077366	0.06260946863747675	0.058321622163473974	0.07299360701479608	0.0655492538755365	0.06927143044516629	0.06927143044516629	0.06927143044516629	0.06927143044516629	0.06927143044516629	0.06927143044516629	0.06927143044516629	0.06927143044516629	0.06927143044516629	0.06927143044516629	0.06927143044516629	0.06927143044516629	0.06927143044516629	0.06927143044516629	0.06927143044516629	0.06927143044516629	0.06927143044516629	0.06927143044516629	0.06927143044516629	0.06927143044516629	0.06927143044516629	0.06927143044516629	0.06927143044516629	0.06927143044516629	0.06927143044516629	0.06927143044516629	0.06927143044516629	0.06927143044516629	0.06927143044516629	0.06927143044516629	0.06927143044516629
[truncated: 6 more columns]
