# Supplementary material for: Neuronal tuning aligns dynamically with object and texture manifolds across the visual hierarchy
Source: Nat Neurosci. 2026 Mar 10;29(4):864–75. doi: 10.1038/s41593-026-02207-1 (PMC13061647; doi:10.1038/s41593-026-02207-1)
Supplement: Supplementary file 6 — Average PSTH for each session and thread before or after optimization Fig. 5a. Response rate for each 10 ms time window in csv format to reproduce Fig. 5c. [file 41593_2026_2207_MOESM6_ESM.zip › Figure5C_src_normresp_wdw_150-160_BigGAN_mean.csv]

0	1	2	3	4	5	6	7	8	9	10	11	12	13	14	15	16	17	18	19	20	21	22	23	24	25	26	27	28	29	30	31	32	33	34	35	36	37	38	39	40	41	42	43	44	45	46	47	48	49
0.8176600883902548	0.6642584321172798	0.8853839960327383	0.6063445246177235	0.7628162053449187	0.6791192694965288	0.7363834278289564	0.8246281535251441	0.819393945483857	0.8385026620929752	0.8493727849503966	0.8957912859616967	0.7783502057419723	0.7804921761940916	0.7428561029487197	0.8612936501514219	0.8127037171587588	0.8424363161072964	0.7591127407039666	0.9446911430560784	0.8255930383215817	0.7861592379887743	1.0387048010543978	0.8560427505184576	0.8840062827540529	0.8567234645462835	0.8106379010854956	0.8920059210235177	0.7748317336001492	0.923124861173498	0.9437953294489148	0.9147478247308732	0.9488045187984295	0.988880085268475	1.0131743436505902	1.1871306855943995	1.082773521925317	0.7978377301131984	0.8671697450837488	0.9515923398116463	0.8786210489404335	1.0699051230514378	0.8747875470939452	0.8531630479564365	0.8957256632243094	1.066430380135976	0.9937837791858282	1.0301070796609022	1.0301070796609022	1.0301070796609022
0.8639978714299733	0.9287385936172358	0.8167395281823374	0.7549438629044339	0.8210516313833038	0.8712514422518127	0.8605577736638333	0.7758908779632366	0.8933678175263599	0.7831642735247909	0.8571528349655473	0.9303502366467019	0.8339485168668972	0.8700979284236737	0.786525799134344	0.8466104855758932	0.6649312103375589	0.8548215766838966	0.9591529978416065	0.8604560172035391	0.8655597472309007	0.927597767595852	0.9140246884077463	1.031449746673917	0.915920335551071	1.0034514322652446	1.007725531909212	1.0021693349964877	0.9222635002711536	1.10736948145654	0.9787433266517859	0.9193834681849371	1.001817439129552	1.1428315108293061	0.9118336381815345	1.0273325745054203	1.0273325745054203	1.0273325745054203	1.0273325745054203	1.0273325745054203	1.0273325745054203	1.0273325745054203	1.0273325745054203	1.0273325745054203	1.0273325745054203	1.0273325745054203	1.0273325745054203	1.0273325745054203	1.0273325745054203	1.0273325745054203
0.29469933599525727	0.605521238861038	0.24800143616791984	0.44967447435189745	0.5838646327887069	0.4288230910739182	0.4181100049897032	0.2912738667654046	0.3735310750269039	0.6410285346158114	0.5565654227829556	0.3559047388301172	0.42920460573473634	0.3663694217434475	0.21877625535087292	0.5071187804492518	0.368503737184288	0.19527274492861815	0.32107273723911034	0.6057572162217909	0.45531197441601545	0.39842526600679223	0.4918416592372736	0.38073600838910115	0.41334284138284777	0.5789952647233957	0.6089375156217361	0.5668163004409706	0.1498872223237651	0.3772388661960475	0.44899868964798684	0.40383535859217823	0.40570898135240047	0.4047721699722893	0.4047721699722893	0.4047721699722893	0.4047721699722893	0.4047721699722893	0.4047721699722893	0.4047721699722893	0.4047721699722893	0.4047721699722893	0.4047721699722893	0.4047721699722893	0.4047721699722893	0.4047721699722893	0.4047721699722893	0.4047721699722893	0.4047721699722893	0.4047721699722893
0.8053438835962645	0.8935296286188259	1.107356348884135	0.951352612125496	0.8391147795064067	1.0604097115960909	0.9922013233979681	0.9104107299440514	0.8333580378394543	1.040353672151228	0.9208001088127699	1.03974965755613	0.9552247249719856	1.0294491443466975	1.10844839528195	1.0393381328240427	1.0668698954876603	0.9397868758049249	0.8382448888857739	1.029406926632635	0.9544656985255165	1.1475568676395638	1.0196983525963936	0.8626288345653718	0.7589333968817543	0.9911242720204433	0.8051171012463088	0.9244239939367332	0.8271620266277742	1.0114737703648689	0.8283915204711726	0.8106971945961504	0.9070607140688927	0.8972414296986125	1.0290876753724536	0.792940550481878	1.0126539387160094	1.0044510855844686	1.008552512150239	1.008552512150239	1.008552512150239	1.008552512150239	1.008552512150239	1.008552512150239	1.008552512150239	1.008552512150239	1.008552512150239	1.008552512150239	1.008552512150239	1.008552512150239
0.44762003402041683	0.5462803628284668	0.6740688058312275	0.6518129976024141	0.6479478106196207	0.4630146906763609	0.587850097992744	0.6589388259345907	0.6277124027017187	0.6869468375164229	0.60623695446231	0.7430366809706677	0.3938330362904226	0.7072657360441017	0.5567133929692324	0.6046743134935347	0.6347793169516293	0.5832020192456139	0.6054861628814632	0.6043485032666649	0.726197171211446	0.5221733684115805	0.579149598172128	0.5803773132281604	0.6205365782348368	0.5582063613418586	0.6207737034627001	0.650406206806367	0.6617087173623513	0.6845094575612678	0.6731090874618095	0.6731090874618095	0.6731090874618095	0.6731090874618095	0.6731090874618095	0.6731090874618095	0.6731090874618095	0.6731090874618095	0.6731090874618095	0.6731090874618095	0.6731090874618095	0.6731090874618095	0.6731090874618095	0.6731090874618095	0.6731090874618095	0.6731090874618095	0.6731090874618095	0.6731090874618095	0.6731090874618095	0.6731090874618095
0.8961462376394592	1.096437904655116	0.811873625840716	1.162370688920687	0.8970069676877073	0.9167089906023733	0.9097720937477053	0.839069457381834	1.0088944407487057	1.001261244965107	0.6537469600491957	1.081134833976567	0.8447610920915849	1.100245001044208	0.773234954520526	0.9351532542444584	0.7334037662129506	0.8413233194909296	1.0616065268492056	1.0285835400930972	0.9035289846483596	0.6583574327475854	1.0816048420598985	0.9929975485556277	0.7273231532794392	0.7265125025102157	0.6957863559918034	1.0483407870272146	0.7337342873372311	0.7654325676311461	0.776710368416071	0.8140466290555022	1.0216062813113547	0.9855603901722017	0.9067958667933204	0.7506841398287069	0.9683194751000874	0.7995180381226801	0.9929100495198443	0.953578511685796	0.9732442806028201	0.9732442806028201	0.9732442806028201	0.9732442806028201	0.9732442806028201	0.9732442806028201	0.9732442806028201	0.9732442806028201	0.9732442806028201	0.9732442806028201
0.9719540970274865	1.2018306365850313	1.135568476294502	0.8286656491142889	0.8867504544912337	1.1195209152801762	1.23135752214121	1.134609424604648	1.1210516555677947	1.1462058244972884	0.8101970778315013	0.8831325143300972	0.4845080947072837	0.7120623484408171	0.8769566546201831	0.8217630717299554	0.7201169076473236	0.9877487692195439	1.0111252739503056	0.8075126785614939	0.9438818143749507	0.9131450169565127	0.806927558959926	0.8600514299856239	1.005706822953984	0.5575320458870562	0.7816194344205201	0.7816194344205201	0.7816194344205201	0.7816194344205201	0.7816194344205201	0.7816194344205201	0.7816194344205201	0.7816194344205201	0.7816194344205201	0.7816194344205201	0.7816194344205201	0.7816194344205201	0.7816194344205201	0.7816194344205201	0.7816194344205201	0.7816194344205201	0.7816194344205201	0.7816194344205201	0.7816194344205201	0.7816194344205201	0.7816194344205201	0.7816194344205201	0.7816194344205201	0.7816194344205201
0.7533717549962835	0.7913009487824387	0.8708766769431835	0.8621613632036234	0.8813354480542003	0.8419044960209087	0.7543789120350499	0.709734630179739	0.8936529758834275	0.8120640174636341	0.8240238687533946	0.7544699478514499	0.7694705162941883	0.9329410290738178	0.9095628093752567	0.8525148945623497	0.8769604500166677	0.7238720968828722	0.9132484658262503	0.9168112924153127	0.9505792542189323	0.9221220558127734	1.0416414371541638	0.9292345165420876	0.9776764049868072	0.8890827350538908	1.0986732328225761	0.9938779839382336	0.9938779839382336	0.9938779839382336	0.9938779839382336	0.9938779839382336	0.9938779839382336	0.9938779839382336	0.9938779839382336	0.9938779839382336	0.9938779839382336	0.9938779839382336	0.9938779839382336	0.9938779839382336	0.9938779839382336	0.9938779839382336	0.9938779839382336	0.9938779839382336	0.9938779839382336	0.9938779839382336	0.9938779839382336	0.9938779839382336	0.9938779839382336	0.9938779839382336
0.6932432318617999	0.6033636795431785	0.9426363546834008	0.8647377616605648	0.9576693885725639	1.0176537856763657	0.9761314016783685	1.0832432519583506	0.9784589065626794	1.014910284151123	1.0977994072225827	1.0047629415348864	1.1678772281812306	1.1333941742283864	1.0626463525151713	0.9814716253355662	1.0890274552574697	1.0885589434216425	1.1180326549610275	1.1781276245018995	1.288568695693842	1.0474182192115629	1.0583336935459835	0.874840344282461	0.9452216742032047	1.1398558978988989	1.0024911025980108	1.1042531365270993	1.0684848161121432	1.017371857202907	1.0781081485812232	0.992104658532165	1.1516986359947867	1.191452214390241	1.171575425192514	1.171575425192514	1.171575425192514	1.171575425192514	1.171575425192514	1.171575425192514	1.171575425192514	1.171575425192514	1.171575425192514	1.171575425192514	1.171575425192514	1.171575425192514	1.171575425192514	1.171575425192514	1.171575425192514	1.171575425192514
0.6709876321349795	0.5110898807457842	0.7254608390091533	0.6479933223440932	0.5670457284383938	0.6575884646966076	0.7101981897411522	0.911098057271564	0.7627647362289542	0.6928288142711844	0.8880320868648199	0.9492479918817789	0.9130127425005852	0.7634838824470453	1.0028451915792305	1.0131832812721704	1.1461794375832366	1.1393681994471891	1.1469719963538685	1.0466306119995876	0.9655299944432061	1.1839147772140997	1.2368315172498656	1.1617499557129536	0.9463374739363476	0.9904936078303808	0.9749479717256876	1.0747346680260705	1.0374628021359478	1.0247517127586543	1.2672467166259014	1.087140356626474	1.1525710856330615	1.1198557211297677	1.1198557211297677	1.1198557211297677	1.1198557211297677	1.1198557211297677	1.1198557211297677	1.1198557211297677	1.1198557211297677	1.1198557211297677	1.1198557211297677	1.1198557211297677	1.1198557211297677	1.1198557211297677	1.1198557211297677	1.1198557211297677	1.1198557211297677	1.1198557211297677
0.8782576224211206	0.8466808441312978	0.5856613861507747	0.6005857079186478	0.8246053788350207	0.6660678292702578	0.5462572639276723	0.7792589731469123	0.6656963659933733	0.9043754611877393	0.7836166102121377	1.1785435213491386	1.1854426339142132	1.0269281770151506	0.8187147989265067	0.7941876481872614	0.8713556714976339	0.8266933217832091	1.1177267472701662	0.9888908347131578	0.7779005211804884	1.0070287753022478	0.9693380160704055	0.9644718690166949	0.9934580856801386	1.1379171413857512	0.9129467683652791	0.9329446235517624	0.7453101434390671	1.0034464762782644	0.8158786443188766	0.9096625602985706	0.9096625602985706	0.9096625602985706	0.9096625602985706	0.9096625602985706	0.9096625602985706	0.9096625602985706	0.9096625602985706	0.9096625602985706	0.9096625602985706	0.9096625602985706	0.9096625602985706	0.9096625602985706	0.9096625602985706	0.9096625602985706	0.9096625602985706	0.9096625602985706	0.9096625602985706	0.9096625602985706
0.41434685687461165	0.578775607983587	0.5488144002140245	0.46644113711292245	0.489599184085145	0.6011677656657731	0.4532795720524396	0.49745530834703416	0.6974609163654903	0.5998051580073348	0.5026125307233063	0.7537345911196427	0.6605558809235457	0.6773410423906079	0.7332950394632152	0.6230473908412302	0.80787104352007	0.7073189322093275	0.7359630559505651	0.7000587421421579	0.8303163540367858	0.7951689654919475	0.7775345544649211	0.9508848640399722	0.7676189497472319	0.7218580150570074	0.9467893507370951	1.0477117405410161	0.9239661982433215	1.0658343066990819	0.877108158112946	0.9714712324060139	0.9714712324060139	0.9714712324060139	0.9714712324060139	0.9714712324060139	0.9714712324060139	0.9714712324060139	0.9714712324060139	0.9714712324060139	0.9714712324060139	0.9714712324060139	0.9714712324060139	0.9714712324060139	0.9714712324060139	0.9714712324060139	0.9714712324060139	0.9714712324060139	0.9714712324060139	0.9714712324060139
0.7488913880133025	0.9491319777665264	0.9415522445363633	0.9878758825859827	1.0189894775514408	0.8727186270322194	1.0517574817348836	0.7319367889424738	1.0520605435142276	1.0666220300428335	0.871999309716718	1.1781239447444969	0.9824947421696499	0.9733836474922731	1.0197353331090457	1.1400843549075517	0.7852397121377286	1.0941608814122277	0.912986696513771	1.2586440331585047	0.9904253735273199	0.7926335264213362	0.9709262555123932	0.8901123778702346	0.9739562635086483	0.8978210474381522	0.9942297205261519	1.053098877968011	0.8820722047700751	1.0423507240697016	0.9152905285559652	0.9788206263128334	0.9788206263128334	0.9788206263128334	0.9788206263128334	0.9788206263128334	0.9788206263128334	0.9788206263128334	0.9788206263128334	0.9788206263128334	0.9788206263128334	0.9788206263128334	0.9788206263128334	0.9788206263128334	0.9788206263128334	0.9788206263128334	0.9788206263128334	0.9788206263128334	0.9788206263128334	0.9788206263128334
1.0557771398879778	1.2738434885264678	0.9877186037722308	0.7013452455367317	0.7932079396550674	0.9576459632429172	0.8746032461287173	0.8144770758182612	0.9206816916934859	0.6960450222439576	1.0911401174436401	0.9244856774219057	1.003896231117535	0.8390497372294279	0.9177162130378376	0.8592634960344364	0.8291588954314572	0.8719065063605835	0.8483798642008387	1.0100345317415735	0.7820495500802142	0.93850271589276	1.033323337543165	0.8215851882830432	0.9565301342259263	0.7836312047578228	0.9448695604861538	0.9493926960319516	0.9632511695052012	1.011885462256732	0.8551155864360044	0.9910172688170749	0.9230664276265398	0.9230664276265398	0.9230664276265398	0.9230664276265398	0.9230664276265398	0.9230664276265398	0.9230664276265398	0.9230664276265398	0.9230664276265398	0.9230664276265398	0.9230664276265398	0.9230664276265398	0.9230664276265398	0.9230664276265398	0.9230664276265398	0.9230664276265398	0.9230664276265398	0.9230664276265398
0.4768456175552801	0.40047561639533824	0.5012178883492008	0.5601077359084294	0.7495004763550539	0.6473886735610901	0.6480135863538797	0.7535082465528935	0.6409432079698524	0.6626639453152522	0.6771065080577597	0.862440201186296	0.7708753722207872	0.7999746199979336	0.8417310819397831	1.0354276619443663	0.6568875478624292	0.9432095952131371	0.7161066644339346	0.7809769867733164	0.8229078390199623	0.7843659657045112	0.8563623463289833	0.9445427743254612	0.6663399363021288	0.9015901425068634	0.9182016341045616	1.004010575826198	0.8509031729917795	0.8251167345158585	0.8380099537538189	0.8380099537538189	0.8380099537538189	0.8380099537538189	0.8380099537538189	0.8380099537538189	0.8380099537538189	0.8380099537538189	0.8380099537538189	0.8380099537538189	0.8380099537538189	0.8380099537538189	0.8380099537538189	0.8380099537538189	0.8380099537538189	0.8380099537538189	0.8380099537538189	0.8380099537538189	0.8380099537538189	0.8380099537538189
0.8657716546719344	0.6486772838199971	0.5918329302900576	0.7626158179639775	0.5637588129553006	0.8406081407379489	0.7954171058357401	1.0192524485934626	0.9535261389935415	0.9035202078455566	0.8995578128954624	0.9427605882305601	0.7766304100175496	0.9636066710699556	0.7566613922632824	1.0124494274335325	0.9311079574691645	0.7317305785208652	0.833847846464792	0.9352288795155013	0.8887106036704888	1.103457425135334	0.8502161333764694	0.9768367792559017	0.9768367792559017	0.9768367792559017	0.9768367792559017	0.9768367792559017	0.9768367792559017	0.9768367792559017	0.9768367792559017	0.9768367792559017	0.9768367792559017	0.9768367792559017	0.9768367792559017	0.9768367792559017	0.9768367792559017	0.9768367792559017	0.9768367792559017	0.9768367792559017	0.9768367792559017	0.9768367792559017	0.9768367792559017	0.9768367792559017	0.9768367792559017	0.9768367792559017	0.9768367792559017	0.9768367792559017	0.9768367792559017	0.9768367792559017
0.8219022672263288	0.8154490344203463	0.8176538653698214	0.7963533517010274	0.8739690186727412	0.8634129651452963	0.9003251456680232	0.7413862807617145	0.9871897335750257	0.9615907702428081	0.7744299460645854	0.8918037455024613	0.9522686936197264	0.8656661713287036	0.7934875679635007	0.9120470130505739	0.8173438126912094	0.913861459191143	0.8496613256213074	0.9015785475863696	0.9150453103501828	0.9355409168511288	1.0683161637341252	1.001928540292627	1.001928540292627	1.001928540292627	1.001928540292627	1.001928540292627	1.001928540292627	1.001928540292627	1.001928540292627	1.001928540292627	1.001928540292627	1.001928540292627	1.001928540292627	1.001928540292627	1.001928540292627	1.001928540292627	1.001928540292627	1.001928540292627	1.001928540292627	1.001928540292627	1.001928540292627	1.001928540292627	1.001928540292627	1.001928540292627	1.001928540292627	1.001928540292627	1.001928540292627	1.001928540292627
0.8007564053321868	0.5965917813797257	0.6875970843277155	0.9288303119523499	0.8034412452304853	0.7926868361437504	0.6763599204498917	0.8324063420817677	0.6088501630224842	0.827765797840219	0.7996942236319105	0.5350650927039194	0.6115173162567795	0.8243881907571421	0.8812983741807477	0.8780092484007523	0.5502059712097933	1.0861840713202193	0.8833308748429309	0.9586970693220634	0.9627313658072131	0.5363817286092079	0.8360511041186263	1.1421706208279934	0.8495299152479687	0.9717871853904178	0.896946792524659	0.9243245133908267	0.6956035933783951	0.4408486504331183	0.5682261219057567	0.5682261219057567	0.5682261219057567	0.5682261219057567	0.5682261219057567	0.5682261219057567	0.5682261219057567	0.5682261219057567	0.5682261219057567	0.5682261219057567	0.5682261219057567	0.5682261219057567	0.5682261219057567	0.5682261219057567	0.5682261219057567	0.5682261219057567	0.5682261219057567	0.5682261219057567	0.5682261219057567	0.5682261219057567
0.9264738963403775	0.647522089801887	0.8205199466222725	0.8183643789742626	1.0090505178196258	1.0212822111376225	1.13624272107561	0.977532254700764	0.8717317509862434	0.7957938285348264	0.7700858621417573	1.118934246199344	0.7708915503884498	1.011337957560419	0.7567888931623563	0.789548372561847	0.8698177136467515	0.8543735726412125	0.7069622630454218	0.9098416243375754	0.598905306308974	0.8642050485811584	0.7266564098911366	0.7581272654898703	0.7624870083807094	0.7835239998190423	0.8820532062740603	0.923123056102717	0.8750238188610467	0.802747163355691	0.9465742037778093	0.9233954234739876	0.9349848136258985	0.9349848136258985	0.9349848136258985	0.9349848136258985	0.9349848136258985	0.9349848136258985	0.9349848136258985	0.9349848136258985	0.9349848136258985	0.9349848136258985	0.9349848136258985	0.9349848136258985	0.9349848136258985	0.9349848136258985	0.9349848136258985	0.9349848136258985	0.9349848136258985	0.9349848136258985
0.8352021097335283	0.6991810071961697	0.9481012769905621	0.8657358348304681	0.5045672768492185	0.7924709208069848	0.8157059108459362	0.8674302638706319	1.0072777812855813	0.792450986248301	0.8902121394811963	0.9617495185322794	0.8694161082996883	0.5689478763203619	0.8025907254204614	0.6832558825899879	1.0100328530043015	0.9446385954244686	0.9104178782995801	1.1126375905947383	0.9414594850598484	1.0468170350438133	0.9149570154811415	0.7978854580439989	1.1120112033554777	0.9326910598428727	0.9134172526621205	1.1394967393825792	1.0863984407689542	0.7326009875056182	0.8445963929260466	0.8943605266072101	1.0949336838083967	0.9059015397466045	0.7863678258712822	0.8461346828089433	0.8461346828089433	0.8461346828089433	0.8461346828089433	0.8461346828089433	0.8461346828089433	0.8461346828089433	0.8461346828089433	0.8461346828089433	0.8461346828089433	0.8461346828089433	0.8461346828089433	0.8461346828089433	0.8461346828089433	0.8461346828089433
0.6520925926486053	0.699497695203589	0.745948235683538	0.6049289521958198	0.6936480157446264	0.7334091445326503	0.6254297505604378	0.6205928138789618	0.7001571311817684	0.6866731406345353	0.391673804324974	0.5257136590203899	0.5456513795171287	0.8258535403039831	0.4986832497965266	0.5360928415476803	0.6628250114123055	0.8281645062953543	0.5974623624508952	0.77487616036702	0.5674243019397758	0.6134700625135909	0.5748792398365943	0.557392865265846	0.6290672065506072	0.6078282150447941	0.6722067275031567	0.6752441357568162	0.6737254316299865	0.6737254316299865	0.6737254316299865	0.6737254316299865	0.6737254316299865	0.6737254316299865	0.6737254316299865	0.6737254316299865	0.6737254316299865	0.6737254316299865	0.6737254316299865	0.6737254316299865	0.6737254316299865	0.6737254316299865	0.6737254316299865	0.6737254316299865	0.6737254316299865	0.6737254316299865	0.6737254316299865	0.6737254316299865	0.6737254316299865	0.6737254316299865
0.39310114131062945	0.43108967893996475	0.5236791209379653	0.3739355419326227	0.30350708362872053	0.4389986669097521	0.618478341237923	0.500337048050169	0.3953070949738172	0.7261948771835766	0.46812989604845107	0.4337427042304099	0.356721979275011	0.7152642721326852	0.5971822619861388	0.8234820760367975	0.4757543690793159	0.5806595727560246	0.4594518152255589	0.4676023772937499	0.5491298729418997	0.3728686273883354	0.9271775365166656	0.5518378338439677	0.6100075643154381	0.3031581635816234	0.6256115667848232	0.4319326140104916	0.39985882032802134	0.4158957171692565	0.4158957171692565	0.4158957171692565	0.4158957171692565	0.4158957171692565	0.4158957171692565	0.4158957171692565	0.4158957171692565	0.4158957171692565	0.4158957171692565	0.4158957171692565	0.4158957171692565	0.4158957171692565	0.4158957171692565	0.4158957171692565	0.4158957171692565	0.4158957171692565	0.4158957171692565	0.4158957171692565	0.4158957171692565	0.4158957171692565
0.4730656470732127	0.5942396053060748	0.6614731371589333	0.7331170390700974	0.6413857086493367	0.7460948116238201	0.9019738578850425	0.7820944500499977	0.840598712718681	0.7137686036936101	0.9318101781377898	0.7920427518404434	0.8880306102178714	0.839177193231354	0.8694726436332065	0.8582986436807792	0.7429459241985747	0.8012969074504571	1.0026214261800739	1.039479279642812	0.9048113793054073	1.0077849211789989	0.6803525635075868	0.7533660658533673	0.9020418923957736	0.8128948584337928	0.8574683754147833	0.8574683754147833	0.8574683754147833	0.8574683754147833	0.8574683754147833	0.8574683754147833	0.8574683754147833	0.8574683754147833	0.8574683754147833	0.8574683754147833	0.8574683754147833	0.8574683754147833	0.8574683754147833	0.8574683754147833	0.8574683754147833	0.8574683754147833	0.8574683754147833	0.8574683754147833	0.8574683754147833	0.8574683754147833	0.8574683754147833	0.8574683754147833	0.8574683754147833	0.8574683754147833
0.6754415425769463	0.806051308829968	0.7123519791793925	0.8258128865991965	0.7815330410041025	0.696692974377754	0.7969679599625145	0.8544934008129509	0.7898244908168846	0.7054500985150314	0.7836233846117739	0.6925050745780534	0.8086261363613434	0.846720468562195	0.9147383797137243	0.8417023297342766	0.7856784019423345	0.7430507664575338	0.8185564583049945	0.8073180111777217	0.8332095802738457	0.794947532441207	0.8140785563575264	0.8140785563575264	0.8140785563575264	0.8140785563575264	0.8140785563575264	0.8140785563575264	0.8140785563575264	0.8140785563575264	0.8140785563575264	0.8140785563575264	0.8140785563575264	0.8140785563575264	0.8140785563575264	0.8140785563575264	0.8140785563575264	0.8140785563575264	0.8140785563575264	0.8140785563575264	0.8140785563575264	0.8140785563575264	0.8140785563575264	0.8140785563575264	0.8140785563575264	0.8140785563575264	0.8140785563575264	0.8140785563575264	0.8140785563575264	0.8140785563575264
0.6977007858003403	0.755124094441188	0.8134725917819161	0.6562023167159708	0.9150717998492159	0.6889029099919242	0.8672811230385106	0.8593905517943433	0.7457398792252776	0.7549860628598175	0.8665769181381032	0.8277750944667888	0.8075078789006994	0.8182584991580784	0.8466999438380919	0.7440919392109187	0.794019011592117	0.7426007013937891	0.7686129033481383	0.6540952783136763	0.7463188058409412	0.6991011139926542	0.774128050641989	0.6919167152750919	0.87027699163441	0.6638211536463126	0.8769793516874483	0.7704002526668805	0.7704002526668805	0.7704002526668805	0.7704002526668805	0.7704002526668805	0.7704002526668805	0.7704002526668805	0.7704002526668805	0.7704002526668805	0.7704002526668805	0.7704002526668805	0.7704002526668805	0.7704002526668805	0.7704002526668805	0.7704002526668805	0.7704002526668805	0.7704002526668805	0.7704002526668805	0.7704002526668805	0.7704002526668805	0.7704002526668805	0.7704002526668805	0.7704002526668805
0.7142368889304727	1.1982690052128384	0.7753362289757694	0.8996587332702248	0.9437114239364964	0.6666210649067782	1.0457939238801768	0.7056643118209681	0.9627741993672038	1.008075936655958	1.0676598041592307	1.0245939863575986	0.8302433546493547	0.8579632442960917	0.7181787194531343	0.6750784671881462	0.9361663475890213	1.0225007818133993	0.9140252806636285	0.746964247868272	0.9999008161425582	1.120365049248912	1.0128428163793537	0.9588374640242842	1.103125381094721	0.751144045555515	0.8837729960864256	1.068731989465245	0.5840602852606974	0.8263961373629711	0.8263961373629711	0.8263961373629711	0.8263961373629711	0.8263961373629711	0.8263961373629711	0.8263961373629711	0.8263961373629711	0.8263961373629711	0.8263961373629711	0.8263961373629711	0.8263961373629711	0.8263961373629711	0.8263961373629711	0.8263961373629711	0.8263961373629711	0.8263961373629711	0.8263961373629711	0.8263961373629711	0.8263961373629711	0.8263961373629711
0.6341819225210776	0.9362092601989486	0.8533000320877604	0.7218364273261955	0.9017165057592308	0.9016723888978043	0.9055965008064357	0.7032690509392777	0.7448049962422981	0.8574624532349753	1.0388770527891784	0.8155634462278559	1.021162489875662	0.8279245884122012	0.8283616497870769	1.0478973842637063	1.014446176268735	1.058697616257184	0.9820367419616028	0.7939719049661187	0.9834516165404316	1.0718260491095137	1.017603558868647	1.1136268573059547	0.8803062716817973	0.9796621982899054	0.8809657463027415	1.0278887060614317	1.0214179112908175	1.0471020368352344	0.8774346855422815	0.8943415213885312	1.121104772637781	1.1324402069557815	0.9807395489740219	1.0461728660774867	0.9126831446786214	0.977235646057341	0.9449593953679812	0.9449593953679812	0.9449593953679812	0.9449593953679812	0.9449593953679812	0.9449593953679812	0.9449593953679812	0.9449593953679812	0.9449593953679812	0.9449593953679812	0.9449593953679812	0.9449593953679812
0.025285220075432265	0.0004085612600250762	0.03244277619728964	0.08176464285171318	0.16607200114358006	0.03575818194682439	0.030259811027247358	0.04167301162079243	0.04863163104065075	0.018697196248995664	0.0	0.033348550331624836	0.043721285291452916	0.09864023297525877	0.10629421620820373	0.05586842341610091	0.032751895812175025	0.09153309587851284	0.0038226767999948296	0.07233275406219605	0.06038996500151123	0.10769100473680653	0.04191593479311334	0.10179512723955188	0.05141051816572646	0.03575818194682439	0.03408248782724219	0.11151368164325809	0.037088774068348304	0.008324461289167587	0.11343229836739187	0.0	0.0	0.041755464684063784	0.0420815728808175	0.04549568842078726	0.12638820063094633	0.0038226767999948296	0.056229781680010256	0.0868073414228145	0.06478611018167023	0.028604845094232372	0.0466954776379513	0.0466954776379513	0.0466954776379513	0.0466954776379513	0.0466954776379513	0.0466954776379513	0.0466954776379513	0.0466954776379513
0.742371773370765	0.6551093933629049	0.6374862761618404	0.7736398007581424	0.769928529579197	0.8724373148310373	0.8095614856643752	0.8486072414977872	0.7996213381073399	0.8278056312849992	0.8594638744299926	0.8821400593786507	0.7822993097479997	0.863254450380185	0.8656217282108679	1.046339027318732	0.9265232676392918	0.9647251127936303	0.8621948216992665	1.0760473200493468	0.9553193283772582	1.092138125913005	0.9771627924966464	0.8968230330486743	0.8978148253999639	0.9533145027197605	0.9240910735766202	0.9974446611573101	0.9607678673669652	0.9607678673669652	0.9607678673669652	0.9607678673669652	0.9607678673669652	0.9607678673669652	0.9607678673669652	0.9607678673669652	0.9607678673669652	0.9607678673669652	0.9607678673669652	0.9607678673669652	0.9607678673669652	0.9607678673669652	0.9607678673669652	0.9607678673669652	0.9607678673669652	0.9607678673669652	0.9607678673669652	0.9607678673669652	0.9607678673669652	0.9607678673669652
0.9104077647049222	0.8993218828729661	1.0103483499046986	0.9470277079034871	0.8393020585300498	0.863308576623275	0.9299691974421641	0.9420802696442021	0.7430835126888449	0.7413606397778287	0.8748821443678337	1.0578353985665607	1.025230400740505	0.8065747498315813	0.8490719907748822	0.9487821603543429	0.9718667423969009	0.8926548331926943	0.8689634359401242	0.9346328405568326	0.8828150233309183	0.8647390766680041	0.9990134272476885	0.780793558801547	0.7658271580250909	0.7733103584133191	0.7733103584133191	0.7733103584133191	0.7733103584133191	0.7733103584133191	0.7733103584133191	0.7733103584133191	0.7733103584133191	0.7733103584133191	0.7733103584133191	0.7733103584133191	0.7733103584133191	0.7733103584133191	0.7733103584133191	0.7733103584133191	0.7733103584133191	0.7733103584133191	0.7733103584133191	0.7733103584133191	0.7733103584133191	0.7733103584133191	0.7733103584133191	0.7733103584133191	0.7733103584133191	0.7733103584133191
0.8944146848570328	0.7860486644128066	0.9752519641863923	0.9176943654704017	0.965227144782772	0.8593908340973964	0.8476498188607661	1.0223805269583275	0.964172300059728	0.9332290753902324	0.9553222310504779	0.8668953902980379	1.015922169089593	0.9390792269954729	1.0246409081001515	0.934734987263686	1.0462192258448615	1.0561242327133376	0.874790009388015	0.9283090964332096	0.9868203242113113	0.9575647103222605	0.9575647103222605	0.9575647103222605	0.9575647103222605	0.9575647103222605	0.9575647103222605	0.9575647103222605	0.9575647103222605	0.9575647103222605	0.9575647103222605	0.9575647103222605	0.9575647103222605	0.9575647103222605	0.9575647103222605	0.9575647103222605	0.9575647103222605	0.9575647103222605	0.9575647103222605	0.9575647103222605	0.9575647103222605	0.9575647103222605	0.9575647103222605	0.9575647103222605	0.9575647103222605	0.9575647103222605	0.9575647103222605	0.9575647103222605	0.9575647103222605	0.9575647103222605
0.7763755645949999	0.8347494264330996	0.7069909085085786	0.6576912943754664	0.8325978344264476	0.870682223723407	0.7606633471816736	0.739518736578278	0.6575581341604401	0.8026242129361381	0.8658793403875655	0.727700615219084	0.7697361706650548	0.7857210601528475	0.6616534568533132	0.800468725110114	0.7726033009383136	0.8307607116040472	0.6917398749687427	0.8784960368324485	1.0575721744071698	0.958544818853131	0.9004671929421727	0.9295060058976519	0.9295060058976519	0.9295060058976519	0.9295060058976519	0.9295060058976519	0.9295060058976519	0.9295060058976519	0.9295060058976519	0.9295060058976519	0.9295060058976519	0.9295060058976519	0.9295060058976519	0.9295060058976519	0.9295060058976519	0.9295060058976519	0.9295060058976519	0.9295060058976519	0.9295060058976519	0.9295060058976519	0.9295060058976519	0.9295060058976519	0.9295060058976519	0.9295060058976519	0.9295060058976519	0.9295060058976519	0.9295060058976519	0.9295060058976519
0.5421168014398259	0.6629810511602348	0.5078916722072702	0.40929033645842067	0.5906390811281539	0.7342853507362852	0.5643719642944176	0.6186751888975935	0.5711042951799765	0.7445121511684923	0.6948739166877734	0.708758102482876	0.7132438739123286	0.8150206577826381	0.9932304821048883	0.8621441782518617	0.3957473983367912	0.371576575284436	0.5426728902179352	0.3604640947431996	0.46558421152096346	0.4130241531320815	0.4130241531320815	0.4130241531320815	0.4130241531320815	0.4130241531320815	0.4130241531320815	0.4130241531320815	0.4130241531320815	0.4130241531320815	0.4130241531320815	0.4130241531320815	0.4130241531320815	0.4130241531320815	0.4130241531320815	0.4130241531320815	0.4130241531320815	0.4130241531320815	0.4130241531320815	0.4130241531320815	0.4130241531320815	0.4130241531320815	0.4130241531320815	0.4130241531320815	0.4130241531320815	0.4130241531320815	0.4130241531320815	0.4130241531320815	0.4130241531320815	0.4130241531320815
1.1293716705382655	1.022791570425881	0.9141133851794233	0.9911867931268153	1.0119684007738081	0.8632786692475805	0.7266986137406363	1.129504775734997	0.9312827680875644	0.8982929876254927	1.0400169578005618	0.8177931090347104	0.9232159768157518	0.8915266775174188	0.9302433866288491	1.1616794676675828	1.0627250328814963	0.8978628942636272	1.091504203270814	1.06547993544772	0.883930206252703	0.9696100040423478	0.9820170078284646	0.9728011295692373	0.8995113073700294	0.9361562184696334	0.9361562184696334	0.9361562184696334	0.9361562184696334	0.9361562184696334	0.9361562184696334	0.9361562184696334	0.9361562184696334	0.9361562184696334	0.9361562184696334	0.9361562184696334	0.9361562184696334	0.9361562184696334	0.9361562184696334	0.9361562184696334	0.9361562184696334	0.9361562184696334	0.9361562184696334	0.9361562184696334	0.9361562184696334	0.9361562184696334	0.9361562184696334	0.9361562184696334	0.9361562184696334	0.9361562184696334
0.8663350946222361	0.8201763882250666	0.7572938364638576	0.8227094506797327	0.6903023259010624	1.0409514876034731	0.6929227345151793	0.820468906070484	0.9438758481412985	0.9549762616512009	0.8855490457905423	0.8150340870630792	0.863928524167695	0.8814317322683797	1.0125272392789209	0.876811463911553	0.8296238923744341	0.8981806343807223	1.0817456409105464	0.917639659795977	0.9996926503532616	0.9996926503532616	0.9996926503532616	0.9996926503532616	0.9996926503532616	0.9996926503532616	0.9996926503532616	0.9996926503532616	0.9996926503532616	0.9996926503532616	0.9996926503532616	0.9996926503532616	0.9996926503532616	0.9996926503532616	0.9996926503532616	0.9996926503532616	0.9996926503532616	0.9996926503532616	0.9996926503532616	0.9996926503532616	0.9996926503532616	0.9996926503532616	0.9996926503532616	0.9996926503532616	0.9996926503532616	0.9996926503532616	0.9996926503532616	0.9996926503532616	0.9996926503532616	0.9996926503532616
0.5582989483592868	0.5537666806937536	0.6668310570298658	0.5844557417469847	0.5777657998458203	0.6290086577792855	0.6235391522564213	0.731515100159278	0.528420724946573	0.505479139830687	0.5237376717449385	0.5680105184631598	0.5497297345567277	0.689205023143601	0.885227032279308	0.9147714473112186	0.6865836935025561	0.7715778018872506	0.8139288760054739	0.5619830456339187	0.6123926382395893	0.720281454800819	0.6663370465202041	0.6663370465202041	0.6663370465202041	0.6663370465202041	0.6663370465202041	0.6663370465202041	0.6663370465202041	0.6663370465202041	0.6663370465202041	0.6663370465202041	0.6663370465202041	0.6663370465202041	0.6663370465202041	0.6663370465202041	0.6663370465202041	0.6663370465202041	0.6663370465202041	0.6663370465202041	0.6663370465202041	0.6663370465202041	0.6663370465202041	0.6663370465202041	0.6663370465202041	0.6663370465202041	0.6663370465202041	0.6663370465202041	0.6663370465202041	0.6663370465202041
0.9915152644092419	0.8014858938800726	0.8380989498467384	0.835347252272338	0.8292895267790644	0.8643232334749587	0.975283468200794	0.8911687419520848	0.8520854047136825	0.7298555703070452	1.09828711741021	0.8830598044060646	0.9448778216508833	0.8005517764199099	0.8924320941892365	0.880005639421531	0.8330936907831391	0.9163443369477061	0.9982786576314808	0.8529397565829878	0.9256092071072343	0.9256092071072343	0.9256092071072343	0.9256092071072343	0.9256092071072343	0.9256092071072343	0.9256092071072343	0.9256092071072343	0.9256092071072343	0.9256092071072343	0.9256092071072343	0.9256092071072343	0.9256092071072343	0.9256092071072343	0.9256092071072343	0.9256092071072343	0.9256092071072343	0.9256092071072343	0.9256092071072343	0.9256092071072343	0.9256092071072343	0.9256092071072343	0.9256092071072343	0.9256092071072343	0.9256092071072343	0.9256092071072343	0.9256092071072343	0.9256092071072343	0.9256092071072343	0.9256092071072343
0.5907818593262724	0.5591543259136685	0.6449431341968985	0.5131017276693202	0.5792660310509408	0.6905853412071589	0.8754507632862357	0.8514105032688101	0.8750952280868838	0.7441733337163005	0.8456812586091054	0.9035963070372423	0.8083052913040158	0.7556358993800352	0.7437337386624037	0.7340217456362925	0.4857771739821832	0.6687567932890512	0.7476946371083704	0.6385094607631172	0.7210861480743977	0.7599139335396651	0.7032062321275642	0.6729575096514298	0.6032810052660453	0.5866064037662734	0.6383674661258115	0.698213491573465	0.6338477376186327	0.750450006617863	0.8141238973169652	0.5559120151240472	0.8233234297889831	0.8308268991098737	0.7908995318921621	0.8108632155010179	0.8108632155010179	0.8108632155010179	0.8108632155010179	0.8108632155010179	0.8108632155010179	0.8108632155010179	0.8108632155010179	0.8108632155010179	0.8108632155010179	0.8108632155010179	0.8108632155010179	0.8108632155010179	0.8108632155010179	0.8108632155010179
0.8475892196678644	0.8151880233520772	0.658360009991866	0.7982319925023086	0.8891239717134497	0.9037702603680642	0.8459407429163703	0.791735367999751	0.9509159464043576	0.976138359474658	0.7714824534636561	0.901232527255341	0.8437568265399904	0.7879198117088022	0.8472767355096058	0.9238240852668959	0.8855504103882508	0.8855504103882508	0.8855504103882508	0.8855504103882508	0.8855504103882508	0.8855504103882508	0.8855504103882508	0.8855504103882508	0.8855504103882508	0.8855504103882508	0.8855504103882508	0.8855504103882508	0.8855504103882508	0.8855504103882508	0.8855504103882508	0.8855504103882508	0.8855504103882508	0.8855504103882508	0.8855504103882508	0.8855504103882508	0.8855504103882508	0.8855504103882508	0.8855504103882508	0.8855504103882508	0.8855504103882508	0.8855504103882508	0.8855504103882508	0.8855504103882508	0.8855504103882508	0.8855504103882508	0.8855504103882508	0.8855504103882508	0.8855504103882508	0.8855504103882508
0.7517932715622793	0.9828216214759511	0.704672638132285	0.8379078232901827	0.7483499394142603	0.7461403455259996	0.7273355150117565	0.7796533772509301	0.7284783772323221	0.6666348984371572	0.8282688161091432	0.6932120717111464	0.8054249845722062	0.7044558513940516	0.680456658205013	0.7980515388039752	0.6095546909543217	0.8181726388758749	0.7559110544917093	0.7837100982530878	0.7971668233532758	0.7457420670164123	0.9006461268256231	0.8482578755631748	0.8744520011943989	0.8744520011943989	0.8744520011943989	0.8744520011943989	0.8744520011943989	0.8744520011943989	0.8744520011943989	0.8744520011943989	0.8744520011943989	0.8744520011943989	0.8744520011943989	0.8744520011943989	0.8744520011943989	0.8744520011943989	0.8744520011943989	0.8744520011943989	0.8744520011943989	0.8744520011943989	0.8744520011943989	0.8744520011943989	0.8744520011943989	0.8744520011943989	0.8744520011943989	0.8744520011943989	0.8744520011943989	0.8744520011943989
0.7140282141329508	0.8547458864630609	1.0065648139469805	0.8653764185998263	0.847828455024057	0.8234747124701038	1.1160189648596666	0.959497728846618	0.8921309236540628	1.2064462757808867	1.1469840148677035	0.8708636788913127	1.0132824817624557	0.9459326443150999	0.8665183580343628	1.2108583004070974	0.7757612245887681	0.6741457781805693	0.7249535013846686	0.7249535013846686	0.7249535013846686	0.7249535013846686	0.7249535013846686	0.7249535013846686	0.7249535013846686	0.7249535013846686	0.7249535013846686	0.7249535013846686	0.7249535013846686	0.7249535013846686	0.7249535013846686	0.7249535013846686	0.7249535013846686	0.7249535013846686	0.7249535013846686	0.7249535013846686	0.7249535013846686	0.7249535013846686	0.7249535013846686	0.7249535013846686	0.7249535013846686	0.7249535013846686	0.7249535013846686	0.7249535013846686	0.7249535013846686	0.7249535013846686	0.7249535013846686	0.7249535013846686	0.7249535013846686	0.7249535013846686
0.7259737399991304	0.6881683434546845	0.6366806139236731	0.7798298706392227	0.6759049445458104	0.6166611754949001	0.6859826197390051	0.7642339071057693	0.7735569921650686	0.7371988066919503	0.6349136458054147	0.7549055018782302	0.7559812857572428	0.7748926464483843	0.8094491009721354	0.7476933023246914	0.7592563286244165	0.7429151791111188	0.7933738615576967	0.8219655460030696	0.621261801718814	0.7216136738609418	0.7216136738609418	0.7216136738609418	0.7216136738609418	0.7216136738609418	0.7216136738609418	0.7216136738609418	0.7216136738609418	0.7216136738609418	0.7216136738609418	0.7216136738609418	0.7216136738609418	0.7216136738609418	0.7216136738609418	0.7216136738609418	0.7216136738609418	0.7216136738609418	0.7216136738609418	0.7216136738609418	0.7216136738609418	0.7216136738609418	0.7216136738609418	0.7216136738609418	0.7216136738609418	0.7216136738609418	0.7216136738609418	0.7216136738609418	0.7216136738609418	0.7216136738609418
0.8426759878593637	0.8712898479141792	0.7210757726695661	0.8003786873995318	0.7180143090947424	0.7882014167227185	0.8020806101189776	0.7558905341648544	0.6740466396213174	0.729628954947492	0.7018377972844047	0.7018377972844047	0.7018377972844047	0.7018377972844047	0.7018377972844047	0.7018377972844047	0.7018377972844047	0.7018377972844047	0.7018377972844047	0.7018377972844047	0.7018377972844047	0.7018377972844047	0.7018377972844047	0.7018377972844047	0.7018377972844047	0.7018377972844047	0.7018377972844047	0.7018377972844047	0.7018377972844047	0.7018377972844047	0.7018377972844047	0.7018377972844047	0.7018377972844047	0.7018377972844047	0.7018377972844047	0.7018377972844047	0.7018377972844047	0.7018377972844047	0.7018377972844047	0.7018377972844047	0.7018377972844047	0.7018377972844047	0.7018377972844047	0.7018377972844047	0.7018377972844047	0.7018377972844047	0.7018377972844047	0.7018377972844047	0.7018377972844047	0.7018377972844047
0.594250606613575	0.4859216530927117	0.7451629815926981	0.57117587766026	0.4578894420191132	0.507567424310446	0.8666386610015612	0.5802287183640893	0.9574617732845168	0.7400948708718352	0.6541569959395467	0.7291469861790002	0.5962301204839154	0.6543900103358177	0.6554123453202815	0.6525580879877282	0.7059010963912288	0.698796476321008	0.7023487863561184	0.7023487863561184	0.7023487863561184	0.7023487863561184	0.7023487863561184	0.7023487863561184	0.7023487863561184	0.7023487863561184	0.7023487863561184	0.7023487863561184	0.7023487863561184	0.7023487863561184	0.7023487863561184	0.7023487863561184	0.7023487863561184	0.7023487863561184	0.7023487863561184	0.7023487863561184	0.7023487863561184	0.7023487863561184	0.7023487863561184	0.7023487863561184	0.7023487863561184	0.7023487863561184	0.7023487863561184	0.7023487863561184	0.7023487863561184	0.7023487863561184	0.7023487863561184	0.7023487863561184	0.7023487863561184	0.7023487863561184
0.6749719772100259	0.4597793581348682	0.5378134491864361	0.7123690964533815	0.49621212814220245	0.7981212477302917	0.8910776311121946	0.6477865633646313	0.765279645145441	0.8593215565757081	0.7503321787799849	0.7705921535119208	0.629456725738898	0.8980876518832915	0.710928567713571	0.7201451882946379	0.9671147932668109	0.764219616147621	0.6808934018746554	0.9272866927048371	0.8941799989275947	0.8535937658781532	0.8773457127523457	0.8401068659143228	1.1676535081489585	0.6137404197748966	0.7494859541969794	0.8478301892631713	0.9567700913307126	0.9429907822253415	0.9337923574828092	0.9383915698540753	0.9383915698540753	0.9383915698540753	0.9383915698540753	0.9383915698540753	0.9383915698540753	0.9383915698540753	0.9383915698540753	0.9383915698540753	0.9383915698540753	0.9383915698540753	0.9383915698540753	0.9383915698540753	0.9383915698540753	0.9383915698540753	0.9383915698540753	0.9383915698540753	0.9383915698540753	0.9383915698540753
0.6732159867491291	0.5653476999145057	0.5709728884623637	0.657997731782673	0.6084605813430874	0.46111603609972257	0.7121871332648846	0.49295504939397156	0.9540741565457563	0.5765666338655897	0.7559790652270877	0.4966865706904979	0.5273397912493495	0.7357112448561752	0.3314107760806976	0.6396470470354451	0.4826070075906747	0.7470073095839921	0.5787764793514445	0.5354266020389651	0.9126510493538046	0.5658544187700298	0.4079817644776274	0.5016105706405802	0.4547961675591038	0.4547961675591038	0.4547961675591038	0.4547961675591038	0.4547961675591038	0.4547961675591038	0.4547961675591038	0.4547961675591038	0.4547961675591038	0.4547961675591038	0.4547961675591038	0.4547961675591038	0.4547961675591038	0.4547961675591038	0.4547961675591038	0.4547961675591038	0.4547961675591038	0.4547961675591038	0.4547961675591038	0.4547961675591038	0.4547961675591038	0.4547961675591038	0.4547961675591038	0.4547961675591038	0.4547961675591038	0.4547961675591038
1.01359972634223	0.8952330165724866	0.9446155665785536	0.8533058975951061	1.0228066687242852	0.8576117331208848	1.0972539659770162	0.8302069284244017	0.8573792267302068	0.7051876675825407	0.7203929346200045	0.7127903011012726	0.7127903011012726	0.7127903011012726	0.7127903011012726	0.7127903011012726	0.7127903011012726	0.7127903011012726	0.7127903011012726	0.7127903011012726	0.7127903011012726	0.7127903011012726	0.7127903011012726	0.7127903011012726	0.7127903011012726	0.7127903011012726	0.7127903011012726	0.7127903011012726	0.7127903011012726	0.7127903011012726	0.7127903011012726	0.7127903011012726	0.7127903011012726	0.7127903011012726	0.7127903011012726	0.7127903011012726	0.7127903011012726	0.7127903011012726	0.7127903011012726	0.7127903011012726	0.7127903011012726	0.7127903011012726	0.7127903011012726	0.7127903011012726	0.7127903011012726	0.7127903011012726	0.7127903011012726	0.7127903011012726	0.7127903011012726	0.7127903011012726
0.811446082645227	0.5658940093403038	0.9445376656029003	0.5941068709881889	0.727969612167693	0.5981320171524163	0.5419888156877152	0.593259694114778	0.741548165937572	0.6757042638139085	0.9144829413688876	0.6323509994843524	0.7322993889690862	0.7482945688468167	0.8161167226387398	0.8636693513578173	0.9839644636691345	0.9251957301899708	0.9545800969295527	0.9545800969295527	0.9545800969295527	0.9545800969295527	0.9545800969295527	0.9545800969295527	0.9545800969295527	0.9545800969295527	0.9545800969295527	0.9545800969295527	0.9545800969295527	0.9545800969295527	0.9545800969295527	0.9545800969295527	0.9545800969295527	0.9545800969295527	0.9545800969295527	0.9545800969295527	0.9545800969295527	0.9545800969295527	0.9545800969295527	0.9545800969295527	0.9545800969295527	0.9545800969295527	0.9545800969295527	0.9545800969295527	0.9545800969295527	0.9545800969295527	0.9545800969295527	0.9545800969295527	0.9545800969295527	0.9545800969295527
0.6354610207064038	0.5419369817517674	0.5589636766537535	0.8302937593366323	0.522193843866248	0.47231974070783833	0.5498585162736859	0.47441394769517964	0.6453358856775433	0.5854671351996957	0.5515211202898275	0.6700269574845535	0.5055825158541051	0.5275689847769967	0.5116542202358202	0.5196116025064085	0.5196116025064085	0.5196116025064085	0.5196116025064085	0.5196116025064085	0.5196116025064085	0.5196116025064085	0.5196116025064085	0.5196116025064085	0.5196116025064085	0.5196116025064085	0.5196116025064085	0.5196116025064085	0.5196116025064085	0.5196116025064085	0.5196116025064085	0.5196116025064085	0.5196116025064085	0.5196116025064085	0.5196116025064085	0.5196116025064085	0.5196116025064085	0.5196116025064085	0.5196116025064085	0.5196116025064085	0.5196116025064085	0.5196116025064085	0.5196116025064085	0.5196116025064085	0.5196116025064085	0.5196116025064085	0.5196116025064085	0.5196116025064085	0.5196116025064085	0.5196116025064085
0.3322713128514291	0.4041038830332772	0.20293956886172276	0.40150931094636577	0.4217735199659189	0.4658514320882143	0.44725913648008714	0.3407843236951041	0.37934534059479785	0.38920726163180813	0.5615569400579398	0.3760652714396306	0.5679519675042344	0.405365902484855	0.35379104059866257	0.26600032372973914	0.4235821038834409	0.6425431239479739	0.40887890121573905	0.39683495130989965	0.5199607422580201	0.4385984875110746	0.2571828658288393	0.43006420855023947	0.46605145560357913	0.7214073092535095	0.5609765440300565	0.569046576399992	0.5650115602150243	0.5650115602150243	0.5650115602150243	0.5650115602150243	0.5650115602150243	0.5650115602150243	0.5650115602150243	0.5650115602150243	0.5650115602150243	0.5650115602150243	0.5650115602150243	0.5650115602150243	0.5650115602150243	0.5650115602150243	0.5650115602150243	0.5650115602150243	0.5650115602150243	0.5650115602150243	0.5650115602150243	0.5650115602150243	0.5650115602150243	0.5650115602150243
0.7492270723399794	0.67857537720364	0.6604834001936692	0.625050697829159	0.7917085479410715	0.6365392264757683	0.8199704298750711	0.7040254979900596	0.6535942944107018	0.8480216513273137	0.821135703070362	0.6672962770969724	0.7247747056053465	0.828996734520124	0.9142298029778744	0.6751135753735489	0.7948423917917065	0.6636046812551282	0.7140815685053177	0.8631104255216098	0.8749667531146068	0.6264041852467452	0.7739662480096956	0.7001852166282204	0.7001852166282204	0.7001852166282204	0.7001852166282204	0.7001852166282204	0.7001852166282204	0.7001852166282204	0.7001852166282204	0.7001852166282204	0.7001852166282204	0.7001852166282204	0.7001852166282204	0.7001852166282204	0.7001852166282204	0.7001852166282204	0.7001852166282204	0.7001852166282204	0.7001852166282204	0.7001852166282204	0.7001852166282204	0.7001852166282204	0.7001852166282204	0.7001852166282204	0.7001852166282204	0.7001852166282204	0.7001852166282204	0.7001852166282204
0.8294311226897173	0.8902333158406788	0.7804616179515882	0.8325972141412324	0.8637000111330555	0.711171772969975	0.8898688713731532	0.5748208815901166	0.6610458249396283	0.8298513710269251	0.6713364612994706	0.8526639657578827	0.8356285447795915	0.7188803100505271	0.7618961952130625	0.9675296756563341	0.7761724537291338	0.8030827401396343	0.8906832210164844	0.668284144842727	0.6651061726450035	0.6666951587438652	0.6666951587438652	0.6666951587438652	0.6666951587438652	0.6666951587438652	0.6666951587438652	0.6666951587438652	0.6666951587438652	0.6666951587438652	0.6666951587438652	0.6666951587438652	0.6666951587438652	0.6666951587438652	0.6666951587438652	0.6666951587438652	0.6666951587438652	0.6666951587438652	0.6666951587438652	0.6666951587438652	0.6666951587438652	0.6666951587438652	0.6666951587438652	0.6666951587438652	0.6666951587438652	0.6666951587438652	0.6666951587438652	0.6666951587438652	0.6666951587438652	0.6666951587438652
0.7629093186961102	0.9001635781202066	0.8842929402370456	0.7775637279130283	0.9506462100584395	0.693525613967637	0.6796225301925519	0.5512521393131202	0.8417044886859475	0.6900797987240508	0.6586806291925416	0.5359496291248432	0.6125124451758729	0.7208141693985983	0.6697506594700755	0.5619202750956349	0.8255105427535	0.7798823502324923	0.8026964464929961	0.8026964464929961	0.8026964464929961	0.8026964464929961	0.8026964464929961	0.8026964464929961	0.8026964464929961	0.8026964464929961	0.8026964464929961	0.8026964464929961	0.8026964464929961	0.8026964464929961	0.8026964464929961	0.8026964464929961	0.8026964464929961	0.8026964464929961	0.8026964464929961	0.8026964464929961	0.8026964464929961	0.8026964464929961	0.8026964464929961	0.8026964464929961	0.8026964464929961	0.8026964464929961	0.8026964464929961	0.8026964464929961	0.8026964464929961	0.8026964464929961	0.8026964464929961	0.8026964464929961	0.8026964464929961	0.8026964464929961
0.7410066939943338	0.7355036366976356	0.830248675108046	0.6970712475082201	0.7351992567397947	0.8030325822211678	0.8436698563212992	0.8513383396630411	0.8649521852846325	0.8204386511254897	0.790774905831305	0.8578816888963714	0.8524800336597048	0.773188485110181	0.8456832741436426	0.7849213830890143	0.8498815269531829	1.0563548856103164	0.8144591911226625	0.9543958922577228	0.8844275416901927	0.8844275416901927	0.8844275416901927	0.8844275416901927	0.8844275416901927	0.8844275416901927	0.8844275416901927	0.8844275416901927	0.8844275416901927	0.8844275416901927	0.8844275416901927	0.8844275416901927	0.8844275416901927	0.8844275416901927	0.8844275416901927	0.8844275416901927	0.8844275416901927	0.8844275416901927	0.8844275416901927	0.8844275416901927	0.8844275416901927	0.8844275416901927	0.8844275416901927	0.8844275416901927	0.8844275416901927	0.8844275416901927	0.8844275416901927	0.8844275416901927	0.8844275416901927	0.8844275416901927
0.14772758711817002	0.17462899771519483	0.14590850627170657	0.31725796217975605	0.37295437733379067	0.22538077416362234	0.38380580581670404	0.22623460359517944	0.35878126874762095	0.4809003912744957	0.5860228934436048	0.39479237443715925	0.8246015177832885	0.9049419299934234	0.5977416823650261	0.8299198085433291	1.1951986750790724	0.7718221145173654	0.7999472194495875	1.2384070454119693	0.747277555162315	1.0009749030793853	1.3033554239821041	1.1906781854441844	1.3239881445694495	1.070346194473099	0.9393145333693596	1.0123946831893156	0.7051745444158091	1.4737811695845342	0.8257837311218184	1.2762170851709262	1.1606611978384092	1.2638008154681972	1.711324112854415	0.8001431333528369	1.216234457007128	1.112853228548051	1.2869117740392877	1.0531450310315755	0.9690491944841002	1.0110971127578379	1.0110971127578379	1.0110971127578379	1.0110971127578379	1.0110971127578379	1.0110971127578379	1.0110971127578379	1.0110971127578379	1.0110971127578379
0.0385728375673552	0.1496667474787974	0.03267165458223571	0.15076563779067517	0.2686656183438253	0.08138856135076032	0.23326034463728015	0.10755788794178857	0.09865725029878773	0.25670350237572537	0.37102661309475343	0.38648271943201773	0.02348884931510416	0.66410079221666	0.7566520089648217	0.8954857418067512	0.3009702583521038	0.8758156651344061	0.8781964354994577	1.1052436968549202	0.9651679144091689	1.1701713433920466	1.1952537874945857	1.3207524041104441	1.4106954589118479	0.9020548089004844	0.734509717689877	0.9637868575230457	0.5173408569337591	0.9455305624676846	0.7353712688532028	0.9541539689513309	0.668729216188554	1.1492313453362	1.1072015393870285	1.2206355141634868	1.118496544744665	1.5107630767918308	0.9939195018972438	0.9345530959393014	1.2418948824301557	0.7275686116533863	0.8338025428155369	1.0231155251665114	1.0219336631906664	0.9094297107997543	0.9656816869952103	0.9656816869952103	0.9656816869952103	0.9656816869952103
0.7239223836645154	0.8355507346328329	0.9988720776036774	0.9588624601211041	1.0722602983955436	0.9477279196784046	1.1130904698169308	1.0007634280006519	1.025378812685908	1.0706626212125263	0.9660435132691283	1.1285761717439893	1.076208213175512	1.1308823473749308	1.081978387626732	1.0948955066195705	0.9694555821282456	1.0663851363237828	1.177892145730691	1.0332604101164287	1.0489978097008184	1.114409675853492	0.9202631425291453	1.0813915581961802	0.8788768239580069	1.1045350152648061	1.1433635618329827	0.9208315470484901	1.1528400626554256	1.1207745057388072	0.9978135997407197	1.1760964732229577	1.0184798991664066	1.122873723388461	1.2390219764943964	0.9988652988508915	1.170688582845523	1.1691769895873259	1.2231579899779954	1.2179087702103617	1.2684980058990487	1.243203388054705	1.243203388054705	1.243203388054705	1.243203388054705	1.243203388054705	1.243203388054705	1.243203388054705	1.243203388054705	1.243203388054705
0.613144375549112	0.6053558115706648	0.5100866876199253	0.6741251783412289	0.6599569269475263	0.7330367261412941	0.7521791147723604	0.7690846319659036	0.5872168891663161	0.9700354602252069	0.877137199053903	0.7589800795137862	0.7061189169447356	0.9112952096174011	0.7267003495130355	0.7419533157876341	0.7983709515037283	0.7933638022035636	0.7561121653167513	0.8971857688058676	0.7310480960467605	0.8376768897449499	0.8019373180031824	1.0510393941721412	0.7420850113219428	0.8883790952033086	0.8855615464901977	0.8109412621949383	0.9070886765417426	0.8264272233758826	0.889935452698957	0.886352549270585	0.778834130773222	0.9104815383284597	0.7593020611909157	0.8999259922988642	0.9131567892086296	0.7838559640740032	1.2217853568123798	1.0067222173978727	0.8474934896557941	0.827395556193035	0.8625143572455409	1.0005078986448424	0.9286187820867478	0.8220228765933908	0.8753208293400694	0.8753208293400694	0.8753208293400694	0.8753208293400694
1.021245149190695	0.7093948158510285	0.7322188719666938	0.9138426455948347	0.9117580713713608	0.937624699703376	0.7020490122252092	0.6526076326185595	0.8256092134272817	0.9341255744967563	0.9315330137795116	0.7524714262655281	0.8419307097127797	1.0433713753841345	1.0911592051996393	1.0237273748079734	1.0429711638156451	1.285228796782848	1.0515655678751388	1.113476576906273	0.9670113630883892	1.0175464418641242	0.9946438118439062	0.7995439463326036	0.9902940774080374	0.8694306136509155	1.016295568836385	0.783270835098872	1.3381695209446645	0.8496187613445529	1.127458782726435	1.1653687170560525	0.9816397686364559	0.7362942737595131	1.0098402784216916	0.8016514605655424	1.249186642294761	1.1481272899391004	1.2311651878340497	1.0062658999953122	0.9971758420926462	1.1880739033639351	0.8205605091170728	1.004317206240504	1.004317206240504	1.004317206240504	1.004317206240504	1.004317206240504	1.004317206240504	1.004317206240504
0.846311609329239	1.0760575878056127	0.9453476623040897	0.7894795351443729	0.7136415269499661	0.8313517226271857	0.7289110380505636	0.6229959413036774	1.2475157839758684	0.8250811118748537	0.850334151754219	0.7835692633498844	0.8169517075520517	0.8169517075520517	0.8169517075520517	0.8169517075520517	0.8169517075520517	0.8169517075520517	0.8169517075520517	0.8169517075520517	0.8169517075520517	0.8169517075520517	0.8169517075520517	0.8169517075520517	0.8169517075520517	0.8169517075520517	0.8169517075520517	0.8169517075520517	0.8169517075520517	0.8169517075520517	0.8169517075520517	0.8169517075520517	0.8169517075520517	0.8169517075520517	0.8169517075520517	0.8169517075520517	0.8169517075520517	0.8169517075520517	0.8169517075520517	0.8169517075520517	0.8169517075520517	0.8169517075520517	0.8169517075520517	0.8169517075520517	0.8169517075520517	0.8169517075520517	0.8169517075520517	0.8169517075520517	0.8169517075520517	0.8169517075520517
1.1107396903762996	0.7510997949812638	0.9395836456115237	0.744001511428483	0.7015472120468504	0.8272598795448095	0.4862264293982668	0.7948545877755526	0.9347338849980162	0.8170460699419847	1.090559996941098	0.7551305978191156	0.8041654195247838	0.9716720549104219	0.7417267081483124	0.6247146526541775	0.6623252433260353	0.7523343461946098	0.7238981403644429	0.6224316565953656	0.7808395361060165	0.7631209754890084	0.714064950902225	0.761696168853408	0.8750361844798424	0.7755039327233488	0.9895312069615054	0.7992757034703908	0.8024374607782863	0.7616911129752265	0.9597774276833514	0.7634547113383205	1.100665590583777	0.9521327297747052	0.9014285947927397	0.6703185994881041	0.621731356903256	0.764262139714185	0.8446971628039349	0.8454149196640546	0.9998074851175069	0.9226112023907809	0.9226112023907809	0.9226112023907809	0.9226112023907809	0.9226112023907809	0.9226112023907809	0.9226112023907809	0.9226112023907809	0.9226112023907809
0.8037275719092052	0.993044140480644	0.8090982204206199	0.9159826401370018	0.9334695353911526	0.9620406021426984	0.8870060480310697	0.9260161632705672	0.9829784577524456	0.8815099793085827	0.8529672964519605	0.932521860688382	0.9516379156662781	0.814592374645083	1.0083202167765986	0.9740768913048101	0.9862973108395078	1.1296524165136117	1.0700115463554711	1.137198375102485	1.0159912479751936	0.9295808134274202	1.101079645739412	1.11745940992023	1.1748481622243971	0.9605056383574633	1.0908761669679972	1.0883406181843267	0.9971419532728842	1.177308474149891	1.2262244449742858	0.9178363204061237	1.1719377961198703	0.9332414897390889	1.3380395561172636	1.1668984806304008	1.1723411875047078	1.0446119620911347	1.1077593451466348	1.0301197356342984	1.1447336657492655	0.9745162396391078	1.000601960233346	1.0167072146133924	1.1032509022329158	1.059979058423154	1.059979058423154	1.059979058423154	1.059979058423154	1.059979058423154
0.25864159663443853	0.06427109434833815	0.2831987964420701	0.06742549418011073	0.29014419569143096	0.14499299964888315	0.02951393642677853	0.27608002557715117	0.0	0.5592788220192213	0.0006365995858156985	0.0	0.0006365995858156985	0.0031543998317725796	0.37231832306916873	0.06427109434833815	0.7538213198044503	0.0	0.0	0.0031543998317725796	0.06427109434833815	0.0	0.0	0.4987987270884714	0.5630698214368095	0.0031543998317725796	0.0	0.39486603537854187	0.1257522339187961	0.2606302592646524	0.27608002557715117	0.5592788272247533	0.0	0.2574758594328798	0.5553754225613162	0.380774826634775	0.34429466444673895	0.0	0.06427109434833815	0.2227187015113202	0.36928943135542264	0.17214733222336948	0.06427109434833815	0.1257522339187961	0.7376704203770799	0.431711327147938	0.431711327147938	0.431711327147938	0.431711327147938	0.431711327147938
0.7021570678077119	0.5694338254374894	0.7445457187511972	0.7684121658380705	0.6246194737005593	0.619541804415972	0.6037329421256767	0.6680351769293622	0.8721055519880383	0.49912433553623975	0.5299385239120843	0.6499774780725266	0.4419831957975354	0.7053496330841647	0.604311179350495	0.6679531131887133	0.7255916939309326	0.7180676588336858	0.6134727081956474	0.7221277078394662	0.5978416362281381	0.919130817995335	0.6448673118358205	1.033895469593778	0.7380767437526994	0.9265253395690621	0.692350169552164	0.8083652705571307	0.8898087719451555	0.8763612484228503	0.7063370942078823	0.8376121208460137	0.5922328313464176	0.8198228633663482	0.8809818819874655	0.9712618251565865	0.6349771148566267	0.7855120437585787	0.8437193267160847	0.8725679329776184	0.8220672241514205	0.680101257335043	0.8745107239618554	0.7773059906484492	0.7773059906484492	0.7773059906484492	0.7773059906484492	0.7773059906484492	0.7773059906484492	0.7773059906484492
0.7704320311930479	0.9664201260766886	0.8735617326238024	0.9536141071016527	1.1377580082076149	1.3253613101145825	1.1843918327395104	1.1876323213156876	1.4529077411099118	1.1248112187692827	1.2519070245038904	1.1066809543267615	1.4250127282671994	0.9825438244999536	1.3700142554109624	1.036552789062711	1.3511236766071348	1.1717911327229549	1.1544813045940332	1.0693649831679788	1.0908444006450246	1.2886110928159193	1.1287422159100675	1.158754197483543	1.0322782833751138	1.3894643915403289	0.9513766586242078	1.1587374058623963	1.5921555815580049	1.31102762910168	0.9703880203707296	0.9865989632333184	1.4535196746096763	1.4218450044337163	1.2014349280857395	1.11104384900506	1.1774802997520888	1.2268519697242788	1.1782364404966132	1.2127075468619777	1.1954719936792955	1.1954719936792955	1.1954719936792955	1.1954719936792955	1.1954719936792955	1.1954719936792955	1.1954719936792955	1.1954719936792955	1.1954719936792955	1.1954719936792955
0.5651813077576082	0.8047135395400454	0.6980336925783266	0.8638659300250786	1.0724278620407508	0.6828764174812789	0.3361800257211821	0.5299030003770911	0.6090583637253039	0.7026087210011072	0.8766329038344362	0.6662820307918986	1.0990601498124686	0.6924868096591908	0.7509269311986143	0.8678537304542001	0.9210785054622266	1.0947735670747214	1.1883943487638724	1.3141869720501875	1.1451555961967044	1.0496489046061435	1.231974340239673	0.9899180111443381	1.45016107303427	0.9520237798808402	1.1736136373089532	0.6887438761702522	0.9865878308094488	1.346713448784724	1.094881746153533	0.9928756120191784	0.9167594932496134	1.2731604432555517	1.3227911093480262	1.3132401053797922	1.2335688350313685	0.8094359406761388	0.884948059134696	0.9678554787368353	1.311137474724867	1.139496476730851	1.139496476730851	1.139496476730851	1.139496476730851	1.139496476730851	1.139496476730851	1.139496476730851	1.139496476730851	1.139496476730851
0.6514322120353508	0.6557568244125626	0.659235778101089	0.7154414920856466	0.5492853845789617	0.7099391343528164	0.6126945785316075	0.7652641625058607	0.7587676119649568	0.6525397636184065	0.740130355986503	0.7460940523636974	0.5734221454210348	0.7692432222646765	0.9021809482800476	0.9747629832830614	1.062955697562257	0.6782060698286496	0.8279085841717844	0.8068083492246091	0.9435306632801139	0.7388876412458444	1.05465896022398	0.6695290746057717	0.850982151474058	0.8083783695256972	0.9607062427950903	0.8863162004768277	1.023563094712231	0.8771887814444965	1.0428648311962512	0.8247648115466992	1.0131180919847913	1.0172447314983746	0.9098640573350788	1.1384090111793335	1.0217416719553507	1.0248433615434176	1.087137259331242	1.1480540156937906	0.9340111412513109	1.131516692239475	0.9320037665907976	1.0368793133200156	0.9027478421042238	1.0588782458158223	1.0433890811673168	0.9497336838359446	0.92098055910765	0.8728172690219961
0.008640598690084152	0.22170514723644255	0.6174317921751169	0.47780831528078677	0.5665951938381089	0.6226563250666672	0.34669966220734516	0.41144128495020843	0.31989994937237426	0.5600141618801392	0.6140129548870863	0.9000212286495205	0.5324767586228016	1.3109791062615053	0.5299798197751013	0.8026752793718998	0.6498894739888019	1.1860345581243659	0.45485459024018016	0.9010887593200039	0.7931913438802372	0.8642047457258254	1.6207529751517589	1.9864761072295882	0.6887367739689962	0.8827203099301376	1.2962027642533356	1.0007009678377983	0.3034207559618117	0.8820749207839276	1.120133049032366	0.3010580589957798	0.3567728416081935	1.351253167993166	1.02961604133507	0.8128827006544165	0.8818149198578356	0.49455135708293774	0.9604251331427028	0.6575445837485522	1.0530516748553558	0.8472030167946407	1.341377477794278	0.9158360417925647	1.3788082397401606	1.5753993190106157	0.0032169563631134507	1.749567734608853	0.4092093590330216	0.672673133568313
0.8361217063537206	0.5706376763852485	1.093369356119209	1.2153972598238971	1.1236973012277347	0.976621622082781	1.1873724105349515	1.2367702120352624	0.9649359484465115	1.400217380261772	1.1810859179606075	1.438557933454328	1.4483422459199153	1.2230122777371324	1.2499936359545611	1.2171077923251772	1.1774853808720076	1.1012307078505381	1.0751934734563477	1.1067542633770548	1.0867782039148373	1.6940317902395094	1.0996787180861536	1.0022434763071226	1.476853933652492	1.1200215623308536	1.5025519541107497	1.0914495357806766	1.2515555290995786	1.550332701215663	1.4051220236629893	1.3796399312613894	1.4309208460606109	1.25947314518934	1.140394448455397	1.2245654649105122	1.4523258538933042	1.0941949180176782	0.9413939922149028	1.2931668429748975	1.361105402587834	1.4466014202761517	1.1624706972274335	1.3906024034795028	1.5360775216772609	1.255431251486759	1.3611718621757365	0.9812844141944995	1.3016162353744614	0.9971432002326975
0.7578821322844962	0.7244173231389914	0.6603181176741628	0.9324851179075621	0.8205207052478841	0.764786250370726	0.8137360409390269	0.9274111347217773	0.6726301626289048	0.7409581624865914	0.7283425349415096	0.7725311285680715	0.9348030561524546	0.8515209152185635	0.7497532293743858	0.8078559567299003	0.8244825733533735	0.8752323040433485	0.8885941997936114	0.692681729254226	0.8166409159791457	0.7995750997768136	0.8648829977031917	1.0114076551358915	0.9002964457855934	0.9103107643444169	0.8818050157431865	0.9940180452107785	0.996446858934571	0.9389607097537513	0.9534692838354344	0.7529081650523647	0.7971879697267349	0.921596852817242	0.7991723586251603	0.8767403328729416	0.7847658554780778	0.7918816253733144	0.7442018377041626	0.8102534498277542	0.8241997041295693	0.9050710438509273	0.8155050350274685	0.8825154432155696	0.8394194950792454	0.6949190459800104	0.7666488404831815	0.8317971288720383	0.8803376939093934	1.0810214262758742
0.7479622512145029	0.7922051368545016	0.9731776816553847	1.0369758891449796	0.7775336749032206	0.896294786516384	1.0437254380680865	1.1011449859218532	1.0511732379782492	1.1519098171687132	1.161297244923151	0.9955331501728478	1.0719917020624479	0.9859559801545966	1.2632964702608294	1.1914604852525341	0.904027857924386	1.1739107765555121	1.3487635282824968	1.3780256985820107	1.3500991144012193	1.351194449422325	1.3614289370649237	1.3526969378083815	1.4000873399044147	1.0068088366242902	1.100057531192749	1.2418405652229736	1.47297187270941	1.1888531102718742	1.237458709742288	1.4178163022531685	1.2096253913210955	1.293816035437347	1.2818817925979336	1.3250471005761744	1.5178759160599011	1.4803556728771672	1.1933247983195572	1.3361859923210733	1.4409976509967075	1.8253133465021438	1.779873769514442	1.3689631347276907	1.5236817667929348	1.2330092599820461	1.3879782366119038	1.2097007440673824	1.296653873828151	1.4905348936554608
0.8628209166493804	0.9427333873771276	0.6594331841486041	0.7467383224875134	0.6935134602039732	0.6859945927603817	0.6691344979113416	0.8186696733347335	0.85458131996127	0.7429147357968435	0.7569304138544567	0.6185132000057019	0.8416955566353037	0.6367670163441463	0.7018826958953069	0.49297706177069683	0.6652052723926125	0.7674121688364288	0.7246504889505988	0.7637679699071174	0.6625627106391924	0.7558614121430599	0.7105300162255995	0.8712163918895992	0.8535754614337937	0.7964135207631872	0.799770876138627	0.6278904131000692	0.675079919326447	0.7032163065943426	0.6892441649009416	0.9051879155871957	0.7131160446825029	0.9065536167345464	0.8632140733275436	0.7778562052615633	0.628382631497676	0.7539352430988925	0.837267142464832	0.7374699945604773	0.8564481260617931	0.809603125684527	0.8862912224177885	0.8479471740511577	0.8479471740511577	0.8479471740511577	0.8479471740511577	0.8479471740511577	0.8479471740511577	0.8479471740511577
0.8015067432169547	0.8605835040517033	0.7963107470576625	0.6757958639228094	0.7100415328984105	0.9088104667139385	0.5418370594279469	0.6695734151807495	0.7092983302340776	0.7860291545972782	0.8359897424248328	0.8110094485110556	0.8110094485110556	0.8110094485110556	0.8110094485110556	0.8110094485110556	0.8110094485110556	0.8110094485110556	0.8110094485110556	0.8110094485110556	0.8110094485110556	0.8110094485110556	0.8110094485110556	0.8110094485110556	0.8110094485110556	0.8110094485110556	0.8110094485110556	0.8110094485110556	0.8110094485110556	0.8110094485110556	0.8110094485110556	0.8110094485110556	0.8110094485110556	0.8110094485110556	0.8110094485110556	0.8110094485110556	0.8110094485110556	0.8110094485110556	0.8110094485110556	0.8110094485110556	0.8110094485110556	0.8110094485110556	0.8110094485110556	0.8110094485110556	0.8110094485110556	0.8110094485110556	0.8110094485110556	0.8110094485110556	0.8110094485110556	0.8110094485110556
1.1018721885418625	1.0342492353680657	1.0406216511611488	1.0210851326034087	0.8267386253439574	0.7450551813136559	0.7858969033288066	0.7858969033288066	0.7858969033288066	0.7858969033288066	0.7858969033288066	0.7858969033288066	0.7858969033288066	0.7858969033288066	0.7858969033288066	0.7858969033288066	0.7858969033288066	0.7858969033288066	0.7858969033288066	0.7858969033288066	0.7858969033288066	0.7858969033288066	0.7858969033288066	0.7858969033288066	0.7858969033288066	0.7858969033288066	0.7858969033288066	0.7858969033288066	0.7858969033288066	0.7858969033288066	0.7858969033288066	0.7858969033288066	0.7858969033288066	0.7858969033288066	0.7858969033288066	0.7858969033288066	0.7858969033288066	0.7858969033288066	0.7858969033288066	0.7858969033288066	0.7858969033288066	0.7858969033288066	0.7858969033288066	0.7858969033288066	0.7858969033288066	0.7858969033288066	0.7858969033288066	0.7858969033288066	0.7858969033288066	0.7858969033288066
0.6044696183343156	0.8454465366892499	1.2015209673142027	1.4339275730341938	1.7070227662786013	1.5435955335505813	1.1136727577752445	1.7240945412689614	1.7002829419544108	0.6234827757653112	1.0169564289192559	1.015506128423232	1.379564541005607	1.4178050077474442	0.6129250791854998	1.5264321675839223	1.149738311587435	1.0835747845775663	0.8120941484905013	1.500311674483051	0.7722220888178225	0.5777235413589403	0.7850897063424032	1.3214836945359099	1.3977229836319787	1.1846815846539163	0.642324600932705	1.0686105233908323	0.7877043171340268	0.834427948132301	1.6415834396014366	0.793204161554778	0.759692790472695	1.0672731076082624	0.42047767618839466	1.5380674606293532	0.9792725684088739	0.9792725684088739	0.9792725684088739	0.9792725684088739	0.9792725684088739	0.9792725684088739	0.9792725684088739	0.9792725684088739	0.9792725684088739	0.9792725684088739	0.9792725684088739	0.9792725684088739	0.9792725684088739	0.9792725684088739
0.8508968624835335	0.9460592019105318	0.9573102856455032	1.1036295529950217	1.0768773994405327	1.0710313901707609	1.1875820000224329	1.3345242086630629	1.2046203406980032	1.0605937997438641	1.1693274536847829	1.1524308901853786	1.0974000000821376	0.7962071894816531	1.1537497934254395	1.0467548085936103	1.1843186813117053	1.0679041283089812	0.8851698542089697	1.0828512823082879	1.2411434641405417	1.1956544639890156	1.0883504567922777	1.020792848588848	0.8795044526893193	1.0662889854214892	0.9779714780169145	1.0221302317192018	1.0221302317192018	1.0221302317192018	1.0221302317192018	1.0221302317192018	1.0221302317192018	1.0221302317192018	1.0221302317192018	1.0221302317192018	1.0221302317192018	1.0221302317192018	1.0221302317192018	1.0221302317192018	1.0221302317192018	1.0221302317192018	1.0221302317192018	1.0221302317192018	1.0221302317192018	1.0221302317192018	1.0221302317192018	1.0221302317192018	1.0221302317192018	1.0221302317192018
0.9468603402074233	1.2021887741416322	0.8397575877308576	0.9057482723675347	0.7691408966550609	0.9759753390626129	0.9893548865995685	1.0506767502259928	0.949059375044129	1.0900392694214944	0.6715475228811116	1.0093256396178847	0.714030824278836	0.6290989921109297	0.4387769397087318	0.6778837942303323	0.6731163103886187	0.6498185869589097	0.8356006011768021	0.7240376082600914	0.7798191047184468	0.7798191047184468	0.7798191047184468	0.7798191047184468	0.7798191047184468	0.7798191047184468	0.7798191047184468	0.7798191047184468	0.7798191047184468	0.7798191047184468	0.7798191047184468	0.7798191047184468	0.7798191047184468	0.7798191047184468	0.7798191047184468	0.7798191047184468	0.7798191047184468	0.7798191047184468	0.7798191047184468	0.7798191047184468	0.7798191047184468	0.7798191047184468	0.7798191047184468	0.7798191047184468	0.7798191047184468	0.7798191047184468	0.7798191047184468	0.7798191047184468	0.7798191047184468	0.7798191047184468
0.7640641886531694	0.7067839391896966	0.7895950253408491	0.9229200254115483	0.8114378468484637	0.9208738504156088	0.6591509620313349	0.677523629743802	0.8283115202265502	0.9948588250222684	0.9230406303907507	1.0508787416454008	1.086822684302169	1.0685984867035885	1.0959424021651043	0.9486947118525397	0.7631561760430409	0.9145447929479538	0.9706720298665217	0.9264063425768098	0.9990618714390488	0.7319885175060417	1.0302625161841195	1.0186564802512987	0.8046035766884858	0.9046879937814786	1.1512568863083807	1.2372131807957876	0.7869196808838013	0.9495133918457068	0.9592002469378887	1.1004037586083026	1.096817416962797	0.9006432648300522	1.1741071904175462	1.0176283564647275	1.1172824784209152	1.0674554174428212	1.0674554174428212	1.0674554174428212	1.0674554174428212	1.0674554174428212	1.0674554174428212	1.0674554174428212	1.0674554174428212	1.0674554174428212	1.0674554174428212	1.0674554174428212	1.0674554174428212	1.0674554174428212
0.7654974015825043	0.8567042907310173	0.6630271857891386	0.9469091499823888	0.8789928372273853	0.7173025104272935	0.6865573199956626	0.5111510970123042	0.6524449076440093	0.8313059721964061	0.7652902079126563	0.913072225004723	0.49189137134055005	0.6993113605683612	0.8886932740542738	0.5973991265879194	0.892523462767469	0.7020294194599223	1.2165320930292922	0.861008039998489	0.9269772980930298	0.9196248844487447	0.6314873381079753	0.6629093219045623	0.8896551710019651	1.1258037052108407	0.9269730463709288	0.852948305331222	0.843438778840554	0.9434093581431879	0.8278362916913472	0.6964119867202957	0.7621241392058216	0.7621241392058216	0.7621241392058216	0.7621241392058216	0.7621241392058216	0.7621241392058216	0.7621241392058216	0.7621241392058216	0.7621241392058216	0.7621241392058216	0.7621241392058216	0.7621241392058216	0.7621241392058216	0.7621241392058216	0.7621241392058216	0.7621241392058216	0.7621241392058216	0.7621241392058216
0.649874820344099	0.3729032874173599	1.0915761047039982	0.4523872041270275	0.6470095818445704	1.1106154669022106	0.7439257987340607	1.0626447399716465	1.3616684007350732	1.1109993935515716	1.2150353512248238	0.7797775286959882	0.9212367042116482	0.6808589703609319	1.3930232521184382	1.7128624336064695	1.279433557729131	1.0037879108712273	1.1557636784969452	0.7246944519237212	0.5850919060251187	0.6638940065765301	0.7449792040095649	1.2407589200706486	0.9448799465591029	1.0477947282233107	1.0839467028463043	1.623000506654321	1.3016357014097288	0.9744956360097884	1.3002906447854976	1.5640825028664582	0.7679989806199661	1.1898829741000607	0.9789409773600133	0.9789409773600133	0.9789409773600133	0.9789409773600133	0.9789409773600133	0.9789409773600133	0.9789409773600133	0.9789409773600133	0.9789409773600133	0.9789409773600133	0.9789409773600133	0.9789409773600133	0.9789409773600133	0.9789409773600133	0.9789409773600133	0.9789409773600133
0.6489018810178229	0.8423480815933381	1.087333099605752	0.8535457369835519	1.0068128494356052	0.7836676156361714	0.7939449213605041	0.9708880490086108	0.9914913484223317	1.0714270053403634	0.8937075932128815	0.8366547631526011	1.0090742524445961	0.743139043050789	0.8027873239173683	0.9667846013863166	0.7821652891966739	0.9606036556055942	0.9727714683956805	0.694257743084392	0.9400764519497992	0.8789538890949135	0.9095151705223563	0.9095151705223563	0.9095151705223563	0.9095151705223563	0.9095151705223563	0.9095151705223563	0.9095151705223563	0.9095151705223563	0.9095151705223563	0.9095151705223563	0.9095151705223563	0.9095151705223563	0.9095151705223563	0.9095151705223563	0.9095151705223563	0.9095151705223563	0.9095151705223563	0.9095151705223563	0.9095151705223563	0.9095151705223563	0.9095151705223563	0.9095151705223563	0.9095151705223563	0.9095151705223563	0.9095151705223563	0.9095151705223563	0.9095151705223563	0.9095151705223563
0.19892561377560355	0.042225317254892966	0.19343383875929776	0.5106972996081045	0.5615971286654425	0.7988979054155314	0.594561993770335	1.1322674774331858	0.502405384249543	1.0938515911773876	1.0224475152002723	1.6602358536445538	0.69912729207949	0.826187019880545	0.9990367980564147	0.9917768043346125	0.8224704393101321	1.269587546201423	0.7667536174848537	1.1788001133357653	0.5649605128380035	1.0822306672069162	0.708929688851371	1.2367506726413118	0.7690818099859484	0.6839491445343526	0.41371910644929755	0.5129651277006588	1.2993268982125061	0.7368652528901184	0.81955676704989	0.9479199562327597	1.6742545284984436	0.9394661226796128	1.1998582426807372	1.163844659173791	1.6721022966570773	1.4823409754575252	1.3651674138457737	1.0554753608844611	0.5356628782177448	0.795569119551103	0.795569119551103	0.795569119551103	0.795569119551103	0.795569119551103	0.795569119551103	0.795569119551103	0.795569119551103	0.795569119551103
0.8277883259862358	0.6226221649575869	0.8001583475885244	0.7923751280689699	0.7691774102841996	0.830084260359637	0.8229067209431158	0.6293617638158966	0.5517209583108846	0.9728390422320881	0.7675827402018502	0.6185940920542063	0.6864560391731078	0.7198683907638425	1.0941829215931438	0.8420322018617029	0.6648602574343763	0.4558139200390707	0.6633332663531459	0.9570861199724655	0.8461650615921831	0.5644989476997152	0.8491201444570521	0.5502926850703266	0.5126536024791111	0.5314731437747188	0.5314731437747188	0.5314731437747188	0.5314731437747188	0.5314731437747188	0.5314731437747188	0.5314731437747188	0.5314731437747188	0.5314731437747188	0.5314731437747188	0.5314731437747188	0.5314731437747188	0.5314731437747188	0.5314731437747188	0.5314731437747188	0.5314731437747188	0.5314731437747188	0.5314731437747188	0.5314731437747188	0.5314731437747188	0.5314731437747188	0.5314731437747188	0.5314731437747188	0.5314731437747188	0.5314731437747188
1.1428065189106322	0.9844430740592188	1.0078334879016184	0.8162841154047541	1.1511072436609147	1.5305559600145162	0.7958481428666455	0.8061407370560919	1.280885616347272	1.1083954845932378	1.2553724427544097	1.1741829713534762	1.405557469623733	0.8209846808736196	1.8728384548906771	1.2530213645988044	1.2261427634031137	1.3971987676494775	1.251838930110032	1.1633360834297908	1.3125517995673859	1.1631929685055438	1.2493639480779288	1.0233787642886039	0.6734604909244047	0.8886646540205809	1.278622060747411	0.5812711576418639	1.3705502818083108	1.1325273983378683	1.2515388400730896	1.2515388400730896	1.2515388400730896	1.2515388400730896	1.2515388400730896	1.2515388400730896	1.2515388400730896	1.2515388400730896	1.2515388400730896	1.2515388400730896	1.2515388400730896	1.2515388400730896	1.2515388400730896	1.2515388400730896	1.2515388400730896	1.2515388400730896	1.2515388400730896	1.2515388400730896	1.2515388400730896	1.2515388400730896
0.8038652542860788	0.8806574695158462	0.975941709124081	0.903300407490711	1.1586330447361097	0.8679582540803185	0.8503121221932782	1.041890292900959	1.0056005410335487	1.1585104589735402	0.8571031600082942	0.9968471204014261	0.9008842542154861	1.0045490969721216	1.0469585497251335	1.0453852466454185	1.1151216685955354	1.065432238498262	1.0902769535468986	1.0902769535468986	1.0902769535468986	1.0902769535468986	1.0902769535468986	1.0902769535468986	1.0902769535468986	1.0902769535468986	1.0902769535468986	1.0902769535468986	1.0902769535468986	1.0902769535468986	1.0902769535468986	1.0902769535468986	1.0902769535468986	1.0902769535468986	1.0902769535468986	1.0902769535468986	1.0902769535468986	1.0902769535468986	1.0902769535468986	1.0902769535468986	1.0902769535468986	1.0902769535468986	1.0902769535468986	1.0902769535468986	1.0902769535468986	1.0902769535468986	1.0902769535468986	1.0902769535468986	1.0902769535468986	1.0902769535468986
0.9861899718817725	1.181233227055436	1.160321027048905	0.7075678517822893	0.8260596458453635	1.3937190175008591	0.7719603113357715	0.8793475921360975	0.8165946398437957	0.7840478384468004	0.9364994124671473	0.8007349900686281	1.0660379606822488	0.9436236102120252	0.7401702536801125	1.0424525145961747	1.0184122415486592	0.7043705062716125	1.3162354114112855	0.8874253849151547	0.9054647779343487	0.6949239269816468	0.755812434248742	0.5822415995205666	0.7731962463929098	1.111102710324324	0.6300853864197423	0.7182414746270434	0.9110345249187086	0.814637999772876	0.814637999772876	0.814637999772876	0.814637999772876	0.814637999772876	0.814637999772876	0.814637999772876	0.814637999772876	0.814637999772876	0.814637999772876	0.814637999772876	0.814637999772876	0.814637999772876	0.814637999772876	0.814637999772876	0.814637999772876	0.814637999772876	0.814637999772876	0.814637999772876	0.814637999772876	0.814637999772876
0.7755965876800137	1.0191704332460676	0.9609095459867207	1.34416796087639	1.4908401135708045	1.4304238311924098	1.4570491114830595	1.509343672990975	1.262566410069498	1.4533158545761922	1.0680432611714177	1.1424061692004868	1.0107052188177312	1.5811027967322022	1.300310417396809	1.6374416390653475	1.250654237064161	1.14017827691505	1.0156386939446267	1.0752055058705619	0.8488320312893968	1.151916123115264	1.0003740772023302	1.0003740772023302	1.0003740772023302	1.0003740772023302	1.0003740772023302	1.0003740772023302	1.0003740772023302	1.0003740772023302	1.0003740772023302	1.0003740772023302	1.0003740772023302	1.0003740772023302	1.0003740772023302	1.0003740772023302	1.0003740772023302	1.0003740772023302	1.0003740772023302	1.0003740772023302	1.0003740772023302	1.0003740772023302	1.0003740772023302	1.0003740772023302	1.0003740772023302	1.0003740772023302	1.0003740772023302	1.0003740772023302	1.0003740772023302	1.0003740772023302
0.8877473375136563	0.8339126171286035	1.1818669743807633	0.7383399803375108	0.768479568083358	0.9137995887401488	0.9250143119782382	0.9945636067620002	1.0634592440469826	0.9882075136502887	0.8473239556754492	0.8971014451512018	0.7424989417445279	1.1417441455793464	0.9642759196872652	1.007032835048008	0.7762012936863864	0.7113190776113809	0.8576087896908499	0.787917345728828	1.117750608902554	0.9677383965058318	0.7430301248326607	1.0410584424796627	0.7538045557835509	0.7964784364463192	0.7751414961149351	0.7751414961149351	0.7751414961149351	0.7751414961149351	0.7751414961149351	0.7751414961149351	0.7751414961149351	0.7751414961149351	0.7751414961149351	0.7751414961149351	0.7751414961149351	0.7751414961149351	0.7751414961149351	0.7751414961149351	0.7751414961149351	0.7751414961149351	0.7751414961149351	0.7751414961149351	0.7751414961149351	0.7751414961149351	0.7751414961149351	0.7751414961149351	0.7751414961149351	0.7751414961149351
0.954400400609453	0.7333356988881876	0.7629393372666721	1.0042601795314954	1.1184641645767555	1.2564934953531024	1.2730070293960645	1.0513247744635972	0.8514278351373676	1.0398880507137653	1.0830247301634797	1.1158171874051261	1.08027367658366	1.2226373467928557	0.9684813081046393	1.4321014299519659	1.0729894511620517	1.0894950983104792	1.3039744266199744	1.180065075312068	0.9344058181033416	0.8652468359818252	1.0415347858195727	0.9221510913445257	0.9818429385820492	0.9818429385820492	0.9818429385820492	0.9818429385820492	0.9818429385820492	0.9818429385820492	0.9818429385820492	0.9818429385820492	0.9818429385820492	0.9818429385820492	0.9818429385820492	0.9818429385820492	0.9818429385820492	0.9818429385820492	0.9818429385820492	0.9818429385820492	0.9818429385820492	0.9818429385820492	0.9818429385820492	0.9818429385820492	0.9818429385820492	0.9818429385820492	0.9818429385820492	0.9818429385820492	0.9818429385820492	0.9818429385820492
1.018393193456385	0.7978920234776427	0.718094287700724	0.8222767662836968	1.0347167675953721	0.804123257014219	0.7084260502050254	0.9240856284643258	0.9447011562788401	1.1721127266465194	0.8787168543820048	0.8259849235509077	0.8231290405582435	0.97834493853039	0.9055999529725904	1.0337943891500896	0.8329503285466735	0.8962926913107525	0.9087029636174772	0.8040090927979848	1.1375288427167463	1.0445802412039957	0.8714754072672756	1.0904124032569824	0.9809439052621289	0.9809439052621289	0.9809439052621289	0.9809439052621289	0.9809439052621289	0.9809439052621289	0.9809439052621289	0.9809439052621289	0.9809439052621289	0.9809439052621289	0.9809439052621289	0.9809439052621289	0.9809439052621289	0.9809439052621289	0.9809439052621289	0.9809439052621289	0.9809439052621289	0.9809439052621289	0.9809439052621289	0.9809439052621289	0.9809439052621289	0.9809439052621289	0.9809439052621289	0.9809439052621289	0.9809439052621289	0.9809439052621289
0.28220513018372007	0.32115189310979164	0.5118132481879855	0.7392299470920141	0.8966226287410427	1.1140136165130867	0.9186735989830802	0.9992632071119839	1.0285972404307593	0.9753411629020832	0.9389405750475365	1.0539094593863685	1.1286538816277019	1.0710398456137336	1.0531986217745068	1.0161129562755697	0.9324877964163016	0.832749293436513	1.117978021638396	0.9675679276365383	1.2707518957799193	0.9159830120319578	0.8416296035647652	0.8788063077983616	0.8788063077983616	0.8788063077983616	0.8788063077983616	0.8788063077983616	0.8788063077983616	0.8788063077983616	0.8788063077983616	0.8788063077983616	0.8788063077983616	0.8788063077983616	0.8788063077983616	0.8788063077983616	0.8788063077983616	0.8788063077983616	0.8788063077983616	0.8788063077983616	0.8788063077983616	0.8788063077983616	0.8788063077983616	0.8788063077983616	0.8788063077983616	0.8788063077983616	0.8788063077983616	0.8788063077983616	0.8788063077983616	0.8788063077983616
0.7355909900068411	0.9439853193414095	0.9758904753849766	0.888283327359289	1.20297085761799	0.8163155015823751	1.0502360689594625	1.1419540182730235	0.8019024027357575	0.9744809281536201	0.9370444255810135	1.03060471896426	0.9357041741854087	0.9470977840925318	0.754207480809834	1.0144396890225937	0.7248391775532873	0.9884667849180946	0.7799141296966586	0.866065680012192	0.891684454044836	0.8129375524621321	0.7745589908603709	0.9225330808703213	0.8485460358653462	0.8485460358653462	0.8485460358653462	0.8485460358653462	0.8485460358653462	0.8485460358653462	0.8485460358653462	0.8485460358653462	0.8485460358653462	0.8485460358653462	0.8485460358653462	0.8485460358653462	0.8485460358653462	0.8485460358653462	0.8485460358653462	0.8485460358653462	0.8485460358653462	0.8485460358653462	0.8485460358653462	0.8485460358653462	0.8485460358653462	0.8485460358653462	0.8485460358653462	0.8485460358653462	0.8485460358653462	0.8485460358653462
0.7471771600013395	0.5210252519637306	0.639961667309244	0.49776650121386123	0.5486724263290009	0.5770696084073973	0.7116272458415793	0.6294005374288286	0.5164944671047562	0.603099269903666	0.5583688744165095	0.39159677913583396	0.6135518298379725	0.6272728791931921	0.6058359579613164	0.733050017834405	0.526223647909286	0.733800820277811	0.6345645213196042	0.7636816621316455	0.6775966582717701	0.5566240778484635	0.5597930211771306	0.6545596683451576	0.6943773631482425	0.6059842667580755	0.6757403115009994	0.571984620383633	0.7634137216278426	0.6482448331538324	0.7058292773908375	0.7058292773908375	0.7058292773908375	0.7058292773908375	0.7058292773908375	0.7058292773908375	0.7058292773908375	0.7058292773908375	0.7058292773908375	0.7058292773908375	0.7058292773908375	0.7058292773908375	0.7058292773908375	0.7058292773908375	0.7058292773908375	0.7058292773908375	0.7058292773908375	0.7058292773908375	0.7058292773908375	0.7058292773908375
0.8222880048782227	0.758160802335575	0.6963637009301703	0.6631478334223874	0.7172882925260836	0.7180678653577656	0.7211617913960368	0.6917911365994422	0.8684900406933939	0.6070767557376976	0.6434438116031077	0.8398252020350624	0.7328935207958543	0.8326769942456737	0.7864144463556751	0.751504757658992	0.8230094713446969	0.8089625247304214	0.7245053265909109	0.6964094372374564	0.7178801033123154	0.9764426270582154	0.8235024393279994	0.7419440601024764	0.8275909605974752	0.8312977032831654	0.7885732687339594	0.8634099479816633	0.8908059260486653	0.7587125010846751	0.8175104486158266	0.7881114748502509	0.7881114748502509	0.7881114748502509	0.7881114748502509	0.7881114748502509	0.7881114748502509	0.7881114748502509	0.7881114748502509	0.7881114748502509	0.7881114748502509	0.7881114748502509	0.7881114748502509	0.7881114748502509	0.7881114748502509	0.7881114748502509	0.7881114748502509	0.7881114748502509	0.7881114748502509	0.7881114748502509
0.7864363425731226	0.5366334878623102	0.4696084016915734	0.7681576982153339	0.5243773073160654	0.7083719430551266	0.6773212810373913	0.5777765056902938	0.5947360883328758	0.5586584808189733	0.6699007516307913	0.7930882958067247	0.6107776596521024	0.5910892654125514	0.6925440425417828	0.5224537548074317	0.7235198203486778	0.8219164164803593	0.3844001737480053	0.804260002946262	0.5098200449854133	0.8716004345653107	0.7139564166892125	0.74193961523027	0.5386840948585707	0.6035831344045935	0.8447038745011215	0.6217729174963623	0.6293509870927696	0.7438428185949645	0.6865969028438671	0.6865969028438671	0.6865969028438671	0.6865969028438671	0.6865969028438671	0.6865969028438671	0.6865969028438671	0.6865969028438671	0.6865969028438671	0.6865969028438671	0.6865969028438671	0.6865969028438671	0.6865969028438671	0.6865969028438671	0.6865969028438671	0.6865969028438671	0.6865969028438671	0.6865969028438671	0.6865969028438671	0.6865969028438671
0.48506218100687626	0.6807632239973215	0.563699258406842	0.7389031302201837	0.5079232104307567	0.6428685339208811	0.6451998207295495	0.4897381035435347	0.5509441881869005	0.5643387773299324	0.5203646990191707	0.7543361147229231	0.7064970915546427	0.738589699526193	0.7299524715959762	0.6325417753605572	0.7798247987208016	0.772694994553261	0.8663213243858046	0.6488660703403495	0.757593697363077	0.757593697363077	0.757593697363077	0.757593697363077	0.757593697363077	0.757593697363077	0.757593697363077	0.757593697363077	0.757593697363077	0.757593697363077	0.757593697363077	0.757593697363077	0.757593697363077	0.757593697363077	0.757593697363077	0.757593697363077	0.757593697363077	0.757593697363077	0.757593697363077	0.757593697363077	0.757593697363077	0.757593697363077	0.757593697363077	0.757593697363077	0.757593697363077	0.757593697363077	0.757593697363077	0.757593697363077	0.757593697363077	0.757593697363077
0.712264124109906	0.7216267914852947	0.8989957426682644	0.825780557057482	0.9510338150179142	0.51389948931614	1.0548154685002502	0.819992053395165	0.8178193742057467	0.8026154484494515	0.8280402111627165	0.8413109447265505	1.0374631008596613	1.0000795327594243	1.023266341564958	1.0778593638106635	1.018750318855531	0.9004550835448725	0.999770219877417	0.9266257405835147	1.0291512308458126	1.2777539917336014	0.97725011370111	1.0004640157385827	1.1327377415048274	0.9086612372897925	1.0039398858963005	0.9563005615930465	0.9563005615930465	0.9563005615930465	0.9563005615930465	0.9563005615930465	0.9563005615930465	0.9563005615930465	0.9563005615930465	0.9563005615930465	0.9563005615930465	0.9563005615930465	0.9563005615930465	0.9563005615930465	0.9563005615930465	0.9563005615930465	0.9563005615930465	0.9563005615930465	0.9563005615930465	0.9563005615930465	0.9563005615930465	0.9563005615930465	0.9563005615930465	0.9563005615930465
0.5080247375986557	0.4324057206933741	0.40308983806404514	0.46133265499877985	0.393311022020783	0.47565561675925194	0.46700555634048396	0.5246819170224051	0.5487908940276778	0.42153430254853663	0.5673709403549688	0.5017247207736275	0.42243634272219555	0.47550267245844774	0.497439142651599	0.48391347542328184	0.5437209964879037	0.4021188394639652	0.41977361024833054	0.5492982053924417	0.46304993861391847	0.5874022759434057	0.6380710689661577	0.5054148047218667	0.5493070435810338	0.45190453821026527	0.48963172856119486	0.4931567926550773	0.5765675252065803	0.5934141965206603	0.6349973202564981	0.7690620775161364	0.7020296988863173	0.7020296988863173	0.7020296988863173	0.7020296988863173	0.7020296988863173	0.7020296988863173	0.7020296988863173	0.7020296988863173	0.7020296988863173	0.7020296988863173	0.7020296988863173	0.7020296988863173	0.7020296988863173	0.7020296988863173	0.7020296988863173	0.7020296988863173	0.7020296988863173	0.7020296988863173
0.18919172403389256	0.2653748434931702	0.0	0.6079800090918671	0.008332171097417882	0.3774825873442204	0.05982736662297642	0.5345260417425534	0.6237839666841574	0.34776367919227963	0.005304443025564155	1.0198188444785674	0.5703292815731216	0.5388492725435395	1.633413302460241	1.0861312875018905	1.0861312875018905	1.0861312875018905	1.0861312875018905	1.0861312875018905	1.0861312875018905	1.0861312875018905	1.0861312875018905	1.0861312875018905	1.0861312875018905	1.0861312875018905	1.0861312875018905	1.0861312875018905	1.0861312875018905	1.0861312875018905	1.0861312875018905	1.0861312875018905	1.0861312875018905	1.0861312875018905	1.0861312875018905	1.0861312875018905	1.0861312875018905	1.0861312875018905	1.0861312875018905	1.0861312875018905	1.0861312875018905	1.0861312875018905	1.0861312875018905	1.0861312875018905	1.0861312875018905	1.0861312875018905	1.0861312875018905	1.0861312875018905	1.0861312875018905	1.0861312875018905
0.765810188741803	0.8184193429131179	0.693087752128568	0.8683202676010503	0.6574761989707775	0.6541283205382791	0.8577567639857724	0.7833902112664987	0.6735990750103275	0.5532777117434813	0.5216183222073781	0.530106904301698	0.7995822185254973	0.7046216028112443	0.6567024632025628	0.7980642775955121	0.7758142983246257	0.7535195469799217	0.9439694723977787	0.7153228562854026	0.5972338891152703	0.8095088135213758	0.8683748550034289	0.7459021839457586	0.8071385194745938	0.8071385194745938	0.8071385194745938	0.8071385194745938	0.8071385194745938	0.8071385194745938	0.8071385194745938	0.8071385194745938	0.8071385194745938	0.8071385194745938	0.8071385194745938	0.8071385194745938	0.8071385194745938	0.8071385194745938	0.8071385194745938	0.8071385194745938	0.8071385194745938	0.8071385194745938	0.8071385194745938	0.8071385194745938	0.8071385194745938	0.8071385194745938	0.8071385194745938	0.8071385194745938	0.8071385194745938	0.8071385194745938
0.3869828637452699	0.3658993262710912	0.5067468936976941	0.4303172917948984	0.8069233809665391	0.8172755823323207	0.5482369584069805	0.6915249418068049	0.5720419726016276	0.6676012305951946	0.4698544369814313	0.5043611739651792	0.7954123458367063	0.9257972257365834	0.650503089697724	0.7370954284429181	0.6955987687851567	0.7925526216495049	0.8494467234612507	0.8228862507659406	0.6963857669849035	0.987533165385209	0.6115656304644406	0.7827514638199079	0.6971585471421742	0.6971585471421742	0.6971585471421742	0.6971585471421742	0.6971585471421742	0.6971585471421742	0.6971585471421742	0.6971585471421742	0.6971585471421742	0.6971585471421742	0.6971585471421742	0.6971585471421742	0.6971585471421742	0.6971585471421742	0.6971585471421742	0.6971585471421742	0.6971585471421742	0.6971585471421742	0.6971585471421742	0.6971585471421742	0.6971585471421742	0.6971585471421742	0.6971585471421742	0.6971585471421742	0.6971585471421742	0.6971585471421742
0.8369422906164338	0.7930066199091061	1.0066234954736641	0.9525685442587336	0.8665022027544984	0.7651035700782863	1.195785620882574	1.2173183284120754	0.6823743109652739	0.9239982196106319	0.8749415541035153	0.8908655118485245	1.0108698510806802	1.0275120051528126	0.857952975790332	0.4940821572937978	0.6756068311018208	0.8182029309050584	0.8467189941542435	0.873389219153162	0.8711155156417836	0.8049833376457652	0.8572100711085142	0.7459018329282666	0.7703858918936947	1.021121890760886	0.7039342133961558	0.7928041972139752	0.8575390916954768	0.9091634502032003	0.8833512709493385	0.8833512709493385	0.8833512709493385	0.8833512709493385	0.8833512709493385	0.8833512709493385	0.8833512709493385	0.8833512709493385	0.8833512709493385	0.8833512709493385	0.8833512709493385	0.8833512709493385	0.8833512709493385	0.8833512709493385	0.8833512709493385	0.8833512709493385	0.8833512709493385	0.8833512709493385	0.8833512709493385	0.8833512709493385
0.7369112802894799	0.5140287614209336	0.4963581893610574	0.5705820782010879	0.48227283819652667	0.49618512817706417	0.49854002274939513	0.6259841260761794	0.8658427953166798	0.7015030881103604	0.6016501502310075	0.6859501474346941	0.5406125593199045	0.6132813533772993	0.6132813533772993	0.6132813533772993	0.6132813533772993	0.6132813533772993	0.6132813533772993	0.6132813533772993	0.6132813533772993	0.6132813533772993	0.6132813533772993	0.6132813533772993	0.6132813533772993	0.6132813533772993	0.6132813533772993	0.6132813533772993	0.6132813533772993	0.6132813533772993	0.6132813533772993	0.6132813533772993	0.6132813533772993	0.6132813533772993	0.6132813533772993	0.6132813533772993	0.6132813533772993	0.6132813533772993	0.6132813533772993	0.6132813533772993	0.6132813533772993	0.6132813533772993	0.6132813533772993	0.6132813533772993	0.6132813533772993	0.6132813533772993	0.6132813533772993	0.6132813533772993	0.6132813533772993	0.6132813533772993
0.9929219889794703	0.7424872587136084	0.8184614243022219	1.193194979245557	0.8008464505877901	1.0219576595147148	1.39332661931673	0.9643176342837004	1.0319957943714817	0.8624503273086855	1.1239113820542792	0.9570753509277884	0.7180472675483346	0.8351026364317263	0.7391092610425958	0.8927517595912433	0.8335218372464755	0.9196380610517899	0.5341154845040599	0.7215793214572324	1.0343112154889202	0.6719379230547164	0.7799123775721645	0.6478694890431624	1.0038483752071399	0.825858932125151	0.825858932125151	0.825858932125151	0.825858932125151	0.825858932125151	0.825858932125151	0.825858932125151	0.825858932125151	0.825858932125151	0.825858932125151	0.825858932125151	0.825858932125151	0.825858932125151	0.825858932125151	0.825858932125151	0.825858932125151	0.825858932125151	0.825858932125151	0.825858932125151	0.825858932125151	0.825858932125151	0.825858932125151	0.825858932125151	0.825858932125151	0.825858932125151
0.2761587704164947	0.5684040801392793	0.38220289314810374	0.3860501782017485	0.4610215320364214	0.7282466791212626	0.6365482449612675	0.688326673168061	0.6085159573679298	0.4574764814920081	0.5237375925746847	0.4462308230358926	0.5505706729627534	0.5746703641569293	0.6474055323466826	0.5777527932081765	0.6620823434085262	0.7705377704980434	0.8521312054163783	0.6834107354007136	0.6442249022553451	0.614159937807142	0.5670557142748098	0.7117717637524152	0.513303729864698	0.7024321935299382	0.607867961697318	0.607867961697318	0.607867961697318	0.607867961697318	0.607867961697318	0.607867961697318	0.607867961697318	0.607867961697318	0.607867961697318	0.607867961697318	0.607867961697318	0.607867961697318	0.607867961697318	0.607867961697318	0.607867961697318	0.607867961697318	0.607867961697318	0.607867961697318	0.607867961697318	0.607867961697318	0.607867961697318	0.607867961697318	0.607867961697318	0.607867961697318
0.26801645241631117	0.14167062083327506	0.12653635394875204	0.2891702989497491	0.5082444067799705	0.4398890365318746	0.1704869624812162	0.3219046471074178	0.1091655143625512	0.09594454596218714	0.24428651489082118	0.25493826493579275	0.11792636413942957	0.297438926660893	0.27715949014659946	0.32749654308765364	0.21003128635342885	0.06036372462761633	0.11691500823709727	0.1396181722997718	0.12039206003551467	0.12134978383920852	0.2495805974379447	0.2962469743748114	0.32135224802805046	0.35525163899366885	0.3383019435108596	0.3383019435108596	0.3383019435108596	0.3383019435108596	0.3383019435108596	0.3383019435108596	0.3383019435108596	0.3383019435108596	0.3383019435108596	0.3383019435108596	0.3383019435108596	0.3383019435108596	0.3383019435108596	0.3383019435108596	0.3383019435108596	0.3383019435108596	0.3383019435108596	0.3383019435108596	0.3383019435108596	0.3383019435108596	0.3383019435108596	0.3383019435108596	0.3383019435108596	0.3383019435108596
0.652183922149207	0.8047420793088351	0.7752456599665215	0.7646756154156521	0.8347679442944851	0.6814902774875834	0.8075287111697619	0.6061561359716462	0.6923958639596302	0.7974073693416197	0.6694891189746247	0.7372047861535814	0.6513299310940891	0.797608733907887	0.7140849697395423	0.7582094916819213	0.8080989223313133	0.8088428094947019	0.8090129873218693	0.7474993173147803	0.8236483347756175	0.9911875998324702	0.7979285642200272	0.7909423339873375	0.8711671756990454	0.7965226073868467	0.833844891542946	0.833844891542946	0.833844891542946	0.833844891542946	0.833844891542946	0.833844891542946	0.833844891542946	0.833844891542946	0.833844891542946	0.833844891542946	0.833844891542946	0.833844891542946	0.833844891542946	0.833844891542946	0.833844891542946	0.833844891542946	0.833844891542946	0.833844891542946	0.833844891542946	0.833844891542946	0.833844891542946	0.833844891542946	0.833844891542946	0.833844891542946
0.5860860820801057	0.5328357617512826	0.5876961294142067	0.5227943749340574	0.6562035290450545	0.4724952859733736	0.8027225671960265	0.65414459456655	0.500356780832705	0.4388746263656291	0.39852785501527155	0.6611369222509511	0.5556348653879254	0.7239710967441779	0.6805336625179212	0.6392757938556325	0.6830357324946101	0.743081619280611	0.6558571904584322	0.4812735369033441	0.4062707949830134	0.5457059544011146	0.5972595610099871	0.5424186942060791	0.6649065372220516	0.6036626157140654	0.6036626157140654	0.6036626157140654	0.6036626157140654	0.6036626157140654	0.6036626157140654	0.6036626157140654	0.6036626157140654	0.6036626157140654	0.6036626157140654	0.6036626157140654	0.6036626157140654	0.6036626157140654	0.6036626157140654	0.6036626157140654	0.6036626157140654	0.6036626157140654	0.6036626157140654	0.6036626157140654	0.6036626157140654	0.6036626157140654	0.6036626157140654	0.6036626157140654	0.6036626157140654	0.6036626157140654
0.9945569773888855	1.203722235289933	0.9900046129857202	1.2008973265452085	0.9958435628677783	1.2015999031885283	1.1254060976039484	0.9845293658143208	0.9207496837531727	1.341108515315855	1.1831830745392842	1.0134659893281408	0.7910569271863803	1.2252832170682668	0.8576425311343475	1.1764822746266357	1.0147672121800462	1.1733470874909053	0.8988836400431615	1.0996535233052216	1.0216725455539701	1.1289209923160475	1.0985854260990033	0.835930710820872	0.818643641422436	0.8272871761216539	0.8272871761216539	0.8272871761216539	0.8272871761216539	0.8272871761216539	0.8272871761216539	0.8272871761216539	0.8272871761216539	0.8272871761216539	0.8272871761216539	0.8272871761216539	0.8272871761216539	0.8272871761216539	0.8272871761216539	0.8272871761216539	0.8272871761216539	0.8272871761216539	0.8272871761216539	0.8272871761216539	0.8272871761216539	0.8272871761216539	0.8272871761216539	0.8272871761216539	0.8272871761216539	0.8272871761216539
0.5579375546759557	0.750286269250882	0.6062798840951369	0.8212516129578055	0.6480234171164392	0.788313281178526	0.5220704172318011	0.5682525508665337	0.7742787601088165	0.6818871403951127	0.5952990194029331	0.7852505469240861	0.6255069476745362	0.7419920680072204	0.6252554146327632	0.6928335661101432	0.6240374769933058	0.6428352275068115	0.5150259627818242	0.5662964378140402	0.6590650167228382	0.5635372876133853	0.6201336425214223	0.6819441236616931	0.5848534034965793	0.6333987635791362	0.6333987635791362	0.6333987635791362	0.6333987635791362	0.6333987635791362	0.6333987635791362	0.6333987635791362	0.6333987635791362	0.6333987635791362	0.6333987635791362	0.6333987635791362	0.6333987635791362	0.6333987635791362	0.6333987635791362	0.6333987635791362	0.6333987635791362	0.6333987635791362	0.6333987635791362	0.6333987635791362	0.6333987635791362	0.6333987635791362	0.6333987635791362	0.6333987635791362	0.6333987635791362	0.6333987635791362
0.9137232660888376	0.5598502076229936	0.7034325563843262	0.654843011752505	0.8231994877905106	0.834964004902765	0.9865778894044215	0.8215190882282739	0.8681169522525661	1.0895957037429451	0.9932080901350541	1.1831349853545343	1.0750783344012416	0.6250413068133513	0.7497187995171947	1.090181596769402	1.293040733815217	1.138542723271756	1.030831013822054	0.6842500455124302	0.8575405296672421	0.8575405296672421	0.8575405296672421	0.8575405296672421	0.8575405296672421	0.8575405296672421	0.8575405296672421	0.8575405296672421	0.8575405296672421	0.8575405296672421	0.8575405296672421	0.8575405296672421	0.8575405296672421	0.8575405296672421	0.8575405296672421	0.8575405296672421	0.8575405296672421	0.8575405296672421	0.8575405296672421	0.8575405296672421	0.8575405296672421	0.8575405296672421	0.8575405296672421	0.8575405296672421	0.8575405296672421	0.8575405296672421	0.8575405296672421	0.8575405296672421	0.8575405296672421	0.8575405296672421
0.7311142756568046	0.7003619816876284	0.7550228482975672	0.7866460715221077	0.672914534702308	0.7054066605033635	0.7863919428317218	0.8337144107916472	0.745983067153091	0.7724151731030501	0.8156287265518412	0.649027289081604	0.7819925243317215	0.7632081981737141	0.8710223224842311	0.6706559095849135	0.7742335557921736	0.7065316107834295	0.8363115359674765	0.7619718368676991	0.7991416864175879	0.7991416864175879	0.7991416864175879	0.7991416864175879	0.7991416864175879	0.7991416864175879	0.7991416864175879	0.7991416864175879	0.7991416864175879	0.7991416864175879	0.7991416864175879	0.7991416864175879	0.7991416864175879	0.7991416864175879	0.7991416864175879	0.7991416864175879	0.7991416864175879	0.7991416864175879	0.7991416864175879	0.7991416864175879	0.7991416864175879	0.7991416864175879	0.7991416864175879	0.7991416864175879	0.7991416864175879	0.7991416864175879	0.7991416864175879	0.7991416864175879	0.7991416864175879	0.7991416864175879
0.1828006047594562	0.3046021082813862	0.33529146147245087	0.21783717848209105	0.9560918846315019	1.178073546741228	0.7190609497083091	0.3128514828414829	0.550269470790396	0.7596580457794159	0.6824294979830542	0.3929166983860398	0.5241058377805304	0.7495110013279982	0.4156955129308533	1.0078389643064325	0.39710328851343013	0.4131523758974567	0.501912623648819	0.9504163285240039	0.34855351329548473	0.6665385453396846	0.6341052971738785	0.49852765702168117	0.2702262272177438	0.7092203551958868	0.9789420197445753	0.8440811874702311	0.8440811874702311	0.8440811874702311	0.8440811874702311	0.8440811874702311	0.8440811874702311	0.8440811874702311	0.8440811874702311	0.8440811874702311	0.8440811874702311	0.8440811874702311	0.8440811874702311	0.8440811874702311	0.8440811874702311	0.8440811874702311	0.8440811874702311	0.8440811874702311	0.8440811874702311	0.8440811874702311	0.8440811874702311	0.8440811874702311	0.8440811874702311	0.8440811874702311
1.0790380306358986	1.0750455730939215	1.454980714900238	1.0448901137807907	0.9504742500408627	1.204615317953209	1.4373403584705302	1.0467804915162071	1.1787815665331476	0.9315589018123592	1.2253623594816405	1.3003049966720386	1.1250196963815795	0.7675645753767234	0.8716046329748989	1.0339822683499431	1.0942007257715016	0.758900522163662	0.9365306222742192	0.9513271636908468	0.9009106191470543	1.0567663202145081	0.739890143008979	1.0061942318787793	0.8730421874438793	0.8730421874438793	0.8730421874438793	0.8730421874438793	0.8730421874438793	0.8730421874438793	0.8730421874438793	0.8730421874438793	0.8730421874438793	0.8730421874438793	0.8730421874438793	0.8730421874438793	0.8730421874438793	0.8730421874438793	0.8730421874438793	0.8730421874438793	0.8730421874438793	0.8730421874438793	0.8730421874438793	0.8730421874438793	0.8730421874438793	0.8730421874438793	0.8730421874438793	0.8730421874438793	0.8730421874438793	0.8730421874438793
1.261468900784135	0.9032123983316063	1.0186258599869593	0.9235095369398507	1.0768464627388878	0.5690481099930179	0.9731622770446331	0.930172643479391	0.9639791862673469	1.0284512046240497	0.850352964624706	1.224519308882691	0.6326805073084125	0.8621486328274794	1.0355213255140023	0.9715160652501358	1.252930613442848	1.0851360449289313	0.8250955662368404	0.8708524798453657	0.8691484192536004	1.0936284918625954	0.9952888507991803	0.9468425745742929	0.8596662998838861	0.6173564812782378	0.738511390581062	0.738511390581062	0.738511390581062	0.738511390581062	0.738511390581062	0.738511390581062	0.738511390581062	0.738511390581062	0.738511390581062	0.738511390581062	0.738511390581062	0.738511390581062	0.738511390581062	0.738511390581062	0.738511390581062	0.738511390581062	0.738511390581062	0.738511390581062	0.738511390581062	0.738511390581062	0.738511390581062	0.738511390581062	0.738511390581062	0.738511390581062
0.8910477211692887	0.39249550292109964	0.5971214806172568	0.666968748085225	1.1820221294838102	1.1884628173456306	0.8236854675749614	1.187320689249715	1.2181898769884383	0.6632664944179878	1.0348082431118524	1.0149186050954568	1.3017450358682874	0.601131533669177	1.1829169873873862	1.2980966774811202	1.0233023583182599	0.6622873707407508	1.0251700389554446	0.7204617980702723	1.1314745858663604	0.6322388892313703	0.8725507239327596	0.7523948065820649	0.7523948065820649	0.7523948065820649	0.7523948065820649	0.7523948065820649	0.7523948065820649	0.7523948065820649	0.7523948065820649	0.7523948065820649	0.7523948065820649	0.7523948065820649	0.7523948065820649	0.7523948065820649	0.7523948065820649	0.7523948065820649	0.7523948065820649	0.7523948065820649	0.7523948065820649	0.7523948065820649	0.7523948065820649	0.7523948065820649	0.7523948065820649	0.7523948065820649	0.7523948065820649	0.7523948065820649	0.7523948065820649	0.7523948065820649
1.0315100639166923	0.9858841290206664	1.0148804724706149	1.0603907682756268	0.9738073599374806	1.1909292524484534	1.103838671957577	0.9772806444852348	1.1856323283649808	0.8503311319178548	1.0604341214232302	1.011498618586717	0.8426462895452655	1.1175234451346754	1.062907669233394	1.0728948112308392	1.0439741946271666	0.8530347522671029	0.9535313236624089	0.8121280777439214	0.8994109453958004	0.8557695115698609	0.8557695115698609	0.8557695115698609	0.8557695115698609	0.8557695115698609	0.8557695115698609	0.8557695115698609	0.8557695115698609	0.8557695115698609	0.8557695115698609	0.8557695115698609	0.8557695115698609	0.8557695115698609	0.8557695115698609	0.8557695115698609	0.8557695115698609	0.8557695115698609	0.8557695115698609	0.8557695115698609	0.8557695115698609	0.8557695115698609	0.8557695115698609	0.8557695115698609	0.8557695115698609	0.8557695115698609	0.8557695115698609	0.8557695115698609	0.8557695115698609	0.8557695115698609
0.7728886981738953	0.6637592048122632	0.7114906389258749	0.6571120067231301	0.7881628538777019	0.6608970588705971	0.7255683906382053	0.5978788829572191	0.7619911756889147	0.6707341930048735	0.8666884136070436	0.6920175420737967	0.7411247227970604	0.6030741020532463	0.7658576989963343	0.8764002537826346	0.8218416724256838	0.8463386719778685	0.7411552385033467	0.8480630544536883	0.7113746513064307	0.5327803403896652	0.8911970222987571	1.0939647774145635	0.651073564566461	0.8236521331767086	0.8320052319394595	1.1139267896916811	1.0941677313602443	1.0456121607946256	1.0252889235157918	0.9951115298759882	1.292316729469873	1.1437141296729305	1.1437141296729305	1.1437141296729305	1.1437141296729305	1.1437141296729305	1.1437141296729305	1.1437141296729305	1.1437141296729305	1.1437141296729305	1.1437141296729305	1.1437141296729305	1.1437141296729305	1.1437141296729305	1.1437141296729305	1.1437141296729305	1.1437141296729305	1.1437141296729305
1.0120331494903136	1.055540970653294	0.7437524260933571	0.7253955049186098	0.6285473960932011	0.7600825733755318	0.6654498496143725	0.5699934150928617	0.7710617030103069	0.7013792336117961	0.7935304454442046	0.7572837724127945	0.9709885037159607	0.7600441070255637	0.8358742945835086	0.7629042548125988	0.9190912662334162	0.8343139157357551	0.9276414051449954	0.8852608857314085	0.9359258177973312	0.7910777938002931	0.7858201672104576	0.8212277229717018	0.6491585335437651	0.7719159687711458	0.9075581551714729	0.7527792204655847	0.76472232312196	0.8352029254553145	0.8857452068254675	0.7881982467036474	0.8843522631036592	0.8362752549036533	0.8362752549036533	0.8362752549036533	0.8362752549036533	0.8362752549036533	0.8362752549036533	0.8362752549036533	0.8362752549036533	0.8362752549036533	0.8362752549036533	0.8362752549036533	0.8362752549036533	0.8362752549036533	0.8362752549036533	0.8362752549036533	0.8362752549036533	0.8362752549036533
0.9840326055354269	1.079901519965152	0.7969176343861373	0.8756588445040945	1.0407995820520224	1.086981911187689	0.9939527461962513	1.1238617659952448	1.0550667708468704	0.8955438706734793	0.7401662413948182	1.0196816338060752	0.9755465561609334	1.0477144356652843	0.8765237617645637	0.9875533475658234	1.0167340417014554	0.9811300678719612	1.0037089652143487	0.9320499066541588	0.8344445166738249	0.8832472116639918	0.8832472116639918	0.8832472116639918	0.8832472116639918	0.8832472116639918	0.8832472116639918	0.8832472116639918	0.8832472116639918	0.8832472116639918	0.8832472116639918	0.8832472116639918	0.8832472116639918	0.8832472116639918	0.8832472116639918	0.8832472116639918	0.8832472116639918	0.8832472116639918	0.8832472116639918	0.8832472116639918	0.8832472116639918	0.8832472116639918	0.8832472116639918	0.8832472116639918	0.8832472116639918	0.8832472116639918	0.8832472116639918	0.8832472116639918	0.8832472116639918	0.8832472116639918
0.6347345546129103	0.6107998059544	0.7426964063387433	0.7776617321364189	0.5672897921759452	0.6976707415454587	0.6585933370588415	0.5796924659558519	0.6313858563513616	0.8345037071284166	0.6642906415202565	0.6078199341263161	0.7180374149176604	0.7089896777784681	0.7701609640198207	0.5827007706497115	0.6502001849378644	0.5663235282274506	0.7415177051120891	0.7783026157343422	0.6125696155412165	1.1449021865713223	0.633729524571194	0.6131542734134898	0.6234418989923418	0.6234418989923418	0.6234418989923418	0.6234418989923418	0.6234418989923418	0.6234418989923418	0.6234418989923418	0.6234418989923418	0.6234418989923418	0.6234418989923418	0.6234418989923418	0.6234418989923418	0.6234418989923418	0.6234418989923418	0.6234418989923418	0.6234418989923418	0.6234418989923418	0.6234418989923418	0.6234418989923418	0.6234418989923418	0.6234418989923418	0.6234418989923418	0.6234418989923418	0.6234418989923418	0.6234418989923418	0.6234418989923418
0.9779610599046727	1.0191196268344855	0.6547208943757854	0.5292999253376581	0.917769106825306	0.8341261767679953	0.7847805289747163	1.00557489059522	0.8212478971528379	0.6591852522323697	1.0277198744036244	0.8625380207085184	0.9190498515559301	0.6968468010981094	0.9946461869354781	0.9245203332729279	0.898858905472046	0.7860562846608012	0.8892984133918376	0.7692165736874323	0.6378480022746593	0.7780144245135355	1.1897940373800517	0.8232572025614193	0.883882082803536	1.263106651787113	1.0734943672953243	1.0734943672953243	1.0734943672953243	1.0734943672953243	1.0734943672953243	1.0734943672953243	1.0734943672953243	1.0734943672953243	1.0734943672953243	1.0734943672953243	1.0734943672953243	1.0734943672953243	1.0734943672953243	1.0734943672953243	1.0734943672953243	1.0734943672953243	1.0734943672953243	1.0734943672953243	1.0734943672953243	1.0734943672953243	1.0734943672953243	1.0734943672953243	1.0734943672953243	1.0734943672953243
0.7930558363763147	0.6633983628371102	0.8732611694316408	0.6618639845552298	0.6552408489865099	0.7719341775511179	0.5879756791267063	0.6929108135740015	0.5857980950120804	0.7610835861591299	0.7882488343446347	0.7364201652355	0.7580628989599907	0.6267376234956321	0.6168326979322439	0.8560765040837173	0.6907311012950555	0.9049767883886248	0.5604078234006941	0.6219628248814313	0.5911853241410627	0.5911853241410627	0.5911853241410627	0.5911853241410627	0.5911853241410627	0.5911853241410627	0.5911853241410627	0.5911853241410627	0.5911853241410627	0.5911853241410627	0.5911853241410627	0.5911853241410627	0.5911853241410627	0.5911853241410627	0.5911853241410627	0.5911853241410627	0.5911853241410627	0.5911853241410627	0.5911853241410627	0.5911853241410627	0.5911853241410627	0.5911853241410627	0.5911853241410627	0.5911853241410627	0.5911853241410627	0.5911853241410627	0.5911853241410627	0.5911853241410627	0.5911853241410627	0.5911853241410627
0.6994284814558609	0.6002502226341421	0.7711180604119401	0.7578117420878406	0.5652877196621238	0.6048433454046676	0.7359176608654446	0.6167751659370261	0.7375971637883943	0.723387750175157	0.6749265147585207	0.7478462417452951	0.7017189158752726	0.7748220194431972	0.7653975784256922	0.6319805410129303	0.8340242104807329	0.6544046339922143	0.6240323666959893	0.5943041397335211	0.6040292758594928	0.6795150631623006	0.6417721695108968	0.6417721695108968	0.6417721695108968	0.6417721695108968	0.6417721695108968	0.6417721695108968	0.6417721695108968	0.6417721695108968	0.6417721695108968	0.6417721695108968	0.6417721695108968	0.6417721695108968	0.6417721695108968	0.6417721695108968	0.6417721695108968	0.6417721695108968	0.6417721695108968	0.6417721695108968	0.6417721695108968	0.6417721695108968	0.6417721695108968	0.6417721695108968	0.6417721695108968	0.6417721695108968	0.6417721695108968	0.6417721695108968	0.6417721695108968	0.6417721695108968
0.7745899169508926	0.9935506873781311	0.6074524584928646	0.807693570853346	0.8282421556662412	0.9058440861812251	0.9107754698928491	0.8142400952676766	0.8556825010279279	0.7588963544044578	0.8623187433962087	0.665779201351329	0.6368712455180068	0.9419613424883903	0.5219259634434652	0.7530531019155468	0.5223426649370492	1.050024316678933	0.9337859216580997	1.0247229833386235	0.9792544524983616	0.9792544524983616	0.9792544524983616	0.9792544524983616	0.9792544524983616	0.9792544524983616	0.9792544524983616	0.9792544524983616	0.9792544524983616	0.9792544524983616	0.9792544524983616	0.9792544524983616	0.9792544524983616	0.9792544524983616	0.9792544524983616	0.9792544524983616	0.9792544524983616	0.9792544524983616	0.9792544524983616	0.9792544524983616	0.9792544524983616	0.9792544524983616	0.9792544524983616	0.9792544524983616	0.9792544524983616	0.9792544524983616	0.9792544524983616	0.9792544524983616	0.9792544524983616	0.9792544524983616
1.0978471499860607	1.0659818884581351	0.7079678846170426	1.0044296966349437	0.8596360647112814	1.0784614929280025	0.849687295965832	0.7341580276823396	0.9331144823607092	0.8520798229567754	0.7866852600979563	0.9369273849118844	0.9209587258492814	0.8865642101909238	0.7920248364850564	1.0853731580050718	0.6656762345737658	0.9493032103750718	1.2095849202481714	0.7372637817726345	0.5953810785474394	1.0247494729367919	0.743700222887769	0.8842248479122804	0.8842248479122804	0.8842248479122804	0.8842248479122804	0.8842248479122804	0.8842248479122804	0.8842248479122804	0.8842248479122804	0.8842248479122804	0.8842248479122804	0.8842248479122804	0.8842248479122804	0.8842248479122804	0.8842248479122804	0.8842248479122804	0.8842248479122804	0.8842248479122804	0.8842248479122804	0.8842248479122804	0.8842248479122804	0.8842248479122804	0.8842248479122804	0.8842248479122804	0.8842248479122804	0.8842248479122804	0.8842248479122804	0.8842248479122804
1.0517080793004119	0.9723926754382265	0.9362048972401843	1.0332599407012604	1.2540087020620192	1.2059518452423417	0.9621483396182361	1.069630586754425	0.7726696554989071	0.7676484817384224	0.8678765176034569	1.244681964435543	0.621777818950335	1.3627389596810024	0.985046142236278	0.8206295747457525	1.1839749432794429	0.9831373615118573	0.6337885034057531	0.8449453516256287	0.9181304584640329	0.5854472136912774	0.7517888360776551	0.7517888360776551	0.7517888360776551	0.7517888360776551	0.7517888360776551	0.7517888360776551	0.7517888360776551	0.7517888360776551	0.7517888360776551	0.7517888360776551	0.7517888360776551	0.7517888360776551	0.7517888360776551	0.7517888360776551	0.7517888360776551	0.7517888360776551	0.7517888360776551	0.7517888360776551	0.7517888360776551	0.7517888360776551	0.7517888360776551	0.7517888360776551	0.7517888360776551	0.7517888360776551	0.7517888360776551	0.7517888360776551	0.7517888360776551	0.7517888360776551
0.7298463881731789	0.9929228588189306	0.7658958402345318	0.8636757395976317	0.7738275523860759	1.0111207200805827	1.0358560547979114	0.9342000890034858	0.9647087029286185	0.9084812580546077	0.9279686826346467	0.7784131647087397	0.9227443134296398	0.8691518933296094	0.9475134355205863	0.9166690090316546	0.8652460571451348	1.0406772775636446	0.7466255113993281	0.7470056244617472	0.9025030390338056	1.2054707999879395	0.75001602631516	0.8430800060450512	1.0673865966995992	0.9108132696389126	0.8762962753766557	0.7416716855399246	1.129861776602466	0.7100864180231777	0.762744051619323	0.7364152348212503	0.7364152348212503	0.7364152348212503	0.7364152348212503	0.7364152348212503	0.7364152348212503	0.7364152348212503	0.7364152348212503	0.7364152348212503	0.7364152348212503	0.7364152348212503	0.7364152348212503	0.7364152348212503	0.7364152348212503	0.7364152348212503	0.7364152348212503	0.7364152348212503	0.7364152348212503	0.7364152348212503
0.851945696481581	1.1382980754521175	0.8061544081042874	0.8948906863205555	0.7334598471078142	0.6479569507277012	0.8757744820771872	0.890302258912021	0.8191068848845781	0.8747708264236196	0.8731008480947217	0.8308129399710202	0.912787098201022	0.820906068501287	1.0139468960479356	0.7658307806258852	0.9318745725926654	0.9968711687262479	0.7856983341404619	1.0199269160388378	0.8401603618401486	0.765961016437178	0.8811834490152155	0.8010726575976231	0.980688671554229	0.8784354488386975	0.9612907113609213	0.9900629517141053	1.1757227710243312	0.956446435009308	0.9645746975174638	0.9605105662633859	0.9605105662633859	0.9605105662633859	0.9605105662633859	0.9605105662633859	0.9605105662633859	0.9605105662633859	0.9605105662633859	0.9605105662633859	0.9605105662633859	0.9605105662633859	0.9605105662633859	0.9605105662633859	0.9605105662633859	0.9605105662633859	0.9605105662633859	0.9605105662633859	0.9605105662633859	0.9605105662633859
1.2880472222912387	0.9441264333507889	0.9915708318948556	0.8115421123566903	1.0131075715883069	0.8231232689774342	0.9198402680315871	0.9016750894075932	1.057248624972981	0.9921141158683033	0.8174256368811988	0.960001711858837	0.9295852616091174	1.052256451248783	1.1386695609890243	1.043653574615046	0.9059329337849796	0.9060999616772868	0.9522205331623419	1.1190352251972733	1.253574173805545	1.186304699501409	1.186304699501409	1.186304699501409	1.186304699501409	1.186304699501409	1.186304699501409	1.186304699501409	1.186304699501409	1.186304699501409	1.186304699501409	1.186304699501409	1.186304699501409	1.186304699501409	1.186304699501409	1.186304699501409	1.186304699501409	1.186304699501409	1.186304699501409	1.186304699501409	1.186304699501409	1.186304699501409	1.186304699501409	1.186304699501409	1.186304699501409	1.186304699501409	1.186304699501409	1.186304699501409	1.186304699501409	1.186304699501409
1.025218962864882	1.2539504673743271	0.6939126184577348	1.4063457412298135	0.35780845573915115	0.0	0.03399098150328506	0.7858675947032302	1.3602580464744707	1.2400907484715584	0.8460225910107645	0.8823471807696738	0.5363501369801237	0.03597440041918615	2.9845889593731227	0.0	2.1823853428993436	0.8941585927192749	1.868460749734444	1.0024495907353195	2.0201796834289203	1.5113146370821202	1.5113146370821202	1.5113146370821202	1.5113146370821202	1.5113146370821202	1.5113146370821202	1.5113146370821202	1.5113146370821202	1.5113146370821202	1.5113146370821202	1.5113146370821202	1.5113146370821202	1.5113146370821202	1.5113146370821202	1.5113146370821202	1.5113146370821202	1.5113146370821202	1.5113146370821202	1.5113146370821202	1.5113146370821202	1.5113146370821202	1.5113146370821202	1.5113146370821202	1.5113146370821202	1.5113146370821202	1.5113146370821202	1.5113146370821202	1.5113146370821202	1.5113146370821202
1.0826581606214203	1.1009278833215665	0.8032743103069634	0.9938167285066069	1.1112099289446773	0.817937434789343	1.241660500916353	0.921567308804803	1.0963190714418412	0.7716860340910559	0.9560039171569111	0.827052041227367	0.8612267767125725	0.804614428444942	1.1122192075390314	1.1023016309503006	0.8029700116505091	1.1707963287663856	0.9255295765456342	0.8464696556974002	1.081160017857127	1.0222497055949504	1.1157184469458639	1.2416437526556192	1.1544871180185023	1.150345293624252	1.2741988920385128	0.8354653361943379	1.0440284439276126	0.9397468900609752	0.9397468900609752	0.9397468900609752	0.9397468900609752	0.9397468900609752	0.9397468900609752	0.9397468900609752	0.9397468900609752	0.9397468900609752	0.9397468900609752	0.9397468900609752	0.9397468900609752	0.9397468900609752	0.9397468900609752	0.9397468900609752	0.9397468900609752	0.9397468900609752	0.9397468900609752	0.9397468900609752	0.9397468900609752	0.9397468900609752
0.8403659274018975	0.7205351945323172	0.9016218379605356	0.8441489790165811	0.7197412682579285	1.0572083448491507	1.0438216586673887	0.8929403472822821	0.8025453297251569	1.1970978417317573	1.093841233358564	1.0704625047145397	1.2588724407013259	1.0645697484091943	1.069976609462062	0.9170746656142473	1.0688622093050801	1.0951228376839843	0.8175049638155325	0.8970557424227302	1.1166069854240979	0.8693176302805108	0.9550298359473112	0.9386938164876345	0.9412230779155442	1.0284594885129896	0.9618376459822179	0.7799019566780282	0.8026585371965048	0.9666413892492393	1.0288046941432465	0.8894878426751663	1.0340251708110815	0.9003398442014753	1.0270954473967895	0.9637176457991323	0.9637176457991323	0.9637176457991323	0.9637176457991323	0.9637176457991323	0.9637176457991323	0.9637176457991323	0.9637176457991323	0.9637176457991323	0.9637176457991323	0.9637176457991323	0.9637176457991323	0.9637176457991323	0.9637176457991323	0.9637176457991323
0.6572556719084744	0.7134738060905007	0.8166417293505355	0.4635604826799212	0.8082263522982028	0.6595378620326073	0.6641981956350644	0.7373189431088303	0.7677252352322923	0.8089445428076352	0.587277999849412	0.7247390010409546	0.6096553646889616	0.8221320934859069	0.6298026513000186	0.6688214310930614	0.7960411665899334	0.8504409771392839	1.017622758813307	0.7222714015094687	0.7482037363121115	0.9601260186708132	0.8012345721824541	0.6996222691707236	0.999328975095932	0.731609774258796	1.0490368322352526	1.0469628755235452	1.1632245924468039	0.8922083526742818	0.905189381563391	1.0794646175244946	0.8525704189461032	0.7427899277778136	0.8638708382358127	0.7673188416695209	0.6674554164243013	0.7693318509040507	0.8917096492007225	0.7321294986773407	0.8119195739390316	0.8119195739390316	0.8119195739390316	0.8119195739390316	0.8119195739390316	0.8119195739390316	0.8119195739390316	0.8119195739390316	0.8119195739390316	0.8119195739390316
1.157953924003843	0.7716462159538703	1.0100495805236307	0.9180530735358114	1.08745403075532	1.0876582413172189	0.9004661299646018	1.2413087124687974	0.7372499949840257	0.8236850780201584	1.0630612626692029	1.095986680940572	0.9805478336525081	0.8676635069068146	0.8002290153626401	1.1059758593743458	0.9777685457008676	0.7847311532904702	1.156498732556364	1.1050922590553605	1.2352089187774762	0.9309220078682344	1.1276390479458027	1.024472908283564	0.761645100885571	0.8930590045845677	0.8930590045845677	0.8930590045845677	0.8930590045845677	0.8930590045845677	0.8930590045845677	0.8930590045845677	0.8930590045845677	0.8930590045845677	0.8930590045845677	0.8930590045845677	0.8930590045845677	0.8930590045845677	0.8930590045845677	0.8930590045845677	0.8930590045845677	0.8930590045845677	0.8930590045845677	0.8930590045845677	0.8930590045845677	0.8930590045845677	0.8930590045845677	0.8930590045845677	0.8930590045845677	0.8930590045845677
1.1674168861978058	1.224419867453001	0.9238373578984888	1.073259859038204	1.1369544658380077	1.3586644969227362	0.9588216775533632	1.3013972465811903	1.2522501784285098	1.1857299977505964	1.253883829956517	1.1720130855506024	1.0115945229343783	1.0596919847891628	0.9869993391378672	1.131064150835105	1.335618871732053	1.2207064494804778	1.2515275537189001	1.03822164897687	1.2876887578479603	0.9099925064225606	1.1011595640127883	1.0038306066376825	1.182209962831927	1.2184841183282127	0.9611582753394072	1.1197840056485833	1.1890037213996598	1.1548951378918288	1.0849129828601385	1.1199040603759838	1.1199040603759838	1.1199040603759838	1.1199040603759838	1.1199040603759838	1.1199040603759838	1.1199040603759838	1.1199040603759838	1.1199040603759838	1.1199040603759838	1.1199040603759838	1.1199040603759838	1.1199040603759838	1.1199040603759838	1.1199040603759838	1.1199040603759838	1.1199040603759838	1.1199040603759838	1.1199040603759838
0.5878398967601508	1.9015468917341674	0.4164430522303791	0.5083336271616873	1.3059977563500877	1.1197449655625407	0.6845156952901995	0.7023304655542804	1.0162548538915368	0.7636963869927209	0.8264461569757497	0.678813243921357	0.28536831821465064	0.11848520176422535	0.5832205763927193	0.8027431696812062	1.3050332219463467	1.3395768885596766	0.8844020218766475	1.1581783928266096	0.5869226699946564	0.6748832199403599	0.41985310374488416	0.07678100344772186	0.7044433316623651	0.017190074495015667	0.36081670307869035	0.36081670307869035	0.36081670307869035	0.36081670307869035	0.36081670307869035	0.36081670307869035	0.36081670307869035	0.36081670307869035	0.36081670307869035	0.36081670307869035	0.36081670307869035	0.36081670307869035	0.36081670307869035	0.36081670307869035	0.36081670307869035	0.36081670307869035	0.36081670307869035	0.36081670307869035	0.36081670307869035	0.36081670307869035	0.36081670307869035	0.36081670307869035	0.36081670307869035	0.36081670307869035
0.8822926965510574	0.9276058222899347	0.6762246476071984	0.8776581601816249	1.0346176380016816	0.9969422359917895	1.1192416530709197	0.9194405897976082	0.9567036651424156	1.0136685019688965	0.9416951156616028	1.1817122969135803	0.9796021225528372	0.899837809085986	0.8448289811675264	0.8708935945088616	0.9144754843686672	1.0197777362808251	0.8211281586017064	0.9256988708859039	1.0903777895429148	0.9460233164668314	0.927579635069556	0.9368014757681936	0.9368014757681936	0.9368014757681936	0.9368014757681936	0.9368014757681936	0.9368014757681936	0.9368014757681936	0.9368014757681936	0.9368014757681936	0.9368014757681936	0.9368014757681936	0.9368014757681936	0.9368014757681936	0.9368014757681936	0.9368014757681936	0.9368014757681936	0.9368014757681936	0.9368014757681936	0.9368014757681936	0.9368014757681936	0.9368014757681936	0.9368014757681936	0.9368014757681936	0.9368014757681936	0.9368014757681936	0.9368014757681936	0.9368014757681936
0.5872145246087762	0.8825778724436585	0.6492314979587523	0.7409845739888753	0.5784569591451454	0.6590052912154466	0.5914172545573396	0.5613763928990326	0.5782412405793665	0.6896826465518413	0.5461834915831163	0.7259947106731461	0.4799023718817204	0.45496833137385934	0.5419779564981249	0.5918751414808164	0.5129133270970547	0.7979614237886671	0.6127775539461886	0.563610348180068	0.6746042721234569	0.688758529510293	0.926861468321664	0.883964387132964	0.6214389156228274	0.7874963330248947	0.7238930620304944	0.7797958007278201	0.7895126877847876	0.6197539003117406	0.5399337062616196	0.5798438032866801	0.5798438032866801	0.5798438032866801	0.5798438032866801	0.5798438032866801	0.5798438032866801	0.5798438032866801	0.5798438032866801	0.5798438032866801	0.5798438032866801	0.5798438032866801	0.5798438032866801	0.5798438032866801	0.5798438032866801	0.5798438032866801	0.5798438032866801	0.5798438032866801	0.5798438032866801	0.5798438032866801
0.28351893350401963	0.5160874980647575	0.5211450043800676	0.6174055659491109	0.3272017796563725	0.962563623341056	0.7590265196789182	0.3397269034049075	0.667653465277555	0.4259953336459923	0.3927608338508458	0.3395865079545864	0.6466275555912914	0.10653860202830638	1.1711241834850072	0.8627927651341276	0.47869871551940635	0.49617593359832474	0.07427428115043745	1.1292799128399738	0.5306873317408908	0.8538506367445422	0.5173176262206123	0.5216725133127164	0.2022467361374438	0.09087961656541627	0.35783771874851716	1.1224417833798601	0.27989859750477597	0.5770943805431242	0.5843855055774597	0.5950075694567094	0.4825570539686564	0.5722546163586424	0.8856836448472095	0.5851141027671173	0.22623850695451905	1.4220727532142166	0.8241556300843679	0.8241556300843679	0.8241556300843679	0.8241556300843679	0.8241556300843679	0.8241556300843679	0.8241556300843679	0.8241556300843679	0.8241556300843679	0.8241556300843679	0.8241556300843679	0.8241556300843679
0.32985834311406337	0.28664140049532405	0.29185722632549	0.3577836860153338	0.1746415239651059	0.22823648163979984	0.36479037484987864	0.7460731925376993	0.5265344804365	0.7379429510922562	0.98675202921305	0.6015154688108656	1.2986310758883237	0.5157834845557798	1.4231669791409547	1.2755220915755436	1.2824855368056138	0.991558687305774	0.8445515657351842	1.4325642070735378	1.266666382592297	1.4979928541345304	1.1080609584679446	1.1992797369903658	1.334226233036986	1.2796413370697541	1.1470990469779248	0.9916134942070107	1.6085631177270843	1.5451337258325588	0.9606071095345348	1.5312569373513722	0.912239112361693	1.4875701833204282	1.554056604408903	1.4971837148759792	1.581930204977599	1.1543540515698778	1.2615070750531867	1.2583070699710672	1.4249673078542402	1.2151303422063102	0.7929706575729528	0.8548796787054816	0.8239251681392172	0.8239251681392172	0.8239251681392172	0.8239251681392172	0.8239251681392172	0.8239251681392172
0.21219679663573743	0.08259447197687841	0.1252079911297598	0.05291036025853287	0.13182983058871223	0.05156085498984207	0.07547227373877717	0.11122824397911667	0.25704407401281293	0.21273111849939563	0.22280015570224693	0.08738600347505637	0.25975474132042964	0.18549422707904722	0.12901892965187228	0.0007248684274259074	0.12485454125608918	0.1833561565169084	0.39001966166334406	0.1598727974460842	0.27156244917020606	0.17234207682598912	0.14281494526227997	0.22140098159963206	0.24052485439335908	0.09750707731620475	0.07091246871814309	0.014109145860159555	0.2659191560104225	0.14125602223659295	0.0742568299715148	0.04592990124501548	0.1100342926504546	0.04995624537286949	0.0970433015048956	0.2268693877404241	0.14373747142324417	0.35041223672390787	0.1814438242168646	0.32728371026080644	0.7038645004630476	0.7392521121330171	0.5453166301944248	0.6630799521652786	0.6340809010113402	0.6485804265883094	0.6485804265883094	0.6485804265883094	0.6485804265883094	0.6485804265883094
0.5129168502633049	1.0068611068010525	1.0569179828386883	0.9981952219142644	1.081829909985354	1.1468857838310211	1.1491817490928795	1.3131595940442278	1.1187913946203294	1.2222236995635782	1.0248046105983457	1.0830209954604528	0.9338852808194525	1.0308945750267011	0.8998199734870851	1.048525826452938	1.1487340938359583	1.1684214923515308	0.9214785885911891	0.9013298225685483	0.919498079050636	0.8405106741715753	1.0139314547588676	0.6846419525923675	1.0312088717538037	0.7988838712321935	0.7676171019007603	0.6824852255107424	0.8635870431559979	1.0121820260310488	1.136883855918666	0.9534227852007687	0.9465234126294078	0.7012346066824809	1.0811519470356972	0.6390637013036895	1.094038309408921	1.0349625304436183	0.5158166146413414	0.77538957254248	0.77538957254248	0.77538957254248	0.77538957254248	0.77538957254248	0.77538957254248	0.77538957254248	0.77538957254248	0.77538957254248	0.77538957254248	0.77538957254248
1.4962817853000345	0.5580915896648743	0.22530798456201917	0.17702461839540254	0.24279767341177602	0.2653779249890931	0.9406771584904442	0.7067289173364726	0.5518976255615075	0.62931327144899	0.62931327144899	0.62931327144899	0.62931327144899	0.62931327144899	0.62931327144899	0.62931327144899	0.62931327144899	0.62931327144899	0.62931327144899	0.62931327144899	0.62931327144899	0.62931327144899	0.62931327144899	0.62931327144899	0.62931327144899	0.62931327144899	0.62931327144899	0.62931327144899	0.62931327144899	0.62931327144899	0.62931327144899	0.62931327144899	0.62931327144899	0.62931327144899	0.62931327144899	0.62931327144899	0.62931327144899	0.62931327144899	0.62931327144899	0.62931327144899	0.62931327144899	0.62931327144899	0.62931327144899	0.62931327144899	0.62931327144899	0.62931327144899	0.62931327144899	0.62931327144899	0.62931327144899	0.62931327144899
0.0	0.0	0.0	0.0	0.0	0.0	0.0	0.06537687868266741	0.0	0.0	0.000362399869991627	0.0	0.05338942047301734	0.0	0.0	0.04279854428928939	0.0	0.1571653007726122	0.0	0.32054125486657886	0.16027062743328943	0.16027062743328943	0.16027062743328943	0.16027062743328943	0.16027062743328943	0.16027062743328943	0.16027062743328943	0.16027062743328943	0.16027062743328943	0.16027062743328943	0.16027062743328943	0.16027062743328943	0.16027062743328943	0.16027062743328943	0.16027062743328943	0.16027062743328943	0.16027062743328943	0.16027062743328943	0.16027062743328943	0.16027062743328943	0.16027062743328943	0.16027062743328943	0.16027062743328943	0.16027062743328943	0.16027062743328943	0.16027062743328943	0.16027062743328943	0.16027062743328943	0.16027062743328943	0.16027062743328943
0.6974506813204453	1.3080174172019239	0.4148169960285504	0.2488633868156192	0.8101421511985558	0.7865925241637198	0.6933063396882437	0.8800928456204204	0.6123771164231332	1.0434849807334312	0.09486134453679886	0.3486673702946642	0.2842125218938768	0.016496792696589435	0.019916246070436388	0.00971074433468173	0.6618010662723376	0.3504450464263811	0.2633507527889358	0.6924010938634348	0.8546116015808115	0.8291482239767445	0.7730469511029192	0.9898479456006589	0.5767697526965706	0.1306309925493483	0.516876238842804	0.7027763461014025	0.8333381901412231	0.5071920172662507	0.35661315938815225	0.6005070737654679	0.4785601165768101	0.4785601165768101	0.4785601165768101	0.4785601165768101	0.4785601165768101	0.4785601165768101	0.4785601165768101	0.4785601165768101	0.4785601165768101	0.4785601165768101	0.4785601165768101	0.4785601165768101	0.4785601165768101	0.4785601165768101	0.4785601165768101	0.4785601165768101	0.4785601165768101	0.4785601165768101
1.2745413584742862	0.9641975616084343	0.7603006259183972	0.9582940442511599	1.1141325914168319	1.0064487684146928	0.8488250285227331	0.8006283723483467	1.0805066799654688	0.8703520517432013	0.9556025868802326	0.8641221373658231	0.8410003250534338	0.7553463778431433	0.9263128829504251	0.987355286131881	0.7502264444475519	0.9895565075846714	0.8915799718989015	0.8842403190468987	0.5789375426189074	0.7874647727349409	0.846650749944981	0.817057761339961	0.817057761339961	0.817057761339961	0.817057761339961	0.817057761339961	0.817057761339961	0.817057761339961	0.817057761339961	0.817057761339961	0.817057761339961	0.817057761339961	0.817057761339961	0.817057761339961	0.817057761339961	0.817057761339961	0.817057761339961	0.817057761339961	0.817057761339961	0.817057761339961	0.817057761339961	0.817057761339961	0.817057761339961	0.817057761339961	0.817057761339961	0.817057761339961	0.817057761339961	0.817057761339961
0.9753261414171386	0.7418194697096928	0.8074200031513951	0.4843174148980711	0.6039781679060062	0.9113216828351742	0.688026020072153	0.8923480499688342	0.8108939544100158	0.43229299166118135	0.8836147874985871	0.6579538895798842	0.6579538895798842	0.6579538895798842	0.6579538895798842	0.6579538895798842	0.6579538895798842	0.6579538895798842	0.6579538895798842	0.6579538895798842	0.6579538895798842	0.6579538895798842	0.6579538895798842	0.6579538895798842	0.6579538895798842	0.6579538895798842	0.6579538895798842	0.6579538895798842	0.6579538895798842	0.6579538895798842	0.6579538895798842	0.6579538895798842	0.6579538895798842	0.6579538895798842	0.6579538895798842	0.6579538895798842	0.6579538895798842	0.6579538895798842	0.6579538895798842	0.6579538895798842	0.6579538895798842	0.6579538895798842	0.6579538895798842	0.6579538895798842	0.6579538895798842	0.6579538895798842	0.6579538895798842	0.6579538895798842	0.6579538895798842	0.6579538895798842
1.11817113513652	0.800697876289764	0.8159958296867983	0.9161243332981622	1.0163063855567969	0.6726978607412331	0.6936154000690183	0.6396111958477132	0.7834921767962322	0.788949155612848	1.0755279524182295	0.5731680378966291	0.6653778748945205	0.843119131182897	0.5430867008166675	0.7130918111786156	1.0042842158205856	0.7705118733579798	0.7997462442143828	0.6844836855789537	0.8206511877475572	0.6354822705704967	1.0591707017442293	0.5291922722525344	0.8545337057963814	0.7158728816240001	0.73269624294609	0.6661434122211749	0.6994198275836324	0.6994198275836324	0.6994198275836324	0.6994198275836324	0.6994198275836324	0.6994198275836324	0.6994198275836324	0.6994198275836324	0.6994198275836324	0.6994198275836324	0.6994198275836324	0.6994198275836324	0.6994198275836324	0.6994198275836324	0.6994198275836324	0.6994198275836324	0.6994198275836324	0.6994198275836324	0.6994198275836324	0.6994198275836324	0.6994198275836324	0.6994198275836324
0.1384765293466458	0.31458592052783724	0.28956190892768735	0.21863833798278604	0.4265942282727781	0.08313231246367174	0.5465768908118523	0.2370603587162468	0.24792010683725568	0.5647169459439239	0.15299292628655944	0.3047387242256703	0.22407333039086766	0.3822901204400948	0.2054377520128461	0.21053426135241138	0.24115150393006446	0.0762346020963185	0.16639007605836698	0.45275048595321704	0.25718825529236006	0.3766416899113012	0.20301158656440307	0.363738315418718	0.18512094975602023	0.24269671300798196	0.3504895392013922	0.3642768250180489	0.657720081167645	0.5389673187849627	0.4067381615149126	0.40821743745365446	0.4074777994842836	0.4074777994842836	0.4074777994842836	0.4074777994842836	0.4074777994842836	0.4074777994842836	0.4074777994842836	0.4074777994842836	0.4074777994842836	0.4074777994842836	0.4074777994842836	0.4074777994842836	0.4074777994842836	0.4074777994842836	0.4074777994842836	0.4074777994842836	0.4074777994842836	0.4074777994842836
0.5303264974289762	0.3503477919650322	0.32083243740336637	0.38735322945068756	0.3895741093489138	0.5421814679298553	0.740708034638611	0.6808964632261923	0.7565379783942511	0.5055230577943667	0.7632470442938634	0.6325571150890098	0.5639977244789856	0.9786466159151208	1.0927838561122418	0.8838911501998528	1.1419906613594228	0.6931541019459765	0.9916766618975615	0.9699314800070021	0.8664346477248177	0.8783737415689531	1.2150538587083854	0.7797458131525553	1.1069158393477692	0.9962311082010332	1.3471757797950208	0.8814534623249739	1.1958788913510232	1.1259056756113464	1.0853224655944347	1.0398012758491428	1.0303595620315975	1.0718060877396374	0.6219395847622153	0.5462282246911702	0.5840839047266928	0.5840839047266928	0.5840839047266928	0.5840839047266928	0.5840839047266928	0.5840839047266928	0.5840839047266928	0.5840839047266928	0.5840839047266928	0.5840839047266928	0.5840839047266928	0.5840839047266928	0.5840839047266928	0.5840839047266928
0.6983941282246434	0.8293717914951173	0.9777432162099483	0.8614115536255711	0.928086377783936	0.6861866691572693	0.6297521783688003	0.8752068763091388	0.8665381852268315	0.8492317060704643	0.7954764894263393	0.7850213566966073	0.9023980881133623	0.6617559300242407	0.6777867996673425	0.9921742997386513	0.7915983554613918	0.73702986710999	0.8873627259657159	0.8651722182280481	0.8407385166551797	0.6741196782368435	0.947515687769851	0.9342738168963646	0.6150452788393508	0.869234700713794	0.7577050785880938	0.8011006199683629	1.0127331712252978	0.92354683676907	0.6876458273934954	0.8055963320812828	0.8055963320812828	0.8055963320812828	0.8055963320812828	0.8055963320812828	0.8055963320812828	0.8055963320812828	0.8055963320812828	0.8055963320812828	0.8055963320812828	0.8055963320812828	0.8055963320812828	0.8055963320812828	0.8055963320812828	0.8055963320812828	0.8055963320812828	0.8055963320812828	0.8055963320812828	0.8055963320812828
0.7491313319078283	0.9367968887255325	0.9829231345625119	1.0021483798427249	0.515693925255046	0.6677698042991609	0.8474199238397288	0.5700405511906125	0.560710090817351	0.7679987563061337	0.6186623389273151	0.7361423737624687	0.6264334187568984	0.8594327816886881	0.7815957494974588	0.931644733689217	0.9200566858908249	0.8449687816666743	0.8956606480146689	0.8710148696074238	0.5724351096326488	0.7302840818597921	0.5184866177850702	0.7635990251700452	0.6540091081474808	0.995103523093821	0.8320400170495917	0.5013174059992447	0.7547155460498196	0.9779801400074569	0.7826854173938179	0.4559645145871081	1.0393071394805475	0.8375627454836905	1.069219604327267	0.6845039541602739	0.6120408225036429	0.6482723883319583	0.6482723883319583	0.6482723883319583	0.6482723883319583	0.6482723883319583	0.6482723883319583	0.6482723883319583	0.6482723883319583	0.6482723883319583	0.6482723883319583	0.6482723883319583	0.6482723883319583	0.6482723883319583
0.0	0.00231560887955978	0.0	0.0006695242952866127	0.024375419615672942	0.00231560887955978	0.0	0.0	0.5026227910049466	0.5325518273828971	0.006264360430227611	0.060109207686378	0.13734729433115897	0.19326289997195095	0.13284545505577297	0.15018425067686839	0.0632294597148269	0.18094665188272357	0.487548332468824	0.4351358997439227	0.32158157246881064	0.25646408112240066	0.28359568094069504	0.31848108934283553	0.29411134426950264	0.17647719207557372	0.31167505458815903	0.30591152226806795	0.3382757882993288	0.3971455198483215	0.5975325586651489	1.0860941829321171	0.841813370798633	0.841813370798633	0.841813370798633	0.841813370798633	0.841813370798633	0.841813370798633	0.841813370798633	0.841813370798633	0.841813370798633	0.841813370798633	0.841813370798633	0.841813370798633	0.841813370798633	0.841813370798633	0.841813370798633	0.841813370798633	0.841813370798633	0.841813370798633
0.03450722912334221	0.6393242095161565	0.9448154319756426	0.8563070074526723	0.8363372747575097	0.9614560136610775	1.249050712212273	1.1214175587172452	1.4887022743797995	0.7512831791631289	0.7267749599523072	1.0022695031786466	0.8078766845435057	0.6168063186387945	1.4626348795675739	1.1090800072352207	1.172692852044401	1.1416598282610373	0.9478832249378952	0.6709134916732282	1.1745436614190776	0.5055665957984171	1.2013495195746715	1.464406906007997	1.0430611097733717	0.7152859751676001	0.5866495839641827	0.9105452736082605	0.8114789976218955	0.7800340467333282	1.0760155169705192	0.9280247818519237	0.9280247818519237	0.9280247818519237	0.9280247818519237	0.9280247818519237	0.9280247818519237	0.9280247818519237	0.9280247818519237	0.9280247818519237	0.9280247818519237	0.9280247818519237	0.9280247818519237	0.9280247818519237	0.9280247818519237	0.9280247818519237	0.9280247818519237	0.9280247818519237	0.9280247818519237	0.9280247818519237
0.2878991304291996	0.15300403729217835	0.2327286569296613	0.2560278709786183	0.3514692260204923	0.2191628319102191	0.4063035437971886	0.7963444340990342	0.5790684324695352	0.4024966527988015	0.7090428383218983	0.8748323457821167	0.6829448496527262	0.5984964466396958	0.9829644772612156	0.8464363332428331	0.9185436437388924	0.5693167213627836	0.9157984104306416	0.9463873704781357	0.6153604305199282	1.0478439199416028	0.7950799526517245	0.8741272985320095	0.9110253338987999	0.8235304031518429	0.7646882303357619	0.5810081949400202	0.541117475110828	0.9810681247124601	1.0510864120552685	0.657203810392871	0.5126496299936202	0.4868188961665218	0.9039181824481375	0.5581709886098586	0.7415748012722504	0.701903023117461	0.4969869032734224	0.4709500556239277	0.48396847944867505	0.48396847944867505	0.48396847944867505	0.48396847944867505	0.48396847944867505	0.48396847944867505	0.48396847944867505	0.48396847944867505	0.48396847944867505	0.48396847944867505
0.7879401167585761	0.6290800008407625	0.7289402016938141	0.698419296676121	0.9621492078603956	0.7449430241509002	0.7493487574836474	0.5664844280207018	0.573826078379156	0.7281515985687502	0.7003858871880573	0.9496634591528711	0.8187705330897944	1.1699539984589087	0.9520437267144529	0.7838942089126987	0.8219376437971955	0.9552003775536028	0.8456733883506764	0.8405696290953842	1.0281799900238413	0.8417403343310444	0.9467188916505912	0.9232773062100924	0.9267437864065394	0.9774166311063516	0.8011057256034944	0.9004260842909628	1.038584082451396	1.1078295886602576	0.9110868897544099	1.0428336709920796	0.8209513918992577	0.9117643036720227	0.9398790287899064	0.9258216662309644	0.9258216662309644	0.9258216662309644	0.9258216662309644	0.9258216662309644	0.9258216662309644	0.9258216662309644	0.9258216662309644	0.9258216662309644	0.9258216662309644	0.9258216662309644	0.9258216662309644	0.9258216662309644	0.9258216662309644	0.9258216662309644
0.9127084094171888	0.796648690645543	0.7822628374549927	0.9759706146955871	1.0476969768342121	0.7105168686307137	0.959556591742776	0.7051511593316887	0.7999349413983171	1.1226028295893464	0.9052165490822904	0.768884462646141	1.0330811039116432	0.7903722588708797	0.49771034333110753	1.288467435197202	0.5381678073267182	0.88319308226894	0.5211772045056791	0.8338024266218594	0.8269268444288621	0.648064517089143	0.6911425549914783	0.5450889166236028	0.7065093634833598	0.8334362901787181	0.8044276492221398	0.904455269752079	0.3925395298191249	0.8407859923733519	0.6166627610962384	0.6166627610962384	0.6166627610962384	0.6166627610962384	0.6166627610962384	0.6166627610962384	0.6166627610962384	0.6166627610962384	0.6166627610962384	0.6166627610962384	0.6166627610962384	0.6166627610962384	0.6166627610962384	0.6166627610962384	0.6166627610962384	0.6166627610962384	0.6166627610962384	0.6166627610962384	0.6166627610962384	0.6166627610962384
0.5174562429638854	0.5521363913646254	0.8085568393016908	1.0301246078732624	1.1522931169017294	0.427058081684783	0.7891365096450539	0.5768464444394241	0.9938088620729084	1.1967912582889255	0.8332150754076095	0.3835749914766683	0.9650399641749718	1.1390371199039597	0.2348767903143021	0.701021050975111	0.6266287230996044	0.36712759830306824	0.9881234861572786	0.6830709249626439	0.807302313126014	0.1993076550438571	1.4006011351658332	0.5999702702229347	0.24570055193017384	0.4733758708097101	1.231987912282169	0.590365213494199	0.7456346019963161	0.31222527092464075	0.4871911103205767	1.3932706149059781	0.7216600802152766	0.49299463132634075	0.42530252587450895	0.4591485786004248	0.4591485786004248	0.4591485786004248	0.4591485786004248	0.4591485786004248	0.4591485786004248	0.4591485786004248	0.4591485786004248	0.4591485786004248	0.4591485786004248	0.4591485786004248	0.4591485786004248	0.4591485786004248	0.4591485786004248	0.4591485786004248
0.5683581451214127	0.6150985681254272	0.6243381365057288	0.7879810988562989	0.7450940966937919	0.862048364048796	0.7797585815424919	0.7787111138962339	0.6392681017102927	1.0042854010799844	0.5512483584192495	0.8161001478769621	1.1110541858193348	0.8074569223346008	0.8932953864281817	0.9080929520349896	1.0002342663439798	0.7450346971351053	0.8091547168960312	0.9549303611730255	0.9581313516843473	0.9486249598919185	0.8250146182246578	0.7109895542492058	0.9181519362136661	1.04311641432228	1.0841545884774888	0.9689826613415938	1.2282424356784127	1.023593897838009	1.0830197279155462	0.6663432738305015	0.7385991758933963	0.5193785362153868	0.6815404374855566	0.6004594868504717	0.6004594868504717	0.6004594868504717	0.6004594868504717	0.6004594868504717	0.6004594868504717	0.6004594868504717	0.6004594868504717	0.6004594868504717	0.6004594868504717	0.6004594868504717	0.6004594868504717	0.6004594868504717	0.6004594868504717	0.6004594868504717
1.241108100041405	1.8300306728443005	1.6459021548469235	1.619899479741756	1.6011222081883039	1.2525035473731303	1.5195019975961772	1.2819239797281679	1.635537143686127	1.0571737908397023	1.6218249759690608	1.1550295345828923	1.2008098359159554	1.5008585111489554	1.5792989602717775	1.232659325118528	1.5943994415120641	1.172795147040478	1.029415886669693	1.2257532423268118	1.6072918055145928	1.333449655989937	1.5391846903259132	1.5068858601411401	1.052088444998606	1.1630217257930007	1.1402308986645902	1.2240828700182826	0.8350264608317349	1.2369650387986593	1.2025043160630045	1.219734677430832	1.219734677430832	1.219734677430832	1.219734677430832	1.219734677430832	1.219734677430832	1.219734677430832	1.219734677430832	1.219734677430832	1.219734677430832	1.219734677430832	1.219734677430832	1.219734677430832	1.219734677430832	1.219734677430832	1.219734677430832	1.219734677430832	1.219734677430832	1.219734677430832
0.7613858877861849	1.1134038389972667	1.0673187404161617	0.9807217016148991	0.8527692160959719	0.9602962683035157	0.9474126891434772	0.8211321610817178	0.7309742073580389	0.5764936418668427	1.0360706520291645	0.803955749827222	1.0159252334860551	0.836300804529897	0.9459143570570121	0.9700862564208687	1.0059944670637908	0.9160794682106363	0.855751662381859	0.8616924722516853	0.8809314960522399	1.0761881438483671	0.7303038494569977	1.0545592615029233	1.1534506502836699	1.0703864638669	0.8982369402788073	0.9033339631236814	1.0043111321894336	0.9793583765155868	0.9447098327148333	0.9989618283019565	0.971835830508395	0.971835830508395	0.971835830508395	0.971835830508395	0.971835830508395	0.971835830508395	0.971835830508395	0.971835830508395	0.971835830508395	0.971835830508395	0.971835830508395	0.971835830508395	0.971835830508395	0.971835830508395	0.971835830508395	0.971835830508395	0.971835830508395	0.971835830508395
0.7015769143514116	0.5622842214581079	0.6434779624247806	0.5687199304510206	0.7681427329987494	0.7617430822898488	0.675707287793924	0.6778706242872145	0.6289772886435535	0.7664798862730078	0.6830486496509673	0.6939205808044737	0.7209026514709274	0.7489706367176381	0.6732362187375897	0.7324045500819085	0.7726006473712919	0.7121055286194685	0.7172072621185117	0.6287297602743075	0.7832809053810026	0.6058964308097509	0.513729679921445	0.7305830961073928	0.6884499354023063	0.7167849751687981	0.7260093872708322	0.7213971812198152	0.7213971812198152	0.7213971812198152	0.7213971812198152	0.7213971812198152	0.7213971812198152	0.7213971812198152	0.7213971812198152	0.7213971812198152	0.7213971812198152	0.7213971812198152	0.7213971812198152	0.7213971812198152	0.7213971812198152	0.7213971812198152	0.7213971812198152	0.7213971812198152	0.7213971812198152	0.7213971812198152	0.7213971812198152	0.7213971812198152	0.7213971812198152	0.7213971812198152
0.9043216166221566	0.9012154203874405	0.9864552791781399	0.8109174503708705	0.8844862127880653	0.9028677151626924	0.9733646198028016	1.1199317533354682	0.9239902084279072	1.0723618910650257	1.0732425211996517	0.9643002278550991	1.063677404913924	1.0135060266590634	0.9158446147235257	0.8802010428282889	0.9933437303005174	1.0003043809202694	0.9830036773568223	1.1214572389995332	0.8583336450597636	0.9945008733991011	1.1104645999039404	0.9671667190076859	1.0359128080184414	0.842983395491061	1.0348846973550336	0.898028302294399	0.942655634320658	0.9866734462668556	0.9510013388031182	0.9501342673055687	0.9828783303124135	0.931911424794798	0.953016925794064	0.9221442349994359	1.0795770528478312	1.0705260396730776	0.9375342637923992	1.2647612856820267	1.0726852729645082	1.0519581731056733	0.8057078593540279	1.0083460700714515	1.0286033928414056	1.0289352655642727	1.032543266011886	1.0307392657880796	1.0307392657880796	1.0307392657880796
0.29506490847121064	0.2736795957305983	0.0	0.0	0.0	0.04692121617788745	0.0	0.18257639322521418	0.0	0.0	0.4502290632136566	0.0	0.01734433802643	1.3567141153831257	0.06426555420431745	0.04692121617788745	0.5551132818939869	0.4389116509293825	0.4409357812488956	0.9004581264273132	0.0	0.01734433802643	0.37585769452095813	0.8043069533791093	0.01734433802643	0.4502290632136566	0.15411417555064658	0.04793328133764399	1.7037313709526642	1.0260074889862587	1.7628851272555788	0.9248414553556557	1.663248411754205	1.2940449335549302	1.2940449335549302	1.2940449335549302	1.2940449335549302	1.2940449335549302	1.2940449335549302	1.2940449335549302	1.2940449335549302	1.2940449335549302	1.2940449335549302	1.2940449335549302	1.2940449335549302	1.2940449335549302	1.2940449335549302	1.2940449335549302	1.2940449335549302	1.2940449335549302
0.0	0.0	0.0	0.18769658448921311	0.0	0.827050595023934	0.009212073958600188	0.18769658448921311	0.6822859738075975	1.7777479894989847	0.5345979130310738	0.502737142021167	0.7611416916814682	0.8062610162769969	0.08619216956403575	0.8062610162769969	1.6362350508611179	0.8062610162769969	0.3445967192243369	1.8354483186264552	0.001859118304369496	0.7661735340541092	1.6670315006152072	1.3501318247788836	0.0	0.6996458004689804	1.340858929308071	1.9802129398427915	0.99395760076621	0.8228095419257621	1.1550214631232272	0.858911366033841	1.006966414578534	1.006966414578534	1.006966414578534	1.006966414578534	1.006966414578534	1.006966414578534	1.006966414578534	1.006966414578534	1.006966414578534	1.006966414578534	1.006966414578534	1.006966414578534	1.006966414578534	1.006966414578534	1.006966414578534	1.006966414578534	1.006966414578534	1.006966414578534
0.6841743539476737	0.7023195205941126	0.6363571350729118	0.5384048637055343	0.47009246463763826	0.562763379342092	0.4195510916245995	0.5160668560427023	0.5167294430792477	0.5770849412520055	0.5797495196749188	0.5129839717319189	0.7116278038112966	0.5996630176265055	0.5242909529092541	0.6264735053520254	0.5875796446756543	0.6420546664320085	0.6130753997481734	0.5474932815178484	0.5899922238999769	0.5687427527089126	0.5687427527089126	0.5687427527089126	0.5687427527089126	0.5687427527089126	0.5687427527089126	0.5687427527089126	0.5687427527089126	0.5687427527089126	0.5687427527089126	0.5687427527089126	0.5687427527089126	0.5687427527089126	0.5687427527089126	0.5687427527089126	0.5687427527089126	0.5687427527089126	0.5687427527089126	0.5687427527089126	0.5687427527089126	0.5687427527089126	0.5687427527089126	0.5687427527089126	0.5687427527089126	0.5687427527089126	0.5687427527089126	0.5687427527089126	0.5687427527089126	0.5687427527089126
0.5946086822274463	0.6071899616828733	0.5333502857157869	0.5493210898466775	0.48739768843335857	0.6673520641823937	0.49033574733028507	0.6438921799332615	0.6309987415720225	0.582411797263563	0.6072853206392498	0.7828875707875902	0.6041906999423655	0.6504353856052397	0.6350951473964902	0.6275522612218295	0.665788923715041	0.6604106114080244	0.5917642228967249	0.6404471479569142	0.6031079784764809	0.814434988283013	0.7087714833797468	0.7087714833797468	0.7087714833797468	0.7087714833797468	0.7087714833797468	0.7087714833797468	0.7087714833797468	0.7087714833797468	0.7087714833797468	0.7087714833797468	0.7087714833797468	0.7087714833797468	0.7087714833797468	0.7087714833797468	0.7087714833797468	0.7087714833797468	0.7087714833797468	0.7087714833797468	0.7087714833797468	0.7087714833797468	0.7087714833797468	0.7087714833797468	0.7087714833797468	0.7087714833797468	0.7087714833797468	0.7087714833797468	0.7087714833797468	0.7087714833797468
0.7581397198072187	0.6466837025771403	0.6364286174071196	0.7885173392170681	0.8019214920129365	0.7750997732351336	0.7531769441046653	0.8376407574414081	0.7421953779139301	0.7634455997955915	0.7013043571596456	0.7466228210579319	0.6657442835675816	0.7458412525104419	0.7462129801231423	0.7818580386992278	0.7753477863232581	0.7600397295905202	0.8530793099258761	0.879822299300151	0.9669884079577746	0.8310507641222823	0.8990195860400285	0.8990195860400285	0.8990195860400285	0.8990195860400285	0.8990195860400285	0.8990195860400285	0.8990195860400285	0.8990195860400285	0.8990195860400285	0.8990195860400285	0.8990195860400285	0.8990195860400285	0.8990195860400285	0.8990195860400285	0.8990195860400285	0.8990195860400285	0.8990195860400285	0.8990195860400285	0.8990195860400285	0.8990195860400285	0.8990195860400285	0.8990195860400285	0.8990195860400285	0.8990195860400285	0.8990195860400285	0.8990195860400285	0.8990195860400285	0.8990195860400285
0.7132139337465089	0.6989327783413526	0.7980646800055227	0.6903910762198722	0.8424478278951442	0.7625882144533052	0.7136562960664524	0.8005943549708103	0.6885920901276883	0.8344555494970516	0.8055079613049052	0.7916786801274587	0.8637816567958155	0.8171580153734053	0.9584744522279951	0.9487516857827125	0.8569182034960883	0.9640641022526584	0.8053051678289154	0.8846846350407868	0.8846846350407868	0.8846846350407868	0.8846846350407868	0.8846846350407868	0.8846846350407868	0.8846846350407868	0.8846846350407868	0.8846846350407868	0.8846846350407868	0.8846846350407868	0.8846846350407868	0.8846846350407868	0.8846846350407868	0.8846846350407868	0.8846846350407868	0.8846846350407868	0.8846846350407868	0.8846846350407868	0.8846846350407868	0.8846846350407868	0.8846846350407868	0.8846846350407868	0.8846846350407868	0.8846846350407868	0.8846846350407868	0.8846846350407868	0.8846846350407868	0.8846846350407868	0.8846846350407868	0.8846846350407868
[truncated: 6 more columns]
