# Supplementary material for: Neuronal tuning aligns dynamically with object and texture manifolds across the visual hierarchy
Source: Nat Neurosci. 2026 Mar 10;29(4):864–75. doi: 10.1038/s41593-026-02207-1 (PMC13061647; doi:10.1038/s41593-026-02207-1)
Supplement: Supplementary file 6 — Average PSTH for each session and thread before or after optimization Fig. 5a. Response rate for each 10 ms time window in csv format to reproduce Fig. 5c. [file 41593_2026_2207_MOESM6_ESM.zip › Figure5C_src_normresp_wdw_150-160_BigGAN_sem.csv]

0	1	2	3	4	5	6	7	8	9	10	11	12	13	14	15	16	17	18	19	20	21	22	23	24	25	26	27	28	29	30	31	32	33	34	35	36	37	38	39	40	41	42	43	44	45	46	47	48	49
0.07246785293514098	0.07257600779976982	0.08810086568452073	0.07381336291137257	0.09144423063261761	0.07847175603893485	0.08025159706122424	0.075290868848651	0.0796366891717396	0.09035505594065149	0.0992068331479745	0.07640523935254266	0.07208137832936069	0.10136345946846276	0.07279109385462985	0.0995864830125472	0.08759007650306763	0.08941466443661795	0.0999209197198637	0.08637306722340092	0.07702522069515998	0.08634878045040321	0.0705806571850138	0.07635721731945155	0.08291602869965892	0.068490190564084	0.07806862673254421	0.07015712383616667	0.08202488916692657	0.08722336185696762	0.06963613098965246	0.08692499280754598	0.09261107192830767	0.0821084736647409	0.09103467803069477	0.09942779148754406	0.08008579251031943	0.10048682966711761	0.09393504382207302	0.06647468263275065	0.07571575385346022	0.09469794901525543	0.08696334445255162	0.09373139128593885	0.08606131113175414	0.09197277877752377	0.07837947571115819	0.08517612724434098	0.08517612724434098	0.08517612724434098
0.07695132332651493	0.11751171627501272	0.08442947923768103	0.0833827775415215	0.07142552033602169	0.0976397997423327	0.07872156747801094	0.08027327744357622	0.07591811517766275	0.07052815533107375	0.08872861404440532	0.09216214499948504	0.07655349602036049	0.12010136374556368	0.10170673046639259	0.09027885939445443	0.057647462019742246	0.08996386279262043	0.09694009141805168	0.11513938377866735	0.09939904138980243	0.07523995390101368	0.09964496791138903	0.12109714481129938	0.10060384598210097	0.09996992344168618	0.08998120467114795	0.09195689208164624	0.08151367591972714	0.09765494103914597	0.07552396851247385	0.07253972562740615	0.09845115455100809	0.08092173909912355	0.0755339060708689	0.07822782258499623	0.07822782258499623	0.07822782258499623	0.07822782258499623	0.07822782258499623	0.07822782258499623	0.07822782258499623	0.07822782258499623	0.07822782258499623	0.07822782258499623	0.07822782258499623	0.07822782258499623	0.07822782258499623	0.07822782258499623	0.07822782258499623
0.0798213390086111	0.13774321920822236	0.11175645569251959	0.13270279733501	0.15705473243999032	0.11387276396078716	0.14693811384037017	0.10891378111958962	0.10937410884641238	0.1390071936029139	0.13295868836026878	0.11232448199835127	0.13481403315450347	0.13986880334870494	0.13603794143595171	0.15168674463782594	0.08947906531203453	0.0744086405429069	0.11838312258058724	0.1554531897750082	0.1231899466087344	0.0900701327729723	0.1393511126570393	0.13562488180428953	0.1256589518156517	0.13768770416153453	0.12523505832898918	0.1580053655029722	0.07059647705270698	0.1167576150371702	0.14313227275150875	0.10425900115423457	0.1117795590543935	0.10801928010431404	0.10801928010431404	0.10801928010431404	0.10801928010431404	0.10801928010431404	0.10801928010431404	0.10801928010431404	0.10801928010431404	0.10801928010431404	0.10801928010431404	0.10801928010431404	0.10801928010431404	0.10801928010431404	0.10801928010431404	0.10801928010431404	0.10801928010431404	0.10801928010431404
0.06482691173501721	0.08728799167313069	0.07783177184164065	0.10086776996735249	0.09443744898842003	0.09295541995578503	0.10157049098359962	0.10657554943529593	0.09194191401622534	0.10744033843592653	0.11548102314992216	0.08261983866097497	0.09303156870777639	0.09457355854108997	0.08278489534811234	0.08207817300419479	0.07426129287871329	0.09757274608758652	0.0788921647430727	0.08371213007865397	0.08622256557565598	0.08196747238504214	0.10598385770537402	0.0807169227514893	0.09594944627633414	0.09251535672847443	0.058863864138671056	0.08040152007477529	0.11115983244755304	0.0852989741150134	0.08203119234778082	0.07669435736908725	0.0668045552889465	0.06663207280799269	0.10781374195131488	0.09453662604348738	0.10647690417724034	0.08349367438448749	0.09498528928086392	0.09498528928086392	0.09498528928086392	0.09498528928086392	0.09498528928086392	0.09498528928086392	0.09498528928086392	0.09498528928086392	0.09498528928086392	0.09498528928086392	0.09498528928086392	0.09498528928086392
0.07927230750820445	0.08091321409365654	0.098280142283821	0.10083813169515035	0.09220110193043148	0.07278582288867456	0.10053528729225453	0.09093968119546172	0.08274497132819231	0.10232283975335112	0.09843169682094761	0.10212857319652677	0.08944012576082393	0.09506351908068111	0.09018688078810606	0.08513201563301992	0.08719082996391161	0.06923799801409447	0.09553037004683101	0.09171554139382915	0.1060833347448622	0.08166676619241794	0.06165088215777882	0.10537365277665929	0.08112974924586057	0.06341875791830744	0.08542306286168573	0.09006002679705202	0.12318498565321057	0.08155079912570573	0.10236789238945815	0.10236789238945815	0.10236789238945815	0.10236789238945815	0.10236789238945815	0.10236789238945815	0.10236789238945815	0.10236789238945815	0.10236789238945815	0.10236789238945815	0.10236789238945815	0.10236789238945815	0.10236789238945815	0.10236789238945815	0.10236789238945815	0.10236789238945815	0.10236789238945815	0.10236789238945815	0.10236789238945815	0.10236789238945815
0.1209208775458868	0.15494203464220888	0.08723455335220649	0.1723146861880961	0.14143250803262838	0.12184414935089323	0.11723610444078922	0.13256453798437448	0.12420341913815922	0.15304601323761352	0.09867246664378496	0.16718440382430116	0.11858651256738548	0.13535441018394986	0.1267645429648766	0.11825157629957526	0.14713054793548078	0.14726583690452766	0.1252601914360933	0.13207222518589154	0.12778747445289104	0.11956890763535993	0.1513264930931352	0.12237041353863858	0.13150816871214824	0.14606989555781016	0.12420462769652788	0.12187002015062455	0.11309466704582292	0.11568110129949653	0.1305608541859255	0.13692252184242867	0.13680701018588293	0.1486168708425215	0.13472616686580577	0.14692533127248622	0.1104946746526396	0.1445912524186412	0.13874188261179374	0.13746355268269195	0.13810271764724286	0.13810271764724286	0.13810271764724286	0.13810271764724286	0.13810271764724286	0.13810271764724286	0.13810271764724286	0.13810271764724286	0.13810271764724286	0.13810271764724286
0.20956002618218475	0.2201644434857428	0.23968535533816643	0.19102274659201063	0.19473680558110285	0.1856965137373757	0.18084641774283103	0.2450299607463015	0.16681076538027712	0.1985497395032892	0.15074913426222097	0.18231056311741656	0.13574319358407347	0.1648028207445762	0.16843759579874468	0.15613964738362704	0.14084897243368774	0.22441154721252934	0.18736607673069483	0.14036999493100197	0.1820133675872415	0.14866812276817154	0.14608372471334516	0.161618082940613	0.2567670300293061	0.13904600786577476	0.19790651894754044	0.19790651894754044	0.19790651894754044	0.19790651894754044	0.19790651894754044	0.19790651894754044	0.19790651894754044	0.19790651894754044	0.19790651894754044	0.19790651894754044	0.19790651894754044	0.19790651894754044	0.19790651894754044	0.19790651894754044	0.19790651894754044	0.19790651894754044	0.19790651894754044	0.19790651894754044	0.19790651894754044	0.19790651894754044	0.19790651894754044	0.19790651894754044	0.19790651894754044	0.19790651894754044
0.04510891732730152	0.059754738618567185	0.05393247533908734	0.05608351006431279	0.06943194401175837	0.06332003207012932	0.05233225206176092	0.061796827397306825	0.04517492330041368	0.07587235774454586	0.05618201121958232	0.05820133068874844	0.07146331999866948	0.052345004769375085	0.044142023742747866	0.07135215462841117	0.08036708820668953	0.06586135002990579	0.058003903982756726	0.07837403992437086	0.07622908845244164	0.06466003218106442	0.06399511712122483	0.07217950088703605	0.05992237978604761	0.06045375655798372	0.07218408518445818	0.06631892087122095	0.06631892087122095	0.06631892087122095	0.06631892087122095	0.06631892087122095	0.06631892087122095	0.06631892087122095	0.06631892087122095	0.06631892087122095	0.06631892087122095	0.06631892087122095	0.06631892087122095	0.06631892087122095	0.06631892087122095	0.06631892087122095	0.06631892087122095	0.06631892087122095	0.06631892087122095	0.06631892087122095	0.06631892087122095	0.06631892087122095	0.06631892087122095	0.06631892087122095
0.07341372119566468	0.09136332595308186	0.07354312796202292	0.08497920345784976	0.09411848129633216	0.09846639924298238	0.08821936215044038	0.09094957231051287	0.07738502918687547	0.09510205532776524	0.07554912383812525	0.08029042579126627	0.10592647248912174	0.07631332978673516	0.07368461191712068	0.08003209179216107	0.08202864476067338	0.10382665961217402	0.10004267992461617	0.0812113933360225	0.10759258620754786	0.09473914238061805	0.08925038299499473	0.09825694071216753	0.09746139987060617	0.07423991053439316	0.10784486180877798	0.09349737211530426	0.05094303525131703	0.09083814482789045	0.07322694584348001	0.09197407931990874	0.09724663838554247	0.11134610612788555	0.10429637225671401	0.10429637225671401	0.10429637225671401	0.10429637225671401	0.10429637225671401	0.10429637225671401	0.10429637225671401	0.10429637225671401	0.10429637225671401	0.10429637225671401	0.10429637225671401	0.10429637225671401	0.10429637225671401	0.10429637225671401	0.10429637225671401	0.10429637225671401
0.1149440806335873	0.10150532862445594	0.13768884996911226	0.1042641420333795	0.10721922823119137	0.09681910786531599	0.07274159421557337	0.14219393908633318	0.10760158272770311	0.10597342810874265	0.09973195353805515	0.1076634760792206	0.13269801578103727	0.09964163043699868	0.11481666094921417	0.1259256006382731	0.1084355185074457	0.10892710344966611	0.10309583071201889	0.12012688034849267	0.10824281920342663	0.10817470586311002	0.13456220816252606	0.1367761373616585	0.09848055122621213	0.1052856983979521	0.09869902980658914	0.08730213046740284	0.09608443175977208	0.11759809957299787	0.10362563818254662	0.1085316009141635	0.12299776457805893	0.11576468274611122	0.11576468274611122	0.11576468274611122	0.11576468274611122	0.11576468274611122	0.11576468274611122	0.11576468274611122	0.11576468274611122	0.11576468274611122	0.11576468274611122	0.11576468274611122	0.11576468274611122	0.11576468274611122	0.11576468274611122	0.11576468274611122	0.11576468274611122	0.11576468274611122
0.0910918679270958	0.1200906016017345	0.10169552554982651	0.11462311535025839	0.11742097024850436	0.09145807883582431	0.09993527916645804	0.0887899678159972	0.13017105508020013	0.09952325239227905	0.13938207085491122	0.11713008686754099	0.14850722260363472	0.12834734550648244	0.0849439729588176	0.0662168684479779	0.14474943258055048	0.08642415910456996	0.1367883414553539	0.14877022639333748	0.12588625828487318	0.11777016075987372	0.12460268870059914	0.12687636812452088	0.11556043202429665	0.13025922511445062	0.10519088030018627	0.12822008829608095	0.11626995026395569	0.13614594395276647	0.12300740982198599	0.12957667688737626	0.12957667688737626	0.12957667688737626	0.12957667688737626	0.12957667688737626	0.12957667688737626	0.12957667688737626	0.12957667688737626	0.12957667688737626	0.12957667688737626	0.12957667688737626	0.12957667688737626	0.12957667688737626	0.12957667688737626	0.12957667688737626	0.12957667688737626	0.12957667688737626	0.12957667688737626	0.12957667688737626
0.0477134430588912	0.06490288566469019	0.0729884270614314	0.05298361394009258	0.06070228221932026	0.056111242665236344	0.05814601952843873	0.06291726358374419	0.07195084901691645	0.06773512676810688	0.06214579485107575	0.08547490563276539	0.06239204753610621	0.06375329240375012	0.08480311602319096	0.07212430192274576	0.08154527230126124	0.07542751600153949	0.06585196577481366	0.06997031618187877	0.0715804177389551	0.07527266014849535	0.08779130588050413	0.05983013571183248	0.06216130557064102	0.06567002084305601	0.09157643783969341	0.06706906167800022	0.07932220856735714	0.09028032643132228	0.06956247360270149	0.0799214000170119	0.0799214000170119	0.0799214000170119	0.0799214000170119	0.0799214000170119	0.0799214000170119	0.0799214000170119	0.0799214000170119	0.0799214000170119	0.0799214000170119	0.0799214000170119	0.0799214000170119	0.0799214000170119	0.0799214000170119	0.0799214000170119	0.0799214000170119	0.0799214000170119	0.0799214000170119	0.0799214000170119
0.11383232207150602	0.10003654258652774	0.14346430493236947	0.12677353798513422	0.08474751253413686	0.09881077894060161	0.1064021648730927	0.10362370153308871	0.12376938267590967	0.11129988106191907	0.1202957537599078	0.11489801147729713	0.11979230949698781	0.1096943694088248	0.09467421668449501	0.10704169658113626	0.11566702572056674	0.13253209865373405	0.08761199947379257	0.10784856204366758	0.10466679181132463	0.12543420133792432	0.12550203347887373	0.10842290960915972	0.11224745687629378	0.11689825590835595	0.08729754143802389	0.11271005732651088	0.10925157913301663	0.12336864388385889	0.11150299481933913	0.117435819351599	0.117435819351599	0.117435819351599	0.117435819351599	0.117435819351599	0.117435819351599	0.117435819351599	0.117435819351599	0.117435819351599	0.117435819351599	0.117435819351599	0.117435819351599	0.117435819351599	0.117435819351599	0.117435819351599	0.117435819351599	0.117435819351599	0.117435819351599	0.117435819351599
0.1286367738677714	0.13743552274297813	0.1316369640005054	0.11300523755846033	0.08860611713011093	0.08748281722848648	0.1259984170497102	0.09435233973286304	0.11718679457494326	0.0976680275404149	0.12588540311139945	0.12901283752964562	0.12387694117728128	0.09427701316163771	0.12951235484808993	0.11155636137516087	0.11137052756594605	0.10525720418560296	0.10843299942763031	0.10355201414782489	0.1168363402380243	0.09689929548461282	0.1272879877070678	0.11476127240374903	0.08937549795783467	0.09086712605603912	0.12220886328250782	0.10410500642382321	0.07596186037408781	0.11290361281914939	0.13294537295605388	0.10730301981140054	0.12012419638372722	0.12012419638372722	0.12012419638372722	0.12012419638372722	0.12012419638372722	0.12012419638372722	0.12012419638372722	0.12012419638372722	0.12012419638372722	0.12012419638372722	0.12012419638372722	0.12012419638372722	0.12012419638372722	0.12012419638372722	0.12012419638372722	0.12012419638372722	0.12012419638372722	0.12012419638372722
0.0700608945124714	0.06049963719647411	0.0790515409014087	0.0906147799243808	0.13069584758944497	0.10528603079495781	0.10653773457084102	0.10784607623046032	0.12743637475005218	0.09791654826032427	0.11263000072813727	0.1342882832921772	0.11935891828679741	0.1312905557873282	0.15624756828855016	0.12341576648019574	0.09614265712662046	0.12373050535682778	0.09776722210206114	0.1303734608170447	0.12556552771698898	0.09577021654665374	0.10965181312178564	0.15047369267326655	0.1083737552844395	0.10965344448981824	0.12142048666271703	0.10510242131956236	0.09162831048588298	0.11473857256326069	0.10318344152457182	0.10318344152457182	0.10318344152457182	0.10318344152457182	0.10318344152457182	0.10318344152457182	0.10318344152457182	0.10318344152457182	0.10318344152457182	0.10318344152457182	0.10318344152457182	0.10318344152457182	0.10318344152457182	0.10318344152457182	0.10318344152457182	0.10318344152457182	0.10318344152457182	0.10318344152457182	0.10318344152457182	0.10318344152457182
0.08333632059890639	0.09333920031108445	0.07254348428328271	0.09103478508774528	0.08533947193225051	0.10496956788868728	0.0863214075684273	0.09770745783165738	0.11506890359725881	0.10428028751138049	0.08776988763419258	0.10030705104406357	0.09762733050188975	0.09004995844603751	0.09834253932485276	0.1020866318449368	0.07967179618338724	0.08125376013660468	0.09284796816758589	0.09120866638977938	0.0783525381124026	0.10729259852553501	0.07976564478765737	0.0935291216565962	0.0935291216565962	0.0935291216565962	0.0935291216565962	0.0935291216565962	0.0935291216565962	0.0935291216565962	0.0935291216565962	0.0935291216565962	0.0935291216565962	0.0935291216565962	0.0935291216565962	0.0935291216565962	0.0935291216565962	0.0935291216565962	0.0935291216565962	0.0935291216565962	0.0935291216565962	0.0935291216565962	0.0935291216565962	0.0935291216565962	0.0935291216565962	0.0935291216565962	0.0935291216565962	0.0935291216565962	0.0935291216565962	0.0935291216565962
0.09147518743251783	0.08961297172743503	0.07662224275655478	0.08620264301385114	0.1096521619327511	0.10025594632522264	0.09015380047384808	0.0911498287826075	0.07606286243428251	0.09736152006940829	0.08632811719183173	0.10155159499814709	0.08598109917521529	0.09727002692506413	0.08975436250289553	0.09681339018250514	0.08057550121115782	0.07121915609327298	0.08962382816201596	0.10673947237666731	0.08943797215915351	0.07441584616256693	0.08547286130266339	0.07994435373261516	0.07994435373261516	0.07994435373261516	0.07994435373261516	0.07994435373261516	0.07994435373261516	0.07994435373261516	0.07994435373261516	0.07994435373261516	0.07994435373261516	0.07994435373261516	0.07994435373261516	0.07994435373261516	0.07994435373261516	0.07994435373261516	0.07994435373261516	0.07994435373261516	0.07994435373261516	0.07994435373261516	0.07994435373261516	0.07994435373261516	0.07994435373261516	0.07994435373261516	0.07994435373261516	0.07994435373261516	0.07994435373261516	0.07994435373261516
0.1681739522047424	0.16887572333153342	0.1705904899309936	0.19446933998512175	0.17293167121477804	0.1536673801014018	0.16274560895448817	0.1821288094846849	0.1372365732545526	0.21267894570026413	0.2271952472241819	0.16106857947582565	0.14173390335451722	0.18785799254360225	0.20411984585465623	0.1730438985308293	0.14204645460773618	0.16354700157050964	0.18662445099486055	0.16753344512538232	0.18627297171544277	0.19028544573172482	0.1689314031963576	0.23997882172745344	0.2051216583398414	0.20748812867847097	0.15630035897638686	0.17434661771579232	0.1578810895521344	0.10509801091849953	0.13148955023531694	0.13148955023531694	0.13148955023531694	0.13148955023531694	0.13148955023531694	0.13148955023531694	0.13148955023531694	0.13148955023531694	0.13148955023531694	0.13148955023531694	0.13148955023531694	0.13148955023531694	0.13148955023531694	0.13148955023531694	0.13148955023531694	0.13148955023531694	0.13148955023531694	0.13148955023531694	0.13148955023531694	0.13148955023531694
0.10553147102907727	0.10102587022008247	0.12079354831243622	0.10429377557375377	0.10969879233546995	0.1259694227431493	0.10749409942317824	0.1071273265713758	0.11310144211531535	0.10709969673946182	0.08594317741282294	0.12437526538220017	0.11557422716377075	0.15215455097929964	0.10301099071928699	0.10186193120645556	0.1083955252873626	0.11021117948638717	0.08761347495767681	0.11178420962770594	0.07869475339834765	0.10205948135073163	0.12590763135493255	0.10818380182791111	0.108880438852674	0.0986587913705755	0.10904806943747497	0.14530092939307612	0.13864643629403325	0.11026182863038117	0.10634453486260821	0.13066916935547643	0.11850685210904233	0.11850685210904233	0.11850685210904233	0.11850685210904233	0.11850685210904233	0.11850685210904233	0.11850685210904233	0.11850685210904233	0.11850685210904233	0.11850685210904233	0.11850685210904233	0.11850685210904233	0.11850685210904233	0.11850685210904233	0.11850685210904233	0.11850685210904233	0.11850685210904233	0.11850685210904233
0.09853776711963574	0.08123734899442689	0.12161531046012708	0.11721475808174703	0.11018567951321041	0.13443269946619932	0.12490061536784332	0.10955568819197495	0.13497651151902396	0.11409073707855988	0.09563613400515664	0.10714504669168776	0.11183609960049797	0.10051205452380223	0.10670206238883707	0.1133258439272843	0.12270574580616984	0.1177875313017216	0.10639886643574212	0.10533273863856324	0.12426944221379868	0.11175784469553708	0.10893483710263042	0.0969851640431604	0.08775476245615532	0.12833787033941715	0.08652811878636944	0.11304550955431295	0.11249376552307641	0.09102508190121	0.12396851525828552	0.10892423171884147	0.12717953532297488	0.10333742738212455	0.096555329124137	0.09994637825313078	0.09994637825313078	0.09994637825313078	0.09994637825313078	0.09994637825313078	0.09994637825313078	0.09994637825313078	0.09994637825313078	0.09994637825313078	0.09994637825313078	0.09994637825313078	0.09994637825313078	0.09994637825313078	0.09994637825313078	0.09994637825313078
0.10357788277256992	0.09613976779453928	0.06987860130200065	0.08257378027339603	0.08593154917447028	0.07925198796567375	0.07339367361310428	0.06842300845667254	0.10345647297737508	0.07696143559588853	0.07601322414914999	0.0799322326422031	0.05845778827688827	0.09197270215302973	0.08716589522142078	0.08331171811317167	0.07888021382857086	0.09215185525622377	0.08556341162636447	0.07489930108291488	0.07077843770750973	0.07242407783832297	0.08205130027852753	0.07535657819319529	0.09373231625601244	0.07296765285399322	0.10061584862824641	0.07951027519862468	0.09006306191343554	0.09006306191343554	0.09006306191343554	0.09006306191343554	0.09006306191343554	0.09006306191343554	0.09006306191343554	0.09006306191343554	0.09006306191343554	0.09006306191343554	0.09006306191343554	0.09006306191343554	0.09006306191343554	0.09006306191343554	0.09006306191343554	0.09006306191343554	0.09006306191343554	0.09006306191343554	0.09006306191343554	0.09006306191343554	0.09006306191343554	0.09006306191343554
0.0979254594852573	0.1419462817690062	0.12530196655326634	0.1181880329897325	0.11726360706978932	0.12411848571747242	0.16795770601121368	0.18547596158066137	0.1039893750760692	0.14718280668321534	0.13238634287639617	0.1113261596623626	0.10080819925060783	0.16840707266842733	0.1651571607289133	0.1622634506501422	0.1377982315806006	0.14612558648939408	0.1277884185250058	0.15399608969337106	0.10616816741902466	0.12962265833888556	0.1480145241808434	0.14710738314862556	0.15428898462070156	0.11583514927201453	0.17140305156155902	0.13095599826982973	0.11995958813627541	0.1254577932030526	0.1254577932030526	0.1254577932030526	0.1254577932030526	0.1254577932030526	0.1254577932030526	0.1254577932030526	0.1254577932030526	0.1254577932030526	0.1254577932030526	0.1254577932030526	0.1254577932030526	0.1254577932030526	0.1254577932030526	0.1254577932030526	0.1254577932030526	0.1254577932030526	0.1254577932030526	0.1254577932030526	0.1254577932030526	0.1254577932030526
0.06461390890581346	0.08135737445311585	0.08955698395087311	0.07591403209651174	0.07903594360727773	0.0820773892904526	0.0793881535944046	0.08902619090939544	0.12423659365690225	0.06739648472243791	0.06599572695170981	0.08610671807796862	0.0710212567511668	0.05945391597974001	0.08123882909728884	0.07659138502120903	0.09543730673346865	0.08387608193985449	0.11353900911197566	0.0894831632446303	0.08550060722426639	0.09243352958449981	0.0796809961682802	0.08183089541420152	0.0924114078642672	0.08084645722470604	0.08662893254448661	0.08662893254448661	0.08662893254448661	0.08662893254448661	0.08662893254448661	0.08662893254448661	0.08662893254448661	0.08662893254448661	0.08662893254448661	0.08662893254448661	0.08662893254448661	0.08662893254448661	0.08662893254448661	0.08662893254448661	0.08662893254448661	0.08662893254448661	0.08662893254448661	0.08662893254448661	0.08662893254448661	0.08662893254448661	0.08662893254448661	0.08662893254448661	0.08662893254448661	0.08662893254448661
0.07663770164075093	0.08666372464800337	0.08445762025591233	0.08957771987910847	0.07225093542953014	0.09704559664268626	0.06801438540797151	0.08279351040799023	0.09567901423406175	0.08954045615206233	0.08799602091521237	0.0896612591835453	0.09917576415474183	0.08668241471963567	0.0665551861480372	0.061138334743763526	0.07984978915549976	0.07609019051458049	0.07317853102958582	0.0644141169766664	0.07141635726179335	0.08521648686207065	0.078316422061932	0.078316422061932	0.078316422061932	0.078316422061932	0.078316422061932	0.078316422061932	0.078316422061932	0.078316422061932	0.078316422061932	0.078316422061932	0.078316422061932	0.078316422061932	0.078316422061932	0.078316422061932	0.078316422061932	0.078316422061932	0.078316422061932	0.078316422061932	0.078316422061932	0.078316422061932	0.078316422061932	0.078316422061932	0.078316422061932	0.078316422061932	0.078316422061932	0.078316422061932	0.078316422061932	0.078316422061932
0.06263715439312822	0.08823910888251447	0.08927773988177917	0.07830929317546653	0.0987469474689812	0.07640578672088327	0.07184568262862845	0.06982667146765961	0.07669616658985426	0.09237820809277543	0.06740434553969259	0.08405337740477213	0.07572614045106338	0.0704289609776645	0.10086551441983034	0.08124037936158107	0.0844007302953569	0.07970369029327676	0.0751107848639383	0.08659076066634307	0.09134132944428441	0.0621575505523888	0.08499838668441513	0.06982815834954571	0.0713077045461555	0.05989447998342991	0.08664891960131338	0.07327169979237164	0.07327169979237164	0.07327169979237164	0.07327169979237164	0.07327169979237164	0.07327169979237164	0.07327169979237164	0.07327169979237164	0.07327169979237164	0.07327169979237164	0.07327169979237164	0.07327169979237164	0.07327169979237164	0.07327169979237164	0.07327169979237164	0.07327169979237164	0.07327169979237164	0.07327169979237164	0.07327169979237164	0.07327169979237164	0.07327169979237164	0.07327169979237164	0.07327169979237164
0.10979972252590657	0.14461320631014712	0.1160334671750242	0.13954753676731255	0.13071994881271726	0.11770170688052267	0.1664050629313901	0.11752648714140883	0.15167723409128603	0.144455352926857	0.1381065316468346	0.15887552189064752	0.11479734248152586	0.12481787784467077	0.13064687371572947	0.13515798516963673	0.16185656549456548	0.17307870292260352	0.1685700850883165	0.11773161172945365	0.15352100367923474	0.17321120255414513	0.13036297404445785	0.1422693459629083	0.12670499123024187	0.1506550955632893	0.1490492365005665	0.16106693407601336	0.11937340300537837	0.14022016854069586	0.14022016854069586	0.14022016854069586	0.14022016854069586	0.14022016854069586	0.14022016854069586	0.14022016854069586	0.14022016854069586	0.14022016854069586	0.14022016854069586	0.14022016854069586	0.14022016854069586	0.14022016854069586	0.14022016854069586	0.14022016854069586	0.14022016854069586	0.14022016854069586	0.14022016854069586	0.14022016854069586	0.14022016854069586	0.14022016854069586
0.10795928462351916	0.11897430214709401	0.10482520048596689	0.13090843995710738	0.10437820161332328	0.12950679412800215	0.09765327356039723	0.1347488994542166	0.12814382557799928	0.15685910638648254	0.13932223579934255	0.13446184033151493	0.15272257701152867	0.12246733310086497	0.14212145722346273	0.1487237289269333	0.156925348671943	0.12386079840729773	0.14381325131075134	0.11024365058260949	0.16427463344691812	0.11968803086195676	0.15539727320291558	0.1543229447142069	0.12998000578142038	0.1293619743342728	0.1336252774469196	0.11973794701137974	0.14256861241093255	0.13213886971057556	0.12370455789764444	0.14364692471151383	0.177185820869605	0.12233395046618938	0.13902490543384377	0.12118243352229024	0.12147928531480053	0.09842795812581705	0.10995362172030879	0.10995362172030879	0.10995362172030879	0.10995362172030879	0.10995362172030879	0.10995362172030879	0.10995362172030879	0.10995362172030879	0.10995362172030879	0.10995362172030879	0.10995362172030879	0.10995362172030879
0.024024815980112493	0.0004085612600250761	0.03201979368060482	0.05510101024594726	0.0865892654810708	0.03575818194682439	0.028822487418090473	0.03403363638057663	0.03592443804443126	0.015202822546768264	0.0	0.03334855033162484	0.03190031995833694	0.07479059753066945	0.07747459448552235	0.03959927125193379	0.028948202169241474	0.05072222886643638	0.0038226767999948296	0.04733830589955037	0.058934955785013766	0.06621099449641477	0.03668233201380455	0.06510922426531723	0.04210863431832509	0.03575818194682439	0.028908635083962287	0.07190988384422331	0.03666546182904051	0.008324461289167587	0.06516529623915343	0.0	0.0	0.034029529306730484	0.03401523917418633	0.027097371710694665	0.0669914010617091	0.0038226767999948296	0.04449622462588026	0.04583609084984457	0.04106040594035425	0.028604845094232376	0.03483262551729331	0.03483262551729331	0.03483262551729331	0.03483262551729331	0.03483262551729331	0.03483262551729331	0.03483262551729331	0.03483262551729331
0.07327641522686537	0.05276220578351554	0.08353819132004058	0.07530827308858912	0.08128469829359686	0.09244608663717979	0.08343128249974005	0.07478146374951297	0.0736563373571651	0.0814400530129885	0.07399407983230438	0.08047650161832612	0.07815332859173071	0.07237578721203629	0.08959661417394975	0.07434114413599192	0.0825973128317097	0.08144826811407455	0.06304847056624976	0.10010746300708791	0.07325603854930307	0.06815201822681416	0.07681182143619855	0.06467072418504455	0.08256160696066292	0.06301054001896679	0.06728195356798714	0.0800604497314185	0.07367120164970282	0.07367120164970282	0.07367120164970282	0.07367120164970282	0.07367120164970282	0.07367120164970282	0.07367120164970282	0.07367120164970282	0.07367120164970282	0.07367120164970282	0.07367120164970282	0.07367120164970282	0.07367120164970282	0.07367120164970282	0.07367120164970282	0.07367120164970282	0.07367120164970282	0.07367120164970282	0.07367120164970282	0.07367120164970282	0.07367120164970282	0.07367120164970282
0.11674379826198818	0.09357117438974813	0.09473477143857914	0.09398797214591816	0.10945698706218022	0.09209715425090002	0.11258498172230681	0.1038724673987825	0.10599134287422535	0.09150240993281483	0.0786596209807844	0.1505661300872731	0.09135687735763093	0.10528951270548711	0.077797763421048	0.12257472981228923	0.12003835370477212	0.12323428347128278	0.08401416939729146	0.1005638645929168	0.09103620890814583	0.12976583538619782	0.10466955336871513	0.11772004944257275	0.10171283973232936	0.10971644458745106	0.10971644458745106	0.10971644458745106	0.10971644458745106	0.10971644458745106	0.10971644458745106	0.10971644458745106	0.10971644458745106	0.10971644458745106	0.10971644458745106	0.10971644458745106	0.10971644458745106	0.10971644458745106	0.10971644458745106	0.10971644458745106	0.10971644458745106	0.10971644458745106	0.10971644458745106	0.10971644458745106	0.10971644458745106	0.10971644458745106	0.10971644458745106	0.10971644458745106	0.10971644458745106	0.10971644458745106
0.04417567230537919	0.06961050819938394	0.05874824094886214	0.053102782228895196	0.054406389995258805	0.05764241440305235	0.05084965847053682	0.055482795603842554	0.051655724400586925	0.08240577361883458	0.05941532990492395	0.057949323039997475	0.06471796904955252	0.07580612835741535	0.04700904227406452	0.05453670520784633	0.056567771735320634	0.06353910987871791	0.062082070674712705	0.07160222583978808	0.05206939103499346	0.06183580843739076	0.06183580843739076	0.06183580843739076	0.06183580843739076	0.06183580843739076	0.06183580843739076	0.06183580843739076	0.06183580843739076	0.06183580843739076	0.06183580843739076	0.06183580843739076	0.06183580843739076	0.06183580843739076	0.06183580843739076	0.06183580843739076	0.06183580843739076	0.06183580843739076	0.06183580843739076	0.06183580843739076	0.06183580843739076	0.06183580843739076	0.06183580843739076	0.06183580843739076	0.06183580843739076	0.06183580843739076	0.06183580843739076	0.06183580843739076	0.06183580843739076	0.06183580843739076
0.09613665531212903	0.11100177170147048	0.08947196251411552	0.08036792193821612	0.10545838934740104	0.09328068587970834	0.11421435823156267	0.09406876357030833	0.09196036834472276	0.12259272567426274	0.10745035529544412	0.10574536216880526	0.10035989661310449	0.10381852130444429	0.09768810445367208	0.07914763021301588	0.08419001121906568	0.10919780321296736	0.11382467929874587	0.07807745223265843	0.09379277171059695	0.12458531694666472	0.0833842642953299	0.10398479062099732	0.10398479062099732	0.10398479062099732	0.10398479062099732	0.10398479062099732	0.10398479062099732	0.10398479062099732	0.10398479062099732	0.10398479062099732	0.10398479062099732	0.10398479062099732	0.10398479062099732	0.10398479062099732	0.10398479062099732	0.10398479062099732	0.10398479062099732	0.10398479062099732	0.10398479062099732	0.10398479062099732	0.10398479062099732	0.10398479062099732	0.10398479062099732	0.10398479062099732	0.10398479062099732	0.10398479062099732	0.10398479062099732	0.10398479062099732
0.07837063979155845	0.07617565056838223	0.06284958357262506	0.06088403184983746	0.07478625655963023	0.08918795289757048	0.0760457855400132	0.06074632873779101	0.07433982997202733	0.0817158523672774	0.08129039415850485	0.08211339861570566	0.07847466080523087	0.07942193880618435	0.08656938143361195	0.0953291698893205	0.059123179592721994	0.05015471407962115	0.09071549237540096	0.060112787927717404	0.07572854811638915	0.06792066802205328	0.06792066802205328	0.06792066802205328	0.06792066802205328	0.06792066802205328	0.06792066802205328	0.06792066802205328	0.06792066802205328	0.06792066802205328	0.06792066802205328	0.06792066802205328	0.06792066802205328	0.06792066802205328	0.06792066802205328	0.06792066802205328	0.06792066802205328	0.06792066802205328	0.06792066802205328	0.06792066802205328	0.06792066802205328	0.06792066802205328	0.06792066802205328	0.06792066802205328	0.06792066802205328	0.06792066802205328	0.06792066802205328	0.06792066802205328	0.06792066802205328	0.06792066802205328
0.07782589104192598	0.10012117681579127	0.12569833592077007	0.10350574616692464	0.1155321436534179	0.12572134970786464	0.08801049037950245	0.11032437815566701	0.1336826928604566	0.15274039412532375	0.07920617726540725	0.10346499189029959	0.09779100397534857	0.1292239159448978	0.09214656992477571	0.12425940442053351	0.08902042773810655	0.12505424549806965	0.10404159082636305	0.10825579245266131	0.11314017337111415	0.12915650156124195	0.10646473703413434	0.11616904848201547	0.10158744389189012	0.1088782461869528	0.1088782461869528	0.1088782461869528	0.1088782461869528	0.1088782461869528	0.1088782461869528	0.1088782461869528	0.1088782461869528	0.1088782461869528	0.1088782461869528	0.1088782461869528	0.1088782461869528	0.1088782461869528	0.1088782461869528	0.1088782461869528	0.1088782461869528	0.1088782461869528	0.1088782461869528	0.1088782461869528	0.1088782461869528	0.1088782461869528	0.1088782461869528	0.1088782461869528	0.1088782461869528	0.1088782461869528
0.09969645305609874	0.14271504905519528	0.09490696279998437	0.12766226981389514	0.12052126351424318	0.09646033206873095	0.07912247790945354	0.12748993898886107	0.114340511381474	0.12816224054949105	0.12477694656164194	0.10989213514306237	0.11197501253235756	0.1156842692519001	0.10556246304150349	0.09918455995009412	0.12541206270797356	0.17079502768342447	0.11417721026156627	0.13963425638660712	0.12690573332408667	0.12690573332408667	0.12690573332408667	0.12690573332408667	0.12690573332408667	0.12690573332408667	0.12690573332408667	0.12690573332408667	0.12690573332408667	0.12690573332408667	0.12690573332408667	0.12690573332408667	0.12690573332408667	0.12690573332408667	0.12690573332408667	0.12690573332408667	0.12690573332408667	0.12690573332408667	0.12690573332408667	0.12690573332408667	0.12690573332408667	0.12690573332408667	0.12690573332408667	0.12690573332408667	0.12690573332408667	0.12690573332408667	0.12690573332408667	0.12690573332408667	0.12690573332408667	0.12690573332408667
0.05017552978422888	0.05954757047914236	0.05290300575482615	0.05106272536510332	0.07188808248410063	0.06553348993431618	0.05045804574943787	0.07286362611569262	0.08383499455781779	0.06908984800096951	0.06518776406541792	0.0625228975219157	0.06960877414396248	0.06923584189295133	0.06657994262881793	0.06204778882764438	0.05737728299096419	0.06355291316278462	0.07399763586423794	0.06725928314159108	0.05660554213824423	0.0667239452524398	0.06166474369534202	0.06166474369534202	0.06166474369534202	0.06166474369534202	0.06166474369534202	0.06166474369534202	0.06166474369534202	0.06166474369534202	0.06166474369534202	0.06166474369534202	0.06166474369534202	0.06166474369534202	0.06166474369534202	0.06166474369534202	0.06166474369534202	0.06166474369534202	0.06166474369534202	0.06166474369534202	0.06166474369534202	0.06166474369534202	0.06166474369534202	0.06166474369534202	0.06166474369534202	0.06166474369534202	0.06166474369534202	0.06166474369534202	0.06166474369534202	0.06166474369534202
0.0801442663471677	0.07686773421763252	0.0785223808280744	0.07647321733125616	0.0758135382952942	0.07154154369308055	0.07730589498629001	0.09272524216740236	0.08855346039277728	0.0631754508623569	0.08659032300586374	0.09215958091673308	0.08797962175042542	0.08469465368303979	0.08698346560979718	0.06740626429941927	0.07348476998558197	0.062409950389973934	0.1077874959357902	0.06429907812213238	0.0860432870289613	0.0860432870289613	0.0860432870289613	0.0860432870289613	0.0860432870289613	0.0860432870289613	0.0860432870289613	0.0860432870289613	0.0860432870289613	0.0860432870289613	0.0860432870289613	0.0860432870289613	0.0860432870289613	0.0860432870289613	0.0860432870289613	0.0860432870289613	0.0860432870289613	0.0860432870289613	0.0860432870289613	0.0860432870289613	0.0860432870289613	0.0860432870289613	0.0860432870289613	0.0860432870289613	0.0860432870289613	0.0860432870289613	0.0860432870289613	0.0860432870289613	0.0860432870289613	0.0860432870289613
0.11010584051525615	0.11261967885094123	0.12419950033257195	0.13917133977149065	0.11236645056549148	0.1534385353769316	0.14448995742789097	0.13348577675864387	0.18192254896383542	0.1424960313981541	0.21451364670489584	0.1834802513742225	0.1567960561897084	0.17257934012048592	0.1453146996604845	0.12797805822468553	0.09487444033364113	0.10623752005048276	0.17477867680885156	0.10028325180695168	0.09842070993324092	0.15255205915100678	0.1525198298370262	0.13568960342078892	0.16021873567966202	0.12218020062641502	0.12095023756572948	0.15802926140409343	0.1163685878894637	0.11631467261809182	0.17420764396583568	0.09598643957649704	0.1584727555852361	0.1380108831358521	0.1363653684477035	0.1371881257917778	0.1371881257917778	0.1371881257917778	0.1371881257917778	0.1371881257917778	0.1371881257917778	0.1371881257917778	0.1371881257917778	0.1371881257917778	0.1371881257917778	0.1371881257917778	0.1371881257917778	0.1371881257917778	0.1371881257917778	0.1371881257917778
0.07186070091494276	0.08943756544948357	0.0743086465700969	0.07380881151929083	0.11074673947122045	0.10344931814682279	0.0691787970630428	0.06373272399088493	0.11166867758934808	0.08347004479764088	0.06825538529987678	0.06557731056199473	0.07777861952361897	0.08268572561982437	0.0831361257136695	0.08910611140510805	0.08612111855938878	0.08612111855938878	0.08612111855938878	0.08612111855938878	0.08612111855938878	0.08612111855938878	0.08612111855938878	0.08612111855938878	0.08612111855938878	0.08612111855938878	0.08612111855938878	0.08612111855938878	0.08612111855938878	0.08612111855938878	0.08612111855938878	0.08612111855938878	0.08612111855938878	0.08612111855938878	0.08612111855938878	0.08612111855938878	0.08612111855938878	0.08612111855938878	0.08612111855938878	0.08612111855938878	0.08612111855938878	0.08612111855938878	0.08612111855938878	0.08612111855938878	0.08612111855938878	0.08612111855938878	0.08612111855938878	0.08612111855938878	0.08612111855938878	0.08612111855938878
0.05797981175711203	0.09274706951390224	0.054515663119905335	0.08383432515185368	0.09149105434983729	0.09607944884420347	0.07794135395487631	0.08045263811008954	0.06516142037645155	0.07923742069903826	0.0863845977174394	0.06769616965903227	0.09819811831450269	0.09540182085900385	0.07957464000862896	0.07851053951846897	0.07410121301844023	0.10217978750894392	0.07132605213801249	0.07047412366851688	0.08718164249724474	0.06444836309875643	0.0768065133619665	0.08380803460467151	0.08030727398331902	0.08030727398331902	0.08030727398331902	0.08030727398331902	0.08030727398331902	0.08030727398331902	0.08030727398331902	0.08030727398331902	0.08030727398331902	0.08030727398331902	0.08030727398331902	0.08030727398331902	0.08030727398331902	0.08030727398331902	0.08030727398331902	0.08030727398331902	0.08030727398331902	0.08030727398331902	0.08030727398331902	0.08030727398331902	0.08030727398331902	0.08030727398331902	0.08030727398331902	0.08030727398331902	0.08030727398331902	0.08030727398331902
0.13440188710464165	0.11879902614972972	0.1419423740880928	0.1445897083083899	0.1457101997892839	0.1683756468347933	0.17484331462816557	0.13054177297363673	0.16683621013793984	0.14645265432631482	0.14375051728589186	0.15133154067752796	0.1513828569648057	0.1513962466052458	0.17859183715195892	0.17627511793633258	0.1467882289781087	0.12452936448734461	0.13565879673272666	0.13565879673272666	0.13565879673272666	0.13565879673272666	0.13565879673272666	0.13565879673272666	0.13565879673272666	0.13565879673272666	0.13565879673272666	0.13565879673272666	0.13565879673272666	0.13565879673272666	0.13565879673272666	0.13565879673272666	0.13565879673272666	0.13565879673272666	0.13565879673272666	0.13565879673272666	0.13565879673272666	0.13565879673272666	0.13565879673272666	0.13565879673272666	0.13565879673272666	0.13565879673272666	0.13565879673272666	0.13565879673272666	0.13565879673272666	0.13565879673272666	0.13565879673272666	0.13565879673272666	0.13565879673272666	0.13565879673272666
0.09073243216673323	0.11252377530428576	0.07612973611943234	0.08068340447501364	0.09132720354439476	0.08639839579831703	0.09060204678483667	0.08563176842826468	0.0958552778883839	0.08126561328942572	0.07684926690095444	0.07574808735973002	0.08656844861042073	0.07665490898652123	0.07073144277135814	0.08424935043113517	0.08591588416104029	0.08100730405442023	0.08020612610462961	0.07638779273714115	0.07384438005384038	0.07511608639549078	0.07511608639549078	0.07511608639549078	0.07511608639549078	0.07511608639549078	0.07511608639549078	0.07511608639549078	0.07511608639549078	0.07511608639549078	0.07511608639549078	0.07511608639549078	0.07511608639549078	0.07511608639549078	0.07511608639549078	0.07511608639549078	0.07511608639549078	0.07511608639549078	0.07511608639549078	0.07511608639549078	0.07511608639549078	0.07511608639549078	0.07511608639549078	0.07511608639549078	0.07511608639549078	0.07511608639549078	0.07511608639549078	0.07511608639549078	0.07511608639549078	0.07511608639549078
0.09442414364092931	0.08585225898766433	0.12228939998907253	0.08023219210063648	0.10908019458572613	0.08624862753436731	0.10784179781677279	0.10876581481020854	0.10003660123524394	0.11179266770750411	0.10591463447137402	0.10591463447137402	0.10591463447137402	0.10591463447137402	0.10591463447137402	0.10591463447137402	0.10591463447137402	0.10591463447137402	0.10591463447137402	0.10591463447137402	0.10591463447137402	0.10591463447137402	0.10591463447137402	0.10591463447137402	0.10591463447137402	0.10591463447137402	0.10591463447137402	0.10591463447137402	0.10591463447137402	0.10591463447137402	0.10591463447137402	0.10591463447137402	0.10591463447137402	0.10591463447137402	0.10591463447137402	0.10591463447137402	0.10591463447137402	0.10591463447137402	0.10591463447137402	0.10591463447137402	0.10591463447137402	0.10591463447137402	0.10591463447137402	0.10591463447137402	0.10591463447137402	0.10591463447137402	0.10591463447137402	0.10591463447137402	0.10591463447137402	0.10591463447137402
0.08645581445937191	0.06204230270218925	0.07671207834011531	0.09131625695270167	0.06812528229857771	0.07761488736309849	0.10604787469316851	0.06483676664240125	0.12799459807579794	0.10090626548449147	0.08995698385040667	0.10210590035430403	0.0939316018138909	0.08332739139598178	0.08008736573173385	0.11496136406124725	0.0707624097132315	0.10853286650872139	0.08964763811097645	0.08964763811097645	0.08964763811097645	0.08964763811097645	0.08964763811097645	0.08964763811097645	0.08964763811097645	0.08964763811097645	0.08964763811097645	0.08964763811097645	0.08964763811097645	0.08964763811097645	0.08964763811097645	0.08964763811097645	0.08964763811097645	0.08964763811097645	0.08964763811097645	0.08964763811097645	0.08964763811097645	0.08964763811097645	0.08964763811097645	0.08964763811097645	0.08964763811097645	0.08964763811097645	0.08964763811097645	0.08964763811097645	0.08964763811097645	0.08964763811097645	0.08964763811097645	0.08964763811097645	0.08964763811097645	0.08964763811097645
0.17517478386303717	0.15641960311071038	0.12541931763528905	0.15935601224982465	0.14269574047737493	0.15021734376710918	0.17082162454137803	0.16919770032399298	0.1642626301007653	0.1619505508172643	0.1791882166238778	0.20846637218538255	0.12771341609571596	0.21464673122439742	0.1578371553600342	0.14765520291644382	0.18050615493202068	0.17650457617459375	0.09863684156523479	0.16084954685301617	0.18991671646549924	0.18753231941144077	0.14122023388442426	0.1872896530927411	0.19923078281569806	0.14226782147000971	0.20732156107401772	0.15837444306895251	0.13599032238168893	0.18857819039782217	0.1583204061580518	0.17344929827793698	0.17344929827793698	0.17344929827793698	0.17344929827793698	0.17344929827793698	0.17344929827793698	0.17344929827793698	0.17344929827793698	0.17344929827793698	0.17344929827793698	0.17344929827793698	0.17344929827793698	0.17344929827793698	0.17344929827793698	0.17344929827793698	0.17344929827793698	0.17344929827793698	0.17344929827793698	0.17344929827793698
0.10968785507012259	0.1426465969478409	0.1136283940079467	0.12402074555121134	0.09882173539257202	0.08663170588272716	0.13574731524894024	0.08958753942549721	0.1320169007712009	0.10315703570793944	0.09180717220049889	0.1187950186302133	0.10078648966164568	0.09544517789593572	0.07526763822397388	0.11433026766201239	0.10442465874295186	0.14462091714069095	0.1108524334252643	0.11165282908326384	0.12910742351983848	0.10656614968593862	0.08596699665014472	0.10890075639259794	0.09743387652137132	0.09743387652137132	0.09743387652137132	0.09743387652137132	0.09743387652137132	0.09743387652137132	0.09743387652137132	0.09743387652137132	0.09743387652137132	0.09743387652137132	0.09743387652137132	0.09743387652137132	0.09743387652137132	0.09743387652137132	0.09743387652137132	0.09743387652137132	0.09743387652137132	0.09743387652137132	0.09743387652137132	0.09743387652137132	0.09743387652137132	0.09743387652137132	0.09743387652137132	0.09743387652137132	0.09743387652137132	0.09743387652137132
0.0797981601913895	0.07355011789059068	0.10376589523709942	0.058128554145523814	0.06754522683416309	0.0948636255625622	0.0900265023781491	0.08991262369934085	0.08633925544676252	0.1211599174339193	0.07291933596621773	0.09703962670006852	0.09703962670006852	0.09703962670006852	0.09703962670006852	0.09703962670006852	0.09703962670006852	0.09703962670006852	0.09703962670006852	0.09703962670006852	0.09703962670006852	0.09703962670006852	0.09703962670006852	0.09703962670006852	0.09703962670006852	0.09703962670006852	0.09703962670006852	0.09703962670006852	0.09703962670006852	0.09703962670006852	0.09703962670006852	0.09703962670006852	0.09703962670006852	0.09703962670006852	0.09703962670006852	0.09703962670006852	0.09703962670006852	0.09703962670006852	0.09703962670006852	0.09703962670006852	0.09703962670006852	0.09703962670006852	0.09703962670006852	0.09703962670006852	0.09703962670006852	0.09703962670006852	0.09703962670006852	0.09703962670006852	0.09703962670006852	0.09703962670006852
0.12100453931796919	0.1228695906418284	0.16799342534779255	0.12121148748374522	0.15831993389918605	0.10716855344997474	0.13020520415369638	0.12156873052208061	0.15922097385700937	0.15842713398065383	0.1508089994609672	0.14073503656158826	0.18779976721030917	0.14336654483331301	0.1552833702019711	0.17516286501742492	0.1778186661990792	0.1496302782126321	0.16372447220585565	0.16372447220585565	0.16372447220585565	0.16372447220585565	0.16372447220585565	0.16372447220585565	0.16372447220585565	0.16372447220585565	0.16372447220585565	0.16372447220585565	0.16372447220585565	0.16372447220585565	0.16372447220585565	0.16372447220585565	0.16372447220585565	0.16372447220585565	0.16372447220585565	0.16372447220585565	0.16372447220585565	0.16372447220585565	0.16372447220585565	0.16372447220585565	0.16372447220585565	0.16372447220585565	0.16372447220585565	0.16372447220585565	0.16372447220585565	0.16372447220585565	0.16372447220585565	0.16372447220585565	0.16372447220585565	0.16372447220585565
0.15314408614010636	0.11285252703655436	0.11548396194521869	0.1458538406788409	0.10538052616916169	0.11952502558897216	0.15656787358347282	0.08195022355942437	0.11588044112103187	0.13688917831073252	0.10282808692910773	0.13180515472304932	0.1212640833941412	0.11860072317972392	0.09595959449714932	0.10728015883843663	0.10728015883843663	0.10728015883843663	0.10728015883843663	0.10728015883843663	0.10728015883843663	0.10728015883843663	0.10728015883843663	0.10728015883843663	0.10728015883843663	0.10728015883843663	0.10728015883843663	0.10728015883843663	0.10728015883843663	0.10728015883843663	0.10728015883843663	0.10728015883843663	0.10728015883843663	0.10728015883843663	0.10728015883843663	0.10728015883843663	0.10728015883843663	0.10728015883843663	0.10728015883843663	0.10728015883843663	0.10728015883843663	0.10728015883843663	0.10728015883843663	0.10728015883843663	0.10728015883843663	0.10728015883843663	0.10728015883843663	0.10728015883843663	0.10728015883843663	0.10728015883843663
0.09379531120755849	0.11362556490296712	0.1098971250325259	0.11419800169448452	0.12380504793837775	0.1315897234861553	0.1348024093177639	0.1138159608205497	0.13770879920357645	0.09299380932069448	0.13910860206873943	0.11422386224536465	0.11640868083071139	0.11404782273535209	0.12177878007317265	0.07194798986555624	0.1208761362810518	0.1878868560894731	0.10550769371205913	0.10264357686689207	0.09626434170239731	0.1128140806174592	0.09369197414706752	0.1553366079854409	0.13175521342967297	0.16923665953234704	0.10753163904460787	0.13455453599228684	0.12104308751844735	0.12104308751844735	0.12104308751844735	0.12104308751844735	0.12104308751844735	0.12104308751844735	0.12104308751844735	0.12104308751844735	0.12104308751844735	0.12104308751844735	0.12104308751844735	0.12104308751844735	0.12104308751844735	0.12104308751844735	0.12104308751844735	0.12104308751844735	0.12104308751844735	0.12104308751844735	0.12104308751844735	0.12104308751844735	0.12104308751844735	0.12104308751844735
0.10599648607997238	0.102941953241962	0.09971883346317527	0.1172205820857191	0.15205089212523076	0.0993665255738328	0.11283498468594425	0.1277758968232028	0.11878426530271706	0.12006755685731774	0.0971598669838049	0.09712072660269076	0.1375018742372699	0.12532681555279035	0.13355920875228766	0.10556939314559535	0.12068424871344165	0.09318030663423878	0.11199046095490507	0.10537831018161935	0.12409052808157632	0.10235690598273804	0.12109225879416143	0.11172458238844972	0.11172458238844972	0.11172458238844972	0.11172458238844972	0.11172458238844972	0.11172458238844972	0.11172458238844972	0.11172458238844972	0.11172458238844972	0.11172458238844972	0.11172458238844972	0.11172458238844972	0.11172458238844972	0.11172458238844972	0.11172458238844972	0.11172458238844972	0.11172458238844972	0.11172458238844972	0.11172458238844972	0.11172458238844972	0.11172458238844972	0.11172458238844972	0.11172458238844972	0.11172458238844972	0.11172458238844972	0.11172458238844972	0.11172458238844972
0.08547782956598052	0.10341260294094626	0.09996168507748632	0.1283511357263508	0.09162368475210089	0.10456643032822402	0.10982041174150986	0.09983381324542005	0.09805606386724461	0.09070099104253422	0.11209001699102804	0.08950730850807255	0.11261995940843395	0.10876765977658162	0.09203360623936256	0.12699631268004682	0.10806729205482117	0.120696015720724	0.10664921645356346	0.10745941648496843	0.08452201515806328	0.09599071582151585	0.09599071582151585	0.09599071582151585	0.09599071582151585	0.09599071582151585	0.09599071582151585	0.09599071582151585	0.09599071582151585	0.09599071582151585	0.09599071582151585	0.09599071582151585	0.09599071582151585	0.09599071582151585	0.09599071582151585	0.09599071582151585	0.09599071582151585	0.09599071582151585	0.09599071582151585	0.09599071582151585	0.09599071582151585	0.09599071582151585	0.09599071582151585	0.09599071582151585	0.09599071582151585	0.09599071582151585	0.09599071582151585	0.09599071582151585	0.09599071582151585	0.09599071582151585
0.11016261202806553	0.16197327240466303	0.15889460864621663	0.1336343083152139	0.1133580315201	0.11832823889029954	0.12126115701989387	0.11797101987620039	0.13155856221666862	0.11411137532692109	0.12081382599640166	0.11246579345797017	0.09223053729796042	0.14005665135223166	0.10960724852288256	0.1117950130594785	0.13274684248105306	0.14143581458356486	0.13709132853230893	0.13709132853230893	0.13709132853230893	0.13709132853230893	0.13709132853230893	0.13709132853230893	0.13709132853230893	0.13709132853230893	0.13709132853230893	0.13709132853230893	0.13709132853230893	0.13709132853230893	0.13709132853230893	0.13709132853230893	0.13709132853230893	0.13709132853230893	0.13709132853230893	0.13709132853230893	0.13709132853230893	0.13709132853230893	0.13709132853230893	0.13709132853230893	0.13709132853230893	0.13709132853230893	0.13709132853230893	0.13709132853230893	0.13709132853230893	0.13709132853230893	0.13709132853230893	0.13709132853230893	0.13709132853230893	0.13709132853230893
0.06192789754330116	0.07593307248760049	0.09193965665222385	0.09577853227116974	0.07355754180249412	0.07857258135205439	0.08951393734592437	0.09724303172477076	0.09163525559839382	0.06871064458927337	0.0755133929525365	0.07721234492971975	0.07153165042820693	0.0697545860350469	0.06398289092703739	0.08175929606270525	0.07267071694682394	0.05687448005175021	0.07807967527641248	0.08300614291498402	0.08054290909569825	0.08054290909569825	0.08054290909569825	0.08054290909569825	0.08054290909569825	0.08054290909569825	0.08054290909569825	0.08054290909569825	0.08054290909569825	0.08054290909569825	0.08054290909569825	0.08054290909569825	0.08054290909569825	0.08054290909569825	0.08054290909569825	0.08054290909569825	0.08054290909569825	0.08054290909569825	0.08054290909569825	0.08054290909569825	0.08054290909569825	0.08054290909569825	0.08054290909569825	0.08054290909569825	0.08054290909569825	0.08054290909569825	0.08054290909569825	0.08054290909569825	0.08054290909569825	0.08054290909569825
0.08945868147090139	0.12117308235485667	0.10320837888885598	0.15229272628472895	0.16137790801532031	0.13184927346712805	0.14676272604377524	0.13355683297896356	0.15446472571702322	0.1658945592782215	0.20009943739739308	0.14639416007215839	0.20952478316397338	0.2273307910691123	0.18319482224133124	0.2370539267424663	0.23304611094558453	0.22373137360140957	0.21103994354577887	0.22938950067873082	0.1793347946833388	0.22555544190323026	0.2236732873994891	0.24056747158134936	0.2550382478713509	0.21945275462748653	0.22404531320287657	0.230244301184473	0.20671900468543397	0.23520725788578392	0.2099351219872844	0.22186707828944754	0.22527801922443172	0.23312065990207298	0.2604761050254113	0.20604501628140548	0.20885209747794303	0.20017736739305728	0.2120088488963962	0.20605066827770296	0.2150043710682578	0.21052751967298036	0.21052751967298036	0.21052751967298036	0.21052751967298036	0.21052751967298036	0.21052751967298036	0.21052751967298036	0.21052751967298036	0.21052751967298036
0.03731216939964946	0.1060350023914499	0.024289322280571228	0.10598323700583125	0.1461323284107853	0.07754025976040474	0.13738896226362177	0.09630721288412983	0.09865725029878776	0.13127917672595393	0.1658320783861595	0.16668637506866213	0.022376221698238836	0.21154802539472048	0.19403595771099316	0.2984760958931569	0.15627571375446792	0.23851691015962814	0.2301919733718571	0.3379787813961382	0.22696481201914226	0.32923696710964157	0.34355048009194006	0.2723167733899693	0.3592315194377329	0.24841794641707557	0.2688908807845462	0.2379001603490489	0.2235603999292813	0.2824101843162233	0.2245170058269437	0.33776358050775074	0.18941481933939242	0.29484566782250704	0.33475617273226427	0.3302245197808081	0.31320907092780936	0.33919997339913643	0.2723534241535021	0.25663270424256474	0.319824412143392	0.2532689301338264	0.2119618011501304	0.28836549459344146	0.21271100301238724	0.22843552920923776	0.2205732661108125	0.2205732661108125	0.2205732661108125	0.2205732661108125
0.07222136749912636	0.08745684226734757	0.08416942550778019	0.08478198223492969	0.09125779481970996	0.09490768128674215	0.08469377516952391	0.09024452595984837	0.07539433726701641	0.07866919557581127	0.0739272663914043	0.11481572868094399	0.08699428338553165	0.07520076303153153	0.09542858219309805	0.09611310240264768	0.06742839045541822	0.0878016648049349	0.0916699766954004	0.09024628214843537	0.07634768864400013	0.07394328544580832	0.09560607141716503	0.0641928495922306	0.09650486001318108	0.10580166367762847	0.10045572834396972	0.07496246883311039	0.08683110256645929	0.08636249044669411	0.08235967899295496	0.07602896348562749	0.10723689551032091	0.0816425311790114	0.057295691621951104	0.08688386532069982	0.08097386688604039	0.09480188244137386	0.08847832621053298	0.08444988080470094	0.08692598613041642	0.08568793346755868	0.08568793346755868	0.08568793346755868	0.08568793346755868	0.08568793346755868	0.08568793346755868	0.08568793346755868	0.08568793346755868	0.08568793346755868
0.09187684261576763	0.07721949096183174	0.08273603087650344	0.06445576633746489	0.09019442630566464	0.10842193408398354	0.09401642785396927	0.09090385926579617	0.09372092205700683	0.09772032731595047	0.11290840094155226	0.09961853585291527	0.09404024739960934	0.11482937987740527	0.101437872428205	0.10090275764836058	0.1066349478441109	0.11722012101791318	0.084039955822287	0.10528328776537249	0.076983848964044	0.116835025751217	0.08572839823720513	0.1044684303728764	0.08363167105348636	0.08987161141234402	0.10558848052859653	0.10514911374884728	0.11292841419609218	0.1256342984861912	0.0843495943484892	0.0848714914563529	0.10420411290823138	0.09934983495197128	0.0912774863116525	0.12478134067830253	0.11217641730450736	0.09476063071558126	0.12712316348974612	0.09953660993926149	0.08205962907779381	0.09050367351399671	0.08352882263125722	0.11030316592983584	0.10641086762576318	0.07616398222698993	0.09128742492637655	0.09128742492637655	0.09128742492637655	0.09128742492637655
0.1989147668350728	0.13901083467657155	0.14734667368271642	0.1462830274246715	0.14782777175793024	0.15664894666491377	0.18940762882828516	0.18322881683169492	0.14691341744862974	0.17650464365038784	0.18310370171961307	0.1261805232843036	0.17701768020510952	0.14387760129713276	0.1979674306551364	0.18005680584382197	0.1977783222592405	0.16008660394699037	0.15737746326565738	0.19381821589275935	0.15327991482406572	0.19427533712000766	0.15439538256708393	0.153883709104694	0.15635991093217144	0.19909770010690395	0.17224346482897157	0.20023137592055384	0.1917982967596071	0.1907856679462305	0.16158139863223095	0.201925233145865	0.21915818448464278	0.17268527383265614	0.16467491297882905	0.1280277451047379	0.19646006309292124	0.15996924694793177	0.19492539850863458	0.16707252277372966	0.19913558708751536	0.19215574098696594	0.1658365235268422	0.17899613225690406	0.17899613225690406	0.17899613225690406	0.17899613225690406	0.17899613225690406	0.17899613225690406	0.17899613225690406
0.10390036651200762	0.18099637901063598	0.18754420706898128	0.14370020697876104	0.11195491244122088	0.16155456382800143	0.14597046381141082	0.1538345662005042	0.16932073148202983	0.13894131341356003	0.1478591053875254	0.14794567399031483	0.1479023896889201	0.1479023896889201	0.1479023896889201	0.1479023896889201	0.1479023896889201	0.1479023896889201	0.1479023896889201	0.1479023896889201	0.1479023896889201	0.1479023896889201	0.1479023896889201	0.1479023896889201	0.1479023896889201	0.1479023896889201	0.1479023896889201	0.1479023896889201	0.1479023896889201	0.1479023896889201	0.1479023896889201	0.1479023896889201	0.1479023896889201	0.1479023896889201	0.1479023896889201	0.1479023896889201	0.1479023896889201	0.1479023896889201	0.1479023896889201	0.1479023896889201	0.1479023896889201	0.1479023896889201	0.1479023896889201	0.1479023896889201	0.1479023896889201	0.1479023896889201	0.1479023896889201	0.1479023896889201	0.1479023896889201	0.1479023896889201
0.15356269053560495	0.10785624532779171	0.15919911294508532	0.11489983293140402	0.14174867556538734	0.14139075970038173	0.10977194239273118	0.10046077436465116	0.17344727962697978	0.120580402347987	0.17320810529653574	0.12213027737346865	0.1225014021051971	0.11293314834196538	0.09684915765854632	0.10976170895017621	0.12294097677482002	0.12094461311508915	0.1405856987159378	0.13274413630007334	0.0996808825693137	0.16237586324477646	0.1464748400924234	0.1450428908337569	0.14509509133699036	0.12118925853097105	0.15945913622322078	0.120487409332665	0.15734819395237928	0.13960857062356147	0.1553973181048975	0.14029690064169126	0.1313498821636262	0.138045927525255	0.12731796520260202	0.13010384670704228	0.11103537414143495	0.1190512071105711	0.1339134945860403	0.11030194041285006	0.18167040447722588	0.14598617244503798	0.14598617244503798	0.14598617244503798	0.14598617244503798	0.14598617244503798	0.14598617244503798	0.14598617244503798	0.14598617244503798	0.14598617244503798
0.07058147037346192	0.05133015939090293	0.07728895277915056	0.07217294138122876	0.08154898754943926	0.09194701340148838	0.07180365874023761	0.0868738552133557	0.08255304358247623	0.0597403706508981	0.08413228128995709	0.08785469853785376	0.08603098901899754	0.07646375579425992	0.0741440095698028	0.08535884239512721	0.07971771009715878	0.06820176728585531	0.08568776816783567	0.08906675025438046	0.07849586145310808	0.08614775203390916	0.07292598992844178	0.0767625865509487	0.07010319411992312	0.05940989692605619	0.07804249450937094	0.08488473317753671	0.06706057873245887	0.08934886793769828	0.0795181284395157	0.08065186048638832	0.0850342976465136	0.08182068359597455	0.056377987424099205	0.08305314552276835	0.08538128278171266	0.07744106504652856	0.0782646947246225	0.08434556031604515	0.09137170084137859	0.06807699291842569	0.07921310788328456	0.09318260855673946	0.08770161068595608	0.09044210962134777	0.09044210962134777	0.09044210962134777	0.09044210962134777	0.09044210962134777
0.25571334538644847	0.06427109434833815	0.28319879644207013	0.06423166097443966	0.2757879387599362	0.11748357906288968	0.02951393642677853	0.27608002557715117	0.0	0.38811108978832926	0.0006365995858156984	0.0	0.0006365995858156984	0.0031543998317725805	0.2780149300787059	0.06427109434833815	0.4107015347417481	0.0	0.0	0.0031543998317725805	0.06427109434833815	0.0	0.0	0.34823716081040346	0.35074948593334065	0.0031543998317725805	0.0	0.3948660353785418	0.11495654296961544	0.25737833400194166	0.27608002557715117	0.5592788272247534	0.0	0.25747585943287987	0.37724799877001447	0.21030137917337194	0.23890216559212582	0.0	0.06427109434833815	0.2227187015113202	0.287492086931031	0.17214733222336948	0.06427109434833815	0.11495654296961544	0.4108346305889272	0.26289558677927133	0.26289558677927133	0.26289558677927133	0.26289558677927133	0.26289558677927133
0.14262651720574063	0.1755944512008011	0.16641754940837727	0.1776540804363721	0.1404103697125681	0.17921435516424458	0.18670238741195402	0.1579599154160017	0.18541289401493483	0.14541547867435597	0.1311460030458897	0.15436795063901187	0.1274036618723971	0.16946514972664056	0.14024237841663195	0.15349106172060561	0.18097872531619902	0.18230360685544061	0.12068093541369733	0.16015251589223528	0.12466240078276448	0.2063878812521184	0.12613117226290632	0.18227570757218986	0.18401686446932092	0.20185818452495718	0.18075012082278524	0.14778936423496689	0.19267954450656483	0.16896311453438223	0.1623066387500152	0.1843724721369023	0.1467451482975003	0.19429357790357119	0.14960719479895276	0.22308206525366733	0.1600379643987375	0.16387624917831137	0.19973594598546715	0.1930698623218477	0.15308931972764414	0.15465852909790848	0.1875742906032349	0.1711164098505717	0.1711164098505717	0.1711164098505717	0.1711164098505717	0.1711164098505717	0.1711164098505717	0.1711164098505717
0.08844881354297197	0.16369298248679556	0.12030051042914044	0.12173108074502413	0.14269569696064463	0.1541413667249782	0.12028808921350588	0.1511641690877976	0.15062084657867553	0.14319189757603065	0.16073590332599905	0.1362985578545167	0.11881721021660654	0.09088061601281143	0.13322146348351935	0.13887284709218534	0.13338518317394163	0.14204187041886224	0.13892904667659572	0.13503383093303623	0.12366024024462066	0.1424548042567589	0.11963349482762144	0.11104186417183515	0.13003852595084212	0.1449506056560392	0.12207890406585017	0.1270603370465537	0.15494275814041844	0.11169925587714238	0.11258975646559323	0.13967581620132605	0.15249347040669373	0.15237936245211817	0.14614662596619146	0.12726436101165217	0.16568051050043692	0.1490061352198113	0.15837789866792473	0.09101168929753965	0.12469479398273219	0.12469479398273219	0.12469479398273219	0.12469479398273219	0.12469479398273219	0.12469479398273219	0.12469479398273219	0.12469479398273219	0.12469479398273219	0.12469479398273219
0.13263667368575915	0.17203569306143005	0.17246536236185053	0.20244513330560548	0.20859245237091809	0.1673949059972766	0.10221109942617361	0.12743108863997546	0.15330464795085605	0.15311173762318833	0.12901760228616266	0.1637562186213415	0.18302641643855241	0.1641382610303035	0.14558237170006738	0.15533791678834333	0.22734927384827822	0.17151158467345914	0.20766484251758827	0.21827310620213397	0.23834301186644868	0.23091743575225374	0.18625442875060147	0.1432944335569639	0.1923035917164775	0.19925334999645453	0.18320862567432716	0.13558350368372318	0.1686286418300457	0.19988895356595032	0.17007924661270554	0.16091719161517604	0.22099603495130332	0.18608392816699176	0.23230734676278952	0.19150435701287846	0.1981317544952511	0.14992625246617583	0.160942723061365	0.18895857299795135	0.18546614785735063	0.18721236042765096	0.18721236042765096	0.18721236042765096	0.18721236042765096	0.18721236042765096	0.18721236042765096	0.18721236042765096	0.18721236042765096	0.18721236042765096
0.07510512681308629	0.06697699746930443	0.07796060583940069	0.07668861207046371	0.06482572856859319	0.08594094216979656	0.0789248148245679	0.08443821638247985	0.08512471159924319	0.0711755125371453	0.060770322200628	0.06837297391040639	0.08037918363244723	0.08549681534750278	0.08872677533012864	0.096799024129809	0.09341295176881258	0.08162826509447589	0.10145927592973833	0.08160849984750772	0.09142101307356676	0.08524784893468978	0.11577862542390557	0.08107714983231695	0.07343803517246009	0.07992147749425084	0.10782977059772364	0.10651863819753832	0.1033630081786127	0.09495473823737738	0.07758142565412036	0.09964361382518909	0.08966062483416064	0.08637127504116696	0.08724558425348276	0.0940347069818524	0.11313588356564232	0.07647126967980006	0.10871901155305005	0.07825519563672709	0.09225066608078317	0.08367687971009159	0.10732876358906973	0.08600247986068214	0.09040454889731686	0.12743744146721175	0.10279615333650655	0.10742657316958183	0.08229949439383458	0.08436068025406084
0.008640598690084152	0.2183858398423531	0.33539450351103806	0.32475936383898385	0.32778677077300034	0.3222569721467325	0.2437554600193766	0.27640784421134634	0.24461337870069524	0.3236438772091914	0.2976600519192289	0.3718170930488144	0.3060216377525358	0.5590405469646399	0.26166031296244885	0.3620702912745335	0.2945248364927406	0.45083559126756084	0.2191147901877542	0.3624787726173959	0.378840600489785	0.5099278073893397	0.4580036357502433	0.5320137772335528	0.35459810033843703	0.40410953605091765	0.44509162100023664	0.40711128609632347	0.1731675530541185	0.561510226429496	0.39807330580021305	0.20889542159172192	0.2504048645654902	0.4277999348733543	0.541052191198699	0.3892485084291867	0.3554581151713707	0.2988007506885375	0.4474869179404336	0.36723766534983876	0.41518681331508694	0.379241361650985	0.5958413882109065	0.42751864552927765	0.5267643598460107	0.4625046874149474	0.0027110354085246014	0.5406365062332775	0.2574137724464204	0.36874138341923984
0.1436736627013664	0.12931884597412682	0.20947919683057253	0.1720793133133597	0.20671579414645314	0.17032266521258346	0.15125524815428726	0.15743982842780868	0.17353130191309285	0.1705202607408222	0.1573674205431267	0.1695116219823262	0.1807568609882419	0.1625744636099405	0.1516184937384282	0.16370583779889367	0.1625076523338282	0.12532745191625155	0.15308194685608043	0.19494046441423174	0.2019455170315515	0.19149395252469645	0.17298672818567953	0.16683817997976494	0.205997688210022	0.2047532267093829	0.20094746742268269	0.16185182243006266	0.1601919584616041	0.1750926809622727	0.1469130295577342	0.14535795039800026	0.14723309985027236	0.15846568362766797	0.2071778020673763	0.17963160872257333	0.17480321536948945	0.1995698908801161	0.15808308418936162	0.16233811592649264	0.16317072859225684	0.18886057624588046	0.1731847482877419	0.20881053743474992	0.21936187645690192	0.17528585956153708	0.1587201463092512	0.1490532306109831	0.1503182840118313	0.1537933550929939
0.08330742579475628	0.05396087365769918	0.09226564381169562	0.10302372025308174	0.08829313705608795	0.07076178934619418	0.07377223509770482	0.10799589533468724	0.07163552846913308	0.0797037276586283	0.08327249283026116	0.08859787314271855	0.09595589373567599	0.07143060475993557	0.08959209436639451	0.0867531044397557	0.08328330824564502	0.08021317380710491	0.0913598318230941	0.077815127735643	0.0869167154159743	0.07892473184325435	0.10630758851691129	0.07688471314071438	0.11697440071454451	0.09679024778926627	0.08226217390473542	0.07170745688802192	0.10131121190598699	0.09695543322241279	0.08510858787650726	0.07932673445416827	0.08338310106030171	0.0847812843200239	0.08862401811385376	0.08742612181193372	0.064957606635588	0.07815385714979388	0.08442913881226549	0.09916681965028204	0.10553506531755134	0.10325414629845621	0.08141149925750144	0.09355865091136313	0.08532598880047555	0.08596028795595043	0.088870460064459	0.08944892063336514	0.09775268098010512	0.10642981529149603
0.1099473293717643	0.09349500814233618	0.11688928873547721	0.1374250946403083	0.09739775395320788	0.11778435428930326	0.12360448765332425	0.12640890852658795	0.10785680854509323	0.15407301253826902	0.10820855853595414	0.10305649648602219	0.14762921064355414	0.12881010061575782	0.13826078279786957	0.135601875661612	0.1416948533592735	0.16564842977172198	0.14895086479566733	0.10418198001571621	0.14140938529392447	0.1443604148480552	0.12795424270290423	0.10225512966364621	0.14406190698814525	0.10565599452897767	0.14056209513607482	0.1502841320654577	0.13922611135567822	0.11156582210112835	0.15189462979227222	0.15344107251953076	0.10535509739997301	0.12038853125172125	0.11966968028856997	0.1262375440512263	0.126014703210372	0.1309028917821584	0.13924334314691292	0.15296873421227686	0.11927099118224904	0.1420732864508555	0.13226139722221877	0.15109646846232866	0.13271248856935758	0.1086931114934949	0.14051077463600153	0.10284468583812287	0.13942866639484766	0.14506495611730105
0.09132251635088927	0.08675121940240225	0.0865688835965095	0.07378216428367437	0.06953517021317687	0.09878096461367775	0.10209505110158593	0.07314770927842558	0.10301116070578278	0.08169139496538402	0.09167827014233602	0.08166343447276088	0.08845381484785733	0.07272400065599842	0.06015320769942796	0.0698795194087544	0.09112434377299024	0.08669913130839592	0.07656900208564194	0.07674490834183542	0.07993270155349515	0.08906652617525074	0.10339957519868412	0.08476975290448828	0.08836634291944785	0.08578991693314889	0.09269594788247176	0.08163346815373515	0.08911031903402043	0.07356824174433216	0.09384164424057616	0.09000431219661174	0.08113952829677558	0.10250974731815041	0.08095740963227017	0.07723015424414928	0.05382968408798708	0.07394914391616163	0.08316856766913648	0.07793282542864985	0.11342039520970484	0.08477187325171105	0.0708100100272367	0.07779094163947388	0.07779094163947388	0.07779094163947388	0.07779094163947388	0.07779094163947388	0.07779094163947388	0.07779094163947388
0.13717618963564654	0.14013772792311724	0.14930936594054042	0.14354092736943272	0.14692436862742922	0.16835609945523275	0.1429902694312448	0.12993090700040688	0.13867770682966013	0.16458218585623866	0.15839065572660135	0.16148642079142	0.16148642079142	0.16148642079142	0.16148642079142	0.16148642079142	0.16148642079142	0.16148642079142	0.16148642079142	0.16148642079142	0.16148642079142	0.16148642079142	0.16148642079142	0.16148642079142	0.16148642079142	0.16148642079142	0.16148642079142	0.16148642079142	0.16148642079142	0.16148642079142	0.16148642079142	0.16148642079142	0.16148642079142	0.16148642079142	0.16148642079142	0.16148642079142	0.16148642079142	0.16148642079142	0.16148642079142	0.16148642079142	0.16148642079142	0.16148642079142	0.16148642079142	0.16148642079142	0.16148642079142	0.16148642079142	0.16148642079142	0.16148642079142	0.16148642079142	0.16148642079142
0.1466712547155339	0.17405272620792567	0.17465140784533414	0.1308497780059033	0.12132671344328919	0.1320895237445727	0.12670811859393094	0.12670811859393094	0.12670811859393094	0.12670811859393094	0.12670811859393094	0.12670811859393094	0.12670811859393094	0.12670811859393094	0.12670811859393094	0.12670811859393094	0.12670811859393094	0.12670811859393094	0.12670811859393094	0.12670811859393094	0.12670811859393094	0.12670811859393094	0.12670811859393094	0.12670811859393094	0.12670811859393094	0.12670811859393094	0.12670811859393094	0.12670811859393094	0.12670811859393094	0.12670811859393094	0.12670811859393094	0.12670811859393094	0.12670811859393094	0.12670811859393094	0.12670811859393094	0.12670811859393094	0.12670811859393094	0.12670811859393094	0.12670811859393094	0.12670811859393094	0.12670811859393094	0.12670811859393094	0.12670811859393094	0.12670811859393094	0.12670811859393094	0.12670811859393094	0.12670811859393094	0.12670811859393094	0.12670811859393094	0.12670811859393094
0.2463115114564288	0.34975014558658524	0.39126158219031504	0.6258030538404787	0.46677883845881346	0.3719336544094992	0.37404585919441585	0.5710855043886878	0.44138682492084474	0.23705830460324365	0.40519479015919097	0.37979849900938717	0.43173142763351546	0.36360832982395025	0.2584695415179214	0.41710221871313763	0.34866570596670193	0.4093999748952158	0.34944026565607966	0.4111571158943581	0.27774811076953904	0.2373710138646472	0.3244878504442582	0.42815116179928575	0.4155031739138158	0.3728007701210188	0.3020908289729066	0.3839695624557412	0.3443046569738988	0.34108812674937505	0.45732696468228495	0.3288883767854134	0.3045874400947078	0.3775487780526354	0.25213108262979345	0.44634893162584205	0.3492400071278178	0.3492400071278178	0.3492400071278178	0.3492400071278178	0.3492400071278178	0.3492400071278178	0.3492400071278178	0.3492400071278178	0.3492400071278178	0.3492400071278178	0.3492400071278178	0.3492400071278178	0.3492400071278178	0.3492400071278178
0.10265523440658429	0.11345578603466866	0.09859293669885934	0.0983557426516492	0.07594556125885826	0.11142461742631897	0.11588516891088416	0.10823373630646854	0.10054651857203104	0.1084419890601303	0.11826094618161066	0.12578239188686968	0.116869865704291	0.08111565945119034	0.11090242220240797	0.11711047603296926	0.13255586369321246	0.10427451613496082	0.10250832381404196	0.07916360387735186	0.1130833792864656	0.11074877482917884	0.08448038498098713	0.11836595711709752	0.09964893053150607	0.12129813798153377	0.08082715536822253	0.10106264667487815	0.10106264667487815	0.10106264667487815	0.10106264667487815	0.10106264667487815	0.10106264667487815	0.10106264667487815	0.10106264667487815	0.10106264667487815	0.10106264667487815	0.10106264667487815	0.10106264667487815	0.10106264667487815	0.10106264667487815	0.10106264667487815	0.10106264667487815	0.10106264667487815	0.10106264667487815	0.10106264667487815	0.10106264667487815	0.10106264667487815	0.10106264667487815	0.10106264667487815
0.1020637644562238	0.14034164518704345	0.17122943763024834	0.13340423609006352	0.14191581325962707	0.12605657038312437	0.1314531357488093	0.15785315115332482	0.17203641443239118	0.15822998672692926	0.11894176734183434	0.1863683510043592	0.1531994182225632	0.12364526753258577	0.11549420464831292	0.15781580697778705	0.13843152570085918	0.15640358306261062	0.12922684620183283	0.13676538387690174	0.13299611503936729	0.13299611503936729	0.13299611503936729	0.13299611503936729	0.13299611503936729	0.13299611503936729	0.13299611503936729	0.13299611503936729	0.13299611503936729	0.13299611503936729	0.13299611503936729	0.13299611503936729	0.13299611503936729	0.13299611503936729	0.13299611503936729	0.13299611503936729	0.13299611503936729	0.13299611503936729	0.13299611503936729	0.13299611503936729	0.13299611503936729	0.13299611503936729	0.13299611503936729	0.13299611503936729	0.13299611503936729	0.13299611503936729	0.13299611503936729	0.13299611503936729	0.13299611503936729	0.13299611503936729
0.0740345524929519	0.09278282580085426	0.09926427603536638	0.11160471309283004	0.11271365771516678	0.13325687819158744	0.07614011473643417	0.09705817986999997	0.11635512198363537	0.1163276788307667	0.12864194445911586	0.1097450565041124	0.1312948196395015	0.10816869959649372	0.12728170912479397	0.15368638882856828	0.10462470872534767	0.10873602387873108	0.11083053366453945	0.13241280448302703	0.1373954077115932	0.08428100975240457	0.13453437423064402	0.12563774538254668	0.08735854920397293	0.10579570335501645	0.11518633833147507	0.09749406473039536	0.11325983859946094	0.12247438318549829	0.113876225181152	0.15172159512239	0.1303870336316726	0.11621002867004272	0.11915042353590384	0.12574835482176133	0.11651785511186445	0.1211331049668129	0.1211331049668129	0.1211331049668129	0.1211331049668129	0.1211331049668129	0.1211331049668129	0.1211331049668129	0.1211331049668129	0.1211331049668129	0.1211331049668129	0.1211331049668129	0.1211331049668129	0.1211331049668129
0.14030637894533124	0.1440213499201436	0.1011171602615102	0.13434091460628156	0.182254281099935	0.12793067903795105	0.11353818076555725	0.10903588368297369	0.1486623936706623	0.16148664469909707	0.13014645203139402	0.14501722776961917	0.12804678940828376	0.14370084616810178	0.15536497812599692	0.09456782932514105	0.13596334582728176	0.13272694669111781	0.18105111698196744	0.13596915929034878	0.15060609733465655	0.12387357150761813	0.12230340811702346	0.13076518703817372	0.14116506157719397	0.1558195680392435	0.1882245170292756	0.14706698022325493	0.10864242474494604	0.13958941270726685	0.10416311551019365	0.11321933972388164	0.10869122761703764	0.10869122761703764	0.10869122761703764	0.10869122761703764	0.10869122761703764	0.10869122761703764	0.10869122761703764	0.10869122761703764	0.10869122761703764	0.10869122761703764	0.10869122761703764	0.10869122761703764	0.10869122761703764	0.10869122761703764	0.10869122761703764	0.10869122761703764	0.10869122761703764	0.10869122761703764
0.22922355366187055	0.1569431338088198	0.30119006545081334	0.17036924097021336	0.20370725027178918	0.2418516260834162	0.2575310497053279	0.2926920625404397	0.34577810339343873	0.2638907722409902	0.27791164644667044	0.2348214039428043	0.2821590657607563	0.20341723279778073	0.2976236952724579	0.3689368783345803	0.26747466204973885	0.2633074201250636	0.33065329457871423	0.19379117676249616	0.19051702735208179	0.23286991843357227	0.22687614746948065	0.367298389298161	0.30912686050034344	0.22288883334027557	0.24201301308548215	0.4221631484914862	0.33329418077698036	0.25064044738599695	0.34160508039735676	0.30950043257427023	0.26175857933031016	0.29984298186110875	0.28080078059570945	0.28080078059570945	0.28080078059570945	0.28080078059570945	0.28080078059570945	0.28080078059570945	0.28080078059570945	0.28080078059570945	0.28080078059570945	0.28080078059570945	0.28080078059570945	0.28080078059570945	0.28080078059570945	0.28080078059570945	0.28080078059570945	0.28080078059570945
0.09059035963562465	0.1385450834464175	0.12879191855515268	0.13741640921297144	0.13205257417210756	0.13359968478449433	0.11844022790583211	0.154768149014866	0.14225242435602564	0.15034675948242668	0.1307342257081532	0.12881210960846262	0.15681554666215297	0.10208245332317056	0.14056181355297984	0.10347586418610058	0.11762931111021055	0.11073713110802899	0.11200788141361895	0.13926050953899025	0.11112473455473704	0.13760800259661193	0.1243663685756745	0.1243663685756745	0.1243663685756745	0.1243663685756745	0.1243663685756745	0.1243663685756745	0.1243663685756745	0.1243663685756745	0.1243663685756745	0.1243663685756745	0.1243663685756745	0.1243663685756745	0.1243663685756745	0.1243663685756745	0.1243663685756745	0.1243663685756745	0.1243663685756745	0.1243663685756745	0.1243663685756745	0.1243663685756745	0.1243663685756745	0.1243663685756745	0.1243663685756745	0.1243663685756745	0.1243663685756745	0.1243663685756745	0.1243663685756745	0.1243663685756745
0.08576978006960853	0.03401557141401721	0.09825311680385428	0.19284993585590626	0.19161915317034195	0.1957786340684997	0.19572876364229724	0.3611954742873083	0.18671828346206762	0.37944811823771635	0.2907550169340901	0.39710075019755126	0.28920573077069267	0.23958259089679043	0.3533541245680225	0.27704565883455917	0.21951350814229087	0.2754977597429047	0.3060424167678712	0.27757066214820175	0.21025463096740732	0.28847634919804077	0.20774548104716378	0.29940502467711055	0.30674359300051895	0.18282884927025442	0.16207589837487496	0.2792226863821467	0.3130573369180288	0.20035226253993035	0.2627603273525035	0.26782783546562255	0.39813520648249245	0.3408114293765441	0.3192131330481061	0.26988122961156097	0.3368529652827489	0.3430974644582912	0.35004934759901085	0.29008623967815245	0.16653372915066642	0.22830998441440944	0.22830998441440944	0.22830998441440944	0.22830998441440944	0.22830998441440944	0.22830998441440944	0.22830998441440944	0.22830998441440944	0.22830998441440944
0.11623010602158777	0.11603302148537421	0.10746110195369385	0.10420747579949773	0.15010403945044626	0.12564407131918126	0.1461738636151558	0.12391319438424153	0.08529732733488629	0.14939431735311778	0.1556060792011132	0.14397667431087452	0.10755231824790974	0.11547004391933484	0.1530485240366223	0.1449709413781738	0.1287286519509177	0.09413509493000921	0.15449228479468527	0.15008855654320738	0.13620127520219785	0.12790610868589222	0.10966662523425016	0.11921027391262351	0.1270115837324555	0.1231109288225395	0.1231109288225395	0.1231109288225395	0.1231109288225395	0.1231109288225395	0.1231109288225395	0.1231109288225395	0.1231109288225395	0.1231109288225395	0.1231109288225395	0.1231109288225395	0.1231109288225395	0.1231109288225395	0.1231109288225395	0.1231109288225395	0.1231109288225395	0.1231109288225395	0.1231109288225395	0.1231109288225395	0.1231109288225395	0.1231109288225395	0.1231109288225395	0.1231109288225395	0.1231109288225395	0.1231109288225395
0.21984848455281064	0.22782336906693149	0.25085430559324584	0.18414181071229166	0.2556039000918548	0.2704368026039234	0.2134997229570272	0.255385557253039	0.23382534197933783	0.20922739293961667	0.26873547550530297	0.24313515419728265	0.28025074237447667	0.23881512542265962	0.2902042805752132	0.22155345101593124	0.29946871886761633	0.2274057042088269	0.22063877517532704	0.26908304096429403	0.24921117072829194	0.23713109842920943	0.23630553496318724	0.1971516450046688	0.19804590941127176	0.22296024982452395	0.2613656516272099	0.16518603265982795	0.23796585691456335	0.25019011637559446	0.24407798664507893	0.24407798664507893	0.24407798664507893	0.24407798664507893	0.24407798664507893	0.24407798664507893	0.24407798664507893	0.24407798664507893	0.24407798664507893	0.24407798664507893	0.24407798664507893	0.24407798664507893	0.24407798664507893	0.24407798664507893	0.24407798664507893	0.24407798664507893	0.24407798664507893	0.24407798664507893	0.24407798664507893	0.24407798664507893
0.096308587545084	0.10701001383760562	0.12044495594766709	0.11783175730647423	0.13446055348860378	0.09295499282414528	0.11759375147755095	0.12399928298955996	0.1183524436900455	0.14007780261892494	0.11326485071171509	0.10973592142326505	0.12503282899352686	0.13334538535297788	0.11715377418801606	0.11988825606667372	0.08967387858117852	0.10823795567693817	0.09895591712905834	0.09895591712905834	0.09895591712905834	0.09895591712905834	0.09895591712905834	0.09895591712905834	0.09895591712905834	0.09895591712905834	0.09895591712905834	0.09895591712905834	0.09895591712905834	0.09895591712905834	0.09895591712905834	0.09895591712905834	0.09895591712905834	0.09895591712905834	0.09895591712905834	0.09895591712905834	0.09895591712905834	0.09895591712905834	0.09895591712905834	0.09895591712905834	0.09895591712905834	0.09895591712905834	0.09895591712905834	0.09895591712905834	0.09895591712905834	0.09895591712905834	0.09895591712905834	0.09895591712905834	0.09895591712905834	0.09895591712905834
0.15401643152848749	0.15961665581694262	0.11853607577598294	0.17672919595577274	0.15826557585457485	0.14187047024853716	0.14847079894168455	0.15707715489372776	0.12314174213886223	0.13907928692136318	0.14078800982541287	0.12846427391535983	0.15630868426911343	0.13837000387927031	0.1481952566227148	0.1382927640424002	0.1090968356687759	0.10607456800301804	0.16058304413400593	0.12785852096900685	0.17508192826489424	0.108391895498927	0.14521789918228403	0.12422688473897157	0.14635047789916375	0.14394801534470733	0.12927912996467156	0.13118032270784877	0.14327059373595888	0.13722545822190382	0.13722545822190382	0.13722545822190382	0.13722545822190382	0.13722545822190382	0.13722545822190382	0.13722545822190382	0.13722545822190382	0.13722545822190382	0.13722545822190382	0.13722545822190382	0.13722545822190382	0.13722545822190382	0.13722545822190382	0.13722545822190382	0.13722545822190382	0.13722545822190382	0.13722545822190382	0.13722545822190382	0.13722545822190382	0.13722545822190382
0.14541624666067213	0.17581358937199318	0.13168602086636505	0.21687577625026966	0.23261811127763343	0.20822606719993295	0.17456953387292592	0.205437339148892	0.179021737266674	0.22346384914514983	0.23073606662902774	0.12621211762315643	0.1842983441597387	0.21503048512015074	0.22160246029862746	0.2037916788977218	0.17877651500421382	0.17450234733012357	0.17104230843433002	0.12080996976553424	0.139871427701235	0.21462930348261466	0.17725036559192484	0.17725036559192484	0.17725036559192484	0.17725036559192484	0.17725036559192484	0.17725036559192484	0.17725036559192484	0.17725036559192484	0.17725036559192484	0.17725036559192484	0.17725036559192484	0.17725036559192484	0.17725036559192484	0.17725036559192484	0.17725036559192484	0.17725036559192484	0.17725036559192484	0.17725036559192484	0.17725036559192484	0.17725036559192484	0.17725036559192484	0.17725036559192484	0.17725036559192484	0.17725036559192484	0.17725036559192484	0.17725036559192484	0.17725036559192484	0.17725036559192484
0.11017374865918082	0.1532824705848449	0.12717766736865496	0.13133167847933896	0.12489145751146341	0.12499646999809796	0.12165636035987257	0.1300609708620588	0.12733735512970162	0.1424139482366953	0.12693693570128414	0.13704298999610362	0.12831068167036297	0.1446599304919026	0.10907891818375978	0.15031558513837956	0.1424085276628666	0.14137370265172647	0.11424794588973934	0.11765477999064353	0.1255865138065385	0.12417189875007595	0.14194659557180356	0.12865345726313143	0.10070215026897539	0.13401347750507697	0.11735781388702618	0.11735781388702618	0.11735781388702618	0.11735781388702618	0.11735781388702618	0.11735781388702618	0.11735781388702618	0.11735781388702618	0.11735781388702618	0.11735781388702618	0.11735781388702618	0.11735781388702618	0.11735781388702618	0.11735781388702618	0.11735781388702618	0.11735781388702618	0.11735781388702618	0.11735781388702618	0.11735781388702618	0.11735781388702618	0.11735781388702618	0.11735781388702618	0.11735781388702618	0.11735781388702618
0.09836395655400879	0.11729754095307243	0.1429027025997817	0.17770749432925048	0.15755790167219924	0.15093826606983132	0.15638036138445183	0.1418066206402796	0.1254204316464608	0.17732873583909253	0.15617088568660706	0.13965169738099656	0.11414333315793783	0.15068028105497655	0.15218017033038483	0.16731791626539919	0.14268473125166642	0.14223949810898875	0.1523227293704661	0.16853740065226983	0.13901726171117748	0.11646081703957213	0.16253180635601722	0.11100119595237996	0.13676650115419858	0.13676650115419858	0.13676650115419858	0.13676650115419858	0.13676650115419858	0.13676650115419858	0.13676650115419858	0.13676650115419858	0.13676650115419858	0.13676650115419858	0.13676650115419858	0.13676650115419858	0.13676650115419858	0.13676650115419858	0.13676650115419858	0.13676650115419858	0.13676650115419858	0.13676650115419858	0.13676650115419858	0.13676650115419858	0.13676650115419858	0.13676650115419858	0.13676650115419858	0.13676650115419858	0.13676650115419858	0.13676650115419858
0.13005478645471427	0.14108861162226866	0.10667581159426602	0.15242541900604092	0.11368927220861604	0.16313228428897872	0.1431890536446192	0.12204170369179809	0.11814951536966717	0.1497711516519582	0.12243899379487398	0.12030868295049756	0.12181852838752301	0.13807756115466568	0.13597428183060578	0.11961864053018718	0.14972914899928233	0.13852082740170252	0.10252629575944695	0.14596732807290014	0.11110929831323285	0.14952292752485896	0.1260152652781598	0.13767409843137668	0.13184468185476822	0.13184468185476822	0.13184468185476822	0.13184468185476822	0.13184468185476822	0.13184468185476822	0.13184468185476822	0.13184468185476822	0.13184468185476822	0.13184468185476822	0.13184468185476822	0.13184468185476822	0.13184468185476822	0.13184468185476822	0.13184468185476822	0.13184468185476822	0.13184468185476822	0.13184468185476822	0.13184468185476822	0.13184468185476822	0.13184468185476822	0.13184468185476822	0.13184468185476822	0.13184468185476822	0.13184468185476822	0.13184468185476822
0.06744623302335799	0.07421873840588118	0.1329498030202693	0.12205163104003816	0.14390843378553683	0.1418619214170441	0.11865910924645051	0.13752506210206808	0.11945144348850216	0.1267609187042412	0.11819613626413357	0.14002691412065008	0.15221444219825242	0.1108455499595664	0.11463645001845495	0.1538564493917166	0.10958104295797708	0.09447325696901437	0.10426813537443362	0.10903275618843927	0.10763940401359859	0.10158379659854304	0.09866854844747647	0.10012617252300975	0.10012617252300975	0.10012617252300975	0.10012617252300975	0.10012617252300975	0.10012617252300975	0.10012617252300975	0.10012617252300975	0.10012617252300975	0.10012617252300975	0.10012617252300975	0.10012617252300975	0.10012617252300975	0.10012617252300975	0.10012617252300975	0.10012617252300975	0.10012617252300975	0.10012617252300975	0.10012617252300975	0.10012617252300975	0.10012617252300975	0.10012617252300975	0.10012617252300975	0.10012617252300975	0.10012617252300975	0.10012617252300975	0.10012617252300975
0.08408232912902992	0.09818668109817744	0.13386441916987002	0.08414313908632787	0.11933498947445732	0.11781689874206377	0.07320173723149682	0.15763668329851374	0.13449485436666964	0.1225962196136651	0.08344123113995695	0.12120844695137967	0.09351128582189325	0.12843545480841928	0.12861676719635873	0.10877640031944233	0.10357140723371	0.1283221914007221	0.12481511125984744	0.11822633207768767	0.15004201198111877	0.09672905596101039	0.07571476195430618	0.09714245155963107	0.08642860675696863	0.08642860675696863	0.08642860675696863	0.08642860675696863	0.08642860675696863	0.08642860675696863	0.08642860675696863	0.08642860675696863	0.08642860675696863	0.08642860675696863	0.08642860675696863	0.08642860675696863	0.08642860675696863	0.08642860675696863	0.08642860675696863	0.08642860675696863	0.08642860675696863	0.08642860675696863	0.08642860675696863	0.08642860675696863	0.08642860675696863	0.08642860675696863	0.08642860675696863	0.08642860675696863	0.08642860675696863	0.08642860675696863
0.11508577660154046	0.08438858989321858	0.10110766822676777	0.09180650290681822	0.12416859903724124	0.07447474180396016	0.09160698931255781	0.10503964881996664	0.09466758324376186	0.07526101297739002	0.11889098449782029	0.09835628096657928	0.08948847669836557	0.09179379748407515	0.09886906091728023	0.10882231529358423	0.10713109972864089	0.13327911424896127	0.09793534484163574	0.11301286597471835	0.09639685178001606	0.11099411270405853	0.08646276436941291	0.0854750162200119	0.11730319630552079	0.1109018728413138	0.09144279936611376	0.09837651245101824	0.117347657529627	0.11509820332953215	0.11622293042957957	0.11622293042957957	0.11622293042957957	0.11622293042957957	0.11622293042957957	0.11622293042957957	0.11622293042957957	0.11622293042957957	0.11622293042957957	0.11622293042957957	0.11622293042957957	0.11622293042957957	0.11622293042957957	0.11622293042957957	0.11622293042957957	0.11622293042957957	0.11622293042957957	0.11622293042957957	0.11622293042957957	0.11622293042957957
0.09135115307826051	0.08280079630612366	0.08384962029783372	0.0888753437773913	0.08449719048824407	0.10870317801109922	0.09102544846839714	0.09466348596935442	0.10623399270278945	0.09086429583310404	0.08234717647496416	0.10642031668417179	0.08923636737971634	0.10661218287765677	0.07887280302667456	0.08644505712843109	0.08697218518045713	0.08717687006356917	0.07799519410329508	0.06121582469127463	0.0811831183566976	0.09759065815714522	0.06284021939194166	0.09653632445021805	0.09078816141039729	0.06957967582093477	0.08103402112539598	0.11134697974534231	0.09119971917526075	0.09094960761005008	0.0741879120724615	0.08256875984125579	0.08256875984125579	0.08256875984125579	0.08256875984125579	0.08256875984125579	0.08256875984125579	0.08256875984125579	0.08256875984125579	0.08256875984125579	0.08256875984125579	0.08256875984125579	0.08256875984125579	0.08256875984125579	0.08256875984125579	0.08256875984125579	0.08256875984125579	0.08256875984125579	0.08256875984125579	0.08256875984125579
0.1366197797101904	0.11927214854846682	0.1050368420152425	0.1260534005140033	0.09823736131268214	0.13560608171329053	0.1127974658306058	0.09947312033899926	0.10292082050370019	0.11610615775166981	0.10687547802210239	0.12272041419055452	0.10322160287725865	0.10075623359899788	0.11268649761719357	0.10668625149156781	0.09956126765900003	0.11759673360650734	0.10815990967577539	0.09214981315121665	0.12268363904222453	0.11912280907248084	0.09693175209497076	0.10333473964221265	0.11398704388931066	0.10436823218175668	0.14660605201022162	0.10507968017304944	0.12621344832020934	0.1075637791091779	0.11688861371469361	0.11688861371469361	0.11688861371469361	0.11688861371469361	0.11688861371469361	0.11688861371469361	0.11688861371469361	0.11688861371469361	0.11688861371469361	0.11688861371469361	0.11688861371469361	0.11688861371469361	0.11688861371469361	0.11688861371469361	0.11688861371469361	0.11688861371469361	0.11688861371469361	0.11688861371469361	0.11688861371469361	0.11688861371469361
0.07221778122564311	0.12456104891734776	0.09528583520441189	0.12728555672044536	0.10352135126462667	0.1124167942629573	0.06384011429831167	0.07262562406118342	0.09704179036182276	0.09443088173887726	0.1158273338600697	0.09974373510604226	0.09115108176564464	0.08136246080077389	0.11136914576680414	0.10812144375574673	0.0786687905832638	0.09332645587976242	0.12241539405665879	0.07796795846417623	0.10019167626041751	0.10019167626041751	0.10019167626041751	0.10019167626041751	0.10019167626041751	0.10019167626041751	0.10019167626041751	0.10019167626041751	0.10019167626041751	0.10019167626041751	0.10019167626041751	0.10019167626041751	0.10019167626041751	0.10019167626041751	0.10019167626041751	0.10019167626041751	0.10019167626041751	0.10019167626041751	0.10019167626041751	0.10019167626041751	0.10019167626041751	0.10019167626041751	0.10019167626041751	0.10019167626041751	0.10019167626041751	0.10019167626041751	0.10019167626041751	0.10019167626041751	0.10019167626041751	0.10019167626041751
0.11796100120384251	0.11726491381971546	0.14905528354286351	0.12972386651274226	0.12788778422611616	0.10189797955059313	0.15519808980467	0.10904161961463923	0.14922649892704498	0.16797915014224857	0.09833352201581358	0.145231366927648	0.11636005004618657	0.13569363383073843	0.11575997772777298	0.13331665746811233	0.1602761900655904	0.1044544208551144	0.11453199306632211	0.10260343173307628	0.1454436297935862	0.1405521913907167	0.13334008661637695	0.11781360871718614	0.13057807816476574	0.1201839787681385	0.16752577326139875	0.14385487601476862	0.14385487601476862	0.14385487601476862	0.14385487601476862	0.14385487601476862	0.14385487601476862	0.14385487601476862	0.14385487601476862	0.14385487601476862	0.14385487601476862	0.14385487601476862	0.14385487601476862	0.14385487601476862	0.14385487601476862	0.14385487601476862	0.14385487601476862	0.14385487601476862	0.14385487601476862	0.14385487601476862	0.14385487601476862	0.14385487601476862	0.14385487601476862	0.14385487601476862
0.07281990766790346	0.08328921067252075	0.10003548991134346	0.08069526305071653	0.0723673006061946	0.0806168707785576	0.08316724168655391	0.08288864963781721	0.0956985357173423	0.08099467652016268	0.08193561230326325	0.09658227834665385	0.07435490165528684	0.07816103571109298	0.088129130104316	0.08240935542850361	0.07095370763689893	0.0723440666159023	0.077720486977563	0.09722801706549401	0.10554212573451313	0.11149773940912076	0.09111347040307308	0.07556741214332947	0.09464145500321547	0.07227696734707456	0.06934290562570271	0.06863140817987684	0.11411394970369212	0.08156967854704653	0.09410017648448264	0.08759218544581561	0.09084618096514913	0.09084618096514913	0.09084618096514913	0.09084618096514913	0.09084618096514913	0.09084618096514913	0.09084618096514913	0.09084618096514913	0.09084618096514913	0.09084618096514913	0.09084618096514913	0.09084618096514913	0.09084618096514913	0.09084618096514913	0.09084618096514913	0.09084618096514913	0.09084618096514913	0.09084618096514913
0.18007416618594993	0.2197852249251927	0.0	0.3100355572285068	0.008332171097417884	0.25408622504601835	0.04938685234002426	0.2917439433939772	0.45330833506420015	0.24838834932457068	0.00334144814757994	0.44598504373984305	0.2514157536981313	0.36057537908542847	0.5661813194148158	0.4633783492501221	0.4633783492501221	0.4633783492501221	0.4633783492501221	0.4633783492501221	0.4633783492501221	0.4633783492501221	0.4633783492501221	0.4633783492501221	0.4633783492501221	0.4633783492501221	0.4633783492501221	0.4633783492501221	0.4633783492501221	0.4633783492501221	0.4633783492501221	0.4633783492501221	0.4633783492501221	0.4633783492501221	0.4633783492501221	0.4633783492501221	0.4633783492501221	0.4633783492501221	0.4633783492501221	0.4633783492501221	0.4633783492501221	0.4633783492501221	0.4633783492501221	0.4633783492501221	0.4633783492501221	0.4633783492501221	0.4633783492501221	0.4633783492501221	0.4633783492501221	0.4633783492501221
0.08565485635068577	0.11064674848419365	0.09014223572770816	0.09568533150198512	0.10110671267293361	0.11253554901890708	0.11003348793566185	0.1002655739566974	0.09657550631272781	0.11408547852745878	0.0620401698160353	0.0733823047642115	0.08086949663402213	0.07373250866893338	0.06350969202701219	0.09259037769596563	0.09689043478601868	0.08663438958559769	0.08900087011815647	0.10442917259034842	0.08765627162245015	0.09017020549892797	0.09763431083539814	0.08715072539544687	0.0923925181154225	0.0923925181154225	0.0923925181154225	0.0923925181154225	0.0923925181154225	0.0923925181154225	0.0923925181154225	0.0923925181154225	0.0923925181154225	0.0923925181154225	0.0923925181154225	0.0923925181154225	0.0923925181154225	0.0923925181154225	0.0923925181154225	0.0923925181154225	0.0923925181154225	0.0923925181154225	0.0923925181154225	0.0923925181154225	0.0923925181154225	0.0923925181154225	0.0923925181154225	0.0923925181154225	0.0923925181154225	0.0923925181154225
0.12429969844815829	0.11727362608804244	0.11744361937958021	0.11623493333161726	0.18459675267215564	0.187394473364273	0.147766912569706	0.2264795192681803	0.1524741453225767	0.14050540022385175	0.1322576384029583	0.15405706831663551	0.21138789318448692	0.23034844627547665	0.16098018808463882	0.15887053361284734	0.1464718503372263	0.2103214902111282	0.1899328937905711	0.17070772207991922	0.15653890730986617	0.18433542199086836	0.1666976888317434	0.16408613957072038	0.16539191420123192	0.16539191420123192	0.16539191420123192	0.16539191420123192	0.16539191420123192	0.16539191420123192	0.16539191420123192	0.16539191420123192	0.16539191420123192	0.16539191420123192	0.16539191420123192	0.16539191420123192	0.16539191420123192	0.16539191420123192	0.16539191420123192	0.16539191420123192	0.16539191420123192	0.16539191420123192	0.16539191420123192	0.16539191420123192	0.16539191420123192	0.16539191420123192	0.16539191420123192	0.16539191420123192	0.16539191420123192	0.16539191420123192
0.1477078811555375	0.14495805859142585	0.17028635462810607	0.16335337750210785	0.14238768077260155	0.13107238826530213	0.18133564452789952	0.17079961119924897	0.11439926917886623	0.10813872699051319	0.13485725483702476	0.1391020801511709	0.17881055893164657	0.13679334028385343	0.15278732619037932	0.10800248425414861	0.1271593048266334	0.1285118974360442	0.16177966078327344	0.15335294014966835	0.14391596501967271	0.15963604703461012	0.17137077994393762	0.17192839472631902	0.12849533853275125	0.179468807380992	0.14008801878169205	0.14196388000849638	0.14771518442502857	0.14692787168043348	0.14732152805273102	0.14732152805273102	0.14732152805273102	0.14732152805273102	0.14732152805273102	0.14732152805273102	0.14732152805273102	0.14732152805273102	0.14732152805273102	0.14732152805273102	0.14732152805273102	0.14732152805273102	0.14732152805273102	0.14732152805273102	0.14732152805273102	0.14732152805273102	0.14732152805273102	0.14732152805273102	0.14732152805273102	0.14732152805273102
0.09344396804071661	0.06987748707858232	0.0834374215559819	0.09117408750475647	0.09755652495320155	0.10614748761603188	0.06822613447189156	0.07872184389152533	0.08638456971684588	0.0828084640065894	0.08996589848646976	0.11465904855615633	0.11017884962549342	0.11241894909082487	0.11241894909082487	0.11241894909082487	0.11241894909082487	0.11241894909082487	0.11241894909082487	0.11241894909082487	0.11241894909082487	0.11241894909082487	0.11241894909082487	0.11241894909082487	0.11241894909082487	0.11241894909082487	0.11241894909082487	0.11241894909082487	0.11241894909082487	0.11241894909082487	0.11241894909082487	0.11241894909082487	0.11241894909082487	0.11241894909082487	0.11241894909082487	0.11241894909082487	0.11241894909082487	0.11241894909082487	0.11241894909082487	0.11241894909082487	0.11241894909082487	0.11241894909082487	0.11241894909082487	0.11241894909082487	0.11241894909082487	0.11241894909082487	0.11241894909082487	0.11241894909082487	0.11241894909082487	0.11241894909082487
0.15939995773937668	0.15870322259137518	0.13534963521919013	0.1538845291729527	0.16127194527669186	0.17389597278890553	0.22639319762115856	0.20721593620745712	0.1800861810000496	0.15076865845733392	0.19516657015085215	0.224682720587516	0.09249851690775562	0.14927556886344065	0.14782239305451095	0.1873972856073157	0.1337132317055439	0.16395896342505273	0.1293300178823656	0.13980674552858166	0.19122291691874976	0.1570883367572717	0.12579720323725427	0.14323793378558716	0.1339827456426154	0.13861033971410128	0.13861033971410128	0.13861033971410128	0.13861033971410128	0.13861033971410128	0.13861033971410128	0.13861033971410128	0.13861033971410128	0.13861033971410128	0.13861033971410128	0.13861033971410128	0.13861033971410128	0.13861033971410128	0.13861033971410128	0.13861033971410128	0.13861033971410128	0.13861033971410128	0.13861033971410128	0.13861033971410128	0.13861033971410128	0.13861033971410128	0.13861033971410128	0.13861033971410128	0.13861033971410128	0.13861033971410128
0.056439301209249386	0.11609577789775558	0.07056178714239311	0.08049352524339158	0.0880169157367424	0.10992942791799785	0.11530808689191083	0.10280603116456401	0.09693055949338301	0.09271131334978511	0.10348396877290654	0.06505976653222785	0.1263924010343895	0.10519232509886065	0.12224209356674888	0.09867125049425289	0.08730009104783494	0.10259184371143536	0.08907888509738125	0.11381752661933227	0.06754080388052879	0.09350170042048608	0.07434679303531505	0.11259821333117274	0.0838318041892969	0.17056489990780252	0.1271983520485497	0.1271983520485497	0.1271983520485497	0.1271983520485497	0.1271983520485497	0.1271983520485497	0.1271983520485497	0.1271983520485497	0.1271983520485497	0.1271983520485497	0.1271983520485497	0.1271983520485497	0.1271983520485497	0.1271983520485497	0.1271983520485497	0.1271983520485497	0.1271983520485497	0.1271983520485497	0.1271983520485497	0.1271983520485497	0.1271983520485497	0.1271983520485497	0.1271983520485497	0.1271983520485497
0.12026572711856055	0.1094196767383226	0.09982529535173605	0.17651841673994814	0.20086976654132746	0.17903519007198182	0.10808787961079498	0.17140901485649732	0.10767023419767106	0.0849936312856515	0.15013720612223513	0.1254738136189315	0.10631921108422833	0.1322566945662215	0.15440050069953584	0.15555642899847913	0.1453875745985643	0.035171375879815316	0.0979247729847006	0.06811581545104345	0.07734116704659082	0.1077431075117696	0.13907020458052732	0.15059384698702058	0.16855541982303893	0.15431320801966733	0.16143431392135313	0.16143431392135313	0.16143431392135313	0.16143431392135313	0.16143431392135313	0.16143431392135313	0.16143431392135313	0.16143431392135313	0.16143431392135313	0.16143431392135313	0.16143431392135313	0.16143431392135313	0.16143431392135313	0.16143431392135313	0.16143431392135313	0.16143431392135313	0.16143431392135313	0.16143431392135313	0.16143431392135313	0.16143431392135313	0.16143431392135313	0.16143431392135313	0.16143431392135313	0.16143431392135313
0.06784356621846865	0.08359669825865056	0.07596742556583151	0.09030298876157278	0.08283882230214504	0.06735420316592	0.08108667422324048	0.07720393804872554	0.07428334921977556	0.05535311062612535	0.08705322028895128	0.05450804148129449	0.07031204369618091	0.06749466366931219	0.07615697439796718	0.071850349824067	0.07071790835281404	0.07947456397942512	0.07652330873125174	0.06052080913148511	0.0564262970096043	0.07698414938752007	0.06770827656179712	0.06814061926354689	0.05979986904210847	0.08195425990377972	0.07087706447294409	0.07087706447294409	0.07087706447294409	0.07087706447294409	0.07087706447294409	0.07087706447294409	0.07087706447294409	0.07087706447294409	0.07087706447294409	0.07087706447294409	0.07087706447294409	0.07087706447294409	0.07087706447294409	0.07087706447294409	0.07087706447294409	0.07087706447294409	0.07087706447294409	0.07087706447294409	0.07087706447294409	0.07087706447294409	0.07087706447294409	0.07087706447294409	0.07087706447294409	0.07087706447294409
0.11150685116323371	0.11925912415106761	0.10729144841712825	0.1443131441392552	0.11258133856096914	0.12089666951353706	0.11192056547637139	0.12145839274904865	0.09317372552600443	0.1087193454258616	0.1040080520315655	0.12099597467778625	0.10657084810008745	0.15563246840570755	0.14310998067442238	0.11810726585295951	0.12584165972377662	0.12950915167162974	0.12644450749727387	0.11493972867838992	0.1130963650576511	0.1207672658713674	0.1307938649237206	0.12745741363180377	0.13383462751859787	0.13064602057520083	0.13064602057520083	0.13064602057520083	0.13064602057520083	0.13064602057520083	0.13064602057520083	0.13064602057520083	0.13064602057520083	0.13064602057520083	0.13064602057520083	0.13064602057520083	0.13064602057520083	0.13064602057520083	0.13064602057520083	0.13064602057520083	0.13064602057520083	0.13064602057520083	0.13064602057520083	0.13064602057520083	0.13064602057520083	0.13064602057520083	0.13064602057520083	0.13064602057520083	0.13064602057520083	0.13064602057520083
0.12237331578765398	0.14334530863482067	0.19310873790208602	0.2122900359537042	0.1747377559288098	0.1788801108472696	0.18223061025190398	0.16732308744728136	0.14520556742294682	0.14921408104073958	0.12408081057854667	0.18783644216429204	0.1409098942832044	0.14511973375804924	0.19795727360895105	0.14705236068512198	0.13390937329904706	0.18750106162145555	0.16885224384139486	0.2129182237609181	0.17572975037779504	0.1762625860261783	0.18266079951753975	0.18410212462696413	0.1291200500979299	0.15661108736244703	0.15661108736244703	0.15661108736244703	0.15661108736244703	0.15661108736244703	0.15661108736244703	0.15661108736244703	0.15661108736244703	0.15661108736244703	0.15661108736244703	0.15661108736244703	0.15661108736244703	0.15661108736244703	0.15661108736244703	0.15661108736244703	0.15661108736244703	0.15661108736244703	0.15661108736244703	0.15661108736244703	0.15661108736244703	0.15661108736244703	0.15661108736244703	0.15661108736244703	0.15661108736244703	0.15661108736244703
0.08630888132138032	0.0850457877915004	0.0761649194185338	0.10188016412456358	0.09177107991803493	0.09856912619634621	0.0863000741349823	0.0681240670736532	0.08281447309487718	0.08921764182198881	0.08249597940563323	0.08276715113616552	0.064964940091342	0.0944496906330888	0.07143808590277154	0.09244767270515052	0.09559968576061287	0.08206414184826374	0.09826163595599463	0.08176433252645722	0.08387788639251258	0.07012503182209515	0.08356658157329178	0.08540222485258984	0.05462738370253268	0.07001480427756127	0.07001480427756127	0.07001480427756127	0.07001480427756127	0.07001480427756127	0.07001480427756127	0.07001480427756127	0.07001480427756127	0.07001480427756127	0.07001480427756127	0.07001480427756127	0.07001480427756127	0.07001480427756127	0.07001480427756127	0.07001480427756127	0.07001480427756127	0.07001480427756127	0.07001480427756127	0.07001480427756127	0.07001480427756127	0.07001480427756127	0.07001480427756127	0.07001480427756127	0.07001480427756127	0.07001480427756127
0.12283863066587129	0.11195290249729109	0.13312961040172872	0.15784164365388195	0.18156644274430495	0.15562279635861812	0.15746846627832142	0.13751876811017003	0.13228659303010992	0.1603954929453733	0.15427621953036036	0.1736683463130167	0.1439795554107071	0.10576066796284624	0.12420745031235506	0.16226082209777198	0.20040761166317858	0.15379715752985113	0.13977223055900329	0.3016208092740328	0.22069651991651804	0.22069651991651804	0.22069651991651804	0.22069651991651804	0.22069651991651804	0.22069651991651804	0.22069651991651804	0.22069651991651804	0.22069651991651804	0.22069651991651804	0.22069651991651804	0.22069651991651804	0.22069651991651804	0.22069651991651804	0.22069651991651804	0.22069651991651804	0.22069651991651804	0.22069651991651804	0.22069651991651804	0.22069651991651804	0.22069651991651804	0.22069651991651804	0.22069651991651804	0.22069651991651804	0.22069651991651804	0.22069651991651804	0.22069651991651804	0.22069651991651804	0.22069651991651804	0.22069651991651804
0.05982044740429022	0.07642088347882518	0.07235916773332471	0.06629026436989628	0.06536053600794203	0.07316278051967809	0.08808835939554908	0.06182317887159527	0.07930112563868431	0.06805500970275619	0.07945397288493333	0.07690562515767942	0.06361480163936131	0.07570326136460988	0.08002974041742282	0.06727148017042213	0.10829531271428629	0.07864497435368913	0.06781403099899011	0.07340822605580767	0.07061112852739888	0.07061112852739888	0.07061112852739888	0.07061112852739888	0.07061112852739888	0.07061112852739888	0.07061112852739888	0.07061112852739888	0.07061112852739888	0.07061112852739888	0.07061112852739888	0.07061112852739888	0.07061112852739888	0.07061112852739888	0.07061112852739888	0.07061112852739888	0.07061112852739888	0.07061112852739888	0.07061112852739888	0.07061112852739888	0.07061112852739888	0.07061112852739888	0.07061112852739888	0.07061112852739888	0.07061112852739888	0.07061112852739888	0.07061112852739888	0.07061112852739888	0.07061112852739888	0.07061112852739888
0.08373987991179276	0.1355403271730898	0.17397767156739202	0.11083416607564979	0.3125362513922926	0.2374848665677359	0.23800665199338797	0.11891907277309113	0.18154817631438633	0.22621789603642656	0.20036188586076398	0.14384623646516315	0.17767937245362245	0.26392494050658405	0.17664831366550532	0.23774462158843696	0.16704639165268706	0.17054780146053602	0.21690403597583457	0.2866683528996041	0.14753366906946483	0.24464474934235284	0.14817504418673266	0.15604084255877218	0.1252482444605881	0.2868563354498464	0.2743949288868902	0.2806256321683683	0.2806256321683683	0.2806256321683683	0.2806256321683683	0.2806256321683683	0.2806256321683683	0.2806256321683683	0.2806256321683683	0.2806256321683683	0.2806256321683683	0.2806256321683683	0.2806256321683683	0.2806256321683683	0.2806256321683683	0.2806256321683683	0.2806256321683683	0.2806256321683683	0.2806256321683683	0.2806256321683683	0.2806256321683683	0.2806256321683683	0.2806256321683683	0.2806256321683683
0.16086029420593895	0.17044459767688458	0.22127675901411203	0.18502231326423016	0.17602875833609222	0.19349519052231215	0.18553240029485063	0.1766304921212311	0.20707693428311985	0.13825347980923625	0.18338185501767817	0.21829527567150314	0.16982015874493542	0.12025434547251844	0.14627002801616465	0.18092210283127472	0.14686056286928414	0.13224178310331816	0.17680437678794655	0.14855598463927647	0.15070919725198423	0.224439193173034	0.16408541065435206	0.20751624187636727	0.18580082626535968	0.18580082626535968	0.18580082626535968	0.18580082626535968	0.18580082626535968	0.18580082626535968	0.18580082626535968	0.18580082626535968	0.18580082626535968	0.18580082626535968	0.18580082626535968	0.18580082626535968	0.18580082626535968	0.18580082626535968	0.18580082626535968	0.18580082626535968	0.18580082626535968	0.18580082626535968	0.18580082626535968	0.18580082626535968	0.18580082626535968	0.18580082626535968	0.18580082626535968	0.18580082626535968	0.18580082626535968	0.18580082626535968
0.13855018098845387	0.14056728135448743	0.1354074420438358	0.14451564216320748	0.12843115057084187	0.12615652296183102	0.15579288975016728	0.11018875992399665	0.15846612001751148	0.12755753360275232	0.13791459561279357	0.1733255135905633	0.09043757468737088	0.12173928801438805	0.1811061470743697	0.15636496409494907	0.167868152672533	0.16394860148095505	0.11565179407318252	0.09903598955471742	0.13531228895920613	0.1636893662067981	0.1302056380804564	0.1659293073159934	0.13509473671002573	0.15492446296184925	0.1450095998359375	0.1450095998359375	0.1450095998359375	0.1450095998359375	0.1450095998359375	0.1450095998359375	0.1450095998359375	0.1450095998359375	0.1450095998359375	0.1450095998359375	0.1450095998359375	0.1450095998359375	0.1450095998359375	0.1450095998359375	0.1450095998359375	0.1450095998359375	0.1450095998359375	0.1450095998359375	0.1450095998359375	0.1450095998359375	0.1450095998359375	0.1450095998359375	0.1450095998359375	0.1450095998359375
0.24926584969536056	0.16295715654025977	0.22494379887040658	0.2397983417332692	0.2645143593891644	0.26739895529982866	0.20858615828732033	0.2686895669638758	0.24816062962601393	0.20592891477015615	0.26568404292841863	0.2843699618582556	0.27943284937247553	0.16992277655931395	0.26305907289583086	0.25169911953540847	0.26823342854318777	0.18667448793585562	0.2812581855304801	0.21743881850831784	0.27938438765776924	0.21490456733720864	0.21580556967918915	0.2153550685081989	0.2153550685081989	0.2153550685081989	0.2153550685081989	0.2153550685081989	0.2153550685081989	0.2153550685081989	0.2153550685081989	0.2153550685081989	0.2153550685081989	0.2153550685081989	0.2153550685081989	0.2153550685081989	0.2153550685081989	0.2153550685081989	0.2153550685081989	0.2153550685081989	0.2153550685081989	0.2153550685081989	0.2153550685081989	0.2153550685081989	0.2153550685081989	0.2153550685081989	0.2153550685081989	0.2153550685081989	0.2153550685081989	0.2153550685081989
0.09766392212606181	0.08873202322182652	0.11593363781134747	0.13453796038188232	0.1182626761706299	0.10916584077325253	0.10984299750601952	0.1293619259238715	0.09597746015064242	0.11590447581486023	0.1292548189156205	0.11216610068183107	0.08962699131967992	0.1170322798523024	0.1229783021170381	0.11541353729116288	0.12651001022772487	0.10810187182043644	0.11765328010948704	0.08896743658989954	0.13900506153114398	0.11398624906052177	0.11398624906052177	0.11398624906052177	0.11398624906052177	0.11398624906052177	0.11398624906052177	0.11398624906052177	0.11398624906052177	0.11398624906052177	0.11398624906052177	0.11398624906052177	0.11398624906052177	0.11398624906052177	0.11398624906052177	0.11398624906052177	0.11398624906052177	0.11398624906052177	0.11398624906052177	0.11398624906052177	0.11398624906052177	0.11398624906052177	0.11398624906052177	0.11398624906052177	0.11398624906052177	0.11398624906052177	0.11398624906052177	0.11398624906052177	0.11398624906052177	0.11398624906052177
0.07997895551043865	0.1005394210423152	0.10745413355444834	0.10792214512243577	0.1016933728240571	0.1269514914105347	0.13351274866606114	0.11467900529223048	0.11169157250653494	0.10532452216729804	0.11041239722827131	0.10756186918105419	0.08679778530805664	0.10695079384511076	0.09406208832167157	0.10752668692529643	0.13543108634481382	0.14633827671585906	0.121691492261009	0.08586441444636536	0.09661735285933153	0.090571316846057	0.1210293179048168	0.08591549150083849	0.10100850946469417	0.14058079676571744	0.11586436615355042	0.09739259725044176	0.11734387495091067	0.12460524138329786	0.11547993289106491	0.13110508527902057	0.2234045805254998	0.17725483290226018	0.17725483290226018	0.17725483290226018	0.17725483290226018	0.17725483290226018	0.17725483290226018	0.17725483290226018	0.17725483290226018	0.17725483290226018	0.17725483290226018	0.17725483290226018	0.17725483290226018	0.17725483290226018	0.17725483290226018	0.17725483290226018	0.17725483290226018	0.17725483290226018
0.11790165293065481	0.09876907369551076	0.09782430928395557	0.09964134463741199	0.11632839436363139	0.1090282534395366	0.09564947568662273	0.10442567955112532	0.09729552125868243	0.1017743975355234	0.0932180810814317	0.0867851082141476	0.08170345457263715	0.12466185788538874	0.08291275766123907	0.09763633823226081	0.11361269429304427	0.0891641706328228	0.09704932784676827	0.12458043099495524	0.1145787858683344	0.120654025607369	0.0848605538576005	0.10106489980224403	0.10036939401367174	0.08972288600019154	0.09886441513704713	0.11187160344782766	0.10565940478978325	0.11142951658289092	0.1104999196208215	0.11817334756642427	0.10224936019070369	0.11021135387856398	0.11021135387856398	0.11021135387856398	0.11021135387856398	0.11021135387856398	0.11021135387856398	0.11021135387856398	0.11021135387856398	0.11021135387856398	0.11021135387856398	0.11021135387856398	0.11021135387856398	0.11021135387856398	0.11021135387856398	0.11021135387856398	0.11021135387856398	0.11021135387856398
0.11335174822571756	0.1203888192922745	0.13068289238110625	0.11301370297740561	0.11839708478306851	0.11382871283289005	0.1291914833892335	0.10505899397941432	0.13455432216686125	0.07940010732056495	0.11885149554481819	0.13743975251202106	0.17085171945125951	0.12695871878915585	0.12396036718601698	0.10740570218539802	0.1148186746445919	0.1378530630165639	0.1343751948421839	0.12487675454379278	0.10455288079812582	0.1147148176709593	0.1147148176709593	0.1147148176709593	0.1147148176709593	0.1147148176709593	0.1147148176709593	0.1147148176709593	0.1147148176709593	0.1147148176709593	0.1147148176709593	0.1147148176709593	0.1147148176709593	0.1147148176709593	0.1147148176709593	0.1147148176709593	0.1147148176709593	0.1147148176709593	0.1147148176709593	0.1147148176709593	0.1147148176709593	0.1147148176709593	0.1147148176709593	0.1147148176709593	0.1147148176709593	0.1147148176709593	0.1147148176709593	0.1147148176709593	0.1147148176709593	0.1147148176709593
0.058335425909255	0.10020358586927143	0.11099025258830653	0.08287882842125315	0.09840948901190129	0.09765847985951909	0.09261507892278889	0.07594870550500984	0.0791965830170104	0.07906462455541334	0.10896839496124078	0.07412277846726034	0.08209818708501218	0.08826985201180065	0.08174087744364504	0.08010206752462058	0.10267412958399727	0.09269796199053322	0.07081560924949903	0.11565235935024169	0.08846694077609941	0.13821781397714902	0.09296513755595902	0.06907759118538964	0.08102136437067434	0.08102136437067434	0.08102136437067434	0.08102136437067434	0.08102136437067434	0.08102136437067434	0.08102136437067434	0.08102136437067434	0.08102136437067434	0.08102136437067434	0.08102136437067434	0.08102136437067434	0.08102136437067434	0.08102136437067434	0.08102136437067434	0.08102136437067434	0.08102136437067434	0.08102136437067434	0.08102136437067434	0.08102136437067434	0.08102136437067434	0.08102136437067434	0.08102136437067434	0.08102136437067434	0.08102136437067434	0.08102136437067434
0.12088650589611839	0.1501283578986004	0.13360841252079525	0.1212898966244356	0.15586657014284977	0.1398817394965284	0.14888051769129657	0.12159997648581056	0.12076737174989957	0.09404811312823684	0.20780494447577	0.12508448134921574	0.14565390571430728	0.130858419333648	0.14323575222797974	0.14480564745790514	0.17880392610278664	0.15352089791817192	0.13817337007797728	0.1483989473946117	0.14673640013437966	0.16787803533662568	0.18783227401522545	0.1341576937983985	0.1538069281187026	0.16834108489415717	0.1610740065064299	0.1610740065064299	0.1610740065064299	0.1610740065064299	0.1610740065064299	0.1610740065064299	0.1610740065064299	0.1610740065064299	0.1610740065064299	0.1610740065064299	0.1610740065064299	0.1610740065064299	0.1610740065064299	0.1610740065064299	0.1610740065064299	0.1610740065064299	0.1610740065064299	0.1610740065064299	0.1610740065064299	0.1610740065064299	0.1610740065064299	0.1610740065064299	0.1610740065064299	0.1610740065064299
0.07066797949056859	0.09771123751818271	0.09531811770202309	0.09652292222057238	0.08208986111932297	0.08926913692543051	0.07537615658486783	0.09008745468368157	0.09049059237687063	0.10742401871691568	0.1238789156314154	0.09029895288113775	0.11269670667217208	0.0844967108265878	0.09239117247992336	0.07464623292074132	0.08242540499700134	0.1006558618771619	0.08278531849417718	0.09730387262956232	0.09004459556186975	0.09004459556186975	0.09004459556186975	0.09004459556186975	0.09004459556186975	0.09004459556186975	0.09004459556186975	0.09004459556186975	0.09004459556186975	0.09004459556186975	0.09004459556186975	0.09004459556186975	0.09004459556186975	0.09004459556186975	0.09004459556186975	0.09004459556186975	0.09004459556186975	0.09004459556186975	0.09004459556186975	0.09004459556186975	0.09004459556186975	0.09004459556186975	0.09004459556186975	0.09004459556186975	0.09004459556186975	0.09004459556186975	0.09004459556186975	0.09004459556186975	0.09004459556186975	0.09004459556186975
0.0869802772267512	0.10594700851157653	0.12289903782688892	0.08912122322065329	0.0960566973027394	0.08235976984003304	0.10299096557334746	0.09446004464831853	0.12289402815070226	0.10038388697781499	0.09514414587721921	0.11943037161452942	0.08162358950717827	0.09275544758290273	0.10167380348023196	0.07538858498032887	0.09708956200915012	0.08315723566090606	0.0762587137997858	0.08165336357058472	0.08485758468284237	0.1037464933502164	0.0943020390165294	0.0943020390165294	0.0943020390165294	0.0943020390165294	0.0943020390165294	0.0943020390165294	0.0943020390165294	0.0943020390165294	0.0943020390165294	0.0943020390165294	0.0943020390165294	0.0943020390165294	0.0943020390165294	0.0943020390165294	0.0943020390165294	0.0943020390165294	0.0943020390165294	0.0943020390165294	0.0943020390165294	0.0943020390165294	0.0943020390165294	0.0943020390165294	0.0943020390165294	0.0943020390165294	0.0943020390165294	0.0943020390165294	0.0943020390165294	0.0943020390165294
0.16771011724901924	0.19822132436135784	0.1472115257480096	0.13288136379987026	0.1654445859006435	0.20989979660547287	0.18004727341204324	0.21503850999469148	0.15857344455163272	0.16627330531488035	0.1375524369060107	0.1408646588039823	0.1442161479937563	0.2085246799451794	0.11599212670910623	0.12999050809513532	0.14171509648806724	0.15214280012083203	0.16792787212559568	0.20822234120367564	0.18807510666463567	0.18807510666463567	0.18807510666463567	0.18807510666463567	0.18807510666463567	0.18807510666463567	0.18807510666463567	0.18807510666463567	0.18807510666463567	0.18807510666463567	0.18807510666463567	0.18807510666463567	0.18807510666463567	0.18807510666463567	0.18807510666463567	0.18807510666463567	0.18807510666463567	0.18807510666463567	0.18807510666463567	0.18807510666463567	0.18807510666463567	0.18807510666463567	0.18807510666463567	0.18807510666463567	0.18807510666463567	0.18807510666463567	0.18807510666463567	0.18807510666463567	0.18807510666463567	0.18807510666463567
0.15018094600505086	0.17114337818452577	0.18443073962714676	0.1389421100479404	0.14992711757166516	0.18718751237227477	0.17995153704404734	0.16093727778081054	0.19026271644046405	0.1806659406634888	0.15611265541700628	0.16409921467828717	0.18027576230863074	0.19867627535982582	0.15361655795020024	0.19259552205416117	0.14567901821824472	0.1689214774434335	0.16957373511280416	0.18126492436537184	0.144455377049527	0.18564685281953935	0.16489194654432368	0.1752693996819315	0.1752693996819315	0.1752693996819315	0.1752693996819315	0.1752693996819315	0.1752693996819315	0.1752693996819315	0.1752693996819315	0.1752693996819315	0.1752693996819315	0.1752693996819315	0.1752693996819315	0.1752693996819315	0.1752693996819315	0.1752693996819315	0.1752693996819315	0.1752693996819315	0.1752693996819315	0.1752693996819315	0.1752693996819315	0.1752693996819315	0.1752693996819315	0.1752693996819315	0.1752693996819315	0.1752693996819315	0.1752693996819315	0.1752693996819315
0.14522115949226025	0.1392285148476865	0.1571867801504584	0.11306362736242495	0.1626015124308599	0.12061579451393331	0.20406019605537457	0.15460456071987183	0.14224551442543973	0.17095206493166828	0.15439218902421153	0.13781139854905017	0.10433328066437589	0.16717145552467055	0.14758648070724836	0.1545571355177316	0.16927980620606586	0.18247156690998778	0.11403526767757474	0.139267667153504	0.14033986363084022	0.12575734366186347	0.13304860364635185	0.13304860364635185	0.13304860364635185	0.13304860364635185	0.13304860364635185	0.13304860364635185	0.13304860364635185	0.13304860364635185	0.13304860364635185	0.13304860364635185	0.13304860364635185	0.13304860364635185	0.13304860364635185	0.13304860364635185	0.13304860364635185	0.13304860364635185	0.13304860364635185	0.13304860364635185	0.13304860364635185	0.13304860364635185	0.13304860364635185	0.13304860364635185	0.13304860364635185	0.13304860364635185	0.13304860364635185	0.13304860364635185	0.13304860364635185	0.13304860364635185
0.12109110106155248	0.16536666639137634	0.1610753665153635	0.14901145492901724	0.14752300544979308	0.12813162457416796	0.13691078379767813	0.1628794442885805	0.14388987414304258	0.1641826454551971	0.164942638070273	0.143477006649189	0.13373406864927198	0.15019568445563516	0.1506671910452764	0.1447436812107459	0.15497548612955953	0.15958147433037767	0.15980413325638282	0.14455222453574368	0.14551443614307813	0.11528090315716974	0.16347244010211717	0.14244203892294133	0.16738199540003076	0.15863477003128848	0.1619785461709539	0.1231130351815384	0.1429087667423099	0.1584669652202633	0.18186333190791953	0.1701651485640914	0.1701651485640914	0.1701651485640914	0.1701651485640914	0.1701651485640914	0.1701651485640914	0.1701651485640914	0.1701651485640914	0.1701651485640914	0.1701651485640914	0.1701651485640914	0.1701651485640914	0.1701651485640914	0.1701651485640914	0.1701651485640914	0.1701651485640914	0.1701651485640914	0.1701651485640914	0.1701651485640914
0.10592346749318157	0.11025601221253357	0.10872636001435514	0.11795459906294939	0.11873713274118419	0.10760965366105602	0.10461004063699271	0.11920620726688315	0.09415809194409458	0.0890696846564355	0.12020580583747513	0.12790058349020486	0.1070738795137673	0.09541105011159803	0.0767443151282824	0.09032549774905563	0.11645003894520832	0.12720109688939704	0.09777643412571621	0.09791022862533523	0.10351607625584089	0.095026675718797	0.11857389280672391	0.09141252483589934	0.13788735193216073	0.07726683330122709	0.11526897267710373	0.09562201510257633	0.11439904137371573	0.09006746516255477	0.12496546075765332	0.10751646296010405	0.10751646296010405	0.10751646296010405	0.10751646296010405	0.10751646296010405	0.10751646296010405	0.10751646296010405	0.10751646296010405	0.10751646296010405	0.10751646296010405	0.10751646296010405	0.10751646296010405	0.10751646296010405	0.10751646296010405	0.10751646296010405	0.10751646296010405	0.10751646296010405	0.10751646296010405	0.10751646296010405
0.10773992348879793	0.1048195379521931	0.18937112255321617	0.13414035410612543	0.15278875326515554	0.11005477132209007	0.1430673342618435	0.13873307106556165	0.15783555581818826	0.1145942455352066	0.14027293588358586	0.1701296152434254	0.13824543547153245	0.17382164937227507	0.1784084124484493	0.1650050724894555	0.13878071918181314	0.14180436863135001	0.1577724367617519	0.14022047842682922	0.13945291001620838	0.1398366942215188	0.1398366942215188	0.1398366942215188	0.1398366942215188	0.1398366942215188	0.1398366942215188	0.1398366942215188	0.1398366942215188	0.1398366942215188	0.1398366942215188	0.1398366942215188	0.1398366942215188	0.1398366942215188	0.1398366942215188	0.1398366942215188	0.1398366942215188	0.1398366942215188	0.1398366942215188	0.1398366942215188	0.1398366942215188	0.1398366942215188	0.1398366942215188	0.1398366942215188	0.1398366942215188	0.1398366942215188	0.1398366942215188	0.1398366942215188	0.1398366942215188	0.1398366942215188
0.7185627033557269	0.7077204562308761	0.6939126184577347	0.9940154490938093	0.3578084557391511	0.0	0.03399098150328506	0.6961702712092915	0.8765723404795583	0.8586385652849101	0.8011401052914988	0.8823471807696739	0.5363501369801237	0.0339661975770861	1.2782075751887245	0.0	1.175716978565067	0.8594226033186652	1.2025970804303214	0.8186834484484753	1.1850636474351943	1.0018735479418348	1.0018735479418348	1.0018735479418348	1.0018735479418348	1.0018735479418348	1.0018735479418348	1.0018735479418348	1.0018735479418348	1.0018735479418348	1.0018735479418348	1.0018735479418348	1.0018735479418348	1.0018735479418348	1.0018735479418348	1.0018735479418348	1.0018735479418348	1.0018735479418348	1.0018735479418348	1.0018735479418348	1.0018735479418348	1.0018735479418348	1.0018735479418348	1.0018735479418348	1.0018735479418348	1.0018735479418348	1.0018735479418348	1.0018735479418348	1.0018735479418348	1.0018735479418348
0.20345758404224118	0.17941167150488624	0.13183518634192937	0.14777488367866945	0.15032030472183278	0.15478110406802878	0.19822606861943906	0.1743158544192211	0.17694104510775316	0.13142530995459428	0.17027150706713345	0.16875108915580064	0.12952794463540965	0.09881020811546033	0.1628576323070671	0.15236921313406593	0.16504813691297224	0.15361169465461338	0.14306448791235368	0.131946848587012	0.13146244663881707	0.1738800292719648	0.11416359079810777	0.1865210918327747	0.17715630394735202	0.19314863132407684	0.18219056703573733	0.1341899518714326	0.20051495842020667	0.16735245514581965	0.16735245514581965	0.16735245514581965	0.16735245514581965	0.16735245514581965	0.16735245514581965	0.16735245514581965	0.16735245514581965	0.16735245514581965	0.16735245514581965	0.16735245514581965	0.16735245514581965	0.16735245514581965	0.16735245514581965	0.16735245514581965	0.16735245514581965	0.16735245514581965	0.16735245514581965	0.16735245514581965	0.16735245514581965	0.16735245514581965
0.09457794490866664	0.13790684166163733	0.09215940035339801	0.13302066858006464	0.10610942690885009	0.11159463841178256	0.12312441869699427	0.10591251180086417	0.10194223816514905	0.15992291750729123	0.11146515007178723	0.1566808010781165	0.15838171098412535	0.12661040609963653	0.1236684348539844	0.1063934045651599	0.10347962026181304	0.13875109688908324	0.12877998713290892	0.11430499705510573	0.10810321987698271	0.10322745040825727	0.12856057426300377	0.12310567079701791	0.1308505764184873	0.11026092693706889	0.11644787740879567	0.10729124074989588	0.12166658286546132	0.13439000443499977	0.1265294160924229	0.1096222377827725	0.11022854081132234	0.08589040233770157	0.13805655833998437	0.11197348033884295	0.11197348033884295	0.11197348033884295	0.11197348033884295	0.11197348033884295	0.11197348033884295	0.11197348033884295	0.11197348033884295	0.11197348033884295	0.11197348033884295	0.11197348033884295	0.11197348033884295	0.11197348033884295	0.11197348033884295	0.11197348033884295
0.08388902383424282	0.09167396076276739	0.1091649164842167	0.06430246446445116	0.0980621597686095	0.10782737366054666	0.0743851561615767	0.08984528851835531	0.08630269351865032	0.0868835086484831	0.08151930898302155	0.09400866013236615	0.08645364976135539	0.09349665672354047	0.06684076113148285	0.09195957100016872	0.09519374277218681	0.09317955121858021	0.11024289475189492	0.11315925480470576	0.09100853819896944	0.14852233365593587	0.129098114227155	0.08171631718755758	0.13149198028216463	0.08995502287942592	0.11171780254014071	0.15613835756991398	0.11943943124844184	0.07536590734772734	0.10389888558138077	0.11023935721695571	0.10477743895223969	0.08930300790975078	0.0864326728914394	0.08314708452517999	0.08236338854496324	0.07408817735225902	0.09846364177025375	0.11003687770081778	0.10425025973553577	0.10425025973553577	0.10425025973553577	0.10425025973553577	0.10425025973553577	0.10425025973553577	0.10425025973553577	0.10425025973553577	0.10425025973553577	0.10425025973553577
0.12153687997161051	0.10329978309719347	0.17479275375136147	0.1384528542126145	0.12824351727474792	0.14846612665997777	0.11247347507216345	0.1439871988738353	0.11715802650407604	0.12850640417731593	0.1419920345030879	0.11814928485228926	0.1257625081226124	0.10963607659622576	0.12590433357751607	0.1240279860829935	0.1449508668618706	0.1357082555163965	0.14506596096943683	0.14984182455395276	0.12134379291957097	0.08523347723173436	0.14352141304395466	0.14437927612423726	0.1189249586352391	0.13165211737973817	0.13165211737973817	0.13165211737973817	0.13165211737973817	0.13165211737973817	0.13165211737973817	0.13165211737973817	0.13165211737973817	0.13165211737973817	0.13165211737973817	0.13165211737973817	0.13165211737973817	0.13165211737973817	0.13165211737973817	0.13165211737973817	0.13165211737973817	0.13165211737973817	0.13165211737973817	0.13165211737973817	0.13165211737973817	0.13165211737973817	0.13165211737973817	0.13165211737973817	0.13165211737973817	0.13165211737973817
0.1334254227520308	0.1334556393809329	0.12569783437813817	0.10148654904662864	0.09451464683628451	0.11427808188667958	0.10943418746308176	0.12167096170741289	0.1063472795907154	0.11107418251393072	0.11420907878706618	0.14170426788559573	0.09802070200198336	0.10292813387059796	0.08764288218133352	0.12600371173276992	0.11734218736441254	0.1493813614301093	0.12829625404198403	0.12948579660465487	0.12347642111703694	0.08668055604080042	0.10876252808530343	0.130248740533596	0.1273254710574791	0.09699880601976175	0.1383205856330101	0.11653514704979245	0.13505007975626532	0.11260417537408803	0.13749054076091813	0.12504735806750306	0.12504735806750306	0.12504735806750306	0.12504735806750306	0.12504735806750306	0.12504735806750306	0.12504735806750306	0.12504735806750306	0.12504735806750306	0.12504735806750306	0.12504735806750306	0.12504735806750306	0.12504735806750306	0.12504735806750306	0.12504735806750306	0.12504735806750306	0.12504735806750306	0.12504735806750306	0.12504735806750306
0.3421140292848421	0.8192783529395281	0.30270838789908255	0.36716743658079376	0.6074769588359308	0.5267110843506994	0.5577644871563345	0.46807146015381496	0.49554916302242596	0.4749172166283238	0.4609026175405648	0.45713570915838286	0.19408992150555238	0.08493669301425273	0.3963851557504689	0.449250133603382	0.5613288942336156	0.6103812034576606	0.5722587766652244	0.6043079941888689	0.4074339847826189	0.4671667549532985	0.343089037962237	0.04981509769009745	0.3813681410956353	0.013725579237561389	0.19754686016659834	0.19754686016659834	0.19754686016659834	0.19754686016659834	0.19754686016659834	0.19754686016659834	0.19754686016659834	0.19754686016659834	0.19754686016659834	0.19754686016659834	0.19754686016659834	0.19754686016659834	0.19754686016659834	0.19754686016659834	0.19754686016659834	0.19754686016659834	0.19754686016659834	0.19754686016659834	0.19754686016659834	0.19754686016659834	0.19754686016659834	0.19754686016659834	0.19754686016659834	0.19754686016659834
0.07236398317235428	0.08839776864581664	0.065809232483878	0.07608696067312196	0.09718719223140045	0.07384576364794278	0.08184867732226368	0.08018525137844451	0.08346711601385141	0.0953980440910767	0.11051478551054639	0.10117675002704427	0.08779859230997769	0.08367724125440049	0.08765053614765532	0.08289855469990745	0.09030509677005233	0.08426203767097752	0.07600857814026854	0.08690354088434518	0.09846830465202494	0.0930575937203743	0.07715100958609714	0.08510430165323571	0.08510430165323571	0.08510430165323571	0.08510430165323571	0.08510430165323571	0.08510430165323571	0.08510430165323571	0.08510430165323571	0.08510430165323571	0.08510430165323571	0.08510430165323571	0.08510430165323571	0.08510430165323571	0.08510430165323571	0.08510430165323571	0.08510430165323571	0.08510430165323571	0.08510430165323571	0.08510430165323571	0.08510430165323571	0.08510430165323571	0.08510430165323571	0.08510430165323571	0.08510430165323571	0.08510430165323571	0.08510430165323571	0.08510430165323571
0.11060005657360857	0.1542000402966914	0.12998905654527734	0.11540771217332081	0.12679026407644836	0.12906827610793498	0.11755016835874867	0.15127794145820428	0.1276548744545547	0.1247516634699166	0.13013364363633334	0.14861779748512247	0.12967678359783377	0.11718467327281873	0.1300358181183517	0.1314191075561913	0.12224051940789678	0.16231779191379106	0.11873134432272692	0.12182961380559337	0.13916100391368116	0.14086874649137324	0.16294471236791908	0.13805980527578884	0.12870047327064552	0.15383736306061901	0.13392173303937205	0.1463091369176375	0.15846967004955953	0.13150901510515722	0.1801203712318668	0.15581469316851201	0.15581469316851201	0.15581469316851201	0.15581469316851201	0.15581469316851201	0.15581469316851201	0.15581469316851201	0.15581469316851201	0.15581469316851201	0.15581469316851201	0.15581469316851201	0.15581469316851201	0.15581469316851201	0.15581469316851201	0.15581469316851201	0.15581469316851201	0.15581469316851201	0.15581469316851201	0.15581469316851201
0.18166472814629306	0.3529845985249062	0.313213681810685	0.3665802880386179	0.22878206731808912	0.31880256180044825	0.316255099096578	0.2101835673817033	0.277853620774854	0.2501007699942461	0.24792892423523608	0.20760398070341746	0.3093686825021304	0.07578278741935034	0.42886262874536585	0.33792115484682883	0.2518165059035308	0.2725244936929266	0.07427428115043747	0.4564199985442843	0.2935687264139536	0.34919140423290973	0.24418949498706244	0.27521399345283454	0.18344607267482632	0.04797816155139979	0.23007691603359018	0.3679501957044012	0.19675941966388305	0.2801880892596853	0.2844528069787677	0.4029827984346672	0.2254945709021601	0.2985759246137613	0.3979140228117111	0.2642378163325139	0.20226179190333612	0.47990294308285847	0.3410823674930973	0.3410823674930973	0.3410823674930973	0.3410823674930973	0.3410823674930973	0.3410823674930973	0.3410823674930973	0.3410823674930973	0.3410823674930973	0.3410823674930973	0.3410823674930973	0.3410823674930973
0.19035408388640424	0.14986981015890316	0.1562407573036567	0.18929119026742944	0.13220992282222932	0.10790289196134313	0.16659762308485626	0.3467177741648924	0.20216626641615107	0.2953246233873661	0.30726844995213687	0.24354161071112315	0.4355809571217368	0.21662335916957526	0.41943669453473625	0.43589750487626633	0.3546385359425493	0.3408446994842593	0.30862109402486215	0.43163495406264807	0.3590773381647901	0.36983171787291086	0.3415068032818015	0.3702512562813762	0.37803836615566766	0.3452761866967488	0.3132510600954622	0.26123933856322057	0.4467141777585931	0.4485402363540172	0.2680026104283533	0.3772110567515484	0.3042628871937606	0.4466093805079486	0.3121897829134175	0.4319835608552541	0.3426567050469982	0.36917796658493857	0.2771640781957616	0.3459809861375586	0.4090731367265949	0.3091525542972277	0.2530324008544734	0.34552259234934996	0.2992774966019117	0.2992774966019117	0.2992774966019117	0.2992774966019117	0.2992774966019117	0.2992774966019117
0.08088799322807415	0.07545973381169259	0.06453537887634789	0.052784269396992635	0.07610483975969139	0.04918918435960504	0.05638548317041399	0.06070675176533565	0.12288901478440126	0.0971932743862044	0.09296798749348918	0.047648292435851676	0.10440518025016735	0.07945924341178241	0.07625088595683245	0.0006108705718877906	0.07028822395733561	0.08337203582107411	0.1406612337572542	0.07716157995402123	0.10431536959575487	0.08333881736371586	0.07537915277575216	0.09045817535308466	0.1381165213923688	0.05722706315521363	0.04984913412075566	0.00661207533937416	0.10371509228320883	0.07199275635326553	0.05093438849756758	0.03467652998112371	0.05466606658787715	0.049830162820327435	0.05073894007991924	0.13626122911012706	0.07840520376203765	0.13031828213484778	0.09144667278365613	0.10059674243733732	0.14359496565455707	0.1866962134611766	0.15609809654368442	0.1465438822847086	0.18862293456740062	0.1675834084260546	0.1675834084260546	0.1675834084260546	0.1675834084260546	0.1675834084260546
0.16177292532790608	0.2354328364285884	0.18634193057187537	0.20316275620928873	0.17505908601165643	0.21889229790526646	0.24095889519837302	0.22156606954554217	0.181195123187142	0.20019901373874194	0.2472764175306963	0.2093518341204241	0.14769760988957115	0.1870541891408276	0.13920959293428747	0.20400758004601421	0.1991099545864724	0.16378748990148087	0.17584035041638976	0.1595153317499542	0.15331091668065713	0.1411866180745394	0.19112839494035627	0.11358160141388103	0.17176907150986906	0.14770347181915242	0.144761457138597	0.1385475238717569	0.17443081664806906	0.1550170768861132	0.18250557062107683	0.1646761705935203	0.19076191112076504	0.15561544085007425	0.19106834422990857	0.12272711520072856	0.2694949406403298	0.16429145665029413	0.14330621108136732	0.15379883386583074	0.15379883386583074	0.15379883386583074	0.15379883386583074	0.15379883386583074	0.15379883386583074	0.15379883386583074	0.15379883386583074	0.15379883386583074	0.15379883386583074	0.15379883386583074
0.4376806200468756	0.3326569485743786	0.15637571536846645	0.13591053737279926	0.21218931272126115	0.15715645639049844	0.48454784161086184	0.3524311808743394	0.2932312145831612	0.3228311977287503	0.3228311977287503	0.3228311977287503	0.3228311977287503	0.3228311977287503	0.3228311977287503	0.3228311977287503	0.3228311977287503	0.3228311977287503	0.3228311977287503	0.3228311977287503	0.3228311977287503	0.3228311977287503	0.3228311977287503	0.3228311977287503	0.3228311977287503	0.3228311977287503	0.3228311977287503	0.3228311977287503	0.3228311977287503	0.3228311977287503	0.3228311977287503	0.3228311977287503	0.3228311977287503	0.3228311977287503	0.3228311977287503	0.3228311977287503	0.3228311977287503	0.3228311977287503	0.3228311977287503	0.3228311977287503	0.3228311977287503	0.3228311977287503	0.3228311977287503	0.3228311977287503	0.3228311977287503	0.3228311977287503	0.3228311977287503	0.3228311977287503	0.3228311977287503	0.3228311977287503
0.0	0.0	0.0	0.0	0.0	0.0	0.0	0.06537687868266742	0.0	0.0	0.0003623998699916269	0.0	0.039691679433558294	0.0	0.0	0.03688378749089525	0.0	0.15716530077261223	0.0	0.19967271568202466	0.09983635784101233	0.09983635784101233	0.09983635784101233	0.09983635784101233	0.09983635784101233	0.09983635784101233	0.09983635784101233	0.09983635784101233	0.09983635784101233	0.09983635784101233	0.09983635784101233	0.09983635784101233	0.09983635784101233	0.09983635784101233	0.09983635784101233	0.09983635784101233	0.09983635784101233	0.09983635784101233	0.09983635784101233	0.09983635784101233	0.09983635784101233	0.09983635784101233	0.09983635784101233	0.09983635784101233	0.09983635784101233	0.09983635784101233	0.09983635784101233	0.09983635784101233	0.09983635784101233	0.09983635784101233
0.2634911003610423	0.48806102063923723	0.2652529267879413	0.18391661584536823	0.3222577747154367	0.34571276493371744	0.2975185224029778	0.3634385196892926	0.2973624616479886	0.4037797661194207	0.08297853112378563	0.21312890110602373	0.2010377214742864	0.010106389673328317	0.01948469113076086	0.007419659575371587	0.2754766178000559	0.30934085081939217	0.19922529989817014	0.33369415992123075	0.3840677793391891	0.3520332993636737	0.32460074216375673	0.41686984763125656	0.25838244791195314	0.11353460417076844	0.26649682311909156	0.2843607254680415	0.3333927357523973	0.33792154289744303	0.24451291541391545	0.28421910617153445	0.2643660107927249	0.2643660107927249	0.2643660107927249	0.2643660107927249	0.2643660107927249	0.2643660107927249	0.2643660107927249	0.2643660107927249	0.2643660107927249	0.2643660107927249	0.2643660107927249	0.2643660107927249	0.2643660107927249	0.2643660107927249	0.2643660107927249	0.2643660107927249	0.2643660107927249	0.2643660107927249
0.17832769682927216	0.19532479679646259	0.10765848993362113	0.13977204565825666	0.17013097855145362	0.15383832854878451	0.13329958919782545	0.14433828005206026	0.20719255316626922	0.13198643747050567	0.179978783724177	0.1444687137394323	0.13169662743438532	0.13672893974028394	0.16985897886410128	0.14683688718851917	0.16077710540761872	0.1309696540542267	0.15374605830262233	0.15788932211928716	0.12062143538317198	0.12623628589334995	0.15534045253989448	0.14078836921662222	0.14078836921662222	0.14078836921662222	0.14078836921662222	0.14078836921662222	0.14078836921662222	0.14078836921662222	0.14078836921662222	0.14078836921662222	0.14078836921662222	0.14078836921662222	0.14078836921662222	0.14078836921662222	0.14078836921662222	0.14078836921662222	0.14078836921662222	0.14078836921662222	0.14078836921662222	0.14078836921662222	0.14078836921662222	0.14078836921662222	0.14078836921662222	0.14078836921662222	0.14078836921662222	0.14078836921662222	0.14078836921662222	0.14078836921662222
0.29065645713297095	0.17752361292591534	0.23144794501884652	0.19821118254743625	0.23375818281494426	0.2989354855094343	0.19721349772806662	0.26171706258782207	0.19473991320407524	0.1759547580399511	0.22062152405724095	0.19828814104859602	0.19828814104859602	0.19828814104859602	0.19828814104859602	0.19828814104859602	0.19828814104859602	0.19828814104859602	0.19828814104859602	0.19828814104859602	0.19828814104859602	0.19828814104859602	0.19828814104859602	0.19828814104859602	0.19828814104859602	0.19828814104859602	0.19828814104859602	0.19828814104859602	0.19828814104859602	0.19828814104859602	0.19828814104859602	0.19828814104859602	0.19828814104859602	0.19828814104859602	0.19828814104859602	0.19828814104859602	0.19828814104859602	0.19828814104859602	0.19828814104859602	0.19828814104859602	0.19828814104859602	0.19828814104859602	0.19828814104859602	0.19828814104859602	0.19828814104859602	0.19828814104859602	0.19828814104859602	0.19828814104859602	0.19828814104859602	0.19828814104859602
0.1657904623339614	0.12510208471397816	0.1380576088207012	0.17491840152105556	0.14193046655564412	0.132046019133564	0.1170293402687971	0.12174010565562125	0.10933853405517223	0.1356088782412291	0.14661914828663097	0.13234029208643786	0.13737895727969832	0.16768014623610036	0.1073267077350876	0.12562164661168906	0.18638376745498095	0.16395310476901384	0.12197170306249772	0.09829967558987271	0.14728434949897642	0.12651480760387535	0.17844735740225703	0.10119411664492584	0.15908314708957688	0.1285808303648485	0.10451576849877312	0.12409406664507025	0.11430491757192168	0.11430491757192168	0.11430491757192168	0.11430491757192168	0.11430491757192168	0.11430491757192168	0.11430491757192168	0.11430491757192168	0.11430491757192168	0.11430491757192168	0.11430491757192168	0.11430491757192168	0.11430491757192168	0.11430491757192168	0.11430491757192168	0.11430491757192168	0.11430491757192168	0.11430491757192168	0.11430491757192168	0.11430491757192168	0.11430491757192168	0.11430491757192168
0.06192288498749976	0.16468028083740405	0.1495821749721445	0.10328949867812172	0.15084215881229154	0.055757618104974795	0.21363763387087945	0.11094772343107195	0.11783837914526138	0.23207365007416203	0.08570773608720597	0.11033943537956577	0.10870693816042042	0.1683615404381574	0.1011315898252191	0.10041882849728066	0.10745891698338579	0.04307016844967279	0.07826918395115708	0.15481884855769254	0.12966194580902046	0.15021293584968168	0.13741587785177736	0.11074576814232945	0.09114432876020646	0.10983688366440034	0.15600391083135293	0.13391687846131792	0.152940134792126	0.15340408552748627	0.1546286270045865	0.1457358024775576	0.15018221474107207	0.15018221474107207	0.15018221474107207	0.15018221474107207	0.15018221474107207	0.15018221474107207	0.15018221474107207	0.15018221474107207	0.15018221474107207	0.15018221474107207	0.15018221474107207	0.15018221474107207	0.15018221474107207	0.15018221474107207	0.15018221474107207	0.15018221474107207	0.15018221474107207	0.15018221474107207
0.140437073766548	0.13788387138416575	0.12289468334120741	0.10992462293019452	0.11737426262211093	0.17486611033801525	0.1813823702554603	0.17236662883805462	0.21293766130590436	0.18160268265585425	0.15995759174037713	0.1405302755886754	0.17314633893017872	0.18658983834356982	0.21997450108412284	0.1686127691613393	0.19075112951712644	0.1532936031870832	0.21709485807860623	0.23222142039926813	0.17672537234118418	0.24681551835477636	0.30625109855270105	0.1977200319504382	0.23755508943291376	0.27662435819094744	0.19641667430407792	0.17237404203655002	0.23804096367981345	0.2392392539723723	0.21799919931425468	0.20412434629898304	0.20546240950126876	0.2013828190709566	0.14685694039826655	0.11975302773417752	0.13330498406622204	0.13330498406622204	0.13330498406622204	0.13330498406622204	0.13330498406622204	0.13330498406622204	0.13330498406622204	0.13330498406622204	0.13330498406622204	0.13330498406622204	0.13330498406622204	0.13330498406622204	0.13330498406622204	0.13330498406622204
0.09046504955993191	0.14831788087345402	0.14850319954931945	0.11674180248725431	0.11177947042078627	0.12422670352400104	0.10476071222577708	0.10195022711088006	0.10517545205373163	0.13001750985324848	0.09935182967099877	0.10306088442893556	0.11824259714214806	0.0974953533038406	0.10148250233250554	0.13567052067352578	0.11088377593998046	0.09018137596596645	0.132764844714024	0.12062612200271464	0.09973551063606086	0.1113343602185999	0.12836138543554104	0.11705619924230849	0.1115397022815834	0.13542452499046795	0.1293851588070212	0.09538234074010994	0.12374805713854169	0.1105707375142809	0.09568072719531008	0.10312573235479548	0.10312573235479548	0.10312573235479548	0.10312573235479548	0.10312573235479548	0.10312573235479548	0.10312573235479548	0.10312573235479548	0.10312573235479548	0.10312573235479548	0.10312573235479548	0.10312573235479548	0.10312573235479548	0.10312573235479548	0.10312573235479548	0.10312573235479548	0.10312573235479548	0.10312573235479548	0.10312573235479548
0.1616533765508521	0.21789892035468436	0.20024636640898508	0.18490107883146462	0.15441534810730873	0.1818547683136886	0.14414972120258102	0.137894139760282	0.13196418635540882	0.166000040480134	0.1593125912261721	0.1881972952270632	0.14774071425281143	0.1723981549147102	0.14177496784527807	0.18588956249743177	0.15153678285638314	0.1789405841320961	0.19243755694651724	0.18527092620703367	0.10708773401456773	0.20027000852734866	0.11970503445818717	0.2017446331597869	0.12641896013235898	0.14476948958566177	0.18064758855351282	0.13586424763248311	0.16534178558535986	0.2156838115628069	0.1770016881263897	0.12481926124300742	0.18658727036474926	0.1582656821711343	0.19157529620138614	0.13665857181977722	0.15499104894459226	0.14582481038218473	0.14582481038218473	0.14582481038218473	0.14582481038218473	0.14582481038218473	0.14582481038218473	0.14582481038218473	0.14582481038218473	0.14582481038218473	0.14582481038218473	0.14582481038218473	0.14582481038218473	0.14582481038218473
0.0	0.00231560887955978	0.0	0.0006695242952866129	0.024375419615672946	0.00231560887955978	0.0	0.0	0.21212653740215565	0.15285443451910516	0.006264360430227611	0.060109207686378015	0.07322147510680789	0.09620485418245371	0.11248066942131667	0.08525479975124894	0.058514772051867316	0.10151462868891233	0.16567257391486237	0.12518662300978997	0.14700910422981436	0.10362135861496065	0.14726642758226985	0.1346519577007187	0.11606353462141344	0.08666517612006852	0.12700866662725419	0.1250671323769981	0.12426602655150239	0.12159030984734581	0.19269115881317536	0.34852163245844375	0.27060639563580957	0.27060639563580957	0.27060639563580957	0.27060639563580957	0.27060639563580957	0.27060639563580957	0.27060639563580957	0.27060639563580957	0.27060639563580957	0.27060639563580957	0.27060639563580957	0.27060639563580957	0.27060639563580957	0.27060639563580957	0.27060639563580957	0.27060639563580957	0.27060639563580957	0.27060639563580957
0.025508435957686846	0.2386535248211886	0.2918014694354558	0.2551563077636122	0.26099885417575464	0.29723549945292455	0.26211433712699383	0.2610264372099674	0.346869882270439	0.2008997492697547	0.2215715726352201	0.2810712501575768	0.23589864791576629	0.21480291105676436	0.31664039534356175	0.25995881698947154	0.25852758436825407	0.2305029597492383	0.2449908462049633	0.21461304599434494	0.2965103919231888	0.21246021305084734	0.25829574107202324	0.30366326768226587	0.26660202754904927	0.23079913511525282	0.1931909612113604	0.23268819699397195	0.23320018565863032	0.2147570789769881	0.30229376991644386	0.25852542444671595	0.25852542444671595	0.25852542444671595	0.25852542444671595	0.25852542444671595	0.25852542444671595	0.25852542444671595	0.25852542444671595	0.25852542444671595	0.25852542444671595	0.25852542444671595	0.25852542444671595	0.25852542444671595	0.25852542444671595	0.25852542444671595	0.25852542444671595	0.25852542444671595	0.25852542444671595	0.25852542444671595
0.09427107575498055	0.06761536240881733	0.08271460673667808	0.09143357017878685	0.09564366199640566	0.09005915108122953	0.15341108242604082	0.17728461648459495	0.17756208377438823	0.1053810782905525	0.18901192873388095	0.233076976569531	0.16708791714559057	0.1468798688790058	0.16493542174730164	0.20519680558909628	0.16533807730265537	0.1763233237600549	0.20147449959851202	0.17074251800931614	0.14814987338353308	0.20441274789328745	0.15257020209728503	0.20580377377246026	0.20355802192036704	0.16340248836732252	0.1567209306874296	0.15561956693724366	0.16354067917622608	0.19123050104304254	0.17750236312024373	0.15844986424602756	0.12787554067251272	0.13514245186820856	0.18598472118464435	0.13984497400041568	0.20022878956375834	0.17370418593466563	0.16244255264479585	0.14113401929404748	0.15178828596942168	0.15178828596942168	0.15178828596942168	0.15178828596942168	0.15178828596942168	0.15178828596942168	0.15178828596942168	0.15178828596942168	0.15178828596942168	0.15178828596942168
0.0992765496632457	0.09538358286573548	0.10546166953280903	0.12896800604926045	0.1250879450322732	0.11971395204671138	0.11239213133869252	0.08926258493516452	0.10991034965820978	0.1385746862010762	0.1046925339177141	0.1890311033747628	0.11681057049765603	0.1545785310758293	0.11397836079290537	0.1334944941329163	0.09641301888020153	0.11273209538757611	0.11803484060586292	0.11805410465105036	0.10667201056792742	0.10544145556911395	0.12535847299580657	0.10510063016718318	0.11980959106361597	0.11874669551595565	0.09812698830252442	0.09455433745149684	0.13164536730517115	0.11556861651124688	0.09332763217328682	0.11043757920906583	0.1068694186555211	0.12437714300781232	0.13197729777733636	0.12817722039257434	0.12817722039257434	0.12817722039257434	0.12817722039257434	0.12817722039257434	0.12817722039257434	0.12817722039257434	0.12817722039257434	0.12817722039257434	0.12817722039257434	0.12817722039257434	0.12817722039257434	0.12817722039257434	0.12817722039257434	0.12817722039257434
0.17361938007800798	0.19424672694189718	0.23512509638041382	0.25511462487469394	0.23090023571752077	0.1794848863806562	0.1883240344429841	0.19523126366409516	0.1832402292948833	0.23179172571609194	0.24790936669121183	0.1957339870913628	0.2489441206676351	0.19958685237350351	0.1802924076054566	0.1926286750402223	0.17466214743373132	0.2100589709075241	0.13928117914707921	0.2513480278049663	0.21232868706651595	0.21061225340379272	0.15474426309707437	0.14513973576806255	0.23474360750649004	0.2136768337091061	0.1853380970076767	0.22762740455569172	0.12246049648991367	0.21446338954359395	0.16846194301675382	0.16846194301675382	0.16846194301675382	0.16846194301675382	0.16846194301675382	0.16846194301675382	0.16846194301675382	0.16846194301675382	0.16846194301675382	0.16846194301675382	0.16846194301675382	0.16846194301675382	0.16846194301675382	0.16846194301675382	0.16846194301675382	0.16846194301675382	0.16846194301675382	0.16846194301675382	0.16846194301675382	0.16846194301675382
0.25775621281056715	0.422394771515696	0.3542101697411411	0.3543002380730223	0.4915976819909306	0.26180779638518586	0.3883920034566512	0.3433638848826531	0.5597564113512828	0.4366185939576191	0.3493964975909211	0.24202056181765155	0.5571585128191455	0.46003830894222913	0.19624840259326737	0.35758297867138356	0.35059396351581573	0.2269880001349346	0.46191810793138605	0.3923696579074804	0.39739375321922027	0.19585302570019472	0.56405178929116	0.33704262402028734	0.2428251576034672	0.32712952603071344	0.6003913433978566	0.29028659645511595	0.399741394422859	0.19712288713093568	0.22187937539424005	0.5104986570761991	0.37252613628562714	0.34896533852421474	0.29315913394475096	0.3210622362344828	0.3210622362344828	0.3210622362344828	0.3210622362344828	0.3210622362344828	0.3210622362344828	0.3210622362344828	0.3210622362344828	0.3210622362344828	0.3210622362344828	0.3210622362344828	0.3210622362344828	0.3210622362344828	0.3210622362344828	0.3210622362344828
0.08313295073631603	0.12882815725388216	0.1343644589143064	0.1453567502093978	0.10718181169007206	0.13545622542525504	0.12566795290590513	0.1331384390249464	0.1054656900732473	0.13617682589306648	0.11719128356370757	0.13090386010332514	0.1684972640646746	0.11098286210447687	0.13067381515580567	0.14649505083979775	0.1446159923214597	0.16360598181690328	0.11570463413243595	0.1615280657674202	0.1592076235787856	0.14143080681859643	0.1602140462682596	0.13200083420015163	0.15346664655286338	0.1394156420162055	0.13445206569095786	0.13842793456552052	0.1788244662462843	0.11845021604153064	0.15934698379801177	0.11473517442167723	0.13272534459603963	0.14106515724851287	0.1318620237900582	0.13646359051928555	0.13646359051928555	0.13646359051928555	0.13646359051928555	0.13646359051928555	0.13646359051928555	0.13646359051928555	0.13646359051928555	0.13646359051928555	0.13646359051928555	0.13646359051928555	0.13646359051928555	0.13646359051928555	0.13646359051928555	0.13646359051928555
0.16192774094964635	0.21582322113378205	0.20689415113944826	0.19023736633252927	0.16904131965903388	0.18235916408146982	0.15426851553557003	0.17711000170170418	0.1813158133183913	0.16338986731232796	0.16745242029663346	0.20641384783680677	0.17105568183802686	0.18004330460428117	0.19645339067612258	0.2007865146907758	0.1462048520044393	0.18448020249170347	0.14890532798886785	0.1739583916813958	0.1908328002273899	0.17056018445420482	0.14152705454271367	0.19636063718680913	0.16721527720542995	0.13048262210928	0.17281176962686226	0.19913584964057188	0.14899736974745084	0.14368953408153637	0.1838097959939531	0.16374966503774474	0.16374966503774474	0.16374966503774474	0.16374966503774474	0.16374966503774474	0.16374966503774474	0.16374966503774474	0.16374966503774474	0.16374966503774474	0.16374966503774474	0.16374966503774474	0.16374966503774474	0.16374966503774474	0.16374966503774474	0.16374966503774474	0.16374966503774474	0.16374966503774474	0.16374966503774474	0.16374966503774474
0.11081480247116214	0.13026583459565255	0.12187028505088851	0.09650877819452437	0.08740970379943462	0.09769765794746804	0.09670246902018649	0.11007822398476096	0.10191446422881704	0.10009244486545577	0.12844405296002187	0.10030732353753048	0.10395552563022024	0.09293469032516354	0.1097261637868574	0.1420477661960615	0.12652770682707223	0.13720497853391506	0.12396576033995982	0.14993967092374194	0.09537145689755562	0.1218775473668084	0.1050424529265381	0.11158944400126897	0.1211233547112025	0.09983712259320679	0.08824153954859398	0.09874711926188187	0.1095597638474569	0.14553028000204954	0.14166164264621556	0.09763535575128963	0.11964849919875259	0.11964849919875259	0.11964849919875259	0.11964849919875259	0.11964849919875259	0.11964849919875259	0.11964849919875259	0.11964849919875259	0.11964849919875259	0.11964849919875259	0.11964849919875259	0.11964849919875259	0.11964849919875259	0.11964849919875259	0.11964849919875259	0.11964849919875259	0.11964849919875259	0.11964849919875259
0.08089022003403323	0.080535847360947	0.09923196950783095	0.07124839715781608	0.09160179710821423	0.07807775517831575	0.0841389541413636	0.09406689546963574	0.08658198092991351	0.09483338742749721	0.09624486720087652	0.08000226093285404	0.09705685194719478	0.0846336540473924	0.09237923465591275	0.06362287086962068	0.07223126092080868	0.11140686346054787	0.11137264493623149	0.09412196750419927	0.062020777132298845	0.11661247180369566	0.08118806708975278	0.09791849994543074	0.10312781869215319	0.07561317446953623	0.07823104020490727	0.07692210733722175	0.07692210733722175	0.07692210733722175	0.07692210733722175	0.07692210733722175	0.07692210733722175	0.07692210733722175	0.07692210733722175	0.07692210733722175	0.07692210733722175	0.07692210733722175	0.07692210733722175	0.07692210733722175	0.07692210733722175	0.07692210733722175	0.07692210733722175	0.07692210733722175	0.07692210733722175	0.07692210733722175	0.07692210733722175	0.07692210733722175	0.07692210733722175	0.07692210733722175
0.08126558464037498	0.07443650258630911	0.06994626429415404	0.10759184024858132	0.0704725606837792	0.09433286103410068	0.08621661750410232	0.07412162575459445	0.09121536168289394	0.08473750952065229	0.07705859120803267	0.07804482273303813	0.07667670415758	0.07762704875793197	0.0649506572139649	0.08311273034028505	0.08159832158548035	0.0964753931376481	0.0816640900368157	0.0943901234093433	0.10075354184891142	0.06852454793641855	0.0948380598128992	0.07409420553254852	0.0998893857033788	0.0835891996950978	0.0816283749021559	0.0831134677515764	0.07276032529169282	0.0898027099692569	0.07631345334745265	0.08978823750530111	0.08278808327210169	0.08498540903939814	0.08584707316522215	0.0859805313099229	0.10574382993176426	0.08794914475211754	0.07875747004162903	0.08971589310666402	0.09786070178797654	0.105239948199728	0.08782603015214421	0.07923197551040365	0.11106446179629649	0.09640357132616059	0.10731977830528264	0.10186167481572161	0.10186167481572161	0.10186167481572161
0.2950649084712107	0.2736795957305983	0.0	0.0	0.0	0.04692121617788745	0.0	0.18257639322521416	0.0	0.0	0.45022906321365663	0.0	0.01734433802643	0.7393196157563497	0.049341751789808534	0.04692121617788745	0.41061295185933117	0.4389116509293825	0.4388295409214394	0.6233139133783017	0.0	0.017344338026430005	0.28811550911782013	0.5610638840038125	0.017344338026430005	0.45022906321365663	0.11047749611751277	0.0468899512278916	0.6573345864009962	0.5396511267711825	0.7510334808422072	0.6138497495155285	0.7186751815452856	0.6662624655304071	0.6662624655304071	0.6662624655304071	0.6662624655304071	0.6662624655304071	0.6662624655304071	0.6662624655304071	0.6662624655304071	0.6662624655304071	0.6662624655304071	0.6662624655304071	0.6662624655304071	0.6662624655304071	0.6662624655304071	0.6662624655304071	0.6662624655304071	0.6662624655304071
0.0	0.0	0.0	0.1876965844892131	0.0	0.8270505950239341	0.009212073958600185	0.1876965844892131	0.6498777827099327	1.0984428593411217	0.5024190912809884	0.502737142021167	0.7516021396842658	0.8062610162769969	0.08619216956403575	0.8062610162769969	0.9417946871765399	0.8062610162769969	0.3351272249563025	1.002658346987233	0.001859118304369496	0.4665909137802796	0.9885194507529369	0.8890604339853871	0.0	0.5378795537093816	0.8860350393621681	1.1194122963480648	0.8201681520375964	0.6541776827082262	0.8052161016304132	0.8263364466065363	0.8157762741184748	0.8157762741184748	0.8157762741184748	0.8157762741184748	0.8157762741184748	0.8157762741184748	0.8157762741184748	0.8157762741184748	0.8157762741184748	0.8157762741184748	0.8157762741184748	0.8157762741184748	0.8157762741184748	0.8157762741184748	0.8157762741184748	0.8157762741184748	0.8157762741184748	0.8157762741184748
0.0721761900275906	0.08067181741652261	0.0794990463199831	0.049214079900406	0.09267328644613253	0.08041474589795064	0.05698711675539327	0.08065150299497012	0.08305831989483263	0.05475645379826524	0.07689740949959388	0.0685608622654918	0.0896992767866551	0.09596950832347308	0.0701100863792223	0.07525546068463232	0.06182050994401813	0.06316468198822539	0.09496660612353079	0.0685736737810773	0.07068234704630717	0.06962801041369225	0.06962801041369225	0.06962801041369225	0.06962801041369225	0.06962801041369225	0.06962801041369225	0.06962801041369225	0.06962801041369225	0.06962801041369225	0.06962801041369225	0.06962801041369225	0.06962801041369225	0.06962801041369225	0.06962801041369225	0.06962801041369225	0.06962801041369225	0.06962801041369225	0.06962801041369225	0.06962801041369225	0.06962801041369225	0.06962801041369225	0.06962801041369225	0.06962801041369225	0.06962801041369225	0.06962801041369225	0.06962801041369225	0.06962801041369225	0.06962801041369225	0.06962801041369225
0.06576173164103433	0.07739376071604108	0.06841954612361723	0.06528874598684474	0.07102249147981439	0.08723707789085805	0.05343979052964555	0.06560777343713611	0.07179258304791472	0.08205539482429658	0.05401670025921413	0.07674541077000883	0.06946655266157065	0.09574123808231225	0.06313490679668572	0.06473823422690006	0.07945635607291131	0.06007942856334514	0.06970774031305697	0.07962463205150275	0.06710534316608457	0.07554398014863369	0.07132466165735912	0.07132466165735912	0.07132466165735912	0.07132466165735912	0.07132466165735912	0.07132466165735912	0.07132466165735912	0.07132466165735912	0.07132466165735912	0.07132466165735912	0.07132466165735912	0.07132466165735912	0.07132466165735912	0.07132466165735912	0.07132466165735912	0.07132466165735912	0.07132466165735912	0.07132466165735912	0.07132466165735912	0.07132466165735912	0.07132466165735912	0.07132466165735912	0.07132466165735912	0.07132466165735912	0.07132466165735912	0.07132466165735912	0.07132466165735912	0.07132466165735912
0.0764344364700024	0.06963868256850919	0.07245716344720113	0.0855102428777109	0.09481381731271644	0.06974351024479808	0.07038257542703225	0.12304264028138204	0.08885419882312275	0.09919532642709677	0.08005254044661406	0.07203893264076829	0.0670012548330887	0.06534592401838774	0.08866776563476343	0.0730245560123964	0.08223086050458364	0.08320220512518374	0.09554441260615458	0.0915587293556449	0.0853603488893907	0.08903936663555155	0.08719985776247113	0.08719985776247113	0.08719985776247113	0.08719985776247113	0.08719985776247113	0.08719985776247113	0.08719985776247113	0.08719985776247113	0.08719985776247113	0.08719985776247113	0.08719985776247113	0.08719985776247113	0.08719985776247113	0.08719985776247113	0.08719985776247113	0.08719985776247113	0.08719985776247113	0.08719985776247113	0.08719985776247113	0.08719985776247113	0.08719985776247113	0.08719985776247113	0.08719985776247113	0.08719985776247113	0.08719985776247113	0.08719985776247113	0.08719985776247113	0.08719985776247113
0.07385466525014663	0.07223932924542721	0.07248612098459095	0.0727339190974595	0.08012313045988505	0.06861521301077454	0.08286315473943974	0.0645749293877888	0.07768755063080124	0.08576376430971391	0.06672138716477204	0.06607869624428449	0.0559384744464283	0.07853278985366055	0.09862047584777558	0.06925093582249822	0.07603437574300408	0.08086451640220531	0.04852724262354405	0.06469587951287468	0.06469587951287468	0.06469587951287468	0.06469587951287468	0.06469587951287468	0.06469587951287468	0.06469587951287468	0.06469587951287468	0.06469587951287468	0.06469587951287468	0.06469587951287468	0.06469587951287468	0.06469587951287468	0.06469587951287468	0.06469587951287468	0.06469587951287468	0.06469587951287468	0.06469587951287468	0.06469587951287468	0.06469587951287468	0.06469587951287468	0.06469587951287468	0.06469587951287468	0.06469587951287468	0.06469587951287468	0.06469587951287468	0.06469587951287468	0.06469587951287468	0.06469587951287468	0.06469587951287468	0.06469587951287468
[truncated: 6 more columns]
