# Supplementary material for: Neuronal tuning aligns dynamically with object and texture manifolds across the visual hierarchy
Source: Nat Neurosci. 2026 Mar 10;29(4):864–75. doi: 10.1038/s41593-026-02207-1 (PMC13061647; doi:10.1038/s41593-026-02207-1)
Supplement: Supplementary file 6 — Average PSTH for each session and thread before or after optimization Fig. 5a. Response rate for each 10 ms time window in csv format to reproduce Fig. 5c. [file 41593_2026_2207_MOESM6_ESM.zip › Figure5C_src_normresp_wdw_150-160_DeePSim_mean.csv]

0	1	2	3	4	5	6	7	8	9	10	11	12	13	14	15	16	17	18	19	20	21	22	23	24	25	26	27	28	29	30	31	32	33	34	35	36	37	38	39	40	41	42	43	44	45	46	47	48	49
0.5951502104928196	0.5187910402802839	0.5777764088971886	0.5915747008190567	0.635795823484566	0.6233409401297116	0.631529738430892	0.6806522408205945	0.6605469419442282	0.5559861263668135	0.7365672536799338	0.6266945013841159	0.5567949427479107	0.6571183765304162	0.7113610619246065	0.6383450769464623	0.7126737398592237	0.6332531410926292	0.8250501798308388	0.593694163492638	0.653848711546422	0.7209548389729309	0.8779768984329477	0.6863053794291801	0.6584843793446551	0.6646619556211568	0.7562486841628381	0.6692373325283184	0.813163768506871	0.6684589906969556	0.7724316226788529	0.7019275035143849	0.7163581239004834	0.7826441062518249	0.7081965602285248	0.8486797856198657	0.8340424742694463	0.6728653917652485	0.6461335929018693	0.6379385793427678	0.7433275606556906	0.7998466852656707	0.7432498125902554	0.8014312352135604	0.7428364661166817	0.6656116453350811	0.82263391269945	0.7441227790172655	0.7441227790172655	0.7441227790172655
0.676011873925644	0.7642683699262394	0.75562591430579	0.8886391746050194	0.717512990118176	0.7747372324898701	0.6763608157419124	0.7879673579103389	0.7544875770060921	0.6649580014348377	0.7108488344664182	0.8406334164578806	0.912480811659727	0.8781483395879458	0.7384050994836727	0.6394611741091752	0.7649502155198427	0.6909058022224062	0.8261395362418263	0.7813789711574042	0.8691255459705726	0.7354579549936499	0.7792778903586717	0.942550846331154	0.6425281318490298	0.7805714401909035	0.709430806080626	0.891917380656516	0.919573242327068	0.7692038331660532	0.9411108055460436	0.7244285166268222	0.9621385427605036	0.9713706420535044	0.9512905068991617	0.9613305744763332	0.9613305744763332	0.9613305744763332	0.9613305744763332	0.9613305744763332	0.9613305744763332	0.9613305744763332	0.9613305744763332	0.9613305744763332	0.9613305744763332	0.9613305744763332	0.9613305744763332	0.9613305744763332	0.9613305744763332	0.9613305744763332
0.435094664387841	0.1840302441777094	0.25502413324296025	0.32111527402369694	0.338010980379948	0.3510710750890341	0.4584196859449832	0.3961765963752116	0.4287808246162471	0.6753739803824185	0.5664691438068	0.6945594690209868	0.4615055524596659	0.5416077598735782	0.7500576079889123	0.6115417896587892	0.7304331732064833	0.7284227248091091	0.8204650618035462	0.5902280002428687	0.644625674349952	0.6410479801613713	0.49408201103991456	0.9304625123072646	0.8719861520455389	0.8138840730030276	0.9992754050873527	1.0588759781921282	0.8381879682453875	0.9247543535393946	0.7805952004273321	0.7862373513286055	0.7691149273957274	0.7776761393621665	0.7776761393621665	0.7776761393621665	0.7776761393621665	0.7776761393621665	0.7776761393621665	0.7776761393621665	0.7776761393621665	0.7776761393621665	0.7776761393621665	0.7776761393621665	0.7776761393621665	0.7776761393621665	0.7776761393621665	0.7776761393621665	0.7776761393621665	0.7776761393621665
0.7040187528011255	0.4905597358494485	0.6368758061444616	0.6407220070043732	0.7328585926682264	0.6731558481631534	0.6950400580020977	0.6531637542358011	0.6152174793242164	0.6424562971183853	0.6839077454806154	0.6236029291123342	0.6859589190165393	0.8221413527738275	0.5953992556230433	0.7287574590555271	0.6978100534922589	0.677923645855883	0.7921416033426204	0.6829568263003017	0.6793056586997605	0.7583906989804389	0.8405232271954964	0.8757196846131003	0.7390786060093946	0.7474975402617053	0.9060981977991959	0.9281274318480863	0.6676007854488345	0.8175480887019337	0.7219743746413549	0.6308391376083188	0.8215546211795777	0.6850365352676552	0.7950300268001002	0.7520309887354562	0.7467791840873356	0.7790637771490333	0.7629214806181844	0.7629214806181844	0.7629214806181844	0.7629214806181844	0.7629214806181844	0.7629214806181844	0.7629214806181844	0.7629214806181844	0.7629214806181844	0.7629214806181844	0.7629214806181844	0.7629214806181844
0.6237353739736148	0.5974283794866967	0.46537796895881456	0.5916040245230022	0.6049947890048986	0.6961015721145181	0.6565275634418634	0.5843038037544296	0.6147468797606878	0.6826573737972346	0.6513770693875541	0.6150169313760431	0.8392652432209468	0.5444389250058453	0.7798135538560783	0.7157099477918712	0.7141858478390151	0.6783036952781818	0.8234533782420193	0.8404503329259088	1.2134304696245168	0.8869390334643305	1.0837825618777348	1.0756346591289883	1.0628512255202267	1.0178853767933282	1.0023768957568957	1.1112683152486194	0.9695619280300767	0.9218125108320993	0.945687219431088	0.945687219431088	0.945687219431088	0.945687219431088	0.945687219431088	0.945687219431088	0.945687219431088	0.945687219431088	0.945687219431088	0.945687219431088	0.945687219431088	0.945687219431088	0.945687219431088	0.945687219431088	0.945687219431088	0.945687219431088	0.945687219431088	0.945687219431088	0.945687219431088	0.945687219431088
0.7409166806429693	0.6336858611681632	0.7609052440150076	0.6926086973173983	0.9290115512269754	0.8191199792568843	0.7337322901942009	0.7732650367020606	0.9670912707193229	0.8629744296838516	0.9536759976909741	0.9778083976306673	0.968655766070534	1.145884677997106	0.6293022472485353	0.8286367047407514	0.9754016804825639	0.7712939635001096	0.6627020432047296	0.7652279890453713	0.9827923030174718	0.7412496687934966	0.8970171247563397	0.5925662959641746	1.1432985168444534	0.8185489727803814	0.8934393220198369	0.9170778288793281	0.9184482110182641	0.7209663730652422	0.7316279032080685	0.7741447043409792	0.7325289624984166	0.9794824267971068	0.8919949098020447	0.893957251681131	0.8191379472132168	0.9126803865128471	0.8183801255163521	0.6736622605608132	0.7460211930385827	0.7460211930385827	0.7460211930385827	0.7460211930385827	0.7460211930385827	0.7460211930385827	0.7460211930385827	0.7460211930385827	0.7460211930385827	0.7460211930385827
1.0322317238512522	1.1860318288973284	0.8048457033095899	0.7910422977030662	0.9220695129802108	0.8191331544120691	0.7026562825802841	0.6701583188189061	0.8018573500215136	0.7074856542003924	0.6827172481685571	0.7390617459763841	0.8710177930353901	0.48434693249190736	0.9156587142105781	0.8052764530855019	0.7403766056115614	0.7928254019131423	0.7983871812051312	0.8691221644381115	0.6364502493254338	0.6701550475131497	1.0124039480104956	0.61104448820394	1.070031042164336	0.8727883475213439	0.97140969484284	0.97140969484284	0.97140969484284	0.97140969484284	0.97140969484284	0.97140969484284	0.97140969484284	0.97140969484284	0.97140969484284	0.97140969484284	0.97140969484284	0.97140969484284	0.97140969484284	0.97140969484284	0.97140969484284	0.97140969484284	0.97140969484284	0.97140969484284	0.97140969484284	0.97140969484284	0.97140969484284	0.97140969484284	0.97140969484284	0.97140969484284
0.836233268846729	0.6399496367339166	0.6814570973162759	0.7055816479350978	0.6144728599566955	0.7547889872206808	0.7176216394004946	0.6851047920100755	0.858798075350266	0.8355035300897262	0.7782360970863962	0.7052593017747202	0.652886895894797	0.7455680232252128	0.7075858033075698	0.8138528360213795	0.7200952513189691	0.7084344728446723	0.7669822638204933	0.8680564922032874	0.9286281758923796	0.8940410732347864	0.9469514831243372	0.9297898964852006	0.8026134540616476	0.7736560414173815	0.7178557220780096	0.7457558817476956	0.7457558817476956	0.7457558817476956	0.7457558817476956	0.7457558817476956	0.7457558817476956	0.7457558817476956	0.7457558817476956	0.7457558817476956	0.7457558817476956	0.7457558817476956	0.7457558817476956	0.7457558817476956	0.7457558817476956	0.7457558817476956	0.7457558817476956	0.7457558817476956	0.7457558817476956	0.7457558817476956	0.7457558817476956	0.7457558817476956	0.7457558817476956	0.7457558817476956
0.4055541184595636	0.5091333723132822	0.4828209570456211	0.5079919113558033	0.5808607335645267	0.5247235785359854	0.5291186328825289	0.5847441243575939	0.6015528281289904	0.6556324752044729	0.5633933891553509	0.6829921796345176	0.6490523602478905	0.5477561621643725	0.5418101717393944	0.800889648358235	0.6199157687080541	0.7149544236944261	0.6822867595725287	0.6753791972073714	0.7496625187495874	0.8141769835796802	0.7937489880976986	0.7801103860531748	0.8737431817149608	0.8770893241419726	0.8074045004681712	0.7320459862046524	0.7243130258792313	0.7754975654583377	0.8907899774158526	0.8272241734286109	0.7636681956113535	0.9211584138418581	0.8424133047266058	0.8424133047266058	0.8424133047266058	0.8424133047266058	0.8424133047266058	0.8424133047266058	0.8424133047266058	0.8424133047266058	0.8424133047266058	0.8424133047266058	0.8424133047266058	0.8424133047266058	0.8424133047266058	0.8424133047266058	0.8424133047266058	0.8424133047266058
0.8063369620065958	0.6965286037773312	0.7511683013496874	0.8162600003076629	0.9705927370486528	0.9793721569867399	1.1569646845747097	0.8601174230503502	1.1007304060951306	0.8730512618574572	1.189313784099259	1.0601229734536055	0.8822681125121804	1.0260480317440255	1.1009750716267401	0.8742892943601166	0.9826712861192358	0.8792283388872988	0.9202487356403111	1.2000641399282843	1.3357811859812845	1.1194194048048471	1.1781859302233446	1.0764581380443883	1.07487647322594	0.9166569141270918	1.246007889282435	1.0641202990578906	1.121081678252484	0.9222901369629384	0.8799152494623327	0.99832119247395	1.177205204843705	1.0877631986588274	1.0877631986588274	1.0877631986588274	1.0877631986588274	1.0877631986588274	1.0877631986588274	1.0877631986588274	1.0877631986588274	1.0877631986588274	1.0877631986588274	1.0877631986588274	1.0877631986588274	1.0877631986588274	1.0877631986588274	1.0877631986588274	1.0877631986588274	1.0877631986588274
0.7130960089336188	0.48987710125968165	0.5112990669813137	0.5019376973376355	0.7962233088438264	0.5235808791086116	0.5928581320025801	0.5522167790983763	0.6338768787695037	0.6889293260298117	0.6473241552411136	0.6863801964832215	0.7051365911781614	0.5425371060346355	0.6469521405838299	0.6514590769863091	0.7268999461315673	0.6808061088820719	0.7065824969836054	0.5803271202959005	0.6005160399047431	0.5681330510900082	0.5019883158531627	0.6706265389001749	0.7614423989441782	0.7236398488105938	0.7033836383169665	0.7540968595260381	0.6866089314103883	0.6783896721978018	0.7028817599449824	0.690635716071392	0.690635716071392	0.690635716071392	0.690635716071392	0.690635716071392	0.690635716071392	0.690635716071392	0.690635716071392	0.690635716071392	0.690635716071392	0.690635716071392	0.690635716071392	0.690635716071392	0.690635716071392	0.690635716071392	0.690635716071392	0.690635716071392	0.690635716071392	0.690635716071392
0.3915036265098011	0.43630394058587557	0.3494790916377078	0.5009329935465728	0.4617223041385756	0.37407135804372876	0.3671629056673038	0.36332891410054047	0.5335059762214155	0.580223075978712	0.4765000981102295	0.5066015430095435	0.6844676784322743	0.6058409181776934	0.6004825805115914	0.519253475115037	0.5841699993343279	0.7513431200991159	0.7194025519695701	0.7847537411292939	0.7976331227393391	0.8229201270395995	0.7316421764588911	0.7062676068994421	0.8266155660292682	0.7310393944189203	0.9433847946216234	0.9970461543566608	0.9039054701208064	0.9840367785696922	0.9471838098043884	0.9656102941870404	0.9656102941870404	0.9656102941870404	0.9656102941870404	0.9656102941870404	0.9656102941870404	0.9656102941870404	0.9656102941870404	0.9656102941870404	0.9656102941870404	0.9656102941870404	0.9656102941870404	0.9656102941870404	0.9656102941870404	0.9656102941870404	0.9656102941870404	0.9656102941870404	0.9656102941870404	0.9656102941870404
0.8493384271148373	0.7333134360689643	0.7726571659586574	0.7702114294715096	0.7575379706211613	0.7838021065071477	0.7379850287201977	0.7859597585051499	0.7083650784073573	0.7630172923559366	0.9404603772427513	0.8087710429403624	0.7262069812197591	0.8337927624194538	0.9824864089803568	0.8873907551931931	0.8901989529804072	0.8914902311378649	1.1163016785383946	1.020897012412117	0.9291260429415636	1.0221380377058344	0.8833265584819258	1.0480143105971838	0.9967911857533598	0.9988829481110011	0.8627376518235005	0.7844818614004296	0.9736163842376979	0.8597100677946622	0.9660315386687169	0.9128708032316895	0.9128708032316895	0.9128708032316895	0.9128708032316895	0.9128708032316895	0.9128708032316895	0.9128708032316895	0.9128708032316895	0.9128708032316895	0.9128708032316895	0.9128708032316895	0.9128708032316895	0.9128708032316895	0.9128708032316895	0.9128708032316895	0.9128708032316895	0.9128708032316895	0.9128708032316895	0.9128708032316895
0.655041353008063	0.5955012463563383	0.7066852454471129	0.48051459769233357	0.5227790303972322	0.4650063369394538	0.6161498723936264	0.7823464376340217	0.7331449871510316	0.6050238761238653	0.8105231789795023	0.7877752797926286	0.8253932060047492	0.715815283633655	0.7936895915188568	0.814104659869005	0.713745236685677	0.8533771364642855	0.5045691430155739	0.694435423330823	0.8197193193385509	0.8171712114063722	0.7833070166230242	0.9456055292333464	0.6524545981472081	0.7516100564320795	0.9624393346810742	0.7331387424945739	0.9656742660869173	0.767036363133593	0.7298995518515314	0.7153862126410363	0.7226428822462838	0.7226428822462838	0.7226428822462838	0.7226428822462838	0.7226428822462838	0.7226428822462838	0.7226428822462838	0.7226428822462838	0.7226428822462838	0.7226428822462838	0.7226428822462838	0.7226428822462838	0.7226428822462838	0.7226428822462838	0.7226428822462838	0.7226428822462838	0.7226428822462838	0.7226428822462838
0.5014737961760422	0.6595176658279321	0.4367963173125585	0.41499968458661124	0.6079839427674094	0.6072209023673795	0.758460681887477	0.5739036335203859	0.5669989067855504	0.5863755302950695	0.5125566340994673	0.6644159940499309	0.6541651595834975	0.5118877868985424	0.6427827805436148	0.6126470592401863	0.7493995676208327	0.6911595119210409	0.7326481753794478	0.5863060426838735	0.55957984942488	0.8528480495077354	0.7219761582927797	0.6050470401184678	0.7630277306573848	0.7056834748329999	0.7059117373242031	0.7098409866451288	0.7365730739575782	0.5496897803155283	0.6431314271365534	0.6431314271365534	0.6431314271365534	0.6431314271365534	0.6431314271365534	0.6431314271365534	0.6431314271365534	0.6431314271365534	0.6431314271365534	0.6431314271365534	0.6431314271365534	0.6431314271365534	0.6431314271365534	0.6431314271365534	0.6431314271365534	0.6431314271365534	0.6431314271365534	0.6431314271365534	0.6431314271365534	0.6431314271365534
0.5437522888646064	0.5611099117973585	0.5723142000052477	0.5887484329299032	0.5406438365560134	0.5216867823661658	0.388568392293855	0.3492056036345205	0.594202683206145	0.4865031650371489	0.4933199987299338	0.43287106823488436	0.47389193590270834	0.45427252516532135	0.3693001370888516	0.3625020063696508	0.5524109143027649	0.46310152456686643	0.40549479163914015	0.5466369385884484	0.4262954079977589	0.4590663424922328	0.5189368162178748	0.48900157935505384	0.48900157935505384	0.48900157935505384	0.48900157935505384	0.48900157935505384	0.48900157935505384	0.48900157935505384	0.48900157935505384	0.48900157935505384	0.48900157935505384	0.48900157935505384	0.48900157935505384	0.48900157935505384	0.48900157935505384	0.48900157935505384	0.48900157935505384	0.48900157935505384	0.48900157935505384	0.48900157935505384	0.48900157935505384	0.48900157935505384	0.48900157935505384	0.48900157935505384	0.48900157935505384	0.48900157935505384	0.48900157935505384	0.48900157935505384
0.5194046771519636	0.6166884552165804	0.49339111349565956	0.6366656864511004	0.570704058567777	0.46336878926626723	0.5303775620911553	0.5173071510570433	0.42264328283699715	0.5055940314579539	0.49757233985770555	0.5666129572666413	0.5236797546047811	0.5852532280603068	0.5545087745194398	0.5409293415398873	0.5872541689337933	0.5229486462202726	0.5432202058445373	0.6164534192611911	0.5393839591638121	0.702754232435862	0.6625501144171264	0.6826521734264942	0.6826521734264942	0.6826521734264942	0.6826521734264942	0.6826521734264942	0.6826521734264942	0.6826521734264942	0.6826521734264942	0.6826521734264942	0.6826521734264942	0.6826521734264942	0.6826521734264942	0.6826521734264942	0.6826521734264942	0.6826521734264942	0.6826521734264942	0.6826521734264942	0.6826521734264942	0.6826521734264942	0.6826521734264942	0.6826521734264942	0.6826521734264942	0.6826521734264942	0.6826521734264942	0.6826521734264942	0.6826521734264942	0.6826521734264942
0.8765446422954598	0.5631098742814331	0.5686908253549413	0.8503977673323084	0.5079862433286749	0.7299017481037229	0.8243891604435186	0.4609163322893123	1.1913987764477574	0.5921337624516323	0.8601304708218657	0.5507112173451735	0.698791741944143	0.7243238192054698	0.911651173451883	0.7798294102025466	0.709510398827783	0.729069647569961	0.7739009035040967	0.9384504272283918	0.7548468107049512	0.8205561768110724	0.8701275970974979	0.530982642126275	0.7267976899092647	0.7818438865396652	1.1224959769287832	0.7836562522001318	0.9348064713070607	0.9586586502161426	0.9467325607616016	0.9467325607616016	0.9467325607616016	0.9467325607616016	0.9467325607616016	0.9467325607616016	0.9467325607616016	0.9467325607616016	0.9467325607616016	0.9467325607616016	0.9467325607616016	0.9467325607616016	0.9467325607616016	0.9467325607616016	0.9467325607616016	0.9467325607616016	0.9467325607616016	0.9467325607616016	0.9467325607616016	0.9467325607616016
0.535878728309991	0.5026640173866276	0.5840401248471717	0.576925216570595	0.5812695752037144	0.5517832190617452	0.5396039715382702	0.5527884423321338	0.4457832648845309	0.5916592301225145	0.5034217111506114	0.578856414470415	0.4847533640297818	0.5465779154398345	0.7522729475143096	0.532279649662349	0.5151779809687297	0.5375519197728201	0.6537041928500622	0.8934714126618593	0.6884550224389906	0.5671222502637766	0.7085066207180706	0.6830496343441756	0.7209830220837548	0.8490751717432421	0.4825320891216949	0.5878952733138472	0.8524513515335418	0.5690478112509513	0.8354193834804418	0.6528495400161327	0.7441344617482871	0.7441344617482871	0.7441344617482871	0.7441344617482871	0.7441344617482871	0.7441344617482871	0.7441344617482871	0.7441344617482871	0.7441344617482871	0.7441344617482871	0.7441344617482871	0.7441344617482871	0.7441344617482871	0.7441344617482871	0.7441344617482871	0.7441344617482871	0.7441344617482871	0.7441344617482871
0.8793203413981984	0.844986921176883	0.8382435348546677	0.584283249642924	0.7109639646212343	0.7023562726295419	0.621832470585368	0.7914293278791893	0.7091534513380331	0.7655248008303891	0.6773139044629121	0.6006375508206091	0.8000628071866792	0.6703928592898273	0.830793470142045	0.6536916605674447	0.7554110553059548	0.6773957418525718	0.7294090561925057	0.8867216873927743	0.9675805411238861	0.7778686334796022	0.8147465476672852	0.9518078648509488	0.9797821582843939	0.6935019310796303	0.7333317332180552	1.0027502041896867	0.9796945830495125	0.8638114296987525	0.7343958136356883	0.9358323763340434	0.9273666071576216	1.0132650874037696	0.9291228946249295	0.9711939910143496	0.9711939910143496	0.9711939910143496	0.9711939910143496	0.9711939910143496	0.9711939910143496	0.9711939910143496	0.9711939910143496	0.9711939910143496	0.9711939910143496	0.9711939910143496	0.9711939910143496	0.9711939910143496	0.9711939910143496	0.9711939910143496
0.4495407271128603	0.502484360989342	0.556943662032458	0.4184679292648615	0.5218995347650078	0.57731787068709	0.5415066176571196	0.702202884522397	0.7371681174339324	0.6422352283564007	0.7776450370531209	0.8627759067391355	0.8292767600139577	0.6890474624052751	0.8808625238907065	0.9041525177485724	0.8147873248603923	0.9465050478162148	0.775875529583335	1.0321626117905434	0.9462220785048716	0.9738817924077556	0.9900372749281534	0.8538436376162893	1.0119555372642692	0.9085984285222929	0.9441364984671881	1.0252836602222035	0.9847100793446958	0.9847100793446958	0.9847100793446958	0.9847100793446958	0.9847100793446958	0.9847100793446958	0.9847100793446958	0.9847100793446958	0.9847100793446958	0.9847100793446958	0.9847100793446958	0.9847100793446958	0.9847100793446958	0.9847100793446958	0.9847100793446958	0.9847100793446958	0.9847100793446958	0.9847100793446958	0.9847100793446958	0.9847100793446958	0.9847100793446958	0.9847100793446958
0.4402511418242224	0.5434859204330532	0.325381681112631	0.4383607884027873	0.4788401317948501	0.41458254185473287	0.3550843927722438	0.4463086593742471	0.353378684312043	0.5587827452856108	0.6642817238667007	0.7332559131946255	0.5565044889627543	0.5180353446827491	0.4652256154212034	0.6991875406789101	0.7719402699130308	0.655362027987524	0.582379046337441	0.4535826165572627	0.35147682919324447	0.4257412683489302	0.5999933000314348	0.5571643998872334	0.6500003008431322	0.5160790200735638	0.6894097832214297	0.9046753507673349	0.7512985367343474	0.8279869437508411	0.8279869437508411	0.8279869437508411	0.8279869437508411	0.8279869437508411	0.8279869437508411	0.8279869437508411	0.8279869437508411	0.8279869437508411	0.8279869437508411	0.8279869437508411	0.8279869437508411	0.8279869437508411	0.8279869437508411	0.8279869437508411	0.8279869437508411	0.8279869437508411	0.8279869437508411	0.8279869437508411	0.8279869437508411	0.8279869437508411
0.6547117091672087	0.7377935053327269	0.6965744692663801	0.8611515242388404	0.8008229654807947	0.8590962824955837	0.7516326607008845	0.891575766473502	0.8943171247047368	0.7830894874211162	0.8501177603907473	0.8283824644481153	0.7615024070757904	0.8158640792710558	0.8332010746164369	0.9486629362897839	0.7815594325305121	0.954328359641623	0.8509396749360001	0.8113378903104566	0.8972301891403328	0.7939452980894985	0.7087843761129142	0.8506263051373568	0.7081486600403714	0.7962446174383427	0.752196638739357	0.752196638739357	0.752196638739357	0.752196638739357	0.752196638739357	0.752196638739357	0.752196638739357	0.752196638739357	0.752196638739357	0.752196638739357	0.752196638739357	0.752196638739357	0.752196638739357	0.752196638739357	0.752196638739357	0.752196638739357	0.752196638739357	0.752196638739357	0.752196638739357	0.752196638739357	0.752196638739357	0.752196638739357	0.752196638739357	0.752196638739357
0.5504348953108925	0.7187636626193514	0.6800370808833806	0.8161389103946103	0.7343725013629595	0.6998276946652258	0.8491494929186494	0.8350154079816622	0.9486761735412195	0.9523164360385711	0.9165083595306558	0.8546941563686493	0.852012639974437	0.7391114691183491	0.9012286406635676	0.7869922511665955	0.8555258493797452	0.8487679967645774	0.9308187464808743	0.9092431145476402	0.896232722877498	0.8996299858299474	0.8979313543537227	0.8979313543537227	0.8979313543537227	0.8979313543537227	0.8979313543537227	0.8979313543537227	0.8979313543537227	0.8979313543537227	0.8979313543537227	0.8979313543537227	0.8979313543537227	0.8979313543537227	0.8979313543537227	0.8979313543537227	0.8979313543537227	0.8979313543537227	0.8979313543537227	0.8979313543537227	0.8979313543537227	0.8979313543537227	0.8979313543537227	0.8979313543537227	0.8979313543537227	0.8979313543537227	0.8979313543537227	0.8979313543537227	0.8979313543537227	0.8979313543537227
0.4647031846145636	0.5113009660415467	0.5838556437005423	0.5542388184525774	0.6223881725121446	0.5804445050584107	0.46890885040482083	0.6014408258540391	0.5386023913463238	0.6653734973187112	0.6266659395563657	0.6758637197201819	0.68219362296242	0.7341936724089038	0.8349627192139387	0.8201597658697781	0.8271666565413929	0.9094681140804394	0.8479129080730499	0.7437767944889964	0.8384794187137998	0.9289742712858011	0.8253479695299992	0.787330816763062	0.8087077581206484	0.8467018350302931	0.9710394278374135	0.9088706314338532	0.9088706314338532	0.9088706314338532	0.9088706314338532	0.9088706314338532	0.9088706314338532	0.9088706314338532	0.9088706314338532	0.9088706314338532	0.9088706314338532	0.9088706314338532	0.9088706314338532	0.9088706314338532	0.9088706314338532	0.9088706314338532	0.9088706314338532	0.9088706314338532	0.9088706314338532	0.9088706314338532	0.9088706314338532	0.9088706314338532	0.9088706314338532	0.9088706314338532
0.795063151362684	0.8960710071847242	0.8461060541169217	0.9039699886350167	0.8245924996512346	0.9079356952132385	1.0040645972713462	0.9041636585705808	1.122647798484521	1.0102356342352905	0.8900093249399307	0.8868549501438421	0.8733177631955504	0.8335623637978468	0.8446593184373347	0.842520602536881	1.0605034507956528	1.137598748977844	0.9676366318550483	1.0129910839890433	0.9903618585250729	1.2087077818486178	1.129444013977687	0.9246804002107823	1.2167401110068259	1.0604861919495572	1.0341913583790936	1.0223523180356957	1.134988413272263	1.0786703656539793	1.0786703656539793	1.0786703656539793	1.0786703656539793	1.0786703656539793	1.0786703656539793	1.0786703656539793	1.0786703656539793	1.0786703656539793	1.0786703656539793	1.0786703656539793	1.0786703656539793	1.0786703656539793	1.0786703656539793	1.0786703656539793	1.0786703656539793	1.0786703656539793	1.0786703656539793	1.0786703656539793	1.0786703656539793	1.0786703656539793
0.782715732881994	0.7047405471107792	0.7129400210563871	0.6085270804275118	0.7435704354897649	0.7036719584027924	0.8074778430899551	0.7013443150671556	0.8539654354570131	0.9489745832811091	0.9003191295167906	0.9140344626611415	0.9162030531870982	0.8401276707761663	0.7844263651444414	0.8520273379956792	0.9754209022368259	1.044893540778255	0.7721457579107202	0.7844838025903192	1.2297650584864743	0.8639783477187184	0.7555303516068799	0.6905877020196265	0.9311770959008759	0.986218781733949	0.9982348865325352	1.0518844501774378	0.8349004620547931	0.9408920471652006	0.9808809835651863	0.9227095759043928	0.7856058792520791	0.8533641053030807	1.176179883767476	0.8117621614827566	0.8766795520631984	0.8191459884738147	0.8479127702685066	0.8479127702685066	0.8479127702685066	0.8479127702685066	0.8479127702685066	0.8479127702685066	0.8479127702685066	0.8479127702685066	0.8479127702685066	0.8479127702685066	0.8479127702685066	0.8479127702685066
0.05107686560940578	0.08772528038828055	0.0580204631161796	0.07435375832497097	0.04558088067402754	0.07345176527730107	0.03747602913110188	0.04059652838889513	0.0656537976642572	0.036345999437817474	0.11142140082504716	0.03668407151527	0.17058090632992068	0.29197861770551786	0.18346696292424342	0.16649570456403004	0.12907289560436136	0.2524316874938769	0.373391735078343	0.2598022583822713	0.2864959104780083	0.23792926081800664	0.24914970003672948	0.3534405424716449	0.3478453703360783	0.3450129204351178	0.3092423522714693	0.5616874865620272	0.29984489886217625	0.39258607782142646	0.31168553486409406	0.39003383221288457	0.26972819596947784	0.3920498066867441	0.2708909246756491	0.18292710526148698	0.25950553406408416	0.38587390771880475	0.4875460549484504	0.5956756048762193	0.6557256428046301	0.8649287571936102	0.7603271999991201	0.7603271999991201	0.7603271999991201	0.7603271999991201	0.7603271999991201	0.7603271999991201	0.7603271999991201	0.7603271999991201
0.5362634332221675	0.6450728376046622	0.8096683262048395	0.756830175693188	0.713611618219952	0.7738958278482896	0.6675492805122807	0.7402136766350371	0.6949493341120736	0.7954665265633984	0.7820607013591128	0.892637729084681	0.8006352724863766	0.944884081893123	0.9636135252578348	0.8848822209091614	0.9156715975900862	1.0270353132483565	1.0315713205225	1.0549569919065795	0.885978743202062	1.0639400901138256	0.9630970088871639	0.983796513674768	1.0330329386235508	0.8594541736241633	0.9311959617262983	1.0323922650689816	0.98179411339764	0.98179411339764	0.98179411339764	0.98179411339764	0.98179411339764	0.98179411339764	0.98179411339764	0.98179411339764	0.98179411339764	0.98179411339764	0.98179411339764	0.98179411339764	0.98179411339764	0.98179411339764	0.98179411339764	0.98179411339764	0.98179411339764	0.98179411339764	0.98179411339764	0.98179411339764	0.98179411339764	0.98179411339764
0.897367021808357	0.8292121110730113	0.7137785736130222	0.8048753501530023	0.7993425346506883	0.6566501558900013	0.7952730397405928	0.717472832842266	0.7666996232131726	0.6272430039346198	0.5638059201695994	0.679989775777551	0.6966727417297529	0.7777971262783488	0.7140411716707525	0.8227149067814706	0.8145486091957788	0.7621347593906822	0.6558867342464412	0.6732789402336559	0.8034622463343442	0.8524444887561736	0.7283110110599317	0.7158567859840291	0.741712985912869	0.728784885948449	0.728784885948449	0.728784885948449	0.728784885948449	0.728784885948449	0.728784885948449	0.728784885948449	0.728784885948449	0.728784885948449	0.728784885948449	0.728784885948449	0.728784885948449	0.728784885948449	0.728784885948449	0.728784885948449	0.728784885948449	0.728784885948449	0.728784885948449	0.728784885948449	0.728784885948449	0.728784885948449	0.728784885948449	0.728784885948449	0.728784885948449	0.728784885948449
0.7430755413767842	0.9251823062773461	0.8295149960532746	0.971772001637001	0.8345912351307088	0.8873315718681699	0.8358520252692728	0.8976103277018396	0.9146754311421295	0.930640594527331	0.8050252753890096	0.9431775563872653	1.0006510522128942	0.8799604967870848	0.9441863710035275	0.9039720780122723	0.895158483887758	1.054581717352187	0.9099613805489194	0.9162818677032183	0.8934458580012733	0.9048638628522458	0.9048638628522458	0.9048638628522458	0.9048638628522458	0.9048638628522458	0.9048638628522458	0.9048638628522458	0.9048638628522458	0.9048638628522458	0.9048638628522458	0.9048638628522458	0.9048638628522458	0.9048638628522458	0.9048638628522458	0.9048638628522458	0.9048638628522458	0.9048638628522458	0.9048638628522458	0.9048638628522458	0.9048638628522458	0.9048638628522458	0.9048638628522458	0.9048638628522458	0.9048638628522458	0.9048638628522458	0.9048638628522458	0.9048638628522458	0.9048638628522458	0.9048638628522458
0.47207892827989245	0.5898793354780014	0.5494535465352066	0.4971741739474466	0.629467560512068	0.565350648138446	0.6082756122114136	0.7180612952898059	0.8127343921767848	0.7388145046231134	0.7403134549409323	0.700577430690256	0.7907044574336718	0.6412326186002737	0.6786918739365081	0.6510045802248212	0.8088984105627501	0.8284962257883497	0.7805502850714924	0.8746332390795987	0.8612947142173948	0.6783535576934004	0.820896077894573	0.7496248177939868	0.7496248177939868	0.7496248177939868	0.7496248177939868	0.7496248177939868	0.7496248177939868	0.7496248177939868	0.7496248177939868	0.7496248177939868	0.7496248177939868	0.7496248177939868	0.7496248177939868	0.7496248177939868	0.7496248177939868	0.7496248177939868	0.7496248177939868	0.7496248177939868	0.7496248177939868	0.7496248177939868	0.7496248177939868	0.7496248177939868	0.7496248177939868	0.7496248177939868	0.7496248177939868	0.7496248177939868	0.7496248177939868	0.7496248177939868
0.4876158564003366	0.6231222128190328	0.5307961084122954	0.5674136636321297	0.5925062333301416	0.6055055366530497	0.6802105792492721	0.6306087726259348	0.6743572513476477	0.7568569083795711	0.6837468473053423	0.5480381432646207	0.5233890646478646	0.8095046268256256	1.0630396667308184	0.9008962943245763	0.3912179716542089	0.44879967790567127	0.4210236576448656	0.38707341966604575	0.47567127195331654	0.4313723458096812	0.4313723458096812	0.4313723458096812	0.4313723458096812	0.4313723458096812	0.4313723458096812	0.4313723458096812	0.4313723458096812	0.4313723458096812	0.4313723458096812	0.4313723458096812	0.4313723458096812	0.4313723458096812	0.4313723458096812	0.4313723458096812	0.4313723458096812	0.4313723458096812	0.4313723458096812	0.4313723458096812	0.4313723458096812	0.4313723458096812	0.4313723458096812	0.4313723458096812	0.4313723458096812	0.4313723458096812	0.4313723458096812	0.4313723458096812	0.4313723458096812	0.4313723458096812
0.7230626209568592	0.8015617495271151	0.8356410198437373	0.8485563453635391	0.7766558004048018	0.8332547297154356	1.0160885939001967	0.9348515012848418	0.8386009246789538	0.8903486409909506	0.8665345399303396	0.9408500981419485	0.8792812106069511	1.0209717772216549	0.926581748219275	1.0691139646812102	1.1268789499649592	1.131504785122654	0.9642011328295568	1.0889988170487297	1.1021799853799348	1.0731107119288488	0.9780459731777478	1.2285941284851558	1.0877687077999254	1.1581814181425407	1.1581814181425407	1.1581814181425407	1.1581814181425407	1.1581814181425407	1.1581814181425407	1.1581814181425407	1.1581814181425407	1.1581814181425407	1.1581814181425407	1.1581814181425407	1.1581814181425407	1.1581814181425407	1.1581814181425407	1.1581814181425407	1.1581814181425407	1.1581814181425407	1.1581814181425407	1.1581814181425407	1.1581814181425407	1.1581814181425407	1.1581814181425407	1.1581814181425407	1.1581814181425407	1.1581814181425407
0.8986755145162204	0.9164774165206356	0.9371887526567177	0.7478042003592158	0.903326825123082	0.7887299218704937	0.7189889338531059	0.8282169434174165	0.7418832294452922	0.7020422423018057	0.8973718422175925	0.8925350521709339	0.8989632430653999	0.7620921037739288	0.8493341883421849	0.8307449484009547	1.0507452212662822	0.7984135617690153	0.6765947999483994	0.72404039030503	0.7003175951267147	0.7003175951267147	0.7003175951267147	0.7003175951267147	0.7003175951267147	0.7003175951267147	0.7003175951267147	0.7003175951267147	0.7003175951267147	0.7003175951267147	0.7003175951267147	0.7003175951267147	0.7003175951267147	0.7003175951267147	0.7003175951267147	0.7003175951267147	0.7003175951267147	0.7003175951267147	0.7003175951267147	0.7003175951267147	0.7003175951267147	0.7003175951267147	0.7003175951267147	0.7003175951267147	0.7003175951267147	0.7003175951267147	0.7003175951267147	0.7003175951267147	0.7003175951267147	0.7003175951267147
0.4124382985201507	0.5542652806719477	0.5241938053426206	0.6575187953610518	0.5965786142866141	0.7145037374183492	0.5340491312211524	0.6854039505351067	0.6002362320047234	0.5205332080644617	0.5050804102605658	0.5848927579962102	0.6183145631916415	0.7765046583923496	1.027784528586643	0.7699788956254123	0.7249738762901262	0.758866382871041	0.7255082935310406	0.6300021162363209	0.6561792882266698	0.6999182470678822	0.678048767647276	0.678048767647276	0.678048767647276	0.678048767647276	0.678048767647276	0.678048767647276	0.678048767647276	0.678048767647276	0.678048767647276	0.678048767647276	0.678048767647276	0.678048767647276	0.678048767647276	0.678048767647276	0.678048767647276	0.678048767647276	0.678048767647276	0.678048767647276	0.678048767647276	0.678048767647276	0.678048767647276	0.678048767647276	0.678048767647276	0.678048767647276	0.678048767647276	0.678048767647276	0.678048767647276	0.678048767647276
0.7435863499300639	0.5944554249258971	0.7286026317886056	0.8008378028806713	0.899121265427408	0.7931952320916279	0.8046872888012796	0.8177240217004064	0.8694186077683691	0.953799285296605	0.9107213637289129	0.8823738763487966	0.8668423205612261	0.7836949474087314	0.9223599360464217	0.8221265257488449	0.8715443178511953	0.8835771767532791	0.8567472361807352	0.8982455707176612	0.8774964034491982	0.8774964034491982	0.8774964034491982	0.8774964034491982	0.8774964034491982	0.8774964034491982	0.8774964034491982	0.8774964034491982	0.8774964034491982	0.8774964034491982	0.8774964034491982	0.8774964034491982	0.8774964034491982	0.8774964034491982	0.8774964034491982	0.8774964034491982	0.8774964034491982	0.8774964034491982	0.8774964034491982	0.8774964034491982	0.8774964034491982	0.8774964034491982	0.8774964034491982	0.8774964034491982	0.8774964034491982	0.8774964034491982	0.8774964034491982	0.8774964034491982	0.8774964034491982	0.8774964034491982
0.5907960225395769	0.4777603651335081	0.483678747716768	0.47414156601200497	0.5442459753903431	0.45143283157823466	0.5465491630869328	0.41829637737177616	0.48434818887745507	0.6721293402160871	0.3799973804017658	0.5503181030613211	0.6024248263354783	0.6368054928440219	0.5209786320334545	0.5648965274573021	0.6402561744740243	0.6744012103756719	0.4965418240356062	0.4105916827137244	0.6520347789496276	0.6579965025654896	0.7078343234098047	0.6989712102746839	0.9242096676202685	1.0868521713012491	0.6541715381567387	1.0424998112575057	0.5186850764307064	0.801624417037941	0.7803622267465942	0.49182210315825037	0.6553496023447368	0.8489499364041126	0.9579900489572499	0.9034699926806813	0.9034699926806813	0.9034699926806813	0.9034699926806813	0.9034699926806813	0.9034699926806813	0.9034699926806813	0.9034699926806813	0.9034699926806813	0.9034699926806813	0.9034699926806813	0.9034699926806813	0.9034699926806813	0.9034699926806813	0.9034699926806813
0.6554421100556495	0.8974616170688277	0.7685612285920569	0.7814336774592427	0.8361749433605488	0.9036759906437368	0.6549192453453769	0.8270571563203819	0.9083803950071518	0.7706887811899747	0.7940736721252284	0.7859196984594304	0.8520355792550581	0.8341618427152634	0.7907717689125037	0.8438946960555971	0.8173332324840503	0.8173332324840503	0.8173332324840503	0.8173332324840503	0.8173332324840503	0.8173332324840503	0.8173332324840503	0.8173332324840503	0.8173332324840503	0.8173332324840503	0.8173332324840503	0.8173332324840503	0.8173332324840503	0.8173332324840503	0.8173332324840503	0.8173332324840503	0.8173332324840503	0.8173332324840503	0.8173332324840503	0.8173332324840503	0.8173332324840503	0.8173332324840503	0.8173332324840503	0.8173332324840503	0.8173332324840503	0.8173332324840503	0.8173332324840503	0.8173332324840503	0.8173332324840503	0.8173332324840503	0.8173332324840503	0.8173332324840503	0.8173332324840503	0.8173332324840503
0.5739482665261681	0.6897529456786078	0.8423865048954283	0.8530817171217326	0.8582341503335441	0.763368357581169	0.8930199744796736	0.8580754944899425	0.9350626533752637	0.8977546940210815	0.9077378755523661	0.7565592836979708	0.9917230747221828	0.8955628895720299	0.9001826893507109	0.869611822070021	0.7495758898548882	0.8512020120247558	0.9229751857636138	0.8943104380418396	0.8008715127457536	0.8909042527788853	0.9254229549582415	0.8523498418241868	0.8888863983912141	0.8888863983912141	0.8888863983912141	0.8888863983912141	0.8888863983912141	0.8888863983912141	0.8888863983912141	0.8888863983912141	0.8888863983912141	0.8888863983912141	0.8888863983912141	0.8888863983912141	0.8888863983912141	0.8888863983912141	0.8888863983912141	0.8888863983912141	0.8888863983912141	0.8888863983912141	0.8888863983912141	0.8888863983912141	0.8888863983912141	0.8888863983912141	0.8888863983912141	0.8888863983912141	0.8888863983912141	0.8888863983912141
0.7177553188874947	0.8140135092394566	0.8553611300510664	0.8169525540400232	1.0669161999745964	1.1805069688670182	0.9661041533153633	1.0984723092004556	0.8941990756852167	0.7338176483003133	1.1398893080692294	0.7893888908130788	0.7329555857737723	0.8373118182040864	0.7225725462807201	0.9163117034522151	0.8104345520184947	0.8678640796916751	0.8391493158550849	0.8391493158550849	0.8391493158550849	0.8391493158550849	0.8391493158550849	0.8391493158550849	0.8391493158550849	0.8391493158550849	0.8391493158550849	0.8391493158550849	0.8391493158550849	0.8391493158550849	0.8391493158550849	0.8391493158550849	0.8391493158550849	0.8391493158550849	0.8391493158550849	0.8391493158550849	0.8391493158550849	0.8391493158550849	0.8391493158550849	0.8391493158550849	0.8391493158550849	0.8391493158550849	0.8391493158550849	0.8391493158550849	0.8391493158550849	0.8391493158550849	0.8391493158550849	0.8391493158550849	0.8391493158550849	0.8391493158550849
0.47647644608929235	0.6216579143696154	0.834275500065255	0.7845340890113324	0.6817260842780352	0.7912959786288175	0.7768505930855512	0.7661253896299595	0.7117496912890281	0.74894262050317	0.5988836350846315	0.7198295785929469	0.8036606269336859	0.8142604333754604	0.8369861401478225	0.8348378774008988	0.8330343979640711	0.8352364368426872	0.8116764475828714	0.7674210442871231	0.6889428944600903	0.7281819693736067	0.7281819693736067	0.7281819693736067	0.7281819693736067	0.7281819693736067	0.7281819693736067	0.7281819693736067	0.7281819693736067	0.7281819693736067	0.7281819693736067	0.7281819693736067	0.7281819693736067	0.7281819693736067	0.7281819693736067	0.7281819693736067	0.7281819693736067	0.7281819693736067	0.7281819693736067	0.7281819693736067	0.7281819693736067	0.7281819693736067	0.7281819693736067	0.7281819693736067	0.7281819693736067	0.7281819693736067	0.7281819693736067	0.7281819693736067	0.7281819693736067	0.7281819693736067
0.6102823226471306	0.7637706001330853	0.7766872932425107	0.7715687791046852	0.8511549593468627	0.8862178059838899	1.0602396857477474	0.8019780865592683	0.9700389516622813	0.8088860351344407	0.8894624933983609	0.8894624933983609	0.8894624933983609	0.8894624933983609	0.8894624933983609	0.8894624933983609	0.8894624933983609	0.8894624933983609	0.8894624933983609	0.8894624933983609	0.8894624933983609	0.8894624933983609	0.8894624933983609	0.8894624933983609	0.8894624933983609	0.8894624933983609	0.8894624933983609	0.8894624933983609	0.8894624933983609	0.8894624933983609	0.8894624933983609	0.8894624933983609	0.8894624933983609	0.8894624933983609	0.8894624933983609	0.8894624933983609	0.8894624933983609	0.8894624933983609	0.8894624933983609	0.8894624933983609	0.8894624933983609	0.8894624933983609	0.8894624933983609	0.8894624933983609	0.8894624933983609	0.8894624933983609	0.8894624933983609	0.8894624933983609	0.8894624933983609	0.8894624933983609
0.5759941740549398	0.7111036938030221	0.7955896870694469	0.720697876951466	0.6955819440381713	0.6377775235487031	0.8498413298688419	0.7751988863281667	0.9192243476440218	0.847804417938675	0.7395860360949574	0.5581094333272038	0.7203725024395627	0.7436508957486855	0.7861124482114398	0.7643841001357244	1.0605008341697766	0.8813062159317321	0.9709035250507543	0.9709035250507543	0.9709035250507543	0.9709035250507543	0.9709035250507543	0.9709035250507543	0.9709035250507543	0.9709035250507543	0.9709035250507543	0.9709035250507543	0.9709035250507543	0.9709035250507543	0.9709035250507543	0.9709035250507543	0.9709035250507543	0.9709035250507543	0.9709035250507543	0.9709035250507543	0.9709035250507543	0.9709035250507543	0.9709035250507543	0.9709035250507543	0.9709035250507543	0.9709035250507543	0.9709035250507543	0.9709035250507543	0.9709035250507543	0.9709035250507543	0.9709035250507543	0.9709035250507543	0.9709035250507543	0.9709035250507543
0.5394183603322058	0.41474276819976164	0.5003495269114878	0.5755297444422827	0.45202977218872253	0.462484403330797	0.33771354844139273	0.6336119348425441	0.6302096175914684	0.7212486443255258	0.6723383368006026	0.7098112199382037	0.6464780709222087	0.5165345527644981	0.46404938519391925	0.5029751858029041	0.31539060549378667	0.42023182663846576	0.2748691858743262	0.364183155596575	0.39313816858682626	0.2896681182326145	0.5493820879882912	0.541138385059258	0.39617499638737874	0.5166583701018254	0.49595336356508984	0.4826093958406677	0.7639437536799777	0.6909323869917628	0.8467331634100632	0.768832775200913	0.768832775200913	0.768832775200913	0.768832775200913	0.768832775200913	0.768832775200913	0.768832775200913	0.768832775200913	0.768832775200913	0.768832775200913	0.768832775200913	0.768832775200913	0.768832775200913	0.768832775200913	0.768832775200913	0.768832775200913	0.768832775200913	0.768832775200913	0.768832775200913
0.46000819514074914	0.5261522471956467	0.6062072158377023	0.5395741471508314	0.695492885991287	0.622508082115769	0.7914026600971759	0.763876464632105	0.6159301479888432	0.782043381560686	0.6551647202169565	0.6828538632153115	0.6350452696348227	0.8382792882993022	0.8044604659723931	0.8902508388987387	0.7409973137814916	0.7304612326643857	0.5654097037085353	0.7627294119475239	0.7370988197538063	0.5890389461842611	0.8035391186996808	0.750944057090219	0.77724158789495	0.77724158789495	0.77724158789495	0.77724158789495	0.77724158789495	0.77724158789495	0.77724158789495	0.77724158789495	0.77724158789495	0.77724158789495	0.77724158789495	0.77724158789495	0.77724158789495	0.77724158789495	0.77724158789495	0.77724158789495	0.77724158789495	0.77724158789495	0.77724158789495	0.77724158789495	0.77724158789495	0.77724158789495	0.77724158789495	0.77724158789495	0.77724158789495	0.77724158789495
0.8484563526809374	0.8518518382285166	0.8145065350073182	0.9003086306522496	0.8768070638210289	0.8842008948154233	0.9145638247270846	0.9614142559573371	0.975903579978072	0.7812162684981613	0.887622938866124	0.8344196036821425	0.8344196036821425	0.8344196036821425	0.8344196036821425	0.8344196036821425	0.8344196036821425	0.8344196036821425	0.8344196036821425	0.8344196036821425	0.8344196036821425	0.8344196036821425	0.8344196036821425	0.8344196036821425	0.8344196036821425	0.8344196036821425	0.8344196036821425	0.8344196036821425	0.8344196036821425	0.8344196036821425	0.8344196036821425	0.8344196036821425	0.8344196036821425	0.8344196036821425	0.8344196036821425	0.8344196036821425	0.8344196036821425	0.8344196036821425	0.8344196036821425	0.8344196036821425	0.8344196036821425	0.8344196036821425	0.8344196036821425	0.8344196036821425	0.8344196036821425	0.8344196036821425	0.8344196036821425	0.8344196036821425	0.8344196036821425	0.8344196036821425
0.9510790363818679	0.9634726040703061	0.7262828799922896	0.6988066289011294	0.6982743148012807	1.0113125788228832	0.9169262207049685	0.8302959807564531	0.769728025835554	0.951543398779803	1.0309241197615202	1.0252375922216033	0.8464582690358209	0.6337181977980786	0.87627498891033	0.7447764594337838	1.003925274435048	1.257690844569605	1.1308080595023264	1.1308080595023264	1.1308080595023264	1.1308080595023264	1.1308080595023264	1.1308080595023264	1.1308080595023264	1.1308080595023264	1.1308080595023264	1.1308080595023264	1.1308080595023264	1.1308080595023264	1.1308080595023264	1.1308080595023264	1.1308080595023264	1.1308080595023264	1.1308080595023264	1.1308080595023264	1.1308080595023264	1.1308080595023264	1.1308080595023264	1.1308080595023264	1.1308080595023264	1.1308080595023264	1.1308080595023264	1.1308080595023264	1.1308080595023264	1.1308080595023264	1.1308080595023264	1.1308080595023264	1.1308080595023264	1.1308080595023264
0.5228538896331346	0.5824226222442476	0.6619517576477706	0.6550172205525574	0.6285420737111324	0.6252548510340484	0.4788859837470072	0.7706811130958531	0.65565356037955	0.8438869814948025	0.753770163113787	0.9345200425035183	0.8887346921802821	0.9053781899139532	0.8907678147994325	0.8980730023566927	0.8980730023566927	0.8980730023566927	0.8980730023566927	0.8980730023566927	0.8980730023566927	0.8980730023566927	0.8980730023566927	0.8980730023566927	0.8980730023566927	0.8980730023566927	0.8980730023566927	0.8980730023566927	0.8980730023566927	0.8980730023566927	0.8980730023566927	0.8980730023566927	0.8980730023566927	0.8980730023566927	0.8980730023566927	0.8980730023566927	0.8980730023566927	0.8980730023566927	0.8980730023566927	0.8980730023566927	0.8980730023566927	0.8980730023566927	0.8980730023566927	0.8980730023566927	0.8980730023566927	0.8980730023566927	0.8980730023566927	0.8980730023566927	0.8980730023566927	0.8980730023566927
0.4359050658242186	0.3443322504815538	0.4870840544577469	0.5365106216817074	0.41066299999140926	0.537939891275337	0.28685653656596816	0.5177393355596268	0.3402355717004936	0.5739331520103915	0.5817123230306012	0.447314892026693	0.7106632200546982	0.39091168931442133	0.8991240864514524	0.7454436738060002	0.7172043539425774	0.7579227397227598	1.098172819289633	0.5619418001162511	1.086171553779433	0.8186546246440475	0.8537791517393424	0.8894663564930598	0.7526267265003109	0.6097085497459661	0.8938663912206168	0.8242933790984089	0.859079885159513	0.859079885159513	0.859079885159513	0.859079885159513	0.859079885159513	0.859079885159513	0.859079885159513	0.859079885159513	0.859079885159513	0.859079885159513	0.859079885159513	0.859079885159513	0.859079885159513	0.859079885159513	0.859079885159513	0.859079885159513	0.859079885159513	0.859079885159513	0.859079885159513	0.859079885159513	0.859079885159513	0.859079885159513
0.2789955704893011	0.4817036199920417	0.7252844943552748	0.7270751021986878	0.8363301629944767	0.9683015717572792	0.7083239005257651	0.7280874280782649	0.8106305659107855	0.8078710123086346	0.8580710024320445	0.9054078535269539	0.7797338942415901	0.8792517829027613	0.8158345654255725	0.7107502227510925	0.6619315877720277	0.7679505204347942	0.8288442417170981	0.782642580459952	0.7058624318048425	0.8421288427632001	0.7240050419602172	0.7830669423617085	0.7830669423617085	0.7830669423617085	0.7830669423617085	0.7830669423617085	0.7830669423617085	0.7830669423617085	0.7830669423617085	0.7830669423617085	0.7830669423617085	0.7830669423617085	0.7830669423617085	0.7830669423617085	0.7830669423617085	0.7830669423617085	0.7830669423617085	0.7830669423617085	0.7830669423617085	0.7830669423617085	0.7830669423617085	0.7830669423617085	0.7830669423617085	0.7830669423617085	0.7830669423617085	0.7830669423617085	0.7830669423617085	0.7830669423617085
0.5764252651201802	0.8113075821403165	0.6594388107847298	0.7826204542655651	0.9347450483114531	0.5851168270464494	0.6921783501590142	0.8414024464460318	0.6441823487337586	0.8735369537952763	0.8638058680210903	0.8376738265782141	0.842539636304445	0.829608250234728	0.8776719112494868	0.8664946163992142	0.932985270238639	0.8851585937286682	0.654797247382065	0.90192270976728	0.8853170273527884	0.8936198685600343	0.8936198685600343	0.8936198685600343	0.8936198685600343	0.8936198685600343	0.8936198685600343	0.8936198685600343	0.8936198685600343	0.8936198685600343	0.8936198685600343	0.8936198685600343	0.8936198685600343	0.8936198685600343	0.8936198685600343	0.8936198685600343	0.8936198685600343	0.8936198685600343	0.8936198685600343	0.8936198685600343	0.8936198685600343	0.8936198685600343	0.8936198685600343	0.8936198685600343	0.8936198685600343	0.8936198685600343	0.8936198685600343	0.8936198685600343	0.8936198685600343	0.8936198685600343
0.47225898882695816	0.5781736224287104	0.6073372336738923	0.8704586768213421	0.815322878546227	0.6988474069225132	0.6389792678861981	0.6553602462115714	0.9752263207334918	0.5929302711356588	0.695253056207038	0.6697242892753098	0.772038283806851	0.6683667677986664	0.7390495676599945	0.6963770418160844	0.6559702338869432	0.8722952552102433	0.7641327445485933	0.7641327445485933	0.7641327445485933	0.7641327445485933	0.7641327445485933	0.7641327445485933	0.7641327445485933	0.7641327445485933	0.7641327445485933	0.7641327445485933	0.7641327445485933	0.7641327445485933	0.7641327445485933	0.7641327445485933	0.7641327445485933	0.7641327445485933	0.7641327445485933	0.7641327445485933	0.7641327445485933	0.7641327445485933	0.7641327445485933	0.7641327445485933	0.7641327445485933	0.7641327445485933	0.7641327445485933	0.7641327445485933	0.7641327445485933	0.7641327445485933	0.7641327445485933	0.7641327445485933	0.7641327445485933	0.7641327445485933
0.5487062286712774	0.6585819037435063	0.7748858560123036	0.7763735220290244	0.7110276241849002	0.761827288124274	0.8555140491294988	0.7533808699702277	0.8471285340695236	0.8388357181530763	0.6849170146681943	0.8434256284509406	0.7998676134684917	0.7484085056360998	0.8491175924341722	0.8778662814165294	0.9334980675868547	1.0035820782930887	0.9559006536651411	0.8683980685643993	0.9121493611147703	0.9121493611147703	0.9121493611147703	0.9121493611147703	0.9121493611147703	0.9121493611147703	0.9121493611147703	0.9121493611147703	0.9121493611147703	0.9121493611147703	0.9121493611147703	0.9121493611147703	0.9121493611147703	0.9121493611147703	0.9121493611147703	0.9121493611147703	0.9121493611147703	0.9121493611147703	0.9121493611147703	0.9121493611147703	0.9121493611147703	0.9121493611147703	0.9121493611147703	0.9121493611147703	0.9121493611147703	0.9121493611147703	0.9121493611147703	0.9121493611147703	0.9121493611147703	0.9121493611147703
0.08738192591036265	0.4025835944592714	0.5385067147862915	0.7927876312036493	0.4540722112645571	0.5091998600795351	0.590058151453356	0.9383485449570104	0.6048579869170413	0.9144480507119233	0.8149531975687578	0.5516799770364654	0.7089258185729232	1.0079084640965472	0.8322412302247997	0.5115016171237166	0.7424556082710175	0.707031625190086	0.8712877608184444	0.752972910199505	1.1992086126561328	1.2446605512216462	1.1199535948320005	0.979119062760399	0.5713117930207836	1.2121226922694142	1.3194971315866133	0.9086182685267497	1.040260423486798	1.1332896081259443	1.5742476990388725	1.056566145906127	1.2510472837355544	1.3879027903752252	1.0420214597548205	1.3729006301661753	0.9622405397545949	0.8567210834577702	0.9853473497558952	0.9295287454170068	1.4005534104424644	1.1650410779297358	1.1650410779297358	1.1650410779297358	1.1650410779297358	1.1650410779297358	1.1650410779297358	1.1650410779297358	1.1650410779297358	1.1650410779297358
0.07596265726070964	0.0	0.020897295069677944	0.08268204607140499	0.07591305829129785	0.49263137708552873	0.13968896431354424	0.4010444381736731	0.0563864681696584	0.009596249207075387	0.3966995413190767	0.28426322356367884	0.5377463900188657	0.34654131881605804	0.7844605717227052	0.4658652747670248	0.6150233824658156	0.6671988314640669	0.39610909877274636	0.5178537421250129	0.5940353448636813	0.40066074820942194	0.6912084070794157	0.44156918694350566	0.9509773463946649	0.468239764674257	0.8688541876472153	0.3885428948410739	0.2828539019290257	0.6934060988383426	0.3837244788389921	0.7036727248169299	0.4836484510120355	0.45717432487334414	0.7588372078915743	0.35117290033996723	0.5780431670722439	0.3717530577192573	0.1178967267743836	0.18947252113102186	0.6636194755463268	0.5747036039420397	0.30664972059908463	0.2669171925761224	0.16058625938322219	0.5655720759589893	0.36307916767110576	0.36307916767110576	0.36307916767110576	0.36307916767110576
0.8016788776583942	0.7902417735708915	0.642017831112835	0.7790238627101043	0.7190994481747006	0.9737364257024099	0.8440749448719294	0.7037034891505253	0.8988256222041047	0.8930634316048569	0.982666205557779	0.8293926934509496	0.8292675945041774	0.7617750592898426	1.0024243580253867	0.9154601451801521	0.9342003075959563	0.9720025052981484	0.9615314046677004	0.8359070004417661	0.8685305284319031	1.0673607892869357	1.0630324035780987	1.1838272681279316	0.9352695941836693	1.1159415209097288	1.0978358333144367	0.9706712508739519	1.1283759196231111	1.338096529888644	1.1555957181196974	1.1022629969032283	0.97036714184161	1.2352583477181978	1.12110917778169	1.1720476080708564	1.0448131528806248	1.176581334480635	1.1323412074504462	1.0808837030634002	1.0819043603031837	1.081394031683292	1.081394031683292	1.081394031683292	1.081394031683292	1.081394031683292	1.081394031683292	1.081394031683292	1.081394031683292	1.081394031683292
0.31070883752549877	0.4738113976727883	0.5510718202433775	0.6162353521454905	0.5300783270614322	0.4746728564883479	0.42369355804936765	0.6400903314338396	0.6846148817805423	0.48953516885641674	0.5249326246449573	0.47780065518142545	0.5307004518041426	0.501270298554883	0.5273652170024128	0.5273048025007327	0.6314711884800959	0.5327205664860362	0.658202524187299	0.5153303900010396	0.7507561398134999	0.4335168954467179	0.6396079152783553	0.5554107272701595	0.5438113788998732	0.7243250476304832	0.6823158965205333	0.7918919419532942	0.6581866660591825	0.8020080621383585	0.7507581477274803	0.8751357736037509	0.9579282495477022	1.0032684463830666	0.9892983822108713	1.1241938089997356	0.8000067141621937	0.9193383648868538	0.8940060482879604	1.0758193201867527	1.112949781669741	1.229906911212941	0.6767502799040095	0.9040710202440491	0.9206846584171525	1.0546331449966313	0.9876589017068921	0.9876589017068921	0.9876589017068921	0.9876589017068921
0.7379565554467235	0.7192292631444639	0.9669847006958333	0.650254009196889	0.8430981368663548	0.7756917760917076	0.7398711866746451	0.6263465580577463	0.8399239936348677	0.5584979847891336	0.6267583975339958	0.662077447530109	0.8595561830604727	0.49730348535068863	0.5546780785923916	0.8443916400434418	0.9412716278281331	0.8569785572143159	0.8367580219039801	0.7892318335047402	1.0251103491620686	0.7497869641447147	0.7936050971469456	1.001564436852886	1.1295780681498346	0.9686750436261955	0.6467867345890149	0.8085779745528482	0.9825517940276002	1.2479811446083036	0.9112479822237434	0.7887448655411274	1.0167843754763555	1.2093219933959838	0.8916780766558178	1.039827105675089	1.0294306246648568	1.3119514534415189	1.270301703811048	1.151899146679644	1.0589249973494874	1.1275140498886713	1.2118226147101891	1.1696683322994301	1.1696683322994301	1.1696683322994301	1.1696683322994301	1.1696683322994301	1.1696683322994301	1.1696683322994301
0.956517356114418	0.6042836774309319	0.5929793296911386	0.6302889803418555	0.6871576799604072	0.6170146520291048	0.8729439839290348	0.7918336769712913	0.6135576819002554	0.7179016849023538	0.6350309664601999	0.7182540035419975	0.6766424850010986	0.6766424850010986	0.6766424850010986	0.6766424850010986	0.6766424850010986	0.6766424850010986	0.6766424850010986	0.6766424850010986	0.6766424850010986	0.6766424850010986	0.6766424850010986	0.6766424850010986	0.6766424850010986	0.6766424850010986	0.6766424850010986	0.6766424850010986	0.6766424850010986	0.6766424850010986	0.6766424850010986	0.6766424850010986	0.6766424850010986	0.6766424850010986	0.6766424850010986	0.6766424850010986	0.6766424850010986	0.6766424850010986	0.6766424850010986	0.6766424850010986	0.6766424850010986	0.6766424850010986	0.6766424850010986	0.6766424850010986	0.6766424850010986	0.6766424850010986	0.6766424850010986	0.6766424850010986	0.6766424850010986	0.6766424850010986
0.5885519672757102	0.7862687422972625	0.8558829545857726	0.7152496491787744	0.7012297372601659	0.6034104308133499	0.9047093540972808	0.709764190622645	0.7703532991591412	0.8517892276345949	0.6515222140645867	0.6641412520642767	0.8212456851846367	1.0357445769098845	0.9068520114283444	0.6218507507684403	0.7899297863363606	0.9053845823397899	0.7610432198134565	0.43989803480665274	0.8371945805301528	0.5117976157991858	0.7676757222863594	0.49845761087299456	0.7029662630095914	0.6501175595252333	0.7332440041096263	0.6173496178393791	0.675278594887704	0.898698009424918	0.8145830553971722	0.8367362407155141	0.6966016313230092	0.6419440051913389	0.6432218168952295	0.6843821568936156	0.605635596772223	0.9385616378252859	0.6111960632671597	0.5795429935786292	0.7418010672245771	0.6606720304016032	0.6606720304016032	0.6606720304016032	0.6606720304016032	0.6606720304016032	0.6606720304016032	0.6606720304016032	0.6606720304016032	0.6606720304016032
0.7134736323617671	0.7216995251187026	0.8482186892170126	0.810093107421355	0.8691458519528208	0.981325164639885	0.8614732026310306	0.796063009809518	0.8273855452643523	0.8131525181216088	0.8696804518907572	0.8418173242211382	0.9506453669505087	0.9877767689083565	0.8419610397901968	0.8914500475260929	0.9411423355134079	0.9773233458406922	1.0004196999884782	0.9531452526030064	0.9040943205536497	0.90797292787716	0.9385930301450122	0.9316111984360342	0.9470387671587032	1.03075187542968	0.9092469184229282	0.8292188749241484	0.888653122942979	0.9435753951703097	1.0180191613882872	0.9847774933728847	0.9652674810065115	0.9231566671231107	1.075710006036599	0.8805340416924629	0.9032491141128393	1.0818725017904058	0.8939264236782551	0.9763020646980973	0.8720927501914841	0.8402249457322046	0.9086320083268767	0.9789845865184074	0.8610947290122464	0.9200396577653268	0.9200396577653268	0.9200396577653268	0.9200396577653268	0.9200396577653268
0.22655903715365605	0.0	0.26491303629269336	0.0	0.0	0.16067084340847815	0.10718629939386966	0.5046296788166199	0.21437259878773932	0.2643188766792654	0.2643188766792654	0.0	0.47218966475649765	0.2078707880772322	0.0	0.0	0.0	0.059986354725115605	0.0	0.0	0.5219935672179399	0.0	0.0	0.2108148945868866	0.02036490452734677	0.5793565260725969	0.0	0.0029441065096544074	0.4609680025723414	0.2206571981335938	0.23541712592941164	0.2108148945868866	0.027546340664993296	0.5009295991856834	0.06058051433854359	0.17085329567215155	0.4458918746121459	0.6633509553396236	0.027546340664993296	0.8006875531911747	0.41766590570719936	0.10718629939386966	1.1740057266231387	0.8084651018021723	0.48517384809974157	0.6468194749509569	0.6468194749509569	0.6468194749509569	0.6468194749509569	0.6468194749509569
0.6557372223386635	0.7341232457416798	0.5900409796442653	0.7459436484907348	0.7432763286673276	0.9704381264971154	0.555620930418381	0.7699533065027554	0.5741162363384058	0.9527031524869101	1.0189150074239854	0.6769210274040032	0.7962993915820116	0.8130537694552906	0.9969977783692627	1.0648799988443618	0.8772318009718737	0.9118503175895293	0.8607729717326252	0.8583072362471464	1.013756071273575	0.9263890305389605	1.2957045286026945	1.064388127569684	1.3111778757267067	0.9792396199214307	1.0444129527806807	1.1582082466874881	1.1052425943418764	1.4515121644487867	0.9389434900169582	1.0197975201774394	0.9962234798781363	0.9050042213734569	0.997865680218647	1.6252889257849172	1.0531585738809337	1.0509312573978071	0.9753895645630564	1.1785932592240769	0.8975626405340967	0.6466874633604217	0.936352405967557	0.7915199346639893	0.7915199346639893	0.7915199346639893	0.7915199346639893	0.7915199346639893	0.7915199346639893	0.7915199346639893
0.8366256007176065	0.5537120270638696	0.7814902801383107	0.523431935207226	0.7324312382753204	0.5093717911786754	0.6992731131617964	0.8526943791035991	0.6392710698261292	0.7263538031728867	0.8472569699119437	0.9656189906941544	0.7396651562373667	0.8482306019100613	0.6975620183462959	0.8954385657304282	0.8460789671293035	0.9377336848622168	0.8683284871770326	0.7294729592955814	0.5827498550073432	0.8066867339402461	0.9713631699461738	1.0489316090140732	0.9140180040764971	0.758232607019666	0.7176072934388855	0.99181078850599	0.9570619194310969	0.8847064733691246	1.1025724252042586	0.7486633530915405	0.6981346639457683	0.6936335408192522	0.8117461054415386	0.8531411431497931	1.0368495878967863	0.8661625164913852	1.0872166717811815	0.7956989394105822	0.9414578055958819	0.9414578055958819	0.9414578055958819	0.9414578055958819	0.9414578055958819	0.9414578055958819	0.9414578055958819	0.9414578055958819	0.9414578055958819	0.9414578055958819
0.8716077403872857	1.0051630358290706	0.5840084549845134	0.595778680725665	0.5945942227554593	0.7463842295691461	0.5946222229118612	0.5237294048558201	0.5926119651040899	0.8538391308585159	0.6756125420287907	0.7484617537513596	0.839211317843575	1.0150490932194365	0.7579904629201073	0.7497751167929125	0.6200645993165907	0.7999804895560505	0.7880687356514076	0.7655988497910227	0.777287562060015	0.6530471659127732	0.9815418513937362	0.9873102410633594	0.9767009816065749	1.3257508387165935	1.0794042282047611	1.0842840969698813	1.6531249177378549	1.1464340657051966	0.8847695500026517	1.069584063462453	1.2097493781195354	1.3615025202187239	1.148363015585639	1.1156419689566317	0.9134786363559205	1.174230758272037	1.2130304864887655	1.3419796384567362	1.3396850516719232	1.3408323450643296	1.3408323450643296	1.3408323450643296	1.3408323450643296	1.3408323450643296	1.3408323450643296	1.3408323450643296	1.3408323450643296	1.3408323450643296
0.3252481855309538	0.4812269920777861	0.40253961647472475	0.4773441353915761	0.37243206194939676	0.5754381214827153	0.545790646385866	0.707731671844744	0.7078437044150246	0.876031113672522	0.7414444515263031	0.6766513482746392	0.7965491803905501	0.7537168858163136	0.816123320657652	0.8534322645627553	0.9215134280723114	1.0474318785588799	1.1852570647505212	0.7510306109020485	0.9780923903119476	0.9717402089792074	0.8555985454721331	1.0212480053612842	1.1124042759266024	1.1207911268306363	1.0237925848027758	1.2456232978801993	1.3885826669837964	1.2652899279243957	1.3696807012652203	1.3509972508608643	1.143483899764919	1.2534357304231396	1.3096812146202625	1.2341049856842459	1.3036943694838299	1.290414827728558	1.2119636004374041	1.1099649642860507	1.297965820946543	1.157394170424648	1.1896180014669198	1.1749618462281082	1.289710269106088	1.145154816301186	1.1339014530878129	1.1217268404094323	1.0579322521021017	0.9461091398536808
0.3692772629826433	0.18860933659203483	0.5405377965677237	0.7617095079295177	0.0005041904095934028	0.6022128822098973	0.7346903119704231	0.8334729761301148	0.2787047674350799	0.034514102547032036	0.0976534672046814	0.27056835915458916	0.02387939207056213	0.14498224244547328	0.807078787584397	0.9319616606954113	0.1880375405556553	0.6874823532994346	0.6646113420480594	0.5770625008405177	0.2806988796554457	1.1398677198968694	0.0024983021959791513	1.405564769035301	0.2907255203083208	0.28069887922146564	0.4206845172749806	0.22679332273314914	0.9762830246009182	0.2186569144526584	0.5111361982056508	0.3213766917054719	0.6168266690449588	0.8564132505950185	0.9397418245300174	0.6401387404982486	0.560893568033338	0.535420375605962	0.3919598518204392	0.3219484892607816	0.839064447588064	0.9971434293527511	0.02387939207056213	0.9098360301166107	0.26955997833540235	0.6045227622092872	0.5568106131287052	0.49515202849239853	0.0024983021959791513	0.18974300983411224
0.768626374001505	0.887199623652128	0.8171206569010842	0.7190683004076112	0.7756068228093342	0.5467432469704671	1.0028137983842582	0.9993802181217913	0.8627094887805922	0.7813794522205387	1.0807768362245564	1.1358887863504428	0.7414708964907405	0.8007358808074047	0.8771254892143829	0.7519263141100564	0.7670147654475726	1.0613396985664656	1.1007208406257014	0.8197573556303408	0.9138726100199144	0.871337379711248	0.835468855944567	1.088840408889389	1.0694729751641299	0.9846875333826386	0.8503307341139666	0.9329930612192	1.2600905094056212	0.8097521089246116	0.8449590669952975	1.1274907556929217	1.3534838212514029	1.1396661221236406	1.2711173185974203	1.2933345185743186	0.8663627630056795	1.0597887774583377	0.9579842204971926	1.271214945048971	1.264133358004343	1.4348643011978444	0.893462403141845	1.0084781382862291	1.1389684655753094	0.904881901579141	1.0916814441670541	1.1315938990169367	1.0406930856878547	0.8927941988607351
0.8063080236716715	0.8114917504431403	0.7591429634620632	0.775925234069078	0.8912152172745206	0.9031279033650959	0.9526284401764611	0.7663593589015029	0.8566857766535175	0.907458372315343	0.6439144326278857	0.9181114311627323	0.7629167231728334	0.7783068946385416	0.7823301674681307	0.9270795927868328	0.7838873710144181	0.8669441046095889	0.8252962858311174	0.9961216403873228	0.8501615779967043	0.7562806936173171	0.8565638709016744	0.8406596640788997	0.9728159082467833	1.0937056188715604	0.8850258647885176	0.8559183173316236	0.8476644327636679	0.9907114959165049	0.8569408222554861	0.8026339325285959	0.9744096529822883	0.8757120576712616	1.009490054807476	1.0616637339047061	0.8827683841128825	1.1559909034704212	0.8848732589853299	0.9929213781995423	1.1377790566814805	1.0681238128931183	1.2754788507880352	1.0830566352027906	0.9189978189077413	1.0869937554416464	1.1565210459803899	0.9990086169556042	1.1965754252686898	1.2006060827326903
0.7836723072170604	0.7876402221451501	0.8959424221480818	1.3003691746354757	0.9575822366366509	1.0668586698267015	1.1991753005044539	0.9748513275405282	1.08021832806691	0.9816564473505205	0.8640061388775445	1.0391230232983362	1.0359201900426735	1.143815309635898	0.958394741586372	0.9547024534122076	1.0086690562222782	1.2271970347170467	1.2226452689676117	1.2363757318104758	1.2845000943784644	1.1651449467391266	1.384781387419292	1.0489686161011562	1.137345184521288	1.1494731587884135	1.1917240795412873	1.1716364267139814	1.2035200469040441	1.2868772836873859	1.3119694355542317	1.2161407929265764	1.134963555853052	1.271644627624784	1.2656832681397316	1.6355511108870466	1.4445588553156843	1.2124185159656962	1.2995887287102663	1.3487534009629567	1.3933216019895645	1.378164987715839	1.4563492449699267	1.3099543380991776	1.3946945763587808	1.2978257565818874	1.2939835722884172	1.4828515101407949	1.411203057226405	1.6335005392931012
0.7974229551437799	0.7767825873641225	0.7778625534874567	0.8305992395769569	0.7438839819467905	0.7943172387398396	0.747664625086206	0.8190238845212776	0.8924901360125378	0.7423412891601836	0.894564237968718	0.8567152216681146	1.0535009523430168	0.9411635270218957	0.9346934516805244	0.7765869464277732	0.8535947209781994	0.8207377933650292	0.7713833362496941	0.7881963617715779	0.9112167626550445	0.804813606320484	0.73350349632133	0.8096891485110218	1.0010271468320702	0.7880060298301118	0.8604796974405569	0.8347972242522862	0.8048594465413035	0.9312783860392646	0.9023662460579609	0.7977048209171311	1.0738645521087673	1.0925733277577823	0.8148142006693181	1.0528899509380543	0.9893240929459753	1.1203182917473733	0.8839209317177485	1.0132163537888048	0.9170814209668545	1.048283118440296	1.0671862798126932	1.0577346991264946	1.0577346991264946	1.0577346991264946	1.0577346991264946	1.0577346991264946	1.0577346991264946	1.0577346991264946
1.037533984903697	0.6625646677771521	1.0520303092050194	0.8525853427169056	0.5233172748129844	0.736065650076961	0.597610942762784	0.6341364509654005	0.6903214577812025	0.7291284491228422	0.9368183731339309	0.8329734111283866	0.8329734111283866	0.8329734111283866	0.8329734111283866	0.8329734111283866	0.8329734111283866	0.8329734111283866	0.8329734111283866	0.8329734111283866	0.8329734111283866	0.8329734111283866	0.8329734111283866	0.8329734111283866	0.8329734111283866	0.8329734111283866	0.8329734111283866	0.8329734111283866	0.8329734111283866	0.8329734111283866	0.8329734111283866	0.8329734111283866	0.8329734111283866	0.8329734111283866	0.8329734111283866	0.8329734111283866	0.8329734111283866	0.8329734111283866	0.8329734111283866	0.8329734111283866	0.8329734111283866	0.8329734111283866	0.8329734111283866	0.8329734111283866	0.8329734111283866	0.8329734111283866	0.8329734111283866	0.8329734111283866	0.8329734111283866	0.8329734111283866
0.783640994354441	0.6425349898415186	0.8079723093545167	0.7189700343245237	0.8329554032241928	0.8630948463315082	0.8480251247778504	0.8480251247778504	0.8480251247778504	0.8480251247778504	0.8480251247778504	0.8480251247778504	0.8480251247778504	0.8480251247778504	0.8480251247778504	0.8480251247778504	0.8480251247778504	0.8480251247778504	0.8480251247778504	0.8480251247778504	0.8480251247778504	0.8480251247778504	0.8480251247778504	0.8480251247778504	0.8480251247778504	0.8480251247778504	0.8480251247778504	0.8480251247778504	0.8480251247778504	0.8480251247778504	0.8480251247778504	0.8480251247778504	0.8480251247778504	0.8480251247778504	0.8480251247778504	0.8480251247778504	0.8480251247778504	0.8480251247778504	0.8480251247778504	0.8480251247778504	0.8480251247778504	0.8480251247778504	0.8480251247778504	0.8480251247778504	0.8480251247778504	0.8480251247778504	0.8480251247778504	0.8480251247778504	0.8480251247778504	0.8480251247778504
0.2862929758297869	0.44528092435650407	0.3981849375922918	0.06940654233112832	0.11815619696065052	0.12441506179251045	0.21572020366633232	0.25678016071441456	0.6431454005415157	0.21603245686963476	0.3685432701247491	0.36245854242439063	0.3031056057735912	0.5178253376459315	0.6060341663248886	0.4014626748395415	0.8302596505881622	0.3098201000713774	0.7387140307858124	0.48057165377497935	0.45093165943613883	0.1561373369265764	0.9332162730501679	0.5692223172128424	0.6300594569566311	0.7588345654279829	0.4003272581707647	0.9766113002854111	0.54194733328613	0.506720035800426	1.0882954929110726	0.6044091881242916	0.7539604232387146	0.38636863339463984	0.517495441629831	0.47791425319698955	0.49770484741341026	0.49770484741341026	0.49770484741341026	0.49770484741341026	0.49770484741341026	0.49770484741341026	0.49770484741341026	0.49770484741341026	0.49770484741341026	0.49770484741341026	0.49770484741341026	0.49770484741341026	0.49770484741341026	0.49770484741341026
0.7227751679932067	0.5788177358135757	0.48675412697732384	0.5001236841257009	0.6832494814605733	0.6309690473212859	0.7432955271917726	0.6516140358407219	0.692598534522528	0.6123421151171412	0.7010993714868247	0.6041456679727053	0.711941531659228	0.5835245052078039	0.6602170725233025	0.737951545074689	0.5781762490928565	0.49581085184427426	0.6230024783652219	0.45885574356601944	0.7441049428625294	0.6741315041180551	0.5574944554119646	0.649442134435311	0.6520313884581451	0.6369277623278468	0.5980610486564031	0.617494405492125	0.617494405492125	0.617494405492125	0.617494405492125	0.617494405492125	0.617494405492125	0.617494405492125	0.617494405492125	0.617494405492125	0.617494405492125	0.617494405492125	0.617494405492125	0.617494405492125	0.617494405492125	0.617494405492125	0.617494405492125	0.617494405492125	0.617494405492125	0.617494405492125	0.617494405492125	0.617494405492125	0.617494405492125	0.617494405492125
0.7568843355486747	0.6821657853407077	0.6242878514859859	0.6798863000028311	0.6966847907510864	0.5309768077084569	0.6227539955552417	0.6233157073687909	0.5661155101298836	0.6679525927757884	0.4273536081090747	0.8238959142181588	0.6381688388974974	0.3845405788169297	0.615307614583567	0.3973384226086386	0.6754089533652412	0.39532042962397246	0.6323299305710837	0.5023334548686856	0.5673316927198847	0.5673316927198847	0.5673316927198847	0.5673316927198847	0.5673316927198847	0.5673316927198847	0.5673316927198847	0.5673316927198847	0.5673316927198847	0.5673316927198847	0.5673316927198847	0.5673316927198847	0.5673316927198847	0.5673316927198847	0.5673316927198847	0.5673316927198847	0.5673316927198847	0.5673316927198847	0.5673316927198847	0.5673316927198847	0.5673316927198847	0.5673316927198847	0.5673316927198847	0.5673316927198847	0.5673316927198847	0.5673316927198847	0.5673316927198847	0.5673316927198847	0.5673316927198847	0.5673316927198847
0.7333422232316826	0.5653050451172816	0.5950353436644467	0.623906817046732	0.5858322179527904	0.49745314253146244	0.5819338182348225	0.6423151299099538	0.7334723004064725	0.5982492260662883	0.5872917385637599	0.5045997028454572	0.6755422437771756	0.6003340150046962	0.550662263343876	0.521343050146325	0.5647536049676675	0.4731373391446591	0.5035858078562067	0.6010891128447438	0.5570022180809716	0.5068019726172733	0.468241111602145	0.4489181204662145	0.47346603702794715	0.521196461039834	0.530212384169554	0.6385322776045681	0.5036057906758269	0.5749358157177198	0.6163493817840098	0.5529955476903277	0.4168687277198042	0.555879043371146	0.5187610131370998	0.6233784620612837	0.5857770290347938	0.6045777455480387	0.6045777455480387	0.6045777455480387	0.6045777455480387	0.6045777455480387	0.6045777455480387	0.6045777455480387	0.6045777455480387	0.6045777455480387	0.6045777455480387	0.6045777455480387	0.6045777455480387	0.6045777455480387
0.737950267548487	0.6617177689307188	0.5891018687587651	0.5739560541036125	0.48057088135029585	0.6219556693455588	0.46833561331689494	0.5369231502383754	0.45659593201735343	0.5184228600919011	0.7196136501445259	0.3931393772036124	0.49084708635314167	0.738055964454226	0.5777341421751228	0.4303376639222108	0.41693825867472323	0.6121267443716174	0.5987505232767251	0.5547350670811606	0.4011420841802973	0.4493193594092097	0.4896462800939635	0.5129589530105052	0.29894356388756815	0.4510512535652918	0.5832575144974413	0.47857703911211985	0.550447559664433	0.5592096551686883	0.33581838569171907	0.4814992680846853	0.40865882688820215	0.40865882688820215	0.40865882688820215	0.40865882688820215	0.40865882688820215	0.40865882688820215	0.40865882688820215	0.40865882688820215	0.40865882688820215	0.40865882688820215	0.40865882688820215	0.40865882688820215	0.40865882688820215	0.40865882688820215	0.40865882688820215	0.40865882688820215	0.40865882688820215	0.40865882688820215
1.185379125965508	0.4833721398160852	0.7687422338914746	0.7033260780449773	1.1801817404475503	0.9035919273756968	0.5850249454493058	0.9880543788922823	1.1619720477729487	0.8284464590683496	0.7354282644071434	1.065083400571158	0.9706928708680722	0.8534080450979602	1.2268394370869868	0.8765492951739833	1.0571521091650085	1.1050804086470982	1.4152218131860455	1.1153721910017413	1.4011844699103262	1.3542440993222633	1.0841389446735075	0.8830271426021074	0.8737954076507064	1.1779904243162151	1.6625124972215564	1.4090476916820014	1.0910072320180646	1.1535759777617618	1.2264379029413683	1.1683421242324452	1.7015766573001303	1.6758159517141225	1.6886963045071264	1.6886963045071264	1.6886963045071264	1.6886963045071264	1.6886963045071264	1.6886963045071264	1.6886963045071264	1.6886963045071264	1.6886963045071264	1.6886963045071264	1.6886963045071264	1.6886963045071264	1.6886963045071264	1.6886963045071264	1.6886963045071264	1.6886963045071264
0.5159548180823499	0.5549477347028803	0.5646972746678521	0.5690419541748425	0.5640628696081793	0.486545929170713	0.420464017180336	0.5133910967590559	0.383928238781023	0.48395509466840914	0.4587408041333791	0.3629529337745452	0.5465875933539521	0.48596961214158796	0.3125543106072826	0.5120056315442449	0.4197408439271204	0.5421626199433643	0.6479891435407005	0.5186441812456377	0.4571921059753386	0.8016980921601298	0.6294450990677342	0.6294450990677342	0.6294450990677342	0.6294450990677342	0.6294450990677342	0.6294450990677342	0.6294450990677342	0.6294450990677342	0.6294450990677342	0.6294450990677342	0.6294450990677342	0.6294450990677342	0.6294450990677342	0.6294450990677342	0.6294450990677342	0.6294450990677342	0.6294450990677342	0.6294450990677342	0.6294450990677342	0.6294450990677342	0.6294450990677342	0.6294450990677342	0.6294450990677342	0.6294450990677342	0.6294450990677342	0.6294450990677342	0.6294450990677342	0.6294450990677342
0.4405022266555313	0.45261088479458667	0.19950905589642637	0.34981051072205094	0.19463834311287226	0.14487261417817784	0.24719135431662304	0.3649733802545754	0.48918945462710184	0.6126617453501808	0.48261593932945107	0.37467487794840354	0.2744373548508003	0.4891918849200894	0.384291856219582	0.3410171948842445	0.4715293924449974	0.689588408457598	0.6493318497806791	0.5705617754074201	0.5709273419861526	1.0877577862137662	1.4182460761578706	0.5506955325834758	1.7104233231195998	0.8364111782739516	1.2247765299009277	0.9624616777018005	1.0359684987891715	0.9921306228505297	1.6006631905900561	0.9748846603207548	1.015305976319024	0.9472353226546453	0.7809720067453865	0.5547916133958668	0.9016999388237419	1.0430993361394585	0.9813719880224716	0.9529683598814016	1.0280251317621723	0.9904967458217869	0.9904967458217869	0.9904967458217869	0.9904967458217869	0.9904967458217869	0.9904967458217869	0.9904967458217869	0.9904967458217869	0.9904967458217869
0.499675819454543	0.5233176466077957	0.4892391409471683	0.47075802577941356	0.5773957795756113	0.5821634297192632	0.5604407380461928	0.5044331217614256	0.6620231220840778	0.5034332701352391	0.6000406694065952	0.5294258328884679	0.8788282007829944	0.6742957705155802	0.7927403048219339	0.6922477852493251	0.705093949225775	0.7431068648972082	0.5948208476991111	0.8771516669375704	0.9812962694152659	0.7588168593876118	0.6875060942792826	1.0742658320307097	0.9554961639794846	1.014880998005097	1.014880998005097	1.014880998005097	1.014880998005097	1.014880998005097	1.014880998005097	1.014880998005097	1.014880998005097	1.014880998005097	1.014880998005097	1.014880998005097	1.014880998005097	1.014880998005097	1.014880998005097	1.014880998005097	1.014880998005097	1.014880998005097	1.014880998005097	1.014880998005097	1.014880998005097	1.014880998005097	1.014880998005097	1.014880998005097	1.014880998005097	1.014880998005097
0.7342640056157441	0.6952917308277282	0.49960914240888576	0.44751473489436533	0.6698357959922085	1.246304771152658	0.9012831087782579	0.6441707698434864	0.44734947746913517	0.6924842510569335	1.1803510568091393	0.844718843429102	0.8257995115062219	0.7019614504808883	0.5995405194779324	0.7910971450727572	0.959896030567561	0.6290628098405168	0.6615278471572885	0.6708940043305549	1.3955073929136257	0.9571187436471946	0.6620381255246421	1.0695660091549755	1.3411406531286978	0.8097515439628789	1.2756079631447754	0.6300270131791971	1.2160985257938335	1.1422361092158093	1.1791673175048214	1.1791673175048214	1.1791673175048214	1.1791673175048214	1.1791673175048214	1.1791673175048214	1.1791673175048214	1.1791673175048214	1.1791673175048214	1.1791673175048214	1.1791673175048214	1.1791673175048214	1.1791673175048214	1.1791673175048214	1.1791673175048214	1.1791673175048214	1.1791673175048214	1.1791673175048214	1.1791673175048214	1.1791673175048214
0.7518989854272542	0.6129580234609823	0.5728256585158918	0.4269474704005994	0.5863920829094275	0.5080209035220383	0.608177547401512	0.46365147048385047	0.5186019668235744	0.47513910859894554	0.3994971040878689	0.6370951767706109	0.6601995945562857	0.6249707871366563	0.6952724009724263	0.5661829895447762	0.6529023502573937	0.5117939387730144	0.582348144515204	0.582348144515204	0.582348144515204	0.582348144515204	0.582348144515204	0.582348144515204	0.582348144515204	0.582348144515204	0.582348144515204	0.582348144515204	0.582348144515204	0.582348144515204	0.582348144515204	0.582348144515204	0.582348144515204	0.582348144515204	0.582348144515204	0.582348144515204	0.582348144515204	0.582348144515204	0.582348144515204	0.582348144515204	0.582348144515204	0.582348144515204	0.582348144515204	0.582348144515204	0.582348144515204	0.582348144515204	0.582348144515204	0.582348144515204	0.582348144515204	0.582348144515204
0.7817314421241958	0.573604013846878	0.5325924054312778	0.6461943212625455	0.5066137627021883	0.5026900202178239	0.7146804671175712	0.6305987656307649	0.5324497341388164	0.48415383185087013	0.5267513334175574	0.732947083341374	0.7673029605689407	0.5851877134873819	0.5177950483812503	0.6086735655294485	0.5760455333929054	0.7260757773301921	0.4900237039135736	0.6771192767127514	0.625249464045847	0.49203997157983403	0.6395088631438061	0.7337884250559494	0.430987525335125	0.5196260788760382	0.47454293596217784	0.607530286358617	0.5139871085016837	0.5607586974301504	0.5607586974301504	0.5607586974301504	0.5607586974301504	0.5607586974301504	0.5607586974301504	0.5607586974301504	0.5607586974301504	0.5607586974301504	0.5607586974301504	0.5607586974301504	0.5607586974301504	0.5607586974301504	0.5607586974301504	0.5607586974301504	0.5607586974301504	0.5607586974301504	0.5607586974301504	0.5607586974301504	0.5607586974301504	0.5607586974301504
0.6057999782087702	0.7354044043440219	0.42568616206404847	0.680813993604825	0.6750392748358667	0.7818831879187448	0.7062843513391492	0.45068382054420375	0.7238920577680257	0.8797501773573785	0.8814212095828279	0.9329922159450068	0.7808204892755731	0.7329368295746661	0.8439334535120788	1.1233530139864227	0.9115549874187	0.6914303134011579	0.8129335382157693	0.632901809813361	1.06632740776419	0.7514512593081256	0.9088893335361578	0.9088893335361578	0.9088893335361578	0.9088893335361578	0.9088893335361578	0.9088893335361578	0.9088893335361578	0.9088893335361578	0.9088893335361578	0.9088893335361578	0.9088893335361578	0.9088893335361578	0.9088893335361578	0.9088893335361578	0.9088893335361578	0.9088893335361578	0.9088893335361578	0.9088893335361578	0.9088893335361578	0.9088893335361578	0.9088893335361578	0.9088893335361578	0.9088893335361578	0.9088893335361578	0.9088893335361578	0.9088893335361578	0.9088893335361578	0.9088893335361578
0.6925184790259972	0.6392042935572722	0.7107340272484807	0.8337299886337128	0.733295667096184	0.7500610161090866	0.6203109231266805	0.5389016506807374	0.7352749892665246	0.7319891457034987	0.8181590542723052	0.6416571377368347	0.577377517417803	0.7123479633625713	0.7442481939710232	0.5512247297305322	0.6557882678723521	0.7200785761425117	0.5524818452095583	0.46328036415500773	0.587657341658829	0.4658374268254092	0.6728036953345508	0.4821470016065799	0.5609436008646145	0.5193732343680865	0.5401584176163505	0.5401584176163505	0.5401584176163505	0.5401584176163505	0.5401584176163505	0.5401584176163505	0.5401584176163505	0.5401584176163505	0.5401584176163505	0.5401584176163505	0.5401584176163505	0.5401584176163505	0.5401584176163505	0.5401584176163505	0.5401584176163505	0.5401584176163505	0.5401584176163505	0.5401584176163505	0.5401584176163505	0.5401584176163505	0.5401584176163505	0.5401584176163505	0.5401584176163505	0.5401584176163505
0.6265345755836351	0.5366910647799218	0.6383014970942463	0.5461212268978629	0.6523524850292005	0.7995065122046967	0.6888338305717426	0.5968113454101932	0.7146487131479086	0.7984109486116403	0.6568452908256264	0.6054584480931271	0.7139260459749512	0.8342227163980178	0.8710618643163194	0.8317534839267905	0.7814646616629187	0.647683232004528	0.7142907162508443	0.8262448230659566	0.7318871404513465	0.7945641079048134	0.7698374713086302	0.7399883940781123	0.7549129326933712	0.7549129326933712	0.7549129326933712	0.7549129326933712	0.7549129326933712	0.7549129326933712	0.7549129326933712	0.7549129326933712	0.7549129326933712	0.7549129326933712	0.7549129326933712	0.7549129326933712	0.7549129326933712	0.7549129326933712	0.7549129326933712	0.7549129326933712	0.7549129326933712	0.7549129326933712	0.7549129326933712	0.7549129326933712	0.7549129326933712	0.7549129326933712	0.7549129326933712	0.7549129326933712	0.7549129326933712	0.7549129326933712
0.6764000458284781	0.738645073225153	0.6106305050241569	0.5070600004368248	0.7744175137827695	0.8731233149150659	0.5896598738782727	0.5931850625406196	0.6911590526679824	0.8810019171518537	0.6101116599165398	0.5802345127706228	0.6722455560648357	0.4422669877572175	0.7282086359198057	0.6232503602407317	0.7691733517478735	0.6936762450925852	0.5931766671829722	0.8156019687132363	0.6212016056651241	0.7030076934817365	0.5789415681270167	0.7843959279883733	0.6816687480576951	0.6816687480576951	0.6816687480576951	0.6816687480576951	0.6816687480576951	0.6816687480576951	0.6816687480576951	0.6816687480576951	0.6816687480576951	0.6816687480576951	0.6816687480576951	0.6816687480576951	0.6816687480576951	0.6816687480576951	0.6816687480576951	0.6816687480576951	0.6816687480576951	0.6816687480576951	0.6816687480576951	0.6816687480576951	0.6816687480576951	0.6816687480576951	0.6816687480576951	0.6816687480576951	0.6816687480576951	0.6816687480576951
0.2606487127589345	0.13861309533633842	0.3205100802410663	0.19709146246392784	0.20402538543874035	0.17512439594852294	0.23538643929524955	0.18923589693078333	0.24033312633456763	0.23439397114722618	0.2463560037390897	0.19229765993357292	0.2864499124916727	0.2453867480659615	0.2854912335881646	0.2364681808847419	0.16858098127780888	0.26051806980489717	0.14961171227320885	0.17170940234025525	0.23405060385144605	0.3163534378421476	0.13853982119440586	0.2274466295182767	0.2274466295182767	0.2274466295182767	0.2274466295182767	0.2274466295182767	0.2274466295182767	0.2274466295182767	0.2274466295182767	0.2274466295182767	0.2274466295182767	0.2274466295182767	0.2274466295182767	0.2274466295182767	0.2274466295182767	0.2274466295182767	0.2274466295182767	0.2274466295182767	0.2274466295182767	0.2274466295182767	0.2274466295182767	0.2274466295182767	0.2274466295182767	0.2274466295182767	0.2274466295182767	0.2274466295182767	0.2274466295182767	0.2274466295182767
0.7218849653030485	0.7981230961618058	0.5216736365809963	0.599939293481876	0.655313702926357	0.6999542313092028	0.6297419920020124	0.5802725675569379	0.7023823409705718	0.7468830926526021	0.5436671308686466	0.6998248686503489	0.6557536597776183	0.5792345039506486	0.6651264190727296	0.85267276946269	0.631273069112063	0.6578991200464527	0.5883919613909818	0.4895594754216314	0.5050726468032567	0.6056602919184957	0.5666735586308503	0.6800064796203049	0.6233400191255776	0.6233400191255776	0.6233400191255776	0.6233400191255776	0.6233400191255776	0.6233400191255776	0.6233400191255776	0.6233400191255776	0.6233400191255776	0.6233400191255776	0.6233400191255776	0.6233400191255776	0.6233400191255776	0.6233400191255776	0.6233400191255776	0.6233400191255776	0.6233400191255776	0.6233400191255776	0.6233400191255776	0.6233400191255776	0.6233400191255776	0.6233400191255776	0.6233400191255776	0.6233400191255776	0.6233400191255776	0.6233400191255776
0.44875935657871147	0.6596848051201845	0.5390257283094287	0.6559158528362928	0.5904315079964481	0.6921485048817633	0.6990555733497728	0.6839758722556643	0.7995217314780365	0.6947030498548127	0.60595219080887	0.7569070724442504	0.7264801113027414	0.797776870582511	0.6638818414070762	0.7238508827374478	0.7977538872169684	0.8251490349524644	0.7898133711897829	0.838825736513435	0.8796971833990469	0.7665809292889213	0.7978904260934548	0.7393162665615871	0.7979327400728029	0.8092775173607756	0.8359075718439781	0.6843484209241822	0.7655351549761409	0.7400240083715967	0.7527795816738687	0.7527795816738687	0.7527795816738687	0.7527795816738687	0.7527795816738687	0.7527795816738687	0.7527795816738687	0.7527795816738687	0.7527795816738687	0.7527795816738687	0.7527795816738687	0.7527795816738687	0.7527795816738687	0.7527795816738687	0.7527795816738687	0.7527795816738687	0.7527795816738687	0.7527795816738687	0.7527795816738687	0.7527795816738687
0.6634212621548846	0.8569781712255855	0.7676857896874256	0.8906027646783751	0.6879245386980103	0.7658903174437746	0.9142110296825642	0.8152744680407122	0.8825015851183785	0.8321293176050765	0.8902566332806834	0.7583057958290419	0.7997876139148592	0.810160837525978	0.9731127085333129	0.7670515611564961	1.110901070251023	0.7940366411483288	0.9683917316385009	0.8459542437555256	0.6997242806790597	0.7816611195123615	1.0534757028432258	1.0292814231014766	0.9609116767204562	0.9899900980504219	1.0065639262644366	0.8977012371417125	0.9524718584197034	0.9417467925675906	0.9194181593405244	0.9305824759540575	0.9305824759540575	0.9305824759540575	0.9305824759540575	0.9305824759540575	0.9305824759540575	0.9305824759540575	0.9305824759540575	0.9305824759540575	0.9305824759540575	0.9305824759540575	0.9305824759540575	0.9305824759540575	0.9305824759540575	0.9305824759540575	0.9305824759540575	0.9305824759540575	0.9305824759540575	0.9305824759540575
0.4447358986135776	0.5202971720407413	0.4082642454247157	0.43825513254479986	0.39112866780305305	0.44022191848102793	0.44958239584008225	0.6012105171160035	0.5451668725818136	0.5423548433110177	0.4911133418738582	0.7304231912585019	0.5894296379086794	0.5627761126557058	0.5189525311391703	0.8264977216738332	0.6641164190359854	0.7115756954638093	0.8540783637288424	0.7739311443213703	0.771534776037685	0.7831898294554019	0.8394105799401069	0.909996119662044	0.8094719427435082	0.7816840015329152	0.9817017434306576	1.0057231095894832	0.9986067774828222	0.858136255824678	0.9283715166537501	0.9283715166537501	0.9283715166537501	0.9283715166537501	0.9283715166537501	0.9283715166537501	0.9283715166537501	0.9283715166537501	0.9283715166537501	0.9283715166537501	0.9283715166537501	0.9283715166537501	0.9283715166537501	0.9283715166537501	0.9283715166537501	0.9283715166537501	0.9283715166537501	0.9283715166537501	0.9283715166537501	0.9283715166537501
0.6757740265090614	0.7473183673824761	0.712030588381409	0.5556033812889929	0.631650436818731	0.6462967882602711	0.6971999521432332	0.7251934317966053	0.5912828775024829	0.6964668137758585	0.8325440239173378	0.7113968564565778	0.9153261254029362	0.8500679082264367	0.8952705844477952	0.9823931641116104	0.8606172995720038	0.9110820301845363	0.8031292613892722	1.1937265425249963	0.9984279019571343	0.9984279019571343	0.9984279019571343	0.9984279019571343	0.9984279019571343	0.9984279019571343	0.9984279019571343	0.9984279019571343	0.9984279019571343	0.9984279019571343	0.9984279019571343	0.9984279019571343	0.9984279019571343	0.9984279019571343	0.9984279019571343	0.9984279019571343	0.9984279019571343	0.9984279019571343	0.9984279019571343	0.9984279019571343	0.9984279019571343	0.9984279019571343	0.9984279019571343	0.9984279019571343	0.9984279019571343	0.9984279019571343	0.9984279019571343	0.9984279019571343	0.9984279019571343	0.9984279019571343
0.7142968148188815	0.9759527997752611	0.9236893462275296	0.913250095330602	0.9782206367326612	0.9867484715854782	0.958748440565168	1.2328671923414567	1.1151084595475629	1.116943442782854	0.9245504591862727	1.146725566999902	1.037805001415651	1.0816289997710178	0.7154414169913276	0.8639532392210841	1.0246656661037967	1.0768270844625927	0.9023064340394028	0.8584498392857879	1.177934672290092	1.1266067998273968	0.9680034493680346	0.8054373154383254	0.9589478385922929	1.129528005481997	0.9802599907368014	1.054893998109399	1.054893998109399	1.054893998109399	1.054893998109399	1.054893998109399	1.054893998109399	1.054893998109399	1.054893998109399	1.054893998109399	1.054893998109399	1.054893998109399	1.054893998109399	1.054893998109399	1.054893998109399	1.054893998109399	1.054893998109399	1.054893998109399	1.054893998109399	1.054893998109399	1.054893998109399	1.054893998109399	1.054893998109399	1.054893998109399
0.34788992789847917	0.4487154256647027	0.5031760419799473	0.5244875208580247	0.47571954057427457	0.4852242675612698	0.6483378335525707	0.6248259679013627	0.546098502678427	0.589963718224385	0.5828355256798536	0.7386698970995357	0.6962290464009788	0.723218720238501	0.6687785832245302	0.8124179627238419	0.8293312231833878	0.7798609429659168	0.6507992876853116	0.7942130091789739	0.7830305470990117	0.7807962476305039	0.7322063854745046	0.7172306641666817	0.9138487082229122	0.9568833086958778	0.8165358004366795	0.8925938193234406	0.8431593078679421	0.8119797164619006	0.7764531674592364	0.8516925840415316	0.814072875750384	0.814072875750384	0.814072875750384	0.814072875750384	0.814072875750384	0.814072875750384	0.814072875750384	0.814072875750384	0.814072875750384	0.814072875750384	0.814072875750384	0.814072875750384	0.814072875750384	0.814072875750384	0.814072875750384	0.814072875750384	0.814072875750384	0.814072875750384
0.3738527323856841	0.26139780430283766	0.36804104431517504	0.49828968586314926	0.658991321610125	1.017750973449148	1.173722707244532	0.5972669872989449	0.7701563488407699	0.552863963637624	0.9797446300510585	0.9687378732816254	0.38797620812046923	1.009408187560171	0.8401404301582575	0.9247743088592142	0.9247743088592142	0.9247743088592142	0.9247743088592142	0.9247743088592142	0.9247743088592142	0.9247743088592142	0.9247743088592142	0.9247743088592142	0.9247743088592142	0.9247743088592142	0.9247743088592142	0.9247743088592142	0.9247743088592142	0.9247743088592142	0.9247743088592142	0.9247743088592142	0.9247743088592142	0.9247743088592142	0.9247743088592142	0.9247743088592142	0.9247743088592142	0.9247743088592142	0.9247743088592142	0.9247743088592142	0.9247743088592142	0.9247743088592142	0.9247743088592142	0.9247743088592142	0.9247743088592142	0.9247743088592142	0.9247743088592142	0.9247743088592142	0.9247743088592142	0.9247743088592142
0.6144383794547493	0.6504737151251134	0.7153423818730403	0.7217684837084856	0.880352442756759	0.8046806800256687	0.8747504610746314	0.836003958412568	0.7875387081959326	0.9301832823237747	0.8364674702112198	0.7313575723298135	0.7433321197662001	0.8446410025685511	0.8551374399139168	0.9857777148186695	0.8684936134468693	0.9747524393620947	0.7486058609597539	0.8502641097014078	0.6658567939201073	0.7907980203851752	1.0508585447832657	0.8950867835709195	0.9729726641770926	0.9729726641770926	0.9729726641770926	0.9729726641770926	0.9729726641770926	0.9729726641770926	0.9729726641770926	0.9729726641770926	0.9729726641770926	0.9729726641770926	0.9729726641770926	0.9729726641770926	0.9729726641770926	0.9729726641770926	0.9729726641770926	0.9729726641770926	0.9729726641770926	0.9729726641770926	0.9729726641770926	0.9729726641770926	0.9729726641770926	0.9729726641770926	0.9729726641770926	0.9729726641770926	0.9729726641770926	0.9729726641770926
0.46539840682152545	0.6425434709994579	0.5146798616746388	0.8189318404375906	0.6842759731391626	0.6830826632793422	0.6835480263079169	0.6228499969396601	0.8624793601625039	0.9692495395852174	0.6559003671886218	0.5305311749208715	0.7811900507210986	0.9605813329665986	1.1031686002387004	0.8719318852668303	0.8105348979311948	0.9468189780762252	1.078933689113772	1.0682780262128326	1.2534801008226384	1.077931999865914	0.9295294854762588	1.0113752819164608	0.9704523836963597	0.9704523836963597	0.9704523836963597	0.9704523836963597	0.9704523836963597	0.9704523836963597	0.9704523836963597	0.9704523836963597	0.9704523836963597	0.9704523836963597	0.9704523836963597	0.9704523836963597	0.9704523836963597	0.9704523836963597	0.9704523836963597	0.9704523836963597	0.9704523836963597	0.9704523836963597	0.9704523836963597	0.9704523836963597	0.9704523836963597	0.9704523836963597	0.9704523836963597	0.9704523836963597	0.9704523836963597	0.9704523836963597
0.4057396983776474	0.5513058372176033	0.43617334620383313	0.4475166357889755	0.6519418028585324	0.4310695181277324	0.3845404729629062	0.6842000812083877	0.43713758537008296	0.5315906218991912	0.6377454020384928	0.3509431712709975	0.5998326862578972	0.7868773018244951	0.6192980174765077	0.7638671330556758	1.0409655699229785	0.8168055465774954	0.8553367078334322	0.6771977013104208	1.0030374828353197	0.7393876957693666	0.6927893965875004	0.7512686310854809	0.6772887593154138	0.6237545233704672	0.8031464929628456	0.7706171519819662	0.6511700910991699	0.6985977983312072	0.6748839447151884	0.6748839447151884	0.6748839447151884	0.6748839447151884	0.6748839447151884	0.6748839447151884	0.6748839447151884	0.6748839447151884	0.6748839447151884	0.6748839447151884	0.6748839447151884	0.6748839447151884	0.6748839447151884	0.6748839447151884	0.6748839447151884	0.6748839447151884	0.6748839447151884	0.6748839447151884	0.6748839447151884	0.6748839447151884
0.3757102955520359	0.40605862458358755	0.44148016327428496	0.6161237339434208	0.5913595407608094	0.7267095103308132	0.684233170904133	0.6567596217303473	0.7148607365857347	0.6889584535937318	0.8833844881465998	0.7815238867641863	0.7393675747021378	0.7604457307331621	0.7604457307331621	0.7604457307331621	0.7604457307331621	0.7604457307331621	0.7604457307331621	0.7604457307331621	0.7604457307331621	0.7604457307331621	0.7604457307331621	0.7604457307331621	0.7604457307331621	0.7604457307331621	0.7604457307331621	0.7604457307331621	0.7604457307331621	0.7604457307331621	0.7604457307331621	0.7604457307331621	0.7604457307331621	0.7604457307331621	0.7604457307331621	0.7604457307331621	0.7604457307331621	0.7604457307331621	0.7604457307331621	0.7604457307331621	0.7604457307331621	0.7604457307331621	0.7604457307331621	0.7604457307331621	0.7604457307331621	0.7604457307331621	0.7604457307331621	0.7604457307331621	0.7604457307331621	0.7604457307331621
0.745113911090862	0.5411035748250381	0.8110892882877729	0.5729686193662712	0.5175757930945633	0.5252201328208864	0.5697590141207161	0.4394803718968661	0.5089835541255514	0.6492364895331061	0.5378202237189481	0.7644202118215259	0.5206818960542914	0.6953404899391813	0.3764678482123271	0.5197240288508944	0.5218174406520509	0.8153402959286132	0.5188023238548011	0.43038498578635676	0.5263312304406619	0.398972514540012	0.584540535242368	0.2771868397667191	0.6148225861213065	0.44600471294401284	0.44600471294401284	0.44600471294401284	0.44600471294401284	0.44600471294401284	0.44600471294401284	0.44600471294401284	0.44600471294401284	0.44600471294401284	0.44600471294401284	0.44600471294401284	0.44600471294401284	0.44600471294401284	0.44600471294401284	0.44600471294401284	0.44600471294401284	0.44600471294401284	0.44600471294401284	0.44600471294401284	0.44600471294401284	0.44600471294401284	0.44600471294401284	0.44600471294401284	0.44600471294401284	0.44600471294401284
0.5225801836319478	0.4320149135115936	0.536945229480269	0.49984112641979717	0.5285227870028458	0.520136166877943	0.5352258467385114	0.5423022300247758	0.6660322438564347	0.6673330379936288	0.7630825603655764	0.7820448434143855	0.7093221815039809	0.8586852428111352	0.6474904291294951	0.8927355169497568	0.6378077423066194	0.7863541748223373	0.6615051696926674	0.5918634003099484	0.650608816183956	0.5965577733061762	0.613706720086411	0.7261347619770433	0.622604210288607	0.6983910431176685	0.6604976267031378	0.6604976267031378	0.6604976267031378	0.6604976267031378	0.6604976267031378	0.6604976267031378	0.6604976267031378	0.6604976267031378	0.6604976267031378	0.6604976267031378	0.6604976267031378	0.6604976267031378	0.6604976267031378	0.6604976267031378	0.6604976267031378	0.6604976267031378	0.6604976267031378	0.6604976267031378	0.6604976267031378	0.6604976267031378	0.6604976267031378	0.6604976267031378	0.6604976267031378	0.6604976267031378
0.24988073469348598	0.27825246751531213	0.2613102091457615	0.543682982460678	0.6378432336216012	0.5043753904211139	0.44111868200284127	0.678972186819706	0.6256595960269834	0.5916399378713084	0.4868864020637196	0.8789161894792262	0.440133268045906	0.7623793591906032	0.766771602433037	0.6743181174716005	0.9054531225003324	0.7927692503956886	0.8570334576382924	1.1439394603191648	0.943138213977668	0.940562883733935	1.0406973078368607	1.295805083395288	0.5702702900517346	0.8394875360004831	0.7048789130261088	0.7048789130261088	0.7048789130261088	0.7048789130261088	0.7048789130261088	0.7048789130261088	0.7048789130261088	0.7048789130261088	0.7048789130261088	0.7048789130261088	0.7048789130261088	0.7048789130261088	0.7048789130261088	0.7048789130261088	0.7048789130261088	0.7048789130261088	0.7048789130261088	0.7048789130261088	0.7048789130261088	0.7048789130261088	0.7048789130261088	0.7048789130261088	0.7048789130261088	0.7048789130261088
0.6203574104489852	0.5385804178459296	0.6326070157811969	0.6182453872776519	0.7121655644446603	0.6410465337229353	0.7015033303353073	0.6821049368495309	0.6961601812264022	0.8283552109757544	0.7873666025794986	0.9728717289824912	0.898835292539254	0.8194181640746764	0.8493200648630186	0.8886912788288368	0.8945561872658093	0.9180915222271955	0.9215213789728036	0.9577346765617551	0.9502290767484617	0.9753561305683109	0.8438094887253155	0.9507213347178086	0.7879624654042383	0.8418825883241878	0.8149225268642131	0.8149225268642131	0.8149225268642131	0.8149225268642131	0.8149225268642131	0.8149225268642131	0.8149225268642131	0.8149225268642131	0.8149225268642131	0.8149225268642131	0.8149225268642131	0.8149225268642131	0.8149225268642131	0.8149225268642131	0.8149225268642131	0.8149225268642131	0.8149225268642131	0.8149225268642131	0.8149225268642131	0.8149225268642131	0.8149225268642131	0.8149225268642131	0.8149225268642131	0.8149225268642131
0.3918848605275525	0.5992792189532351	0.607331198314375	0.6185070898781405	0.6110743805819666	0.6325774420448134	0.6824243104913114	0.7129457414321443	0.8146687392202823	0.5669931209788284	0.6289052635920583	0.8239734725925323	0.6780718326059886	0.8023681663056598	1.051281292366803	0.738767136122258	0.793466196593892	0.7276113456655272	0.7713162131787632	0.47063112048245515	0.718440512455374	0.7661133940358326	0.7293544747038008	0.8524432530127962	0.7159953530585673	0.7842193030356818	0.7842193030356818	0.7842193030356818	0.7842193030356818	0.7842193030356818	0.7842193030356818	0.7842193030356818	0.7842193030356818	0.7842193030356818	0.7842193030356818	0.7842193030356818	0.7842193030356818	0.7842193030356818	0.7842193030356818	0.7842193030356818	0.7842193030356818	0.7842193030356818	0.7842193030356818	0.7842193030356818	0.7842193030356818	0.7842193030356818	0.7842193030356818	0.7842193030356818	0.7842193030356818	0.7842193030356818
1.1168587021951923	1.1958851857199988	1.1757657763108382	1.3471887103048903	0.7762321458995375	1.2644504781859849	1.0085990328227212	1.177168850125718	1.0357717510854307	0.8028542978745112	0.8699796998393741	0.9016248577557823	1.1343589021909488	0.8258647185023542	0.90873800282031	0.9949154909197979	0.901235589906479	0.9321736190268431	0.9901672559050848	0.9102963740011942	0.9100521383901427	1.0457711061939767	0.7882402246053372	1.2063850820134032	1.2151878215772889	1.2107864517953462	1.2107864517953462	1.2107864517953462	1.2107864517953462	1.2107864517953462	1.2107864517953462	1.2107864517953462	1.2107864517953462	1.2107864517953462	1.2107864517953462	1.2107864517953462	1.2107864517953462	1.2107864517953462	1.2107864517953462	1.2107864517953462	1.2107864517953462	1.2107864517953462	1.2107864517953462	1.2107864517953462	1.2107864517953462	1.2107864517953462	1.2107864517953462	1.2107864517953462	1.2107864517953462	1.2107864517953462
0.5773494090211423	0.6237593218528075	0.7139975184841302	0.7232035137371453	0.6375621383314944	0.8088317453100875	0.7716729678559513	0.7601170296449323	0.8050648724782147	0.6891721171958746	0.8098916834573212	0.9040940646804271	0.7642865468445561	0.814107632225354	0.8625903353896315	0.7859790939322682	0.7795095730339164	0.739066620160212	0.7134257331378786	0.8413367063093655	0.7906282129366504	0.9075336625103784	0.9012337849173153	0.8419112994249948	0.840822132765929	0.8413667160954619	0.8413667160954619	0.8413667160954619	0.8413667160954619	0.8413667160954619	0.8413667160954619	0.8413667160954619	0.8413667160954619	0.8413667160954619	0.8413667160954619	0.8413667160954619	0.8413667160954619	0.8413667160954619	0.8413667160954619	0.8413667160954619	0.8413667160954619	0.8413667160954619	0.8413667160954619	0.8413667160954619	0.8413667160954619	0.8413667160954619	0.8413667160954619	0.8413667160954619	0.8413667160954619	0.8413667160954619
0.760258593500897	0.9734158776878035	0.8195230903916902	0.8504518792012739	0.7835434811286508	0.9091323740732864	0.8472375516754965	0.6893504655900408	0.6617106173920027	0.8294758131783032	0.936263608997553	0.7815049842976594	0.6833662423864635	0.569493231476157	0.7502004263609385	0.7442869982061132	0.7352992746551765	0.7224519709740436	0.9200820617398059	0.5909921912682193	0.7555371265040126	0.7555371265040126	0.7555371265040126	0.7555371265040126	0.7555371265040126	0.7555371265040126	0.7555371265040126	0.7555371265040126	0.7555371265040126	0.7555371265040126	0.7555371265040126	0.7555371265040126	0.7555371265040126	0.7555371265040126	0.7555371265040126	0.7555371265040126	0.7555371265040126	0.7555371265040126	0.7555371265040126	0.7555371265040126	0.7555371265040126	0.7555371265040126	0.7555371265040126	0.7555371265040126	0.7555371265040126	0.7555371265040126	0.7555371265040126	0.7555371265040126	0.7555371265040126	0.7555371265040126
0.5815142056463807	0.7417674061716543	0.7241418432858262	0.8741447158405733	0.7385068353376129	0.8914813935370519	0.7051690703450216	0.8980276546674383	0.8194475406351327	0.8203256516128193	0.8216582578330199	0.8888771228671689	0.757189142422588	0.9685998726453997	0.8749190607562752	0.867235970680526	0.8884778378038746	0.8075906960902718	0.9448179186452388	0.8764644580644494	0.9106411883548442	0.9106411883548442	0.9106411883548442	0.9106411883548442	0.9106411883548442	0.9106411883548442	0.9106411883548442	0.9106411883548442	0.9106411883548442	0.9106411883548442	0.9106411883548442	0.9106411883548442	0.9106411883548442	0.9106411883548442	0.9106411883548442	0.9106411883548442	0.9106411883548442	0.9106411883548442	0.9106411883548442	0.9106411883548442	0.9106411883548442	0.9106411883548442	0.9106411883548442	0.9106411883548442	0.9106411883548442	0.9106411883548442	0.9106411883548442	0.9106411883548442	0.9106411883548442	0.9106411883548442
0.5358688130840075	0.6529172758238625	0.5460759641328692	0.7049785391892164	0.48048224680445634	0.43828845073145	0.4386170762845232	0.6905939956537267	0.5240176097887256	0.7441900335670886	0.41275237790119174	0.7026027201518047	1.098998073084348	1.3053403933698884	0.7472238499815926	0.6416045161473427	0.912620439271414	0.9654433471283206	0.7040117429034181	0.9430754889224532	0.7365081818710086	0.9510179185474964	0.7680920237543772	1.106606135921014	0.8714194030694962	1.1189047119635214	0.927321666978241	1.0231131894708811	1.0231131894708811	1.0231131894708811	1.0231131894708811	1.0231131894708811	1.0231131894708811	1.0231131894708811	1.0231131894708811	1.0231131894708811	1.0231131894708811	1.0231131894708811	1.0231131894708811	1.0231131894708811	1.0231131894708811	1.0231131894708811	1.0231131894708811	1.0231131894708811	1.0231131894708811	1.0231131894708811	1.0231131894708811	1.0231131894708811	1.0231131894708811	1.0231131894708811
0.3990280131052604	0.6428106505259348	0.4959127943741012	0.6742189793058248	0.6292726618756638	0.45729913562348545	0.5027868027875437	0.44516647536310694	0.38114768146400313	0.4432036395424029	0.7123399400745789	0.5537370022864517	0.6538598646299854	0.4906635214895227	0.4687541806768476	0.6871494255940916	0.6568208784601716	0.7721373602043599	0.6221721979294574	0.5920374966826063	0.5656553753642775	0.5311117557755207	0.4938109971392099	0.5775971317687125	0.5357040644539612	0.5357040644539612	0.5357040644539612	0.5357040644539612	0.5357040644539612	0.5357040644539612	0.5357040644539612	0.5357040644539612	0.5357040644539612	0.5357040644539612	0.5357040644539612	0.5357040644539612	0.5357040644539612	0.5357040644539612	0.5357040644539612	0.5357040644539612	0.5357040644539612	0.5357040644539612	0.5357040644539612	0.5357040644539612	0.5357040644539612	0.5357040644539612	0.5357040644539612	0.5357040644539612	0.5357040644539612	0.5357040644539612
0.7102691735538581	0.9114608235445095	0.6389839227934453	0.6569156657789236	0.8110585427047271	0.8513762930192016	0.7739021900502459	0.8157082951805177	0.887564083538392	0.8107685404630895	0.42814268843276737	0.7360222135601069	0.8133589207634258	0.8692606304896062	0.6470499212470715	0.7599401065472958	0.7960474028880109	0.8732843189737541	0.7500929760367431	0.4795245622234281	0.9077885564527497	0.7686736928719273	0.7775868898795689	0.7079273061130156	0.639809275995516	0.6884731538593137	0.664141214927415	0.664141214927415	0.664141214927415	0.664141214927415	0.664141214927415	0.664141214927415	0.664141214927415	0.664141214927415	0.664141214927415	0.664141214927415	0.664141214927415	0.664141214927415	0.664141214927415	0.664141214927415	0.664141214927415	0.664141214927415	0.664141214927415	0.664141214927415	0.664141214927415	0.664141214927415	0.664141214927415	0.664141214927415	0.664141214927415	0.664141214927415
0.6077818512885793	0.28836981014497753	0.29385654689120727	0.22702541182594974	0.29903321530859345	0.2165501274052826	0.18350776346757636	0.15519893168364163	0.28910692001521493	0.3826170290943262	0.20110766050360498	0.2258334414780374	0.4575641667540028	0.12074355928374485	0.3009307486099454	0.20989505662938493	0.3858460246581943	0.5327654453730072	0.2267843404281901	0.1737299763394004	0.567051510559986	0.5425764989544457	0.27443281244716766	0.4085046557008067	0.4085046557008067	0.4085046557008067	0.4085046557008067	0.4085046557008067	0.4085046557008067	0.4085046557008067	0.4085046557008067	0.4085046557008067	0.4085046557008067	0.4085046557008067	0.4085046557008067	0.4085046557008067	0.4085046557008067	0.4085046557008067	0.4085046557008067	0.4085046557008067	0.4085046557008067	0.4085046557008067	0.4085046557008067	0.4085046557008067	0.4085046557008067	0.4085046557008067	0.4085046557008067	0.4085046557008067	0.4085046557008067	0.4085046557008067
0.7557030554885916	0.8640946556871595	0.6513765111354489	0.8122929218062234	0.5839027912769436	0.7514436098023731	0.7428016442807525	0.8050998814066355	0.9128144351323744	0.8820144719773019	0.7545173464722721	0.8455570013550205	0.8189182291253858	0.675248885649029	0.39548929079200684	0.7283122594338621	0.6067211604066788	0.7196274187429877	0.6570102875963291	0.4938335448211908	0.47202489449406726	0.482929219657629	0.482929219657629	0.482929219657629	0.482929219657629	0.482929219657629	0.482929219657629	0.482929219657629	0.482929219657629	0.482929219657629	0.482929219657629	0.482929219657629	0.482929219657629	0.482929219657629	0.482929219657629	0.482929219657629	0.482929219657629	0.482929219657629	0.482929219657629	0.482929219657629	0.482929219657629	0.482929219657629	0.482929219657629	0.482929219657629	0.482929219657629	0.482929219657629	0.482929219657629	0.482929219657629	0.482929219657629	0.482929219657629
0.4946042614236688	0.446309430970937	0.35953690100428526	0.49914992181009454	0.40278151602983997	0.45972553244405334	0.4429868921235137	0.5706450440255992	0.6029636976202184	0.4512501547025383	0.35023148594643166	0.42621002217422094	0.4702548388076927	0.5460822783545212	0.4957684333201215	0.5462094028668848	0.6558257267057819	0.5190689804469858	0.37118215511491326	0.45562649742576083	0.4773783729805461	0.5965629189038354	0.6274845642039946	0.577135778769409	0.4864400406377532	0.5555435585882116	0.5147763151591648	0.6225156530242261	0.5803251267719096	0.578306101757648	0.5510664653076993	0.525478827703438	0.6122002470055269	0.5688395373544824	0.5688395373544824	0.5688395373544824	0.5688395373544824	0.5688395373544824	0.5688395373544824	0.5688395373544824	0.5688395373544824	0.5688395373544824	0.5688395373544824	0.5688395373544824	0.5688395373544824	0.5688395373544824	0.5688395373544824	0.5688395373544824	0.5688395373544824	0.5688395373544824
0.5588385107926225	0.642701843535687	0.5718236996537898	0.6615929079249293	0.6805298944618402	0.6176079059385863	0.6124515733522943	0.7274536011779483	0.588152298267122	0.7914872451532092	0.5450967567061457	0.5418733811103225	0.5829707316506099	0.6199261663682945	0.6007879708762396	0.5625596173406036	0.6659193870074099	0.7014285111234855	0.8426623035800322	0.8374913850196163	0.8010650845549168	0.7060048183433865	0.7259337012323385	0.5511937170210532	0.5346754033627884	0.8061813547088094	0.6767705488181598	0.8365028941720061	0.7416202310637378	0.705401304256105	0.6958595138595708	0.606021169992091	0.5436089523429343	0.5748150611675127	0.5748150611675127	0.5748150611675127	0.5748150611675127	0.5748150611675127	0.5748150611675127	0.5748150611675127	0.5748150611675127	0.5748150611675127	0.5748150611675127	0.5748150611675127	0.5748150611675127	0.5748150611675127	0.5748150611675127	0.5748150611675127	0.5748150611675127	0.5748150611675127
0.7697693494830956	0.8749963999422841	0.7730872290545983	0.640315282631897	0.8811239737295584	0.7157827899948233	0.6030824759792911	0.5610346227784305	0.8896378765573838	0.7910996179335603	0.7423147580806853	0.8909816800219346	0.766174664616334	0.8757853141953242	0.858211505516727	0.79946455174394	0.7501305072348654	0.7836085124598648	0.7523072725746094	0.7758813935888563	0.6613747060022418	0.718628049795549	0.718628049795549	0.718628049795549	0.718628049795549	0.718628049795549	0.718628049795549	0.718628049795549	0.718628049795549	0.718628049795549	0.718628049795549	0.718628049795549	0.718628049795549	0.718628049795549	0.718628049795549	0.718628049795549	0.718628049795549	0.718628049795549	0.718628049795549	0.718628049795549	0.718628049795549	0.718628049795549	0.718628049795549	0.718628049795549	0.718628049795549	0.718628049795549	0.718628049795549	0.718628049795549	0.718628049795549	0.718628049795549
0.4718138021113355	0.42299310615158514	0.4119058130728253	0.5102442721996013	0.3397362279000123	0.4630528666562473	0.41743053389564755	0.44963927568813394	0.4844567975653175	0.39425257804961095	0.5282842662384862	0.40676205751347994	0.4348258020806393	0.5267384157473933	0.5531379861259561	0.3667864847059407	0.4428579252238011	0.5766969990575102	0.43640565431522205	0.3684577402712291	0.4430031048452604	0.7752668072282071	0.38548602309261326	0.41822824806940107	0.40185713558100716	0.40185713558100716	0.40185713558100716	0.40185713558100716	0.40185713558100716	0.40185713558100716	0.40185713558100716	0.40185713558100716	0.40185713558100716	0.40185713558100716	0.40185713558100716	0.40185713558100716	0.40185713558100716	0.40185713558100716	0.40185713558100716	0.40185713558100716	0.40185713558100716	0.40185713558100716	0.40185713558100716	0.40185713558100716	0.40185713558100716	0.40185713558100716	0.40185713558100716	0.40185713558100716	0.40185713558100716	0.40185713558100716
0.4971708679891189	0.7272428295481531	0.6980604363077297	0.930911792393798	0.6600829632838191	0.6122709922953745	0.7280721693381915	0.7047758322309392	0.7123539298256347	0.5926284936630004	0.6587554974946381	0.6323883592191507	0.5656775552960094	0.8212807922396935	0.6288174700054322	0.7509195378272038	0.6424977296574845	0.7437820106446296	0.7440513898904783	0.7614475136806411	0.5589086511165019	0.7388702634779736	0.717301621215943	0.751970321347573	0.6266699371365947	0.5838735990643429	0.6052717681004688	0.6052717681004688	0.6052717681004688	0.6052717681004688	0.6052717681004688	0.6052717681004688	0.6052717681004688	0.6052717681004688	0.6052717681004688	0.6052717681004688	0.6052717681004688	0.6052717681004688	0.6052717681004688	0.6052717681004688	0.6052717681004688	0.6052717681004688	0.6052717681004688	0.6052717681004688	0.6052717681004688	0.6052717681004688	0.6052717681004688	0.6052717681004688	0.6052717681004688	0.6052717681004688
0.558185482968448	0.7106279700253211	0.7457896544352515	0.6816363484527937	0.6864701621873963	0.9518292729726032	0.8735441719569796	0.8593492670283676	0.9092249036639999	0.8220122512372845	0.8317565881440605	0.7966380576433296	0.681447819349266	0.7809944157837477	0.872059267893663	0.8067647382520104	0.8691025132366907	0.8169018231522639	0.7471999932578675	0.8095216523492035	0.7783608228035355	0.7783608228035355	0.7783608228035355	0.7783608228035355	0.7783608228035355	0.7783608228035355	0.7783608228035355	0.7783608228035355	0.7783608228035355	0.7783608228035355	0.7783608228035355	0.7783608228035355	0.7783608228035355	0.7783608228035355	0.7783608228035355	0.7783608228035355	0.7783608228035355	0.7783608228035355	0.7783608228035355	0.7783608228035355	0.7783608228035355	0.7783608228035355	0.7783608228035355	0.7783608228035355	0.7783608228035355	0.7783608228035355	0.7783608228035355	0.7783608228035355	0.7783608228035355	0.7783608228035355
0.4555740508098731	0.6055080795214058	0.6938300399827062	0.6480517213801726	0.6887914743882035	0.7404437728309935	0.5942561817062713	0.7181541035172634	0.6810881718996323	0.681221471429848	0.5357202173759541	0.6906058812205941	0.8937621468467624	0.8292686816228472	0.8374829415821657	0.8005759525573788	0.7529101275778857	0.7799559484204165	0.8193307260435767	0.6874560264056633	0.9243369947061104	0.891266035860781	0.9078015152834457	0.9078015152834457	0.9078015152834457	0.9078015152834457	0.9078015152834457	0.9078015152834457	0.9078015152834457	0.9078015152834457	0.9078015152834457	0.9078015152834457	0.9078015152834457	0.9078015152834457	0.9078015152834457	0.9078015152834457	0.9078015152834457	0.9078015152834457	0.9078015152834457	0.9078015152834457	0.9078015152834457	0.9078015152834457	0.9078015152834457	0.9078015152834457	0.9078015152834457	0.9078015152834457	0.9078015152834457	0.9078015152834457	0.9078015152834457	0.9078015152834457
0.6050521085181207	0.8096679645828074	0.8524547650758103	0.9114985337360816	0.5460182744657802	0.6588880583627663	0.6814262536383819	0.9228891718791867	0.820052229453889	0.7296003556065559	0.6410788985340125	0.7153162113887733	0.72202608570271	0.6521026235395054	0.6522531795322964	0.8336882670292829	0.6196849786147534	0.6603504595461612	0.5938509733143174	0.9946089725147467	0.794229972914532	0.794229972914532	0.794229972914532	0.794229972914532	0.794229972914532	0.794229972914532	0.794229972914532	0.794229972914532	0.794229972914532	0.794229972914532	0.794229972914532	0.794229972914532	0.794229972914532	0.794229972914532	0.794229972914532	0.794229972914532	0.794229972914532	0.794229972914532	0.794229972914532	0.794229972914532	0.794229972914532	0.794229972914532	0.794229972914532	0.794229972914532	0.794229972914532	0.794229972914532	0.794229972914532	0.794229972914532	0.794229972914532	0.794229972914532
0.7601006410664558	0.5859661389034194	0.6377770490561722	0.7262084245558769	0.9386307500460069	0.6512248064875678	0.7034814507408539	0.5603803110105683	0.6943733327515477	0.5725300598787616	0.4380689868375174	0.627711855764186	0.7527762509225788	0.7868197980122168	0.5731905802331287	0.7462324285509919	0.4935222710495049	0.5474026817050214	0.9208884522772735	0.7621595245671876	0.7928841365875642	0.8426442220238286	0.7182941224140258	0.7804691722189272	0.7804691722189272	0.7804691722189272	0.7804691722189272	0.7804691722189272	0.7804691722189272	0.7804691722189272	0.7804691722189272	0.7804691722189272	0.7804691722189272	0.7804691722189272	0.7804691722189272	0.7804691722189272	0.7804691722189272	0.7804691722189272	0.7804691722189272	0.7804691722189272	0.7804691722189272	0.7804691722189272	0.7804691722189272	0.7804691722189272	0.7804691722189272	0.7804691722189272	0.7804691722189272	0.7804691722189272	0.7804691722189272	0.7804691722189272
0.7634585291208742	0.8067802291124043	0.7029343981759287	0.7325010569910365	0.5914206641211399	0.7302921455427898	0.6485791695558533	0.6912661914611287	0.5397352832215437	0.4504326534278505	0.3794140425526551	0.584159957235763	0.8456000363531622	0.5056885699106148	0.7630653122233321	0.7266168241955311	0.4876676830900779	0.48628210427198076	0.4409718335281214	0.6192564289371356	0.4160117238994822	0.8267751245259851	0.6213934242127337	0.6213934242127337	0.6213934242127337	0.6213934242127337	0.6213934242127337	0.6213934242127337	0.6213934242127337	0.6213934242127337	0.6213934242127337	0.6213934242127337	0.6213934242127337	0.6213934242127337	0.6213934242127337	0.6213934242127337	0.6213934242127337	0.6213934242127337	0.6213934242127337	0.6213934242127337	0.6213934242127337	0.6213934242127337	0.6213934242127337	0.6213934242127337	0.6213934242127337	0.6213934242127337	0.6213934242127337	0.6213934242127337	0.6213934242127337	0.6213934242127337
0.4722095703716055	0.5132905747442251	0.7359496248551365	0.7784538636685419	0.42904693701737406	0.464953649534738	0.6701984544385053	0.720394978794867	0.6420522133786326	0.8722062328973483	0.9111855606891972	0.7789859761442226	0.829121999387517	0.8308931385083627	0.7239825495511707	0.6565655381255957	0.6589945812778216	0.9559941945705749	0.5421068870686391	0.6591164770763647	0.7939932668719893	0.6778856924835984	0.5662435737335209	0.48415840687087847	0.6868441480288121	0.49624594182916737	0.39006209613873355	0.6790003104100832	0.5718833679998768	0.7602339376656767	1.0202061268770228	0.8902200322713497	0.8902200322713497	0.8902200322713497	0.8902200322713497	0.8902200322713497	0.8902200322713497	0.8902200322713497	0.8902200322713497	0.8902200322713497	0.8902200322713497	0.8902200322713497	0.8902200322713497	0.8902200322713497	0.8902200322713497	0.8902200322713497	0.8902200322713497	0.8902200322713497	0.8902200322713497	0.8902200322713497
0.5395794608084402	0.7464971086646975	0.6648496589391562	0.7568304091447682	0.6563365467547914	0.7979805541549426	0.8186840369842158	0.7351649262186679	0.9054440683999406	0.7884152549298504	0.8970506267054202	0.630941969872211	0.8433560313583136	0.7201695877604496	0.8991387012126543	0.8644790853591026	0.8171962267687679	0.7039414719943964	0.8862250859126305	0.6670697584485398	0.9094350147644643	0.7784303528062609	0.8219943969494785	0.8812826992805215	0.71559886240143	0.8410741325562867	0.8101575086988728	0.6618836330651959	0.903554183940099	0.6256140416237438	0.7633009446263218	0.6944574931250328	0.6944574931250328	0.6944574931250328	0.6944574931250328	0.6944574931250328	0.6944574931250328	0.6944574931250328	0.6944574931250328	0.6944574931250328	0.6944574931250328	0.6944574931250328	0.6944574931250328	0.6944574931250328	0.6944574931250328	0.6944574931250328	0.6944574931250328	0.6944574931250328	0.6944574931250328	0.6944574931250328
0.7688615347161736	0.9659322908573443	0.7898051074251278	0.7913000304634896	0.8782226128717908	0.4922638110394937	0.7584683145813557	0.602044665679403	0.8071182248944425	0.7560843871622169	0.8127032802959053	0.8570767816806758	1.0451549270024727	0.5929052512222471	0.9447552340168294	0.7833389470431501	1.1090157481914809	0.9023685242855576	0.9096937127250742	0.9438725731043667	0.8846475000457532	0.9142600365750599	0.9142600365750599	0.9142600365750599	0.9142600365750599	0.9142600365750599	0.9142600365750599	0.9142600365750599	0.9142600365750599	0.9142600365750599	0.9142600365750599	0.9142600365750599	0.9142600365750599	0.9142600365750599	0.9142600365750599	0.9142600365750599	0.9142600365750599	0.9142600365750599	0.9142600365750599	0.9142600365750599	0.9142600365750599	0.9142600365750599	0.9142600365750599	0.9142600365750599	0.9142600365750599	0.9142600365750599	0.9142600365750599	0.9142600365750599	0.9142600365750599	0.9142600365750599
0.6685030137281496	0.0024792736448763604	0.872823592622571	0.842738591554752	0.14639809735301568	0.0	0.43369538653608425	0.0	0.5013772602961123	0.5185541057751345	1.5362917596416872	0.0	0.0	0.9971503179760575	0.6704376712251546	0.0012396368224381802	1.5978311377556527	0.0	1.013788870425184	0.22363028483696945	0.6101784849569188	0.4169043848969442	0.4169043848969442	0.4169043848969442	0.4169043848969442	0.4169043848969442	0.4169043848969442	0.4169043848969442	0.4169043848969442	0.4169043848969442	0.4169043848969442	0.4169043848969442	0.4169043848969442	0.4169043848969442	0.4169043848969442	0.4169043848969442	0.4169043848969442	0.4169043848969442	0.4169043848969442	0.4169043848969442	0.4169043848969442	0.4169043848969442	0.4169043848969442	0.4169043848969442	0.4169043848969442	0.4169043848969442	0.4169043848969442	0.4169043848969442	0.4169043848969442	0.4169043848969442
0.4383649612413975	0.6084697593798047	0.3748892826010448	0.5866267389110268	0.7361960649816268	0.6668054289560034	0.5872410939525959	0.7942355728020295	0.5878075796204233	0.5101880432030146	0.6617256499821634	0.5809623681865869	0.5119592040532843	0.6281536061256999	0.7101489151714765	0.5734177000538033	0.6186434816136274	0.6306151663876619	0.6208325019144418	0.6230549023976553	0.6149923750714603	0.3948236265463724	0.43503800077604604	0.37764374723357375	0.6437693925283526	0.47033687030226545	0.4454210145850609	0.6546360035437094	0.6532927362301469	0.6539643698869283	0.6539643698869283	0.6539643698869283	0.6539643698869283	0.6539643698869283	0.6539643698869283	0.6539643698869283	0.6539643698869283	0.6539643698869283	0.6539643698869283	0.6539643698869283	0.6539643698869283	0.6539643698869283	0.6539643698869283	0.6539643698869283	0.6539643698869283	0.6539643698869283	0.6539643698869283	0.6539643698869283	0.6539643698869283	0.6539643698869283
0.6604315584427198	0.5995173398600411	0.645895251614009	0.7384121034722771	0.7311787035737579	0.7420477020905748	0.7444688796807398	0.7874160044814247	0.9012944817737394	0.8561355788816775	0.8771187514396094	0.8988945579774203	1.018205651268972	1.0000227778836637	1.0638829157792047	0.9366744169926723	1.0810886268818936	0.975391032478224	1.2002101815979307	1.2235003631586114	0.9907610636034574	1.1214579884970357	0.996563308888164	1.121016893343079	1.1699974849017079	1.0454595631541306	1.185117785621719	1.263044205718935	1.1919116284160336	1.2158398473263412	1.1548719129593743	1.200672943497543	1.2137182335276413	1.088306686703353	1.0011363727039537	1.0447215297036534	1.0447215297036534	1.0447215297036534	1.0447215297036534	1.0447215297036534	1.0447215297036534	1.0447215297036534	1.0447215297036534	1.0447215297036534	1.0447215297036534	1.0447215297036534	1.0447215297036534	1.0447215297036534	1.0447215297036534	1.0447215297036534
0.6330878442979277	0.6195036463793414	0.48088838737932504	0.589905433805878	0.529959810057827	0.5461327375592724	0.4555784592368168	0.6410357974426121	0.6533845511781466	0.518199190149582	0.6804098027955513	0.5352913021923402	0.575803019238343	0.5740532203977664	0.5364486012052844	0.5379127681661523	0.545337285069038	0.7150140954108788	0.6102977625099206	0.7806582881551569	0.7885691604643931	0.7053477779196171	0.6929655881096926	0.6639671656881665	0.6267747278964922	0.7377149663971037	0.6938364313870065	0.7357164201705814	0.7479222070018599	0.6832295601149205	0.47035290984923456	0.6760577664247719	0.7556886484041929	0.6507710584812756	0.849463221750696	0.6839398077201891	0.6078874734614899	0.6701147424639539	0.7426481765423552	0.5979050964031323	0.6702766364727438	0.6702766364727438	0.6702766364727438	0.6702766364727438	0.6702766364727438	0.6702766364727438	0.6702766364727438	0.6702766364727438	0.6702766364727438	0.6702766364727438
0.652567116446565	0.6508946704621601	0.7865832325549033	0.7389299689303024	0.8319139283498047	0.5203733632678068	0.7834255351059277	0.7938619664120147	0.6380973454719616	0.8775055542102752	0.6182319752006357	0.6014800751099857	0.5454050403721753	0.679992381158992	0.7714868911463617	0.7214491976338626	0.7449499480925336	0.8081317168790503	0.6158505064366174	0.7306453836439514	0.7634653977005698	0.6695588142705453	0.6960348066447085	0.6085175527964405	0.713478568790841	0.6609980607936407	0.6609980607936407	0.6609980607936407	0.6609980607936407	0.6609980607936407	0.6609980607936407	0.6609980607936407	0.6609980607936407	0.6609980607936407	0.6609980607936407	0.6609980607936407	0.6609980607936407	0.6609980607936407	0.6609980607936407	0.6609980607936407	0.6609980607936407	0.6609980607936407	0.6609980607936407	0.6609980607936407	0.6609980607936407	0.6609980607936407	0.6609980607936407	0.6609980607936407	0.6609980607936407	0.6609980607936407
0.6350317882027924	0.5688716044870321	0.7184231266616112	0.6219614135033388	0.7764803008049906	0.6024707736915644	0.6270162416213019	0.7445399955502706	0.6045268736579427	0.7009834576517338	0.6277867673985656	0.6634834962458751	0.5781772090123488	0.6123663965029913	0.6890183885130267	0.7598005148978185	0.7591222528429497	0.6815972756242796	0.7652645607121756	0.6990305833530212	0.6188284360819014	0.5547901819692167	0.7311566931487948	0.7946923188425349	0.618102419620002	0.628760470282688	0.6275705039083851	0.7521646240667345	0.5863310123416231	0.623386409979558	0.6389422129624851	0.6311643114710215	0.6311643114710215	0.6311643114710215	0.6311643114710215	0.6311643114710215	0.6311643114710215	0.6311643114710215	0.6311643114710215	0.6311643114710215	0.6311643114710215	0.6311643114710215	0.6311643114710215	0.6311643114710215	0.6311643114710215	0.6311643114710215	0.6311643114710215	0.6311643114710215	0.6311643114710215	0.6311643114710215
1.0006438437225023	0.002895992167924687	0.38319583297180587	0.651502521917156	0.008334110827191292	0.43847023411710756	0.8568040864729579	0.38103862541291966	0.26398364027233795	0.20502316039229435	0.0	0.6493712403484699	0.6719173078419207	0.6668900318030845	0.4355742419491829	0.47439834006796927	0.3467352678688964	0.5941174924688978	0.4301361232899163	0.022546067493450735	0.36731297518239137	0.1315055137004378	0.6980989629143273	0.4491674514205627	0.0	0.6244154871228258	0.3122077435614129	0.3122077435614129	0.3122077435614129	0.3122077435614129	0.3122077435614129	0.3122077435614129	0.3122077435614129	0.3122077435614129	0.3122077435614129	0.3122077435614129	0.3122077435614129	0.3122077435614129	0.3122077435614129	0.3122077435614129	0.3122077435614129	0.3122077435614129	0.3122077435614129	0.3122077435614129	0.3122077435614129	0.3122077435614129	0.3122077435614129	0.3122077435614129	0.3122077435614129	0.3122077435614129
0.45719819512342996	0.49098214959105735	0.7440128852588245	0.6685305409575358	0.7974865888231419	0.8237411731789068	0.8666459298710122	0.8888709889219952	0.9586808967461211	0.8947807395277212	1.019250852974038	1.0303275558083713	0.9929083621714325	0.8570061127227805	0.9250233111118656	0.9522610455063355	0.9453581874471931	1.0669739578287796	1.0174129391914701	1.020734052451234	1.0474402970671106	0.9971058328261361	0.9809111237128507	0.9890084782694936	0.9890084782694936	0.9890084782694936	0.9890084782694936	0.9890084782694936	0.9890084782694936	0.9890084782694936	0.9890084782694936	0.9890084782694936	0.9890084782694936	0.9890084782694936	0.9890084782694936	0.9890084782694936	0.9890084782694936	0.9890084782694936	0.9890084782694936	0.9890084782694936	0.9890084782694936	0.9890084782694936	0.9890084782694936	0.9890084782694936	0.9890084782694936	0.9890084782694936	0.9890084782694936	0.9890084782694936	0.9890084782694936	0.9890084782694936
0.3392321243651567	0.6231814966754536	0.41402640441509997	0.4495197451820531	0.8227856502308807	0.57637231724489	1.0730349453021213	0.7561953153683605	0.5805094399582336	0.6137228738092243	0.6973152587541129	0.6785003151292739	0.5824094106264033	0.6358731177205788	0.8651554474651268	0.7093027846646844	1.0153891508360156	0.7051383896943973	0.5085035597264179	0.42209923146763306	0.5226743694890521	0.8060866957767364	0.7761901332475509	0.6888914204791794	0.5037238194814595	0.5409580316179219	0.5050418243297105	0.8051491314466493	0.7530898463233221	0.7298709912320586	0.5619259250801387	0.6458984581560986	0.6458984581560986	0.6458984581560986	0.6458984581560986	0.6458984581560986	0.6458984581560986	0.6458984581560986	0.6458984581560986	0.6458984581560986	0.6458984581560986	0.6458984581560986	0.6458984581560986	0.6458984581560986	0.6458984581560986	0.6458984581560986	0.6458984581560986	0.6458984581560986	0.6458984581560986	0.6458984581560986
0.7041152043348431	0.5045622248135913	0.6020072710487246	0.5982624255060279	0.5910756589179644	0.8497998513339605	0.47271051970888417	0.7568848505540516	0.8578833255019606	1.2213886822180267	0.24411920615140492	1.0388420824009084	1.3347107485931422	0.6734915296059636	1.0720386272863438	1.3232904403566126	0.8579787843577705	0.7971503957837897	0.8925977207703353	1.7656496158613872	0.6771823726322654	1.4648393924618153	0.5960810352964762	1.4131586204763036	1.5165244530940423	0.844174055030542	0.9088070692308284	1.207402759923753	1.5838802733523192	1.1262389948454936	1.5396921721537293	1.483622237551414	1.1556174240185304	1.1247324309363855	2.27377005504417	1.32097726034111	1.4457463075172405	0.9890758520610523	1.2174110797891464	1.2174110797891464	1.2174110797891464	1.2174110797891464	1.2174110797891464	1.2174110797891464	1.2174110797891464	1.2174110797891464	1.2174110797891464	1.2174110797891464	1.2174110797891464	1.2174110797891464
0.38209940532199527	0.8590569767860393	0.8672932886794096	1.2019594882396472	0.8898561266339008	0.6676574981358941	1.0506142393067242	1.2010305834705222	1.0409257894627468	0.9928200944132661	0.4755463939873129	0.9378038750348483	0.9676589339457923	0.6669156571574998	1.0667831008067636	1.2979719952456124	0.8327893695310301	1.8596281809992719	1.652341061562615	0.7561263754470521	1.4435362933924036	1.4853872303702635	1.7403486181148444	1.6258333219298304	1.6006886796401183	1.2169112211453834	0.8865882035631255	1.218164422092038	1.8500741676624006	1.1439449894090996	2.225950465965456	1.3177365619164751	1.4892166425863498	1.3699554837180423	1.953601296610575	1.34001455693339	1.960886774516955	1.9505901183306433	1.6743350018392997	2.1409966297957737	1.219141343408044	1.4087963632238878	1.3551710008023368	1.8017316838628012	1.5784513423325692	1.5784513423325692	1.5784513423325692	1.5784513423325692	1.5784513423325692	1.5784513423325692
0.14800923050030207	0.354319034673732	0.4512484341119778	0.3000679898058329	0.3039003187705919	0.23933237914573943	0.24403654226148747	0.3013819722412072	0.3730957924749917	0.3967605923417954	0.32688464019013475	0.382602261612488	0.3222843035542999	0.49593804861810054	0.48794228454516475	0.25489499062222787	0.4228630388531064	0.40570814072533196	0.38222342567409384	0.5816923065391227	0.41409935922500896	0.5099961276763735	0.7073427967837261	0.3263846042776845	0.5170213930566193	0.5832589006244391	0.5652501904282643	0.498437766647351	0.39391106453144986	0.6435454552600054	0.8283824917158708	0.6894207528847363	0.5527977014368207	0.8922782625410098	0.6626693293686263	0.6708670060984473	0.668241970051726	0.5746190195412709	0.5624337104122872	0.5775327846704668	0.5029770281217879	0.36399126570223406	0.6095333715154535	0.6970485287316242	0.5874328666498255	0.6422406976907248	0.6422406976907248	0.6422406976907248	0.6422406976907248	0.6422406976907248
0.9048441850610371	0.7647366602614601	0.6696751571851618	1.137175606100289	0.8703103522420562	1.0056153999931066	0.8151096400284614	1.0181129634998176	0.911363185786933	1.0201675301018407	0.9736593460270206	0.9019073945180615	0.6892447068123927	0.959076379997424	0.973730298257648	0.9535618512920797	1.162469854429882	0.8136296285032655	0.8359701808849794	0.956537749454107	1.328874322295141	1.0841170362394852	1.0628419743856423	1.2860810422209832	1.115044533736855	1.0097403451927534	1.1872941373082895	0.7517630622887147	1.1800437579085843	1.1422347705782934	1.0660012278079318	1.2018147404887307	1.051411538971885	1.0084797527583493	1.2599838259058993	1.0715494093386866	1.123464039920187	0.9539247848859544	1.2097422600186116	1.081833522452283	1.081833522452283	1.081833522452283	1.081833522452283	1.081833522452283	1.081833522452283	1.081833522452283	1.081833522452283	1.081833522452283	1.081833522452283	1.081833522452283
0.4423825138487466	0.9301928947243294	0.511131981141024	1.3997142917232697	0.6475806305715882	0.7080904691183892	1.21980200972392	1.4237283329510626	0.9984945791672102	1.2111114560591363	1.2111114560591363	1.2111114560591363	1.2111114560591363	1.2111114560591363	1.2111114560591363	1.2111114560591363	1.2111114560591363	1.2111114560591363	1.2111114560591363	1.2111114560591363	1.2111114560591363	1.2111114560591363	1.2111114560591363	1.2111114560591363	1.2111114560591363	1.2111114560591363	1.2111114560591363	1.2111114560591363	1.2111114560591363	1.2111114560591363	1.2111114560591363	1.2111114560591363	1.2111114560591363	1.2111114560591363	1.2111114560591363	1.2111114560591363	1.2111114560591363	1.2111114560591363	1.2111114560591363	1.2111114560591363	1.2111114560591363	1.2111114560591363	1.2111114560591363	1.2111114560591363	1.2111114560591363	1.2111114560591363	1.2111114560591363	1.2111114560591363	1.2111114560591363	1.2111114560591363
0.0	0.21387481118202376	0.011761070653557667	0.3142422995123075	0.004601137233942242	0.21261780775304756	0.15735099697613167	0.02561152367755447	0.19695820215436552	0.11461684777477078	0.32981774960580196	0.17987206675771425	0.43572060950479236	0.28129935031384895	0.41197654941309525	0.34517888596776913	0.617370763825477	0.11152639387879895	0.370356937015174	0.36693666402791997	0.3686468005215469	0.3686468005215469	0.3686468005215469	0.3686468005215469	0.3686468005215469	0.3686468005215469	0.3686468005215469	0.3686468005215469	0.3686468005215469	0.3686468005215469	0.3686468005215469	0.3686468005215469	0.3686468005215469	0.3686468005215469	0.3686468005215469	0.3686468005215469	0.3686468005215469	0.3686468005215469	0.3686468005215469	0.3686468005215469	0.3686468005215469	0.3686468005215469	0.3686468005215469	0.3686468005215469	0.3686468005215469	0.3686468005215469	0.3686468005215469	0.3686468005215469	0.3686468005215469	0.3686468005215469
0.46155314303733297	0.5837692896525288	0.507717906680602	0.9053451853699906	0.9426488710161415	0.7865419031996086	0.4208486341406537	0.6250101728259323	0.7483616136941162	0.9053548209604478	0.29190100145009434	0.8714176242677898	0.776707611437014	0.9663763949542927	1.1661086362715942	1.8422019772916822	0.8854794837102906	0.6683272394368713	1.480779979003472	0.8343819552432412	1.063796753187274	1.1836939567466118	0.9419538311477296	0.846680880544123	1.0709341640374894	1.2887273552210652	0.9762133119908956	1.1166380856143994	1.0435823557751613	0.8701005885394885	0.951205616375696	1.0616022060349448	1.0064039112053205	1.0064039112053205	1.0064039112053205	1.0064039112053205	1.0064039112053205	1.0064039112053205	1.0064039112053205	1.0064039112053205	1.0064039112053205	1.0064039112053205	1.0064039112053205	1.0064039112053205	1.0064039112053205	1.0064039112053205	1.0064039112053205	1.0064039112053205	1.0064039112053205	1.0064039112053205
0.2865313343247693	0.5682334208531298	0.45250022115477934	0.6275885173602943	0.7761598055889934	0.6757110117210501	0.6324948518359879	0.38643366462324813	0.8163617989708871	0.705309035882217	0.635198652702645	0.678028236171024	0.6157145096196418	0.5071724999191501	0.5183671785388694	0.4273393405657894	0.4639704219765131	0.2814247158511782	0.5652741742201083	0.39204024480381544	0.512273460264612	0.5202757514809536	0.5922191854674091	0.5562474684741814	0.5562474684741814	0.5562474684741814	0.5562474684741814	0.5562474684741814	0.5562474684741814	0.5562474684741814	0.5562474684741814	0.5562474684741814	0.5562474684741814	0.5562474684741814	0.5562474684741814	0.5562474684741814	0.5562474684741814	0.5562474684741814	0.5562474684741814	0.5562474684741814	0.5562474684741814	0.5562474684741814	0.5562474684741814	0.5562474684741814	0.5562474684741814	0.5562474684741814	0.5562474684741814	0.5562474684741814	0.5562474684741814	0.5562474684741814
0.9045830474841741	0.8373135004154625	0.9909969754498245	0.755008793929239	0.8438609681071153	0.6973108918211505	0.3444022153371231	1.0321290743801932	0.3325604605596102	0.6941905933829537	0.7360719763297656	0.7151312848563597	0.7151312848563597	0.7151312848563597	0.7151312848563597	0.7151312848563597	0.7151312848563597	0.7151312848563597	0.7151312848563597	0.7151312848563597	0.7151312848563597	0.7151312848563597	0.7151312848563597	0.7151312848563597	0.7151312848563597	0.7151312848563597	0.7151312848563597	0.7151312848563597	0.7151312848563597	0.7151312848563597	0.7151312848563597	0.7151312848563597	0.7151312848563597	0.7151312848563597	0.7151312848563597	0.7151312848563597	0.7151312848563597	0.7151312848563597	0.7151312848563597	0.7151312848563597	0.7151312848563597	0.7151312848563597	0.7151312848563597	0.7151312848563597	0.7151312848563597	0.7151312848563597	0.7151312848563597	0.7151312848563597	0.7151312848563597	0.7151312848563597
0.6986109368993294	0.6769956464112434	0.7997071829641819	0.573951295734331	0.6001941203416788	0.8362546962256439	0.7274909505905848	0.5926756938874349	0.9676343499119405	0.6412629647110542	0.5502814179279233	0.7573194747720701	0.5296265251701605	0.6708887997132084	0.7285467448968221	0.7650197247369953	0.777887760464848	0.6893674130051306	0.5716741989117152	0.7545661985146347	0.911951460325087	0.9671830534784984	0.6361729655010738	0.6351931617538513	0.6653876069265505	0.7933393620914686	0.6964264093328335	0.7493354966203601	0.7228809529765967	0.7228809529765967	0.7228809529765967	0.7228809529765967	0.7228809529765967	0.7228809529765967	0.7228809529765967	0.7228809529765967	0.7228809529765967	0.7228809529765967	0.7228809529765967	0.7228809529765967	0.7228809529765967	0.7228809529765967	0.7228809529765967	0.7228809529765967	0.7228809529765967	0.7228809529765967	0.7228809529765967	0.7228809529765967	0.7228809529765967	0.7228809529765967
0.4614049069244107	0.3975713156987818	0.8104927796822274	0.6549439371358798	0.7125001819640225	0.8783958263451471	0.9058759862572761	1.5992494974838762	1.4454089455988826	1.1948657859085852	1.1748118935405891	1.4052852769740183	1.1927915963675668	1.3338747614213964	1.0222623613079858	1.2918306407121987	1.307461984459863	0.9499183180885759	1.3476395713131526	1.051548807842359	1.3518521623249877	1.3081551663247	1.2880500693050732	1.619043025217116	1.106786556728887	1.4331615778347158	1.285265187653314	1.8248432312092941	1.305857953262521	1.614880679351854	0.9378420277214878	1.0220886516490786	0.9799653396852832	0.9799653396852832	0.9799653396852832	0.9799653396852832	0.9799653396852832	0.9799653396852832	0.9799653396852832	0.9799653396852832	0.9799653396852832	0.9799653396852832	0.9799653396852832	0.9799653396852832	0.9799653396852832	0.9799653396852832	0.9799653396852832	0.9799653396852832	0.9799653396852832	0.9799653396852832
0.3222915521217044	0.12395512087255572	0.4133720560461795	0.5640583560598974	0.34886008663746115	0.3729689883198443	0.37399873415498985	0.3890142100399118	0.43677070318326205	0.3158487868422524	0.22036052781855756	0.1619654569636859	0.19481905742319203	0.3810316322993017	0.36443252657692116	0.38243924436798216	0.329204351798596	0.29649521879486807	0.407592994042582	0.3084483805621921	0.31492341988164985	0.604597514497711	0.6052041239239063	0.6291098584790611	0.45122573066797766	0.5666530822084475	0.6121516481416548	0.6671886729302147	0.7367498430924141	0.9015752400052912	0.3548209001277497	1.080974989713818	1.2419885169453746	1.3959030095405827	1.0061370677671675	1.0500606208823418	1.0280988443247545	1.0280988443247545	1.0280988443247545	1.0280988443247545	1.0280988443247545	1.0280988443247545	1.0280988443247545	1.0280988443247545	1.0280988443247545	1.0280988443247545	1.0280988443247545	1.0280988443247545	1.0280988443247545	1.0280988443247545
0.658538939569736	0.7965279329817642	0.5608838983571162	0.6965495559903293	0.5365226013319083	0.6053577415436601	0.6756633057117418	0.8116209390133865	0.7353596403511014	0.667507927007043	0.48695845808649374	0.6631168223741232	0.7354806923818619	0.7313855702305926	0.6826297327579304	0.5685842745387433	0.5900803122706975	0.6803515939363526	0.46257270582971943	0.4576213462829685	0.6304280831154179	0.5559574957127666	0.5796471086254995	0.6669443450131478	0.6639289404113686	0.6111987987431986	0.6161604095235853	0.6057195487876076	0.5002437721341728	0.6138282155211161	0.5448615081482978	0.5793448618347069	0.5793448618347069	0.5793448618347069	0.5793448618347069	0.5793448618347069	0.5793448618347069	0.5793448618347069	0.5793448618347069	0.5793448618347069	0.5793448618347069	0.5793448618347069	0.5793448618347069	0.5793448618347069	0.5793448618347069	0.5793448618347069	0.5793448618347069	0.5793448618347069	0.5793448618347069	0.5793448618347069
0.5608316977077823	0.6846683240831445	0.800168147812153	0.7768593186104052	0.7472771386335836	0.749366449823538	0.7193609551925529	0.4085743336629281	0.25184515617462705	0.4694407133624725	0.5917631182717318	0.4879033632464366	0.7577634545892452	0.47255499590990147	0.5798962207097302	0.5085691964294359	0.6316813005816528	0.6103155171352753	0.5095704108460536	0.7965514539974191	0.711221451036829	1.1000406639272755	0.5712760653753582	0.5269248954065868	0.5769265878615627	0.686705145328849	0.48218004372703804	0.4717969882761382	0.79236427943882	0.7361737697824475	0.9011553333557373	0.6737962880810084	0.7119263076380664	0.5723782248116994	0.681423555466156	0.8055011080910638	0.41832304874430376	0.6119120784176838	0.6119120784176838	0.6119120784176838	0.6119120784176838	0.6119120784176838	0.6119120784176838	0.6119120784176838	0.6119120784176838	0.6119120784176838	0.6119120784176838	0.6119120784176838	0.6119120784176838	0.6119120784176838
0.2864362107033625	0.004322469908511589	0.11079361966594632	0.19973882215994895	0.07530571244605805	0.005846736401545771	0.0006248893422675051	0.0	0.6445060869202667	0.8970082224842099	0.8880141608236823	1.1887708921946334	1.1760004748773065	1.044523837058974	1.1456204415766358	1.1881939568813427	1.2553155579800135	1.173432574189155	0.9482581706433076	0.9309846423658575	1.166745270920182	1.768334563641401	1.0446808165409953	1.5240786128152355	1.1937815061259296	1.277073365287412	1.3567831461054916	1.2660757128576212	1.3643800223100537	1.3963439338624617	1.3092938884966479	1.127027630032829	1.2181607592647383	1.2181607592647383	1.2181607592647383	1.2181607592647383	1.2181607592647383	1.2181607592647383	1.2181607592647383	1.2181607592647383	1.2181607592647383	1.2181607592647383	1.2181607592647383	1.2181607592647383	1.2181607592647383	1.2181607592647383	1.2181607592647383	1.2181607592647383	1.2181607592647383	1.2181607592647383
0.0011167785115455192	0.13479040166019907	0.25336646786043565	0.09842464740152777	0.2926259107462272	0.38719401908268913	0.00024040604474189126	0.1551843606619302	0.23997596668621218	0.481190676250387	0.22063774289451127	0.3033267288356362	0.10861949274411291	0.06955305497193974	0.04456044249849415	0.14762832324503883	0.1088598987888548	0.10837908649244242	0.2097324790221661	0.0	0.07519450968400977	0.12150481132843248	0.20173293419281438	0.1423645142916923	0.03953703958988951	0.27857452633857616	0.045041254587977926	0.2614789998526599	0.005311205952826331	0.33823995822811487	0.18134110934936362	0.25979053378873923	0.25979053378873923	0.25979053378873923	0.25979053378873923	0.25979053378873923	0.25979053378873923	0.25979053378873923	0.25979053378873923	0.25979053378873923	0.25979053378873923	0.25979053378873923	0.25979053378873923	0.25979053378873923	0.25979053378873923	0.25979053378873923	0.25979053378873923	0.25979053378873923	0.25979053378873923	0.25979053378873923
0.0367675217032199	0.17055949663578018	0.07202949184358193	0.22982613574897492	0.13521423534123436	0.21823018181217146	0.2936928156337539	0.3534890454326445	0.22208018335918625	0.5657696444113475	0.2075947405822494	0.46114612201230887	0.5004488149002039	0.37077195724153655	0.2993251187425074	0.4150020017473542	0.48430959977197424	0.30169095376092697	0.28217393121161777	0.36032836620365793	0.3873769172415455	0.41817838082426995	0.42525526864118607	0.3378391484420861	0.2779416417656576	0.47649394342913465	0.5326218809589226	0.3675932414165862	0.6902127649191594	0.5992715810006094	0.4621288494536078	0.7933745223824236	0.9605056938848702	0.6986189481093321	0.6004316896252506	0.6264113760600517	0.9608157373708749	0.7318823917308456	0.9076461777868519	0.6143063619579112	0.7609762698723815	0.7609762698723815	0.7609762698723815	0.7609762698723815	0.7609762698723815	0.7609762698723815	0.7609762698723815	0.7609762698723815	0.7609762698723815	0.7609762698723815
0.6551440529524848	0.6085111797972635	0.3931634874100241	0.6119187843649968	0.6117181935119592	0.35996374521060015	0.5223368010702913	0.5050359767924221	0.5570419923415229	0.6816439359316266	0.44420513497647524	0.5626253942409226	0.5943601077120235	0.778865946760832	0.35809547927070134	0.4894974757709936	0.5784202369783396	0.43633332472351427	0.47668153872032276	0.6167123072303299	0.5157828179729667	0.5577244815433473	0.4671213430392426	0.43252384178612324	0.5938753384047908	0.7195325363608346	0.4527111822417172	0.6075018544031042	0.4461103392146142	0.6789329271873248	0.5144199822937573	0.5276393393483433	0.5766288724632572	0.7664086342600684	0.44774307085164905	0.6070758525558587	0.6070758525558587	0.6070758525558587	0.6070758525558587	0.6070758525558587	0.6070758525558587	0.6070758525558587	0.6070758525558587	0.6070758525558587	0.6070758525558587	0.6070758525558587	0.6070758525558587	0.6070758525558587	0.6070758525558587	0.6070758525558587
0.6405620885661071	0.24514952239375434	0.7186418350001836	0.708646398950491	0.3332168433841618	0.7246266590426255	0.3214165409458568	0.6308472167940473	0.4826689208554576	0.5570086734318839	0.3459581992327631	0.4938843731632214	0.565916813227252	1.0055385004198285	0.35662231598083544	0.38846867249731587	0.4756858004646462	0.539677394068212	0.4059394304301369	0.7058264531546472	0.4778989067829647	0.6051901749160413	0.4431453190772682	0.6268013895461501	0.27094908701506815	0.5804555011105315	0.5508477261099652	0.3387745341941234	0.4074147685345161	0.32322642989595957	0.3653205992152378	0.3653205992152378	0.3653205992152378	0.3653205992152378	0.3653205992152378	0.3653205992152378	0.3653205992152378	0.3653205992152378	0.3653205992152378	0.3653205992152378	0.3653205992152378	0.3653205992152378	0.3653205992152378	0.3653205992152378	0.3653205992152378	0.3653205992152378	0.3653205992152378	0.3653205992152378	0.3653205992152378	0.3653205992152378
0.6762708484881466	0.2848922959196079	1.256197968599939	0.5888254487380125	0.5653700177859727	0.4138081931169967	0.8338760090104163	0.45004842687642266	0.8729058575671885	1.093626201422433	0.5393852662642207	0.7147237780681236	0.3206461424610976	0.6461732578206719	0.00046679078986643264	0.44636018388465365	0.6456870576352588	0.4486243142335748	0.00046679078986643264	0.969863281274635	0.494303820499204	0.6812382031091088	0.7787293274369936	0.6317781982012439	0.2969591039722797	0.3526646087925515	0.39816812649384825	1.2019364064905687	0.3286656275771168	0.6000269645821663	0.25478455907103736	0.17735120957034806	0.3332915959937973	0.8456404947591171	0.817749563606889	0.831695029183003	0.831695029183003	0.831695029183003	0.831695029183003	0.831695029183003	0.831695029183003	0.831695029183003	0.831695029183003	0.831695029183003	0.831695029183003	0.831695029183003	0.831695029183003	0.831695029183003	0.831695029183003	0.831695029183003
0.4884847810536904	0.9307825610193458	0.6284064740833046	0.585807715192947	0.6545374143416486	0.6346801240693511	0.5117291121910944	0.38412334002539994	0.5914661191870062	0.44969547137784566	0.6912534176418221	0.32781546359279856	0.42699057058486495	0.4957977566571552	0.6437267549560366	0.43976903222507807	0.6331406628545132	0.4889387541906981	0.5417954183126044	0.5429735962551728	0.5093922082795572	0.6105741710141324	0.5393835318973838	0.6378125644942113	0.44987591825729345	0.5667621123830695	0.7529282735223184	0.43061636065234893	0.3529429917520477	0.6583666803731733	0.4352650158612023	0.4596553266876421	0.3784124990555339	0.30467319724741027	0.4494691383489305	0.37707116779817046	0.37707116779817046	0.37707116779817046	0.37707116779817046	0.37707116779817046	0.37707116779817046	0.37707116779817046	0.37707116779817046	0.37707116779817046	0.37707116779817046	0.37707116779817046	0.37707116779817046	0.37707116779817046	0.37707116779817046	0.37707116779817046
0.7459290239806788	1.0404787031034661	0.8487690646268643	0.7416271897481039	0.8922942383909241	0.8479754933456924	0.9260475310429305	0.9964173902172336	0.8943159434305098	0.7872849555524067	1.059030087114916	0.9081386867235923	1.1183888824382633	1.181720532855	0.9147266155031885	0.9963493777457195	0.938317286313336	0.8775963090408123	0.7927520461682521	0.7975754532658571	0.8968060881012526	0.9027079795027572	0.918578264963566	1.0133163005602692	0.8044672135633922	0.7933221779124349	0.7810177978175032	1.238261113413945	1.1378002236536022	0.8707549356185015	0.9940075297029449	0.9323812326607233	0.9323812326607233	0.9323812326607233	0.9323812326607233	0.9323812326607233	0.9323812326607233	0.9323812326607233	0.9323812326607233	0.9323812326607233	0.9323812326607233	0.9323812326607233	0.9323812326607233	0.9323812326607233	0.9323812326607233	0.9323812326607233	0.9323812326607233	0.9323812326607233	0.9323812326607233	0.9323812326607233
0.6508389227975063	0.6860911088311855	0.6701842334203298	0.7094733857280865	0.5386194885897211	0.6820147500456645	0.62063466212573	0.7787940193466317	0.6322535821882528	0.7813765708455394	0.6194016612385039	0.597170585205886	0.48771871128273653	0.5653797009453486	0.6092660874797861	0.5639239335623334	0.6971262089497736	0.7498998718881915	0.6970997681905365	0.6385826407774053	0.63631193090861	0.6116125536679576	0.7107747466796804	0.532314519102039	0.611548403222054	0.5810519817104559	0.7556787177769394	0.6640790680117539	0.813503510159469	0.5793677191015185	0.693680091247869	0.5562053283071058	0.6249427097774874	0.6249427097774874	0.6249427097774874	0.6249427097774874	0.6249427097774874	0.6249427097774874	0.6249427097774874	0.6249427097774874	0.6249427097774874	0.6249427097774874	0.6249427097774874	0.6249427097774874	0.6249427097774874	0.6249427097774874	0.6249427097774874	0.6249427097774874	0.6249427097774874	0.6249427097774874
0.20655930145558626	0.3387813969092922	0.31414793607750646	0.2475142074354562	0.42717837318100793	0.42217485271814664	0.5893487513379123	0.6324883163283725	0.7856984986554243	0.8368481892062477	0.8591582977624145	0.7817148657495067	0.8822899451046872	0.8962586910753788	0.695268402800745	0.7794946769443291	0.6464425888298897	0.8361216953412038	0.8694308429106187	0.6363892646996505	0.9008550950535493	0.9386613989664999	0.9126350161738807	0.8474436789204031	0.9896163055232082	1.1726836819553195	1.096810730583474	1.1347472062693966	1.1347472062693966	1.1347472062693966	1.1347472062693966	1.1347472062693966	1.1347472062693966	1.1347472062693966	1.1347472062693966	1.1347472062693966	1.1347472062693966	1.1347472062693966	1.1347472062693966	1.1347472062693966	1.1347472062693966	1.1347472062693966	1.1347472062693966	1.1347472062693966	1.1347472062693966	1.1347472062693966	1.1347472062693966	1.1347472062693966	1.1347472062693966	1.1347472062693966
0.8705954419878351	0.6646807247356296	0.7835404727932018	0.7581708797698936	0.801984616441667	0.687723932917634	0.8064770578114895	0.8958534720888671	0.9706904360278313	0.8577543846245956	0.9495084383474736	0.9212819796012173	0.8570863163467957	1.0536713011019916	0.9728803312782813	1.0309030342734198	1.2181444357808062	0.9510944203975557	0.9402382877176687	1.0734261874604412	1.0957607682661605	1.1188432242222357	1.072093340386087	1.1697650430591089	1.058524291618722	1.106473324671945	1.0064236952704404	1.2400073707437227	1.0387534729511905	1.0347417877637062	1.1431481224143265	1.2990410843442455	1.2019849144414063	1.0624705709030555	1.217154545610763	1.0793143014015179	1.1307659024934553	1.0307937993318022	1.1799424857545633	1.0689408790919441	1.042849887244269	1.0346367733301127	1.087107171455165	1.188131733870695	1.060798551882296	1.2202004343812296	0.9505399628960364	1.085370198638633	1.085370198638633	1.085370198638633
0.742803644315498	0.0	0.5779653237729078	0.5850387064505791	0.5512018966252569	0.8760410317944253	0.40382118067639855	0.000632540724847838	0.12495045703227761	0.08554173427701237	0.18188995859814272	0.4058092339076612	0.42751652104267496	0.25583423298620317	0.5979337276494511	0.2774540696948637	0.4300182681818268	0.9906649714680732	0.523226033762244	1.1248018821029573	0.6768965747828296	1.7925495675559855	0.8661954826610819	1.2247257162366374	0.1779715575097337	0.780778456281655	0.5626746486166235	0.0	1.3198694449324493	0.6442642605828262	0.47713291433961114	0.35357224665461445	0.6168020916277023	0.4851871691411584	0.4851871691411584	0.4851871691411584	0.4851871691411584	0.4851871691411584	0.4851871691411584	0.4851871691411584	0.4851871691411584	0.4851871691411584	0.4851871691411584	0.4851871691411584	0.4851871691411584	0.4851871691411584	0.4851871691411584	0.4851871691411584	0.4851871691411584	0.4851871691411584
0.7702616307091164	0.01991298188119177	0.0	0.0	0.0	0.3142107137632294	0.0	0.01991298188119177	0.0	0.0	0.5238261170543148	0.0057575462241251174	0.2096154032910854	0.40651575174855664	0.40651575174855664	0.9484277009589462	0.0	0.5169066218899587	1.2994174935417724	1.7038145047970819	0.21077735223131638	0.7265220251810443	0.5238261170543148	1.5325846844449276	0.11731036530575818	0.2096154032910854	0.0	1.2188327053919101	0.9234223736385153	1.3079928418943367	0.4711179600170234	0.641136482360073	0.5561272211885482	0.5561272211885482	0.5561272211885482	0.5561272211885482	0.5561272211885482	0.5561272211885482	0.5561272211885482	0.5561272211885482	0.5561272211885482	0.5561272211885482	0.5561272211885482	0.5561272211885482	0.5561272211885482	0.5561272211885482	0.5561272211885482	0.5561272211885482	0.5561272211885482	0.5561272211885482
0.4963603828826299	0.5335079334486575	0.6224679699873658	0.5546194761600464	0.6699258875465988	0.7373365627157408	0.7559543966251394	0.66576377073823	0.6861001427340125	0.7695597354569401	0.6594066083555279	0.7368547372039854	0.8517814085789414	0.762960163503377	0.7610645477595696	0.7981953159964796	0.7849320461254882	0.7425462250792819	0.7157624262956757	0.6713588291862309	0.7896217354071206	0.7304902822966757	0.7304902822966757	0.7304902822966757	0.7304902822966757	0.7304902822966757	0.7304902822966757	0.7304902822966757	0.7304902822966757	0.7304902822966757	0.7304902822966757	0.7304902822966757	0.7304902822966757	0.7304902822966757	0.7304902822966757	0.7304902822966757	0.7304902822966757	0.7304902822966757	0.7304902822966757	0.7304902822966757	0.7304902822966757	0.7304902822966757	0.7304902822966757	0.7304902822966757	0.7304902822966757	0.7304902822966757	0.7304902822966757	0.7304902822966757	0.7304902822966757	0.7304902822966757
0.553705719560041	0.6893249558889504	0.6549832361255039	0.66133814168356	0.7302179938935779	0.636386825393745	0.789261666399881	0.8386322305021667	0.8059155820375213	0.8275493302357751	0.9045496229548998	0.7874131702872109	0.8937560645473283	0.8618861900413387	0.9002435995151167	0.9228330818575772	0.820305819633442	0.8704256104209884	0.9132292572874803	0.8558741599897626	0.8708552331681833	0.7767722512957473	0.8238137422319654	0.8238137422319654	0.8238137422319654	0.8238137422319654	0.8238137422319654	0.8238137422319654	0.8238137422319654	0.8238137422319654	0.8238137422319654	0.8238137422319654	0.8238137422319654	0.8238137422319654	0.8238137422319654	0.8238137422319654	0.8238137422319654	0.8238137422319654	0.8238137422319654	0.8238137422319654	0.8238137422319654	0.8238137422319654	0.8238137422319654	0.8238137422319654	0.8238137422319654	0.8238137422319654	0.8238137422319654	0.8238137422319654	0.8238137422319654	0.8238137422319654
0.6320170124544287	0.7694937260376901	0.7589571033082017	0.7777625920406497	0.8494385996528494	0.8333865409094389	0.7937967460985424	0.9082351862304432	0.8389727715999543	0.854253592655004	0.7127716938845317	0.8633525573658022	0.835994686379675	0.7949036299927353	0.762827918566031	0.7461390202233839	0.8846448380856855	0.8400490128452142	0.8780625665034835	0.7719467922201477	0.803408268774744	0.9021729654156326	0.8527906170951883	0.8527906170951883	0.8527906170951883	0.8527906170951883	0.8527906170951883	0.8527906170951883	0.8527906170951883	0.8527906170951883	0.8527906170951883	0.8527906170951883	0.8527906170951883	0.8527906170951883	0.8527906170951883	0.8527906170951883	0.8527906170951883	0.8527906170951883	0.8527906170951883	0.8527906170951883	0.8527906170951883	0.8527906170951883	0.8527906170951883	0.8527906170951883	0.8527906170951883	0.8527906170951883	0.8527906170951883	0.8527906170951883	0.8527906170951883	0.8527906170951883
0.6712931493016249	0.9304005947521956	0.8740790299853805	0.923618656962797	0.8592557422205345	0.8692686689754066	0.9155306364590201	0.7767673223975832	0.8215337555323192	0.9484831363152579	0.8506110808427428	0.8525880354201485	0.9957041316819075	0.9735557913047318	0.9465172116130462	0.8502992115839032	0.9991871167843549	0.941904277788082	0.8591449749364107	0.9005246263622464	0.9005246263622464	0.9005246263622464	0.9005246263622464	0.9005246263622464	0.9005246263622464	0.9005246263622464	0.9005246263622464	0.9005246263622464	0.9005246263622464	0.9005246263622464	0.9005246263622464	0.9005246263622464	0.9005246263622464	0.9005246263622464	0.9005246263622464	0.9005246263622464	0.9005246263622464	0.9005246263622464	0.9005246263622464	0.9005246263622464	0.9005246263622464	0.9005246263622464	0.9005246263622464	0.9005246263622464	0.9005246263622464	0.9005246263622464	0.9005246263622464	0.9005246263622464	0.9005246263622464	0.9005246263622464
[truncated: 6 more columns]
