# Supplementary material for: Neuronal tuning aligns dynamically with object and texture manifolds across the visual hierarchy
Source: Nat Neurosci. 2026 Mar 10;29(4):864–75. doi: 10.1038/s41593-026-02207-1 (PMC13061647; doi:10.1038/s41593-026-02207-1)
Supplement: Supplementary file 6 — Average PSTH for each session and thread before or after optimization Fig. 5a. Response rate for each 10 ms time window in csv format to reproduce Fig. 5c. [file 41593_2026_2207_MOESM6_ESM.zip › Figure5C_src_normresp_wdw_150-160_DeePSim_sem.csv]

0	1	2	3	4	5	6	7	8	9	10	11	12	13	14	15	16	17	18	19	20	21	22	23	24	25	26	27	28	29	30	31	32	33	34	35	36	37	38	39	40	41	42	43	44	45	46	47	48	49
0.06074720259513768	0.06388387058563232	0.05248675890608498	0.06365283659279702	0.0596790353121347	0.06228579942790832	0.06210453262908117	0.06182179933320103	0.058680730972156675	0.06186019593121678	0.07081027005125934	0.05267943910752854	0.06817988544314052	0.061283270214295776	0.0703066486096742	0.06140738246433726	0.06260802733176217	0.0640010849848889	0.06224577621528216	0.06545410877169809	0.06247000578388397	0.0598339268128931	0.06700414877318457	0.05386310410112086	0.06792305179998953	0.05943151662072747	0.06888205480169718	0.060571649284854444	0.06451390335811048	0.06304791615979116	0.06145148126476865	0.06105477959995688	0.058082379849406375	0.0613062038697271	0.07395721947745987	0.06366064492599773	0.0679434054443822	0.05631371683950762	0.05700417436006095	0.05940759823212843	0.06725298124154121	0.05627761545029222	0.063638989276891	0.055540636636562536	0.07068002279525674	0.053617907262226754	0.07508707869196965	0.0643524929770982	0.0643524929770982	0.0643524929770982
0.058467740296315455	0.09000730519502667	0.07185982303509578	0.09525757902782436	0.09411795532274628	0.10017097137776851	0.09728083598295198	0.09955697760784718	0.10525275335385094	0.08479106201710755	0.08756424353433045	0.08214040819815906	0.12092918252667167	0.0913616953427371	0.06594745445524922	0.07973012939242813	0.09603152881650183	0.07086358091944378	0.10041431487340152	0.08260050384046419	0.0993363402109751	0.08365119794109134	0.07685432732104758	0.07904620553616908	0.07619865610408647	0.09041962492695974	0.07792775181402001	0.08536311872031094	0.08838840596712302	0.08415562158738506	0.0849126379795064	0.10035092378053069	0.09713719421245687	0.0787236234803847	0.09889416299911297	0.08880889323974883	0.08880889323974883	0.08880889323974883	0.08880889323974883	0.08880889323974883	0.08880889323974883	0.08880889323974883	0.08880889323974883	0.08880889323974883	0.08880889323974883	0.08880889323974883	0.08880889323974883	0.08880889323974883	0.08880889323974883	0.08880889323974883
0.12328540053382073	0.06459323294558837	0.07901467130836475	0.08704576467812246	0.09463502807524533	0.09743318043524331	0.09135317377949291	0.08840601847011935	0.1135956183565988	0.13760673290885686	0.10040935349707633	0.1497159946603092	0.11607973693779487	0.11792874075885942	0.1256810734055879	0.11720503953503088	0.11539046172697184	0.13551230637172537	0.15692228964712007	0.09828546313554022	0.12342022092701992	0.11551661527076659	0.09223319586928513	0.11853801678859255	0.1301396966607006	0.13553285450442729	0.13078152750228822	0.13181060424541785	0.14499537109559868	0.10656455758234314	0.11271301137278664	0.10148987780463034	0.12752361677779891	0.11450674729121463	0.11450674729121463	0.11450674729121463	0.11450674729121463	0.11450674729121463	0.11450674729121463	0.11450674729121463	0.11450674729121463	0.11450674729121463	0.11450674729121463	0.11450674729121463	0.11450674729121463	0.11450674729121463	0.11450674729121463	0.11450674729121463	0.11450674729121463	0.11450674729121463
0.08664120247404454	0.054493860646772994	0.05690299679192971	0.055543876270019825	0.07253247410927453	0.06729126641090132	0.07251606487168932	0.07007781329680036	0.05644680835709554	0.0703315617527588	0.0715300287498064	0.061235371940239564	0.0520602027820858	0.07935380929290539	0.05784078551245266	0.07649215780590715	0.07048367945231289	0.06870518115606522	0.06050305338939151	0.05492607436407621	0.06713912954315919	0.07665142159493403	0.0690586593098557	0.07453978145413706	0.0598261117215517	0.0681459331079262	0.07092246268121405	0.05845975210874623	0.06182596095943272	0.08138099969728257	0.06669258024412843	0.06783191016566041	0.06709579016204453	0.07236908003526638	0.069596601878158	0.07179250623955563	0.07313363962962574	0.0644560609619632	0.06879485029579448	0.06879485029579448	0.06879485029579448	0.06879485029579448	0.06879485029579448	0.06879485029579448	0.06879485029579448	0.06879485029579448	0.06879485029579448	0.06879485029579448	0.06879485029579448	0.06879485029579448
0.09613512465053366	0.07331319268972879	0.06270208559567607	0.07632284827726393	0.06715684757841062	0.10348269401168558	0.06464962967611133	0.06990505023801774	0.0782712849990744	0.07792927464092204	0.08852874300996301	0.08299234439250859	0.0889288388801327	0.07988684607222767	0.09111442420703678	0.08298849752030821	0.06857318261626051	0.07057626229314705	0.0689204498100653	0.08343376714957203	0.09501600088707665	0.09048292519654713	0.11141021574041542	0.08424804533641936	0.10213575709458357	0.09917826765143332	0.08386995845762192	0.0867039126376924	0.08333156066886081	0.08422123834777376	0.08377639950831728	0.08377639950831728	0.08377639950831728	0.08377639950831728	0.08377639950831728	0.08377639950831728	0.08377639950831728	0.08377639950831728	0.08377639950831728	0.08377639950831728	0.08377639950831728	0.08377639950831728	0.08377639950831728	0.08377639950831728	0.08377639950831728	0.08377639950831728	0.08377639950831728	0.08377639950831728	0.08377639950831728	0.08377639950831728
0.1275024865256858	0.10469179679070552	0.13848670297636886	0.10942799343087925	0.1663753371184936	0.12366326713527037	0.13256484038941613	0.10888929228164841	0.12254210354777997	0.13829283700261352	0.14267135630309535	0.11989023923009813	0.12709270562497907	0.1229841269735785	0.08816406714786883	0.12071624096347798	0.12964554281646398	0.14637415553644215	0.11411724713485015	0.1301745773586631	0.13691466184289494	0.10947624986268203	0.16186928965275993	0.1090350596408246	0.1674798490653099	0.09315479227476105	0.16145626095223592	0.13013400890912424	0.12160073291355727	0.1122835874437515	0.13721751517690348	0.12457922763166623	0.15528860454408744	0.1392410627770437	0.12986265283152848	0.12311380774783406	0.17162289282946028	0.14630935036215983	0.11786529689517443	0.12705640714370672	0.12246085201944058	0.12246085201944058	0.12246085201944058	0.12246085201944058	0.12246085201944058	0.12246085201944058	0.12246085201944058	0.12246085201944058	0.12246085201944058	0.12246085201944058
0.18990748084912193	0.1579569428136247	0.14205743393407147	0.1562576123561455	0.1476968991191171	0.12902129640639884	0.12373592930777395	0.12024837352743854	0.14059648891421064	0.1279805619985863	0.12539382760584214	0.12181791141942636	0.15891648293235375	0.11683757084974465	0.19471199148844523	0.12994044890943365	0.14132058817104343	0.13786186822357951	0.13754712659233925	0.1314566740568035	0.11716934287700863	0.1265737166780077	0.17321942886126399	0.13432691513737888	0.16035089263405436	0.1513723879957453	0.15586164031489982	0.15586164031489982	0.15586164031489982	0.15586164031489982	0.15586164031489982	0.15586164031489982	0.15586164031489982	0.15586164031489982	0.15586164031489982	0.15586164031489982	0.15586164031489982	0.15586164031489982	0.15586164031489982	0.15586164031489982	0.15586164031489982	0.15586164031489982	0.15586164031489982	0.15586164031489982	0.15586164031489982	0.15586164031489982	0.15586164031489982	0.15586164031489982	0.15586164031489982	0.15586164031489982
0.05156742540125541	0.047322926924291436	0.055808752836656525	0.04747244460805653	0.04329371632027584	0.043363170795051295	0.04654839955275758	0.02956508358882601	0.04268775115910974	0.04746918135486101	0.04206289612552593	0.05173277375439146	0.04827448298054311	0.04402260909420652	0.05034742404684724	0.054233287669394906	0.046875567983637005	0.038997342269057114	0.05237358898050514	0.042370332075004694	0.05151380680943635	0.05186458381850777	0.042946929799833146	0.04846417897943507	0.05922204929917659	0.046301086746277774	0.056301228771182585	0.05130115775873018	0.05130115775873018	0.05130115775873018	0.05130115775873018	0.05130115775873018	0.05130115775873018	0.05130115775873018	0.05130115775873018	0.05130115775873018	0.05130115775873018	0.05130115775873018	0.05130115775873018	0.05130115775873018	0.05130115775873018	0.05130115775873018	0.05130115775873018	0.05130115775873018	0.05130115775873018	0.05130115775873018	0.05130115775873018	0.05130115775873018	0.05130115775873018	0.05130115775873018
0.06638191864613723	0.06944094186034398	0.06802969298240276	0.06799213632494173	0.06179854443836042	0.06648861157843915	0.06763574380218423	0.0643158816554915	0.06557116418890141	0.0704956793523626	0.0538471902483482	0.06611774703597459	0.07738284915556033	0.07059189508069413	0.0655364256579808	0.08250163552501573	0.07331710316797903	0.0698093742400591	0.07382132487477698	0.06627365338668757	0.08612200504221265	0.08077720593512192	0.07096073508837442	0.05803388642870422	0.06450943664960589	0.07846916425262067	0.07022689445006065	0.06522856139066727	0.070586844794292	0.06758334216539268	0.07284517654829507	0.08117731838756476	0.07019165278551266	0.07957176618151446	0.07488170948351355	0.07488170948351355	0.07488170948351355	0.07488170948351355	0.07488170948351355	0.07488170948351355	0.07488170948351355	0.07488170948351355	0.07488170948351355	0.07488170948351355	0.07488170948351355	0.07488170948351355	0.07488170948351355	0.07488170948351355	0.07488170948351355	0.07488170948351355
0.10292468563149601	0.11292917032252933	0.09171169231770379	0.10414802983052536	0.1183499575905801	0.08345006015100918	0.12203360147295547	0.0997511141852385	0.10642398467097251	0.10112311958233422	0.132690865517098	0.11049224776448704	0.08397550632642896	0.1122402757796697	0.10809991905594384	0.1129628601294215	0.09266723572380255	0.12302586045407576	0.10607997793246951	0.09222820180465754	0.09841522732951473	0.10558515302084023	0.09400720726490082	0.10393486217422693	0.10679810941146613	0.10574160293623179	0.11290934282596649	0.1232928969552826	0.11405694577466655	0.09928497173234496	0.12258327606720673	0.13516368689456112	0.13294211011552926	0.1340528985050452	0.1340528985050452	0.1340528985050452	0.1340528985050452	0.1340528985050452	0.1340528985050452	0.1340528985050452	0.1340528985050452	0.1340528985050452	0.1340528985050452	0.1340528985050452	0.1340528985050452	0.1340528985050452	0.1340528985050452	0.1340528985050452	0.1340528985050452	0.1340528985050452
0.10487424607920469	0.062120384581701646	0.07357578718863048	0.07157340627209943	0.10027988211431675	0.07356599478047536	0.07769774644176625	0.08712455381089751	0.07387494638998786	0.0986046724262036	0.08310086024425527	0.08262581192315892	0.0853476632998518	0.07508866902721179	0.06566559805698535	0.08397052875997871	0.09237571508260382	0.0826351315833915	0.07524108664475171	0.07109814070699537	0.08703320339940625	0.06970639272695449	0.07165164631306549	0.08173825292038484	0.08637989022736141	0.09737912803479427	0.0769032748450834	0.09549758565854191	0.10188390431625584	0.1072757322464102	0.06843335780083724	0.08785454502362372	0.08785454502362372	0.08785454502362372	0.08785454502362372	0.08785454502362372	0.08785454502362372	0.08785454502362372	0.08785454502362372	0.08785454502362372	0.08785454502362372	0.08785454502362372	0.08785454502362372	0.08785454502362372	0.08785454502362372	0.08785454502362372	0.08785454502362372	0.08785454502362372	0.08785454502362372	0.08785454502362372
0.053689623822286696	0.05026616450193184	0.04924925243263826	0.05227565278966191	0.04939975954771265	0.04502985500429828	0.049718536787957894	0.042977565129304604	0.05732224597441635	0.05679271690789779	0.06904782834990704	0.04206616204989646	0.0628226372819076	0.055187171623503554	0.06357300503386047	0.05256306894716934	0.04792973141759392	0.07532025917619124	0.06596909404437985	0.06024532139989896	0.06268310155431356	0.06397840226896602	0.0624010812238704	0.06513544581326437	0.06681089918373823	0.053863283266534966	0.060251910851332746	0.06766808530273032	0.06314833256267653	0.0633522164836303	0.06660633010175868	0.0649792732926945	0.0649792732926945	0.0649792732926945	0.0649792732926945	0.0649792732926945	0.0649792732926945	0.0649792732926945	0.0649792732926945	0.0649792732926945	0.0649792732926945	0.0649792732926945	0.0649792732926945	0.0649792732926945	0.0649792732926945	0.0649792732926945	0.0649792732926945	0.0649792732926945	0.0649792732926945	0.0649792732926945
0.10299892525898538	0.08429227255618879	0.09015198192090519	0.09292387293046961	0.08937386861863934	0.09951533854260602	0.09561846439734673	0.08203618086613199	0.06411698433520026	0.08618934778165578	0.09059800645648008	0.07331265646164821	0.08069246010758697	0.09838642759472219	0.08449997669292178	0.08052806752570768	0.09428291395637624	0.08821204643908327	0.10860574559808313	0.09531195914021735	0.09355521974725292	0.07887665369357431	0.08595090083041385	0.09410422747389692	0.09822731856909243	0.0855887436834768	0.08486220327122823	0.08961026967734978	0.11342108995973335	0.08504881684503877	0.09297467972739769	0.08901174828621823	0.08901174828621823	0.08901174828621823	0.08901174828621823	0.08901174828621823	0.08901174828621823	0.08901174828621823	0.08901174828621823	0.08901174828621823	0.08901174828621823	0.08901174828621823	0.08901174828621823	0.08901174828621823	0.08901174828621823	0.08901174828621823	0.08901174828621823	0.08901174828621823	0.08901174828621823	0.08901174828621823
0.10570550840059713	0.08634224625620668	0.10293088841204273	0.07843468281135751	0.08012708862927112	0.0746486343564463	0.08984772013318992	0.08908277556273632	0.08486273808436992	0.08178700143780077	0.09246800660251399	0.10976909487009737	0.0901037451359379	0.07034052565137475	0.07847467280315884	0.0855726069354232	0.09813654473440495	0.11532620585098614	0.07987393924497857	0.08422494618011139	0.08948394752390168	0.0836244866472723	0.0750651169350694	0.08750679253821211	0.0909050602360248	0.11758851044887857	0.07541438395864056	0.09788050042448329	0.10633248760433117	0.07591910768691393	0.08949441571402476	0.0916521434876892	0.09057327960085698	0.09057327960085698	0.09057327960085698	0.09057327960085698	0.09057327960085698	0.09057327960085698	0.09057327960085698	0.09057327960085698	0.09057327960085698	0.09057327960085698	0.09057327960085698	0.09057327960085698	0.09057327960085698	0.09057327960085698	0.09057327960085698	0.09057327960085698	0.09057327960085698	0.09057327960085698
0.06794173847924824	0.08416468335659269	0.06607604436584473	0.060918724566874666	0.08721289884619282	0.06781141022433707	0.08399398391825767	0.05932305033824644	0.08110410476523892	0.08142823645361152	0.07520049710720843	0.09732568551750992	0.08350192982342751	0.06362014763182518	0.08045252792481984	0.07158288727035889	0.0787230675781608	0.07823270634044313	0.072094216864493	0.0816685476523361	0.07419108740165749	0.09470620568164922	0.08000889483704562	0.08343462918274944	0.09245476877019627	0.08782174852167733	0.08724748213046667	0.0861039880608985	0.07058194255178334	0.07871635972000353	0.07464915113589343	0.07464915113589343	0.07464915113589343	0.07464915113589343	0.07464915113589343	0.07464915113589343	0.07464915113589343	0.07464915113589343	0.07464915113589343	0.07464915113589343	0.07464915113589343	0.07464915113589343	0.07464915113589343	0.07464915113589343	0.07464915113589343	0.07464915113589343	0.07464915113589343	0.07464915113589343	0.07464915113589343	0.07464915113589343
0.07437920787258283	0.060374837537431156	0.07024543543335922	0.08183367166823297	0.06062422733437166	0.05985979031746722	0.04653627993393623	0.06228826115667715	0.06192596325446832	0.06457221702989797	0.0666127605955195	0.05323891575304829	0.06857474695478541	0.05528840825597521	0.05468961170901056	0.05288899247289286	0.06693099352315494	0.06564734244156133	0.06164636276373056	0.06477694514047075	0.052736898741183855	0.05202527390138115	0.06488973497747196	0.05845750443942655	0.05845750443942655	0.05845750443942655	0.05845750443942655	0.05845750443942655	0.05845750443942655	0.05845750443942655	0.05845750443942655	0.05845750443942655	0.05845750443942655	0.05845750443942655	0.05845750443942655	0.05845750443942655	0.05845750443942655	0.05845750443942655	0.05845750443942655	0.05845750443942655	0.05845750443942655	0.05845750443942655	0.05845750443942655	0.05845750443942655	0.05845750443942655	0.05845750443942655	0.05845750443942655	0.05845750443942655	0.05845750443942655	0.05845750443942655
0.07535853953768117	0.06413018527687771	0.06533596608208776	0.0606953158008303	0.07467316005072482	0.0645210843948175	0.05178898858528252	0.05644385150260005	0.067116770469159	0.07077299687310067	0.061939774836614094	0.06931256764141346	0.06285498807801591	0.07027540346831972	0.060717251871038005	0.05798747907308041	0.0652127904877774	0.07261826016467174	0.05474293937484753	0.0701867541304122	0.07080887825820768	0.056269966373424275	0.06887186158215836	0.06257091397779131	0.06257091397779131	0.06257091397779131	0.06257091397779131	0.06257091397779131	0.06257091397779131	0.06257091397779131	0.06257091397779131	0.06257091397779131	0.06257091397779131	0.06257091397779131	0.06257091397779131	0.06257091397779131	0.06257091397779131	0.06257091397779131	0.06257091397779131	0.06257091397779131	0.06257091397779131	0.06257091397779131	0.06257091397779131	0.06257091397779131	0.06257091397779131	0.06257091397779131	0.06257091397779131	0.06257091397779131	0.06257091397779131	0.06257091397779131
0.14523791960076493	0.1017622438539925	0.11942263399884902	0.16572428281315177	0.1213822982117111	0.10894976430736436	0.14386213909947268	0.0839680725515884	0.14469987596698897	0.1256391133340992	0.13179221347532194	0.10907824163750542	0.12108809714459876	0.11094039086481827	0.14916446849951648	0.13122708911374037	0.14972660672831326	0.14761389814283973	0.15680000758786183	0.14613548407871535	0.14175251752461177	0.12571172766177116	0.13380534562044494	0.1063753652186108	0.134224526387983	0.13857316784982204	0.18096652180210293	0.1249491825596312	0.15684182964057178	0.1542876538531672	0.1555647417468695	0.1555647417468695	0.1555647417468695	0.1555647417468695	0.1555647417468695	0.1555647417468695	0.1555647417468695	0.1555647417468695	0.1555647417468695	0.1555647417468695	0.1555647417468695	0.1555647417468695	0.1555647417468695	0.1555647417468695	0.1555647417468695	0.1555647417468695	0.1555647417468695	0.1555647417468695	0.1555647417468695	0.1555647417468695
0.07795562999872836	0.06831588948586402	0.07463798630646178	0.0722191404461766	0.06430612213441222	0.0888923918236659	0.0763619313109324	0.08214077415728749	0.08477684609764262	0.08089317807219824	0.06424488230149451	0.08200211935147124	0.07364829951598377	0.07386200289256097	0.0779187761996246	0.0788226649721727	0.07377505966882603	0.07831623597538888	0.0835337147177162	0.0748538659142279	0.07524876242578998	0.09685521914568088	0.08769251065335011	0.07653246220531951	0.10266620243811228	0.0997887695194887	0.06950523280979162	0.07622267679621975	0.09621632759324723	0.06554100239712983	0.09276213661074964	0.07008188299313763	0.08142200980194364	0.08142200980194364	0.08142200980194364	0.08142200980194364	0.08142200980194364	0.08142200980194364	0.08142200980194364	0.08142200980194364	0.08142200980194364	0.08142200980194364	0.08142200980194364	0.08142200980194364	0.08142200980194364	0.08142200980194364	0.08142200980194364	0.08142200980194364	0.08142200980194364	0.08142200980194364
0.12153517399611842	0.08418263001813622	0.08731127362467597	0.0876873222737238	0.08843468974783111	0.08195123899778782	0.08139472856099705	0.09930428694445416	0.06808134258958201	0.0939900735366887	0.0768295003496838	0.09543074687120667	0.09733941146399522	0.08546068270738792	0.1090736504672806	0.08283642672433777	0.08372883389866169	0.08052290230355941	0.08928334096188906	0.08220684144595333	0.1074523169718518	0.0831528936282468	0.07660071387196123	0.0773865094348015	0.07234541327592257	0.08746993643303627	0.0792101490970072	0.0931200422610362	0.10348400685452473	0.11026466139142554	0.08462418711033384	0.121040906603777	0.10870932837763456	0.1303267709864439	0.11515924278374859	0.12274300688509625	0.12274300688509625	0.12274300688509625	0.12274300688509625	0.12274300688509625	0.12274300688509625	0.12274300688509625	0.12274300688509625	0.12274300688509625	0.12274300688509625	0.12274300688509625	0.12274300688509625	0.12274300688509625	0.12274300688509625	0.12274300688509625
0.06379479493384624	0.06135603922109078	0.06443897969163298	0.055072906935595224	0.061424367985887476	0.06275703181615597	0.05723062578802034	0.07778087385588094	0.0647159879944258	0.0713538283117569	0.07324834185478939	0.08022858882065642	0.07612857282207529	0.07075167715887455	0.0777985285486895	0.06758417173906195	0.0764169689874886	0.08405648670454992	0.07873041866457597	0.07625157125234264	0.07421388503595	0.08689618559026387	0.07174444155962051	0.06333934791300946	0.08082769346523729	0.0711957611876592	0.09079291911381399	0.08285047639671088	0.08682169775526244	0.08682169775526244	0.08682169775526244	0.08682169775526244	0.08682169775526244	0.08682169775526244	0.08682169775526244	0.08682169775526244	0.08682169775526244	0.08682169775526244	0.08682169775526244	0.08682169775526244	0.08682169775526244	0.08682169775526244	0.08682169775526244	0.08682169775526244	0.08682169775526244	0.08682169775526244	0.08682169775526244	0.08682169775526244	0.08682169775526244	0.08682169775526244
0.12466845420536729	0.11544059190715772	0.09343376065250186	0.10382475842680822	0.11847549075688989	0.08229938640317636	0.08688715884671548	0.1122954946547996	0.08419885318525824	0.11386611124721963	0.13035879974661815	0.11928297446474834	0.1205361391606874	0.10969678554549325	0.11743957573966007	0.13111796209877172	0.13660735469740862	0.11694101081074469	0.11604839064622473	0.09937562931226522	0.09683691294599656	0.10874311918338964	0.1260124303419458	0.11987754542201172	0.12003421550855971	0.09653267886153123	0.10013899746251101	0.12154519838116154	0.10876198987645032	0.11515359412880592	0.11515359412880592	0.11515359412880592	0.11515359412880592	0.11515359412880592	0.11515359412880592	0.11515359412880592	0.11515359412880592	0.11515359412880592	0.11515359412880592	0.11515359412880592	0.11515359412880592	0.11515359412880592	0.11515359412880592	0.11515359412880592	0.11515359412880592	0.11515359412880592	0.11515359412880592	0.11515359412880592	0.11515359412880592	0.11515359412880592
0.07374860388568766	0.06496368167999292	0.05852245205979986	0.06674011469751566	0.05134937053191351	0.06059099406821717	0.0637102149727207	0.06550855651727908	0.055387514913666516	0.06331260598329001	0.06765223113655833	0.07798079456117854	0.056287420856124405	0.059388011395055174	0.08088358054724248	0.06888017739901026	0.06630962343427901	0.05551177441765248	0.0631359608055895	0.050392933820516045	0.06476982792592391	0.052108960083500154	0.05787551510489612	0.05884034284968404	0.0644255856985085	0.056522211649686224	0.06047389867409736	0.06047389867409736	0.06047389867409736	0.06047389867409736	0.06047389867409736	0.06047389867409736	0.06047389867409736	0.06047389867409736	0.06047389867409736	0.06047389867409736	0.06047389867409736	0.06047389867409736	0.06047389867409736	0.06047389867409736	0.06047389867409736	0.06047389867409736	0.06047389867409736	0.06047389867409736	0.06047389867409736	0.06047389867409736	0.06047389867409736	0.06047389867409736	0.06047389867409736	0.06047389867409736
0.06214782737198979	0.07180348704256197	0.0629809456486829	0.08364537919445121	0.066945272743898	0.05339544157221322	0.06535294610324906	0.06953636702600824	0.07252269191000588	0.06242267473000976	0.05656474346186425	0.0648212953586913	0.07016698388992808	0.056420858332064956	0.06408558882331507	0.06604240628258934	0.06400096340013965	0.07750633950087578	0.056215783204195624	0.06645792524741123	0.06357796231558605	0.06119447734638754	0.0623862198309868	0.0623862198309868	0.0623862198309868	0.0623862198309868	0.0623862198309868	0.0623862198309868	0.0623862198309868	0.0623862198309868	0.0623862198309868	0.0623862198309868	0.0623862198309868	0.0623862198309868	0.0623862198309868	0.0623862198309868	0.0623862198309868	0.0623862198309868	0.0623862198309868	0.0623862198309868	0.0623862198309868	0.0623862198309868	0.0623862198309868	0.0623862198309868	0.0623862198309868	0.0623862198309868	0.0623862198309868	0.0623862198309868	0.0623862198309868	0.0623862198309868
0.06446999025779583	0.04803748299614942	0.07551797936471626	0.06687124879760922	0.07015700909471488	0.05314470678679436	0.046258174871514554	0.0645324297974581	0.053118945602410345	0.05538813381496513	0.061600786198416795	0.06936918235257293	0.0657810630224274	0.06837525006110481	0.06609159180316042	0.07771553911568324	0.07462892968615054	0.06991856466812692	0.07645865561654344	0.06450045434677863	0.07754615228669239	0.06720566650256822	0.06447365281811601	0.05219729575508285	0.0658151279018285	0.06629710096784493	0.06917604716429537	0.06773657406607014	0.06773657406607014	0.06773657406607014	0.06773657406607014	0.06773657406607014	0.06773657406607014	0.06773657406607014	0.06773657406607014	0.06773657406607014	0.06773657406607014	0.06773657406607014	0.06773657406607014	0.06773657406607014	0.06773657406607014	0.06773657406607014	0.06773657406607014	0.06773657406607014	0.06773657406607014	0.06773657406607014	0.06773657406607014	0.06773657406607014	0.06773657406607014	0.06773657406607014
0.1285920728535089	0.1120917143688799	0.11707288628450342	0.11711765426888755	0.10824193519907449	0.12384372951155223	0.0933083334284773	0.11966959528256295	0.10443902844367536	0.13009325126939728	0.13579162862063912	0.12163169164798052	0.09834225931316858	0.10887707928077775	0.12337701678615993	0.12181718172586713	0.139897717234955	0.138503028528031	0.12586983612480454	0.10725904566191584	0.14641760282463728	0.14181029957552072	0.11566143006225116	0.1248701468883014	0.13719884493703002	0.14062513904321317	0.10898900856915812	0.12736199794959366	0.14004923309863282	0.13370561552411322	0.13370561552411322	0.13370561552411322	0.13370561552411322	0.13370561552411322	0.13370561552411322	0.13370561552411322	0.13370561552411322	0.13370561552411322	0.13370561552411322	0.13370561552411322	0.13370561552411322	0.13370561552411322	0.13370561552411322	0.13370561552411322	0.13370561552411322	0.13370561552411322	0.13370561552411322	0.13370561552411322	0.13370561552411322	0.13370561552411322
0.11354191623446777	0.08349813077757141	0.08877434939690436	0.08391478041111435	0.0850122281747248	0.11394038856338289	0.09455777696638827	0.09963451879417007	0.09085673096181576	0.10865704794640434	0.1176973765619396	0.09165490924641789	0.0875821911039825	0.1138128408209443	0.10814960439996191	0.11371391658793656	0.11481099089266905	0.097279222159195	0.0952081493419897	0.08922636932106602	0.110084412714349	0.09091952554891465	0.11001401270887362	0.09245791455647334	0.10045423556157886	0.08804943948338424	0.10215243078590024	0.10005504925921428	0.09559392029043681	0.11008207343077002	0.09070578271915991	0.09035001867932152	0.09647202207764725	0.11407685923677724	0.09727564229415218	0.10212031380630804	0.09717859355162349	0.11113948645576523	0.10415904000369436	0.10415904000369436	0.10415904000369436	0.10415904000369436	0.10415904000369436	0.10415904000369436	0.10415904000369436	0.10415904000369436	0.10415904000369436	0.10415904000369436	0.10415904000369436	0.10415904000369436
0.03296591407646671	0.046594321351250356	0.030095640090365566	0.04062867664265209	0.028638388872433914	0.035852081257513886	0.02488843550767547	0.023398206365606123	0.03422703644750258	0.02161463891936362	0.04173046812355349	0.024889457858491306	0.06126991801060033	0.08176949612315618	0.06567630056763227	0.06298752435073983	0.052172885422781236	0.07918102040905049	0.12661439177246203	0.07748787933463774	0.09906423299302877	0.0704020128219543	0.07751063584462892	0.08826318090857453	0.12207113252240266	0.10459506649713139	0.08054993649591068	0.1343920935637048	0.09591305633352674	0.09503335026502666	0.0848658255967525	0.11179938524991018	0.11484249977045272	0.1153656691222876	0.11687439914227092	0.06500447288386901	0.08987353367491228	0.10291476139743323	0.11113890298749796	0.15592995146393432	0.14537460427493593	0.25240557252723894	0.19889008840108743	0.19889008840108743	0.19889008840108743	0.19889008840108743	0.19889008840108743	0.19889008840108743	0.19889008840108743	0.19889008840108743
0.06410755500094334	0.05122724582805887	0.061670048742823044	0.06500003309827647	0.05905119091136246	0.06760837464535997	0.06159068548484501	0.06463895501003261	0.058292115999324115	0.06041640515214326	0.0560788493486217	0.05841759562097116	0.06425838988187337	0.06372639887147682	0.06861647711620095	0.055064817982992224	0.05777830439540242	0.06605592681713089	0.05413698914603083	0.06276837815781154	0.05327458633801715	0.056166577588561244	0.0636000468542873	0.052533606533232934	0.059571293095101695	0.053397400328800464	0.04985753682102343	0.047466757323064754	0.048662147072044096	0.048662147072044096	0.048662147072044096	0.048662147072044096	0.048662147072044096	0.048662147072044096	0.048662147072044096	0.048662147072044096	0.048662147072044096	0.048662147072044096	0.048662147072044096	0.048662147072044096	0.048662147072044096	0.048662147072044096	0.048662147072044096	0.048662147072044096	0.048662147072044096	0.048662147072044096	0.048662147072044096	0.048662147072044096	0.048662147072044096	0.048662147072044096
0.0911950192602985	0.08575894504172542	0.08250948960575867	0.06687714852404959	0.09241011530548886	0.08804761421614196	0.08580366311107906	0.09034084438090186	0.07639059912214119	0.07978558596151018	0.07926106500347935	0.07764702100754044	0.07128472724851545	0.0791285481080045	0.09065507434822351	0.07712998597028259	0.103502181148926	0.06944785979614035	0.07267263147913776	0.08100543082063442	0.07628932189323957	0.06495799397562674	0.08245577150711472	0.08670408486065918	0.0852020663530196	0.0859530756068394	0.0859530756068394	0.0859530756068394	0.0859530756068394	0.0859530756068394	0.0859530756068394	0.0859530756068394	0.0859530756068394	0.0859530756068394	0.0859530756068394	0.0859530756068394	0.0859530756068394	0.0859530756068394	0.0859530756068394	0.0859530756068394	0.0859530756068394	0.0859530756068394	0.0859530756068394	0.0859530756068394	0.0859530756068394	0.0859530756068394	0.0859530756068394	0.0859530756068394	0.0859530756068394	0.0859530756068394
0.0536444590508369	0.051157894442756424	0.05686153703260277	0.044903143543945326	0.04640778930420268	0.04794864142057694	0.044594264750961274	0.04375099701861027	0.0553216938191106	0.04776063450247625	0.04166984541818212	0.05511908479915218	0.051490227046949125	0.058312257615815745	0.04903048769190526	0.05298663356588814	0.04107642812686031	0.0502789637816523	0.05145929253212615	0.05342435491788582	0.049036874188385614	0.051230614553135725	0.051230614553135725	0.051230614553135725	0.051230614553135725	0.051230614553135725	0.051230614553135725	0.051230614553135725	0.051230614553135725	0.051230614553135725	0.051230614553135725	0.051230614553135725	0.051230614553135725	0.051230614553135725	0.051230614553135725	0.051230614553135725	0.051230614553135725	0.051230614553135725	0.051230614553135725	0.051230614553135725	0.051230614553135725	0.051230614553135725	0.051230614553135725	0.051230614553135725	0.051230614553135725	0.051230614553135725	0.051230614553135725	0.051230614553135725	0.051230614553135725	0.051230614553135725
0.07638597652545587	0.07134021787775964	0.07518557129643301	0.057857954431886	0.07321523586734544	0.05642320983730304	0.060051052825614834	0.0819674731081809	0.09176861803559279	0.07205003249423889	0.0765483009424146	0.05099388242496182	0.06275440720747456	0.06981596845579427	0.0695877176715765	0.075416714952933	0.08457567270716222	0.08343495042022037	0.06009999212170721	0.08215756324397012	0.07747917567345829	0.0772084307034191	0.07902240052902833	0.07811541561622372	0.07811541561622372	0.07811541561622372	0.07811541561622372	0.07811541561622372	0.07811541561622372	0.07811541561622372	0.07811541561622372	0.07811541561622372	0.07811541561622372	0.07811541561622372	0.07811541561622372	0.07811541561622372	0.07811541561622372	0.07811541561622372	0.07811541561622372	0.07811541561622372	0.07811541561622372	0.07811541561622372	0.07811541561622372	0.07811541561622372	0.07811541561622372	0.07811541561622372	0.07811541561622372	0.07811541561622372	0.07811541561622372	0.07811541561622372
0.055007750450545234	0.043974114481166844	0.05470990126825511	0.06590891939569055	0.05825582686656687	0.06400062725518642	0.06038583558644038	0.052240138983663066	0.05030523123812812	0.06200704054546601	0.06614730031003027	0.05908850010972866	0.05102147977667325	0.060199764940200316	0.08447870238674807	0.07117170542065131	0.058458203777734065	0.05096696579957458	0.04782767439701817	0.05922160737985294	0.05527178405738998	0.057246695718621454	0.057246695718621454	0.057246695718621454	0.057246695718621454	0.057246695718621454	0.057246695718621454	0.057246695718621454	0.057246695718621454	0.057246695718621454	0.057246695718621454	0.057246695718621454	0.057246695718621454	0.057246695718621454	0.057246695718621454	0.057246695718621454	0.057246695718621454	0.057246695718621454	0.057246695718621454	0.057246695718621454	0.057246695718621454	0.057246695718621454	0.057246695718621454	0.057246695718621454	0.057246695718621454	0.057246695718621454	0.057246695718621454	0.057246695718621454	0.057246695718621454	0.057246695718621454
0.08863905452919661	0.08035693881811132	0.08865359928761266	0.08824479525688017	0.09108488912786707	0.08570864431841523	0.10346591353610146	0.0990660327647604	0.0777854646501408	0.07406861978098579	0.0778121533646771	0.09716099555363851	0.0949539582782177	0.08197773184016074	0.08324333715055711	0.08664025681861444	0.08874856685304983	0.07535698974594811	0.0919656060724339	0.08602612975342525	0.1104692539013157	0.10525176167509391	0.08430280919611494	0.09699025225719668	0.08419417433903724	0.09059221329811697	0.09059221329811697	0.09059221329811697	0.09059221329811697	0.09059221329811697	0.09059221329811697	0.09059221329811697	0.09059221329811697	0.09059221329811697	0.09059221329811697	0.09059221329811697	0.09059221329811697	0.09059221329811697	0.09059221329811697	0.09059221329811697	0.09059221329811697	0.09059221329811697	0.09059221329811697	0.09059221329811697	0.09059221329811697	0.09059221329811697	0.09059221329811697	0.09059221329811697	0.09059221329811697	0.09059221329811697
0.09476801493077747	0.08029713456679818	0.1024994821332616	0.08169910469081912	0.07709081409354163	0.08575178861161557	0.07094460474419738	0.07623782016508783	0.06816623234958528	0.07249372820577486	0.07810874143451094	0.09151941705895045	0.08738993942232673	0.08467150292559691	0.0980919295239223	0.07713562484243683	0.09574005691400728	0.08623110430005716	0.08143804947101835	0.07581444243794333	0.07862624595448084	0.07862624595448084	0.07862624595448084	0.07862624595448084	0.07862624595448084	0.07862624595448084	0.07862624595448084	0.07862624595448084	0.07862624595448084	0.07862624595448084	0.07862624595448084	0.07862624595448084	0.07862624595448084	0.07862624595448084	0.07862624595448084	0.07862624595448084	0.07862624595448084	0.07862624595448084	0.07862624595448084	0.07862624595448084	0.07862624595448084	0.07862624595448084	0.07862624595448084	0.07862624595448084	0.07862624595448084	0.07862624595448084	0.07862624595448084	0.07862624595448084	0.07862624595448084	0.07862624595448084
0.06374691065863174	0.048879019256266545	0.05489930496103601	0.05113915511077751	0.047952725802514126	0.06181378584594214	0.046521038578142375	0.05630885744912272	0.050928913329020185	0.046518687116194085	0.04416888366863551	0.0436229109897851	0.05445023055086668	0.06644190829208114	0.05158170581019867	0.05704907928553351	0.05129710090519141	0.04771134356027865	0.04710622246517892	0.059986562695475316	0.05561795393395335	0.049049445022673006	0.05233369947831317	0.05233369947831317	0.05233369947831317	0.05233369947831317	0.05233369947831317	0.05233369947831317	0.05233369947831317	0.05233369947831317	0.05233369947831317	0.05233369947831317	0.05233369947831317	0.05233369947831317	0.05233369947831317	0.05233369947831317	0.05233369947831317	0.05233369947831317	0.05233369947831317	0.05233369947831317	0.05233369947831317	0.05233369947831317	0.05233369947831317	0.05233369947831317	0.05233369947831317	0.05233369947831317	0.05233369947831317	0.05233369947831317	0.05233369947831317	0.05233369947831317
0.07824663419373863	0.05296025658080951	0.06186333986295637	0.07383581834855381	0.07012473861195415	0.06483955141242928	0.06523164877805289	0.06200863567996142	0.05991162572557987	0.06306855583253217	0.058304719264531756	0.06139849989427626	0.05539915496433919	0.06582494689791278	0.05812925229025236	0.06658444624556493	0.0642530919034348	0.06834122618770684	0.04758121914558147	0.05948857969680145	0.05353489942119146	0.05353489942119146	0.05353489942119146	0.05353489942119146	0.05353489942119146	0.05353489942119146	0.05353489942119146	0.05353489942119146	0.05353489942119146	0.05353489942119146	0.05353489942119146	0.05353489942119146	0.05353489942119146	0.05353489942119146	0.05353489942119146	0.05353489942119146	0.05353489942119146	0.05353489942119146	0.05353489942119146	0.05353489942119146	0.05353489942119146	0.05353489942119146	0.05353489942119146	0.05353489942119146	0.05353489942119146	0.05353489942119146	0.05353489942119146	0.05353489942119146	0.05353489942119146	0.05353489942119146
0.10677815981339661	0.09048782226234296	0.09392692590127914	0.08413902850868507	0.0804456629136464	0.08978082712700554	0.1076648285286799	0.09378322372670654	0.08821755838800857	0.09001566086044965	0.0929876169740689	0.09384147076075891	0.10147145987370562	0.10066006294545865	0.09688023358788411	0.12998483291333685	0.09161374742610622	0.11373020858836301	0.08101591630292367	0.07784402614116824	0.10311095370492379	0.09440057701617074	0.11169692923109707	0.10365190028378261	0.1308608449013059	0.13476778350078827	0.08473781565194666	0.13491581898055216	0.09572651085983783	0.13412548355293208	0.14873034585602812	0.08254600021596785	0.09376689448304158	0.15317284240844997	0.12884784730740229	0.14101034485792613	0.14101034485792613	0.14101034485792613	0.14101034485792613	0.14101034485792613	0.14101034485792613	0.14101034485792613	0.14101034485792613	0.14101034485792613	0.14101034485792613	0.14101034485792613	0.14101034485792613	0.14101034485792613	0.14101034485792613	0.14101034485792613
0.07631114971126454	0.07137340178081808	0.06664706048032171	0.06306576630370207	0.06104608172526279	0.06307573679041081	0.04810619827721488	0.06028621126553276	0.05553905149582464	0.05183021875922309	0.06914075431138177	0.059401329989630255	0.07146317889313782	0.0509791447205881	0.052234028351204304	0.053022436109824725	0.052628232230514514	0.052628232230514514	0.052628232230514514	0.052628232230514514	0.052628232230514514	0.052628232230514514	0.052628232230514514	0.052628232230514514	0.052628232230514514	0.052628232230514514	0.052628232230514514	0.052628232230514514	0.052628232230514514	0.052628232230514514	0.052628232230514514	0.052628232230514514	0.052628232230514514	0.052628232230514514	0.052628232230514514	0.052628232230514514	0.052628232230514514	0.052628232230514514	0.052628232230514514	0.052628232230514514	0.052628232230514514	0.052628232230514514	0.052628232230514514	0.052628232230514514	0.052628232230514514	0.052628232230514514	0.052628232230514514	0.052628232230514514	0.052628232230514514	0.052628232230514514
0.058469496783937466	0.061528129946740784	0.06656167692220354	0.05757827220493035	0.05962129269523748	0.058806563828054104	0.05979064040654986	0.0673447032845943	0.058511742315459324	0.055509877904691765	0.06212280435011855	0.06242723849965653	0.06587191055566938	0.05297003844388867	0.060825953102614384	0.05631983087238438	0.06569284867904693	0.07256817340621453	0.05700452751115262	0.06316422987625829	0.07565008905777777	0.05775906147899893	0.07004068258654451	0.06333060990011866	0.06668564624333158	0.06668564624333158	0.06668564624333158	0.06668564624333158	0.06668564624333158	0.06668564624333158	0.06668564624333158	0.06668564624333158	0.06668564624333158	0.06668564624333158	0.06668564624333158	0.06668564624333158	0.06668564624333158	0.06668564624333158	0.06668564624333158	0.06668564624333158	0.06668564624333158	0.06668564624333158	0.06668564624333158	0.06668564624333158	0.06668564624333158	0.06668564624333158	0.06668564624333158	0.06668564624333158	0.06668564624333158	0.06668564624333158
0.10434114153573687	0.11074043593733139	0.14161011312267863	0.1286713194524474	0.14771258137727758	0.15813418432648568	0.1323986780591974	0.15432096755579205	0.11817226966589053	0.12214056267256529	0.14797810243868925	0.12927852126800904	0.14710442123647022	0.10313754774043263	0.08905869294597885	0.13461788452254717	0.12971136319337734	0.1342742526754215	0.13199280793439944	0.13199280793439944	0.13199280793439944	0.13199280793439944	0.13199280793439944	0.13199280793439944	0.13199280793439944	0.13199280793439944	0.13199280793439944	0.13199280793439944	0.13199280793439944	0.13199280793439944	0.13199280793439944	0.13199280793439944	0.13199280793439944	0.13199280793439944	0.13199280793439944	0.13199280793439944	0.13199280793439944	0.13199280793439944	0.13199280793439944	0.13199280793439944	0.13199280793439944	0.13199280793439944	0.13199280793439944	0.13199280793439944	0.13199280793439944	0.13199280793439944	0.13199280793439944	0.13199280793439944	0.13199280793439944	0.13199280793439944
0.06917667177116443	0.06619334945738811	0.07984506575709825	0.06779310035739193	0.05386501068075731	0.07385745336123084	0.07162117118525957	0.0630875764893846	0.06463842775275164	0.0779669959596892	0.0685920178600774	0.055928325976768535	0.0790159438079294	0.057995234443019635	0.08516065690128687	0.06303262855347588	0.07684827204702803	0.06997162999489673	0.06426696522665384	0.08184158887150413	0.06449855972451042	0.07317007429800727	0.07317007429800727	0.07317007429800727	0.07317007429800727	0.07317007429800727	0.07317007429800727	0.07317007429800727	0.07317007429800727	0.07317007429800727	0.07317007429800727	0.07317007429800727	0.07317007429800727	0.07317007429800727	0.07317007429800727	0.07317007429800727	0.07317007429800727	0.07317007429800727	0.07317007429800727	0.07317007429800727	0.07317007429800727	0.07317007429800727	0.07317007429800727	0.07317007429800727	0.07317007429800727	0.07317007429800727	0.07317007429800727	0.07317007429800727	0.07317007429800727	0.07317007429800727
0.08693531927962171	0.08357894750751696	0.08960853050593258	0.06297949939882139	0.07376801231667218	0.062070314320101475	0.08790483711667582	0.07920107094628785	0.07032159680768439	0.08155797838434493	0.07593978759601466	0.07593978759601466	0.07593978759601466	0.07593978759601466	0.07593978759601466	0.07593978759601466	0.07593978759601466	0.07593978759601466	0.07593978759601466	0.07593978759601466	0.07593978759601466	0.07593978759601466	0.07593978759601466	0.07593978759601466	0.07593978759601466	0.07593978759601466	0.07593978759601466	0.07593978759601466	0.07593978759601466	0.07593978759601466	0.07593978759601466	0.07593978759601466	0.07593978759601466	0.07593978759601466	0.07593978759601466	0.07593978759601466	0.07593978759601466	0.07593978759601466	0.07593978759601466	0.07593978759601466	0.07593978759601466	0.07593978759601466	0.07593978759601466	0.07593978759601466	0.07593978759601466	0.07593978759601466	0.07593978759601466	0.07593978759601466	0.07593978759601466	0.07593978759601466
0.10487106090280596	0.07837329890037673	0.08062310578452496	0.0740603868016096	0.07067783021408504	0.06959488256391556	0.07037576749992859	0.07836918736174223	0.08800305891074513	0.0844119960965501	0.07168011890411828	0.0578187569068666	0.06478064727316657	0.07257629378067942	0.07245481765953772	0.07170496770036265	0.09523091451229629	0.09745098663428417	0.09634095057329023	0.09634095057329023	0.09634095057329023	0.09634095057329023	0.09634095057329023	0.09634095057329023	0.09634095057329023	0.09634095057329023	0.09634095057329023	0.09634095057329023	0.09634095057329023	0.09634095057329023	0.09634095057329023	0.09634095057329023	0.09634095057329023	0.09634095057329023	0.09634095057329023	0.09634095057329023	0.09634095057329023	0.09634095057329023	0.09634095057329023	0.09634095057329023	0.09634095057329023	0.09634095057329023	0.09634095057329023	0.09634095057329023	0.09634095057329023	0.09634095057329023	0.09634095057329023	0.09634095057329023	0.09634095057329023	0.09634095057329023
0.13953978614803073	0.0991750617387348	0.10942260652900263	0.1150198805566767	0.1022834416365753	0.10628583656899794	0.08796202922203049	0.13962975227334382	0.13844965694945927	0.16226621630400315	0.13956759372629324	0.13787550703154827	0.12934638857663702	0.1414989165447329	0.12240804388110985	0.1023178140857844	0.10326802989152953	0.11848825715383515	0.0902865372635478	0.10182133524051953	0.11178910442374643	0.0865678182097324	0.11431857432720727	0.10832841937395622	0.09765307791612299	0.12290789524428422	0.1243662836710525	0.09659592972792291	0.12265420856688847	0.1714441596069024	0.18315697049165164	0.17730056504927705	0.17730056504927705	0.17730056504927705	0.17730056504927705	0.17730056504927705	0.17730056504927705	0.17730056504927705	0.17730056504927705	0.17730056504927705	0.17730056504927705	0.17730056504927705	0.17730056504927705	0.17730056504927705	0.17730056504927705	0.17730056504927705	0.17730056504927705	0.17730056504927705	0.17730056504927705	0.17730056504927705
0.07828097309552381	0.08037521826844679	0.09060691895615372	0.09084715717959443	0.07955859117160032	0.08957363041311474	0.09495094452280821	0.07879724111829713	0.09039076549178546	0.08964098292171814	0.11698481751346594	0.10011017677617064	0.07783186644120271	0.09005519554771338	0.09053281615689472	0.07711125918107663	0.08981475563535334	0.08761596959277086	0.07856591650637451	0.1056533247941457	0.08936503315627642	0.07821369440730733	0.09048388332413466	0.08225965190305513	0.0863717676135949	0.0863717676135949	0.0863717676135949	0.0863717676135949	0.0863717676135949	0.0863717676135949	0.0863717676135949	0.0863717676135949	0.0863717676135949	0.0863717676135949	0.0863717676135949	0.0863717676135949	0.0863717676135949	0.0863717676135949	0.0863717676135949	0.0863717676135949	0.0863717676135949	0.0863717676135949	0.0863717676135949	0.0863717676135949	0.0863717676135949	0.0863717676135949	0.0863717676135949	0.0863717676135949	0.0863717676135949	0.0863717676135949
0.07630531485090523	0.06602911344082815	0.06870084017407183	0.06655512053734355	0.045024265506494285	0.05221527871708759	0.060501410984208914	0.06930416424797527	0.06986039639136088	0.07319601424607353	0.07715968376650895	0.07517784900629124	0.07517784900629124	0.07517784900629124	0.07517784900629124	0.07517784900629124	0.07517784900629124	0.07517784900629124	0.07517784900629124	0.07517784900629124	0.07517784900629124	0.07517784900629124	0.07517784900629124	0.07517784900629124	0.07517784900629124	0.07517784900629124	0.07517784900629124	0.07517784900629124	0.07517784900629124	0.07517784900629124	0.07517784900629124	0.07517784900629124	0.07517784900629124	0.07517784900629124	0.07517784900629124	0.07517784900629124	0.07517784900629124	0.07517784900629124	0.07517784900629124	0.07517784900629124	0.07517784900629124	0.07517784900629124	0.07517784900629124	0.07517784900629124	0.07517784900629124	0.07517784900629124	0.07517784900629124	0.07517784900629124	0.07517784900629124	0.07517784900629124
0.13451796797810917	0.10579121846248972	0.10674527649193903	0.09992188281335079	0.09992159931142142	0.15036432495035484	0.12279264593654456	0.11480256090003581	0.10147445790232296	0.11156397931409101	0.1080209156547983	0.11492125494390454	0.11563120428605252	0.10819597791182087	0.10623239796312815	0.11042159801622864	0.11884800802552344	0.13785679992493896	0.1283524039752312	0.1283524039752312	0.1283524039752312	0.1283524039752312	0.1283524039752312	0.1283524039752312	0.1283524039752312	0.1283524039752312	0.1283524039752312	0.1283524039752312	0.1283524039752312	0.1283524039752312	0.1283524039752312	0.1283524039752312	0.1283524039752312	0.1283524039752312	0.1283524039752312	0.1283524039752312	0.1283524039752312	0.1283524039752312	0.1283524039752312	0.1283524039752312	0.1283524039752312	0.1283524039752312	0.1283524039752312	0.1283524039752312	0.1283524039752312	0.1283524039752312	0.1283524039752312	0.1283524039752312	0.1283524039752312	0.1283524039752312
0.09158396202024799	0.10428697650092718	0.09933424333201549	0.12027873474217299	0.09213694356135406	0.10293970498600162	0.08773996048142677	0.12862738959272765	0.07648372739840895	0.1130422696216719	0.11804854510677919	0.13134803921782837	0.10255384978056441	0.1311485037788349	0.11045033255858955	0.12079941816871223	0.12079941816871223	0.12079941816871223	0.12079941816871223	0.12079941816871223	0.12079941816871223	0.12079941816871223	0.12079941816871223	0.12079941816871223	0.12079941816871223	0.12079941816871223	0.12079941816871223	0.12079941816871223	0.12079941816871223	0.12079941816871223	0.12079941816871223	0.12079941816871223	0.12079941816871223	0.12079941816871223	0.12079941816871223	0.12079941816871223	0.12079941816871223	0.12079941816871223	0.12079941816871223	0.12079941816871223	0.12079941816871223	0.12079941816871223	0.12079941816871223	0.12079941816871223	0.12079941816871223	0.12079941816871223	0.12079941816871223	0.12079941816871223	0.12079941816871223	0.12079941816871223
0.13651800615827347	0.07089516351861337	0.10596633679262171	0.12034123683803334	0.08485723911809762	0.10024879515543475	0.07214706722904918	0.10138780692608107	0.07419199625456913	0.09386614651618035	0.10850734024778777	0.08039248865463804	0.10974735362616672	0.07661097321299301	0.1284773301590945	0.11509818989451245	0.11593811876126285	0.12594027187487913	0.13488747543479251	0.09308850670146364	0.13086313640469058	0.13021126138682262	0.1098531901458905	0.1282000537228607	0.11651939201000254	0.10201687871939562	0.1349623917765985	0.11403488580450129	0.1244986387905499	0.1244986387905499	0.1244986387905499	0.1244986387905499	0.1244986387905499	0.1244986387905499	0.1244986387905499	0.1244986387905499	0.1244986387905499	0.1244986387905499	0.1244986387905499	0.1244986387905499	0.1244986387905499	0.1244986387905499	0.1244986387905499	0.1244986387905499	0.1244986387905499	0.1244986387905499	0.1244986387905499	0.1244986387905499	0.1244986387905499	0.1244986387905499
0.07899096499030227	0.08009090005994901	0.08617238972488693	0.09337990542135818	0.09052737897593892	0.10469373506079983	0.07174313155566972	0.08596878690224706	0.08841224753001542	0.09781863635930317	0.06976086087894356	0.07926497231036646	0.09223397469503701	0.08915223571903971	0.09292060563629555	0.06801697512248761	0.0865143710242358	0.08817782625750328	0.078368346939966	0.08719386891538083	0.08166616523012585	0.09405661757871663	0.09597543977267074	0.09501602867569368	0.09501602867569368	0.09501602867569368	0.09501602867569368	0.09501602867569368	0.09501602867569368	0.09501602867569368	0.09501602867569368	0.09501602867569368	0.09501602867569368	0.09501602867569368	0.09501602867569368	0.09501602867569368	0.09501602867569368	0.09501602867569368	0.09501602867569368	0.09501602867569368	0.09501602867569368	0.09501602867569368	0.09501602867569368	0.09501602867569368	0.09501602867569368	0.09501602867569368	0.09501602867569368	0.09501602867569368	0.09501602867569368	0.09501602867569368
0.08822405960306444	0.08808515556993526	0.06576664473926958	0.08784988882169514	0.10334306472681895	0.05700162980489101	0.07029549293604197	0.09489595414522096	0.0755043908993816	0.09560450764674051	0.0800265653652586	0.08632355118201052	0.09678482265005298	0.09321285369760979	0.07319644642092477	0.08602993881228545	0.09860820510610895	0.07938265516573069	0.07558031693624766	0.08515906428932021	0.09659723687489996	0.09087815058211009	0.09087815058211009	0.09087815058211009	0.09087815058211009	0.09087815058211009	0.09087815058211009	0.09087815058211009	0.09087815058211009	0.09087815058211009	0.09087815058211009	0.09087815058211009	0.09087815058211009	0.09087815058211009	0.09087815058211009	0.09087815058211009	0.09087815058211009	0.09087815058211009	0.09087815058211009	0.09087815058211009	0.09087815058211009	0.09087815058211009	0.09087815058211009	0.09087815058211009	0.09087815058211009	0.09087815058211009	0.09087815058211009	0.09087815058211009	0.09087815058211009	0.09087815058211009
0.09063473891189504	0.10474643241523525	0.0830342698702219	0.1274961234204216	0.11864137453980213	0.08568401015653743	0.09233306871839518	0.09188403001570611	0.1301009088360994	0.09653268071943495	0.0898563456736357	0.11851663227139181	0.10093952709254221	0.10261003782320771	0.10052650264068795	0.10267898238043587	0.10249271559708921	0.11674884855502636	0.10962078207605777	0.10962078207605777	0.10962078207605777	0.10962078207605777	0.10962078207605777	0.10962078207605777	0.10962078207605777	0.10962078207605777	0.10962078207605777	0.10962078207605777	0.10962078207605777	0.10962078207605777	0.10962078207605777	0.10962078207605777	0.10962078207605777	0.10962078207605777	0.10962078207605777	0.10962078207605777	0.10962078207605777	0.10962078207605777	0.10962078207605777	0.10962078207605777	0.10962078207605777	0.10962078207605777	0.10962078207605777	0.10962078207605777	0.10962078207605777	0.10962078207605777	0.10962078207605777	0.10962078207605777	0.10962078207605777	0.10962078207605777
0.06578470518833224	0.0635727443917755	0.054688768086138866	0.05038047248661263	0.05373434821497181	0.05641814160701162	0.0532849588714568	0.05405438492788707	0.06176479256679124	0.06837418891620746	0.059721749623084276	0.05922896529783044	0.05714838221290311	0.048014711523951474	0.0649147658905322	0.05356529781971464	0.05794478838536162	0.058936724572768974	0.05688682054308822	0.06654511317106271	0.06171596685707547	0.06171596685707547	0.06171596685707547	0.06171596685707547	0.06171596685707547	0.06171596685707547	0.06171596685707547	0.06171596685707547	0.06171596685707547	0.06171596685707547	0.06171596685707547	0.06171596685707547	0.06171596685707547	0.06171596685707547	0.06171596685707547	0.06171596685707547	0.06171596685707547	0.06171596685707547	0.06171596685707547	0.06171596685707547	0.06171596685707547	0.06171596685707547	0.06171596685707547	0.06171596685707547	0.06171596685707547	0.06171596685707547	0.06171596685707547	0.06171596685707547	0.06171596685707547	0.06171596685707547
0.08738192591036266	0.16488063798427927	0.17305233297181108	0.19880078687707092	0.1475662484654969	0.15902711506152	0.16841543629609518	0.2025479687877221	0.17037955329339413	0.2052696588546413	0.20241665411497267	0.16566100047081467	0.17488616662038392	0.22645463859417833	0.16739465138607515	0.13148083813295003	0.18100422121078066	0.17987467056379497	0.23800655193475073	0.16821662501397497	0.21808389159229605	0.2272557708180902	0.2342748306836575	0.21236282183599342	0.17685501636081133	0.23158051757941445	0.23412327652365003	0.23664470433803203	0.2546775053276996	0.2469851952321676	0.2522652165054101	0.21466194196511235	0.218966967377497	0.21827732640671343	0.2126207742476258	0.23983919023780165	0.2017167398822965	0.20496896255241068	0.20266209778977173	0.23049497547093703	0.24293114724454476	0.23671306135774092	0.23671306135774092	0.23671306135774092	0.23671306135774092	0.23671306135774092	0.23671306135774092	0.23671306135774092	0.23671306135774092	0.23671306135774092
0.07237997474112245	0.0	0.02089729506967794	0.06113589193482652	0.05183780256363918	0.18246034375612172	0.09908686781823103	0.2052852252117	0.055958958910672686	0.009596249207075387	0.16000872641688557	0.14024156531801485	0.20148411932360433	0.14671802523053246	0.2405252610261574	0.1681268264846135	0.16840313597222292	0.21426443423595926	0.15779762752298548	0.21046790127784157	0.17311216036431354	0.15317915093762863	0.20506384228379138	0.15805882935894539	0.22136347716063676	0.18763517789503215	0.24123335781540547	0.14619862751021995	0.1410123611705459	0.2517327352878901	0.15107040035087374	0.20084184157192006	0.18661612730740443	0.20496728805914988	0.2638063021876436	0.15567653943336235	0.22023378399056304	0.16102984596594333	0.09218799136279994	0.1052623627374492	0.2139615149292288	0.23225374419753705	0.14565469961799962	0.10682572239787777	0.10026756998530285	0.23727933354222633	0.1687734517637646	0.1687734517637646	0.1687734517637646	0.1687734517637646
0.09642216883354146	0.09332980395651783	0.07714610044223816	0.0873495827215503	0.06533574604196153	0.06886903559806581	0.06963530692074567	0.08567332393952976	0.08448582390162325	0.08569477072702754	0.0806566289933776	0.07550354588246852	0.07800228449919368	0.06849768657329895	0.07916303542637584	0.08033407983947204	0.06027673907424939	0.08533467134410049	0.08029474687030021	0.06762421582812655	0.07927405811377232	0.08528552310554602	0.10053738799218845	0.08596484421184508	0.06354449796007625	0.09173257122467501	0.08388244969742746	0.07746657498447757	0.08418990117527288	0.0794705635043294	0.08871188652970394	0.08166829319344843	0.07765217469707933	0.07998677720565092	0.08565961258407902	0.0823177820830464	0.08071490484934753	0.09270853246628584	0.08658443384390041	0.09797813318587988	0.10764820752747124	0.10281317035667556	0.10281317035667556	0.10281317035667556	0.10281317035667556	0.10281317035667556	0.10281317035667556	0.10281317035667556	0.10281317035667556	0.10281317035667556
0.07195210530887486	0.08090797890192253	0.09137263168290277	0.08554257278621163	0.10250636921066585	0.06802004805281926	0.07589396164654537	0.07838222192483872	0.11246696854192577	0.08791777770795058	0.08653113653676509	0.08737009972326969	0.08867664008297026	0.07207338512347192	0.10165232692713617	0.09920777655336924	0.07939690621229528	0.09225646953483306	0.08307488851405251	0.07776438292274261	0.07400018468871816	0.07301277319322035	0.08115856656567406	0.08654923788597615	0.07875503597685285	0.11003881210962001	0.0970136635279848	0.09665176938904367	0.07687558670085617	0.1214092805764205	0.09337024055257688	0.1085781509085391	0.08580082714701864	0.08981301418311308	0.1298766646458363	0.11677021083999974	0.1142831360552647	0.086445494841332	0.12180597749185658	0.10493678566060181	0.10453322540340353	0.11553129662222383	0.08609085533138765	0.10506855548162812	0.1121004102768332	0.0861297188291534	0.0991150645529933	0.0991150645529933	0.0991150645529933	0.0991150645529933
0.13811129351951165	0.1427037914662058	0.16518039140778257	0.12426392524377194	0.1553472614483928	0.1609450117776586	0.16691348818238327	0.1562548631594867	0.18617178553585953	0.14966534029407066	0.12915841934050262	0.12874337138085945	0.16157475508648547	0.1307068484964484	0.1414291462932186	0.1652236830213096	0.15877857536155632	0.15593563187011797	0.149550767607421	0.15882710051021856	0.13467317082303576	0.16420834560578768	0.17832979216041872	0.17276373779480167	0.1993744955699433	0.16833615549275854	0.1312946622183564	0.15133031844975248	0.18471816728363888	0.1523575162518962	0.1342622618594418	0.13106417802557718	0.20415509058546083	0.19528140463344532	0.13636668483692993	0.17278442924327997	0.13990813326282173	0.20101076975379933	0.15630273312291662	0.2020313723218952	0.18748920086185736	0.20723758468438283	0.21415364364456413	0.21069561416447347	0.21069561416447347	0.21069561416447347	0.21069561416447347	0.21069561416447347	0.21069561416447347	0.21069561416447347
0.14958448652155137	0.09690450147837465	0.09681345713307962	0.12006580944140793	0.16044882789879547	0.1125757424528163	0.138966941100797	0.1307809142087579	0.14248229818395483	0.11102716774222453	0.12523086872391276	0.10659978372285692	0.11591532622338484	0.11591532622338484	0.11591532622338484	0.11591532622338484	0.11591532622338484	0.11591532622338484	0.11591532622338484	0.11591532622338484	0.11591532622338484	0.11591532622338484	0.11591532622338484	0.11591532622338484	0.11591532622338484	0.11591532622338484	0.11591532622338484	0.11591532622338484	0.11591532622338484	0.11591532622338484	0.11591532622338484	0.11591532622338484	0.11591532622338484	0.11591532622338484	0.11591532622338484	0.11591532622338484	0.11591532622338484	0.11591532622338484	0.11591532622338484	0.11591532622338484	0.11591532622338484	0.11591532622338484	0.11591532622338484	0.11591532622338484	0.11591532622338484	0.11591532622338484	0.11591532622338484	0.11591532622338484	0.11591532622338484	0.11591532622338484
0.10427478035789606	0.1375508130591008	0.14596176492894294	0.1368685164113968	0.12482548993355837	0.11109045411817313	0.15722268256199187	0.10953269734256486	0.13728279869471272	0.1276320417528303	0.14136641723811702	0.12738646902877027	0.16561382374205064	0.15008020472256023	0.16712108226695546	0.11560968871777334	0.1348741513941227	0.16991028097960997	0.12761090442837186	0.11147326626629325	0.13414883667998498	0.11335389248312142	0.17014882866693798	0.08980237392952059	0.12946604315508717	0.10969678582908574	0.12400011057116005	0.12231736947238038	0.12662750793078267	0.1445784054883201	0.1522015567975472	0.1407051373183834	0.10283701687314899	0.11838707881722439	0.1232062751758406	0.1221596357333558	0.17065862740829651	0.15608803858005574	0.10551669791979565	0.11960527409362905	0.11424531468960776	0.11692529439161842	0.11692529439161842	0.11692529439161842	0.11692529439161842	0.11692529439161842	0.11692529439161842	0.11692529439161842	0.11692529439161842	0.11692529439161842
0.05678890724839174	0.06830770404360954	0.07237533706272901	0.08167836593045323	0.0675138383942241	0.07750755707860899	0.07531309101460816	0.0705339881482161	0.05903558154869855	0.06921467131395169	0.08254649668672667	0.06819122118719602	0.08198973169821597	0.06081138651421407	0.08379064774936391	0.07992474175759579	0.0677843704260004	0.09755218846751804	0.07286830564971154	0.08308413291604756	0.08165506325255077	0.08395098671904748	0.07311677520003088	0.08161611206176254	0.06911858681231807	0.08016312618555804	0.07425718624537447	0.08023201727649247	0.08879225617885528	0.07627901463967288	0.07236448441843361	0.08957492416813043	0.065508529169979	0.07531536439696519	0.07539456446246748	0.08200554753081797	0.08392346193903616	0.08162063652727482	0.08165723933039065	0.07128845314019322	0.08236390768279062	0.07028272255234372	0.07043041113578459	0.07864629054567843	0.06442732033874915	0.07153680544221377	0.07153680544221377	0.07153680544221377	0.07153680544221377	0.07153680544221377
0.22655903715365608	0.0	0.2642990554761023	0.0	0.0	0.16067084340847812	0.10718629939386964	0.35104579684747395	0.1489478681717228	0.2643188766792653	0.2643188766792653	0.0	0.3305835443284629	0.20787078807723225	0.0	0.0	0.0	0.05998635472511559	0.0	0.0	0.36271695800838316	0.0	0.0	0.20779010042381318	0.014149705382227486	0.32527946301978417	0.0	0.0029441065096544074	0.3205961554847042	0.16955467851219144	0.23541712592941164	0.20779010042381318	0.027546340664993296	0.34609622952229324	0.059968806445399064	0.16064237632068873	0.2988648318998719	0.359582380386972	0.027546340664993296	0.39278219477743026	0.3150634400525745	0.10718629939386966	0.5750068539896184	0.3861190980223348	0.27602117684358113	0.331070137432958	0.331070137432958	0.331070137432958	0.331070137432958	0.331070137432958
0.14751121725445324	0.1533772897794338	0.1451762151462317	0.13795785649143755	0.15510748130056962	0.18987503498312255	0.14633324995036942	0.13381057601302793	0.14851994718568867	0.19382326199062022	0.17796284354024672	0.14434947670390338	0.1982860221326742	0.1809997622464184	0.15613370201279425	0.18970541167338978	0.15103808421742912	0.1674532797459434	0.19175617779116666	0.16756679644262937	0.15840178950597772	0.2041619524510453	0.2168326661320135	0.16773900882090353	0.24383393734375763	0.1552296723641822	0.21099564192988057	0.20354723614302722	0.18317173491475328	0.23991076499816294	0.18312160715633286	0.18917123728569613	0.21511727696681437	0.20354504383893768	0.1977310939373206	0.23753648514138284	0.16569673045240726	0.1662362127383596	0.15733380441174064	0.17805825802003084	0.16433216622120275	0.13436673231094481	0.15441219579702026	0.1443894640539825	0.1443894640539825	0.1443894640539825	0.1443894640539825	0.1443894640539825	0.1443894640539825	0.1443894640539825
0.10224265212583085	0.10633971069854291	0.10698218069233678	0.10650225584297265	0.11541323476178736	0.11396035911191174	0.10745348037951068	0.11431688074709351	0.11494959583204772	0.12566006646320207	0.12639514545806244	0.10039475925998581	0.09964000270252119	0.11249302949941752	0.11676713566805393	0.14049097787025103	0.11131247060251802	0.10998276721857847	0.13567065212325846	0.11105683337370638	0.10932567053543873	0.11879704046277095	0.12333849416242398	0.1336713381541373	0.12722729674417033	0.10646430789290823	0.1405609242543404	0.11617790464748151	0.12134860752286794	0.15031369927891278	0.14218066933297885	0.09779974871105777	0.12292993375639076	0.09233944036621625	0.13552063515859164	0.12895765665232967	0.1199508316260376	0.0858720920447635	0.12061100521035771	0.10416765513738334	0.11238933017387054	0.11238933017387054	0.11238933017387054	0.11238933017387054	0.11238933017387054	0.11238933017387054	0.11238933017387054	0.11238933017387054	0.11238933017387054	0.11238933017387054
0.18813478187033927	0.15374580535734572	0.12908178112941787	0.1266705086324242	0.17504992586194448	0.1390662013651774	0.15910309593222396	0.12093007274983335	0.12686740332611623	0.16354544380914537	0.14820114183249306	0.17264547376569417	0.16667958387168952	0.1697065972918733	0.14016212449461649	0.16002718022732326	0.14693888056840707	0.15049659998489387	0.1899672491434155	0.18314810874922302	0.14287092521999392	0.14960543475493232	0.1492509598731344	0.1621389148114329	0.17521751982965242	0.26272657831030044	0.23706142542340308	0.21909876016699328	0.24468129346249354	0.16803409562698213	0.1433768881502723	0.17036372132465474	0.1869085454428167	0.17338631764905052	0.17683464867825582	0.20685531552573244	0.1813981880786927	0.18596845249892155	0.19150577801014587	0.21906228645743142	0.22560380221639	0.22233304433691073	0.22233304433691073	0.22233304433691073	0.22233304433691073	0.22233304433691073	0.22233304433691073	0.22233304433691073	0.22233304433691073	0.22233304433691073
0.06131060262171252	0.06601699370066433	0.07657114050417017	0.08061128239966553	0.04469959964628521	0.07978647288103725	0.07882352622793	0.1025351730239525	0.07068097500004131	0.08362865977154146	0.10041555452426087	0.06407980206430376	0.0828207838889736	0.10197100050982517	0.07852516624698079	0.08793868278670675	0.08569133186018925	0.0928883964290979	0.09849800387371908	0.07136600701713697	0.1068729265778772	0.06783102402164475	0.0982102569638696	0.08816277724582298	0.07673009320065785	0.1010919829402056	0.08427515086720272	0.10688996063154048	0.08483511250202218	0.09163105764764487	0.0920693100701527	0.07564589813248374	0.09171608570774062	0.1129099134579637	0.08909106012384028	0.0882279121133223	0.11599220590808396	0.10202078696090916	0.10692369003820376	0.10717981590739048	0.1106119338538512	0.0996575987791637	0.09218216123616477	0.09140000728197663	0.08728127310429541	0.10285224893666632	0.08318674742805944	0.10505293608645996	0.0831916698195576	0.0831432449631813
0.2581628130494444	0.10555816895675303	0.3017677373673408	0.36556473583530447	0.0005041904095934028	0.3331141427119936	0.36316551484813764	0.36354861096629476	0.22814903591017943	0.024654734520257657	0.05900948517673705	0.22274672953369673	0.023363250286207164	0.13631748722854325	0.34188161317010657	0.3915336190095401	0.1762175971936662	0.36774455725403354	0.35675084580434374	0.3747692434768549	0.25500957050885087	0.4239595091669963	0.0024983021959791513	0.5403163982806047	0.195951245747913	0.20869465544947052	0.2606308408396121	0.2242227741757195	0.3776148866953674	0.21865691445265853	0.2729286463218654	0.2189377322082246	0.3329244230138952	0.36853224515733235	0.4625858538924469	0.35209217003199167	0.2726963426418187	0.3165062552988253	0.26457792414375086	0.251251421042805	0.3851770729732431	0.37216751365721445	0.023363250286207157	0.40529568697635315	0.22278770338428294	0.32524448615568047	0.3048457969118253	0.33800981960370596	0.0024983021959791513	0.14378981399731958
0.13025309093849877	0.1550498472211836	0.13411642999349016	0.15986814726922194	0.16439737687130795	0.11566078445485696	0.15107644404678208	0.17180647065739377	0.14879868267924437	0.11593217419081778	0.15075229750415373	0.1990547607870469	0.15317873955274636	0.13426408321313707	0.1857066697742316	0.15874787534922558	0.15442578370641888	0.1438568949990072	0.17044676944511247	0.13633899743910305	0.1367084101984164	0.16119354593394444	0.14645757261157308	0.1672613216503564	0.15144136433139463	0.17069173874735272	0.14383739833164447	0.15766695592971838	0.1683149728598143	0.11873403543429216	0.1381969977535471	0.13915161134419693	0.18633509301206524	0.20068650113605785	0.16963469732465192	0.1494162981768528	0.15340838998029152	0.1356072394337692	0.16941206068449452	0.19684242186227863	0.1582785351483629	0.18372374657547616	0.1705847870057199	0.15588907930426768	0.15866098827573888	0.15505146986453727	0.16470205530030743	0.17402509452438633	0.19761849906905302	0.14878578344483961
0.09656149047277274	0.08222454123558874	0.07711740108860655	0.08295330951213327	0.08692269640885576	0.0731658606086323	0.07062451995095471	0.08561519664643774	0.07965336096350878	0.08953606566941995	0.07609764375863785	0.10445816657131102	0.0762141537393644	0.08586294298201358	0.09475737414736081	0.10414801457089379	0.08345202623040901	0.07808973195660857	0.06611614280924001	0.09171990540920263	0.09463715322278445	0.07111698649782228	0.08403929610078344	0.079634450232388	0.08852189085199062	0.08995031150863188	0.08395884790683401	0.08702416910446235	0.06769265902459483	0.09703263596476193	0.08087630441577705	0.0957995438521325	0.09882638263770879	0.09219097309931074	0.08196555660241389	0.07259664908680753	0.07777737849301314	0.08497250674184012	0.08488241627459517	0.09981240958555415	0.0677637644571642	0.07445329589845236	0.10359257498023962	0.10894044358713281	0.06562300181965186	0.09455614996489897	0.09228550357442401	0.09365290127266906	0.0830019968198276	0.09542065678408598
0.09724019783805841	0.11106220289293972	0.11636038261208274	0.1271410526265316	0.14263294129150617	0.13287228395807446	0.16038002885738062	0.13492501063319162	0.13478077105003597	0.11601516168205211	0.12139569401150385	0.13061662343995714	0.11561697743279602	0.13277764131415065	0.1216561800724772	0.11040579683757476	0.11690109012216814	0.1351251543529595	0.1601653658410707	0.1205400904820853	0.1425862604706892	0.11307840730203357	0.15735627298820432	0.10428149952736963	0.14433158595447257	0.15080992572362437	0.10932269391765181	0.13275092239173272	0.10311086309784263	0.15956574637216803	0.12093420498324062	0.11958673368540489	0.13174847682257634	0.1329813768122755	0.13769941926129176	0.1261213941527531	0.141209171031256	0.1537121243377799	0.13954824575559377	0.1152091999724513	0.11109618118806219	0.14723934573952707	0.1472240874470204	0.11234308692622981	0.14259374787660725	0.12673011903985082	0.1307665765488933	0.16046167641066866	0.1449498773117467	0.1492491612288291
0.07335184595229523	0.0941597213452136	0.0680382685468961	0.09762716206299715	0.09280132523340265	0.07755807144174921	0.08792711230428413	0.10756971590483387	0.10012036759423691	0.07967392987896138	0.10311177835555795	0.07505335130390976	0.09378510299559505	0.07176813566014346	0.08900464372689618	0.07375201873527804	0.09417712180807344	0.08588203980063974	0.06773624916144406	0.08905999464922422	0.09101985169793443	0.09739535363187429	0.07944603155419584	0.0781524332449116	0.0772885291567954	0.0935834243080658	0.09745929356213277	0.07155244370968435	0.08719978055592188	0.09221864452007589	0.08705482174633258	0.09953562939586907	0.0982334248999368	0.08552382443282878	0.06315824484646707	0.07587082154410237	0.10143800008043087	0.10727385461185794	0.06893618054517586	0.07721731633454273	0.07713635764077191	0.09383910508490002	0.09168911280544667	0.09276410894517335	0.09276410894517335	0.09276410894517335	0.09276410894517335	0.09276410894517335	0.09276410894517335	0.09276410894517335
0.1543000230587106	0.11687625967069182	0.1319669126151843	0.1224121048635619	0.12007489514395893	0.12240805994026581	0.10789284780547723	0.11524572485492952	0.11400296310092975	0.1158878801352661	0.12300332281969865	0.11944560147748237	0.11944560147748237	0.11944560147748237	0.11944560147748237	0.11944560147748237	0.11944560147748237	0.11944560147748237	0.11944560147748237	0.11944560147748237	0.11944560147748237	0.11944560147748237	0.11944560147748237	0.11944560147748237	0.11944560147748237	0.11944560147748237	0.11944560147748237	0.11944560147748237	0.11944560147748237	0.11944560147748237	0.11944560147748237	0.11944560147748237	0.11944560147748237	0.11944560147748237	0.11944560147748237	0.11944560147748237	0.11944560147748237	0.11944560147748237	0.11944560147748237	0.11944560147748237	0.11944560147748237	0.11944560147748237	0.11944560147748237	0.11944560147748237	0.11944560147748237	0.11944560147748237	0.11944560147748237	0.11944560147748237	0.11944560147748237	0.11944560147748237
0.15949110140576692	0.1096280911243656	0.10362854987288674	0.13374324992965464	0.115010673483303	0.11636498277983309	0.11568782813156805	0.11568782813156805	0.11568782813156805	0.11568782813156805	0.11568782813156805	0.11568782813156805	0.11568782813156805	0.11568782813156805	0.11568782813156805	0.11568782813156805	0.11568782813156805	0.11568782813156805	0.11568782813156805	0.11568782813156805	0.11568782813156805	0.11568782813156805	0.11568782813156805	0.11568782813156805	0.11568782813156805	0.11568782813156805	0.11568782813156805	0.11568782813156805	0.11568782813156805	0.11568782813156805	0.11568782813156805	0.11568782813156805	0.11568782813156805	0.11568782813156805	0.11568782813156805	0.11568782813156805	0.11568782813156805	0.11568782813156805	0.11568782813156805	0.11568782813156805	0.11568782813156805	0.11568782813156805	0.11568782813156805	0.11568782813156805	0.11568782813156805	0.11568782813156805	0.11568782813156805	0.11568782813156805	0.11568782813156805	0.11568782813156805
0.1939440786163771	0.20321843166518005	0.2208760931712006	0.05541868513953404	0.08566408331721528	0.12108121179027846	0.13828565769600598	0.17520377172147134	0.24910985486162596	0.15085750087242636	0.20808288320604656	0.1807580496411909	0.1565127537225086	0.22519381926677412	0.25970283443650627	0.19573579198193267	0.27771799931418867	0.13081724921702098	0.27712107979018646	0.1955624366478193	0.20411636600823377	0.12187246638226436	0.2994876452741511	0.23140099949360302	0.2516853129175187	0.2411625749201794	0.1524133385229403	0.30473677110054276	0.19823667697551303	0.1996277518178388	0.31921223765445084	0.23832714589134482	0.24286643553364204	0.1935761946746104	0.23818103854669787	0.1889504778510615	0.21356575819887968	0.21356575819887968	0.21356575819887968	0.21356575819887968	0.21356575819887968	0.21356575819887968	0.21356575819887968	0.21356575819887968	0.21356575819887968	0.21356575819887968	0.21356575819887968	0.21356575819887968	0.21356575819887968	0.21356575819887968
0.08969845766260325	0.08451939555462146	0.06532220924706615	0.07684486275794057	0.0833716637862022	0.059914628446626685	0.07888171130350663	0.07249367403546486	0.08604060165728937	0.08155453689276036	0.08250956387063058	0.07732900288542133	0.07165912696949005	0.0591361388082722	0.09244867910701027	0.08319638461265208	0.06670554544782765	0.0728397544754065	0.08962030217864139	0.06706689277920666	0.09377781847289968	0.07281497993491909	0.0698994166836576	0.07466825424362801	0.08409771854963022	0.0872362341745864	0.0825259786712711	0.08488110642292875	0.08488110642292875	0.08488110642292875	0.08488110642292875	0.08488110642292875	0.08488110642292875	0.08488110642292875	0.08488110642292875	0.08488110642292875	0.08488110642292875	0.08488110642292875	0.08488110642292875	0.08488110642292875	0.08488110642292875	0.08488110642292875	0.08488110642292875	0.08488110642292875	0.08488110642292875	0.08488110642292875	0.08488110642292875	0.08488110642292875	0.08488110642292875	0.08488110642292875
0.13034438150965733	0.11217530062118382	0.09967701269739102	0.1038270008283316	0.12986934647399564	0.1040174617657842	0.09910596379671174	0.09236371342780089	0.11462744964991918	0.10478358711755052	0.08140313284332007	0.10637546601452616	0.11530379412821229	0.09315776342250458	0.11485555454771491	0.08613131840931333	0.09670323859401415	0.08508803591172262	0.101610639364576	0.09432302650009813	0.09796683293233707	0.09796683293233707	0.09796683293233707	0.09796683293233707	0.09796683293233707	0.09796683293233707	0.09796683293233707	0.09796683293233707	0.09796683293233707	0.09796683293233707	0.09796683293233707	0.09796683293233707	0.09796683293233707	0.09796683293233707	0.09796683293233707	0.09796683293233707	0.09796683293233707	0.09796683293233707	0.09796683293233707	0.09796683293233707	0.09796683293233707	0.09796683293233707	0.09796683293233707	0.09796683293233707	0.09796683293233707	0.09796683293233707	0.09796683293233707	0.09796683293233707	0.09796683293233707	0.09796683293233707
0.05913094456533819	0.06001254288427447	0.06375080035854212	0.058550437459606725	0.07405801834221241	0.061585905221944334	0.06350118064944034	0.06447218935111189	0.07851380371663583	0.05964193885560822	0.07455648814293295	0.06594313873864464	0.07638141404633113	0.07642830525856982	0.0580995608651923	0.07149808401239849	0.06291928750759383	0.06152546208791392	0.06421393705376295	0.06850212801968701	0.05305339931534223	0.05277691748771214	0.05254037510450284	0.06010716188308644	0.06412397461798428	0.057478019169444464	0.052053904252023706	0.0693923178648027	0.06149890141930272	0.07291681570865603	0.06978676106132321	0.07127273663064262	0.060810084960947794	0.0672384452158949	0.05409325435942539	0.06979113216131948	0.05606760536555392	0.0629293687634367	0.0629293687634367	0.0629293687634367	0.0629293687634367	0.0629293687634367	0.0629293687634367	0.0629293687634367	0.0629293687634367	0.0629293687634367	0.0629293687634367	0.0629293687634367	0.0629293687634367	0.0629293687634367
0.10155419794789125	0.11698916340785168	0.08654515078195092	0.08228373396174618	0.0835658902453354	0.10658402137496215	0.07980917810767287	0.0834571036048773	0.09581802303605011	0.08434475488717988	0.08227245260605011	0.06468253826074695	0.09576263104140448	0.09931879325325921	0.08139972784070616	0.079469038518106	0.07474806905031775	0.10814083205065196	0.09230569630117749	0.08367210959420186	0.0831252631767999	0.08245164517639186	0.10111379639417357	0.08068190741218463	0.05792235494449357	0.07207224259502784	0.11351474589471246	0.08365529181209624	0.0874800325268862	0.08646747888290714	0.06777263867957226	0.07253675682244398	0.0701546977510081	0.0701546977510081	0.0701546977510081	0.0701546977510081	0.0701546977510081	0.0701546977510081	0.0701546977510081	0.0701546977510081	0.0701546977510081	0.0701546977510081	0.0701546977510081	0.0701546977510081	0.0701546977510081	0.0701546977510081	0.0701546977510081	0.0701546977510081	0.0701546977510081	0.0701546977510081
0.2226357960962755	0.15180065431124812	0.1698829400485223	0.18187422510575554	0.2725761652017178	0.18490932207451816	0.1544398314316599	0.18778004087684505	0.22837477301836823	0.19185119621991975	0.18916879740437756	0.2528249636109561	0.23528602479255306	0.24697426377933243	0.29053751956481044	0.19014700132619688	0.21026158502590042	0.22417449535881045	0.20937926448453723	0.23360930208566863	0.2483805996933426	0.2926886921414257	0.20364012315520058	0.18464772568649865	0.19961451962184726	0.24020125019362662	0.2878024669315224	0.2540992610352727	0.21046919464195804	0.25530434520863726	0.22304778176670717	0.20728207023312864	0.25500075403896466	0.2633256983745204	0.25916322620674254	0.25916322620674254	0.25916322620674254	0.25916322620674254	0.25916322620674254	0.25916322620674254	0.25916322620674254	0.25916322620674254	0.25916322620674254	0.25916322620674254	0.25916322620674254	0.25916322620674254	0.25916322620674254	0.25916322620674254	0.25916322620674254	0.25916322620674254
0.09772149559866967	0.07022528364093952	0.08358177045580373	0.08363215917948066	0.08350949037821574	0.07700460331332602	0.06951754599287123	0.08778996851574768	0.07960038241052385	0.09195220358699574	0.08334977789551154	0.07246512338174622	0.0828681242351026	0.08114865991230726	0.05254165771723953	0.09038284295320181	0.07072757310319759	0.08319209883939144	0.09626048657817975	0.06799270277198584	0.07991038901439625	0.12400332820001182	0.10195685860720405	0.10195685860720405	0.10195685860720405	0.10195685860720405	0.10195685860720405	0.10195685860720405	0.10195685860720405	0.10195685860720405	0.10195685860720405	0.10195685860720405	0.10195685860720405	0.10195685860720405	0.10195685860720405	0.10195685860720405	0.10195685860720405	0.10195685860720405	0.10195685860720405	0.10195685860720405	0.10195685860720405	0.10195685860720405	0.10195685860720405	0.10195685860720405	0.10195685860720405	0.10195685860720405	0.10195685860720405	0.10195685860720405	0.10195685860720405	0.10195685860720405
0.16650811677199207	0.17528905954814733	0.07211818773069006	0.1208281725316686	0.08551961076442464	0.05963543190461102	0.14992961248013972	0.15223546684795305	0.1652542701839596	0.17351766565607396	0.14629638908835135	0.13312574698779642	0.12248213464414158	0.1786676931844253	0.12888178345353382	0.11595657741169155	0.120064806558657	0.16772790891214415	0.17075363277015115	0.19317903368757472	0.16031315307117708	0.2006287131685711	0.24660001695162773	0.1714461216717554	0.30373431817838953	0.17721934211082285	0.23648390942218656	0.2368703183048243	0.19854803047232258	0.18978774506758828	0.27970918295347563	0.22094920142957472	0.22269196497464686	0.20283422488464622	0.1923188904545633	0.12900144244504871	0.18049611674423247	0.19324654893269072	0.19517633861009576	0.22542237290870148	0.20830046540448457	0.21686141915659302	0.21686141915659302	0.21686141915659302	0.21686141915659302	0.21686141915659302	0.21686141915659302	0.21686141915659302	0.21686141915659302	0.21686141915659302
0.11331732490438198	0.09657408450854109	0.08124859306639601	0.09882770070914162	0.09920700361414288	0.08601818611153038	0.08070024986650697	0.07502756919067911	0.12327374148622881	0.07352695175332095	0.10194825273631562	0.09679173959087342	0.10806546507223773	0.09346146729096418	0.1287799935795358	0.09978552210340194	0.1123559342352876	0.10801588275341553	0.09755857989318076	0.11700845871889429	0.12750067765561937	0.11173490875600897	0.08236920210727582	0.11320514442871178	0.11146536148476824	0.11233525295674	0.11233525295674	0.11233525295674	0.11233525295674	0.11233525295674	0.11233525295674	0.11233525295674	0.11233525295674	0.11233525295674	0.11233525295674	0.11233525295674	0.11233525295674	0.11233525295674	0.11233525295674	0.11233525295674	0.11233525295674	0.11233525295674	0.11233525295674	0.11233525295674	0.11233525295674	0.11233525295674	0.11233525295674	0.11233525295674	0.11233525295674	0.11233525295674
0.21796364571012283	0.15544970198026647	0.13328616555962514	0.1286436422571434	0.1603996063005191	0.16524525770929274	0.18643491458494002	0.17068390558328608	0.15996187687806465	0.1642174318266141	0.18813189971664138	0.16824278271983917	0.18047496452641856	0.16685577023169806	0.18139811931388347	0.17568458311595403	0.1725595775148577	0.14344949597777534	0.18079439086231128	0.16280324619877615	0.22435928950478692	0.15850987549987772	0.15577586575448968	0.18968744776857874	0.19190919776301915	0.17992558954690613	0.2073903857624939	0.17734372607515647	0.1838676862086524	0.20144775385914687	0.19265772003389964	0.19265772003389964	0.19265772003389964	0.19265772003389964	0.19265772003389964	0.19265772003389964	0.19265772003389964	0.19265772003389964	0.19265772003389964	0.19265772003389964	0.19265772003389964	0.19265772003389964	0.19265772003389964	0.19265772003389964	0.19265772003389964	0.19265772003389964	0.19265772003389964	0.19265772003389964	0.19265772003389964	0.19265772003389964
0.09148108586177657	0.0927122218695538	0.07407083212259326	0.06833946997336139	0.07595467490344225	0.07143312962105634	0.08964619953875355	0.07486231758458228	0.09097062454043334	0.09725855169698464	0.09444194912368625	0.07024332593605376	0.08302288415931207	0.0761586477613006	0.08086933738253596	0.08178450256735235	0.08933598839778481	0.09096710566073582	0.09015154702926031	0.09015154702926031	0.09015154702926031	0.09015154702926031	0.09015154702926031	0.09015154702926031	0.09015154702926031	0.09015154702926031	0.09015154702926031	0.09015154702926031	0.09015154702926031	0.09015154702926031	0.09015154702926031	0.09015154702926031	0.09015154702926031	0.09015154702926031	0.09015154702926031	0.09015154702926031	0.09015154702926031	0.09015154702926031	0.09015154702926031	0.09015154702926031	0.09015154702926031	0.09015154702926031	0.09015154702926031	0.09015154702926031	0.09015154702926031	0.09015154702926031	0.09015154702926031	0.09015154702926031	0.09015154702926031	0.09015154702926031
0.12042558981574772	0.09567069449810431	0.08398777237743013	0.09706799908002023	0.08788324342322035	0.08552559219324948	0.10283689772562896	0.09946136938003151	0.09545940400778843	0.08373078333141151	0.0712349501607252	0.08576890919739281	0.11726770415315141	0.09931823372726217	0.10358313221165215	0.09836392802094289	0.09305856276103762	0.08926146677712912	0.09618270015640423	0.08424436267042121	0.10129169976369892	0.08781015797659307	0.11694840919188783	0.11462333231585184	0.07395491695237388	0.10278043455866018	0.07489601921332584	0.10451006603867999	0.0860620392475353	0.09528605264310766	0.09528605264310766	0.09528605264310766	0.09528605264310766	0.09528605264310766	0.09528605264310766	0.09528605264310766	0.09528605264310766	0.09528605264310766	0.09528605264310766	0.09528605264310766	0.09528605264310766	0.09528605264310766	0.09528605264310766	0.09528605264310766	0.09528605264310766	0.09528605264310766	0.09528605264310766	0.09528605264310766	0.09528605264310766	0.09528605264310766
0.10734727704317742	0.12053185633635212	0.10479978852948625	0.0857567361125072	0.08004160481406872	0.13476780082126502	0.1168438841436102	0.10280784014334678	0.11726848925543037	0.11201936234954872	0.13361449544450363	0.15377200118741496	0.11879977228699222	0.10749937079773987	0.14162258841676156	0.13192784944512476	0.12361708215815884	0.10049208203557473	0.11490392643258991	0.1019772614181383	0.13382380011661896	0.12228141894854677	0.12805260953258285	0.12805260953258285	0.12805260953258285	0.12805260953258285	0.12805260953258285	0.12805260953258285	0.12805260953258285	0.12805260953258285	0.12805260953258285	0.12805260953258285	0.12805260953258285	0.12805260953258285	0.12805260953258285	0.12805260953258285	0.12805260953258285	0.12805260953258285	0.12805260953258285	0.12805260953258285	0.12805260953258285	0.12805260953258285	0.12805260953258285	0.12805260953258285	0.12805260953258285	0.12805260953258285	0.12805260953258285	0.12805260953258285	0.12805260953258285	0.12805260953258285
0.10221710920021093	0.08806093125011301	0.0858035377408452	0.10235913272667804	0.09619293878839352	0.11502482105146682	0.07812745624928916	0.08783524496411246	0.08877839781922041	0.0918531313112518	0.10484726540604068	0.10034452931807186	0.09597565076113618	0.08802217894033172	0.11141911557286775	0.07829111202427484	0.08775037024833252	0.09531978535525443	0.07804219514549332	0.07826974996580893	0.0901337031632247	0.09003488310675627	0.0894810721256677	0.08722853968605984	0.08333340795801507	0.08152696266887627	0.08243018531344568	0.08243018531344568	0.08243018531344568	0.08243018531344568	0.08243018531344568	0.08243018531344568	0.08243018531344568	0.08243018531344568	0.08243018531344568	0.08243018531344568	0.08243018531344568	0.08243018531344568	0.08243018531344568	0.08243018531344568	0.08243018531344568	0.08243018531344568	0.08243018531344568	0.08243018531344568	0.08243018531344568	0.08243018531344568	0.08243018531344568	0.08243018531344568	0.08243018531344568	0.08243018531344568
0.11849896414442461	0.09016119423852036	0.09270363045981694	0.09081616703429489	0.10540519240083887	0.11660608011281162	0.11461514670372153	0.12391820645653227	0.10399896638961573	0.09684295260546258	0.08783768474412873	0.09351067914535849	0.10840554122634168	0.13007743918539202	0.11166995598071841	0.11106928278895234	0.10525111832009573	0.09937392940799768	0.10759142785327151	0.11877872646368763	0.11226039451577562	0.11813258675029047	0.08672505300407563	0.1352519136814499	0.11098848334276275	0.11098848334276275	0.11098848334276275	0.11098848334276275	0.11098848334276275	0.11098848334276275	0.11098848334276275	0.11098848334276275	0.11098848334276275	0.11098848334276275	0.11098848334276275	0.11098848334276275	0.11098848334276275	0.11098848334276275	0.11098848334276275	0.11098848334276275	0.11098848334276275	0.11098848334276275	0.11098848334276275	0.11098848334276275	0.11098848334276275	0.11098848334276275	0.11098848334276275	0.11098848334276275	0.11098848334276275	0.11098848334276275
0.09382580091431818	0.09501161162600577	0.07609845457824586	0.0766513405823699	0.10725674787914077	0.10232404149157721	0.09950151499619347	0.09728416930707452	0.0923525189189297	0.09976110647524823	0.1004189458351462	0.07165359006907623	0.11054471620413642	0.08289035142274077	0.1022969425196837	0.10303840394624983	0.08274834968766523	0.09978181754099354	0.07519445839880577	0.09514034983284317	0.08604730165126814	0.10620389870140776	0.08514678343550951	0.09808249446628169	0.09161463895089558	0.09161463895089558	0.09161463895089558	0.09161463895089558	0.09161463895089558	0.09161463895089558	0.09161463895089558	0.09161463895089558	0.09161463895089558	0.09161463895089558	0.09161463895089558	0.09161463895089558	0.09161463895089558	0.09161463895089558	0.09161463895089558	0.09161463895089558	0.09161463895089558	0.09161463895089558	0.09161463895089558	0.09161463895089558	0.09161463895089558	0.09161463895089558	0.09161463895089558	0.09161463895089558	0.09161463895089558	0.09161463895089558
0.06020517205400058	0.04473009946519085	0.05587255784532445	0.046266164008741395	0.05588021688838611	0.046624991110112424	0.047322035949620936	0.049098098201203866	0.053887497420938894	0.04841860237407373	0.07331679590716701	0.04626647688712005	0.050238028807006785	0.05982741457693591	0.05846383484004747	0.05452811805844995	0.03792758206101408	0.07648437934275758	0.04124120375037075	0.05511633980520586	0.05924105564289203	0.07562796202210623	0.03872098639076988	0.05717447420643806	0.05717447420643806	0.05717447420643806	0.05717447420643806	0.05717447420643806	0.05717447420643806	0.05717447420643806	0.05717447420643806	0.05717447420643806	0.05717447420643806	0.05717447420643806	0.05717447420643806	0.05717447420643806	0.05717447420643806	0.05717447420643806	0.05717447420643806	0.05717447420643806	0.05717447420643806	0.05717447420643806	0.05717447420643806	0.05717447420643806	0.05717447420643806	0.05717447420643806	0.05717447420643806	0.05717447420643806	0.05717447420643806	0.05717447420643806
0.09526115574282722	0.07943603642728761	0.07002772183191544	0.07834801883217168	0.08546411929802135	0.08548391451559545	0.058438633618569366	0.08372130649944559	0.09870935859472264	0.0970871774405065	0.07819547911774982	0.07678051497248083	0.0732174353126113	0.07679933234437473	0.08106264794919678	0.1013612593831114	0.08062304212550349	0.07453312089872285	0.07550113088860623	0.060956324301714354	0.07983133526802068	0.07617280506585905	0.0858270623499708	0.09774497768293182	0.09178602001645131	0.09178602001645131	0.09178602001645131	0.09178602001645131	0.09178602001645131	0.09178602001645131	0.09178602001645131	0.09178602001645131	0.09178602001645131	0.09178602001645131	0.09178602001645131	0.09178602001645131	0.09178602001645131	0.09178602001645131	0.09178602001645131	0.09178602001645131	0.09178602001645131	0.09178602001645131	0.09178602001645131	0.09178602001645131	0.09178602001645131	0.09178602001645131	0.09178602001645131	0.09178602001645131	0.09178602001645131	0.09178602001645131
0.07018905221909848	0.0941142893706685	0.07289241760410001	0.09503785854514454	0.08733260418275779	0.09287195734673304	0.08076204225911132	0.08194160223987176	0.09022814423355068	0.09734930615918719	0.08069051414845611	0.09003633165009285	0.08704076443026017	0.07849660102060471	0.0829479404262427	0.08853070151232209	0.08367528506507155	0.08203444901394429	0.08070512765101764	0.08013853181000456	0.09192994546274781	0.0749664744424506	0.08002151675756598	0.08465580768251003	0.10534152947488001	0.08770432588641229	0.06860199004662469	0.08357534714957661	0.07463937406718954	0.06722158249650531	0.07093047828184741	0.07093047828184741	0.07093047828184741	0.07093047828184741	0.07093047828184741	0.07093047828184741	0.07093047828184741	0.07093047828184741	0.07093047828184741	0.07093047828184741	0.07093047828184741	0.07093047828184741	0.07093047828184741	0.07093047828184741	0.07093047828184741	0.07093047828184741	0.07093047828184741	0.07093047828184741	0.07093047828184741	0.07093047828184741
0.07462846452826671	0.09035635565430881	0.06887386009078637	0.05697283994746447	0.054459672968784845	0.06524803090836946	0.08358335688967315	0.082708278393534	0.08015747025066389	0.08048954017652396	0.07233567499186802	0.0727953703098246	0.07904173509735916	0.0743416485023907	0.08025171402026272	0.08860162058771402	0.08592761548230209	0.06293910755507813	0.07757578725303735	0.0693917736536937	0.057049435188532074	0.06484276203123221	0.07809122750620331	0.07875851595035023	0.058903101809021675	0.07041119597678791	0.06430504948613629	0.07360664805624753	0.08142059887798522	0.07606435570599018	0.0870637276752301	0.08156404169061014	0.08156404169061014	0.08156404169061014	0.08156404169061014	0.08156404169061014	0.08156404169061014	0.08156404169061014	0.08156404169061014	0.08156404169061014	0.08156404169061014	0.08156404169061014	0.08156404169061014	0.08156404169061014	0.08156404169061014	0.08156404169061014	0.08156404169061014	0.08156404169061014	0.08156404169061014	0.08156404169061014
0.0842216229892984	0.07396918599325672	0.0701808103657511	0.06218023555894499	0.06884031637455541	0.07502683368575294	0.0784706442109963	0.07572150495905536	0.08432405488931304	0.08268456684322256	0.0746394852115746	0.09044255292245189	0.08564150333223665	0.0795186359162439	0.07238922342050273	0.09300844659954875	0.08787969018066587	0.09928492285486275	0.12718138124588146	0.09626274896476678	0.1051969251711436	0.09773486109448452	0.10438244639838512	0.10563891299138338	0.08737866539432994	0.10310749867348515	0.12136016021723856	0.1137328853201846	0.09861328167509506	0.09387416897013831	0.09624372532261669	0.09624372532261669	0.09624372532261669	0.09624372532261669	0.09624372532261669	0.09624372532261669	0.09624372532261669	0.09624372532261669	0.09624372532261669	0.09624372532261669	0.09624372532261669	0.09624372532261669	0.09624372532261669	0.09624372532261669	0.09624372532261669	0.09624372532261669	0.09624372532261669	0.09624372532261669	0.09624372532261669	0.09624372532261669
0.09843710307724755	0.0801414033572988	0.08090991200772456	0.06901645735037429	0.06460718373657419	0.08076560039165258	0.06949625827158716	0.08195680155947349	0.06660927979908618	0.08280643077846715	0.10576328352575745	0.08192650423959848	0.07004923657082944	0.0872937485620301	0.0616945936527403	0.09980648688143828	0.09682003539750625	0.07353971850938351	0.08548595636734616	0.08868043745940435	0.08708319691337527	0.08708319691337527	0.08708319691337527	0.08708319691337527	0.08708319691337527	0.08708319691337527	0.08708319691337527	0.08708319691337527	0.08708319691337527	0.08708319691337527	0.08708319691337527	0.08708319691337527	0.08708319691337527	0.08708319691337527	0.08708319691337527	0.08708319691337527	0.08708319691337527	0.08708319691337527	0.08708319691337527	0.08708319691337527	0.08708319691337527	0.08708319691337527	0.08708319691337527	0.08708319691337527	0.08708319691337527	0.08708319691337527	0.08708319691337527	0.08708319691337527	0.08708319691337527	0.08708319691337527
0.10098656660392523	0.10083067283151541	0.09660438769703616	0.093340106824613	0.10684639618115852	0.0924317189510253	0.12019858748873695	0.11680094508899509	0.11476091904828682	0.11358981881754517	0.09521354438705175	0.11085207116456894	0.10054822903747751	0.0890494828644947	0.08268171286482093	0.10156733665785428	0.10319658896864461	0.10617307575988741	0.0874712585235946	0.08408576483324266	0.13736900250518608	0.09082141632140327	0.10338728840206547	0.08624182935542479	0.10242182848747232	0.13088775109391787	0.09549316199710962	0.11319045654551374	0.11319045654551374	0.11319045654551374	0.11319045654551374	0.11319045654551374	0.11319045654551374	0.11319045654551374	0.11319045654551374	0.11319045654551374	0.11319045654551374	0.11319045654551374	0.11319045654551374	0.11319045654551374	0.11319045654551374	0.11319045654551374	0.11319045654551374	0.11319045654551374	0.11319045654551374	0.11319045654551374	0.11319045654551374	0.11319045654551374	0.11319045654551374	0.11319045654551374
0.06613300793005757	0.07380196623624813	0.07775961730935882	0.0687477872455179	0.06074016344390839	0.055478318057616355	0.06668966560322877	0.06940913440617266	0.06116314358089171	0.07063390494895018	0.06836039975167846	0.08770412466770951	0.06794894091627625	0.058835891520920516	0.07578994411264854	0.0770453886887891	0.07033791570610343	0.06593301137649352	0.06207933621855919	0.060654004373490354	0.06672678884019263	0.06033826398489727	0.07968837546108079	0.0765262126137707	0.09217017598378753	0.08803068240118304	0.0695654496025732	0.08168197754457049	0.07853260688265505	0.08271472650887786	0.07868943115886402	0.07159262633319868	0.07514102874603136	0.07514102874603136	0.07514102874603136	0.07514102874603136	0.07514102874603136	0.07514102874603136	0.07514102874603136	0.07514102874603136	0.07514102874603136	0.07514102874603136	0.07514102874603136	0.07514102874603136	0.07514102874603136	0.07514102874603136	0.07514102874603136	0.07514102874603136	0.07514102874603136	0.07514102874603136
0.3625905369913599	0.15465855274126553	0.16796433797922405	0.24595023107946842	0.24985235338614323	0.4036482997889038	0.5898531985983182	0.28381661270120456	0.3242178885079302	0.22180053351335835	0.41428395021054315	0.29239065402095776	0.19206961419685908	0.2994451317120045	0.35595035617975573	0.3276977439458801	0.3276977439458801	0.3276977439458801	0.3276977439458801	0.3276977439458801	0.3276977439458801	0.3276977439458801	0.3276977439458801	0.3276977439458801	0.3276977439458801	0.3276977439458801	0.3276977439458801	0.3276977439458801	0.3276977439458801	0.3276977439458801	0.3276977439458801	0.3276977439458801	0.3276977439458801	0.3276977439458801	0.3276977439458801	0.3276977439458801	0.3276977439458801	0.3276977439458801	0.3276977439458801	0.3276977439458801	0.3276977439458801	0.3276977439458801	0.3276977439458801	0.3276977439458801	0.3276977439458801	0.3276977439458801	0.3276977439458801	0.3276977439458801	0.3276977439458801	0.3276977439458801
0.10319563250694667	0.07607470027567641	0.07239532329393344	0.07859812568248675	0.08048001810093594	0.08821216383917709	0.07376851627029764	0.07893903215679793	0.06746153557006743	0.08565081338038047	0.07241359185029987	0.07378834602044941	0.08063619852919507	0.09451271380211808	0.08406876478036515	0.08881121520602772	0.07584525125374483	0.08798364143744355	0.09110616441873438	0.08591137690357419	0.0681818540911195	0.06989422497354912	0.1033025047995759	0.07249100233108123	0.08789675356532857	0.08789675356532857	0.08789675356532857	0.08789675356532857	0.08789675356532857	0.08789675356532857	0.08789675356532857	0.08789675356532857	0.08789675356532857	0.08789675356532857	0.08789675356532857	0.08789675356532857	0.08789675356532857	0.08789675356532857	0.08789675356532857	0.08789675356532857	0.08789675356532857	0.08789675356532857	0.08789675356532857	0.08789675356532857	0.08789675356532857	0.08789675356532857	0.08789675356532857	0.08789675356532857	0.08789675356532857	0.08789675356532857
0.09498404176039636	0.16785662032480742	0.10483953654767274	0.13842839811677202	0.1272403420947616	0.1505023206318749	0.12138318509781734	0.13420710318842263	0.12591568887970078	0.158334368234037	0.11373618098273489	0.09661413642431065	0.1685246567403223	0.13678167789840953	0.13863995963775833	0.14085229559732684	0.15035777862477673	0.14383260244033166	0.14889521766047714	0.17711166044695995	0.16227881953928927	0.14569104737973465	0.15391883986177143	0.17239479129846666	0.16315681558011905	0.16315681558011905	0.16315681558011905	0.16315681558011905	0.16315681558011905	0.16315681558011905	0.16315681558011905	0.16315681558011905	0.16315681558011905	0.16315681558011905	0.16315681558011905	0.16315681558011905	0.16315681558011905	0.16315681558011905	0.16315681558011905	0.16315681558011905	0.16315681558011905	0.16315681558011905	0.16315681558011905	0.16315681558011905	0.16315681558011905	0.16315681558011905	0.16315681558011905	0.16315681558011905	0.16315681558011905	0.16315681558011905
0.10978722461841782	0.09134812932348647	0.08921323566052157	0.07685468840920164	0.1095349126445416	0.11000814760180057	0.08212306826783236	0.12537169872609136	0.0861061889410423	0.11560851218577767	0.08864064942086332	0.07934073828469132	0.09854690169534457	0.12551163607202892	0.11131727412190626	0.09989438552663174	0.14794634629865994	0.13580837499203632	0.1260437941921127	0.11374391482393513	0.13173113237814452	0.11084917194076821	0.11611621741554116	0.13082789316942625	0.10429374483422567	0.11326250057472768	0.11178164126732906	0.10821547491230377	0.09491045479088231	0.13125493156812013	0.11308269317950122	0.11308269317950122	0.11308269317950122	0.11308269317950122	0.11308269317950122	0.11308269317950122	0.11308269317950122	0.11308269317950122	0.11308269317950122	0.11308269317950122	0.11308269317950122	0.11308269317950122	0.11308269317950122	0.11308269317950122	0.11308269317950122	0.11308269317950122	0.11308269317950122	0.11308269317950122	0.11308269317950122	0.11308269317950122
0.062416580052298665	0.06382491947404144	0.07535365902357348	0.07764671085808296	0.07700425751549726	0.07882278912994088	0.071275833473752	0.0798424566091902	0.06792905638364878	0.0721076399403024	0.09427927326346593	0.08584125818240981	0.12554023716306173	0.10569074767273577	0.10569074767273577	0.10569074767273577	0.10569074767273577	0.10569074767273577	0.10569074767273577	0.10569074767273577	0.10569074767273577	0.10569074767273577	0.10569074767273577	0.10569074767273577	0.10569074767273577	0.10569074767273577	0.10569074767273577	0.10569074767273577	0.10569074767273577	0.10569074767273577	0.10569074767273577	0.10569074767273577	0.10569074767273577	0.10569074767273577	0.10569074767273577	0.10569074767273577	0.10569074767273577	0.10569074767273577	0.10569074767273577	0.10569074767273577	0.10569074767273577	0.10569074767273577	0.10569074767273577	0.10569074767273577	0.10569074767273577	0.10569074767273577	0.10569074767273577	0.10569074767273577	0.10569074767273577	0.10569074767273577
0.132911563770013	0.09829325859517128	0.14886297184189384	0.09559039803222659	0.11283328486437197	0.08922584932031438	0.09285180353491981	0.08415161172592649	0.11712225879580913	0.11065314095076025	0.10612743683514474	0.11371910441490655	0.10760610822550026	0.12277806810001517	0.11240715650569805	0.09394622300271543	0.0845518722235175	0.14559311717075998	0.1166568619576204	0.0989482013270007	0.1075243821714405	0.10354184434924549	0.08641472842259355	0.06815025494877462	0.1143534747353565	0.09125186484206557	0.09125186484206557	0.09125186484206557	0.09125186484206557	0.09125186484206557	0.09125186484206557	0.09125186484206557	0.09125186484206557	0.09125186484206557	0.09125186484206557	0.09125186484206557	0.09125186484206557	0.09125186484206557	0.09125186484206557	0.09125186484206557	0.09125186484206557	0.09125186484206557	0.09125186484206557	0.09125186484206557	0.09125186484206557	0.09125186484206557	0.09125186484206557	0.09125186484206557	0.09125186484206557	0.09125186484206557
0.08493541136945842	0.08458310619325196	0.06924270603675409	0.06275847547342547	0.07298598944834671	0.06800325469450576	0.07437797075751823	0.08065217550809357	0.08591834187436581	0.08417078628196932	0.08295956040540813	0.07869295095505932	0.08209345574790351	0.104997423637383	0.07318237124467149	0.09289270538919048	0.07609725519134673	0.0915171591232888	0.07647353860242669	0.07467069303236358	0.07147406513026745	0.08109770509753812	0.07724651627277167	0.08318455917338534	0.07684471487896329	0.18890712187017988	0.13287591837457158	0.13287591837457158	0.13287591837457158	0.13287591837457158	0.13287591837457158	0.13287591837457158	0.13287591837457158	0.13287591837457158	0.13287591837457158	0.13287591837457158	0.13287591837457158	0.13287591837457158	0.13287591837457158	0.13287591837457158	0.13287591837457158	0.13287591837457158	0.13287591837457158	0.13287591837457158	0.13287591837457158	0.13287591837457158	0.13287591837457158	0.13287591837457158	0.13287591837457158	0.13287591837457158
0.13879488548812413	0.14455090956216973	0.12478597582210627	0.1878526768039328	0.1745164864940708	0.15649039091322867	0.1626866589921154	0.1644413567528409	0.19044041167073905	0.17958131255079887	0.19076814064209383	0.19006101206331566	0.13850961453830307	0.20782987788056753	0.2175197169060552	0.17922968366886763	0.2238067323741249	0.21138587039272372	0.2176518368766696	0.22150388535842522	0.28810854924450546	0.1992023622001735	0.22949869295442776	0.2613539973948627	0.1941038470769969	0.17787626258695768	0.18599005483197728	0.18599005483197728	0.18599005483197728	0.18599005483197728	0.18599005483197728	0.18599005483197728	0.18599005483197728	0.18599005483197728	0.18599005483197728	0.18599005483197728	0.18599005483197728	0.18599005483197728	0.18599005483197728	0.18599005483197728	0.18599005483197728	0.18599005483197728	0.18599005483197728	0.18599005483197728	0.18599005483197728	0.18599005483197728	0.18599005483197728	0.18599005483197728	0.18599005483197728	0.18599005483197728
0.06429703294755865	0.056134135604089135	0.06432489556000535	0.06338454766535788	0.053430052196543024	0.06844281003760684	0.06058276269695083	0.05447142392600289	0.06403931774291581	0.058345019955051446	0.0585741065146556	0.06618449664886175	0.06541912761433163	0.07104556666739797	0.06316404103129813	0.06451268181509519	0.060714853020391535	0.06378116864412184	0.061084318925463885	0.055064306405848085	0.07255222448307971	0.06058596662163287	0.058701430982594116	0.061110079199694	0.07475863976509965	0.06934504096406387	0.07205184036458176	0.07205184036458176	0.07205184036458176	0.07205184036458176	0.07205184036458176	0.07205184036458176	0.07205184036458176	0.07205184036458176	0.07205184036458176	0.07205184036458176	0.07205184036458176	0.07205184036458176	0.07205184036458176	0.07205184036458176	0.07205184036458176	0.07205184036458176	0.07205184036458176	0.07205184036458176	0.07205184036458176	0.07205184036458176	0.07205184036458176	0.07205184036458176	0.07205184036458176	0.07205184036458176
0.12002141881653992	0.09994139724070147	0.09466199910439127	0.0965102934080035	0.07936733662790046	0.09385841123945199	0.10228618858613263	0.09908053186202427	0.0987068509989015	0.08712696223727646	0.10082786099733379	0.10605998248755341	0.10466869056286685	0.09239455541076479	0.12360863710511692	0.10800432492373087	0.11514871471277499	0.10138249656891028	0.10705362286885149	0.07601612439712915	0.10466767465803237	0.10129351365333919	0.10565547841574154	0.1316187112666954	0.10894224098763393	0.12028047612716466	0.12028047612716466	0.12028047612716466	0.12028047612716466	0.12028047612716466	0.12028047612716466	0.12028047612716466	0.12028047612716466	0.12028047612716466	0.12028047612716466	0.12028047612716466	0.12028047612716466	0.12028047612716466	0.12028047612716466	0.12028047612716466	0.12028047612716466	0.12028047612716466	0.12028047612716466	0.12028047612716466	0.12028047612716466	0.12028047612716466	0.12028047612716466	0.12028047612716466	0.12028047612716466	0.12028047612716466
0.17825479506578953	0.12485381475828176	0.13992853248366222	0.15221597989175067	0.14346416198637515	0.13556247641458563	0.14778057666818545	0.13454802900812518	0.12289645511228225	0.1395994629182666	0.13588204372027818	0.1419205721949196	0.12840489176103226	0.13752784757807557	0.12409095858630292	0.16240718462227743	0.11714676467502115	0.11162537329782489	0.1578662760402697	0.11601137040241179	0.12133621693095593	0.12384415256336063	0.11012479193513343	0.13869071814915182	0.158848279713937	0.14876949893154442	0.14876949893154442	0.14876949893154442	0.14876949893154442	0.14876949893154442	0.14876949893154442	0.14876949893154442	0.14876949893154442	0.14876949893154442	0.14876949893154442	0.14876949893154442	0.14876949893154442	0.14876949893154442	0.14876949893154442	0.14876949893154442	0.14876949893154442	0.14876949893154442	0.14876949893154442	0.14876949893154442	0.14876949893154442	0.14876949893154442	0.14876949893154442	0.14876949893154442	0.14876949893154442	0.14876949893154442
0.06779612257706005	0.07093743354158975	0.06984746124198532	0.06045428736917982	0.07436534701089094	0.07432325123829572	0.07680732136860412	0.08423966857370346	0.07841927061469638	0.06412654889520691	0.06720847657076026	0.08307717699998544	0.08993577838626138	0.07457888634104431	0.08353615674061704	0.06541068031551735	0.06700110411088711	0.07240505236284271	0.0700516550750474	0.06378120552581831	0.06948676104037514	0.06723187188351742	0.07023016883919249	0.07072182899966219	0.07850400290871588	0.07461291595418905	0.07461291595418905	0.07461291595418905	0.07461291595418905	0.07461291595418905	0.07461291595418905	0.07461291595418905	0.07461291595418905	0.07461291595418905	0.07461291595418905	0.07461291595418905	0.07461291595418905	0.07461291595418905	0.07461291595418905	0.07461291595418905	0.07461291595418905	0.07461291595418905	0.07461291595418905	0.07461291595418905	0.07461291595418905	0.07461291595418905	0.07461291595418905	0.07461291595418905	0.07461291595418905	0.07461291595418905
0.12488465122929482	0.15730964663338037	0.11617488263800975	0.13151737276241193	0.13113701674672043	0.14387030269618556	0.11790348182805416	0.12016458321073559	0.12054039161433881	0.11792723601571568	0.1345499234499071	0.11408015203991619	0.11115800726794695	0.10392550268901908	0.11001336842145526	0.11168075679168052	0.1012662380936562	0.12828360996684127	0.12929873542379383	0.12666792931988988	0.12798333237184184	0.12798333237184184	0.12798333237184184	0.12798333237184184	0.12798333237184184	0.12798333237184184	0.12798333237184184	0.12798333237184184	0.12798333237184184	0.12798333237184184	0.12798333237184184	0.12798333237184184	0.12798333237184184	0.12798333237184184	0.12798333237184184	0.12798333237184184	0.12798333237184184	0.12798333237184184	0.12798333237184184	0.12798333237184184	0.12798333237184184	0.12798333237184184	0.12798333237184184	0.12798333237184184	0.12798333237184184	0.12798333237184184	0.12798333237184184	0.12798333237184184	0.12798333237184184	0.12798333237184184
0.07915499948948829	0.06072068396199818	0.052594310502632774	0.06907108501037819	0.057661558359353694	0.05069657037842676	0.059356499480858846	0.058122046831603866	0.05693328653223388	0.05513110159424091	0.04642333399684163	0.05159854979680859	0.05618789103833322	0.06375326376088084	0.05956244709996403	0.0643796790890521	0.047303008147815996	0.07366199804356759	0.0549337659379425	0.0759792024448477	0.06545648419139509	0.06545648419139509	0.06545648419139509	0.06545648419139509	0.06545648419139509	0.06545648419139509	0.06545648419139509	0.06545648419139509	0.06545648419139509	0.06545648419139509	0.06545648419139509	0.06545648419139509	0.06545648419139509	0.06545648419139509	0.06545648419139509	0.06545648419139509	0.06545648419139509	0.06545648419139509	0.06545648419139509	0.06545648419139509	0.06545648419139509	0.06545648419139509	0.06545648419139509	0.06545648419139509	0.06545648419139509	0.06545648419139509	0.06545648419139509	0.06545648419139509	0.06545648419139509	0.06545648419139509
0.1603911028866366	0.147887564769918	0.12379197659322595	0.17522007519424937	0.15514384677963222	0.1307920228583446	0.1439850893719393	0.1859791690165613	0.16768107801433016	0.15614495825561592	0.1497248298647882	0.15654793106426174	0.23604607170719882	0.25963525437407303	0.1599129820108572	0.15743684281898812	0.2030994797193308	0.19746185034784003	0.15470568542748003	0.20913565922136668	0.17382495272561632	0.2356604066733028	0.188046795525637	0.21376779091588852	0.1962649989066842	0.20225962069344566	0.16206435650320797	0.18216198859832683	0.18216198859832683	0.18216198859832683	0.18216198859832683	0.18216198859832683	0.18216198859832683	0.18216198859832683	0.18216198859832683	0.18216198859832683	0.18216198859832683	0.18216198859832683	0.18216198859832683	0.18216198859832683	0.18216198859832683	0.18216198859832683	0.18216198859832683	0.18216198859832683	0.18216198859832683	0.18216198859832683	0.18216198859832683	0.18216198859832683	0.18216198859832683	0.18216198859832683
0.09567590712316043	0.10766959191768691	0.09443374591776706	0.12012479082648071	0.11552426006045498	0.09982991253509584	0.09322318100551125	0.10828591817984998	0.11281707984989993	0.08843830199705927	0.10421514074654961	0.11028213069290034	0.10611336669128205	0.09104107368221065	0.10486489700786207	0.12396426591718748	0.10062026508022183	0.10800007799407321	0.11547192240555146	0.12074637696836457	0.11216333274070378	0.11651786150902804	0.11804390067389181	0.1315882809961446	0.12481609083501821	0.12481609083501821	0.12481609083501821	0.12481609083501821	0.12481609083501821	0.12481609083501821	0.12481609083501821	0.12481609083501821	0.12481609083501821	0.12481609083501821	0.12481609083501821	0.12481609083501821	0.12481609083501821	0.12481609083501821	0.12481609083501821	0.12481609083501821	0.12481609083501821	0.12481609083501821	0.12481609083501821	0.12481609083501821	0.12481609083501821	0.12481609083501821	0.12481609083501821	0.12481609083501821	0.12481609083501821	0.12481609083501821
0.10693416565053514	0.11168453651520587	0.0995518587786058	0.10496873627065086	0.11749808949069919	0.08560267314774588	0.11272871719492648	0.11133238322859199	0.1208114035076928	0.10596351489529832	0.07961333798692682	0.09699474462015172	0.10417862213874254	0.13007333443681843	0.08656793333385841	0.10581349632153926	0.10914434551940164	0.10947116785528377	0.0817842410694284	0.08221217722427102	0.11739289938271674	0.10673849756286848	0.11770728861938302	0.11654114012633982	0.10937033458436671	0.13296673217580976	0.12116853338008822	0.12116853338008822	0.12116853338008822	0.12116853338008822	0.12116853338008822	0.12116853338008822	0.12116853338008822	0.12116853338008822	0.12116853338008822	0.12116853338008822	0.12116853338008822	0.12116853338008822	0.12116853338008822	0.12116853338008822	0.12116853338008822	0.12116853338008822	0.12116853338008822	0.12116853338008822	0.12116853338008822	0.12116853338008822	0.12116853338008822	0.12116853338008822	0.12116853338008822	0.12116853338008822
0.21302869431592142	0.12138834418797374	0.11011049295467752	0.09983696580318382	0.11881531434718345	0.08995536085276028	0.08852822322930863	0.07817740968545955	0.1121637419296387	0.15239953518933458	0.10329863916123308	0.0939139503511404	0.13891766084228294	0.062400996494102426	0.10840891259195774	0.10054130221852074	0.1348948395454125	0.15269908034070068	0.09817395039256971	0.09495372814413346	0.13288550648055503	0.1850820082471365	0.10873240482926484	0.14690720653820066	0.14690720653820066	0.14690720653820066	0.14690720653820066	0.14690720653820066	0.14690720653820066	0.14690720653820066	0.14690720653820066	0.14690720653820066	0.14690720653820066	0.14690720653820066	0.14690720653820066	0.14690720653820066	0.14690720653820066	0.14690720653820066	0.14690720653820066	0.14690720653820066	0.14690720653820066	0.14690720653820066	0.14690720653820066	0.14690720653820066	0.14690720653820066	0.14690720653820066	0.14690720653820066	0.14690720653820066	0.14690720653820066	0.14690720653820066
0.08394656942648696	0.08157129453552585	0.08777955410149435	0.10552310973531476	0.08850633274998487	0.08211723761836852	0.08399299457765233	0.09321498278452332	0.08699754520238187	0.10433762509943285	0.09687202730250657	0.09875336875668726	0.08808597519021188	0.09102806324944263	0.07465103482120033	0.09712334932321831	0.08989729769641801	0.09058811547812744	0.08968219126330741	0.07937680247290037	0.09817769389735899	0.08877724818512968	0.08877724818512968	0.08877724818512968	0.08877724818512968	0.08877724818512968	0.08877724818512968	0.08877724818512968	0.08877724818512968	0.08877724818512968	0.08877724818512968	0.08877724818512968	0.08877724818512968	0.08877724818512968	0.08877724818512968	0.08877724818512968	0.08877724818512968	0.08877724818512968	0.08877724818512968	0.08877724818512968	0.08877724818512968	0.08877724818512968	0.08877724818512968	0.08877724818512968	0.08877724818512968	0.08877724818512968	0.08877724818512968	0.08877724818512968	0.08877724818512968	0.08877724818512968
0.0841658535378721	0.06686671325643735	0.07232977569470113	0.075711511970655	0.06540767347307908	0.08491578172745576	0.07071304137708338	0.08070000797681579	0.07177884999415544	0.08220342869834726	0.06678916966043509	0.08238467730518399	0.06949425956443608	0.07408772397918707	0.07748843812063987	0.07739384200004835	0.08452388107832672	0.07809665820466705	0.06545901216107197	0.0675333757126559	0.07599974417901646	0.07088884088371451	0.07527516917730746	0.07490561408282032	0.0710381580978725	0.07526006257436771	0.07117058710311562	0.08147468664005439	0.07677580125041872	0.06970491974437447	0.0640145276843154	0.07163585927892331	0.11698167036031448	0.0943087648196189	0.0943087648196189	0.0943087648196189	0.0943087648196189	0.0943087648196189	0.0943087648196189	0.0943087648196189	0.0943087648196189	0.0943087648196189	0.0943087648196189	0.0943087648196189	0.0943087648196189	0.0943087648196189	0.0943087648196189	0.0943087648196189	0.0943087648196189	0.0943087648196189
0.09477209473488304	0.09178728426543825	0.08389754687284526	0.08890219905188906	0.1007788190896438	0.08479792515857311	0.084015381794565	0.09762351186470879	0.08587416132284503	0.09710863915430915	0.09522671969385273	0.10144457004522757	0.09256686523848683	0.08710243005038197	0.09617349138635313	0.09173941627422885	0.09085741329604934	0.09726321605193762	0.09879051999357366	0.09235785414074556	0.06302465710355136	0.09644131346640956	0.08354628935263896	0.09085944952622411	0.08492681844320388	0.0820141611394933	0.08083594640684337	0.08732957082388776	0.0924879938254957	0.08194004942651754	0.0882204356780021	0.11689000774361578	0.08564827753339424	0.101269142638505	0.101269142638505	0.101269142638505	0.101269142638505	0.101269142638505	0.101269142638505	0.101269142638505	0.101269142638505	0.101269142638505	0.101269142638505	0.101269142638505	0.101269142638505	0.101269142638505	0.101269142638505	0.101269142638505	0.101269142638505	0.101269142638505
0.10835216151054815	0.10364248803359437	0.09961868656392273	0.08857088748786177	0.09335113932922891	0.07921455272797483	0.07326295784859345	0.0824290127650264	0.08278412125294071	0.10167028355374674	0.09552841109776367	0.0944343395526199	0.10595874617882807	0.11239362030296478	0.10395173521646622	0.08354277405865407	0.07598645824578941	0.08967038367033829	0.07073971135961106	0.08979313323760421	0.09115756853137884	0.09047535088449153	0.09047535088449153	0.09047535088449153	0.09047535088449153	0.09047535088449153	0.09047535088449153	0.09047535088449153	0.09047535088449153	0.09047535088449153	0.09047535088449153	0.09047535088449153	0.09047535088449153	0.09047535088449153	0.09047535088449153	0.09047535088449153	0.09047535088449153	0.09047535088449153	0.09047535088449153	0.09047535088449153	0.09047535088449153	0.09047535088449153	0.09047535088449153	0.09047535088449153	0.09047535088449153	0.09047535088449153	0.09047535088449153	0.09047535088449153	0.09047535088449153	0.09047535088449153
0.07961305535254135	0.06058565638480385	0.05393631183847392	0.06440527638685208	0.05221790755677548	0.06481909398542571	0.06256526521955917	0.052643659310050016	0.06557450693019519	0.06237388744351415	0.06275254316152978	0.06672177235447485	0.05482143159518912	0.06529133584855384	0.067576145986942	0.050970826929742766	0.06290083814823919	0.07131937846124638	0.05679089056130327	0.0628650940889509	0.04508960084286884	0.07721773475269651	0.06050150669382081	0.06113788328858156	0.060819694991201184	0.060819694991201184	0.060819694991201184	0.060819694991201184	0.060819694991201184	0.060819694991201184	0.060819694991201184	0.060819694991201184	0.060819694991201184	0.060819694991201184	0.060819694991201184	0.060819694991201184	0.060819694991201184	0.060819694991201184	0.060819694991201184	0.060819694991201184	0.060819694991201184	0.060819694991201184	0.060819694991201184	0.060819694991201184	0.060819694991201184	0.060819694991201184	0.060819694991201184	0.060819694991201184	0.060819694991201184	0.060819694991201184
0.10678484270510413	0.1018662055377547	0.1250990918126634	0.1154422686248753	0.1051343780138557	0.11101364537230829	0.11553075659901077	0.10398898064724646	0.10849013392157748	0.08893307490552542	0.0975663040850628	0.10311481281650015	0.09606518599978298	0.1349756014760309	0.10667043967127088	0.10904720605523584	0.08794691372094758	0.14716746061013414	0.14050739640962023	0.0958128545791933	0.09530855231196403	0.12349186218699738	0.1123715367264447	0.11586944430724232	0.09621007793895939	0.11365130836916874	0.10493069315406407	0.10493069315406407	0.10493069315406407	0.10493069315406407	0.10493069315406407	0.10493069315406407	0.10493069315406407	0.10493069315406407	0.10493069315406407	0.10493069315406407	0.10493069315406407	0.10493069315406407	0.10493069315406407	0.10493069315406407	0.10493069315406407	0.10493069315406407	0.10493069315406407	0.10493069315406407	0.10493069315406407	0.10493069315406407	0.10493069315406407	0.10493069315406407	0.10493069315406407	0.10493069315406407
0.058148811665473595	0.08850293600546853	0.06784909108934886	0.07184340315138169	0.07711907483904343	0.08646453043198617	0.08261734642357083	0.08460347857878327	0.08802313801902938	0.0768272070686021	0.07413646765939921	0.07274762053432088	0.07452109871575854	0.07379257067663478	0.07686407680800039	0.08650992075021706	0.07081869420865507	0.07529791004036304	0.07554613976846629	0.07496402824616442	0.07525508400731536	0.07525508400731536	0.07525508400731536	0.07525508400731536	0.07525508400731536	0.07525508400731536	0.07525508400731536	0.07525508400731536	0.07525508400731536	0.07525508400731536	0.07525508400731536	0.07525508400731536	0.07525508400731536	0.07525508400731536	0.07525508400731536	0.07525508400731536	0.07525508400731536	0.07525508400731536	0.07525508400731536	0.07525508400731536	0.07525508400731536	0.07525508400731536	0.07525508400731536	0.07525508400731536	0.07525508400731536	0.07525508400731536	0.07525508400731536	0.07525508400731536	0.07525508400731536	0.07525508400731536
0.07269404830186171	0.07118879837843493	0.08657568004172987	0.07342370398459941	0.06274379743032757	0.07220040835690208	0.08177619860660143	0.0725700590652192	0.06523578130349271	0.06608080090881507	0.06603080726097958	0.06762179397234817	0.07619711380218973	0.07837059230126389	0.08516311769560359	0.07071341389194892	0.0841281226675444	0.07509360075126742	0.08805374288482669	0.0628213514568528	0.07259528159027588	0.07905691983583525	0.07582610071305555	0.07582610071305555	0.07582610071305555	0.07582610071305555	0.07582610071305555	0.07582610071305555	0.07582610071305555	0.07582610071305555	0.07582610071305555	0.07582610071305555	0.07582610071305555	0.07582610071305555	0.07582610071305555	0.07582610071305555	0.07582610071305555	0.07582610071305555	0.07582610071305555	0.07582610071305555	0.07582610071305555	0.07582610071305555	0.07582610071305555	0.07582610071305555	0.07582610071305555	0.07582610071305555	0.07582610071305555	0.07582610071305555	0.07582610071305555	0.07582610071305555
0.13179976484789366	0.13941863260366416	0.13610676006913996	0.132882628973752	0.12390744217486015	0.12340113120615182	0.1181086764203405	0.1428044510837765	0.12209777036709395	0.13120599070955144	0.09962850518343715	0.11135162167115689	0.10507858574232405	0.1339985996121328	0.1165509683932297	0.14085150805246285	0.14101200025950897	0.12360196326654659	0.11425405785326849	0.20545425034588533	0.1598541540995769	0.1598541540995769	0.1598541540995769	0.1598541540995769	0.1598541540995769	0.1598541540995769	0.1598541540995769	0.1598541540995769	0.1598541540995769	0.1598541540995769	0.1598541540995769	0.1598541540995769	0.1598541540995769	0.1598541540995769	0.1598541540995769	0.1598541540995769	0.1598541540995769	0.1598541540995769	0.1598541540995769	0.1598541540995769	0.1598541540995769	0.1598541540995769	0.1598541540995769	0.1598541540995769	0.1598541540995769	0.1598541540995769	0.1598541540995769	0.1598541540995769	0.1598541540995769	0.1598541540995769
0.11866621317459969	0.12196685835566777	0.11410390562934797	0.13322908470089656	0.14832786187825164	0.11690768668730919	0.12481907547243765	0.11390084587985676	0.13301095485498515	0.11217973341797742	0.09709334478653302	0.1142043280918188	0.1506227611684387	0.12531854094767003	0.10693121879258269	0.12189717906517501	0.11741990438623941	0.11563940894810519	0.15146485448415667	0.11607226521197109	0.1496626789264077	0.15436420425343533	0.14358745884759427	0.1489758315505148	0.1489758315505148	0.1489758315505148	0.1489758315505148	0.1489758315505148	0.1489758315505148	0.1489758315505148	0.1489758315505148	0.1489758315505148	0.1489758315505148	0.1489758315505148	0.1489758315505148	0.1489758315505148	0.1489758315505148	0.1489758315505148	0.1489758315505148	0.1489758315505148	0.1489758315505148	0.1489758315505148	0.1489758315505148	0.1489758315505148	0.1489758315505148	0.1489758315505148	0.1489758315505148	0.1489758315505148	0.1489758315505148	0.1489758315505148
0.1073181337430872	0.09176715437105812	0.11214667847477924	0.11904084514090849	0.08911986005921095	0.10817220216555316	0.10161651358811341	0.09951976880665221	0.11728639820091208	0.10004847595008151	0.0812806910723003	0.08545341667283317	0.09883163775156503	0.08520278851011139	0.1049924468636905	0.10245028322686593	0.08662980265043088	0.08170990048126976	0.10256620694227511	0.09457562547412227	0.0860918701950844	0.11511801251430069	0.10060494135469254	0.10060494135469254	0.10060494135469254	0.10060494135469254	0.10060494135469254	0.10060494135469254	0.10060494135469254	0.10060494135469254	0.10060494135469254	0.10060494135469254	0.10060494135469254	0.10060494135469254	0.10060494135469254	0.10060494135469254	0.10060494135469254	0.10060494135469254	0.10060494135469254	0.10060494135469254	0.10060494135469254	0.10060494135469254	0.10060494135469254	0.10060494135469254	0.10060494135469254	0.10060494135469254	0.10060494135469254	0.10060494135469254	0.10060494135469254	0.10060494135469254
0.11565045608133284	0.11747397850069209	0.12961784567313872	0.1457335770143308	0.11320798474395329	0.11642881799669909	0.11048678854514968	0.13979606820724402	0.1316159737905121	0.12749134264712295	0.11986462514025865	0.12539453261368358	0.1259417999701395	0.12769242504768474	0.14082930580924136	0.11878109550257997	0.13061657764245038	0.13220133071439802	0.12197398054288662	0.13243420886316848	0.13443309284539917	0.11299658697178251	0.10394653820174454	0.10863627230633655	0.12739171150264747	0.11965533821704352	0.09999130395937536	0.12253004797708392	0.12652331946454137	0.12454421077519828	0.1960705199530448	0.16030736536412155	0.16030736536412155	0.16030736536412155	0.16030736536412155	0.16030736536412155	0.16030736536412155	0.16030736536412155	0.16030736536412155	0.16030736536412155	0.16030736536412155	0.16030736536412155	0.16030736536412155	0.16030736536412155	0.16030736536412155	0.16030736536412155	0.16030736536412155	0.16030736536412155	0.16030736536412155	0.16030736536412155
0.08318864662429863	0.10862596676126592	0.08004000089848505	0.06822729585701794	0.08523210425488235	0.09383442743863858	0.09609118578525644	0.0961059739484352	0.08287276856267593	0.09147172579180826	0.10419113421172212	0.06896375815690287	0.08490406910695575	0.08537527883703348	0.08743061116653628	0.08657291345035238	0.09025026975072926	0.09118312165369143	0.08711426200627827	0.09199899976176905	0.08834056017764398	0.06644358194646706	0.0680719858592494	0.08975516999489508	0.08069022462717122	0.08183268240063567	0.08259988367268045	0.08645246344271776	0.08265534631078188	0.07279504059394715	0.07792747423267948	0.07536125741331332	0.07536125741331332	0.07536125741331332	0.07536125741331332	0.07536125741331332	0.07536125741331332	0.07536125741331332	0.07536125741331332	0.07536125741331332	0.07536125741331332	0.07536125741331332	0.07536125741331332	0.07536125741331332	0.07536125741331332	0.07536125741331332	0.07536125741331332	0.07536125741331332	0.07536125741331332	0.07536125741331332
0.11405177514549607	0.14391641487085965	0.12900633336942358	0.1337253260384502	0.1309782939418141	0.09577883258948369	0.11791513644798467	0.09815749172339437	0.11617634139135605	0.13636257811439817	0.12559536135725974	0.12499870370151746	0.15384421860006783	0.13623999207770252	0.10529649897020202	0.12252958866909347	0.1263994994174266	0.1352076976061612	0.17313155286990467	0.11766233486735633	0.13414141461214826	0.12590187473975228	0.12590187473975228	0.12590187473975228	0.12590187473975228	0.12590187473975228	0.12590187473975228	0.12590187473975228	0.12590187473975228	0.12590187473975228	0.12590187473975228	0.12590187473975228	0.12590187473975228	0.12590187473975228	0.12590187473975228	0.12590187473975228	0.12590187473975228	0.12590187473975228	0.12590187473975228	0.12590187473975228	0.12590187473975228	0.12590187473975228	0.12590187473975228	0.12590187473975228	0.12590187473975228	0.12590187473975228	0.12590187473975228	0.12590187473975228	0.12590187473975228	0.12590187473975228
0.6685030137281496	0.0017304894691994067	0.6262178018035365	0.59573987336744	0.12640581785425908	0.0	0.4336953865360842	0.0	0.5013772602961122	0.43578552385023356	0.8519140932881353	0.0	0.0	0.6112262789204215	0.46795372193276463	0.00123963682243818	0.8095288882116675	0.0	0.6543981272990707	0.22363028483696942	0.5529523980571525	0.3882913414470609	0.3882913414470609	0.3882913414470609	0.3882913414470609	0.3882913414470609	0.3882913414470609	0.3882913414470609	0.3882913414470609	0.3882913414470609	0.3882913414470609	0.3882913414470609	0.3882913414470609	0.3882913414470609	0.3882913414470609	0.3882913414470609	0.3882913414470609	0.3882913414470609	0.3882913414470609	0.3882913414470609	0.3882913414470609	0.3882913414470609	0.3882913414470609	0.3882913414470609	0.3882913414470609	0.3882913414470609	0.3882913414470609	0.3882913414470609	0.3882913414470609	0.3882913414470609
0.08637433689359446	0.12068766412492431	0.06793136158748919	0.08783918467747007	0.11101905795496114	0.14953560351880976	0.08740914334110293	0.10781441132965965	0.09958829024696528	0.08545487515938206	0.09613165539145115	0.08857127721956504	0.09722862476791148	0.10099961474675219	0.10019321209791696	0.09386344444726946	0.10610647028957278	0.11522295367910135	0.09192883542697242	0.11734873634586267	0.1061507126542709	0.0728612941329608	0.0906926850413186	0.08736855659436822	0.08823481456427033	0.0718597810958061	0.09821299767717487	0.13882320677850973	0.09910899286080914	0.11896609981965942	0.11896609981965942	0.11896609981965942	0.11896609981965942	0.11896609981965942	0.11896609981965942	0.11896609981965942	0.11896609981965942	0.11896609981965942	0.11896609981965942	0.11896609981965942	0.11896609981965942	0.11896609981965942	0.11896609981965942	0.11896609981965942	0.11896609981965942	0.11896609981965942	0.11896609981965942	0.11896609981965942	0.11896609981965942	0.11896609981965942
0.09040883662354823	0.07739133009866163	0.08702720081278635	0.09003476358163613	0.0907035941220605	0.09507219696951671	0.10142200759033826	0.0874909010752355	0.10193897132267458	0.10264267134614663	0.09941976564268207	0.08552899148263779	0.08939095587906375	0.09703800336248675	0.09973205946773699	0.11088181079220405	0.10569970799136157	0.10784990633899523	0.12731487904418223	0.10217169355290528	0.09281752590734309	0.11722154185904358	0.10704793157095364	0.12069460544438845	0.10727303037835932	0.08945033412306332	0.10142127931280263	0.10806802632159378	0.1041678365498657	0.12222882398772236	0.10992342009513198	0.10228794820978354	0.12468884414017785	0.10793055920925472	0.11182652023478822	0.10987853972202147	0.10987853972202147	0.10987853972202147	0.10987853972202147	0.10987853972202147	0.10987853972202147	0.10987853972202147	0.10987853972202147	0.10987853972202147	0.10987853972202147	0.10987853972202147	0.10987853972202147	0.10987853972202147	0.10987853972202147	0.10987853972202147
0.07185850420505098	0.07155194036136012	0.06708175904774084	0.06964824859019746	0.06864234462641539	0.07463879222223589	0.0685235864213078	0.055098064041274764	0.08276863019089489	0.0480971116672728	0.09493317973213973	0.06737141471283183	0.07197511161758871	0.0764489535184724	0.07629075950199232	0.07398044866676556	0.06725571561915934	0.08832450170282506	0.08628854205746067	0.08799782909979653	0.09760295702849188	0.0833188636047018	0.08439131075396956	0.0912486376726465	0.08395042242342637	0.08288071458333118	0.0847673711665227	0.09180233448121386	0.0770476871233897	0.06996819090414635	0.07649489447307456	0.07858866289844707	0.08473084533118123	0.06958676080660561	0.09087111291812357	0.06807417512589756	0.08714378638554525	0.06799666099987711	0.0829407858555914	0.07778119713142267	0.08036099149350703	0.08036099149350703	0.08036099149350703	0.08036099149350703	0.08036099149350703	0.08036099149350703	0.08036099149350703	0.08036099149350703	0.08036099149350703	0.08036099149350703
0.08543787787055433	0.09327283836522411	0.0867085383558119	0.0911816236089165	0.09765395088457764	0.07992811087489944	0.09206423631161434	0.11269625756182002	0.08317288192483135	0.09724425674775276	0.08971920743703428	0.07729244636660183	0.07532029622829839	0.08501791813075717	0.08609236183379178	0.09022365549981151	0.08646026742830343	0.09487081513339635	0.08117951154878786	0.12112771587060157	0.12180630865402521	0.0780048120643709	0.09420005239782234	0.07620541259506887	0.09711376679021656	0.08665958969264272	0.08665958969264272	0.08665958969264272	0.08665958969264272	0.08665958969264272	0.08665958969264272	0.08665958969264272	0.08665958969264272	0.08665958969264272	0.08665958969264272	0.08665958969264272	0.08665958969264272	0.08665958969264272	0.08665958969264272	0.08665958969264272	0.08665958969264272	0.08665958969264272	0.08665958969264272	0.08665958969264272	0.08665958969264272	0.08665958969264272	0.08665958969264272	0.08665958969264272	0.08665958969264272	0.08665958969264272
0.11369170520015003	0.06483012611560408	0.08450729240671247	0.059442694662363085	0.08936653381897265	0.06756910289664958	0.07920746680903258	0.06987249846129011	0.08869831875388462	0.08712014454102517	0.07104087257158623	0.08388631273886524	0.06882821564965895	0.06473040130340359	0.06436432592463773	0.06850804098539724	0.07556829292919305	0.06927978497075299	0.08076545945947772	0.0675293270712822	0.06008333509831368	0.07298181314632858	0.09884180174494263	0.08605860238999484	0.0650635444286293	0.09501143984919067	0.06969149055114374	0.07334948830129726	0.0808814019229186	0.07772523773974706	0.07600190144531363	0.07686356959253034	0.07686356959253034	0.07686356959253034	0.07686356959253034	0.07686356959253034	0.07686356959253034	0.07686356959253034	0.07686356959253034	0.07686356959253034	0.07686356959253034	0.07686356959253034	0.07686356959253034	0.07686356959253034	0.07686356959253034	0.07686356959253034	0.07686356959253034	0.07686356959253034	0.07686356959253034	0.07686356959253034
0.4820835261091346	0.002446014028400442	0.22771111815498482	0.3209951021055704	0.008334110827191292	0.22991894567851262	0.3562188263423546	0.26755547335421975	0.18354260092888114	0.19665191743390958	0.0	0.3507686142817591	0.32540249340455124	0.33505354196712195	0.28868295328682986	0.27445148385246915	0.2130403266595322	0.3143888009866465	0.2702537859010029	0.022546067493450735	0.25672624875557787	0.1315055137004378	0.3449487315587561	0.2942781210290638	0.0	0.3511465507289914	0.1755732753644957	0.1755732753644957	0.1755732753644957	0.1755732753644957	0.1755732753644957	0.1755732753644957	0.1755732753644957	0.1755732753644957	0.1755732753644957	0.1755732753644957	0.1755732753644957	0.1755732753644957	0.1755732753644957	0.1755732753644957	0.1755732753644957	0.1755732753644957	0.1755732753644957	0.1755732753644957	0.1755732753644957	0.1755732753644957	0.1755732753644957	0.1755732753644957	0.1755732753644957	0.1755732753644957
0.07680733838357402	0.06416952792628418	0.07129861777687897	0.06755307908971256	0.07605895587205193	0.06796206913468522	0.061915221771377524	0.07151231167567325	0.07919213177164555	0.0733519615933807	0.06736583243790868	0.06573273932523792	0.06730111577876023	0.059557156885516785	0.06582760757957433	0.07137842087562504	0.0781683336877209	0.07149267753791942	0.07641442301888776	0.07394203974877137	0.07090707875894622	0.08147139586265362	0.07218666749002983	0.07682903167634172	0.07682903167634172	0.07682903167634172	0.07682903167634172	0.07682903167634172	0.07682903167634172	0.07682903167634172	0.07682903167634172	0.07682903167634172	0.07682903167634172	0.07682903167634172	0.07682903167634172	0.07682903167634172	0.07682903167634172	0.07682903167634172	0.07682903167634172	0.07682903167634172	0.07682903167634172	0.07682903167634172	0.07682903167634172	0.07682903167634172	0.07682903167634172	0.07682903167634172	0.07682903167634172	0.07682903167634172	0.07682903167634172	0.07682903167634172
0.10040768188675386	0.13725261085925902	0.10025384699408689	0.10782197829834919	0.1257512975032466	0.11206489289924657	0.15846539961822262	0.14030404389151988	0.12104080426098426	0.12230393411558353	0.12022610116266828	0.14964985506064982	0.12125991059554658	0.12672370959801238	0.16031690959035955	0.11469563302412221	0.13266276905515612	0.129487612904624	0.12281484691180009	0.10504368078941606	0.1142605966652875	0.1370364477966282	0.1165791247872099	0.11485565788104611	0.1040739501125389	0.11048690377479793	0.09881226857319099	0.13897958057965315	0.11940468821313864	0.1233153765797202	0.17992525945622262	0.1516203180179714	0.1516203180179714	0.1516203180179714	0.1516203180179714	0.1516203180179714	0.1516203180179714	0.1516203180179714	0.1516203180179714	0.1516203180179714	0.1516203180179714	0.1516203180179714	0.1516203180179714	0.1516203180179714	0.1516203180179714	0.1516203180179714	0.1516203180179714	0.1516203180179714	0.1516203180179714	0.1516203180179714
0.2709338732457353	0.2142235531195853	0.2499979163489848	0.22840188797576058	0.2778028545668439	0.2876709461985776	0.19688088082539826	0.2860677022082731	0.31750931926532366	0.3501989365399932	0.14275237505815402	0.30140427732854114	0.42081584696756735	0.24471961951490553	0.363836543950426	0.39324944568288517	0.27646297844171663	0.26747040727198923	0.352051609290038	0.4176876780380886	0.26168474163475625	0.3510183330756021	0.25224134241560797	0.3872300763869274	0.3989729510995538	0.26141669955162744	0.322601729063416	0.2833585540543342	0.3651382128390683	0.28961076203704017	0.4280460127452473	0.3722561356134916	0.3150574290130458	0.38767221970976656	0.44972027396155406	0.32441518812889253	0.3427761709877767	0.36014945739890475	0.3514628141933407	0.3514628141933407	0.3514628141933407	0.3514628141933407	0.3514628141933407	0.3514628141933407	0.3514628141933407	0.3514628141933407	0.3514628141933407	0.3514628141933407	0.3514628141933407	0.3514628141933407
0.1784471648480489	0.26416708270683764	0.2547562795814606	0.3722513992858377	0.23826842450195557	0.2263375532175302	0.2552321024938731	0.2597876289347074	0.29053407996767955	0.27129685422939426	0.17744317750089653	0.30656891685928117	0.24671051689724613	0.2215615285023591	0.27902035754283794	0.3076440113362738	0.23305716953579395	0.3897497882843671	0.354476963441977	0.20435595513394597	0.3702032782280535	0.34967198708926006	0.41169972577526076	0.283234821908369	0.3544368075597707	0.2812773455600872	0.24175697343326974	0.31155535691572755	0.3696112175838584	0.3013229703357745	0.3622034358757076	0.2878474876425116	0.3146294363923509	0.3555449742541197	0.3724744322806862	0.2708777236975462	0.3343985970380617	0.3820866117316513	0.35587621016813537	0.3450658843878323	0.25292492006483974	0.278559656047965	0.3082585587802045	0.39998264674783157	0.3541206027640181	0.3541206027640181	0.3541206027640181	0.3541206027640181	0.3541206027640181	0.3541206027640181
0.0790948633973781	0.08195417546459989	0.11945059691811215	0.09865396693696116	0.09346976929210694	0.07953704269417498	0.08164702479824384	0.10197025107341479	0.1069929027386891	0.09596726756603244	0.10207853404086938	0.10199410708611208	0.09051649792397494	0.13355939474170866	0.11531700175042965	0.07845117214282243	0.11923326298811349	0.10526336846871037	0.10346521947614	0.13449270248893097	0.11480816328503465	0.1111729999573112	0.1342812058292617	0.1010204562281957	0.11175500565720319	0.14450343079286285	0.11473754343716851	0.1573948687379742	0.11200241142975512	0.14592310014939697	0.14125981606738958	0.11826416118461487	0.13358861793409113	0.17888078164139884	0.14165854303659034	0.1476382239639769	0.1398928128929757	0.13868837470741663	0.11475207762416999	0.1331516573591621	0.1154516389271187	0.10568509316996377	0.1431425561157223	0.10657219311994773	0.1547701585649613	0.13067117584245452	0.13067117584245452	0.13067117584245452	0.13067117584245452	0.13067117584245452
0.16623451068201725	0.14393435522420076	0.11610129983658579	0.18193161351366124	0.15036882799297924	0.13572594674765823	0.12217546047517011	0.14404640410461533	0.15805004494676478	0.16188595465327318	0.1473817964852193	0.13388173889417945	0.11417814576088801	0.1370842192484884	0.17698123734206275	0.1274524211964166	0.1696560862289335	0.11854982674208814	0.14165894493693884	0.1492898745687621	0.14710338891285174	0.14817266537469287	0.1563530849352992	0.1515662889306196	0.16732884527215267	0.165735999815522	0.1584880349627611	0.10806562345504263	0.16808929061834654	0.14707782658716428	0.16777136658128775	0.15258971541325062	0.16838147228707379	0.13616260446541836	0.1727045481274016	0.14504220531314685	0.14968934488315827	0.15214223292593282	0.2818334509524963	0.21698784193921455	0.21698784193921455	0.21698784193921455	0.21698784193921455	0.21698784193921455	0.21698784193921455	0.21698784193921455	0.21698784193921455	0.21698784193921455	0.21698784193921455	0.21698784193921455
0.23726526131303186	0.3284650573249413	0.23169920007394304	0.36911227386983386	0.27748513117191353	0.30009160272285723	0.31666318509404284	0.403851142026481	0.33846293251507364	0.3711570372707773	0.3711570372707773	0.3711570372707773	0.3711570372707773	0.3711570372707773	0.3711570372707773	0.3711570372707773	0.3711570372707773	0.3711570372707773	0.3711570372707773	0.3711570372707773	0.3711570372707773	0.3711570372707773	0.3711570372707773	0.3711570372707773	0.3711570372707773	0.3711570372707773	0.3711570372707773	0.3711570372707773	0.3711570372707773	0.3711570372707773	0.3711570372707773	0.3711570372707773	0.3711570372707773	0.3711570372707773	0.3711570372707773	0.3711570372707773	0.3711570372707773	0.3711570372707773	0.3711570372707773	0.3711570372707773	0.3711570372707773	0.3711570372707773	0.3711570372707773	0.3711570372707773	0.3711570372707773	0.3711570372707773	0.3711570372707773	0.3711570372707773	0.3711570372707773	0.3711570372707773
0.0	0.14845759510004197	0.01176107065355767	0.22148538834703554	0.004348353899254521	0.14849842825312126	0.1107723104473514	0.025611523677554468	0.1337993591888918	0.08147258014157285	0.18303912113314455	0.12811076464048943	0.18094148740873958	0.16402556286947237	0.2110943516857639	0.17789070749522837	0.23776637107595142	0.10998436981554656	0.1813142897463521	0.18516339833521409	0.1832388440407831	0.1832388440407831	0.1832388440407831	0.1832388440407831	0.1832388440407831	0.1832388440407831	0.1832388440407831	0.1832388440407831	0.1832388440407831	0.1832388440407831	0.1832388440407831	0.1832388440407831	0.1832388440407831	0.1832388440407831	0.1832388440407831	0.1832388440407831	0.1832388440407831	0.1832388440407831	0.1832388440407831	0.1832388440407831	0.1832388440407831	0.1832388440407831	0.1832388440407831	0.1832388440407831	0.1832388440407831	0.1832388440407831	0.1832388440407831	0.1832388440407831	0.1832388440407831	0.1832388440407831
0.23681009649325774	0.252658056041567	0.22637595318275297	0.3277954342010753	0.288707503594317	0.2666555904843877	0.19634371504084952	0.2683283688353868	0.2478856766422617	0.2663504797674897	0.16852866462091004	0.2544051559377458	0.3054202203077592	0.2885946734590629	0.4528578410210396	0.46647961793312454	0.2974197303366193	0.3256334535112796	0.46618311135396556	0.2957898245005788	0.41224471408880126	0.3767661976176977	0.30144957990835786	0.26861502279120236	0.4153225877852897	0.33086439064174283	0.389294750960736	0.32939254219193226	0.32848970026076924	0.24140329532643073	0.315578920194859	0.27847479230092653	0.2970268562478927	0.2970268562478927	0.2970268562478927	0.2970268562478927	0.2970268562478927	0.2970268562478927	0.2970268562478927	0.2970268562478927	0.2970268562478927	0.2970268562478927	0.2970268562478927	0.2970268562478927	0.2970268562478927	0.2970268562478927	0.2970268562478927	0.2970268562478927	0.2970268562478927	0.2970268562478927
0.07268468359113472	0.09315457039545462	0.08577210182470411	0.1049594634499155	0.10728638263545373	0.11805214852779536	0.10075840316805273	0.08070027718355098	0.10963902408881904	0.11277355132241142	0.11573241291910072	0.10828575793591037	0.10190143421309006	0.08807788249701373	0.09321819888391762	0.07113814574547302	0.08695814627763754	0.05976549215253685	0.10678109320193295	0.0751719580785911	0.09908504480050469	0.11147202794464561	0.09986936257600192	0.10567069526032376	0.10567069526032376	0.10567069526032376	0.10567069526032376	0.10567069526032376	0.10567069526032376	0.10567069526032376	0.10567069526032376	0.10567069526032376	0.10567069526032376	0.10567069526032376	0.10567069526032376	0.10567069526032376	0.10567069526032376	0.10567069526032376	0.10567069526032376	0.10567069526032376	0.10567069526032376	0.10567069526032376	0.10567069526032376	0.10567069526032376	0.10567069526032376	0.10567069526032376	0.10567069526032376	0.10567069526032376	0.10567069526032376	0.10567069526032376
0.22410669044653703	0.179135874611143	0.25611343439898876	0.21269265663615938	0.23075155455585414	0.17691113882695186	0.1178992120585611	0.21934935623377727	0.12515427644509725	0.1935793670051977	0.21919647939533662	0.20638792320026716	0.20638792320026716	0.20638792320026716	0.20638792320026716	0.20638792320026716	0.20638792320026716	0.20638792320026716	0.20638792320026716	0.20638792320026716	0.20638792320026716	0.20638792320026716	0.20638792320026716	0.20638792320026716	0.20638792320026716	0.20638792320026716	0.20638792320026716	0.20638792320026716	0.20638792320026716	0.20638792320026716	0.20638792320026716	0.20638792320026716	0.20638792320026716	0.20638792320026716	0.20638792320026716	0.20638792320026716	0.20638792320026716	0.20638792320026716	0.20638792320026716	0.20638792320026716	0.20638792320026716	0.20638792320026716	0.20638792320026716	0.20638792320026716	0.20638792320026716	0.20638792320026716	0.20638792320026716	0.20638792320026716	0.20638792320026716	0.20638792320026716
0.1316043315679053	0.09441402112417414	0.12200953598299913	0.08517698573566586	0.1081359047141517	0.11473187272566697	0.09242828597229315	0.10547192802375939	0.12138502920766808	0.11326792214664222	0.09422564879883104	0.1311409004939689	0.09892822715516478	0.11080536919291852	0.1275099256762671	0.11546082540648454	0.10231240905820832	0.12282057682349161	0.10018462000004691	0.11874751715881328	0.09229711079224932	0.11480418080791027	0.09115746680029531	0.09864557027538244	0.11011064844614661	0.11633341482898348	0.1197008709269009	0.12854439202571588	0.12412263147630839	0.12412263147630839	0.12412263147630839	0.12412263147630839	0.12412263147630839	0.12412263147630839	0.12412263147630839	0.12412263147630839	0.12412263147630839	0.12412263147630839	0.12412263147630839	0.12412263147630839	0.12412263147630839	0.12412263147630839	0.12412263147630839	0.12412263147630839	0.12412263147630839	0.12412263147630839	0.12412263147630839	0.12412263147630839	0.12412263147630839	0.12412263147630839
0.1450685085848065	0.16981352345610737	0.22480047983228946	0.1826723920252382	0.1671288428598568	0.24967856474302164	0.16416907581696039	0.2145189723917154	0.2476574479312241	0.253600014920367	0.19199469184533988	0.25849281305643784	0.2329540222365809	0.25867960163794357	0.2223621614367812	0.21647279810131892	0.23320280192387824	0.19625292412699444	0.20848599686615138	0.18834578037218527	0.21329146039946154	0.17331701985435968	0.18356554778085452	0.22312208902908676	0.2175661081826207	0.2241493651764647	0.2282774038167122	0.22759733332280793	0.2534542602147826	0.23470592333407045	0.1843495370283733	0.1859935620552833	0.18517154954182832	0.18517154954182832	0.18517154954182832	0.18517154954182832	0.18517154954182832	0.18517154954182832	0.18517154954182832	0.18517154954182832	0.18517154954182832	0.18517154954182832	0.18517154954182832	0.18517154954182832	0.18517154954182832	0.18517154954182832	0.18517154954182832	0.18517154954182832	0.18517154954182832	0.18517154954182832
0.15331553544139537	0.07049941136108222	0.11643259719943888	0.187601524666405	0.1603692535509733	0.11888105848335147	0.13596171218962355	0.1504290276691616	0.1362018096139802	0.1350502028976392	0.09821513254939288	0.06994799796250065	0.06683449768501565	0.13001608885294855	0.134735314295502	0.11575516155064915	0.1191876991528964	0.10067092597254326	0.11418437369155382	0.12112337735975409	0.10986428998585919	0.21906506505221307	0.17958275545191094	0.15840037922387779	0.12305431480167171	0.14309745768359747	0.16930696581026175	0.12106075925922576	0.1512181591013826	0.23514760578436783	0.11009186824552272	0.1836053516386271	0.23913951162107444	0.24625527221395083	0.21274830586657403	0.25205258812739045	0.23240044699698226	0.23240044699698226	0.23240044699698226	0.23240044699698226	0.23240044699698226	0.23240044699698226	0.23240044699698226	0.23240044699698226	0.23240044699698226	0.23240044699698226	0.23240044699698226	0.23240044699698226	0.23240044699698226	0.23240044699698226
0.1061437817390071	0.10633714929301494	0.10445756111835697	0.11182102227928498	0.1148373921756927	0.10786266006290433	0.0970167520369973	0.10244719524894029	0.12078520327445345	0.1052764323687017	0.10551127708175832	0.09201679546520175	0.09088336635064609	0.1227598195393593	0.08706697434901123	0.08713842548064728	0.07846852643396614	0.1259033653010559	0.08317727159128611	0.09524218588971417	0.10576256093237463	0.08147167158930185	0.08709615646188718	0.10578001055046375	0.08152498659525728	0.09848685463269825	0.0937234803665009	0.08946479304483375	0.09896515361634875	0.08531326837749414	0.09440218020222929	0.08985772428986173	0.08985772428986173	0.08985772428986173	0.08985772428986173	0.08985772428986173	0.08985772428986173	0.08985772428986173	0.08985772428986173	0.08985772428986173	0.08985772428986173	0.08985772428986173	0.08985772428986173	0.08985772428986173	0.08985772428986173	0.08985772428986173	0.08985772428986173	0.08985772428986173	0.08985772428986173	0.08985772428986173
0.13919676744183557	0.1678859586523491	0.15832202250784333	0.1495339714038426	0.13539049138169817	0.15181158372487694	0.16940540486610312	0.11468247522955073	0.10436722002602547	0.12126559664554083	0.14076706248330553	0.13583689887134182	0.1569146440624389	0.10117311151924013	0.13387030047966733	0.10600509552582114	0.12211644431421069	0.1385870839967093	0.11995960799433518	0.15074273519301687	0.14305462838221916	0.1777994127321274	0.11789033929240941	0.13558829146431456	0.1538975366770175	0.15699955929268178	0.10385475140413929	0.1681362818153168	0.16420191894542713	0.1531753824468944	0.16951292225038508	0.15132166965461755	0.17037726431154052	0.14232266235470997	0.14870701487569057	0.1830914739158375	0.11271171003993573	0.1479015919778866	0.1479015919778866	0.1479015919778866	0.1479015919778866	0.1479015919778866	0.1479015919778866	0.1479015919778866	0.1479015919778866	0.1479015919778866	0.1479015919778866	0.1479015919778866	0.1479015919778866	0.1479015919778866
0.10540333419930956	0.0030032881149456184	0.07698701136520192	0.08167585947799551	0.057130316137373294	0.005846736401545771	0.0006248893422675051	0.0	0.2105496668028524	0.20466279951329616	0.14999835484405843	0.21439758581186316	0.2134570428361573	0.20504409679530006	0.2003246120985429	0.21426749377354726	0.22816396272703537	0.18277045487178528	0.17528698013792968	0.19854385628487328	0.1991921760200903	0.22585701989236978	0.193313575075593	0.28237183736854105	0.20526864669964517	0.18775197064573676	0.22017053111066257	0.166902011379263	0.21616267886175863	0.22102061533172834	0.19257308071063967	0.3363076554132474	0.26444036806194354	0.26444036806194354	0.26444036806194354	0.26444036806194354	0.26444036806194354	0.26444036806194354	0.26444036806194354	0.26444036806194354	0.26444036806194354	0.26444036806194354	0.26444036806194354	0.26444036806194354	0.26444036806194354	0.26444036806194354	0.26444036806194354	0.26444036806194354	0.26444036806194354	0.26444036806194354
0.0011167785115455192	0.10715302446694612	0.1330999143263551	0.09719963123647309	0.21212638390848648	0.18158060615051477	0.0002404060447418912	0.10905545192103354	0.13116552263049616	0.22415076878453916	0.13453619325623137	0.2141441427952409	0.10419008381413529	0.04888756248332706	0.04334448800437236	0.11153032719990258	0.07687162625411748	0.10837908649244238	0.14294108097115674	0.0	0.03603462784144688	0.09940160959306692	0.14007812429632896	0.1089550452320767	0.026487371452771427	0.1555723130964945	0.043328727706500404	0.13721531346334595	0.004249088915795289	0.17435654338531606	0.12635044872078657	0.15035349605305132	0.15035349605305132	0.15035349605305132	0.15035349605305132	0.15035349605305132	0.15035349605305132	0.15035349605305132	0.15035349605305132	0.15035349605305132	0.15035349605305132	0.15035349605305132	0.15035349605305132	0.15035349605305132	0.15035349605305132	0.15035349605305132	0.15035349605305132	0.15035349605305132	0.15035349605305132	0.15035349605305132
0.036767521703219896	0.09013926639538856	0.04987562487998308	0.09323660458384435	0.06018432035405568	0.07406531952037418	0.0906642163953566	0.1366981026576373	0.06973979792854548	0.17201921836165293	0.08169598771980709	0.12787089102542418	0.12002432165326772	0.10960149903667475	0.08554381513029383	0.11952215936131813	0.1072815237620762	0.09987772101984804	0.10459009715487506	0.1017991834609958	0.10121529059332977	0.11819710169942835	0.13990957511950128	0.09839864065009396	0.12766353675721312	0.1481749138994805	0.1501606971310354	0.10871700896062364	0.1522568153986855	0.15382536398884886	0.11156270647671526	0.14779600374033752	0.1742721737236542	0.17737877117378262	0.1604332665094062	0.1361252803943188	0.18908273196367648	0.16116090359825447	0.16410631159800046	0.141058030012916	0.15258217080545822	0.15258217080545822	0.15258217080545822	0.15258217080545822	0.15258217080545822	0.15258217080545822	0.15258217080545822	0.15258217080545822	0.15258217080545822	0.15258217080545822
0.09792045010313236	0.09264273071784034	0.07607438413738868	0.12530254049268033	0.09813761941434175	0.06983454004471662	0.08648326680332602	0.07497858978205403	0.0903545540243874	0.10183760318252301	0.1006549488863975	0.08548541821890454	0.08262355500314075	0.10322622662582598	0.08339215263352724	0.09005779660883556	0.07934731546714452	0.07520769764177997	0.0982170045327467	0.08862696322572401	0.08926769462039588	0.0949901539712385	0.07610750666333535	0.07913556258773208	0.10061650943889683	0.0983198937070779	0.06418829502641123	0.11804303819500198	0.08688101028222672	0.10264079591009476	0.09182781652069	0.08862021179335222	0.11853681423609636	0.10217152996256346	0.06761048068162018	0.08489100532209182	0.08489100532209182	0.08489100532209182	0.08489100532209182	0.08489100532209182	0.08489100532209182	0.08489100532209182	0.08489100532209182	0.08489100532209182	0.08489100532209182	0.08489100532209182	0.08489100532209182	0.08489100532209182	0.08489100532209182	0.08489100532209182
0.16438212947170436	0.06518671945619994	0.16824994086741415	0.1811349011831	0.16705080035397213	0.18228616594437336	0.09433168753339398	0.18943134520646898	0.1381088816132298	0.1472998319732277	0.12456516342691629	0.16657920185484293	0.163282796793606	0.17325084233066104	0.13480994621583514	0.13646345942439198	0.12897631264583967	0.1462584501279847	0.13044072824149985	0.16295178790445686	0.12139094668209681	0.18046532408172783	0.12620995390880846	0.13698047742743558	0.09713289003278898	0.16851049443532343	0.13911506380547176	0.12060371894594343	0.1611702285740919	0.12805929579973122	0.14461476218691155	0.14461476218691155	0.14461476218691155	0.14461476218691155	0.14461476218691155	0.14461476218691155	0.14461476218691155	0.14461476218691155	0.14461476218691155	0.14461476218691155	0.14461476218691155	0.14461476218691155	0.14461476218691155	0.14461476218691155	0.14461476218691155	0.14461476218691155	0.14461476218691155	0.14461476218691155	0.14461476218691155	0.14461476218691155
0.2988732137870877	0.21132502181774349	0.47089387472762856	0.29101061696936265	0.3029512477479326	0.24557776907781143	0.38367398328822877	0.2608981665070007	0.32393560625761053	0.37693725643181897	0.2771955720138597	0.32015882251084254	0.20960416079061917	0.34950169965333394	0.00046679078986643254	0.27733475207512726	0.3620822856429366	0.2807440466358037	0.00046679078986643254	0.4777789616864698	0.2931089978954122	0.3278640125701697	0.3488037399098882	0.3297122421244928	0.22116656193484838	0.19375004482220132	0.36535095849045224	0.4038457326384467	0.23484501435285632	0.2975048353618428	0.2113471892613692	0.11684776976840616	0.23466726528763474	0.4544598534882364	0.3859182366691176	0.420189045078677	0.420189045078677	0.420189045078677	0.420189045078677	0.420189045078677	0.420189045078677	0.420189045078677	0.420189045078677	0.420189045078677	0.420189045078677	0.420189045078677	0.420189045078677	0.420189045078677	0.420189045078677	0.420189045078677
0.10535383654159138	0.12090490263260817	0.11568125084921056	0.12172497749086529	0.10879889668796792	0.10884997439775378	0.11861488542646713	0.08923016107354138	0.09945648999484286	0.11240629639491262	0.1185635110503048	0.10558122390175473	0.10437829585551504	0.10399472996825972	0.1060657825421415	0.0840680506392044	0.1157131131167496	0.10748793654432055	0.12285370196068429	0.09605087188125486	0.09615097558614737	0.12008794420440269	0.08651742469472246	0.11023242712009215	0.09645376976853925	0.09630293665590785	0.12718598039285145	0.09012165550847077	0.08247000624951248	0.10488876531218816	0.08588709378280487	0.10796716941367164	0.10168566950997111	0.09317693240144997	0.10589874746004281	0.0995378399307464	0.0995378399307464	0.0995378399307464	0.0995378399307464	0.0995378399307464	0.0995378399307464	0.0995378399307464	0.0995378399307464	0.0995378399307464	0.0995378399307464	0.0995378399307464	0.0995378399307464	0.0995378399307464	0.0995378399307464	0.0995378399307464
0.127988214918641	0.12707289966873803	0.12164843477161079	0.13132483312234672	0.13309696287546255	0.11805505378272368	0.10684980150921194	0.12539438878894818	0.13383976111578308	0.1278482779316252	0.1356069388568874	0.12561643302304393	0.1350588876798719	0.13705570341712087	0.12888666243614016	0.12619722325236118	0.13889481461527337	0.13582138545821046	0.14596280921424723	0.1185912182963944	0.12926635165252712	0.10777769988264052	0.12307086264762097	0.1408482188088913	0.13222621796219391	0.10921273385546063	0.1191734582292116	0.16071656497959028	0.14277669483908095	0.1169439240456245	0.13060505861560567	0.12377449133061509	0.12377449133061509	0.12377449133061509	0.12377449133061509	0.12377449133061509	0.12377449133061509	0.12377449133061509	0.12377449133061509	0.12377449133061509	0.12377449133061509	0.12377449133061509	0.12377449133061509	0.12377449133061509	0.12377449133061509	0.12377449133061509	0.12377449133061509	0.12377449133061509	0.12377449133061509	0.12377449133061509
0.08360556076540805	0.08506812025238635	0.08648325621489375	0.10578137769555077	0.07068898756973142	0.08210276117277997	0.08670902864656485	0.08631789565741152	0.09968985758304322	0.11110572918706745	0.09892360751710538	0.084734469105796	0.07989748210787989	0.08863522003907053	0.09033993883828377	0.09132275203974596	0.09160521310729856	0.10165044191172087	0.09329252986447487	0.10997217098210782	0.08263772979613382	0.0932563680549351	0.09057131409157392	0.09804252327080974	0.06614189387078238	0.09173535386474838	0.10629597314985474	0.08677851722780887	0.07689332510757647	0.07811786896503498	0.08256749830195097	0.0861338367001329	0.08435066750104193	0.08435066750104193	0.08435066750104193	0.08435066750104193	0.08435066750104193	0.08435066750104193	0.08435066750104193	0.08435066750104193	0.08435066750104193	0.08435066750104193	0.08435066750104193	0.08435066750104193	0.08435066750104193	0.08435066750104193	0.08435066750104193	0.08435066750104193	0.08435066750104193	0.08435066750104193
0.06415360311179827	0.06483843035383155	0.07255160531696772	0.06575344994102902	0.07537808480254174	0.07517946256740228	0.07766749126990458	0.07769308076770211	0.0885122386808418	0.09287249761215782	0.09046258777744563	0.07547539852491641	0.09816687106952918	0.0907047009872179	0.08338232680621542	0.09109468523884796	0.07097552751042083	0.07713119611205137	0.08961563370370268	0.08684967853263348	0.0919238656334558	0.09843029150637524	0.09672963219415665	0.08971446609906827	0.10423699161691198	0.09285074937111537	0.08988335034040827	0.09136704985576183	0.09136704985576183	0.09136704985576183	0.09136704985576183	0.09136704985576183	0.09136704985576183	0.09136704985576183	0.09136704985576183	0.09136704985576183	0.09136704985576183	0.09136704985576183	0.09136704985576183	0.09136704985576183	0.09136704985576183	0.09136704985576183	0.09136704985576183	0.09136704985576183	0.09136704985576183	0.09136704985576183	0.09136704985576183	0.09136704985576183	0.09136704985576183	0.09136704985576183
0.0780382540790854	0.0704163537808788	0.06214515943614629	0.06939167758327167	0.0637661088971139	0.06605643532648706	0.07389407071294272	0.061890735295329	0.08515019043026825	0.07821236155868432	0.06823638653514986	0.07665729880004073	0.0667017125459301	0.06253429085799357	0.0827354408176254	0.07324352785828013	0.09529900168650002	0.07154446068661434	0.06235455308434221	0.08531013123545342	0.08363032607045517	0.0726531480826592	0.08773066413571064	0.06529294843340085	0.08255899763675677	0.07527728515056802	0.07443142825640864	0.06745344269846958	0.08777935236417712	0.07354404044589777	0.07997604271576214	0.092816903170924	0.08526171620567771	0.07518075361574764	0.0869010630543421	0.07143063864023527	0.08633002857512669	0.06788696711784409	0.08093783788781285	0.07764730547074186	0.05964056782958591	0.06685652864251837	0.09655168359514192	0.06965180662245903	0.07292303441993248	0.08213568101037505	0.07642114239811129	0.07927841170424317	0.07927841170424317	0.07927841170424317
0.5069211543482746	0.0	0.38298635943636977	0.3879422356430371	0.37516897547451644	0.4582878733791711	0.27600119670860757	0.0006325407248478378	0.1143469437269875	0.06508655216326345	0.17111527773223165	0.2851919236622496	0.30405854959709033	0.25583423298620317	0.34348003088380996	0.2742573140354505	0.30398397700016044	0.47302795881507537	0.3096990407343921	0.5102580346116642	0.4050079453847522	0.6089267227624209	0.4343457051374416	0.512310629445481	0.1293279212890459	0.3938804170714699	0.35674060258887347	0.0	0.5444243330911939	0.383434860209772	0.333947432816697	0.23860407947247897	0.3674796308099323	0.30304185514120563	0.30304185514120563	0.30304185514120563	0.30304185514120563	0.30304185514120563	0.30304185514120563	0.30304185514120563	0.30304185514120563	0.30304185514120563	0.30304185514120563	0.30304185514120563	0.30304185514120563	0.30304185514120563	0.30304185514120563	0.30304185514120563	0.30304185514120563	0.30304185514120563
0.6295967665767127	0.01991298188119177	0.0	0.0	0.0	0.3142107137632294	0.0	0.01991298188119177	0.0	0.0	0.4716591507700914	0.005757546224125118	0.2096154032910854	0.4065157517485566	0.4065157517485566	0.6052714352800312	0.0	0.5169066218899587	0.6838299376625352	0.8313757377417895	0.20958882852613334	0.5527880075174587	0.503795979895303	0.7680955807815404	0.11731036530575815	0.2096154032910854	0.0	0.6319841171250817	0.6493624409076305	0.7469890661659487	0.4699276530966311	0.5142186472301756	0.4920731501634034	0.4920731501634034	0.4920731501634034	0.4920731501634034	0.4920731501634034	0.4920731501634034	0.4920731501634034	0.4920731501634034	0.4920731501634034	0.4920731501634034	0.4920731501634034	0.4920731501634034	0.4920731501634034	0.4920731501634034	0.4920731501634034	0.4920731501634034	0.4920731501634034	0.4920731501634034
0.057759126377903716	0.061918442172163385	0.06746748103698785	0.057045893370060864	0.06721124908626787	0.05430558180199583	0.0644236973507368	0.059319416708287796	0.06650003346745942	0.05678729599628084	0.05976598630915523	0.07717004180223225	0.06481998610644486	0.05506246256182975	0.06542566253686286	0.05948093411187761	0.06366067399211814	0.06436563278841896	0.06481925237924774	0.06111744300551744	0.05967023977425996	0.0603938413898887	0.0603938413898887	0.0603938413898887	0.0603938413898887	0.0603938413898887	0.0603938413898887	0.0603938413898887	0.0603938413898887	0.0603938413898887	0.0603938413898887	0.0603938413898887	0.0603938413898887	0.0603938413898887	0.0603938413898887	0.0603938413898887	0.0603938413898887	0.0603938413898887	0.0603938413898887	0.0603938413898887	0.0603938413898887	0.0603938413898887	0.0603938413898887	0.0603938413898887	0.0603938413898887	0.0603938413898887	0.0603938413898887	0.0603938413898887	0.0603938413898887	0.0603938413898887
0.0632076871220097	0.06353890447454306	0.04757369852006784	0.055960667636273394	0.07259587823657156	0.06804560071027689	0.05114432893051476	0.05890776071289375	0.07257975318772746	0.06068541099657394	0.080341099749495	0.0497581059804936	0.04365808809476154	0.0618851586876078	0.05133185665213068	0.06707125742695934	0.06283319148235604	0.061243821475991916	0.057214486465310924	0.07043300885210987	0.06692585039020019	0.06722616253582647	0.06707600646301333	0.06707600646301333	0.06707600646301333	0.06707600646301333	0.06707600646301333	0.06707600646301333	0.06707600646301333	0.06707600646301333	0.06707600646301333	0.06707600646301333	0.06707600646301333	0.06707600646301333	0.06707600646301333	0.06707600646301333	0.06707600646301333	0.06707600646301333	0.06707600646301333	0.06707600646301333	0.06707600646301333	0.06707600646301333	0.06707600646301333	0.06707600646301333	0.06707600646301333	0.06707600646301333	0.06707600646301333	0.06707600646301333	0.06707600646301333	0.06707600646301333
0.07861036275790388	0.0786216495205317	0.0557228234121143	0.05874514888829291	0.06724496705425925	0.07825633814961383	0.0624844958620564	0.07357706933255541	0.07665523987733418	0.0588732730679159	0.06110566076432424	0.059700466536778664	0.060631459788661586	0.07201529903087715	0.07235654527969318	0.05802499128147662	0.0687762473309173	0.08368744844009655	0.0519101445807706	0.0658914624440203	0.05533979858997123	0.0707900742660703	0.06306493642802076	0.06306493642802076	0.06306493642802076	0.06306493642802076	0.06306493642802076	0.06306493642802076	0.06306493642802076	0.06306493642802076	0.06306493642802076	0.06306493642802076	0.06306493642802076	0.06306493642802076	0.06306493642802076	0.06306493642802076	0.06306493642802076	0.06306493642802076	0.06306493642802076	0.06306493642802076	0.06306493642802076	0.06306493642802076	0.06306493642802076	0.06306493642802076	0.06306493642802076	0.06306493642802076	0.06306493642802076	0.06306493642802076	0.06306493642802076	0.06306493642802076
0.08093045733134839	0.07033889520715113	0.05515638980638223	0.057906043400857005	0.06544107298817659	0.06820611802603935	0.05334589807485497	0.050207492046054146	0.06745394186053777	0.06763848326342438	0.07523014393527029	0.05402128166197918	0.061869624545175944	0.0596254788634539	0.05787793120149138	0.06232844057441276	0.0666015964627089	0.06080875114643218	0.06497209171856065	0.06289042143249642	0.06289042143249642	0.06289042143249642	0.06289042143249642	0.06289042143249642	0.06289042143249642	0.06289042143249642	0.06289042143249642	0.06289042143249642	0.06289042143249642	0.06289042143249642	0.06289042143249642	0.06289042143249642	0.06289042143249642	0.06289042143249642	0.06289042143249642	0.06289042143249642	0.06289042143249642	0.06289042143249642	0.06289042143249642	0.06289042143249642	0.06289042143249642	0.06289042143249642	0.06289042143249642	0.06289042143249642	0.06289042143249642	0.06289042143249642	0.06289042143249642	0.06289042143249642	0.06289042143249642	0.06289042143249642
[truncated: 6 more columns]
