# Supplementary material for: Neuronal tuning aligns dynamically with object and texture manifolds across the visual hierarchy
Source: Nat Neurosci. 2026 Mar 10;29(4):864–75. doi: 10.1038/s41593-026-02207-1 (PMC13061647; doi:10.1038/s41593-026-02207-1)
Supplement: Supplementary file 6 — Average PSTH for each session and thread before or after optimization Fig. 5a. Response rate for each 10 ms time window in csv format to reproduce Fig. 5c. [file 41593_2026_2207_MOESM6_ESM.zip › Figure5C_src_normresp_wdw_160-170_BigGAN_mean.csv]

0	1	2	3	4	5	6	7	8	9	10	11	12	13	14	15	16	17	18	19	20	21	22	23	24	25	26	27	28	29	30	31	32	33	34	35	36	37	38	39	40	41	42	43	44	45	46	47	48	49
0.7174392930847114	0.7283386090499727	0.7214166067229238	0.6626803144719234	0.8353378951374104	0.7487225246050431	0.6842694420612476	0.7676459299027664	0.844518726870857	0.7956046373095756	0.8361371049280122	0.8978784551153224	0.8336381506272162	0.7451699023169995	0.7763330194637061	1.0026965661138076	0.8619893283641712	0.953646145568752	0.9615063116030363	0.7377717001260168	0.8882668247245203	0.8614810812280236	1.0183874358926623	0.8024361530084789	0.7648337658766113	0.9416381063745176	0.9310387515350425	0.9091996998298469	0.8566311775063005	0.8850276748748424	0.8370985195699302	0.7182348449091702	0.9913742787223044	0.9881142230069017	1.0339889323855276	0.9365253087713379	1.0147372418418439	0.855961899508445	0.8954030521200868	0.8330119782413804	0.9302516583947257	0.948259381748744	0.8817220890971326	0.7535761375173634	0.829200044878276	0.9893839254685198	0.9607410937078504	0.9750625095881852	0.9750625095881852	0.9750625095881852
0.7344159255653803	0.790246712771656	0.9831391582172487	0.8286582966705325	0.8492502841025785	0.8439871468448542	1.0161173473474308	0.8866703714072008	0.824494528598304	0.854996428716471	0.8900192512190304	0.915465467691637	0.826002282340212	1.0333329711260417	0.9716063891849385	0.9772715928851485	0.9365449125329195	1.0907912557480863	0.9601902162121065	0.8507518925754274	0.9743935376515969	0.9356361385939296	0.890696016163847	0.91579918626485	0.8922780175126444	0.7413662301245658	1.0284446390519966	0.9816240307872864	0.9488324453949135	0.9374466513636369	0.8559084326691225	0.8771285151625492	1.258634672942123	1.2130672309910264	0.9439584216732351	1.0785128263321309	1.0785128263321309	1.0785128263321309	1.0785128263321309	1.0785128263321309	1.0785128263321309	1.0785128263321309	1.0785128263321309	1.0785128263321309	1.0785128263321309	1.0785128263321309	1.0785128263321309	1.0785128263321309	1.0785128263321309	1.0785128263321309
0.2654153493052233	0.2959716751486893	0.3124581812286245	0.3508673343619757	0.3096020837394672	0.39846823944275184	0.5068287154522652	0.384437950827356	0.5977568506901877	0.42316254445363777	0.3338562166590288	0.4169240463056456	0.39347236332610785	0.38636808080976087	0.55550055452951	0.78064588169055	0.5966160783477132	0.3340260013451662	0.49633398159052206	0.663708107408696	0.30827743067997027	0.4570727735612605	0.36885038181442376	0.4569623900633903	0.5822286957140539	0.2577650932390605	0.509461388683982	0.51302899571036	0.5122068236281306	0.4729127686599415	0.40895381124205926	0.3003624034149448	0.508105031365929	0.40423371739043695	0.40423371739043695	0.40423371739043695	0.40423371739043695	0.40423371739043695	0.40423371739043695	0.40423371739043695	0.40423371739043695	0.40423371739043695	0.40423371739043695	0.40423371739043695	0.40423371739043695	0.40423371739043695	0.40423371739043695	0.40423371739043695	0.40423371739043695	0.40423371739043695
0.8535464831096149	0.8571454931357486	0.9622707134164814	1.0500746065359894	0.9675605351045987	0.8275610579469528	0.9005456059510986	0.7244108947803842	1.062744929358182	0.9225728579086685	1.0948528360554493	0.9957839128207323	0.8839233072917867	0.9382688668930064	0.8365098280507245	0.9025019290976366	0.9923488093088284	0.8635093226805667	0.92541374082543	1.1101762943748403	1.021317698558849	0.9605959127145387	1.156131340545999	0.9949889943424871	0.8525506599876371	0.81265217186742	0.8454954428176504	1.0081626980629281	0.8552443511399683	0.9670274857224676	1.004964561590688	0.8382623598786161	0.9985887795652403	0.8009321101980797	1.0578140866395687	0.9699697098636016	1.0030664536778782	1.0214118634793583	1.0122391585786183	1.0122391585786183	1.0122391585786183	1.0122391585786183	1.0122391585786183	1.0122391585786183	1.0122391585786183	1.0122391585786183	1.0122391585786183	1.0122391585786183	1.0122391585786183	1.0122391585786183
0.6393124710974387	0.6354382130884485	0.5712523790792493	0.5563876367405195	0.5359830452108509	0.4591257361723603	0.4329517795564082	0.5704023219801827	0.5290682526444587	0.7570498040072245	0.8678933755157282	0.6527004038157607	0.7201603008056747	0.5056887256235515	0.7088583629159432	0.5529459199884776	0.7858519267333947	0.501659765129085	0.6106977239882523	0.7288886158759041	0.4916109187523573	0.7248210401583051	0.688131700858817	0.7228515961550657	0.5989084279575108	0.7226242070585391	0.6894520416321241	0.459975034318577	0.706050452961791	0.7021405632938758	0.7040955081278335	0.7040955081278335	0.7040955081278335	0.7040955081278335	0.7040955081278335	0.7040955081278335	0.7040955081278335	0.7040955081278335	0.7040955081278335	0.7040955081278335	0.7040955081278335	0.7040955081278335	0.7040955081278335	0.7040955081278335	0.7040955081278335	0.7040955081278335	0.7040955081278335	0.7040955081278335	0.7040955081278335	0.7040955081278335
1.1177036717439268	1.0210762362602042	0.6712199109969813	0.8611517072059017	1.0069043268244624	0.7494006121342551	0.9568916842955963	0.7750249868575837	0.9989130894964573	0.7951764354596357	0.7441539303619987	0.8894189285333011	0.8340931514233373	1.0629876851152695	0.74768637555153	0.739072449918765	0.7972226345904461	0.8359284736976971	0.9851073818293532	0.9468993128465099	1.1958418386102747	0.824433894723684	0.9521645284775829	0.8203046301698791	0.7366413540201413	0.8711879354405168	0.7525738102727058	0.9691496061739019	0.6413643546534255	0.9777099367800701	1.0567139743687581	0.890664486530245	1.193933514288352	0.8975135385961501	1.042267484448869	1.1002373999137136	0.8854321091303238	0.767901670764978	1.0028449678013616	0.8241704377023792	0.9135077027518703	0.9135077027518703	0.9135077027518703	0.9135077027518703	0.9135077027518703	0.9135077027518703	0.9135077027518703	0.9135077027518703	0.9135077027518703	0.9135077027518703
0.9251406425825431	0.6547502976868838	0.9086282851440902	1.1030837581654245	1.0250542359615191	1.3564151019486406	1.1053328320936215	0.9030086314734936	1.158750962638584	0.7612958226610067	0.7643862600958089	0.7603047573107614	0.9701432739292614	0.6560189017883	0.7667880347134838	0.9124352786385923	0.973093023158556	0.7775640412417798	0.9172027546094869	0.5567309192560852	0.8318880955401444	0.8908925097406508	0.6662834433211227	0.9802603799963802	1.0555778812705032	0.8023155446230138	0.9289467129467585	0.9289467129467585	0.9289467129467585	0.9289467129467585	0.9289467129467585	0.9289467129467585	0.9289467129467585	0.9289467129467585	0.9289467129467585	0.9289467129467585	0.9289467129467585	0.9289467129467585	0.9289467129467585	0.9289467129467585	0.9289467129467585	0.9289467129467585	0.9289467129467585	0.9289467129467585	0.9289467129467585	0.9289467129467585	0.9289467129467585	0.9289467129467585	0.9289467129467585	0.9289467129467585
0.8130614962932851	0.7757888168415267	0.8774387186654538	0.8339774033867532	0.8734714706031608	0.8143442372993405	0.727185802917819	0.809670050024546	0.8203003161544072	0.9081053340699102	0.8803524101541521	0.8636796343887236	0.8572595439868391	0.7748049903727188	0.751749173856603	0.8337194796396785	0.8868526267505795	0.7651037590626729	0.9352377947468251	0.8882847468472519	1.0867405218778774	1.1226554290779243	1.0189691443262432	0.9938226459295351	0.9879740502947925	0.865313726413328	0.8520343959778597	0.8586740611955939	0.8586740611955939	0.8586740611955939	0.8586740611955939	0.8586740611955939	0.8586740611955939	0.8586740611955939	0.8586740611955939	0.8586740611955939	0.8586740611955939	0.8586740611955939	0.8586740611955939	0.8586740611955939	0.8586740611955939	0.8586740611955939	0.8586740611955939	0.8586740611955939	0.8586740611955939	0.8586740611955939	0.8586740611955939	0.8586740611955939	0.8586740611955939	0.8586740611955939
0.7209420056530864	0.7196977944813147	0.745398294796614	1.0393066052766107	0.8607028571666582	0.9856592429654545	0.8997774119507261	0.9508268990434863	1.0604379189457735	1.0240540247211174	1.0410968482641625	1.0493805095059026	0.9880884807567188	1.0241806338011965	1.035494812151559	1.0887412132938896	0.9982129922224541	0.8195558159856972	1.0746041152059504	1.1202709722515116	1.055187595807921	0.9925758558426676	1.1315724668758138	0.9965821816923984	1.0906092129391194	1.1854387351314972	0.8444157497645696	1.0257493058407534	1.0386468249744436	1.0154504405956235	1.064758226308568	1.2855584548361745	1.0336472602148832	1.002908979562764	1.0182781198888236	1.0182781198888236	1.0182781198888236	1.0182781198888236	1.0182781198888236	1.0182781198888236	1.0182781198888236	1.0182781198888236	1.0182781198888236	1.0182781198888236	1.0182781198888236	1.0182781198888236	1.0182781198888236	1.0182781198888236	1.0182781198888236	1.0182781198888236
0.7319160655354834	0.4394214658472362	0.5615382939851742	0.5424468602520839	0.6894698502586273	0.629165643060189	0.7416161022382771	0.7491762410842948	0.7630694163982741	0.8196420585425227	0.8603983179190595	0.8431339993316168	0.8354926666779378	1.0688316612088715	0.9870422118385161	1.1250195971683357	1.2028912185077847	1.0701073754238906	0.9651947803931831	0.9420789584230265	1.089568986858244	1.2271333705931298	1.056910442035694	0.962480882449177	1.2094445233236997	1.0782640785950413	1.0287071120964464	1.0919411554948952	0.9074275297563432	1.292076502947403	1.14251787790038	1.1069157138348684	0.8647655660841601	0.9858406399595143	0.9858406399595143	0.9858406399595143	0.9858406399595143	0.9858406399595143	0.9858406399595143	0.9858406399595143	0.9858406399595143	0.9858406399595143	0.9858406399595143	0.9858406399595143	0.9858406399595143	0.9858406399595143	0.9858406399595143	0.9858406399595143	0.9858406399595143	0.9858406399595143
0.8867464018387032	0.8923368634186383	0.7690123880864359	0.7054017882972569	0.6928597964836029	0.5654504756445392	0.6750071391528947	0.5917875882822147	0.6139989701648947	0.9392392480824078	0.6410609304982072	0.8889731894717017	1.0000347687751483	1.0206667852648614	0.7938135486476142	0.7373328813554902	0.7911967848561875	0.9985862728287797	0.8677229362897064	1.0412770679252827	0.9993987146752641	0.7474697523954335	0.9624920819294708	0.7616429927092205	1.0546526656990063	1.1105427452981382	1.012899970234259	0.7819891235886418	0.8896729306983988	0.6659037680318993	1.1455049853828179	0.9057043767073585	0.9057043767073585	0.9057043767073585	0.9057043767073585	0.9057043767073585	0.9057043767073585	0.9057043767073585	0.9057043767073585	0.9057043767073585	0.9057043767073585	0.9057043767073585	0.9057043767073585	0.9057043767073585	0.9057043767073585	0.9057043767073585	0.9057043767073585	0.9057043767073585	0.9057043767073585	0.9057043767073585
0.5054842506049407	0.3713771760222917	0.4121735042909545	0.5561942544872	0.44741469401639455	0.622831004380307	0.4620399428027223	0.5477615699353425	0.5490888022060836	0.5465085798816111	0.5170119783117416	0.5599320802633916	0.625033312941952	0.5926188639542359	0.5956845658527359	0.6913788179266958	0.6771538332448223	0.6531334309352687	0.7170850729440397	0.7795339052958895	0.8980885532184198	0.7291700083336101	0.8939813347776969	0.9053935964443657	0.6954393081100476	0.9687498047093676	0.9292923557033717	1.0438405991735962	0.8755856319625489	0.9534212177674445	1.025755217282773	0.9895882175251086	0.9895882175251086	0.9895882175251086	0.9895882175251086	0.9895882175251086	0.9895882175251086	0.9895882175251086	0.9895882175251086	0.9895882175251086	0.9895882175251086	0.9895882175251086	0.9895882175251086	0.9895882175251086	0.9895882175251086	0.9895882175251086	0.9895882175251086	0.9895882175251086	0.9895882175251086	0.9895882175251086
0.874342126310767	0.868772273432732	0.8544794169893319	1.1406279900075054	1.007058200473533	1.067278116470349	0.8714464581497318	0.8263028470697606	0.9354651212971347	0.957265500028181	0.9203073199112145	1.0582590808613659	1.0199171728661731	0.8940831593372819	1.0543340942700499	0.9415927822079355	1.030571963638166	0.9726515787210652	0.950062310251127	0.8992622642342692	1.1413483181421755	1.1729232210452958	1.0528539334560398	1.2734413872228463	0.9654760020500667	0.9023910561585402	0.9197611381541211	1.0099410650187934	0.9125047472663895	1.113885290915965	0.7404330627661474	0.9271591768410563	0.9271591768410563	0.9271591768410563	0.9271591768410563	0.9271591768410563	0.9271591768410563	0.9271591768410563	0.9271591768410563	0.9271591768410563	0.9271591768410563	0.9271591768410563	0.9271591768410563	0.9271591768410563	0.9271591768410563	0.9271591768410563	0.9271591768410563	0.9271591768410563	0.9271591768410563	0.9271591768410563
1.0126003592574282	1.0026699066304192	0.8507248087789402	0.9612401227580781	0.8676415579875945	0.8835749210680667	0.7269285475437649	0.7471606542740113	0.8293765946207281	0.9090169785158346	0.8448264640025218	0.9446040200695787	1.2004775865368968	0.7210804633776308	0.9829615211151175	1.0012592569961234	1.226845716447212	0.8965894016630478	0.8915625050387385	0.7673883631180582	0.852110569225201	1.0444702589586792	0.9174941014440732	0.9165125265184558	0.9809960569797416	0.9570450796084419	1.0310199690493778	1.020980670842949	0.7220481316602981	0.9018397483317329	1.2412076438689974	0.9645366016200418	1.1028721227445197	1.1028721227445197	1.1028721227445197	1.1028721227445197	1.1028721227445197	1.1028721227445197	1.1028721227445197	1.1028721227445197	1.1028721227445197	1.1028721227445197	1.1028721227445197	1.1028721227445197	1.1028721227445197	1.1028721227445197	1.1028721227445197	1.1028721227445197	1.1028721227445197	1.1028721227445197
0.40201856173400524	0.42050866141865395	0.6987886234108394	0.7775381896960616	0.5865143958245126	0.6916932390681685	0.5303845687083272	0.6649562793368967	0.841971690736021	0.748264520085373	0.9021934258007488	0.8381880424701067	0.7288241261731269	0.6855262905427673	0.6976121280169358	1.1913570591607698	0.8597062306190516	0.8487648266105713	0.6991423112027177	0.6612824726022745	0.830095469515553	0.8565181305428156	0.7851608031196818	0.9742598305609633	0.87641206746703	0.8953236465855959	0.7901935443467952	0.8423927833224928	0.8735461864742345	0.7698505910265188	0.8216983887503767	0.8216983887503767	0.8216983887503767	0.8216983887503767	0.8216983887503767	0.8216983887503767	0.8216983887503767	0.8216983887503767	0.8216983887503767	0.8216983887503767	0.8216983887503767	0.8216983887503767	0.8216983887503767	0.8216983887503767	0.8216983887503767	0.8216983887503767	0.8216983887503767	0.8216983887503767	0.8216983887503767	0.8216983887503767
0.8003658388646482	0.6124003116811447	0.6112212300765084	0.6992072860440928	0.6730513212160191	0.812166418128003	0.8259620977293852	0.9504426942872969	0.9197462796871991	0.9040886182143812	0.8143136263829411	0.9077286838982245	0.9718266043516808	0.9038838295479372	0.8901605134053278	0.9077776168417576	0.7146724227487372	0.6681312659817878	0.884963851880539	1.0337622967177869	1.0082907883733367	1.1159494875415146	0.7650748863130103	0.9405121869272625	0.9405121869272625	0.9405121869272625	0.9405121869272625	0.9405121869272625	0.9405121869272625	0.9405121869272625	0.9405121869272625	0.9405121869272625	0.9405121869272625	0.9405121869272625	0.9405121869272625	0.9405121869272625	0.9405121869272625	0.9405121869272625	0.9405121869272625	0.9405121869272625	0.9405121869272625	0.9405121869272625	0.9405121869272625	0.9405121869272625	0.9405121869272625	0.9405121869272625	0.9405121869272625	0.9405121869272625	0.9405121869272625	0.9405121869272625
0.6934519975836089	0.882974381931383	0.7967180809099323	0.8240878292968739	0.6473392372512012	0.8762117219443077	0.7796795944418711	0.7568245684678018	0.883212973528913	0.6376685029818683	0.9090750452277356	0.8440632611053633	0.9134889720966293	0.7708119868733514	0.9693830701279622	0.7209897972030697	0.8827728198600214	0.858338380443448	1.0336290884658639	0.8713354020332356	0.7436755174020653	0.9165287530323454	0.9179368282704091	0.9172327906513773	0.9172327906513773	0.9172327906513773	0.9172327906513773	0.9172327906513773	0.9172327906513773	0.9172327906513773	0.9172327906513773	0.9172327906513773	0.9172327906513773	0.9172327906513773	0.9172327906513773	0.9172327906513773	0.9172327906513773	0.9172327906513773	0.9172327906513773	0.9172327906513773	0.9172327906513773	0.9172327906513773	0.9172327906513773	0.9172327906513773	0.9172327906513773	0.9172327906513773	0.9172327906513773	0.9172327906513773	0.9172327906513773	0.9172327906513773
0.943322794191104	0.6059395516148474	0.6327919490637245	0.5997527035754345	0.851152733582886	1.1773104523670261	0.6733929383767998	0.7602867605433355	0.4774127609283738	0.6330176746991418	0.5882247210769778	0.6741211082594395	0.723228031259092	0.6160596990596456	0.971548475853406	0.8743984209908153	0.639411433844248	0.8558604844373933	0.8003965927557088	0.7114695218129719	0.7769537207788947	1.243271727512593	0.9653933317028508	0.9356440285503554	0.5983929460259138	0.9393448806835477	0.5271189166127389	0.903437170584661	0.7171934171458154	0.7030420420230182	0.7101177295844169	0.7101177295844169	0.7101177295844169	0.7101177295844169	0.7101177295844169	0.7101177295844169	0.7101177295844169	0.7101177295844169	0.7101177295844169	0.7101177295844169	0.7101177295844169	0.7101177295844169	0.7101177295844169	0.7101177295844169	0.7101177295844169	0.7101177295844169	0.7101177295844169	0.7101177295844169	0.7101177295844169	0.7101177295844169
0.9154280092428699	0.9067800514266258	1.0686776829883073	0.9861060185651892	1.000538539964049	1.1132999929910121	0.8508467398237722	0.8478253889746983	0.8913746681975664	0.7262152520586841	0.7364961972755302	0.9426788425268775	0.9751296694932233	0.855036261148907	0.9085775176035726	0.8899300043318471	0.8375692570682098	0.990503019117068	1.0210624808393345	1.0147116251717367	0.8471740371770033	0.8925706387703203	0.8631691242388211	0.910107724254749	0.7707921949773056	1.1611984815572904	0.8903343210413265	0.6966292989176869	0.8520823384037682	0.7316687883902583	1.002793406176398	0.9027295126588971	0.9527614594176476	0.9527614594176476	0.9527614594176476	0.9527614594176476	0.9527614594176476	0.9527614594176476	0.9527614594176476	0.9527614594176476	0.9527614594176476	0.9527614594176476	0.9527614594176476	0.9527614594176476	0.9527614594176476	0.9527614594176476	0.9527614594176476	0.9527614594176476	0.9527614594176476	0.9527614594176476
0.782530687934552	0.8763809471597556	0.8766298251463404	0.8150351679152155	0.7731985695104535	0.7123219578654953	0.6894806171995249	0.8468100160548321	0.7833755314017841	0.887304408935053	0.7634269244709696	0.6844783593196022	0.7684659218981454	0.7917625014101075	0.9434713127163843	0.7344292544129772	0.8228926617971967	0.8891420229367544	1.025262698394652	0.9696241154992118	1.1012519905810416	1.0630312085674367	0.9254200105464516	0.8700668934073144	0.9798966776383989	0.8265739835165726	0.86942898885511	1.0274896044101987	0.7839668157905724	0.8623028979701517	0.8222516458445125	0.7687043180590093	1.046321129150158	1.2187326249186716	1.0851087447609007	1.1519206848397863	1.1519206848397863	1.1519206848397863	1.1519206848397863	1.1519206848397863	1.1519206848397863	1.1519206848397863	1.1519206848397863	1.1519206848397863	1.1519206848397863	1.1519206848397863	1.1519206848397863	1.1519206848397863	1.1519206848397863	1.1519206848397863
0.6092066639904978	0.5969765683483633	0.6573106452608337	0.5529824706067235	0.7705886875608753	0.6208200739245352	0.5257455895386324	0.5685324106911458	0.663873914903172	0.5490330762661956	0.35955212731926484	0.4586043078672276	0.6677553452815806	0.5777280901162654	0.4960463378706825	0.5657358512529922	0.5486246810716561	0.7968509119692972	0.48935463923454064	0.6032643411623815	0.5590868556609457	0.5055353606090347	0.5332053602385617	0.539667282740423	0.5444417947149016	0.5565029141338838	0.6152693787213857	0.6101142647490798	0.6126918217352327	0.6126918217352327	0.6126918217352327	0.6126918217352327	0.6126918217352327	0.6126918217352327	0.6126918217352327	0.6126918217352327	0.6126918217352327	0.6126918217352327	0.6126918217352327	0.6126918217352327	0.6126918217352327	0.6126918217352327	0.6126918217352327	0.6126918217352327	0.6126918217352327	0.6126918217352327	0.6126918217352327	0.6126918217352327	0.6126918217352327	0.6126918217352327
0.4327653429373596	0.42128994307252265	0.45970896963546337	0.4428341210863767	0.2802496182424014	0.3479763479361867	0.6032405336525624	0.5573423528421918	0.4436973431115876	0.4040219458220905	0.6375098407521028	0.6874467453036041	0.47056288179549005	0.5361136315544627	0.5106843691669103	0.6826391619668698	0.20417528763280385	0.32722630662776975	0.5598904764902346	0.3679295641467918	0.7652193392679578	0.41976482185366	0.5262054335084021	0.6753172687553564	0.48345962544868987	0.3877935217338296	0.5768490542443535	0.45573215909967607	0.6421588592916432	0.5489455091956595	0.5489455091956595	0.5489455091956595	0.5489455091956595	0.5489455091956595	0.5489455091956595	0.5489455091956595	0.5489455091956595	0.5489455091956595	0.5489455091956595	0.5489455091956595	0.5489455091956595	0.5489455091956595	0.5489455091956595	0.5489455091956595	0.5489455091956595	0.5489455091956595	0.5489455091956595	0.5489455091956595	0.5489455091956595	0.5489455091956595
0.5474276308102549	0.8482698636266038	0.6998501294324951	0.7742823719530354	0.8654266761159941	0.7758945603568999	0.922204629077011	0.7526976852821553	0.85436001928057	0.7558266430085622	0.8206111900377905	0.8161521982453739	0.8140741793262998	0.7823890208173304	0.7619514577639322	0.7013494359166085	0.800316658113031	0.7012598003375584	0.9224033447418114	0.7474782556712569	0.7812920126149931	0.7431255799252436	0.8308508369227764	0.7006167533188332	0.8589630069101399	0.7015899762618015	0.7802764915859707	0.7802764915859707	0.7802764915859707	0.7802764915859707	0.7802764915859707	0.7802764915859707	0.7802764915859707	0.7802764915859707	0.7802764915859707	0.7802764915859707	0.7802764915859707	0.7802764915859707	0.7802764915859707	0.7802764915859707	0.7802764915859707	0.7802764915859707	0.7802764915859707	0.7802764915859707	0.7802764915859707	0.7802764915859707	0.7802764915859707	0.7802764915859707	0.7802764915859707	0.7802764915859707
0.7691058075081667	0.7626396197559676	0.764166616965829	0.7957566897546682	0.7789388906991904	0.6797796461978811	0.7889698318105889	0.8459543652884844	0.8254132469819846	0.6082370709603462	0.8475310901766873	0.6235637906031649	0.822192788723964	0.773633213607143	0.8987986843358535	0.6748426746417501	0.8080538858651163	0.8308326202651252	0.8550682910324193	0.8170565586358203	0.718724430633905	0.8195522222600856	0.7691383264469953	0.7691383264469953	0.7691383264469953	0.7691383264469953	0.7691383264469953	0.7691383264469953	0.7691383264469953	0.7691383264469953	0.7691383264469953	0.7691383264469953	0.7691383264469953	0.7691383264469953	0.7691383264469953	0.7691383264469953	0.7691383264469953	0.7691383264469953	0.7691383264469953	0.7691383264469953	0.7691383264469953	0.7691383264469953	0.7691383264469953	0.7691383264469953	0.7691383264469953	0.7691383264469953	0.7691383264469953	0.7691383264469953	0.7691383264469953	0.7691383264469953
0.6736358436848682	0.7099986620025667	0.7481112622545897	0.8136153199016025	0.8044713895977672	0.7668295525256462	0.8062216296198931	0.8090328552497105	0.8188175789155855	0.7883881066347955	0.8273049704111446	0.6637773245487798	0.7503771124410122	0.8183366815777369	0.5824033409668884	0.7768937332240206	0.7392254867790402	0.8221036803087497	0.5898428331709583	0.6621953240572375	0.6651283181959402	0.7933151622018128	0.7932920588750447	0.8536976197688251	0.9131419889173935	0.6621310189075345	0.6583516538029969	0.6602413363552657	0.6602413363552657	0.6602413363552657	0.6602413363552657	0.6602413363552657	0.6602413363552657	0.6602413363552657	0.6602413363552657	0.6602413363552657	0.6602413363552657	0.6602413363552657	0.6602413363552657	0.6602413363552657	0.6602413363552657	0.6602413363552657	0.6602413363552657	0.6602413363552657	0.6602413363552657	0.6602413363552657	0.6602413363552657	0.6602413363552657	0.6602413363552657	0.6602413363552657
0.9337066022526875	1.2023715297591577	1.2007871652478586	0.8939769026675422	0.880964022491548	0.7032477546141028	0.9302603659180521	0.9012801581263062	1.0547890633705583	1.0707671632918347	0.9878680626414578	0.7783205598918954	0.791074335246562	0.9844974311269301	0.8574632067416323	0.8970100531582529	0.8147043666956744	1.0842931937195168	0.8442308036549666	0.5924247514198548	0.835931849556328	1.0267563415394378	0.9768779312315756	1.2131198908953853	1.040267133576166	1.172345784864921	0.8136537075574152	0.6582087299255418	0.7774642966446534	0.7178365132850976	0.7178365132850976	0.7178365132850976	0.7178365132850976	0.7178365132850976	0.7178365132850976	0.7178365132850976	0.7178365132850976	0.7178365132850976	0.7178365132850976	0.7178365132850976	0.7178365132850976	0.7178365132850976	0.7178365132850976	0.7178365132850976	0.7178365132850976	0.7178365132850976	0.7178365132850976	0.7178365132850976	0.7178365132850976	0.7178365132850976
0.8696949556777023	0.9975480722539711	0.8924032919335815	0.822828912060684	0.9620882568703447	0.7832604983558249	0.8459363659843204	0.7164147453282986	0.8195515558337766	0.8255694141527802	0.8369410323822019	1.0339584809803992	1.00297510109384	0.9545009262983785	0.7151145504496285	1.0755609541643576	1.2594543037670238	1.0637159917902959	0.9437574049684045	1.018026914657519	1.0360937060334825	1.0269003622987398	0.936536080666897	1.0262960025447798	0.7863921769523062	1.1318651228278767	1.129048248971279	0.8462428336706102	1.1069339296858558	1.060237294816319	0.9642074415166909	0.8347781353057573	0.9442871803929789	1.0586875962877835	1.0034371882884199	0.9747698510848664	1.1485522374855397	0.6900338305554937	0.9192930340205167	0.9192930340205167	0.9192930340205167	0.9192930340205167	0.9192930340205167	0.9192930340205167	0.9192930340205167	0.9192930340205167	0.9192930340205167	0.9192930340205167	0.9192930340205167	0.9192930340205167
0.06771155863967639	0.0014130451847952762	0.12299384243561325	0.11018308895396482	0.12216532269086378	0.1157365604349947	8.245306327135734e-05	0.0014130451847952762	0.09205492439341406	0.07835052720528668	0.022296707682618832	0.03575818194682439	0.02370975286741411	0.0004085612600250762	0.016370017661581884	0.02611938448261366	0.012555699349187491	0.04882735057811539	0.05114347352507092	0.14570624437118018	0.03633164933339218	0.10087309790393319	0.0019040595080917098	0.08954038330122709	0.05777598474817551	0.05946793612720515	0.033757111591649916	0.07957817656739971	0.004231238060019906	0.0	0.014051197526282958	0.030259811027247358	0.022379160745890192	0.07426000073865537	8.245306327135734e-05	0.09486475874555265	0.18904708505101356	0.16333626186391056	0.06219531617407692	0.0038226767999948296	0.08862105136686532	0.04591280568936778	0.06726692852811654	0.06726692852811654	0.06726692852811654	0.06726692852811654	0.06726692852811654	0.06726692852811654	0.06726692852811654	0.06726692852811654
0.7466820358856965	0.6110642062836391	0.6765411547891269	0.7259421982071452	0.699346074284737	0.6277697912011829	0.7171868205513298	0.8039732569527869	0.8063865081709969	0.8204366878782783	0.9585134570760766	0.8278402399450917	0.8697653299364309	0.9412424900705578	0.8153830816510997	0.9299016717149574	1.0052495624387645	0.8984061942313594	0.9933570591195106	1.0132357036923618	0.948254497365026	1.0448900757608315	0.7961346743510098	0.9993972045428515	0.8677701849040834	0.9216063723919227	0.8596940883380081	0.9711459094898071	0.9154199989139076	0.9154199989139076	0.9154199989139076	0.9154199989139076	0.9154199989139076	0.9154199989139076	0.9154199989139076	0.9154199989139076	0.9154199989139076	0.9154199989139076	0.9154199989139076	0.9154199989139076	0.9154199989139076	0.9154199989139076	0.9154199989139076	0.9154199989139076	0.9154199989139076	0.9154199989139076	0.9154199989139076	0.9154199989139076	0.9154199989139076	0.9154199989139076
0.9998530718382062	1.0302430800838078	0.8285243863560126	0.9088694314119528	0.842559494647645	1.1251873172443867	0.9084089368567188	0.6396360414794106	0.922342289525916	0.8029953562717705	1.0117802853709175	1.2402596376537345	0.8021153174009379	1.0188046822051156	0.8127097869247384	0.89510372886443	0.8420821873359771	0.8751619650743073	1.047811180774979	0.9580327220609774	1.0178732607731598	1.0909329566321753	0.9513671021938632	0.9171218960045698	0.9819825327263872	0.9495522143654785	0.9495522143654785	0.9495522143654785	0.9495522143654785	0.9495522143654785	0.9495522143654785	0.9495522143654785	0.9495522143654785	0.9495522143654785	0.9495522143654785	0.9495522143654785	0.9495522143654785	0.9495522143654785	0.9495522143654785	0.9495522143654785	0.9495522143654785	0.9495522143654785	0.9495522143654785	0.9495522143654785	0.9495522143654785	0.9495522143654785	0.9495522143654785	0.9495522143654785	0.9495522143654785	0.9495522143654785
0.9285928735175709	0.8337753431836448	1.0007529082867845	0.9468171931899946	0.7817496547955796	0.8100810106422932	0.8009026469830757	0.9789590514071729	0.9541871854870055	0.9345760684698692	0.8792713098517367	0.940677876212299	1.0294983481758921	0.857139508773078	1.0289471085351063	0.9446685776192405	0.8787117855709201	0.8057104141331154	0.8930916435701074	1.0135430788029376	0.9106030407499496	0.9620730597764436	0.9620730597764436	0.9620730597764436	0.9620730597764436	0.9620730597764436	0.9620730597764436	0.9620730597764436	0.9620730597764436	0.9620730597764436	0.9620730597764436	0.9620730597764436	0.9620730597764436	0.9620730597764436	0.9620730597764436	0.9620730597764436	0.9620730597764436	0.9620730597764436	0.9620730597764436	0.9620730597764436	0.9620730597764436	0.9620730597764436	0.9620730597764436	0.9620730597764436	0.9620730597764436	0.9620730597764436	0.9620730597764436	0.9620730597764436	0.9620730597764436	0.9620730597764436
0.6647207098489484	0.7684512409718618	0.8302030845439555	0.8416404211298759	0.8443649559293461	0.7658876269866104	0.7758076794916281	0.7084421125265284	0.8313934841830254	0.8598454853385638	0.790034436889305	0.756563541255307	0.8837762191459004	0.7161774532549163	0.6815702788574493	0.7770092153965403	0.8678298975562901	0.8103525354621582	0.8013473797878206	0.8198552412089308	1.0108117911278576	0.9986824153247109	0.9381579867381888	0.9684202010314498	0.9684202010314498	0.9684202010314498	0.9684202010314498	0.9684202010314498	0.9684202010314498	0.9684202010314498	0.9684202010314498	0.9684202010314498	0.9684202010314498	0.9684202010314498	0.9684202010314498	0.9684202010314498	0.9684202010314498	0.9684202010314498	0.9684202010314498	0.9684202010314498	0.9684202010314498	0.9684202010314498	0.9684202010314498	0.9684202010314498	0.9684202010314498	0.9684202010314498	0.9684202010314498	0.9684202010314498	0.9684202010314498	0.9684202010314498
0.4944868376591057	0.5702400362191926	0.566735050168098	0.5957560143218779	0.5519312751506736	0.626452082799613	0.5868969066514438	0.619475014994187	0.5471954439947619	0.6835894936659807	0.5559874843593604	0.5669207777695139	0.6243794632449459	0.8504140424760378	0.9977465615318001	0.7792431420104742	0.36816029047440213	0.4371834480948147	0.4529033647668721	0.2903300194584336	0.43302102618464444	0.3616755228215391	0.3616755228215391	0.3616755228215391	0.3616755228215391	0.3616755228215391	0.3616755228215391	0.3616755228215391	0.3616755228215391	0.3616755228215391	0.3616755228215391	0.3616755228215391	0.3616755228215391	0.3616755228215391	0.3616755228215391	0.3616755228215391	0.3616755228215391	0.3616755228215391	0.3616755228215391	0.3616755228215391	0.3616755228215391	0.3616755228215391	0.3616755228215391	0.3616755228215391	0.3616755228215391	0.3616755228215391	0.3616755228215391	0.3616755228215391	0.3616755228215391	0.3616755228215391
1.0712731950739582	1.0150289495944942	0.8558378606750559	1.0558950343339155	0.9064903229316883	0.9824652413361165	1.0702227697819533	0.9932222699252036	0.8750112789056378	0.8928119495588527	1.045186380623027	0.9076377975893949	1.0535032770397723	0.9513288501268616	0.9749390532521749	0.9542655534777613	0.9228844275745678	0.9451188819941713	0.9352111068283876	1.0147445596017304	0.9577653272494006	0.9769341662534623	1.1675955625653802	1.0795871271605275	0.8502428487895974	0.9649149879750625	0.9649149879750625	0.9649149879750625	0.9649149879750625	0.9649149879750625	0.9649149879750625	0.9649149879750625	0.9649149879750625	0.9649149879750625	0.9649149879750625	0.9649149879750625	0.9649149879750625	0.9649149879750625	0.9649149879750625	0.9649149879750625	0.9649149879750625	0.9649149879750625	0.9649149879750625	0.9649149879750625	0.9649149879750625	0.9649149879750625	0.9649149879750625	0.9649149879750625	0.9649149879750625	0.9649149879750625
0.9000360402448787	0.755914927688803	0.8200125869182647	0.8706001585108785	0.8600136765353429	0.6642109462465328	0.7651003820338842	0.8113735424505499	1.1147186136715135	0.9414006374764553	0.7181332197906968	1.0219361562562386	0.7015744789668722	0.9483793667302559	0.8028073757496703	0.8019361375485646	1.0090956358471912	0.8431466887587649	1.1480281369688103	0.894785982241196	1.021407059605003	1.021407059605003	1.021407059605003	1.021407059605003	1.021407059605003	1.021407059605003	1.021407059605003	1.021407059605003	1.021407059605003	1.021407059605003	1.021407059605003	1.021407059605003	1.021407059605003	1.021407059605003	1.021407059605003	1.021407059605003	1.021407059605003	1.021407059605003	1.021407059605003	1.021407059605003	1.021407059605003	1.021407059605003	1.021407059605003	1.021407059605003	1.021407059605003	1.021407059605003	1.021407059605003	1.021407059605003	1.021407059605003	1.021407059605003
0.6125817530803064	0.5284771916659959	0.682385089351119	0.6370157380870599	0.5642085946092906	0.7151817412223097	0.5470210694351542	0.6398959258652348	0.5337098264300819	0.46244509746910756	0.5541859090062072	0.5618833851951841	0.5602027387993742	0.701960204560501	0.8516858357336263	0.844179771950284	0.6474505737549293	0.7761682122725487	0.6149199568676003	0.6600306982461762	0.5967698604832922	0.7564366624939242	0.6766032614886082	0.6766032614886082	0.6766032614886082	0.6766032614886082	0.6766032614886082	0.6766032614886082	0.6766032614886082	0.6766032614886082	0.6766032614886082	0.6766032614886082	0.6766032614886082	0.6766032614886082	0.6766032614886082	0.6766032614886082	0.6766032614886082	0.6766032614886082	0.6766032614886082	0.6766032614886082	0.6766032614886082	0.6766032614886082	0.6766032614886082	0.6766032614886082	0.6766032614886082	0.6766032614886082	0.6766032614886082	0.6766032614886082	0.6766032614886082	0.6766032614886082
0.9128803728918363	0.8426210315442675	0.8072526194818685	0.7219215258654265	0.7555815610281493	0.9360618939846983	0.9471785365071678	0.7365664731314021	0.7863013567767484	0.8378268676988522	0.8365410531896954	0.9211455036437493	0.8596853667374001	0.8630309527343875	0.822101349180984	0.8610499001671403	0.7368285221671708	0.8574429053844541	0.8163465404432049	0.8136110546712734	0.8149787975572391	0.8149787975572391	0.8149787975572391	0.8149787975572391	0.8149787975572391	0.8149787975572391	0.8149787975572391	0.8149787975572391	0.8149787975572391	0.8149787975572391	0.8149787975572391	0.8149787975572391	0.8149787975572391	0.8149787975572391	0.8149787975572391	0.8149787975572391	0.8149787975572391	0.8149787975572391	0.8149787975572391	0.8149787975572391	0.8149787975572391	0.8149787975572391	0.8149787975572391	0.8149787975572391	0.8149787975572391	0.8149787975572391	0.8149787975572391	0.8149787975572391	0.8149787975572391	0.8149787975572391
0.6129139456780341	0.3932341689256613	0.48027362164903825	0.6310229107525895	1.072596428415845	0.6556938190088658	0.49834478579793157	0.861174078956586	0.9712601973804528	0.7042572772293704	0.7348729898483215	0.9690801357831386	0.6789114556410676	0.8407828422979234	0.7800032401994167	0.787363750023699	0.9874538257639075	0.6941270628150942	0.6505769479267307	0.8164722603431115	0.8530143618159532	0.5630165278978887	0.5829581660301157	0.7374978957562567	0.45269543594719125	0.5636900641850188	0.8607842443354926	0.5481983792428777	0.840285094900718	0.6434704401563178	0.7403329626376178	0.9962356218911439	0.7695743080959782	0.5679687004178992	0.8284201333448582	0.6981944168813786	0.6981944168813786	0.6981944168813786	0.6981944168813786	0.6981944168813786	0.6981944168813786	0.6981944168813786	0.6981944168813786	0.6981944168813786	0.6981944168813786	0.6981944168813786	0.6981944168813786	0.6981944168813786	0.6981944168813786	0.6981944168813786
0.7956021367269152	0.770478085421091	0.6953553885068058	0.7132064205922973	0.7354595888365837	0.9263820993689821	0.7895952048373577	0.7212120748933686	0.8769363880974954	0.7278590269624199	0.6816511283886446	0.8678712673413885	0.7716241933958917	0.9612616304936531	0.8335790223336845	0.870022388374803	0.8518007053542437	0.8518007053542437	0.8518007053542437	0.8518007053542437	0.8518007053542437	0.8518007053542437	0.8518007053542437	0.8518007053542437	0.8518007053542437	0.8518007053542437	0.8518007053542437	0.8518007053542437	0.8518007053542437	0.8518007053542437	0.8518007053542437	0.8518007053542437	0.8518007053542437	0.8518007053542437	0.8518007053542437	0.8518007053542437	0.8518007053542437	0.8518007053542437	0.8518007053542437	0.8518007053542437	0.8518007053542437	0.8518007053542437	0.8518007053542437	0.8518007053542437	0.8518007053542437	0.8518007053542437	0.8518007053542437	0.8518007053542437	0.8518007053542437	0.8518007053542437
0.7795039237219201	0.7804029662768809	0.7860144453287146	0.8214231568651809	0.6865039988789167	0.7750017050670642	0.8948793448182892	0.7193072235361501	0.9257768776908681	0.6895613720060464	0.8164150901682872	0.7626194336664759	0.8521905992806175	0.7397713508863281	0.7910497185287035	0.8468157998195174	0.7686458052382716	0.6695168852942792	0.7050883568312193	0.6465008014363823	0.8049962968965451	0.7350850763889671	0.7053023017394406	0.688718813484769	0.6970105576121047	0.6970105576121047	0.6970105576121047	0.6970105576121047	0.6970105576121047	0.6970105576121047	0.6970105576121047	0.6970105576121047	0.6970105576121047	0.6970105576121047	0.6970105576121047	0.6970105576121047	0.6970105576121047	0.6970105576121047	0.6970105576121047	0.6970105576121047	0.6970105576121047	0.6970105576121047	0.6970105576121047	0.6970105576121047	0.6970105576121047	0.6970105576121047	0.6970105576121047	0.6970105576121047	0.6970105576121047	0.6970105576121047
1.0219684309019221	0.9767319641683421	0.7450522708279574	0.9031472609142744	1.294748888274991	1.0168307474783285	0.6747584443235287	0.9508835489094356	0.8857093678260594	0.9216169965310218	0.7335373553017344	0.804731244783557	0.7571599499239766	0.8259620322046414	0.633676782622263	0.8342713205815515	0.9033919929836988	0.9530054325816321	0.9281987127826655	0.9281987127826655	0.9281987127826655	0.9281987127826655	0.9281987127826655	0.9281987127826655	0.9281987127826655	0.9281987127826655	0.9281987127826655	0.9281987127826655	0.9281987127826655	0.9281987127826655	0.9281987127826655	0.9281987127826655	0.9281987127826655	0.9281987127826655	0.9281987127826655	0.9281987127826655	0.9281987127826655	0.9281987127826655	0.9281987127826655	0.9281987127826655	0.9281987127826655	0.9281987127826655	0.9281987127826655	0.9281987127826655	0.9281987127826655	0.9281987127826655	0.9281987127826655	0.9281987127826655	0.9281987127826655	0.9281987127826655
0.7039523152977427	0.7589747202165221	0.5366202439589837	0.683634780787177	0.7337188621828084	0.5524475929634672	0.7456745917700225	0.6882881131454495	0.700642281089833	0.7539798022735464	0.5896380617290605	0.5982564947142995	0.7095195515768554	0.7016146249610108	0.8078092466787072	0.764139750880256	0.7356388675258185	0.6720430177978131	0.8441676024257904	0.6999744161076954	0.5970179526879121	0.6484961843978037	0.6484961843978037	0.6484961843978037	0.6484961843978037	0.6484961843978037	0.6484961843978037	0.6484961843978037	0.6484961843978037	0.6484961843978037	0.6484961843978037	0.6484961843978037	0.6484961843978037	0.6484961843978037	0.6484961843978037	0.6484961843978037	0.6484961843978037	0.6484961843978037	0.6484961843978037	0.6484961843978037	0.6484961843978037	0.6484961843978037	0.6484961843978037	0.6484961843978037	0.6484961843978037	0.6484961843978037	0.6484961843978037	0.6484961843978037	0.6484961843978037	0.6484961843978037
0.8888296256020166	0.8117348251704419	0.6321921673451002	0.8662121539313674	0.7306943350853474	0.8226642740982879	0.7141496683594832	0.8071281343126244	0.8237580417358709	0.7837443923746473	0.8037512170552591	0.8037512170552591	0.8037512170552591	0.8037512170552591	0.8037512170552591	0.8037512170552591	0.8037512170552591	0.8037512170552591	0.8037512170552591	0.8037512170552591	0.8037512170552591	0.8037512170552591	0.8037512170552591	0.8037512170552591	0.8037512170552591	0.8037512170552591	0.8037512170552591	0.8037512170552591	0.8037512170552591	0.8037512170552591	0.8037512170552591	0.8037512170552591	0.8037512170552591	0.8037512170552591	0.8037512170552591	0.8037512170552591	0.8037512170552591	0.8037512170552591	0.8037512170552591	0.8037512170552591	0.8037512170552591	0.8037512170552591	0.8037512170552591	0.8037512170552591	0.8037512170552591	0.8037512170552591	0.8037512170552591	0.8037512170552591	0.8037512170552591	0.8037512170552591
0.6502693458444897	0.6749285097730885	0.6310072345612614	0.6755301447904762	0.5322008979843947	0.6468589016159545	0.5805552188836203	0.6126267271565831	0.5868337718897542	0.6126302564240583	0.6041657329644543	0.5884883155560773	0.5963511583953447	0.7320127295986901	0.6890718541523452	0.6099208250497624	0.5704927308540221	0.6171064676659128	0.5937995992599674	0.5937995992599674	0.5937995992599674	0.5937995992599674	0.5937995992599674	0.5937995992599674	0.5937995992599674	0.5937995992599674	0.5937995992599674	0.5937995992599674	0.5937995992599674	0.5937995992599674	0.5937995992599674	0.5937995992599674	0.5937995992599674	0.5937995992599674	0.5937995992599674	0.5937995992599674	0.5937995992599674	0.5937995992599674	0.5937995992599674	0.5937995992599674	0.5937995992599674	0.5937995992599674	0.5937995992599674	0.5937995992599674	0.5937995992599674	0.5937995992599674	0.5937995992599674	0.5937995992599674	0.5937995992599674	0.5937995992599674
0.615671640238156	0.5602613419448212	0.6941230493486303	0.6957715916138411	0.47590249793933576	0.5479846482048744	0.5323026624325999	0.5628020648359268	0.7151360276701665	1.1316540747347488	0.4204549714674434	0.66532171510719	1.0009936254287048	0.6670133130284877	0.7512041486461489	0.7142329013006081	1.0119497095330119	0.7938259135871703	0.673238174489739	0.8391803832869331	0.8725574188379502	0.9463577635111283	0.9067982126943703	1.0258097443544616	1.2542494730971265	0.9633351725494491	0.597492678376617	0.8538228902059934	1.0148051336949206	0.9530411799133588	1.0370429870012041	0.9950420834572815	0.9950420834572815	0.9950420834572815	0.9950420834572815	0.9950420834572815	0.9950420834572815	0.9950420834572815	0.9950420834572815	0.9950420834572815	0.9950420834572815	0.9950420834572815	0.9950420834572815	0.9950420834572815	0.9950420834572815	0.9950420834572815	0.9950420834572815	0.9950420834572815	0.9950420834572815	0.9950420834572815
0.5156083956345038	0.4465368630905678	0.4386822759037768	0.733229144954815	0.6160514437567864	0.5944721153420404	0.5570128044514886	0.5758982302552543	0.7527000672963698	0.5782887189114246	0.5051669354633095	0.4651974295353844	0.43142816999722944	0.3853201689682388	0.4673895361514581	0.6331270374141544	0.7217975238816878	0.5732599163536627	0.6285010208087738	0.6231476876998114	0.66806904097157	0.49668307804593176	0.6080628157666269	0.5374542919606546	0.5727585538636408	0.5727585538636408	0.5727585538636408	0.5727585538636408	0.5727585538636408	0.5727585538636408	0.5727585538636408	0.5727585538636408	0.5727585538636408	0.5727585538636408	0.5727585538636408	0.5727585538636408	0.5727585538636408	0.5727585538636408	0.5727585538636408	0.5727585538636408	0.5727585538636408	0.5727585538636408	0.5727585538636408	0.5727585538636408	0.5727585538636408	0.5727585538636408	0.5727585538636408	0.5727585538636408	0.5727585538636408	0.5727585538636408
1.0064570932337638	0.9478382401137081	0.7255768138376506	1.026289121454302	0.9056806886191093	0.9016452275590983	1.1011345211759498	0.8491559293918255	1.0175558140202108	0.6715015323098068	0.7485222078022232	0.710011870056015	0.710011870056015	0.710011870056015	0.710011870056015	0.710011870056015	0.710011870056015	0.710011870056015	0.710011870056015	0.710011870056015	0.710011870056015	0.710011870056015	0.710011870056015	0.710011870056015	0.710011870056015	0.710011870056015	0.710011870056015	0.710011870056015	0.710011870056015	0.710011870056015	0.710011870056015	0.710011870056015	0.710011870056015	0.710011870056015	0.710011870056015	0.710011870056015	0.710011870056015	0.710011870056015	0.710011870056015	0.710011870056015	0.710011870056015	0.710011870056015	0.710011870056015	0.710011870056015	0.710011870056015	0.710011870056015	0.710011870056015	0.710011870056015	0.710011870056015	0.710011870056015
1.1069131938129493	0.6354627748506697	1.0175322040012362	0.679315506847481	0.49535103520292767	0.8456412776132779	0.7187439836864302	0.7606299423022718	0.7683315371604253	0.5892038948986074	1.054123970652247	0.8440113738459752	0.9997097998032395	0.6369600621204681	1.004417262307838	0.8824769683757848	0.8448521471393837	0.9203345619590239	0.8825933545492037	0.8825933545492037	0.8825933545492037	0.8825933545492037	0.8825933545492037	0.8825933545492037	0.8825933545492037	0.8825933545492037	0.8825933545492037	0.8825933545492037	0.8825933545492037	0.8825933545492037	0.8825933545492037	0.8825933545492037	0.8825933545492037	0.8825933545492037	0.8825933545492037	0.8825933545492037	0.8825933545492037	0.8825933545492037	0.8825933545492037	0.8825933545492037	0.8825933545492037	0.8825933545492037	0.8825933545492037	0.8825933545492037	0.8825933545492037	0.8825933545492037	0.8825933545492037	0.8825933545492037	0.8825933545492037	0.8825933545492037
0.347915561488655	0.5455744283236366	0.5497073965046216	0.5513375971207394	0.5291391647910632	0.5500592110386276	0.5010620618288852	0.48784523105925776	0.6381923092994372	0.48656868642787143	0.2815433191583009	0.6580904463745716	0.45983714008567084	0.584219333426968	0.33293461818167946	0.4585769758043237	0.4585769758043237	0.4585769758043237	0.4585769758043237	0.4585769758043237	0.4585769758043237	0.4585769758043237	0.4585769758043237	0.4585769758043237	0.4585769758043237	0.4585769758043237	0.4585769758043237	0.4585769758043237	0.4585769758043237	0.4585769758043237	0.4585769758043237	0.4585769758043237	0.4585769758043237	0.4585769758043237	0.4585769758043237	0.4585769758043237	0.4585769758043237	0.4585769758043237	0.4585769758043237	0.4585769758043237	0.4585769758043237	0.4585769758043237	0.4585769758043237	0.4585769758043237	0.4585769758043237	0.4585769758043237	0.4585769758043237	0.4585769758043237	0.4585769758043237	0.4585769758043237
0.39215034114779285	0.24724879322745605	0.2090726934572254	0.18165380003259587	0.5181490895302207	0.3798465622429495	0.4366950588040109	0.31560428794439244	0.5326971186731049	0.23919838660994625	0.4532903351975639	0.4097898812628083	0.3918845841596573	0.22519798454995618	0.2597861319985641	0.48143182235489357	0.506129781384295	0.6477421658049282	0.6219760217779042	0.30975510721410016	0.4465103707756858	0.4127702909198286	0.3694362582352947	0.539158883958588	0.43534479377745355	0.6068967388182501	0.6585510890794395	0.5842771714223114	0.6214141302508756	0.6214141302508756	0.6214141302508756	0.6214141302508756	0.6214141302508756	0.6214141302508756	0.6214141302508756	0.6214141302508756	0.6214141302508756	0.6214141302508756	0.6214141302508756	0.6214141302508756	0.6214141302508756	0.6214141302508756	0.6214141302508756	0.6214141302508756	0.6214141302508756	0.6214141302508756	0.6214141302508756	0.6214141302508756	0.6214141302508756	0.6214141302508756
0.7010133106687942	0.8101512246954403	0.4823452193938485	0.6010442355699691	0.717732535365617	0.6145296200520758	0.7057952060065529	0.6067598476150361	0.6832742891037026	0.6487511146591598	0.7107656096793354	0.5393420594841971	0.8399164997324468	0.7735500071106465	0.8665115359702411	0.7239308397412189	0.8540282231660775	0.8851515048937049	0.7630577643707518	0.7678209888516287	0.6694055812106178	0.8919364632881738	0.7436644264639507	0.8178004448760622	0.8178004448760622	0.8178004448760622	0.8178004448760622	0.8178004448760622	0.8178004448760622	0.8178004448760622	0.8178004448760622	0.8178004448760622	0.8178004448760622	0.8178004448760622	0.8178004448760622	0.8178004448760622	0.8178004448760622	0.8178004448760622	0.8178004448760622	0.8178004448760622	0.8178004448760622	0.8178004448760622	0.8178004448760622	0.8178004448760622	0.8178004448760622	0.8178004448760622	0.8178004448760622	0.8178004448760622	0.8178004448760622	0.8178004448760622
0.7431997993733134	0.9654072200847325	0.6034149756954286	0.7117811236926861	0.563639547599016	0.8627962971940908	0.725681638726673	0.8254711027610091	0.6549246178273405	0.7769322644236133	0.5497191645037632	0.6849103087686752	0.6962807224293466	0.6889803802712753	0.6407211108471865	0.8623895247344215	0.6911899309226597	0.7518860865970255	0.8554315712384506	0.637611821087835	0.6807036961390603	0.6591577586134477	0.6591577586134477	0.6591577586134477	0.6591577586134477	0.6591577586134477	0.6591577586134477	0.6591577586134477	0.6591577586134477	0.6591577586134477	0.6591577586134477	0.6591577586134477	0.6591577586134477	0.6591577586134477	0.6591577586134477	0.6591577586134477	0.6591577586134477	0.6591577586134477	0.6591577586134477	0.6591577586134477	0.6591577586134477	0.6591577586134477	0.6591577586134477	0.6591577586134477	0.6591577586134477	0.6591577586134477	0.6591577586134477	0.6591577586134477	0.6591577586134477	0.6591577586134477
0.7029060421443867	0.8672100663761061	0.7616509616049498	0.953961011412459	0.6154895530564076	0.8496073177658838	0.7695646839126452	0.8953860429146635	0.5284385767941491	0.39700382663580147	0.7533668918020724	0.6915581791842955	0.8154591646467214	0.733468350050926	0.8677348474776976	0.8015227985759131	0.7524199982294645	0.7868042812493352	0.7696121397393999	0.7696121397393999	0.7696121397393999	0.7696121397393999	0.7696121397393999	0.7696121397393999	0.7696121397393999	0.7696121397393999	0.7696121397393999	0.7696121397393999	0.7696121397393999	0.7696121397393999	0.7696121397393999	0.7696121397393999	0.7696121397393999	0.7696121397393999	0.7696121397393999	0.7696121397393999	0.7696121397393999	0.7696121397393999	0.7696121397393999	0.7696121397393999	0.7696121397393999	0.7696121397393999	0.7696121397393999	0.7696121397393999	0.7696121397393999	0.7696121397393999	0.7696121397393999	0.7696121397393999	0.7696121397393999	0.7696121397393999
0.6269176882377706	0.7978536448787638	0.8177563166042363	0.7475217867566367	0.685871486763713	0.6453211077592328	0.685442633346815	0.6568238655600992	0.8426128815917643	0.7138194433595967	0.6898900125265902	0.7968558026675573	0.8572730279209183	0.9124634621115145	0.7143834455958201	0.7552763271931773	0.8260732580860463	0.8849495835868679	0.7269435129946653	0.9752822201891073	0.8511128665918862	0.8511128665918862	0.8511128665918862	0.8511128665918862	0.8511128665918862	0.8511128665918862	0.8511128665918862	0.8511128665918862	0.8511128665918862	0.8511128665918862	0.8511128665918862	0.8511128665918862	0.8511128665918862	0.8511128665918862	0.8511128665918862	0.8511128665918862	0.8511128665918862	0.8511128665918862	0.8511128665918862	0.8511128665918862	0.8511128665918862	0.8511128665918862	0.8511128665918862	0.8511128665918862	0.8511128665918862	0.8511128665918862	0.8511128665918862	0.8511128665918862	0.8511128665918862	0.8511128665918862
0.35993512045661075	0.12386542655755818	0.25410126560711055	0.19593195933356097	0.2738738050795296	0.4658476295442533	0.5532046905523227	0.49724066265554917	0.2538783210934614	0.3111867353065409	0.36270955737554356	0.65681498219072	0.5926621876399472	0.5943814628255163	0.6356774625803119	0.7268412450809281	0.5616201365997291	0.7794807527157516	0.7052082243924745	0.7917997255443019	0.7410585688681592	0.4918151649867613	0.6408494919965088	1.1671057495378554	1.0117567360141337	1.1614521661005046	0.9300881402079278	1.076445853965111	1.0531916146884395	1.0089823853092712	0.6760706228151895	0.5632022892320397	1.1179890482404233	0.6957145114328022	0.7930766848264247	0.386219903635123	0.7177340979830519	0.73118427352865	0.6355471489193903	0.5883069229757992	0.5200450993596811	0.5541760111677402	0.5541760111677402	0.5541760111677402	0.5541760111677402	0.5541760111677402	0.5541760111677402	0.5541760111677402	0.5541760111677402	0.5541760111677402
0.26328823955967523	0.2361625926004269	0.16728416782265243	0.1907935297948348	0.2208771689637875	0.3058145813850615	0.15098740838245372	0.1997340518131096	0.012500717766505671	0.12016283430250384	0.08738695112605853	0.3317302361452256	0.3618345838225687	0.6528722450695352	0.9691001422281819	0.8481909878671472	0.3996898742179977	1.3009691047636953	0.9295130934889422	0.7261235010801959	0.6868505749392063	1.4055277652236715	1.1222666836506525	0.9507456253536287	0.9492816850893391	0.3960624592833716	0.4952482929941904	1.0281747164641526	0.9137884478964674	1.166596525606274	0.6936896177219949	0.5945289942364246	1.2524190366842947	0.7657035311459713	1.0529817099171954	0.7707190848241853	1.3221530614942933	1.0343286756517034	1.517911446201822	0.993729548840067	0.984004455436697	0.5168833333790809	0.786361735145931	0.9533649385128942	1.4397117733310762	0.9138171928943031	1.1767644831126896	1.1767644831126896	1.1767644831126896	1.1767644831126896
0.7358863404403484	0.8925608169622882	0.8341806245498555	0.8499272894438685	0.9729609060726498	0.7968422879373169	0.9926574751962269	1.02703560933758	1.126389161903304	0.9817574354625549	1.0168792281373176	0.8670114401375769	0.9815949094011124	1.0129681196936628	0.972159896894138	0.8667517172717248	0.9185946161246485	1.0858747789962284	1.0235661370036417	1.0953367539788605	0.9702012804136971	1.0039513989517668	0.9660876530338244	1.1114164145053307	1.0098416327299318	1.1560676299911166	1.0029890096112561	0.9231330603838434	0.9556282444787779	1.1947172248415714	0.9911764448780986	1.169883030542049	0.9402316118902678	1.2578341533428894	1.0486697331980337	1.1055796573791925	1.136445740207183	1.2091668975994614	1.0145707805854591	1.0308405564004985	0.9731773627717712	1.0020089595861348	1.0020089595861348	1.0020089595861348	1.0020089595861348	1.0020089595861348	1.0020089595861348	1.0020089595861348	1.0020089595861348	1.0020089595861348
0.6624605153161959	0.4463627989815579	0.6232532170094093	0.5805866031458851	0.5575964642774153	0.5723067873616189	0.7273699177264993	0.6434054051290364	0.5138857904152885	0.7604758611609973	0.8092699739407667	0.6876091315615375	0.7423145858462942	0.7105577967337295	0.6032255336668336	0.7253306833471407	0.8707701118855958	1.0207774317413143	0.7359483545511326	0.74151909302852	0.7520840379758276	0.822925473483175	0.536344211342494	0.9290355607711834	0.739203033173175	0.76339717132883	0.9658053502003958	0.8650518936329205	0.925128937531482	0.7928103502845893	0.6783515296294371	0.7446810840090476	0.5794535255682799	0.7709097612971502	0.7420124000122691	1.0484063782489088	0.8541226121227412	1.0270363238099478	1.0554899588784243	0.8075687193212961	0.8693348103878638	0.8876021009793932	0.7952509036504053	0.6932548941083674	0.7580096293087993	0.7735583541681891	0.7657839917384941	0.7657839917384941	0.7657839917384941	0.7657839917384941
0.824989382513081	0.640921607529244	0.8882983895502166	0.7768813739014645	0.6160997529936696	0.8415689316574924	1.1481263075613042	1.2675943017825826	0.9071991985465191	0.9909838281419348	0.8981914309070838	0.7768309057148325	0.7640679093248078	0.7956896280650442	1.0914986007145355	0.9714089025481287	1.1003845894617217	0.9791671003790507	1.0766239836005373	0.9633490560895465	1.0653316928179204	0.9559676667727355	0.7145354909953628	1.0539583940469368	0.8437711302410525	0.9720115249586863	0.7438195821652543	0.8174068757615758	1.2435291755164142	0.9402497438154159	1.1557878992655863	0.8998507257364344	1.3900699814163635	0.9945756700200996	1.0812834984431037	0.8264570888938193	1.149244035366648	0.9854168019939762	0.6732210362211757	0.9106357425698934	0.9458426092396365	1.1525365184030467	1.2278062353810657	1.190171376892056	1.190171376892056	1.190171376892056	1.190171376892056	1.190171376892056	1.190171376892056	1.190171376892056
0.49589835308084207	0.798593438192474	0.7538037826561568	0.9832941554812946	0.9071541205624051	0.8581401452493858	0.8832857759549896	0.8406221010639635	0.928779514916133	0.9404103648755903	0.6497820981855315	0.4517849799605065	0.5507835390730189	0.5507835390730189	0.5507835390730189	0.5507835390730189	0.5507835390730189	0.5507835390730189	0.5507835390730189	0.5507835390730189	0.5507835390730189	0.5507835390730189	0.5507835390730189	0.5507835390730189	0.5507835390730189	0.5507835390730189	0.5507835390730189	0.5507835390730189	0.5507835390730189	0.5507835390730189	0.5507835390730189	0.5507835390730189	0.5507835390730189	0.5507835390730189	0.5507835390730189	0.5507835390730189	0.5507835390730189	0.5507835390730189	0.5507835390730189	0.5507835390730189	0.5507835390730189	0.5507835390730189	0.5507835390730189	0.5507835390730189	0.5507835390730189	0.5507835390730189	0.5507835390730189	0.5507835390730189	0.5507835390730189	0.5507835390730189
0.8110640881578564	0.775608120525741	0.8113649637143127	1.043346226296977	0.5028539250788231	0.579806474400868	0.6291893871902176	1.0399066609147425	0.8756381756204908	0.5374382961469245	0.8950281365503795	0.8520021914104635	0.7802230078903187	0.7802155101846228	0.7087052253717293	0.6801922919292941	0.696820504429646	0.7569079487842696	0.4005791493393744	0.5872328101414784	0.6406507050967842	0.9023728804900977	0.6934126721960736	0.8246955203966126	0.7383089850310175	0.8214347541432728	0.7028035698973185	0.7495559359765273	0.7387885739283613	0.7903509396459428	0.9282202061447107	0.7979445318295872	0.7083794042851006	0.7624335139075695	0.7440334379191988	0.9624563302987402	0.9321582188760152	0.9338068239624553	0.9625368839354284	0.7361256600067719	0.7593712286737	0.747748444340236	0.747748444340236	0.747748444340236	0.747748444340236	0.747748444340236	0.747748444340236	0.747748444340236	0.747748444340236	0.747748444340236
0.7867903630354085	0.9017806011055933	0.8452887493559658	0.7133041941624375	0.7971525762650571	0.7804589325245747	0.8191112983511801	0.7987563690230107	0.8242203922727245	0.8517129360567632	0.8057801232951564	0.8920285984501147	0.7678352596656955	0.7823102654903025	0.9380526498902294	0.8820613290997888	0.820542651109556	0.9074975762456748	1.0546472579497617	1.0440777324771604	0.8894538677873522	0.9940697308415277	1.0639785916414006	0.9814071624584594	0.9370594988338539	0.871480385984919	1.0330714476447695	1.039516749830151	1.0311233214628326	1.0604997788569674	0.9877007210713826	0.8668273173132057	1.104466168037707	1.020643924491286	1.0886384194625331	1.0366798747358335	1.0817246220082013	0.9184233643897789	0.9585413143825668	0.9547155552305202	0.8670229086382965	0.955746318862915	1.0579942723542604	0.9374826707085766	0.9344462442115993	0.9359644574600878	0.9359644574600878	0.9359644574600878	0.9359644574600878	0.9359644574600878
0.24993759692138945	0.4987987270884714	0.0006365995858156985	0.0	0.2941085667245773	0.17214733222336948	0.2574758594328798	0.0	0.27608002557715117	0.48334896077597267	0.2831987964420701	0.02951393642677853	0.0	0.0	0.201661268650148	0.2227187015113202	0.678548884658914	0.0	0.0	0.33265672406372515	0.2227187015113202	0.0006365995858156985	0.0	0.010909770282507199	0.5444656552925382	0.0	0.0	0.17214733222336948	0.0	0.02951393642677853	0.0	0.011546369594347525	0.0	0.02951393642677853	0.0006365995858156985	0.5444656552925382	0.1148424636362889	0.0	0.2227187015113202	0.4938942860045875	0.49943532667428703	0.02951393642677853	0.0	0.44822735780052064	0.07518086463084533	0.261704111215683	0.261704111215683	0.261704111215683	0.261704111215683	0.261704111215683
0.8718713715651858	0.47916574098623926	0.6155040569839925	0.488100624713114	0.48878161060089714	0.5847481706930787	0.7114004852220313	0.661585673169085	0.5881348814503138	0.4873994783725018	0.566592198851909	0.5171099223581073	0.5407701493281115	0.5862633865910621	0.6962623764712446	0.47428034329541874	0.7245346912897569	0.6583939288532458	0.6388295237701105	0.7493019488112668	0.8011815556887748	0.57693155504775	0.9648333640890854	0.988156607638764	0.7085938188469276	1.148761057967364	0.6070775601959217	1.154212711583244	0.956576496518651	0.5651115890446612	0.702318804336782	1.100737235992861	0.7872721900949967	0.740878600177002	0.8480029720784467	0.8162491565099455	0.712951518478173	0.8329532219876183	1.1084335500098625	0.8852868527419407	0.8618065238964561	1.1221924454620429	0.783206822248757	0.9526996338553999	0.9526996338553999	0.9526996338553999	0.9526996338553999	0.9526996338553999	0.9526996338553999	0.9526996338553999
0.7529854887653115	1.3504487663414426	1.1173119018147568	1.3293561729069192	1.2469216165657655	1.1792005424064496	1.2182941542926145	1.5151426165830313	1.2681589187551867	1.0307950674534978	0.8891195277470583	0.9197554566295235	1.0370111144579797	1.0531939474757628	1.1442932815602243	1.0964619236789448	1.2177488230397622	1.2492896920995504	1.0008792720042168	0.8527256913730406	1.096038316643663	1.0300828905959851	0.9651725021666644	0.9508533004368608	1.1798308755698375	0.8555110071101507	1.1643328909580823	0.951050935052522	1.1635302928617695	1.3661896114759966	1.071500979897397	1.0817859274414603	1.3563127354216802	1.1420189180701388	0.9555428512258717	1.1168066892277138	1.2400003443982772	1.111741964633817	0.9642859977852657	1.2291301374959644	1.096708067640615	1.096708067640615	1.096708067640615	1.096708067640615	1.096708067640615	1.096708067640615	1.096708067640615	1.096708067640615	1.096708067640615	1.096708067640615
0.4633808627654126	0.4237044687675015	0.46554552048006387	0.7691917739919344	0.5268330017607896	0.6005028616387539	0.4205739126620523	0.9882956309965037	0.526884359649829	0.6140684492938182	0.6601657614710104	0.7575260219081319	0.8068768380813637	0.8880817853561155	0.7810720312746515	0.975285778703526	0.85246842081677	0.9823194197763593	0.7891497569109035	1.06069111214803	1.0469830732593353	0.8095305749669541	1.1137939799185146	0.9947887055954678	0.9952411432088101	0.9164078939229201	0.8848726325449134	1.1080090112554433	1.038928527126258	1.257202289465599	1.0298964631862677	0.9505820912891192	0.8672760178626472	0.8936847035661124	0.7214040377225651	1.0935240520341303	0.8971659592379871	0.8988561546420426	1.0957759813345649	0.9283295641995828	1.5058259752868757	1.2170777697432291	1.2170777697432291	1.2170777697432291	1.2170777697432291	1.2170777697432291	1.2170777697432291	1.2170777697432291	1.2170777697432291	1.2170777697432291
0.5615319702179107	0.6206873083357017	0.5701056664860071	0.5931266441201319	0.5342454949131804	0.5030048561113016	0.5307060405515744	0.6504102290868596	0.5199803356922541	0.701800711114395	0.5598515674784255	0.6739106281483942	0.6025072370162199	0.6954225337469208	0.7218295040188758	0.794657081264309	0.790674896579073	0.7365645555371765	0.8474309496774269	0.7779929353162338	0.7184490817924568	0.6533476486840869	0.8435679415719554	0.7964040624184604	0.8908650713018713	0.846040754584893	0.8162758513171922	0.8297868740876597	0.8733413247942071	0.9423494642147833	0.9550015945641661	0.7729740229218399	1.09409323130108	0.9566126732763851	0.9279762359329102	1.0728439207749798	0.9721629234297015	0.9591006364200741	0.9505332493452195	0.9890731259696274	0.8142592635421589	0.9918798605908747	1.0333553132458677	0.9513649947060983	0.9502646162642173	0.8304662556641642	0.9237775622788965	0.9776706242076777	0.8487900744433802	0.9114230204955539
0.42257922593443226	0.18899405277856993	0.43252710257436544	0.018515568621608896	0.8760098316473787	0.7241652341037775	0.10671050151154028	0.14929728895817324	0.40802244766217766	0.3318344860360136	0.7141428989513269	0.9092840730900326	0.5779377848343574	0.7181014657389662	0.35024355130733587	0.771376329830445	1.0372822680358824	0.8085914521343839	0.889447086643083	1.205190506910124	0.8788337006745739	0.5943168048809209	1.905784370705721	2.07279201506454	0.5582464306175605	0.7713533782538381	1.1695260959378206	0.7556616812168068	0.3502435513073359	0.9016695799092065	1.128823606171099	0.5878652194802299	0.15533811690586422	1.089144517815038	1.1726197750798335	0.5616604723487121	0.765446791722837	0.9943685529671372	0.9821076908286834	0.33682396921858493	1.0735593241282935	0.8428764289704018	1.850621342637201	0.30664250788180436	0.6173593575749889	2.0240022583745674	0.025044858922466492	1.0804610060321815	1.0439180668017916	1.8273084018599046
0.9988364881338926	1.0544269955985135	0.6844463060060038	1.1344129192879226	0.9287911886428195	0.8516842410342892	1.0786102507285684	1.0359141857685805	1.1043454751750001	1.1186397459984667	1.0243576730572481	1.0808846219769825	1.5232860814002365	1.290940357165219	1.227807047680484	1.1977249489296866	1.1031925425323255	1.2303450919604213	1.235661973199396	0.9038955947888753	1.5585482189850917	1.275159691501127	1.1430958335507617	1.0702678737517948	1.2052172059894828	1.181349083238667	1.1200389408524802	1.215963272798394	1.0014455778134206	1.1494460902163581	0.7972288006924966	1.2059859421774906	1.200890300403899	1.4935778609929524	1.1382738557904508	1.2751655875369805	1.1347970730651182	0.8826042543714738	1.0579029725251792	1.2570291449758606	1.2434291497723993	0.9456419938184494	1.3120593911678207	1.2417873190915014	1.195108860916945	1.0002460426895838	1.1719237829115476	1.0314270508727392	1.3915364575109543	1.289449243017364
0.6715741640583224	0.6068236969566944	0.5861463963561999	0.8952973910178934	0.6864543462411931	0.6696965865687948	0.7504605931724226	0.7690147426953532	0.7644827910523238	0.7293514000938246	0.7003742576643239	0.7605306106262435	0.8730863307555556	0.7290130993405313	0.8892507749211179	0.6820100950511405	0.8266530778129492	0.7609583101865556	0.7287328998800502	0.6962578923505008	1.024907000178413	0.7177232071542933	0.8222143975478581	0.7396550328744769	0.7938606446928164	0.9458610131434614	0.7801633325334251	0.7307960171868069	0.8130100505882409	1.0363270343875581	0.8459484756728506	0.8097778245153067	0.8079805892530693	0.7752504613022944	0.8452801473936199	0.8610569361024242	0.7644772454589444	0.6136929804399271	0.7338837136707937	0.8627751651378565	0.732253713300302	0.8780607919006228	0.8686364778436316	0.6286333511246617	0.851869041605125	0.7630205610492281	0.6935730155418575	0.8648356319574573	0.8688614713142199	0.9618949226817141
0.9024248740403565	1.0502004388122674	0.8971423998890924	0.9629070192768258	0.7501673621162341	0.7099735277441521	0.9898016970454465	0.9343858163930387	0.9840222310951594	0.9337698307585708	0.9123073650911867	0.7680247843005027	1.008563084732419	0.9900535553391413	1.0829730168018437	0.9731095242797714	1.289793654444978	0.9333989269228554	1.1839679842207138	1.2085382895704595	1.2074685985304654	1.1255065342962052	0.7578585049768963	0.89083229790169	0.98427914134548	1.2111865728714375	1.00001716174825	1.1553438266522755	1.1217233450129005	1.1412881509264778	1.3558710368200437	1.3349290257643602	1.1352213230110737	1.0306007069671597	1.2538645987966666	1.5011249084138558	1.1429127579137184	1.1308014082471565	1.1053008718614425	1.3056633531790953	1.2017771960572539	1.407774167507904	1.4667365187303192	1.4872139220919407	1.253212044258999	1.1254092099520197	1.3423066793129417	1.2448725607796312	1.3889498928192963	1.5884976462894245
0.8899501286648853	0.8161792044800765	0.9133167205694194	0.8687736259133454	0.5482420231493599	0.7470330901466455	0.7390251052261623	0.7677854120645058	0.7430602617101226	0.6425841952580774	0.8560911121805727	0.6961112399494779	0.8725409247208926	0.8639451341077502	0.7194228891966532	0.5570009124839713	0.6492797652836038	0.6564683866994407	0.7697630862970147	0.8318805846277515	0.5888613836698307	0.8222251003125803	0.7972387154517102	0.7105903788043457	0.6728833204485758	0.7968397030184782	0.6794315778892911	1.0243926473243967	0.727927099372391	0.7213173257940706	0.7140043923602045	0.7993513097854666	0.731081794018342	0.8113420371669159	0.6436341558943645	0.7978780457082769	0.8155149910001771	0.8313516679840328	0.8650868857438782	0.7998374977926902	0.8282657432364868	0.7685423844923873	0.8033232685143896	0.7859328265033886	0.7859328265033886	0.7859328265033886	0.7859328265033886	0.7859328265033886	0.7859328265033886	0.7859328265033886
1.047402711088086	0.8654383808586099	0.81256519112248	0.7138316428193753	0.9893701580691223	0.9219466150536803	0.8292802093168482	0.6319547561241289	0.8022360703560428	0.9826537172708978	0.7467557875809179	0.8647047524259078	0.8647047524259078	0.8647047524259078	0.8647047524259078	0.8647047524259078	0.8647047524259078	0.8647047524259078	0.8647047524259078	0.8647047524259078	0.8647047524259078	0.8647047524259078	0.8647047524259078	0.8647047524259078	0.8647047524259078	0.8647047524259078	0.8647047524259078	0.8647047524259078	0.8647047524259078	0.8647047524259078	0.8647047524259078	0.8647047524259078	0.8647047524259078	0.8647047524259078	0.8647047524259078	0.8647047524259078	0.8647047524259078	0.8647047524259078	0.8647047524259078	0.8647047524259078	0.8647047524259078	0.8647047524259078	0.8647047524259078	0.8647047524259078	0.8647047524259078	0.8647047524259078	0.8647047524259078	0.8647047524259078	0.8647047524259078	0.8647047524259078
0.8837087775668206	1.2978982683672966	0.7795197300747492	1.2232022242148972	1.0206602007177492	0.7768057970647234	0.8987329988912364	0.8987329988912364	0.8987329988912364	0.8987329988912364	0.8987329988912364	0.8987329988912364	0.8987329988912364	0.8987329988912364	0.8987329988912364	0.8987329988912364	0.8987329988912364	0.8987329988912364	0.8987329988912364	0.8987329988912364	0.8987329988912364	0.8987329988912364	0.8987329988912364	0.8987329988912364	0.8987329988912364	0.8987329988912364	0.8987329988912364	0.8987329988912364	0.8987329988912364	0.8987329988912364	0.8987329988912364	0.8987329988912364	0.8987329988912364	0.8987329988912364	0.8987329988912364	0.8987329988912364	0.8987329988912364	0.8987329988912364	0.8987329988912364	0.8987329988912364	0.8987329988912364	0.8987329988912364	0.8987329988912364	0.8987329988912364	0.8987329988912364	0.8987329988912364	0.8987329988912364	0.8987329988912364	0.8987329988912364	0.8987329988912364
0.9708304326009787	0.5815301682921213	1.9809149672390962	1.5536258135557133	1.4669997550896197	1.2303523693737808	0.6890886615475206	0.6176948765144045	0.1395871487421504	1.1575082850821812	2.4940910190499648	0.36435856148135903	0.5572852157784504	1.1608415163435573	0.9699749318551362	1.0583914535192382	0.6733508473334722	1.1905043767660666	0.46790008967917185	1.3041290256709543	0.9325157655553987	1.1329631882071736	0.42713402450054005	0.8100396919583703	1.047992740029018	0.7163282142829593	0.47458689736443965	0.5026485819466031	1.0867086035453235	0.18035746837807343	0.4644621276511155	0.3779309773880925	0.5640810132253373	1.0083658537963642	0.200680953518924	0.6306893080935306	0.41568513080622727	0.41568513080622727	0.41568513080622727	0.41568513080622727	0.41568513080622727	0.41568513080622727	0.41568513080622727	0.41568513080622727	0.41568513080622727	0.41568513080622727	0.41568513080622727	0.41568513080622727	0.41568513080622727	0.41568513080622727
1.035688416577122	0.9953635703298355	1.1425629910484787	1.1075805698895607	0.97954768885834	1.2529281534636263	1.2549266265710401	1.1510558266966142	0.8949847447728748	1.0707840937826634	1.1030755330943978	1.0608635631554872	1.0364012988041331	0.8847863538545235	1.0888231453433643	1.2617221109519445	0.9197560122471881	0.9564937406008813	1.0566147487020214	1.0166181852634602	1.1814079665395654	0.9716526469209616	0.9210232136508173	0.6763297131805791	0.8360373804145022	1.0140304871529957	1.0593223116183181	1.036676399385657	1.036676399385657	1.036676399385657	1.036676399385657	1.036676399385657	1.036676399385657	1.036676399385657	1.036676399385657	1.036676399385657	1.036676399385657	1.036676399385657	1.036676399385657	1.036676399385657	1.036676399385657	1.036676399385657	1.036676399385657	1.036676399385657	1.036676399385657	1.036676399385657	1.036676399385657	1.036676399385657	1.036676399385657	1.036676399385657
0.9503784284027965	0.9157819972231114	1.069794706817969	0.944766064820085	0.6648751211827357	1.1373658844472163	0.9782434613788612	1.1008020482527867	0.8065831815970875	0.6217549469171981	0.9330132523191074	1.0836390223026675	0.5370899869967423	0.7606678090942792	0.8762925276778203	0.6904367234118942	0.7528871728851625	0.8914300960502576	0.6463352425484441	1.1084607508247044	0.8773979966865743	0.8773979966865743	0.8773979966865743	0.8773979966865743	0.8773979966865743	0.8773979966865743	0.8773979966865743	0.8773979966865743	0.8773979966865743	0.8773979966865743	0.8773979966865743	0.8773979966865743	0.8773979966865743	0.8773979966865743	0.8773979966865743	0.8773979966865743	0.8773979966865743	0.8773979966865743	0.8773979966865743	0.8773979966865743	0.8773979966865743	0.8773979966865743	0.8773979966865743	0.8773979966865743	0.8773979966865743	0.8773979966865743	0.8773979966865743	0.8773979966865743	0.8773979966865743	0.8773979966865743
0.8326071348655514	0.7642702907742047	0.9452896632812445	0.8204515074887775	0.8205106331803712	0.870279714379239	1.043460819878429	0.8373189149060377	0.8739319993294922	1.0219041928419013	0.8525562810278549	1.0991426935158892	0.9338313690400796	1.0368340300429884	1.004972731759507	1.1040765856270267	1.0951513752585298	0.9269661699174873	1.118647094089789	0.9283508387211975	0.9120477163399294	0.9664671814026988	0.9561537407182822	1.013033487893737	0.8078290238160193	1.0964160756579555	0.8805442440783318	1.1257123671156508	0.9381348746098539	0.9976734051313454	0.9602237401005674	1.0668475245444664	1.012357190528876	1.129384376414231	1.245143979114102	1.0003250141376698	1.0999135323244429	1.0501192732310565	1.0501192732310565	1.0501192732310565	1.0501192732310565	1.0501192732310565	1.0501192732310565	1.0501192732310565	1.0501192732310565	1.0501192732310565	1.0501192732310565	1.0501192732310565	1.0501192732310565	1.0501192732310565
1.0008542140766812	0.9684208967059639	1.421342810895213	0.7365214233282988	0.9928333516194002	1.0573055641990516	0.7569394026425064	0.7097902681442212	0.8720156094226134	0.8698057212977715	0.7598263946742326	0.9866020738015193	0.6638619633484186	0.8976116985870011	0.7068604273600536	0.6783817002018393	1.0077150301933357	1.108032816265153	1.0490760950355418	1.2686139682702244	0.8461908917227553	0.8083673563358946	0.8415381183931955	0.9258826086539947	0.856288394629118	0.967619249567143	1.1351824948655038	1.0268510177763284	0.8625114022301836	1.3024563153754323	0.8452949531296579	0.7728453130053593	0.8090701330675085	0.8090701330675085	0.8090701330675085	0.8090701330675085	0.8090701330675085	0.8090701330675085	0.8090701330675085	0.8090701330675085	0.8090701330675085	0.8090701330675085	0.8090701330675085	0.8090701330675085	0.8090701330675085	0.8090701330675085	0.8090701330675085	0.8090701330675085	0.8090701330675085	0.8090701330675085
0.5121444342341558	0.7881882052168145	0.9209070118507909	0.7316586977416254	1.3532867741203212	0.8497101272595925	0.9665640603841273	1.5736337046477347	1.2865805775602739	0.8165057398684527	0.8340458509370384	1.059452377928147	0.6436344272168811	0.6974080615093958	1.0048275955726946	1.285403293769895	1.0884011820674253	1.7011437281473003	0.9254872542419447	1.2632068793263886	0.5822550156868016	0.8637260700952291	0.8860552259410797	1.1097952977534669	1.160049503850651	1.3153740574283908	0.3438637800874551	0.9447797851239844	0.7907780332567472	1.0613899149544306	1.3646109975178176	1.381141294567765	0.6423724747082752	1.1365456009848929	0.8894590378465841	0.8894590378465841	0.8894590378465841	0.8894590378465841	0.8894590378465841	0.8894590378465841	0.8894590378465841	0.8894590378465841	0.8894590378465841	0.8894590378465841	0.8894590378465841	0.8894590378465841	0.8894590378465841	0.8894590378465841	0.8894590378465841	0.8894590378465841
0.9266538617278803	0.9213069086649582	1.0159611840654776	0.9817575267185266	1.2953920930129585	0.6930618611724859	0.8570355777068903	0.9630004555245454	0.9901605775198118	1.0388311155345638	1.2105124164164305	0.6098065500512415	1.213829695404871	0.7815032025461918	0.7843128235208919	1.054511599320606	0.7270476138144983	1.079038324619121	0.9785374385573647	0.7850731829920553	0.8330415057949788	1.0839681708312423	0.9585048383131105	0.9585048383131105	0.9585048383131105	0.9585048383131105	0.9585048383131105	0.9585048383131105	0.9585048383131105	0.9585048383131105	0.9585048383131105	0.9585048383131105	0.9585048383131105	0.9585048383131105	0.9585048383131105	0.9585048383131105	0.9585048383131105	0.9585048383131105	0.9585048383131105	0.9585048383131105	0.9585048383131105	0.9585048383131105	0.9585048383131105	0.9585048383131105	0.9585048383131105	0.9585048383131105	0.9585048383131105	0.9585048383131105	0.9585048383131105	0.9585048383131105
0.4832325411544435	0.43048075360500376	0.07258158557416157	0.4355959540120615	0.7908209107922888	0.7787711669391288	0.7833752104140622	0.6710712059244271	0.6660016509566477	0.7146161737114367	1.0517917401095032	0.7984127879340583	1.0549238803030956	0.5535409424223658	0.9083384182674066	1.2928149376401783	1.254856197374727	1.1412535620413802	0.9739372154676612	1.395717339571969	0.34475632102090165	1.3250245890080157	0.9678795807945305	0.9358969577268696	0.9239300879320518	1.2326536528775867	0.5591877541606957	0.7629298813152239	1.3308115929587114	0.8509662069090876	1.2911811566782376	1.6362501816394766	1.605975120664961	0.9522507439173133	1.3240080998632984	1.1451724915396437	1.6404608074644296	1.2104185979724738	1.1892980306178553	0.869836380133519	0.9686788965468937	0.9192576383402064	0.9192576383402064	0.9192576383402064	0.9192576383402064	0.9192576383402064	0.9192576383402064	0.9192576383402064	0.9192576383402064	0.9192576383402064
0.6827442713291255	0.6299447036309777	0.6822908075086953	0.8521756317575907	0.6536818376275726	0.466529045739957	0.6342617276074924	0.9475661554982869	0.6865733980560571	0.7479434467046271	0.4572305281500864	0.6792969040026328	0.6102622523757891	0.6826913240349006	1.0463186340519806	0.7511451396199457	0.7337428902455426	0.694933727903947	0.794516936265436	0.8559706910136436	0.8070993305017566	1.0193483438261703	0.6459948493602629	0.49128474067936223	0.733181888412394	0.6122333145458781	0.6122333145458781	0.6122333145458781	0.6122333145458781	0.6122333145458781	0.6122333145458781	0.6122333145458781	0.6122333145458781	0.6122333145458781	0.6122333145458781	0.6122333145458781	0.6122333145458781	0.6122333145458781	0.6122333145458781	0.6122333145458781	0.6122333145458781	0.6122333145458781	0.6122333145458781	0.6122333145458781	0.6122333145458781	0.6122333145458781	0.6122333145458781	0.6122333145458781	0.6122333145458781	0.6122333145458781
1.3004641436770479	1.498577472737751	0.7423754412117644	0.7481776642634	1.1063702424776665	0.9783581906845826	0.7761579820752161	0.8271103858596585	1.1069021721157395	0.8541270468894518	1.143583444033618	1.0875164918396127	1.1279112989426672	1.4089438570606991	1.3134348626599572	1.2533282342505196	1.3411834145001569	1.230163926128197	1.509284319178617	1.2098594394994207	1.0392759724241554	1.1000153110663693	0.8507602219201453	1.318458210652345	0.873686194131064	1.229328217239183	0.9779186736399559	0.9848962813744656	1.488597626513545	1.1032029104915089	1.295900268502527	1.295900268502527	1.295900268502527	1.295900268502527	1.295900268502527	1.295900268502527	1.295900268502527	1.295900268502527	1.295900268502527	1.295900268502527	1.295900268502527	1.295900268502527	1.295900268502527	1.295900268502527	1.295900268502527	1.295900268502527	1.295900268502527	1.295900268502527	1.295900268502527	1.295900268502527
0.8450065702424433	0.9191621333499634	0.8375412608148809	1.1698179957393933	1.079455788846157	0.7832195605668938	1.1609405272063353	1.0871072295223596	0.9063972314743247	0.8425382722710402	0.8393344055048015	0.9591992584635167	1.1642750316856603	1.1032660128827612	1.0291048572376655	1.2475536223801595	1.1298806523073972	1.1331905269017508	1.131535589604574	1.131535589604574	1.131535589604574	1.131535589604574	1.131535589604574	1.131535589604574	1.131535589604574	1.131535589604574	1.131535589604574	1.131535589604574	1.131535589604574	1.131535589604574	1.131535589604574	1.131535589604574	1.131535589604574	1.131535589604574	1.131535589604574	1.131535589604574	1.131535589604574	1.131535589604574	1.131535589604574	1.131535589604574	1.131535589604574	1.131535589604574	1.131535589604574	1.131535589604574	1.131535589604574	1.131535589604574	1.131535589604574	1.131535589604574	1.131535589604574	1.131535589604574
0.9763389046603949	1.0416859268727638	0.7453693479393815	0.9396068021912951	1.014962139321306	1.0094554651138357	0.8714547184483202	0.9012936319311918	1.2453940090840103	0.777758705864067	0.8731687542730993	1.0171330586535197	1.0579460761292823	1.0650925587148696	1.0713256719104365	0.9871054080671041	0.892448927475373	0.7537609096849502	1.1725708730754936	0.6597003140058414	0.7701481853236254	0.8540108865633891	0.9805429881748483	0.9157416750371201	0.8431396815730325	0.7094579704058738	1.2661332968347767	0.9550196015633629	0.991682652891702	0.9733511272275325	0.9733511272275325	0.9733511272275325	0.9733511272275325	0.9733511272275325	0.9733511272275325	0.9733511272275325	0.9733511272275325	0.9733511272275325	0.9733511272275325	0.9733511272275325	0.9733511272275325	0.9733511272275325	0.9733511272275325	0.9733511272275325	0.9733511272275325	0.9733511272275325	0.9733511272275325	0.9733511272275325	0.9733511272275325	0.9733511272275325
0.8598541088203386	0.9037733640232325	1.1660330828689696	1.3612402586616694	1.3170483369685833	1.30906519586645	1.2070704422045386	1.3998954052652333	1.082057661596035	1.0618588138108316	0.8902184213447403	1.4556604654232226	0.8637593242911753	1.1096595325364584	1.0737575695383685	0.6625141215293624	0.9952462247909445	1.1628178997883492	0.7774209784088787	0.7959373792222635	1.0794640220867378	1.0054717426477404	1.042467882367239	1.042467882367239	1.042467882367239	1.042467882367239	1.042467882367239	1.042467882367239	1.042467882367239	1.042467882367239	1.042467882367239	1.042467882367239	1.042467882367239	1.042467882367239	1.042467882367239	1.042467882367239	1.042467882367239	1.042467882367239	1.042467882367239	1.042467882367239	1.042467882367239	1.042467882367239	1.042467882367239	1.042467882367239	1.042467882367239	1.042467882367239	1.042467882367239	1.042467882367239	1.042467882367239	1.042467882367239
0.9820252114715585	0.8464588491490935	1.1380542329629766	1.1821478144322555	1.244785844515083	1.0171898848053513	0.9582530213106509	0.883808263032781	0.9190754595876219	0.8640682423694915	0.9933056118035933	0.8339831450820031	0.9589079470164642	0.8885550459003161	0.9725481472486128	0.8057053842402414	0.8841315500846831	0.8679310173880691	0.809751230701636	0.8425291317710768	0.8572149895128011	0.7299454016224768	0.7674890826522351	1.0317725036791878	1.1242907853087152	1.0294351114934586	1.0768629484010868	1.0768629484010868	1.0768629484010868	1.0768629484010868	1.0768629484010868	1.0768629484010868	1.0768629484010868	1.0768629484010868	1.0768629484010868	1.0768629484010868	1.0768629484010868	1.0768629484010868	1.0768629484010868	1.0768629484010868	1.0768629484010868	1.0768629484010868	1.0768629484010868	1.0768629484010868	1.0768629484010868	1.0768629484010868	1.0768629484010868	1.0768629484010868	1.0768629484010868	1.0768629484010868
1.078897353307391	0.8293374634395911	0.8210917972109554	1.0801932523708715	1.0089317843225094	1.1723864743413122	1.077557712329583	0.9029420043147703	0.9586521402059134	1.4062124002752272	1.1242371502314492	1.196173749942812	1.3255018892690489	1.0829218752437355	0.8826865707351293	0.9777003078342719	1.2492670410885636	1.2658531471851895	1.192352976765184	1.1842376011324665	1.08792949401516	1.160868768324534	1.1578043580340238	1.040279073453063	1.0990417157435433	1.0990417157435433	1.0990417157435433	1.0990417157435433	1.0990417157435433	1.0990417157435433	1.0990417157435433	1.0990417157435433	1.0990417157435433	1.0990417157435433	1.0990417157435433	1.0990417157435433	1.0990417157435433	1.0990417157435433	1.0990417157435433	1.0990417157435433	1.0990417157435433	1.0990417157435433	1.0990417157435433	1.0990417157435433	1.0990417157435433	1.0990417157435433	1.0990417157435433	1.0990417157435433	1.0990417157435433	1.0990417157435433
0.8380832342010145	0.7233731391477333	1.0687098744641383	0.925408678062145	1.026548654632415	0.9410061945659026	0.7522917838044706	1.0375965636915097	1.0867064248878213	1.126884915907369	1.1235207355495744	0.827522149938428	0.8762131328123027	0.8538161123886187	0.952783596366853	1.234871723720188	0.8190286295179581	1.004300486663327	0.7674732884307596	0.9673219726655017	1.0276672104275657	1.093909418624782	1.1556906118753782	1.0086573162300094	1.082173964052694	1.082173964052694	1.082173964052694	1.082173964052694	1.082173964052694	1.082173964052694	1.082173964052694	1.082173964052694	1.082173964052694	1.082173964052694	1.082173964052694	1.082173964052694	1.082173964052694	1.082173964052694	1.082173964052694	1.082173964052694	1.082173964052694	1.082173964052694	1.082173964052694	1.082173964052694	1.082173964052694	1.082173964052694	1.082173964052694	1.082173964052694	1.082173964052694	1.082173964052694
0.32111433004049184	0.28182312789473457	0.43166774145005254	0.4752263712972237	0.946119821055736	1.1930879316623377	0.8158082218592386	1.0784691365282015	0.90538233397011	0.9207237475473566	0.8875033884129122	0.7778342159156282	1.081959554266672	0.9076073987275752	1.0929853752543326	1.1713520071696883	0.9242621008178948	0.8944352723155595	1.0052498623208923	0.8677369249098048	1.2101521313724362	1.0852095269574704	0.7733785358038777	0.929294031380674	0.929294031380674	0.929294031380674	0.929294031380674	0.929294031380674	0.929294031380674	0.929294031380674	0.929294031380674	0.929294031380674	0.929294031380674	0.929294031380674	0.929294031380674	0.929294031380674	0.929294031380674	0.929294031380674	0.929294031380674	0.929294031380674	0.929294031380674	0.929294031380674	0.929294031380674	0.929294031380674	0.929294031380674	0.929294031380674	0.929294031380674	0.929294031380674	0.929294031380674	0.929294031380674
0.8543539332430631	0.928541218237297	0.992262154517012	1.0208433043878684	0.9036685544216752	0.9660228184702975	1.106671475152065	1.1205446952811524	0.6844988215100404	1.074968044622282	1.0326110002525068	0.7935987501689602	0.7328035840375767	0.937694918999606	0.7822701428648108	0.8742125705198536	0.9503318281487925	0.8781621841379784	0.8508928375416386	0.9477847794074578	1.0686432331432876	0.8071498472102492	0.9058555871916976	1.044746982802283	0.9753012849969902	0.9753012849969902	0.9753012849969902	0.9753012849969902	0.9753012849969902	0.9753012849969902	0.9753012849969902	0.9753012849969902	0.9753012849969902	0.9753012849969902	0.9753012849969902	0.9753012849969902	0.9753012849969902	0.9753012849969902	0.9753012849969902	0.9753012849969902	0.9753012849969902	0.9753012849969902	0.9753012849969902	0.9753012849969902	0.9753012849969902	0.9753012849969902	0.9753012849969902	0.9753012849969902	0.9753012849969902	0.9753012849969902
0.713398369402899	0.5293565650310758	0.5558402128331753	0.6233177537712027	0.49459982724231377	0.5835942427327668	0.7221008435445758	0.540046203937152	0.46660741089980406	0.6702616830980499	0.5971638385769219	0.5488831510464329	0.6963438666517685	0.5007823711942903	0.503272539536786	0.44349434868066007	0.5600523694833367	0.5641829296814156	0.659414091627162	0.6273071455076731	0.6479445208148952	0.5018402648758435	0.6534932943367424	0.5977310921952674	0.5607127706648526	0.6374206058763188	0.58716373746967	0.5382848911389808	0.661300881932336	0.475578150421688	0.5684395161770119	0.5684395161770119	0.5684395161770119	0.5684395161770119	0.5684395161770119	0.5684395161770119	0.5684395161770119	0.5684395161770119	0.5684395161770119	0.5684395161770119	0.5684395161770119	0.5684395161770119	0.5684395161770119	0.5684395161770119	0.5684395161770119	0.5684395161770119	0.5684395161770119	0.5684395161770119	0.5684395161770119	0.5684395161770119
0.7963478225038295	0.7498209722829086	0.6378989698667754	0.6957731697094969	0.676047147619471	0.7054116563416958	0.674783728916929	0.7421134531981447	0.7967755860329426	0.7189044110746416	0.6623421687345049	0.8768382502352734	0.778678469311005	0.7076267456589633	0.5686808736474372	0.8104832935136318	0.7961714319081095	0.7397187326975686	0.6815745300256862	0.7499209986230976	0.8116519444619544	0.8062514329454943	0.8195915856309648	0.641784235016998	0.6945096935150298	0.6850157355600895	0.6973375155290003	0.7326975948970461	0.677495102813778	0.7928194239436204	0.7323744814915326	0.7625969527175764	0.7625969527175764	0.7625969527175764	0.7625969527175764	0.7625969527175764	0.7625969527175764	0.7625969527175764	0.7625969527175764	0.7625969527175764	0.7625969527175764	0.7625969527175764	0.7625969527175764	0.7625969527175764	0.7625969527175764	0.7625969527175764	0.7625969527175764	0.7625969527175764	0.7625969527175764	0.7625969527175764
0.7158075438670644	0.6088879859989472	0.7087094948405885	0.6888362085533059	0.8754492915141884	0.9749752062925903	0.7349214305606447	0.6783827223591153	0.8104517845822533	0.7580438345740778	0.8480653023697965	0.7085172312429715	0.8473042636766585	0.7063081341495719	0.752845540782825	0.7672649119114031	0.8239963845515331	0.8045539287018654	0.6537239803942531	0.7670034494435627	0.7267081378412092	0.9664389077204384	0.7634299382546609	0.6413383846487252	0.8552786066790886	0.6388419386727816	0.9897898178251506	0.6140121891353877	0.7705871142206071	0.9359180874867985	0.8532526008537028	0.8532526008537028	0.8532526008537028	0.8532526008537028	0.8532526008537028	0.8532526008537028	0.8532526008537028	0.8532526008537028	0.8532526008537028	0.8532526008537028	0.8532526008537028	0.8532526008537028	0.8532526008537028	0.8532526008537028	0.8532526008537028	0.8532526008537028	0.8532526008537028	0.8532526008537028	0.8532526008537028	0.8532526008537028
0.5735095828612192	0.45704160555357537	0.6162020982305626	0.5592625101144332	0.7134185573353305	0.5165535624962568	0.4314590378094849	0.53964853996619	0.464273114290011	0.5610657458571147	0.5686842173670297	0.8691897928971791	0.6400561883564723	0.6568523114409407	0.7706539561789493	0.5272599974765602	0.7063103478913105	0.9466550791465473	0.6857178974921397	0.6563635722938748	0.6710407348930072	0.6710407348930072	0.6710407348930072	0.6710407348930072	0.6710407348930072	0.6710407348930072	0.6710407348930072	0.6710407348930072	0.6710407348930072	0.6710407348930072	0.6710407348930072	0.6710407348930072	0.6710407348930072	0.6710407348930072	0.6710407348930072	0.6710407348930072	0.6710407348930072	0.6710407348930072	0.6710407348930072	0.6710407348930072	0.6710407348930072	0.6710407348930072	0.6710407348930072	0.6710407348930072	0.6710407348930072	0.6710407348930072	0.6710407348930072	0.6710407348930072	0.6710407348930072	0.6710407348930072
0.6057169570645202	0.6720804114403773	0.6882639826257122	0.7540019616187232	0.6680956651547446	0.6981389173688725	1.0395123806996753	0.8992253429866819	0.9596198422856541	0.8227403965157308	0.7642869723827179	0.8424391447994356	1.0272100595451532	0.8847100432449317	0.9129885785254639	0.8729623663167994	0.9879490522253972	1.149050967721752	1.039816117385597	1.026278323135077	0.9664984150585276	1.002617021180947	1.004837559847961	1.0279351823040297	0.873083998187441	0.8968035583210416	1.1338450539113647	1.0153243061162032	1.0153243061162032	1.0153243061162032	1.0153243061162032	1.0153243061162032	1.0153243061162032	1.0153243061162032	1.0153243061162032	1.0153243061162032	1.0153243061162032	1.0153243061162032	1.0153243061162032	1.0153243061162032	1.0153243061162032	1.0153243061162032	1.0153243061162032	1.0153243061162032	1.0153243061162032	1.0153243061162032	1.0153243061162032	1.0153243061162032	1.0153243061162032	1.0153243061162032
0.48654482090104906	0.3224376712379314	0.5509858978941435	0.39945121565175495	0.5507431826301324	0.3442915637796591	0.5467378135397429	0.5217814344591291	0.6139652844621055	0.43762330866610466	0.5838802902387249	0.4327997030274165	0.4261191234694757	0.49924763356814966	0.4556559444143666	0.4900282989266149	0.6267965001231476	0.444062642334844	0.5122901878949786	0.38835281308002023	0.5845974461130441	0.5118751503059178	0.6437939251460523	0.46447628690577364	0.6245848752727944	0.5300708395400066	0.5675400831648348	0.5927152356553481	0.6234327630231069	0.6890655124172358	0.430928442816812	0.6237915738834081	0.5273600083501101	0.5273600083501101	0.5273600083501101	0.5273600083501101	0.5273600083501101	0.5273600083501101	0.5273600083501101	0.5273600083501101	0.5273600083501101	0.5273600083501101	0.5273600083501101	0.5273600083501101	0.5273600083501101	0.5273600083501101	0.5273600083501101	0.5273600083501101	0.5273600083501101	0.5273600083501101
0.5084256639217011	0.5800023281912686	0.2578072068949674	0.09963072165297711	0.21085191989575794	0.4129320438589761	0.43003600691328786	0.08819537790625129	0.03135918391848362	0.004818249775641502	0.21677496610535507	0.4855154171469816	0.47699129600494244	0.808137201417187	0.70638365501014	0.7572604282136636	0.7572604282136636	0.7572604282136636	0.7572604282136636	0.7572604282136636	0.7572604282136636	0.7572604282136636	0.7572604282136636	0.7572604282136636	0.7572604282136636	0.7572604282136636	0.7572604282136636	0.7572604282136636	0.7572604282136636	0.7572604282136636	0.7572604282136636	0.7572604282136636	0.7572604282136636	0.7572604282136636	0.7572604282136636	0.7572604282136636	0.7572604282136636	0.7572604282136636	0.7572604282136636	0.7572604282136636	0.7572604282136636	0.7572604282136636	0.7572604282136636	0.7572604282136636	0.7572604282136636	0.7572604282136636	0.7572604282136636	0.7572604282136636	0.7572604282136636	0.7572604282136636
0.6390869844962931	0.7074775981984301	0.6179806321633927	0.798102304518722	0.6281008493470741	0.6299283971142262	0.6172979761464672	0.5687124883807392	0.6256443955364122	0.797311830620179	0.5420976276802758	0.4493742810882456	0.8431521592992083	0.5902405169926562	0.6719375627714314	0.81409151218964	0.6942585638375703	0.7137662344809432	0.8279554818676592	0.7544815540371614	0.6048618005536517	0.7220255916538754	0.7665952479877046	0.6530839707602452	0.7098396093739748	0.7098396093739748	0.7098396093739748	0.7098396093739748	0.7098396093739748	0.7098396093739748	0.7098396093739748	0.7098396093739748	0.7098396093739748	0.7098396093739748	0.7098396093739748	0.7098396093739748	0.7098396093739748	0.7098396093739748	0.7098396093739748	0.7098396093739748	0.7098396093739748	0.7098396093739748	0.7098396093739748	0.7098396093739748	0.7098396093739748	0.7098396093739748	0.7098396093739748	0.7098396093739748	0.7098396093739748	0.7098396093739748
0.2657119237881068	0.3695068053023397	0.5593708651525927	0.563442312633355	0.646669170364081	0.3463053863666572	0.47583447033485254	0.56952538663377	0.8480183926775097	0.4950847860421207	0.6262307971483049	0.7680379033811073	0.6443217176932792	0.33361905016642135	0.5341356595674412	0.3733321854007865	0.69306184950523	0.850254622002812	0.3800256381179782	0.7127755408524988	1.1772291780258368	0.5746084538916041	0.629614276695555	0.9001942046457285	0.7649042406706419	0.7649042406706419	0.7649042406706419	0.7649042406706419	0.7649042406706419	0.7649042406706419	0.7649042406706419	0.7649042406706419	0.7649042406706419	0.7649042406706419	0.7649042406706419	0.7649042406706419	0.7649042406706419	0.7649042406706419	0.7649042406706419	0.7649042406706419	0.7649042406706419	0.7649042406706419	0.7649042406706419	0.7649042406706419	0.7649042406706419	0.7649042406706419	0.7649042406706419	0.7649042406706419	0.7649042406706419	0.7649042406706419
0.9336752808423163	0.8104561686659388	0.930025377721978	0.9366975049972017	1.0609553457863738	1.1786850859571185	1.1230838993840686	0.727662020661096	0.8398686228593666	0.8261134000676958	0.8078004317313365	1.003995325508837	0.98079326214058	1.0841225525507754	0.8311928168810492	0.8192984952682231	0.9455360443093866	1.0874192602140822	0.9828009355033108	1.089729478502017	1.0240833099130766	1.1488256086489472	1.1302852295525283	1.1459824057697445	1.0423438255103896	0.7631034348226512	0.9542274232342169	0.9369974139214804	1.205142449544796	1.148048940772768	1.176595695158782	1.176595695158782	1.176595695158782	1.176595695158782	1.176595695158782	1.176595695158782	1.176595695158782	1.176595695158782	1.176595695158782	1.176595695158782	1.176595695158782	1.176595695158782	1.176595695158782	1.176595695158782	1.176595695158782	1.176595695158782	1.176595695158782	1.176595695158782	1.176595695158782	1.176595695158782
0.4669208899122623	0.5822928088349578	0.3896915521647833	0.45105812746987095	0.416327234616575	0.5232759617715058	0.4864150667589195	0.5800156499620794	0.7430847521133513	0.5961647532621992	0.6495522039913763	0.625742704328887	0.5766445764860071	0.601193640407447	0.601193640407447	0.601193640407447	0.601193640407447	0.601193640407447	0.601193640407447	0.601193640407447	0.601193640407447	0.601193640407447	0.601193640407447	0.601193640407447	0.601193640407447	0.601193640407447	0.601193640407447	0.601193640407447	0.601193640407447	0.601193640407447	0.601193640407447	0.601193640407447	0.601193640407447	0.601193640407447	0.601193640407447	0.601193640407447	0.601193640407447	0.601193640407447	0.601193640407447	0.601193640407447	0.601193640407447	0.601193640407447	0.601193640407447	0.601193640407447	0.601193640407447	0.601193640407447	0.601193640407447	0.601193640407447	0.601193640407447	0.601193640407447
1.1338576270475782	0.8376453693720592	0.5688556640642568	1.0300332027364643	0.7364632236605017	0.6296376573773643	0.9225450552895117	0.6971129704489152	0.9641932202210475	0.9654753649530441	0.9150312078829322	0.6668751100851145	0.6333624264686525	0.8664302891795882	0.8284904813832715	0.7209079165355465	0.8799188885511525	1.1214481435459192	0.5264406631841921	0.8070387880850117	0.8977118799542704	1.0466821983100838	0.6426289452458585	0.8373455289822049	0.749063357984021	0.7932044434831129	0.7932044434831129	0.7932044434831129	0.7932044434831129	0.7932044434831129	0.7932044434831129	0.7932044434831129	0.7932044434831129	0.7932044434831129	0.7932044434831129	0.7932044434831129	0.7932044434831129	0.7932044434831129	0.7932044434831129	0.7932044434831129	0.7932044434831129	0.7932044434831129	0.7932044434831129	0.7932044434831129	0.7932044434831129	0.7932044434831129	0.7932044434831129	0.7932044434831129	0.7932044434831129	0.7932044434831129
0.3790672543312179	0.4368481679513125	0.5557086557315931	0.30142167901722977	0.4133279188181359	0.5101022461509553	0.49181369054788254	0.6914129542738784	0.41768427138480235	0.4817049602525618	0.699382377969611	0.5674967303334196	0.6723303092202695	0.635062032804983	0.6647171306827253	0.7422273873293104	0.4971630198424516	0.8640303478942919	0.5040095468044192	0.683860467391575	0.6240715018835904	0.6139677119460462	0.7703654444372076	0.56419355533141	0.49442776139385797	0.7718691955052042	0.6331484784495311	0.6331484784495311	0.6331484784495311	0.6331484784495311	0.6331484784495311	0.6331484784495311	0.6331484784495311	0.6331484784495311	0.6331484784495311	0.6331484784495311	0.6331484784495311	0.6331484784495311	0.6331484784495311	0.6331484784495311	0.6331484784495311	0.6331484784495311	0.6331484784495311	0.6331484784495311	0.6331484784495311	0.6331484784495311	0.6331484784495311	0.6331484784495311	0.6331484784495311	0.6331484784495311
0.3071088603921918	0.009741767166072623	0.12771088501799396	0.18385684327785792	0.5335722494374808	0.25488023965076545	0.4122145410841457	0.19827553633296427	0.004392021681189373	0.20295461186630218	0.41737791990092044	0.3714574359803502	0.2662228358937835	0.328704339399665	0.028839535754516896	0.33951763718897116	0.01952628804463701	0.10916551436255122	0.20566245825773985	0.35459624061465905	0.06548160366473416	0.1936413641564223	0.20096018913890157	0.2942222319394556	0.13375165647192397	0.30239126828804874	0.21807146237998637	0.21807146237998637	0.21807146237998637	0.21807146237998637	0.21807146237998637	0.21807146237998637	0.21807146237998637	0.21807146237998637	0.21807146237998637	0.21807146237998637	0.21807146237998637	0.21807146237998637	0.21807146237998637	0.21807146237998637	0.21807146237998637	0.21807146237998637	0.21807146237998637	0.21807146237998637	0.21807146237998637	0.21807146237998637	0.21807146237998637	0.21807146237998637	0.21807146237998637	0.21807146237998637
0.820688385707508	0.7049121329692	0.7413497212682107	0.6520313850980936	0.7516521802665977	0.6786048827045653	0.8403741948549575	0.8069595702420249	0.7553906196070915	0.8034423209479395	0.644884220780567	0.8278782760308102	0.6835053709997418	0.7538648389265261	0.7240961215339995	0.7669393089469801	0.7503200037259209	0.8109598359760453	0.805214070435072	0.8056800651583454	0.6969933377458258	0.9394639118587669	0.7468272382477382	0.8425991137597295	0.8620320358384623	0.8864027111412798	0.874217373489871	0.874217373489871	0.874217373489871	0.874217373489871	0.874217373489871	0.874217373489871	0.874217373489871	0.874217373489871	0.874217373489871	0.874217373489871	0.874217373489871	0.874217373489871	0.874217373489871	0.874217373489871	0.874217373489871	0.874217373489871	0.874217373489871	0.874217373489871	0.874217373489871	0.874217373489871	0.874217373489871	0.874217373489871	0.874217373489871	0.874217373489871
0.5482742722771692	0.6380201291758635	0.6937995199135123	0.30376735582675835	0.5843743283704843	0.4189003328908663	0.6589093956150816	0.5190383732862376	0.49910846387157415	0.5735795513988722	0.43788930660418884	0.5544094586489421	0.7139422240804978	0.3473230081809431	0.5866514922674799	0.6281022584423843	0.46444848219476836	0.5958869330221819	0.47448063524580847	0.43347666950389246	0.6674296667739179	0.6084055688882966	0.6101632613140751	0.45905430529492064	0.6459104983336316	0.552482401814276	0.552482401814276	0.552482401814276	0.552482401814276	0.552482401814276	0.552482401814276	0.552482401814276	0.552482401814276	0.552482401814276	0.552482401814276	0.552482401814276	0.552482401814276	0.552482401814276	0.552482401814276	0.552482401814276	0.552482401814276	0.552482401814276	0.552482401814276	0.552482401814276	0.552482401814276	0.552482401814276	0.552482401814276	0.552482401814276	0.552482401814276	0.552482401814276
0.9009726717213493	0.9236902962148449	0.8616521942593403	1.4105590958207137	1.1151223305002025	0.7129688827016953	1.2701165067740676	1.007912660025122	1.2285653474500726	0.9474625247201571	1.3547991856360933	0.8374078035607128	0.9101683608803631	0.9717637140213484	0.9764233618129734	1.2711773788759473	1.0819690676572082	0.8375583695257036	0.8276669891661385	0.9722233023882794	1.0660557456110349	0.9717502284816987	0.959099353363109	0.9589952309954084	0.9439235929060406	0.9514594119507245	0.9514594119507245	0.9514594119507245	0.9514594119507245	0.9514594119507245	0.9514594119507245	0.9514594119507245	0.9514594119507245	0.9514594119507245	0.9514594119507245	0.9514594119507245	0.9514594119507245	0.9514594119507245	0.9514594119507245	0.9514594119507245	0.9514594119507245	0.9514594119507245	0.9514594119507245	0.9514594119507245	0.9514594119507245	0.9514594119507245	0.9514594119507245	0.9514594119507245	0.9514594119507245	0.9514594119507245
0.5732842365476974	0.7124754039768465	0.7356184872399828	0.6088341782547204	0.6619113738136259	0.8230799777685318	0.7445564343300085	0.4983348471131629	0.7974459097906526	0.568138266881661	0.5018279048352824	0.7168880184064715	0.6269388739768509	0.5975069808959793	0.45727197605153	0.5013256982117011	0.591446722350809	0.5908501692187617	0.6285777499002482	0.7363874304232942	0.8423204264300831	0.708074391572429	0.7074733699431428	0.5510726753299408	0.7630765423393726	0.6570746088346567	0.6570746088346567	0.6570746088346567	0.6570746088346567	0.6570746088346567	0.6570746088346567	0.6570746088346567	0.6570746088346567	0.6570746088346567	0.6570746088346567	0.6570746088346567	0.6570746088346567	0.6570746088346567	0.6570746088346567	0.6570746088346567	0.6570746088346567	0.6570746088346567	0.6570746088346567	0.6570746088346567	0.6570746088346567	0.6570746088346567	0.6570746088346567	0.6570746088346567	0.6570746088346567	0.6570746088346567
0.9723843329691936	0.7743855710391034	0.7496368991001148	0.5889447208124625	0.8140366852738162	0.7535707409505853	1.0103990801937814	1.2180828007638551	1.0942569930132386	1.0000942065623868	1.0329800287652051	0.8203589946507095	1.0482362609937828	0.8729756828840559	1.1686156959437968	0.9897643785202718	1.0221814983693975	0.7884394596915256	1.1443534003504336	0.631807163552247	0.8880802819513403	0.8880802819513403	0.8880802819513403	0.8880802819513403	0.8880802819513403	0.8880802819513403	0.8880802819513403	0.8880802819513403	0.8880802819513403	0.8880802819513403	0.8880802819513403	0.8880802819513403	0.8880802819513403	0.8880802819513403	0.8880802819513403	0.8880802819513403	0.8880802819513403	0.8880802819513403	0.8880802819513403	0.8880802819513403	0.8880802819513403	0.8880802819513403	0.8880802819513403	0.8880802819513403	0.8880802819513403	0.8880802819513403	0.8880802819513403	0.8880802819513403	0.8880802819513403	0.8880802819513403
0.7011587531882179	0.8281289299111987	0.7130820032256535	0.8316138269777051	0.7650913520764541	0.7324505110148843	0.8256538952726503	0.7785720759528659	0.697775027725023	0.8874930630601663	0.7388075790767843	0.6906161019361784	0.7800065824815712	0.7583620319793756	0.8154610776830193	0.8477632935901983	0.7923387380167586	0.6983395747181428	0.7652686390246113	0.7488334124091157	0.7570510257168636	0.7570510257168636	0.7570510257168636	0.7570510257168636	0.7570510257168636	0.7570510257168636	0.7570510257168636	0.7570510257168636	0.7570510257168636	0.7570510257168636	0.7570510257168636	0.7570510257168636	0.7570510257168636	0.7570510257168636	0.7570510257168636	0.7570510257168636	0.7570510257168636	0.7570510257168636	0.7570510257168636	0.7570510257168636	0.7570510257168636	0.7570510257168636	0.7570510257168636	0.7570510257168636	0.7570510257168636	0.7570510257168636	0.7570510257168636	0.7570510257168636	0.7570510257168636	0.7570510257168636
0.7428111174938052	0.3510988622759653	0.5179760734358416	0.23953852688941252	0.4795278232723036	0.9917656952683191	0.5637406524868608	1.079444532348793	0.9273559487179162	0.8356203008670369	0.9620079557833366	1.0783774933273795	0.6450695151550497	0.6727506726600063	0.8509669708068711	1.5599248267628405	0.5165190924100602	0.9253391151556164	0.7890178289653322	0.6862975513487863	0.4747688650257708	0.5341815629742124	0.6311379407830556	0.36988673090477264	0.7783383126220025	0.7514694037682039	0.6515846402741808	0.7015270220211923	0.7015270220211923	0.7015270220211923	0.7015270220211923	0.7015270220211923	0.7015270220211923	0.7015270220211923	0.7015270220211923	0.7015270220211923	0.7015270220211923	0.7015270220211923	0.7015270220211923	0.7015270220211923	0.7015270220211923	0.7015270220211923	0.7015270220211923	0.7015270220211923	0.7015270220211923	0.7015270220211923	0.7015270220211923	0.7015270220211923	0.7015270220211923	0.7015270220211923
1.119022436604132	1.2329865872582335	1.4603084143973226	1.221089864443355	1.099592386407251	1.0482709261792496	1.2237108289584195	0.9607700996917288	0.9369680777780645	1.0529408599681576	1.1306343922518507	1.3065302848333729	1.2856702262458206	1.5291727147309218	1.0833962711355922	0.8648562139620576	1.0769575891763221	1.2592361181125618	1.0214294058165887	1.2729548423550494	1.230490343476831	0.7510204057324029	0.9891411074812219	1.1726123969030589	1.0808767521921403	1.0808767521921403	1.0808767521921403	1.0808767521921403	1.0808767521921403	1.0808767521921403	1.0808767521921403	1.0808767521921403	1.0808767521921403	1.0808767521921403	1.0808767521921403	1.0808767521921403	1.0808767521921403	1.0808767521921403	1.0808767521921403	1.0808767521921403	1.0808767521921403	1.0808767521921403	1.0808767521921403	1.0808767521921403	1.0808767521921403	1.0808767521921403	1.0808767521921403	1.0808767521921403	1.0808767521921403	1.0808767521921403
0.9195786617284559	0.9500363681331081	1.135897782616045	0.8140481857504036	0.9864877391930087	1.081187209772258	1.1311579204734017	1.1139663457906186	1.0436617530428771	0.9051657462635441	1.212289888530978	0.7365515934805048	1.0346888362474294	1.0744573871341312	0.8494546541886293	0.6883763807988212	0.9370482968079369	1.0729476597840284	1.0826207581420169	1.1888801936932822	0.9499560398734739	1.0626961785403515	0.9759855054281286	0.8867978094970331	1.394733955238514	1.1885569282775643	1.2916454417580392	1.2916454417580392	1.2916454417580392	1.2916454417580392	1.2916454417580392	1.2916454417580392	1.2916454417580392	1.2916454417580392	1.2916454417580392	1.2916454417580392	1.2916454417580392	1.2916454417580392	1.2916454417580392	1.2916454417580392	1.2916454417580392	1.2916454417580392	1.2916454417580392	1.2916454417580392	1.2916454417580392	1.2916454417580392	1.2916454417580392	1.2916454417580392	1.2916454417580392	1.2916454417580392
0.9465303620705001	0.2657955518225189	0.3149195873381887	0.4839105424682668	0.5245548174813913	0.48107250359352455	0.8882543377497006	1.0136892262011037	1.0032566374064387	0.4872658133853127	0.8326927473516188	1.1820083151984018	1.138413821335349	0.7716392210494794	0.901925406092082	1.1843061653939206	0.7640432541975621	0.8134637848548222	0.3069326892695773	0.4691934878739313	0.3789179796255769	0.8584111456967527	0.8777736944410256	0.8680924200688892	0.8680924200688892	0.8680924200688892	0.8680924200688892	0.8680924200688892	0.8680924200688892	0.8680924200688892	0.8680924200688892	0.8680924200688892	0.8680924200688892	0.8680924200688892	0.8680924200688892	0.8680924200688892	0.8680924200688892	0.8680924200688892	0.8680924200688892	0.8680924200688892	0.8680924200688892	0.8680924200688892	0.8680924200688892	0.8680924200688892	0.8680924200688892	0.8680924200688892	0.8680924200688892	0.8680924200688892	0.8680924200688892	0.8680924200688892
1.230410405813822	1.2634561798173083	1.2139073972176644	1.113891014432724	0.9612892586820732	0.9403185625070724	1.1426070606121403	1.0179082375074795	0.9634700265364293	1.1741423178207104	1.2392217566407346	0.8504770067460108	0.973549937629964	1.2897208037456172	0.9154475312859075	0.9385753936618298	1.2248287951984886	0.9801398298205803	1.1477899127753517	0.7673717259870376	0.8603209100668174	0.8138463180269275	0.8138463180269275	0.8138463180269275	0.8138463180269275	0.8138463180269275	0.8138463180269275	0.8138463180269275	0.8138463180269275	0.8138463180269275	0.8138463180269275	0.8138463180269275	0.8138463180269275	0.8138463180269275	0.8138463180269275	0.8138463180269275	0.8138463180269275	0.8138463180269275	0.8138463180269275	0.8138463180269275	0.8138463180269275	0.8138463180269275	0.8138463180269275	0.8138463180269275	0.8138463180269275	0.8138463180269275	0.8138463180269275	0.8138463180269275	0.8138463180269275	0.8138463180269275
0.8218611170098059	0.9443351082474916	0.5537021595974233	0.8269271501436573	0.4890590835561421	0.673975575299968	0.5858981542698574	0.6288019251887108	0.8254837935107836	0.6537585797175101	0.780680800049302	0.8044650010380291	0.7681273843100819	0.7746398694011324	0.7226347495677482	0.6009942843671402	0.8275387990682554	0.8713617106649489	0.6616372650231356	0.5603241095765692	0.7539981330066071	0.6533468228395044	1.0933293507219735	1.0991450588888216	0.7026288806777571	0.8492184530172932	1.001798563929302	0.8528647598918155	1.083035027709926	1.0185666256531667	0.8994770586104562	1.0230220829701377	0.9340641226575458	0.9785431028138417	0.9785431028138417	0.9785431028138417	0.9785431028138417	0.9785431028138417	0.9785431028138417	0.9785431028138417	0.9785431028138417	0.9785431028138417	0.9785431028138417	0.9785431028138417	0.9785431028138417	0.9785431028138417	0.9785431028138417	0.9785431028138417	0.9785431028138417	0.9785431028138417
1.0995092148785033	1.0454369788744835	0.7168444921004745	0.7756015653323566	0.6803777689752134	0.7800566839721472	0.7053215166537351	0.8196967864519654	0.6422318434248703	0.886519280479109	0.7516602805091596	0.8589200857960771	0.658640849118182	0.8267002751457384	0.644465451625147	0.8550726406528467	0.827979979459867	0.8091089869840882	1.0022243416452261	0.8810554720328485	1.0027685812417984	0.8403393882510508	0.7322872553088655	0.8646198472857082	0.6402331835171694	0.9506937769032855	1.0248003216602726	0.786665035281338	0.6884121007735396	0.9031051346585515	1.0334287831734568	0.7797163029373476	1.1134936577526358	0.9466049803449916	0.9466049803449916	0.9466049803449916	0.9466049803449916	0.9466049803449916	0.9466049803449916	0.9466049803449916	0.9466049803449916	0.9466049803449916	0.9466049803449916	0.9466049803449916	0.9466049803449916	0.9466049803449916	0.9466049803449916	0.9466049803449916	0.9466049803449916	0.9466049803449916
0.9924792227454374	1.2118181903999767	1.0431912293515184	0.9774626824800269	1.119396589756945	0.8166225678031848	1.3169900317798653	0.9307052286996107	1.112664964766111	0.9378999936576933	1.0708880926922675	1.0878900057717122	1.0151303690321032	0.9070018531064098	1.010015535305619	1.0338546036386398	0.8658287363579377	1.0071013497031975	0.8242124255886619	1.0302121245144849	0.8779677559434759	0.9540899402289803	0.9540899402289803	0.9540899402289803	0.9540899402289803	0.9540899402289803	0.9540899402289803	0.9540899402289803	0.9540899402289803	0.9540899402289803	0.9540899402289803	0.9540899402289803	0.9540899402289803	0.9540899402289803	0.9540899402289803	0.9540899402289803	0.9540899402289803	0.9540899402289803	0.9540899402289803	0.9540899402289803	0.9540899402289803	0.9540899402289803	0.9540899402289803	0.9540899402289803	0.9540899402289803	0.9540899402289803	0.9540899402289803	0.9540899402289803	0.9540899402289803	0.9540899402289803
0.8444534110926022	0.7559082972293656	0.7819664658459017	0.7535936020465394	0.5754872217831206	0.6850150362445895	0.5818828199305961	0.7177208667452519	0.610624646276244	0.8352749192802162	0.6826556207284836	0.7518130608744057	0.558232987474219	0.7521297197076029	0.7179261790236937	0.6871986726685856	0.7901356493471471	0.7158853372802575	0.6673804790149355	0.6963736027308127	0.6499076372099646	1.0679563219961126	0.8900805149729921	0.7470283266640642	0.8185544208185281	0.8185544208185281	0.8185544208185281	0.8185544208185281	0.8185544208185281	0.8185544208185281	0.8185544208185281	0.8185544208185281	0.8185544208185281	0.8185544208185281	0.8185544208185281	0.8185544208185281	0.8185544208185281	0.8185544208185281	0.8185544208185281	0.8185544208185281	0.8185544208185281	0.8185544208185281	0.8185544208185281	0.8185544208185281	0.8185544208185281	0.8185544208185281	0.8185544208185281	0.8185544208185281	0.8185544208185281	0.8185544208185281
0.8267824815559631	0.9949674437996601	0.8293760969736902	0.7960732336247511	0.6506762715593337	0.6871792057574017	0.6195356629456525	0.47287818800873604	0.6564745503193121	0.5574079156053758	0.8072164076986716	0.9003173798324904	0.9474838379991328	0.999759411079969	0.6948521211597584	0.9527647440889719	0.7946073513510121	0.801021252025824	0.7828197194395328	1.0340351597918953	0.7258693817363499	0.9561429221785879	0.8937831864934174	0.9430475545668519	0.5545592725193029	1.1929313711876297	0.8737453218534663	0.8737453218534663	0.8737453218534663	0.8737453218534663	0.8737453218534663	0.8737453218534663	0.8737453218534663	0.8737453218534663	0.8737453218534663	0.8737453218534663	0.8737453218534663	0.8737453218534663	0.8737453218534663	0.8737453218534663	0.8737453218534663	0.8737453218534663	0.8737453218534663	0.8737453218534663	0.8737453218534663	0.8737453218534663	0.8737453218534663	0.8737453218534663	0.8737453218534663	0.8737453218534663
0.8023288964423831	0.650120748951082	0.8954926140121928	0.6323532600963552	0.5694678190510442	0.7056708471552017	0.6815574961253795	0.5718218354501461	0.6035127059443608	0.8457437199502347	0.6839315103193288	0.7137781695314351	0.5714515111602096	0.7283974114454603	0.6982669547386853	0.6962837807042196	0.8451249098177259	0.7465847327147681	0.5145006531689158	0.7492959110934208	0.6318982821311683	0.6318982821311683	0.6318982821311683	0.6318982821311683	0.6318982821311683	0.6318982821311683	0.6318982821311683	0.6318982821311683	0.6318982821311683	0.6318982821311683	0.6318982821311683	0.6318982821311683	0.6318982821311683	0.6318982821311683	0.6318982821311683	0.6318982821311683	0.6318982821311683	0.6318982821311683	0.6318982821311683	0.6318982821311683	0.6318982821311683	0.6318982821311683	0.6318982821311683	0.6318982821311683	0.6318982821311683	0.6318982821311683	0.6318982821311683	0.6318982821311683	0.6318982821311683	0.6318982821311683
0.7593359057241779	0.6216361623642908	0.638560561339518	0.5556202948427988	0.6533045048322402	0.6626413931393533	0.8018365638932241	0.6973501482706742	0.7155991839171966	0.7948261523704528	0.6681058139819301	0.8030918936765296	0.6435856846304254	0.7709723240734646	0.6206088347847488	0.5451542844086633	0.7069854427102742	0.7389404102076212	0.6600309166472033	0.6436473855990157	0.5391955981140912	0.8274663325103518	0.6833309653122215	0.6833309653122215	0.6833309653122215	0.6833309653122215	0.6833309653122215	0.6833309653122215	0.6833309653122215	0.6833309653122215	0.6833309653122215	0.6833309653122215	0.6833309653122215	0.6833309653122215	0.6833309653122215	0.6833309653122215	0.6833309653122215	0.6833309653122215	0.6833309653122215	0.6833309653122215	0.6833309653122215	0.6833309653122215	0.6833309653122215	0.6833309653122215	0.6833309653122215	0.6833309653122215	0.6833309653122215	0.6833309653122215	0.6833309653122215	0.6833309653122215
0.8283515432649197	1.119651560728638	0.9863032461456933	0.92214160185658	1.0998734122044498	0.7170509025185028	1.2580911397124486	0.700510621108759	0.9326849755599187	1.1512549327757413	0.813850540579754	0.7941666192534906	0.7632938916329198	0.7458702117281859	0.7380896548403958	0.919893652346758	0.749868550103348	0.9204864136932333	0.6294998564301535	0.5949461947062822	0.6122230255682178	0.6122230255682178	0.6122230255682178	0.6122230255682178	0.6122230255682178	0.6122230255682178	0.6122230255682178	0.6122230255682178	0.6122230255682178	0.6122230255682178	0.6122230255682178	0.6122230255682178	0.6122230255682178	0.6122230255682178	0.6122230255682178	0.6122230255682178	0.6122230255682178	0.6122230255682178	0.6122230255682178	0.6122230255682178	0.6122230255682178	0.6122230255682178	0.6122230255682178	0.6122230255682178	0.6122230255682178	0.6122230255682178	0.6122230255682178	0.6122230255682178	0.6122230255682178	0.6122230255682178
0.8767519750594189	0.8340395836645766	0.9211978890812302	0.6864096245237861	1.0081556868576569	1.0666604441436165	0.7816563157340362	0.7713423378827654	1.0130497777918932	0.6933275596837474	0.9152258839388505	0.8596527740774037	1.0792240166622746	0.8934540922201922	0.9408366350787223	0.7613277695483506	0.8214375731414504	0.5735869730865282	0.8904487679716768	0.6739502997624103	0.4696606085614755	1.0509606429809577	1.0169695906745635	1.0339651168277606	1.0339651168277606	1.0339651168277606	1.0339651168277606	1.0339651168277606	1.0339651168277606	1.0339651168277606	1.0339651168277606	1.0339651168277606	1.0339651168277606	1.0339651168277606	1.0339651168277606	1.0339651168277606	1.0339651168277606	1.0339651168277606	1.0339651168277606	1.0339651168277606	1.0339651168277606	1.0339651168277606	1.0339651168277606	1.0339651168277606	1.0339651168277606	1.0339651168277606	1.0339651168277606	1.0339651168277606	1.0339651168277606	1.0339651168277606
0.8900377258712692	1.19061309730053	1.0574884809870213	1.0774628779868878	1.1155645536311423	1.2677006880590238	0.6990743759829063	0.8806708789592582	0.8328396753788844	0.6593591076984505	0.9712001425572877	1.0496271994238209	0.8843881521565636	0.8899522617507303	0.9477718236742252	0.9456765519153257	0.8351373572620289	1.1321565585556508	1.0554366716913024	0.7225578101721426	0.7243541563559093	1.0467543147293075	0.8855542355426084	0.8855542355426084	0.8855542355426084	0.8855542355426084	0.8855542355426084	0.8855542355426084	0.8855542355426084	0.8855542355426084	0.8855542355426084	0.8855542355426084	0.8855542355426084	0.8855542355426084	0.8855542355426084	0.8855542355426084	0.8855542355426084	0.8855542355426084	0.8855542355426084	0.8855542355426084	0.8855542355426084	0.8855542355426084	0.8855542355426084	0.8855542355426084	0.8855542355426084	0.8855542355426084	0.8855542355426084	0.8855542355426084	0.8855542355426084	0.8855542355426084
0.7941776887054688	0.6912331927222685	0.6908092212713629	0.9860829351921219	1.062254725617355	0.7504892480671362	0.9381184644591126	0.9065077290359996	0.9517419604200197	0.8531666823034685	1.1610608218448815	0.9878974142483208	0.9197768370739373	1.0827059485766557	0.6902594631967817	0.9595691289706644	1.1228581996928344	0.9760814166106547	0.5853766004477888	0.9913350633613277	1.175048180707105	0.6419000647248981	0.7448453480634599	1.0396983511029354	0.9654221615980085	0.9005652315099024	1.039722580628397	0.9353424633740135	1.092906643945915	1.039165858772843	0.7207952537529387	0.8799805562628908	0.8799805562628908	0.8799805562628908	0.8799805562628908	0.8799805562628908	0.8799805562628908	0.8799805562628908	0.8799805562628908	0.8799805562628908	0.8799805562628908	0.8799805562628908	0.8799805562628908	0.8799805562628908	0.8799805562628908	0.8799805562628908	0.8799805562628908	0.8799805562628908	0.8799805562628908	0.8799805562628908
0.9415265775462561	0.7606690084837731	0.851774216373727	0.925214605562804	0.7685578261826133	0.7541547413655066	0.7111564336344532	0.8702742346687402	0.8776531758631623	0.9552327985371297	1.1730183157592402	1.0567289115295906	1.0143044233857503	1.113605585672215	0.9857162943327611	1.0051408871270358	0.978892280515234	1.0703727100359521	1.1204838546513365	0.9733674562000723	0.9091236630562832	0.7649574267484807	0.8016607254021236	0.8194180762514754	1.1786809457097587	1.133068603285529	1.0668064911877873	1.1127923674647202	1.1812218375272996	1.0954147333364614	0.9469874944763425	1.021201113906402	1.021201113906402	1.021201113906402	1.021201113906402	1.021201113906402	1.021201113906402	1.021201113906402	1.021201113906402	1.021201113906402	1.021201113906402	1.021201113906402	1.021201113906402	1.021201113906402	1.021201113906402	1.021201113906402	1.021201113906402	1.021201113906402	1.021201113906402	1.021201113906402
1.3309561189409218	0.8258501538996964	0.8802238865413764	0.9144491260169721	0.9596369693794815	1.0139408689135818	0.748082881091834	1.0732298689423252	0.8706813908346385	1.049930667399141	0.7119155391277753	0.8756648375091773	0.8982077033983521	1.073529118591257	1.0677737752644214	0.9693751784388723	1.2568471327221868	1.138099757491217	0.948168464510918	0.6486231762568448	1.3674563110084101	1.0080397436326274	1.0080397436326274	1.0080397436326274	1.0080397436326274	1.0080397436326274	1.0080397436326274	1.0080397436326274	1.0080397436326274	1.0080397436326274	1.0080397436326274	1.0080397436326274	1.0080397436326274	1.0080397436326274	1.0080397436326274	1.0080397436326274	1.0080397436326274	1.0080397436326274	1.0080397436326274	1.0080397436326274	1.0080397436326274	1.0080397436326274	1.0080397436326274	1.0080397436326274	1.0080397436326274	1.0080397436326274	1.0080397436326274	1.0080397436326274	1.0080397436326274	1.0080397436326274
0.0	0.39179943724243615	0.0	1.29380260407951	0.5363501369801237	0.0	0.0	0.8621510301318909	2.0161303501410885	1.4404016107703648	0.9743021570151691	0.3696198676887521	0.35780845573915115	1.6721992207234693	1.1042325600145149	0.20024597426154003	1.9458796669161609	0.8941585927192749	0.9039865857529749	0.6939126184577348	0.09195497624549533	0.39293379735161504	0.39293379735161504	0.39293379735161504	0.39293379735161504	0.39293379735161504	0.39293379735161504	0.39293379735161504	0.39293379735161504	0.39293379735161504	0.39293379735161504	0.39293379735161504	0.39293379735161504	0.39293379735161504	0.39293379735161504	0.39293379735161504	0.39293379735161504	0.39293379735161504	0.39293379735161504	0.39293379735161504	0.39293379735161504	0.39293379735161504	0.39293379735161504	0.39293379735161504	0.39293379735161504	0.39293379735161504	0.39293379735161504	0.39293379735161504	0.39293379735161504	0.39293379735161504
1.4315675191620705	0.8643449232067343	1.0448452848764258	1.122691566125133	0.9724882353406379	1.2080217028182	1.120002862314225	1.00596573006279	1.1109164216335716	1.0092638522991304	1.084999342883148	0.9301844853628833	0.8062257446910253	0.7655781267903276	0.8103056284404875	1.122998038086694	0.8926546892141882	1.13480915566176	0.8813246429634152	1.0775595242219094	1.1544856804647097	1.3336108018801263	1.0222921613478815	1.368598951547058	1.144880832712797	1.3461707822289373	1.03499137238836	1.1608772854938056	0.9797868131189267	1.0703320493063662	1.0703320493063662	1.0703320493063662	1.0703320493063662	1.0703320493063662	1.0703320493063662	1.0703320493063662	1.0703320493063662	1.0703320493063662	1.0703320493063662	1.0703320493063662	1.0703320493063662	1.0703320493063662	1.0703320493063662	1.0703320493063662	1.0703320493063662	1.0703320493063662	1.0703320493063662	1.0703320493063662	1.0703320493063662	1.0703320493063662
0.9828352382895317	0.6685560753199322	1.037591482278714	1.0255032623188352	1.0238932453953449	1.0150689946908702	0.7017711516617754	0.9338774634090538	0.7055321666411064	0.8316974175882281	0.9273288515724686	0.9326360275119358	0.8657595106069392	0.7784487161001727	0.6891172698070223	0.8377929146809683	0.9921523090630872	1.0065952875216417	0.7909496789323349	0.8060208569055349	1.1313176672217018	0.7600266855040332	1.0053047673089752	0.944516718959533	1.1678240061614051	0.8641864076826606	0.7388146837960439	0.892520197024568	0.8433903507516414	0.8012821452202116	0.7076930522146153	0.7256824282875886	0.9778692338808859	0.758288816107246	0.736350926929954	0.7473198715186	0.7473198715186	0.7473198715186	0.7473198715186	0.7473198715186	0.7473198715186	0.7473198715186	0.7473198715186	0.7473198715186	0.7473198715186	0.7473198715186	0.7473198715186	0.7473198715186	0.7473198715186	0.7473198715186
0.8597120474298319	0.5937709135122367	0.8308770608475516	0.7154907735314651	0.8848336393510625	0.8654860058637136	0.6899892291968517	0.9546904966721957	0.9653089484263389	1.0675987187607399	0.9078688944701562	0.7904674111748936	0.7950041152078874	0.8940652498276733	0.7327008003080154	0.9653065676885946	0.7551604645608019	1.0820339611082888	0.8831060358433109	0.7419353578899585	0.8390405850874973	1.0191414712313	0.9207393420702105	0.9625548547137255	0.8898428912811135	0.9729178786888275	1.039860417684519	0.9912131072611571	1.0809277666554045	1.0435824450606856	0.9377639477766934	0.9567854485190568	0.8142342745799681	0.9052586106225232	0.8514649488840734	0.890309147926901	1.1299051348433944	0.7901889607974056	0.8672885261054234	0.8723023670578279	0.8697954465816257	0.8697954465816257	0.8697954465816257	0.8697954465816257	0.8697954465816257	0.8697954465816257	0.8697954465816257	0.8697954465816257	0.8697954465816257	0.8697954465816257
0.8779964211499258	0.9454862944314297	1.252871774244848	0.8554411504934343	0.8531504892923217	1.0635119851806947	0.8326035685744647	1.0320684512823846	1.2395431573063618	0.988880889678283	1.0097746755161365	1.0211144002085795	0.9108774320219032	0.8684572263416663	0.9028229068058378	0.9998851721308734	0.8208389008843832	1.0276304349775178	1.161096375874084	1.0743383537286415	0.9804367045607473	1.1179758833634663	0.9876767969112352	0.8154863606366406	1.0523511538728774	0.933918757254759	0.933918757254759	0.933918757254759	0.933918757254759	0.933918757254759	0.933918757254759	0.933918757254759	0.933918757254759	0.933918757254759	0.933918757254759	0.933918757254759	0.933918757254759	0.933918757254759	0.933918757254759	0.933918757254759	0.933918757254759	0.933918757254759	0.933918757254759	0.933918757254759	0.933918757254759	0.933918757254759	0.933918757254759	0.933918757254759	0.933918757254759	0.933918757254759
1.0115102805756189	1.2083505042112086	1.0094492071755332	1.257721431808709	1.2354451706281924	1.192862134229081	1.093435236082456	1.0833607563531162	1.2074062633225602	1.1561242333548685	1.3099286655451656	1.039224653384031	1.0095021628861287	1.0209102449875904	0.9862264032879484	0.9338102481554899	1.1582868318866428	1.0008829555729433	1.252523848762043	0.9905501927271706	0.9580562212020793	0.804464671704146	1.219398730272317	0.9497640203963936	1.3402493921748722	1.1358628891459401	1.1748169346826065	0.8287415825227594	1.1125844108852054	1.2196204687937466	1.1099071482227854	1.1647638085082659	1.1647638085082659	1.1647638085082659	1.1647638085082659	1.1647638085082659	1.1647638085082659	1.1647638085082659	1.1647638085082659	1.1647638085082659	1.1647638085082659	1.1647638085082659	1.1647638085082659	1.1647638085082659	1.1647638085082659	1.1647638085082659	1.1647638085082659	1.1647638085082659	1.1647638085082659	1.1647638085082659
0.9226782863855845	0.6126992539587413	0.5573295056803625	0.7289996185269466	1.2447692190095732	0.8380642427888482	1.6731114000275242	0.8733598604811993	0.21118691221787037	1.283063366816179	1.2129964548531735	0.9990647793965213	0.48650996519799217	1.6676208337811689	0.5185162708013662	0.9158421490948727	1.0326599307428872	1.6513622719055694	0.5964806205442235	1.101736838822356	0.5375533078654442	0.4959635899346981	0.890104484631042	0.7595082378139241	0.3594771771485127	0.7621402033845586	0.5608086902665356	0.5608086902665356	0.5608086902665356	0.5608086902665356	0.5608086902665356	0.5608086902665356	0.5608086902665356	0.5608086902665356	0.5608086902665356	0.5608086902665356	0.5608086902665356	0.5608086902665356	0.5608086902665356	0.5608086902665356	0.5608086902665356	0.5608086902665356	0.5608086902665356	0.5608086902665356	0.5608086902665356	0.5608086902665356	0.5608086902665356	0.5608086902665356	0.5608086902665356	0.5608086902665356
0.916320611724976	0.9402358817377776	0.9809416714996404	0.7889406545149998	0.9462342098745803	0.8595541862703624	0.9585672292032534	0.9645604283655421	0.8588759180506261	0.9777432285361253	0.8325793077561496	1.0105591050990157	0.89051107874159	0.8249109443599826	0.9589972159130875	0.8938539937533302	0.9058185517281994	1.0083266798785093	0.8654790113632097	0.9370448199625101	1.1133618040343265	1.03400043075408	1.0123597466717835	1.0231800887129316	1.0231800887129316	1.0231800887129316	1.0231800887129316	1.0231800887129316	1.0231800887129316	1.0231800887129316	1.0231800887129316	1.0231800887129316	1.0231800887129316	1.0231800887129316	1.0231800887129316	1.0231800887129316	1.0231800887129316	1.0231800887129316	1.0231800887129316	1.0231800887129316	1.0231800887129316	1.0231800887129316	1.0231800887129316	1.0231800887129316	1.0231800887129316	1.0231800887129316	1.0231800887129316	1.0231800887129316	1.0231800887129316	1.0231800887129316
1.0678622692920468	1.090948690738909	0.8414922807802029	0.8548015294863075	0.6654004181943327	0.913337106096053	1.1296306775868845	1.0359249596219093	1.1628942416545853	0.8722980032197353	0.9224174787697268	0.786632274920478	0.9242238821561033	0.8600182271983199	1.214641791930505	0.8033114675192947	0.9484512630029743	1.1586044626309477	0.7447538141945441	0.9995206643173269	0.943111536803443	0.9749105518507823	0.9526318222215151	0.9469623590610751	1.0053931926271276	1.1353959569420085	1.053096951661028	1.0174246620422696	1.0771305239590863	0.973016508713458	0.8368765196566599	0.9049465141850589	0.9049465141850589	0.9049465141850589	0.9049465141850589	0.9049465141850589	0.9049465141850589	0.9049465141850589	0.9049465141850589	0.9049465141850589	0.9049465141850589	0.9049465141850589	0.9049465141850589	0.9049465141850589	0.9049465141850589	0.9049465141850589	0.9049465141850589	0.9049465141850589	0.9049465141850589	0.9049465141850589
0.5503503886822662	0.6939307377428879	0.9185445090197784	0.8191853697217395	0.18806227119935662	0.8798802104125327	0.2579257910476657	0.3471169925344147	0.5752168209269493	0.18398205953291275	0.9633823993783092	0.7478298437291019	0.5991237609469001	0.651603897594811	0.9075145039944125	1.2022200818510458	0.45008576165931236	0.5829753384972971	0.18602216536613467	0.3401005416853859	0.0685347282944414	0.47822813385701474	0.4850088801283151	0.36368059235321787	0.6511194875841719	0.5282355055812321	1.1486881038834873	0.7094601071372855	0.3555619046165059	0.7167475796845638	0.1489602826273116	0.5929293760845344	0.2598847261901354	0.02655572370463988	0.3758249484457957	1.0774453662588208	0.9189144967623266	0.8954221752830449	0.9071683360226859	0.9071683360226859	0.9071683360226859	0.9071683360226859	0.9071683360226859	0.9071683360226859	0.9071683360226859	0.9071683360226859	0.9071683360226859	0.9071683360226859	0.9071683360226859	0.9071683360226859
0.48047303043646283	0.19093131286694576	0.39742694946189794	0.257495782413773	0.4268644848601485	0.5939239455080557	0.3524140135190086	0.5386982348957137	0.5570800147676239	0.5765389861917019	0.5437788142729033	0.9498321917710334	0.7587800950947983	0.5067722002222492	0.5202620314589556	0.413656235787974	1.1023117946418952	0.9280892345812524	0.43509048985701304	0.7527785030745775	1.230221672999147	1.6382620624145747	0.8782230297770309	0.9150194129946597	0.914716431552114	0.796569307366946	0.5099832863512627	1.25642311743853	0.8454628506419031	1.3403526889541972	1.3726215740453795	0.8032281476047982	0.6348170057721156	1.3902507635569845	1.126716983737042	0.8900550453481911	1.2036238306146907	1.4508275347570383	0.7817432061631953	0.9676934810771792	1.301514550994061	0.8785121292415593	0.6379561682400579	0.9925613514913446	0.8152587598657012	0.8152587598657012	0.8152587598657012	0.8152587598657012	0.8152587598657012	0.8152587598657012
0.3957959689844919	0.0788497854582533	0.15849929405391153	0.035001934689558166	0.11331825935980386	0.14685879838121288	0.13862655874301497	0.1567667099513542	0.19593422251801348	0.2179337685511382	0.13714367189353463	0.2672803190970726	0.1537480814986316	0.22369223620197815	0.1223110839777155	0.14596671788148163	0.25302171003214896	0.20358260410400894	0.16831465102764032	0.12666796042614262	0.18778906856529382	0.09626108772527303	0.18425876711662423	0.24695501998616645	0.18817572862535	0.20056371120569072	0.11639517899777148	0.18805400585785775	0.12727002562046438	0.12010332870080924	0.340133101005242	0.09673534093603806	0.15898071694635302	0.08395961772525681	0.17274107561998148	0.2077419285866587	0.1687844162068949	0.4476531931858725	0.42796655879117057	0.22734972828135006	0.5620536122752748	0.6778425897158519	0.6241078332524833	0.8262239279559226	0.7382923495386111	0.7822581387472668	0.7822581387472668	0.7822581387472668	0.7822581387472668	0.7822581387472668
0.9134485269311313	0.8029786699541425	1.0284771294723671	1.344280205911865	0.9810815445766348	1.0686042039393673	1.210696347013549	0.9019346909966848	1.086020194317552	1.1183661774454492	1.3204404763850093	1.3690144121233447	1.0626086053806798	1.3836808437784724	1.3081792532126018	0.8204237596755812	1.1241977834189603	1.3795825659838727	0.9806975789412794	0.9622102820527467	1.110202309117679	0.9060828550825454	1.2212127358626848	0.84102794154636	1.2747213344757868	1.0887258365655275	0.9522008060151168	1.2353028615857702	1.2317869189423347	1.0061357295912465	1.0810740533180652	1.0347910995583998	0.7889337117275506	1.0496552277028075	0.8984346862706797	0.8856129978313427	0.8019426932054744	1.2024267694665127	1.020031140200256	1.1112289548333842	1.1112289548333842	1.1112289548333842	1.1112289548333842	1.1112289548333842	1.1112289548333842	1.1112289548333842	1.1112289548333842	1.1112289548333842	1.1112289548333842	1.1112289548333842
0.9536122928671079	0.8486515182406535	0.9346631266407954	0.26092693053134264	0.5080816208415843	0.5773367339847197	1.1769937623548838	1.4498762184647147	1.3664864253904627	1.4081813219275887	1.4081813219275887	1.4081813219275887	1.4081813219275887	1.4081813219275887	1.4081813219275887	1.4081813219275887	1.4081813219275887	1.4081813219275887	1.4081813219275887	1.4081813219275887	1.4081813219275887	1.4081813219275887	1.4081813219275887	1.4081813219275887	1.4081813219275887	1.4081813219275887	1.4081813219275887	1.4081813219275887	1.4081813219275887	1.4081813219275887	1.4081813219275887	1.4081813219275887	1.4081813219275887	1.4081813219275887	1.4081813219275887	1.4081813219275887	1.4081813219275887	1.4081813219275887	1.4081813219275887	1.4081813219275887	1.4081813219275887	1.4081813219275887	1.4081813219275887	1.4081813219275887	1.4081813219275887	1.4081813219275887	1.4081813219275887	1.4081813219275887	1.4081813219275887	1.4081813219275887
0.12070834966143411	0.0	0.0	0.0	0.0	0.0	0.0	0.0	0.006210653321354432	0.0	0.0	0.0	0.0	0.0	0.03658789096793496	0.1267880631260317	0.0	0.04279854428928939	0.0	0.04279854428928939	0.021399272144644696	0.021399272144644696	0.021399272144644696	0.021399272144644696	0.021399272144644696	0.021399272144644696	0.021399272144644696	0.021399272144644696	0.021399272144644696	0.021399272144644696	0.021399272144644696	0.021399272144644696	0.021399272144644696	0.021399272144644696	0.021399272144644696	0.021399272144644696	0.021399272144644696	0.021399272144644696	0.021399272144644696	0.021399272144644696	0.021399272144644696	0.021399272144644696	0.021399272144644696	0.021399272144644696	0.021399272144644696	0.021399272144644696	0.021399272144644696	0.021399272144644696	0.021399272144644696	0.021399272144644696
0.6334828760570933	0.5513101046715603	0.5402598416968935	0.20656560581785663	1.0923844543652945	0.32875112078566016	0.6753259567106932	0.25484730511933096	0.5164382362675937	0.4874376862882222	0.6706414390972459	0.7866932937413337	0.07166140915405518	0.67052691669686	0.3996031253201953	0.8500099930816856	1.1625614479821533	0.26585493311275943	0.3371563209765319	0.9704089616800823	0.7396415119936712	0.5996096635314412	1.1103215305740746	1.1369835458059734	0.8045911197862812	0.5590114228259011	0.930318243424586	0.524266470325008	0.6616748507512007	0.5126120276686125	0.622162105767528	0.6768498243823273	0.6495059650749275	0.6495059650749275	0.6495059650749275	0.6495059650749275	0.6495059650749275	0.6495059650749275	0.6495059650749275	0.6495059650749275	0.6495059650749275	0.6495059650749275	0.6495059650749275	0.6495059650749275	0.6495059650749275	0.6495059650749275	0.6495059650749275	0.6495059650749275	0.6495059650749275	0.6495059650749275
1.0743324249777688	0.9741561506807065	1.38966527749504	1.2177507819125806	1.3469590709968067	1.1000928884226608	1.5691612276379259	1.260172757624847	0.9873401179081084	1.3492906824702098	1.2407632883059858	1.2260689436949914	1.2402148595299556	1.3217399143240995	1.1578995978128814	1.25986063990719	1.1399720548612948	1.1426886429747827	1.6165404956491216	1.2617734528169304	0.88564777707665	1.0300600356859226	1.1956912679973952	1.112875651841659	1.112875651841659	1.112875651841659	1.112875651841659	1.112875651841659	1.112875651841659	1.112875651841659	1.112875651841659	1.112875651841659	1.112875651841659	1.112875651841659	1.112875651841659	1.112875651841659	1.112875651841659	1.112875651841659	1.112875651841659	1.112875651841659	1.112875651841659	1.112875651841659	1.112875651841659	1.112875651841659	1.112875651841659	1.112875651841659	1.112875651841659	1.112875651841659	1.112875651841659	1.112875651841659
0.8253598781617066	1.0287739098744848	0.9422667621125477	0.5106414077739322	0.8554166944303913	0.7548928334713227	0.6895012311594506	0.9079932655579351	0.8643417677208051	0.9648564786886785	1.0859186058143993	1.0253875422515388	1.0253875422515388	1.0253875422515388	1.0253875422515388	1.0253875422515388	1.0253875422515388	1.0253875422515388	1.0253875422515388	1.0253875422515388	1.0253875422515388	1.0253875422515388	1.0253875422515388	1.0253875422515388	1.0253875422515388	1.0253875422515388	1.0253875422515388	1.0253875422515388	1.0253875422515388	1.0253875422515388	1.0253875422515388	1.0253875422515388	1.0253875422515388	1.0253875422515388	1.0253875422515388	1.0253875422515388	1.0253875422515388	1.0253875422515388	1.0253875422515388	1.0253875422515388	1.0253875422515388	1.0253875422515388	1.0253875422515388	1.0253875422515388	1.0253875422515388	1.0253875422515388	1.0253875422515388	1.0253875422515388	1.0253875422515388	1.0253875422515388
1.0950430241597764	0.8669824122496874	0.9651748546365576	1.1160342956123044	0.887192630510233	1.4106974513232389	0.7180126304400962	0.8422815570910809	1.1636336107758767	0.9093668444170657	0.8668707243648736	1.0068755790947328	0.8059479839663255	0.8638454477531591	0.7776430359336503	1.0575763825608624	0.9118824856513239	0.7000754042301011	0.8414222554261844	0.6985855109932736	0.9539104308092261	0.9151131465373925	1.09119256675016	0.7688965991886124	0.7604680002515158	0.9595610465470327	0.6678152506992666	0.9350810551575957	0.8014481529284312	0.8014481529284312	0.8014481529284312	0.8014481529284312	0.8014481529284312	0.8014481529284312	0.8014481529284312	0.8014481529284312	0.8014481529284312	0.8014481529284312	0.8014481529284312	0.8014481529284312	0.8014481529284312	0.8014481529284312	0.8014481529284312	0.8014481529284312	0.8014481529284312	0.8014481529284312	0.8014481529284312	0.8014481529284312	0.8014481529284312	0.8014481529284312
0.2907140660739117	0.23196077459011807	0.20126000765868574	0.12780457353720048	0.5458063476419095	0.37676434549513055	0.1960524544802897	0.28631421507122173	0.13767278829057997	0.513603529820796	0.22985945993709878	0.3173354859141834	0.21705157059250516	0.162744516989388	0.31885613039876415	0.19139649390874627	0.24157479420869232	0.20472583736213634	0.36444163777015215	0.2228362986860554	0.23491381037705655	0.22458660512344183	0.1662180764170028	0.283278985027509	0.35286950902237346	0.2540141230162212	0.35750049844636084	0.4622014400444134	0.537115131838928	0.3652477669555208	0.3323001371674521	0.42728252110310594	0.37979132913527897	0.37979132913527897	0.37979132913527897	0.37979132913527897	0.37979132913527897	0.37979132913527897	0.37979132913527897	0.37979132913527897	0.37979132913527897	0.37979132913527897	0.37979132913527897	0.37979132913527897	0.37979132913527897	0.37979132913527897	0.37979132913527897	0.37979132913527897	0.37979132913527897	0.37979132913527897
0.3071921121448838	0.36809057327154865	0.38648932088941274	0.7545467173766184	0.6417361923948006	0.8805090090544633	0.6272317486070172	0.6928787149081334	0.8028204117173303	0.919397727577937	0.6082222763423666	0.6122028192167288	0.7051540337574665	1.1546777106360255	0.6155788563085315	0.98907959760078	0.8972244786059459	0.6789784036728805	0.8567699835340975	0.7995985073373304	0.7436555919306379	0.8244702558340065	0.9868302068662624	1.0822314372720863	0.6712172541908836	0.7041026603647946	0.5410838000508704	1.0179231574726395	0.8429530270053179	0.9006663620815687	0.80045604993495	0.749801880397577	0.9506512527820575	0.9930960864048604	1.4120698696778244	0.9020930601838121	1.1570814649308183	1.1570814649308183	1.1570814649308183	1.1570814649308183	1.1570814649308183	1.1570814649308183	1.1570814649308183	1.1570814649308183	1.1570814649308183	1.1570814649308183	1.1570814649308183	1.1570814649308183	1.1570814649308183	1.1570814649308183
0.9242700590295744	0.8947488626687926	0.8824654139780739	1.1069238930359677	1.1615297406389518	0.5949656146764188	0.9156096670504741	0.821302640111518	0.5099630488149584	0.8366538585994272	0.9581759423080268	0.9492100826215222	1.1178162116165735	1.0695865655689036	0.690408891951838	0.7946982100182282	0.9451225491737626	0.8874206080772817	0.9840462003601418	0.8382384762986498	0.7783681897568504	0.8972201152940956	0.8580016261248412	0.949260881197332	0.7472026372694469	0.8477671691197701	0.7429454572590716	0.85498034067781	1.1187353028825382	0.9143143696562832	0.9780450945227132	0.9461797320894982	0.9461797320894982	0.9461797320894982	0.9461797320894982	0.9461797320894982	0.9461797320894982	0.9461797320894982	0.9461797320894982	0.9461797320894982	0.9461797320894982	0.9461797320894982	0.9461797320894982	0.9461797320894982	0.9461797320894982	0.9461797320894982	0.9461797320894982	0.9461797320894982	0.9461797320894982	0.9461797320894982
0.7358436742961404	0.7941735169735932	0.7647376010489937	1.0817998209305981	0.7713140703025604	0.589662364100066	0.6625693138271299	0.7284768462724837	0.9208742329753671	0.7634516433392924	0.8048919653900547	0.8402861120499336	1.0574474702102277	0.6473592078897255	0.5777204242936235	0.9808062711712684	0.8541135169519208	0.58227486270943	0.7413974165638463	0.6407593562068514	0.5927206341927266	0.6126291228447196	0.8312766807105173	0.6973458502091395	0.8109339084067955	0.9183799338126734	0.9795033810438382	0.8691722179542389	1.0053491075086536	0.5799734540904827	1.0136510969905028	0.6902719689827865	1.1675164431306049	0.8031587279903724	0.9310200498523588	1.2921609588925733	0.6153151258907772	0.9537380423916753	0.9537380423916753	0.9537380423916753	0.9537380423916753	0.9537380423916753	0.9537380423916753	0.9537380423916753	0.9537380423916753	0.9537380423916753	0.9537380423916753	0.9537380423916753	0.9537380423916753	0.9537380423916753
0.0	0.05859824195570733	0.06829108989963802	0.0	0.0	0.06091385083526712	0.0	0.0	0.5255318974124827	0.6846321852521008	0.054649490405039504	0.16169033529271715	0.10630810900990949	0.023026211953275023	0.33962101740868134	0.18845900805615115	0.18056106247984405	0.1483018375295528	0.45070354056921674	0.295146643299943	0.5381927355773057	0.43039620443932586	0.22950603692163773	0.2600374036794988	0.23691088982027703	0.10442449590582745	0.3848558553227528	0.5615062830080031	0.4098041318563752	0.4658809378341414	0.5595001498113208	0.451397181834211	0.5054486658227659	0.5054486658227659	0.5054486658227659	0.5054486658227659	0.5054486658227659	0.5054486658227659	0.5054486658227659	0.5054486658227659	0.5054486658227659	0.5054486658227659	0.5054486658227659	0.5054486658227659	0.5054486658227659	0.5054486658227659	0.5054486658227659	0.5054486658227659	0.5054486658227659	0.5054486658227659
0.1703416385078418	0.4688798162318711	0.5707095111079454	0.8081690240172617	0.803594294250134	0.992081288449702	1.1657027653750012	1.0028709517690004	0.8476065861558756	0.6125156283277831	1.252751798526907	0.7185093618947459	0.9352527066558447	0.38911841894663973	1.210699052512379	0.8811762312598753	0.7142101198152628	0.7674432710503992	0.7136048440801575	0.6656654349612312	0.35487544412640526	0.8962161123134192	0.8285365825562405	0.4883199003169825	0.728356846117116	0.9924113037491252	1.1394637312573903	0.802193924093549	0.1543248822787407	0.595842782073891	1.002932122897897	0.7993874524858939	0.7993874524858939	0.7993874524858939	0.7993874524858939	0.7993874524858939	0.7993874524858939	0.7993874524858939	0.7993874524858939	0.7993874524858939	0.7993874524858939	0.7993874524858939	0.7993874524858939	0.7993874524858939	0.7993874524858939	0.7993874524858939	0.7993874524858939	0.7993874524858939	0.7993874524858939	0.7993874524858939
0.30999052524146986	0.38801277497984377	0.48532333874061456	0.31905709925515574	0.27783782536327634	0.4382103131419845	0.756957341689229	0.6410186436388078	0.7668157403026126	1.0390463027293593	1.0390301283926557	1.0169072991119565	0.6183837351023965	1.0074559841532198	1.0599510970918855	0.738879600907643	1.0795431578285664	0.9183977376847732	0.7820563152513051	0.8954752044781236	0.9610833389189885	0.9344803072309812	1.0520162627233645	0.9113309876903039	0.9272137965545828	1.1289140723292495	1.1160526831755062	1.0501365690310802	0.8430417105637431	0.8915673279595425	0.9684510583502931	0.5771087081827695	0.8785261780809828	1.005636937731036	1.1197543658800067	1.1929127988265467	0.8981467135498927	0.7447901869729827	0.9916321216951298	1.0669406866007523	1.029286404147941	1.029286404147941	1.029286404147941	1.029286404147941	1.029286404147941	1.029286404147941	1.029286404147941	1.029286404147941	1.029286404147941	1.029286404147941
1.0143040477472236	0.8242277348748359	0.725984610489484	0.7868124623236163	0.799604021280621	0.8295969306774217	0.8156562414902284	0.965744674016771	0.90323907941511	0.8535642280271857	0.9441642990685142	1.074466539049995	0.9329023742088609	1.1090646190558882	1.0370705129125337	1.0785386851037984	1.1244078932198047	1.1943999790280324	1.1250691871562088	1.142969299729322	1.290937144471396	0.8620637555279332	1.126985362970304	0.8350130433884465	0.9655958782772996	1.0844909558721378	1.0937061262812386	0.8590112278936283	1.0438951306334776	1.0964862302136995	0.9199098376180286	0.9552588013516758	0.8703768318374016	1.2645633177631022	1.3553795718953319	1.309971444829217	1.309971444829217	1.309971444829217	1.309971444829217	1.309971444829217	1.309971444829217	1.309971444829217	1.309971444829217	1.309971444829217	1.309971444829217	1.309971444829217	1.309971444829217	1.309971444829217	1.309971444829217	1.309971444829217
1.1584626323373248	0.9529943403411733	1.316845682900501	1.4389108988702604	1.1642489641728777	0.8028621524359271	0.922406307694165	1.4438948257794693	1.032987408047776	1.162858188860488	0.6068172320492017	0.9743048052367004	0.7872022709124865	1.0965183008468375	0.7557963887781574	0.8189517671579928	1.040400777838488	1.1399228641182917	1.1021008732412418	1.0860167649533798	0.5477246024578521	0.8340461361047696	0.7968169004726454	1.1307526615567258	1.0835553378022116	0.7756238399650871	0.530845658309666	0.8105734265091484	0.8359102850717706	0.749925223890496	0.7929177544811333	0.7929177544811333	0.7929177544811333	0.7929177544811333	0.7929177544811333	0.7929177544811333	0.7929177544811333	0.7929177544811333	0.7929177544811333	0.7929177544811333	0.7929177544811333	0.7929177544811333	0.7929177544811333	0.7929177544811333	0.7929177544811333	0.7929177544811333	0.7929177544811333	0.7929177544811333	0.7929177544811333	0.7929177544811333
1.8346271836811077	0.10660194285219302	0.6287337198694898	2.0172577612786897	0.9232606147368362	0.3876283940752516	0.010159741032225183	1.18578082583956	1.0456723623946673	0.9187523024337458	0.47260547866252106	0.35603024671724937	0.9050173720768268	0.9355253522978736	1.2543010442869444	0.5779717149493179	1.4235907208567655	1.9636671635814946	0.5100937910983675	1.136488285915671	0.47502617749265547	0.20802642013091652	0.6416690460499654	0.4639050385038029	0.2858782661328273	0.2847579682371479	1.2214250748982212	0.9818949511594887	1.396022684581618	1.459872561417339	1.0659803052555499	1.349082986240127	0.7801323931151095	0.3734152504444432	0.2429249708801655	0.3081701106623044	0.3081701106623044	0.3081701106623044	0.3081701106623044	0.3081701106623044	0.3081701106623044	0.3081701106623044	0.3081701106623044	0.3081701106623044	0.3081701106623044	0.3081701106623044	0.3081701106623044	0.3081701106623044	0.3081701106623044	0.3081701106623044
0.9891897683672838	0.8557918648340843	1.100447360890101	0.8229894469663298	1.080636359863864	1.0035802735024564	0.9775996399029827	0.9529567824314056	1.2193944704535409	1.0559580564246853	1.0454902171931706	1.0669491791547	1.1356717247742119	0.9878205054270816	1.044674041423789	0.9522757727260049	0.8303022319826124	0.7909598532455303	0.9103443213965691	0.7528227200559646	0.9646606043482829	0.8813672226290613	0.8581007215053259	0.8805192522648828	0.9760551719119818	1.103743126262541	1.2893411202440614	1.1844198677038287	1.1242051692134196	1.16949516263232	1.0304626931497445	0.8960009956142845	0.699604848766143	0.7286913722838793	0.7309185624387938	0.7298049673613366	0.7298049673613366	0.7298049673613366	0.7298049673613366	0.7298049673613366	0.7298049673613366	0.7298049673613366	0.7298049673613366	0.7298049673613366	0.7298049673613366	0.7298049673613366	0.7298049673613366	0.7298049673613366	0.7298049673613366	0.7298049673613366
1.0164093010311601	1.4766412464875038	0.9488226929998662	1.0861372677769234	1.3679368345148666	1.2832186686810922	0.8694446135881718	1.430018538730029	1.4383991187481346	1.2605542274742771	1.1697616693455704	1.343267748220347	1.029192456314068	1.1727554251476162	1.2207930496259731	1.236047225602765	1.2092156173409165	1.3842950895447266	1.282872260924326	1.300614749206726	1.241791407370208	0.9768964998029104	1.1294800815447488	0.9909856232227203	1.2702795660161983	1.3504064219631502	0.90987174008889	1.3428438985228364	1.0601259572322423	0.9893522372851283	0.9155558697633882	0.9524540535242583	0.9524540535242583	0.9524540535242583	0.9524540535242583	0.9524540535242583	0.9524540535242583	0.9524540535242583	0.9524540535242583	0.9524540535242583	0.9524540535242583	0.9524540535242583	0.9524540535242583	0.9524540535242583	0.9524540535242583	0.9524540535242583	0.9524540535242583	0.9524540535242583	0.9524540535242583	0.9524540535242583
1.0665878355013951	0.9084074419094342	0.957513853340601	0.9200231633956529	0.758420329423559	0.9364612687692597	1.1808912278829296	1.0682189153407615	0.8656255677321779	1.0511912668529415	0.9754630793066906	0.6630346071494149	0.8784157435187279	1.2136994520883657	0.7219093254060186	0.9448878770048764	0.7346575478377406	0.7593449571551715	1.035287249360546	0.9386920719964871	1.0181712605770135	1.058134342613972	1.0495349650919072	0.8437797453167937	0.9877509094008473	0.9574195229034814	0.9229427597630019	0.642541987350355	0.8420472593080421	0.9848784411968219	0.9235106265997624	0.964423838139875	0.9439672323698186	0.9439672323698186	0.9439672323698186	0.9439672323698186	0.9439672323698186	0.9439672323698186	0.9439672323698186	0.9439672323698186	0.9439672323698186	0.9439672323698186	0.9439672323698186	0.9439672323698186	0.9439672323698186	0.9439672323698186	0.9439672323698186	0.9439672323698186	0.9439672323698186	0.9439672323698186
0.6248113819454253	0.6970201624567794	0.7248744857735615	0.8488240113525494	0.7731135412228302	0.7589483805596376	0.6508490138628394	0.6802402576630445	0.562585766930802	0.5826614843136273	0.6258203571661445	0.6350976566132538	0.6783415063423103	0.7037871717590254	0.6123283580664983	0.8067216521656988	0.6668076137695714	0.5860092028339018	0.952907681999857	0.5160318744344319	0.6720741325038478	0.6051342394438868	0.8298985808636754	0.5879599966774028	0.8879854744824879	0.6827533929398085	0.8441048440488402	0.7634291184943245	0.7634291184943245	0.7634291184943245	0.7634291184943245	0.7634291184943245	0.7634291184943245	0.7634291184943245	0.7634291184943245	0.7634291184943245	0.7634291184943245	0.7634291184943245	0.7634291184943245	0.7634291184943245	0.7634291184943245	0.7634291184943245	0.7634291184943245	0.7634291184943245	0.7634291184943245	0.7634291184943245	0.7634291184943245	0.7634291184943245	0.7634291184943245	0.7634291184943245
0.8352873060387119	1.0186762171789385	1.2328751848736361	1.0436168239518722	1.1755960089885573	0.9585570859378404	0.8714440311540758	1.1926907096076282	0.9688602952691231	1.1626352977625687	1.0146461473946309	1.1143353792084507	1.082727873779651	1.154573700718492	1.0174724236126356	0.9970865098780998	1.041758882242378	0.9184907114495272	1.0560651446139342	1.0565417485259885	1.0264380380995184	1.2020510800683941	1.1493002662316714	1.0033517922456472	0.9087334919096451	0.9165801153511143	0.9770062215904577	0.9628777256218823	1.0058513609298256	1.071708812374699	1.0421895485660926	0.8054692516106745	0.9581586278557276	0.8667733929189247	0.9260123476784713	1.1161231400084515	1.0226499780693201	0.892847768312598	1.0642508943826408	1.0035009654210758	0.971478337092415	0.995628040988045	0.9063746508287392	0.9791791310200549	0.9597460374813778	0.8707691936646199	1.006434186249541	0.9386016899570806	0.9386016899570806	0.9386016899570806
0.0	0.0	0.4389116509293825	0.0	0.0	0.01734433802643	0.0	0.0	0.0	0.01734433802643	0.0010120651597565408	0.0	0.4389116509293825	0.44493857667153847	0.4389116509293825	0.8196816107156067	0.6797266726167581	0.0	0.5144946174179741	0.006026925742155925	0.005014860582399385	0.48583286710727	0.0	0.005014860582399385	0.0	0.0010120651597565408	0.3590927507478521	0.8605759011513382	0.6388323821810267	0.8080341228420334	0.5931227637990322	0.006026925742155925	0.3561020204849658	0.1810644731135609	0.1810644731135609	0.1810644731135609	0.1810644731135609	0.1810644731135609	0.1810644731135609	0.1810644731135609	0.1810644731135609	0.1810644731135609	0.1810644731135609	0.1810644731135609	0.1810644731135609	0.1810644731135609	0.1810644731135609	0.1810644731135609	0.1810644731135609	0.1810644731135609
0.0	0.0	0.0	0.6504252027976906	0.0	0.009212073958600188	0.7519296177228679	0.6504252027976906	1.809430691001807	0.08805128786840523	0.0	0.0	0.9132427645879697	0.03186077100990683	0.7519296177228679	0.03186077100990683	0.939626202212081	0.3353846452657367	0.8062610162769969	1.1508577355013336	1.633311611300931	3.2140901208398893	0.009212073958600188	0.6614963950606603	1.1531623448188577	2.159316282216297	0.43078888878837257	0.011071192262969683	0.6596372767562907	0.6504252027976906	0.001859118304369496	3.009766052191713	1.5058125852480413	1.5058125852480413	1.5058125852480413	1.5058125852480413	1.5058125852480413	1.5058125852480413	1.5058125852480413	1.5058125852480413	1.5058125852480413	1.5058125852480413	1.5058125852480413	1.5058125852480413	1.5058125852480413	1.5058125852480413	1.5058125852480413	1.5058125852480413	1.5058125852480413	1.5058125852480413
0.6138221755085317	0.5725758811963716	0.4798889563025969	0.47694409211278654	0.4710816483657329	0.6555164090928901	0.4454470998577825	0.39569901188650547	0.40376899000771443	0.6271229149373827	0.49523406713326945	0.6072909517352427	0.5105214446300428	0.6865484152903312	0.5707789348515889	0.5636771220260903	0.5201588201217041	0.7207238154023208	0.48124141964330114	0.45650434513388893	0.45509441990347527	0.4557993825186821	0.4557993825186821	0.4557993825186821	0.4557993825186821	0.4557993825186821	0.4557993825186821	0.4557993825186821	0.4557993825186821	0.4557993825186821	0.4557993825186821	0.4557993825186821	0.4557993825186821	0.4557993825186821	0.4557993825186821	0.4557993825186821	0.4557993825186821	0.4557993825186821	0.4557993825186821	0.4557993825186821	0.4557993825186821	0.4557993825186821	0.4557993825186821	0.4557993825186821	0.4557993825186821	0.4557993825186821	0.4557993825186821	0.4557993825186821	0.4557993825186821	0.4557993825186821
0.539213135172872	0.6747691689799766	0.45112303000947157	0.5845085498728275	0.5016993462090847	0.6478282727591017	0.47571877030616555	0.7211563855128024	0.6155832617455717	0.6368109728663979	0.606008329443128	0.7743824175212536	0.5657444741652781	0.6535047272046063	0.796614749489882	0.5426965612317395	0.5804496740194501	0.7661748444973526	0.6682544595938924	0.6284947242615769	0.8534342635183829	0.7853598908694432	0.8193970771939131	0.8193970771939131	0.8193970771939131	0.8193970771939131	0.8193970771939131	0.8193970771939131	0.8193970771939131	0.8193970771939131	0.8193970771939131	0.8193970771939131	0.8193970771939131	0.8193970771939131	0.8193970771939131	0.8193970771939131	0.8193970771939131	0.8193970771939131	0.8193970771939131	0.8193970771939131	0.8193970771939131	0.8193970771939131	0.8193970771939131	0.8193970771939131	0.8193970771939131	0.8193970771939131	0.8193970771939131	0.8193970771939131	0.8193970771939131	0.8193970771939131
0.8030476857742679	0.7454426725879528	0.7032262358053775	0.9112651664481067	0.700867437876576	0.7193231401245938	0.7696314523672798	0.74588314784983	0.7999769523712195	0.7277581921521624	0.7363528387377152	0.6727335524916035	0.7307258087113678	0.7958068354255916	0.7723964292711765	0.8669458712770106	0.8812542748378135	0.883215181821265	0.6454963707666832	0.7220218948902319	0.7428771429801401	0.8451670013231607	0.7940220721516503	0.7940220721516503	0.7940220721516503	0.7940220721516503	0.7940220721516503	0.7940220721516503	0.7940220721516503	0.7940220721516503	0.7940220721516503	0.7940220721516503	0.7940220721516503	0.7940220721516503	0.7940220721516503	0.7940220721516503	0.7940220721516503	0.7940220721516503	0.7940220721516503	0.7940220721516503	0.7940220721516503	0.7940220721516503	0.7940220721516503	0.7940220721516503	0.7940220721516503	0.7940220721516503	0.7940220721516503	0.7940220721516503	0.7940220721516503	0.7940220721516503
0.7229146213713318	0.679836051465081	0.7387502622016691	0.7115119653327966	0.6752001365350985	0.7257848772385707	0.7934124193296856	0.9238913708327458	0.7209950665531762	0.7851262329053715	0.7508233827790916	0.6785767120902608	0.8757748719551132	0.8085287611186692	0.7955438541930652	0.8722377746192185	0.8327236004301247	0.8721021269741154	0.8375199801118355	0.8548110535429754	0.8548110535429754	0.8548110535429754	0.8548110535429754	0.8548110535429754	0.8548110535429754	0.8548110535429754	0.8548110535429754	0.8548110535429754	0.8548110535429754	0.8548110535429754	0.8548110535429754	0.8548110535429754	0.8548110535429754	0.8548110535429754	0.8548110535429754	0.8548110535429754	0.8548110535429754	0.8548110535429754	0.8548110535429754	0.8548110535429754	0.8548110535429754	0.8548110535429754	0.8548110535429754	0.8548110535429754	0.8548110535429754	0.8548110535429754	0.8548110535429754	0.8548110535429754	0.8548110535429754	0.8548110535429754
[truncated: 6 more columns]
