# Supplementary material for: Neuronal tuning aligns dynamically with object and texture manifolds across the visual hierarchy
Source: Nat Neurosci. 2026 Mar 10;29(4):864–75. doi: 10.1038/s41593-026-02207-1 (PMC13061647; doi:10.1038/s41593-026-02207-1)
Supplement: Supplementary file 6 — Average PSTH for each session and thread before or after optimization Fig. 5a. Response rate for each 10 ms time window in csv format to reproduce Fig. 5c. [file 41593_2026_2207_MOESM6_ESM.zip › Figure5C_src_normresp_wdw_160-170_BigGAN_sem.csv]

0	1	2	3	4	5	6	7	8	9	10	11	12	13	14	15	16	17	18	19	20	21	22	23	24	25	26	27	28	29	30	31	32	33	34	35	36	37	38	39	40	41	42	43	44	45	46	47	48	49
0.06254119202000906	0.08310979892852355	0.09798028090691384	0.08745269590850481	0.09514200071045435	0.054722245728701595	0.06575904444849971	0.09233907164730736	0.08658244172854024	0.0836434517308214	0.08411640698775553	0.07592811162605843	0.09158535261836015	0.08855120565983418	0.08967829064840936	0.08017206977389649	0.09250063159700184	0.10237385786987951	0.0738548665533442	0.09588189329019338	0.09519407324485496	0.06684758672563217	0.08690729797284284	0.07902167500343349	0.09094988602407798	0.09326551513155201	0.08625740978232678	0.07870758920626829	0.07876885345819117	0.07712785450581734	0.08505680394852673	0.0642358913982401	0.1061533774817047	0.0748003675031648	0.09748074943513177	0.0913577674245966	0.07040160536275579	0.07566323139963042	0.08642877870719268	0.07533831284648924	0.08044923284666584	0.08019716842791061	0.09460564892629511	0.10670361008705709	0.07898104560734948	0.08510843483836479	0.08574259982105777	0.08542551732971128	0.08542551732971128	0.08542551732971128
0.07907198824488296	0.09082701321208325	0.08602533675337272	0.10107649648303535	0.09889132526769435	0.09949259484887098	0.10117361418375392	0.08430109318799688	0.07396433619184647	0.0926592701383682	0.07365214895417667	0.0904457810995344	0.08585600416620494	0.09240352835386155	0.08246931254013108	0.09669910809030058	0.09503070456603578	0.089226672049875	0.08725074043549848	0.07548932455612917	0.11662522400449754	0.08184946406179144	0.1021782189732746	0.11865476919848922	0.10379524305922531	0.06966282215681807	0.09191324243824454	0.09913728997999885	0.08171575589081778	0.0849800333001495	0.11733813964061533	0.1038793427574379	0.106179388048486	0.11536444530488398	0.10052760524716749	0.10794602527602573	0.10794602527602573	0.10794602527602573	0.10794602527602573	0.10794602527602573	0.10794602527602573	0.10794602527602573	0.10794602527602573	0.10794602527602573	0.10794602527602573	0.10794602527602573	0.10794602527602573	0.10794602527602573	0.10794602527602573	0.10794602527602573
0.085913419869425	0.10025109749993673	0.10844472612493641	0.10602587281053551	0.1330956347238533	0.10682839719558382	0.13375977083558563	0.1115604950471348	0.16000837318070169	0.1299639369157212	0.11089396083315148	0.09208512283711756	0.13166012474296518	0.10293002139665706	0.1425537058984441	0.1264506170805826	0.13245636695521226	0.10323353481958321	0.1285192150351628	0.16255404457545367	0.11520278299240441	0.11702638815914576	0.11083482658321935	0.11065292743666605	0.1387224791998586	0.08032550353384701	0.1340451960615278	0.12865227451774278	0.11831992284815615	0.14293373706120566	0.12691116275774225	0.08352838711030744	0.1278714474484604	0.10569991727938392	0.10569991727938392	0.10569991727938392	0.10569991727938392	0.10569991727938392	0.10569991727938392	0.10569991727938392	0.10569991727938392	0.10569991727938392	0.10569991727938392	0.10569991727938392	0.10569991727938392	0.10569991727938392	0.10569991727938392	0.10569991727938392	0.10569991727938392	0.10569991727938392
0.09439388035811719	0.08941812329327797	0.09852003522695346	0.10380290897626711	0.0941524633491202	0.10972394867164839	0.066768732902745	0.05759701730383704	0.09367549897030379	0.08537399915035604	0.10041396651402028	0.0903854560229726	0.10027515621792729	0.07985511350936263	0.10430565125772269	0.08213406210777077	0.07892695147881144	0.07203915500145976	0.0905440879106588	0.10842860078741574	0.07607381880523577	0.08079423353883161	0.10698740397749172	0.0724839233846925	0.09514961866635051	0.07044915129951757	0.09407708815101455	0.09043402225895984	0.11669626892309458	0.08605584527379884	0.08815385216994757	0.06626943109936005	0.1015052220674681	0.09086475656880116	0.11077860356963551	0.07358191924510603	0.07767035838243493	0.10917987393187695	0.09342511615715593	0.09342511615715593	0.09342511615715593	0.09342511615715593	0.09342511615715593	0.09342511615715593	0.09342511615715593	0.09342511615715593	0.09342511615715593	0.09342511615715593	0.09342511615715593	0.09342511615715593
0.08739872384596754	0.10469902248189421	0.10483202350407826	0.0822588521524291	0.08632666561661928	0.07083992358479582	0.0719070047387677	0.0738135535822585	0.08846263833647572	0.10401224540906959	0.11713712682978526	0.08086457643746822	0.08344998399522027	0.07402403267488679	0.09072405632556377	0.068032780965156	0.08773007205762542	0.12738573668323963	0.08008796680705492	0.10190336511165687	0.07537935817808797	0.11053043037508997	0.06316434865294748	0.12209867778367954	0.08659482506716418	0.08150389856714876	0.08963855918588752	0.09730312621480919	0.08830092514281455	0.09904577736171294	0.09367335125226374	0.09367335125226374	0.09367335125226374	0.09367335125226374	0.09367335125226374	0.09367335125226374	0.09367335125226374	0.09367335125226374	0.09367335125226374	0.09367335125226374	0.09367335125226374	0.09367335125226374	0.09367335125226374	0.09367335125226374	0.09367335125226374	0.09367335125226374	0.09367335125226374	0.09367335125226374	0.09367335125226374	0.09367335125226374
0.17318972287304182	0.1763928636163557	0.11151229448492203	0.11611135761367017	0.14164212496300344	0.1191724390595679	0.13808089136901827	0.10555118688022533	0.12230743346346201	0.16150226695400333	0.12324297158423389	0.16285887269391347	0.12834446412575617	0.13729924745493502	0.10513292926962145	0.10617473292961961	0.1406750503193933	0.13414549999056014	0.13295419250743318	0.12400311915212373	0.15033629638368262	0.11886849772415094	0.11720167597007054	0.13829205941660622	0.13478849190602346	0.14306543213862988	0.11669857409873487	0.17211448115158082	0.12071795038404237	0.13281264325500602	0.13674772791782255	0.11478570819373415	0.15322502072651878	0.11883426373084986	0.14976010012060031	0.1468235767559108	0.12023316604265322	0.1607444377782575	0.14330589258741333	0.16178701649652233	0.15254645454196783	0.15254645454196783	0.15254645454196783	0.15254645454196783	0.15254645454196783	0.15254645454196783	0.15254645454196783	0.15254645454196783	0.15254645454196783	0.15254645454196783
0.18299332313194674	0.13781922701209146	0.22379745540042392	0.18693471564979552	0.16524128688846604	0.27476090010447113	0.2037822746166201	0.18872516569933562	0.19703633887065997	0.1646264890284039	0.2275178802834276	0.19271333617881536	0.1756032766342689	0.1525922500292888	0.16758079880908283	0.15761652311650418	0.1600974849017323	0.17197122764757697	0.19433566650617232	0.13031478584432185	0.1358744563258112	0.16204275524857895	0.14520050443385743	0.19420809305101416	0.2004481016160837	0.15929665879819954	0.1798723802071416	0.1798723802071416	0.1798723802071416	0.1798723802071416	0.1798723802071416	0.1798723802071416	0.1798723802071416	0.1798723802071416	0.1798723802071416	0.1798723802071416	0.1798723802071416	0.1798723802071416	0.1798723802071416	0.1798723802071416	0.1798723802071416	0.1798723802071416	0.1798723802071416	0.1798723802071416	0.1798723802071416	0.1798723802071416	0.1798723802071416	0.1798723802071416	0.1798723802071416	0.1798723802071416
0.05763346806395293	0.06113610542212028	0.044758031810928696	0.06803965190873813	0.05840525643533185	0.05860134519801219	0.053351272140744	0.055339881158590835	0.06255373758169068	0.05399478587813899	0.061706443616294335	0.05343031803734277	0.04425321635989689	0.07177206425552365	0.06033024527813499	0.0570623114025213	0.04802125660584832	0.06680166589211485	0.04990602367624108	0.05710247583011446	0.06794241671750882	0.0628552475711636	0.0620741634618991	0.06983635304112479	0.06509322124007974	0.054656216078595186	0.10588530287625289	0.08027075947742404	0.08027075947742404	0.08027075947742404	0.08027075947742404	0.08027075947742404	0.08027075947742404	0.08027075947742404	0.08027075947742404	0.08027075947742404	0.08027075947742404	0.08027075947742404	0.08027075947742404	0.08027075947742404	0.08027075947742404	0.08027075947742404	0.08027075947742404	0.08027075947742404	0.08027075947742404	0.08027075947742404	0.08027075947742404	0.08027075947742404	0.08027075947742404	0.08027075947742404
0.07537126763721422	0.10656854066249657	0.09521008737385873	0.08827264907603465	0.049718227140041094	0.11226667774365581	0.08279444929084114	0.09410498677897107	0.08115477932119626	0.0911727450004987	0.09130928456643306	0.09877454573921442	0.10035766098799657	0.09750181032784716	0.09697415877153295	0.08970785757393358	0.09580552469316579	0.08390945506189235	0.08214126252134217	0.10206489144248895	0.07935343627953857	0.07269286676037454	0.09431759421317222	0.08408125596542175	0.09868381649497308	0.08204697814400962	0.0807184140547133	0.08036983332311726	0.09015973240761914	0.11004549883500196	0.07281738443972374	0.08961629390202133	0.07687819444042814	0.0873525923991948	0.08211539341981146	0.08211539341981146	0.08211539341981146	0.08211539341981146	0.08211539341981146	0.08211539341981146	0.08211539341981146	0.08211539341981146	0.08211539341981146	0.08211539341981146	0.08211539341981146	0.08211539341981146	0.08211539341981146	0.08211539341981146	0.08211539341981146	0.08211539341981146
0.0963586112174805	0.10946929644489807	0.08403820812104629	0.10239338053085137	0.12466366623482246	0.1102963033654157	0.12446385253180398	0.08769843573371791	0.10924711454719155	0.10424257385926658	0.09800944446536881	0.09008600668496863	0.09935726266323709	0.11521304957899729	0.10985348235569309	0.09022426489141294	0.10926231321316093	0.11716419887965894	0.12512385093798298	0.12579908069717366	0.14745675170836287	0.0960194440416992	0.0997240009181056	0.09196566085895598	0.10151545013282079	0.13111296130402997	0.09720970053360212	0.11315737091741206	0.08275992660697805	0.08842045416788856	0.08991369939079094	0.12552990351021492	0.09424126274602666	0.10988558312812079	0.10988558312812079	0.10988558312812079	0.10988558312812079	0.10988558312812079	0.10988558312812079	0.10988558312812079	0.10988558312812079	0.10988558312812079	0.10988558312812079	0.10988558312812079	0.10988558312812079	0.10988558312812079	0.10988558312812079	0.10988558312812079	0.10988558312812079	0.10988558312812079
0.11007931256441998	0.11192052797153236	0.0896629903566816	0.10975165814917288	0.11628136559314695	0.09650611874761593	0.06203705793206244	0.09823216271496968	0.12100754117988627	0.10210764568458672	0.10872290688733635	0.11043399759859643	0.13355226257149216	0.15483022359200418	0.12289081189810272	0.1143533301369378	0.12023226859168537	0.1331670858115081	0.15000919027617163	0.12224161063107995	0.1447327315000125	0.10747893523608981	0.14496546295513252	0.10648773792259948	0.14526658133831472	0.13547265192338082	0.1343237178485026	0.12668153307257798	0.1286473517803234	0.09065623340012299	0.1845815809892788	0.13761890719470088	0.13761890719470088	0.13761890719470088	0.13761890719470088	0.13761890719470088	0.13761890719470088	0.13761890719470088	0.13761890719470088	0.13761890719470088	0.13761890719470088	0.13761890719470088	0.13761890719470088	0.13761890719470088	0.13761890719470088	0.13761890719470088	0.13761890719470088	0.13761890719470088	0.13761890719470088	0.13761890719470088
0.057145042355395866	0.06351835724710984	0.07930234045960305	0.09034418598443548	0.06835811864189344	0.05905495137814044	0.06129244877413137	0.06850795358694264	0.06607675943926469	0.076901095776271	0.06276737811758536	0.06674984295647389	0.09288807485252329	0.07153410074616023	0.04790540223439508	0.07953193159618353	0.0621003169841815	0.08186920928080893	0.06442379567668097	0.06384257743401514	0.0875099822416522	0.07763976646027915	0.07640575834303559	0.0940622149736772	0.07825830670168081	0.0762431335095147	0.0747614197703094	0.10263644975761121	0.09373757271572632	0.0690504226865827	0.08113356667500257	0.07509199468079263	0.07509199468079263	0.07509199468079263	0.07509199468079263	0.07509199468079263	0.07509199468079263	0.07509199468079263	0.07509199468079263	0.07509199468079263	0.07509199468079263	0.07509199468079263	0.07509199468079263	0.07509199468079263	0.07509199468079263	0.07509199468079263	0.07509199468079263	0.07509199468079263	0.07509199468079263	0.07509199468079263
0.08883644442734936	0.11533699500629832	0.1064713046276884	0.1320891099360191	0.0936009611987029	0.1437345393015634	0.09348494541793241	0.13590076423657077	0.12125756958949552	0.11340712568639606	0.10370652342085641	0.12464405929200918	0.10875355987959139	0.12791278176310653	0.11289964984342991	0.1037372678311037	0.1322869512061785	0.12410114146044177	0.12650448076582158	0.12793178250506818	0.10728227295125577	0.12751510458554474	0.0940742165330963	0.13003277652451692	0.09432605158042393	0.12835314221764277	0.1179862624203878	0.11110855434934318	0.1054727973075758	0.11242406185963362	0.10837149998747836	0.11039778092355598	0.11039778092355598	0.11039778092355598	0.11039778092355598	0.11039778092355598	0.11039778092355598	0.11039778092355598	0.11039778092355598	0.11039778092355598	0.11039778092355598	0.11039778092355598	0.11039778092355598	0.11039778092355598	0.11039778092355598	0.11039778092355598	0.11039778092355598	0.11039778092355598	0.11039778092355598	0.11039778092355598
0.10136714878808623	0.0954880633428694	0.09703851483714701	0.13630873288768314	0.12895505530319043	0.10578600780922348	0.09541138722948816	0.09128754139740387	0.11972846077212593	0.11908439786762333	0.08617430521807247	0.09537752143506843	0.118590574475601	0.10316607486685513	0.12174753381367669	0.1070503023073253	0.1346508758780912	0.08772668322706616	0.06510517296286633	0.10370520128531142	0.11725424821454765	0.11293327820056709	0.10357051619099467	0.10591522727533151	0.13269255144123848	0.10389031355362058	0.08908786283879574	0.12416352923246478	0.09485786738006975	0.11682160419728534	0.1363973357513691	0.12267752100918125	0.12953742838027518	0.12953742838027518	0.12953742838027518	0.12953742838027518	0.12953742838027518	0.12953742838027518	0.12953742838027518	0.12953742838027518	0.12953742838027518	0.12953742838027518	0.12953742838027518	0.12953742838027518	0.12953742838027518	0.12953742838027518	0.12953742838027518	0.12953742838027518	0.12953742838027518	0.12953742838027518
0.06860999225984522	0.07519783551497224	0.07990926566012173	0.10695392185196842	0.0944233734480498	0.10054606423632025	0.09825472425532382	0.10077261901024061	0.14671719139614406	0.13395222937580487	0.10988685818887084	0.1153410995266874	0.1297064046313515	0.11732878298390413	0.10035746089089116	0.15481185627357855	0.08501487434545234	0.11766039673132309	0.0987490282095109	0.11278890219326711	0.09943823270863	0.09681670108666549	0.08681064824916475	0.14077182418300813	0.1074267627627602	0.10631953308237109	0.08919304825051635	0.1028306200080365	0.10716786554633721	0.13389147059926326	0.12052966807280024	0.12052966807280024	0.12052966807280024	0.12052966807280024	0.12052966807280024	0.12052966807280024	0.12052966807280024	0.12052966807280024	0.12052966807280024	0.12052966807280024	0.12052966807280024	0.12052966807280024	0.12052966807280024	0.12052966807280024	0.12052966807280024	0.12052966807280024	0.12052966807280024	0.12052966807280024	0.12052966807280024	0.12052966807280024
0.09300168873484967	0.08181774812608775	0.09237239490477583	0.08991549162966167	0.08604053736784648	0.09850961712389478	0.08458223845049681	0.10579790632750952	0.1180376179727573	0.0855456969499427	0.08040020689894692	0.1132572511471348	0.11235209572569502	0.09987889391170081	0.08615437229535329	0.09321242722768858	0.0998174618619138	0.07321302776481509	0.08476719155623308	0.10240499030321089	0.08672489837565886	0.0926782472939746	0.08499538282685143	0.08883681506041302	0.08883681506041302	0.08883681506041302	0.08883681506041302	0.08883681506041302	0.08883681506041302	0.08883681506041302	0.08883681506041302	0.08883681506041302	0.08883681506041302	0.08883681506041302	0.08883681506041302	0.08883681506041302	0.08883681506041302	0.08883681506041302	0.08883681506041302	0.08883681506041302	0.08883681506041302	0.08883681506041302	0.08883681506041302	0.08883681506041302	0.08883681506041302	0.08883681506041302	0.08883681506041302	0.08883681506041302	0.08883681506041302	0.08883681506041302
0.082209040672631	0.08224995977931061	0.09972286393495294	0.08275282567041142	0.08324664868184031	0.08820524284184138	0.08629304693927142	0.08960736385632029	0.10311534906249457	0.06677052621156307	0.10959161567290426	0.07160723311757608	0.08419002997884985	0.08054855431438357	0.08664602148158818	0.09380089976794483	0.114085325895978	0.09534874466915448	0.0946037833801229	0.0801749454671617	0.06380362461731023	0.09299035726940204	0.1109971575516617	0.10199375741053188	0.10199375741053188	0.10199375741053188	0.10199375741053188	0.10199375741053188	0.10199375741053188	0.10199375741053188	0.10199375741053188	0.10199375741053188	0.10199375741053188	0.10199375741053188	0.10199375741053188	0.10199375741053188	0.10199375741053188	0.10199375741053188	0.10199375741053188	0.10199375741053188	0.10199375741053188	0.10199375741053188	0.10199375741053188	0.10199375741053188	0.10199375741053188	0.10199375741053188	0.10199375741053188	0.10199375741053188	0.10199375741053188	0.10199375741053188
0.1819950388927788	0.14120365169478438	0.13390905441070503	0.13082926976949769	0.18338519064583858	0.21351055770804162	0.18028041541623294	0.16580160500551136	0.13083401014490953	0.15818449031108714	0.16643323667800192	0.13221957679055107	0.1648789194205038	0.15934011137182535	0.16349071755498204	0.14663756208394052	0.16766541447881195	0.18369992253445408	0.15695707984392954	0.18176429304812244	0.1805506212059554	0.1656390963124152	0.1747545484074587	0.1820573680655882	0.1514557968344518	0.17642122943755953	0.1394200903032683	0.2069484882539177	0.19758349777978934	0.13742517930459394	0.16750433854219166	0.16750433854219166	0.16750433854219166	0.16750433854219166	0.16750433854219166	0.16750433854219166	0.16750433854219166	0.16750433854219166	0.16750433854219166	0.16750433854219166	0.16750433854219166	0.16750433854219166	0.16750433854219166	0.16750433854219166	0.16750433854219166	0.16750433854219166	0.16750433854219166	0.16750433854219166	0.16750433854219166	0.16750433854219166
0.09560677985641086	0.10605727535753463	0.1206142447867635	0.11856153088285894	0.13122708693147067	0.15125372631094774	0.12563826038396628	0.11214770134798846	0.10863184959584346	0.11151268365098803	0.118188472045403	0.09106047746762065	0.12330686474833387	0.09908063787250705	0.10751060675611718	0.11033480709078884	0.12401694881492119	0.1361454420441771	0.11692203567752828	0.10819555017407576	0.12101984372671264	0.07569160208781056	0.11032030555540276	0.11312480400572253	0.10871907911406123	0.12211727134062678	0.12248417580707695	0.09753954009807601	0.1024616371663236	0.10146107914767621	0.1170279118462228	0.10830023275729576	0.11266407230175929	0.11266407230175929	0.11266407230175929	0.11266407230175929	0.11266407230175929	0.11266407230175929	0.11266407230175929	0.11266407230175929	0.11266407230175929	0.11266407230175929	0.11266407230175929	0.11266407230175929	0.11266407230175929	0.11266407230175929	0.11266407230175929	0.11266407230175929	0.11266407230175929	0.11266407230175929
0.0813820357041536	0.12220842167037514	0.12470454055650651	0.12513888761828057	0.12089578657844664	0.11487456376827919	0.11678639680199829	0.11997651658841352	0.10932333383290177	0.14780431847305822	0.14400041525610147	0.10275551859471094	0.10291633987346399	0.11388324764907853	0.10472097796245826	0.13729421432973882	0.12283139658650198	0.10959124169787504	0.13492791751875086	0.11059383087900747	0.10896310218391381	0.12053890546064087	0.10564113793690288	0.13391718545457382	0.11236562929754382	0.1356745272537472	0.10508726941340077	0.12144231689911393	0.10008881381248384	0.11327583804246316	0.09859787703091742	0.11312760699901962	0.11232311521276653	0.1394314139737585	0.10928685087384529	0.1243591324238019	0.1243591324238019	0.1243591324238019	0.1243591324238019	0.1243591324238019	0.1243591324238019	0.1243591324238019	0.1243591324238019	0.1243591324238019	0.1243591324238019	0.1243591324238019	0.1243591324238019	0.1243591324238019	0.1243591324238019	0.1243591324238019
0.07523558827798284	0.08275922397751023	0.08958352205891768	0.10417029708976126	0.0956031628404801	0.08893123662544566	0.07113935752463282	0.07179937421711653	0.08961971927288279	0.10646582385230174	0.05755300303385062	0.0943612347434862	0.09152296811502036	0.08781432869156594	0.07859063960736451	0.10455454750969367	0.07040575625136487	0.09926221747414912	0.06572400037695511	0.07816072078564766	0.08467696624784	0.07290486488196574	0.08431406325090965	0.07021662595492639	0.08126371946860546	0.0875476708990905	0.08885155701995798	0.08860028591312132	0.08872592146653965	0.08872592146653965	0.08872592146653965	0.08872592146653965	0.08872592146653965	0.08872592146653965	0.08872592146653965	0.08872592146653965	0.08872592146653965	0.08872592146653965	0.08872592146653965	0.08872592146653965	0.08872592146653965	0.08872592146653965	0.08872592146653965	0.08872592146653965	0.08872592146653965	0.08872592146653965	0.08872592146653965	0.08872592146653965	0.08872592146653965	0.08872592146653965
0.12991698061389148	0.1137927773741496	0.1434341606830343	0.13748739259972909	0.09779375699993421	0.1003697606743442	0.1470985707863912	0.1397739504492589	0.13697838814981114	0.12903570971383602	0.1434388249293323	0.1421336331595169	0.12507652188402363	0.14761373867026506	0.12602821083568969	0.1580547997275727	0.09650803134876465	0.09719339160186384	0.10717660718416613	0.12194187512396423	0.1570295350424534	0.13810575262318603	0.13145273992913056	0.11654049699476077	0.14340262191832515	0.10973074948052161	0.14482886563785768	0.11465162839591062	0.19179701373042296	0.15322432106316677	0.15322432106316677	0.15322432106316677	0.15322432106316677	0.15322432106316677	0.15322432106316677	0.15322432106316677	0.15322432106316677	0.15322432106316677	0.15322432106316677	0.15322432106316677	0.15322432106316677	0.15322432106316677	0.15322432106316677	0.15322432106316677	0.15322432106316677	0.15322432106316677	0.15322432106316677	0.15322432106316677	0.15322432106316677	0.15322432106316677
0.05796454082899717	0.0947407474338952	0.055980867169477866	0.0758007030798718	0.07606682262213131	0.08054390595054453	0.08279616828027016	0.06312742421906081	0.0882445669485009	0.09226318805544395	0.1014762200039127	0.07649023378850583	0.07775338926037252	0.06602082953540232	0.07402286791583729	0.0988883619606814	0.07065559688158045	0.07942608007674433	0.0944978838312684	0.07133578067186033	0.07840016403398316	0.075413818322103	0.07578932980246218	0.06668595626177598	0.09571543968679798	0.0799387269814265	0.08782708333411224	0.08782708333411224	0.08782708333411224	0.08782708333411224	0.08782708333411224	0.08782708333411224	0.08782708333411224	0.08782708333411224	0.08782708333411224	0.08782708333411224	0.08782708333411224	0.08782708333411224	0.08782708333411224	0.08782708333411224	0.08782708333411224	0.08782708333411224	0.08782708333411224	0.08782708333411224	0.08782708333411224	0.08782708333411224	0.08782708333411224	0.08782708333411224	0.08782708333411224	0.08782708333411224
0.05254564206279232	0.06903290142294004	0.0769619686170749	0.07967423116594725	0.08954160124432319	0.07522756090085991	0.08405456410918767	0.08269225853262123	0.07871002300219584	0.05934169484838659	0.07682227344184475	0.09208205263785255	0.11150019324044592	0.07009306455752927	0.08226617396877256	0.09678492656788425	0.07458086608990598	0.08298602442969213	0.07803391246731595	0.06519052028855117	0.07258419566015427	0.08448631769168712	0.07853525667592069	0.07853525667592069	0.07853525667592069	0.07853525667592069	0.07853525667592069	0.07853525667592069	0.07853525667592069	0.07853525667592069	0.07853525667592069	0.07853525667592069	0.07853525667592069	0.07853525667592069	0.07853525667592069	0.07853525667592069	0.07853525667592069	0.07853525667592069	0.07853525667592069	0.07853525667592069	0.07853525667592069	0.07853525667592069	0.07853525667592069	0.07853525667592069	0.07853525667592069	0.07853525667592069	0.07853525667592069	0.07853525667592069	0.07853525667592069	0.07853525667592069
0.06250667865924046	0.06136388200941204	0.06426142638180446	0.08616849622540698	0.060823468928806405	0.08885327730245969	0.09283123974569601	0.06561332758959783	0.05754831036168677	0.080221695545921	0.08711252543422499	0.07902610279642233	0.07570934796039258	0.07747055226357574	0.08628621859484864	0.08930038720049126	0.08216646055205791	0.07278198057890319	0.0832762127439498	0.0761098765007425	0.08206145598991961	0.07089724813161952	0.07509785438713541	0.08238525489101588	0.0799417722188529	0.06583150564139265	0.0744697801095338	0.07015064287546323	0.07015064287546323	0.07015064287546323	0.07015064287546323	0.07015064287546323	0.07015064287546323	0.07015064287546323	0.07015064287546323	0.07015064287546323	0.07015064287546323	0.07015064287546323	0.07015064287546323	0.07015064287546323	0.07015064287546323	0.07015064287546323	0.07015064287546323	0.07015064287546323	0.07015064287546323	0.07015064287546323	0.07015064287546323	0.07015064287546323	0.07015064287546323	0.07015064287546323
0.11236971742426198	0.1361576591927689	0.12239490564532551	0.13673009254049456	0.15130259242703545	0.1432032455027437	0.1364769455555739	0.1258878109744196	0.18256123522455173	0.1470966530550572	0.12235882643551813	0.15238460303963966	0.1484472398428461	0.1185866573501298	0.12507075614338484	0.1438193032635249	0.13824437222881034	0.18560407133286305	0.14018055129344476	0.11173764397257271	0.1387022830247013	0.16797434328074165	0.17081307488931824	0.14858819795935246	0.12636479675975754	0.14737649607082703	0.1648331493303348	0.09366921048381711	0.1506511286940705	0.1221601695889438	0.1221601695889438	0.1221601695889438	0.1221601695889438	0.1221601695889438	0.1221601695889438	0.1221601695889438	0.1221601695889438	0.1221601695889438	0.1221601695889438	0.1221601695889438	0.1221601695889438	0.1221601695889438	0.1221601695889438	0.1221601695889438	0.1221601695889438	0.1221601695889438	0.1221601695889438	0.1221601695889438	0.1221601695889438	0.1221601695889438
0.10559867725693826	0.10272817762635844	0.10281983055844639	0.11836955364496762	0.14878800646459478	0.09201972371245276	0.15328432399675435	0.10563053637159728	0.12911024031848514	0.1403131148148368	0.11510326328509182	0.12152004873692293	0.13124098972155243	0.13607681875436214	0.1485047865924739	0.1601839356316661	0.1756215474793775	0.12660650944490745	0.12108806078014112	0.1433458454430151	0.14002195575448576	0.13001620006801856	0.12571100957389508	0.12966623815917808	0.12167340206526452	0.10592098376903629	0.1360481859395072	0.1288792351709207	0.13331454387394315	0.13951798163873927	0.13428068017246064	0.10300989682735533	0.1323599948972818	0.1286298599582371	0.1129801932856704	0.09177186719169185	0.12989286026228622	0.1179927013648503	0.12394278081356826	0.12394278081356826	0.12394278081356826	0.12394278081356826	0.12394278081356826	0.12394278081356826	0.12394278081356826	0.12394278081356826	0.12394278081356826	0.12394278081356826	0.12394278081356826	0.12394278081356826
0.04024538463856929	0.0014130451847952762	0.057802450968107814	0.08755529697400882	0.08339628267203719	0.05224316088632012	8.245306327135734e-05	0.0014130451847952762	0.04948203062660115	0.07792601173804264	0.022296707682618832	0.03575818194682439	0.022282601932736314	0.0004085612600250761	0.0148873808633953	0.022464489143315825	0.012136981306050655	0.045007743699616375	0.03571666391086806	0.08643421688755801	0.03573671877030701	0.06519681250100146	0.0014764731540133323	0.05059980099453093	0.03993166064641599	0.05801319571460482	0.03333402647514224	0.04831852594892628	0.0038274835618509343	0.0	0.012154643036938926	0.028822487418090473	0.02229342435198524	0.05140825732316353	8.245306327135734e-05	0.052895327281208666	0.07853611042282804	0.08998266972487276	0.04317516906247588	0.0038226767999948296	0.0553933026764806	0.04272097454204668	0.04905713860926364	0.04905713860926364	0.04905713860926364	0.04905713860926364	0.04905713860926364	0.04905713860926364	0.04905713860926364	0.04905713860926364
0.07002110853945867	0.06987113517934071	0.08961811412038907	0.06900612883520812	0.07256960019804919	0.07974287748838291	0.06196240091076649	0.07753878676148049	0.08227235533099425	0.09393852732229746	0.09318093735226957	0.07570745736807194	0.08047189186711041	0.06712243406632735	0.07742710032403886	0.06288890280802205	0.05929831816709428	0.07943855373757105	0.08200508110561945	0.09623968040461596	0.08973650916119721	0.08944528758025742	0.07662004990301459	0.08988534491790441	0.07342739548658277	0.060867335641547296	0.05798035327109598	0.07107158534473133	0.06452596930791366	0.06452596930791366	0.06452596930791366	0.06452596930791366	0.06452596930791366	0.06452596930791366	0.06452596930791366	0.06452596930791366	0.06452596930791366	0.06452596930791366	0.06452596930791366	0.06452596930791366	0.06452596930791366	0.06452596930791366	0.06452596930791366	0.06452596930791366	0.06452596930791366	0.06452596930791366	0.06452596930791366	0.06452596930791366	0.06452596930791366	0.06452596930791366
0.09731386779676932	0.11565907549488462	0.10745968705544183	0.09959554195157463	0.07765002852659522	0.14969934410633365	0.10144263684671037	0.07911656787782781	0.11210517428640697	0.10163154734783386	0.1139383504668616	0.11674759066171157	0.10516409743087057	0.08268455322135572	0.12668121604078086	0.11815167627432102	0.11281467206833996	0.11232939973292941	0.12373203686269296	0.10779155061005807	0.10135214050043834	0.14927254075767427	0.0906816107724654	0.09078773687482232	0.09297518611668819	0.09188146149575525	0.09188146149575525	0.09188146149575525	0.09188146149575525	0.09188146149575525	0.09188146149575525	0.09188146149575525	0.09188146149575525	0.09188146149575525	0.09188146149575525	0.09188146149575525	0.09188146149575525	0.09188146149575525	0.09188146149575525	0.09188146149575525	0.09188146149575525	0.09188146149575525	0.09188146149575525	0.09188146149575525	0.09188146149575525	0.09188146149575525	0.09188146149575525	0.09188146149575525	0.09188146149575525	0.09188146149575525
0.04326382913493555	0.06196322161922245	0.0731436171488436	0.05744952748669945	0.07529888766239813	0.055085205952841367	0.06371463653729935	0.06910714975768627	0.06774420351346061	0.0536837590363654	0.05267984254676289	0.054446325948176846	0.046398404823972006	0.06274011358868854	0.0565913076119977	0.05963869176269401	0.05887164318522359	0.06691687163568652	0.06663879949807712	0.062821930049508	0.07808827932084038	0.0704551046851742	0.0704551046851742	0.0704551046851742	0.0704551046851742	0.0704551046851742	0.0704551046851742	0.0704551046851742	0.0704551046851742	0.0704551046851742	0.0704551046851742	0.0704551046851742	0.0704551046851742	0.0704551046851742	0.0704551046851742	0.0704551046851742	0.0704551046851742	0.0704551046851742	0.0704551046851742	0.0704551046851742	0.0704551046851742	0.0704551046851742	0.0704551046851742	0.0704551046851742	0.0704551046851742	0.0704551046851742	0.0704551046851742	0.0704551046851742	0.0704551046851742	0.0704551046851742
0.08672069466036084	0.0949712889426824	0.08734293764548393	0.10395257784181029	0.12184459530735575	0.11341498671690728	0.11125369615665655	0.0859363979281381	0.09632664809615228	0.11002416233316746	0.10339607328388203	0.10636305499056156	0.09650088145030991	0.10435284742377483	0.08870102365393041	0.08495893519565853	0.10720901848743314	0.0717109278771517	0.0874423861792509	0.07913948364697233	0.08771872236197804	0.12261199685311687	0.10789035274801076	0.11525117480056382	0.11525117480056382	0.11525117480056382	0.11525117480056382	0.11525117480056382	0.11525117480056382	0.11525117480056382	0.11525117480056382	0.11525117480056382	0.11525117480056382	0.11525117480056382	0.11525117480056382	0.11525117480056382	0.11525117480056382	0.11525117480056382	0.11525117480056382	0.11525117480056382	0.11525117480056382	0.11525117480056382	0.11525117480056382	0.11525117480056382	0.11525117480056382	0.11525117480056382	0.11525117480056382	0.11525117480056382	0.11525117480056382	0.11525117480056382
0.06820648724381491	0.08132265756301155	0.05346486298052835	0.07585846283501846	0.0640025837510474	0.06722896975150017	0.08171312563451812	0.07328686313724722	0.06619511502136494	0.07519894977560285	0.08422898398975866	0.06551866915337255	0.09684712766792468	0.06865739534075473	0.07744948288459266	0.09629283207332164	0.04835290782756376	0.06853367947544357	0.07145862163140095	0.05271899189705891	0.06242220285329877	0.05757059737517884	0.05757059737517884	0.05757059737517884	0.05757059737517884	0.05757059737517884	0.05757059737517884	0.05757059737517884	0.05757059737517884	0.05757059737517884	0.05757059737517884	0.05757059737517884	0.05757059737517884	0.05757059737517884	0.05757059737517884	0.05757059737517884	0.05757059737517884	0.05757059737517884	0.05757059737517884	0.05757059737517884	0.05757059737517884	0.05757059737517884	0.05757059737517884	0.05757059737517884	0.05757059737517884	0.05757059737517884	0.05757059737517884	0.05757059737517884	0.05757059737517884	0.05757059737517884
0.0962946124230054	0.10473446213027925	0.1021472727986579	0.11546585624056363	0.09127431255285269	0.12052091943352694	0.12838034257913855	0.11271157433781172	0.11331255908007834	0.08035757815632791	0.11936124500846405	0.11018425983857057	0.12205979103126452	0.10407879944232708	0.09233078152892858	0.10363156711595406	0.11279054524448764	0.10660102065422271	0.09726090689066878	0.12493353918062702	0.11186404676936647	0.11791986067596427	0.11384644503018163	0.11845369534933489	0.11378361630191915	0.11611865582562701	0.11611865582562701	0.11611865582562701	0.11611865582562701	0.11611865582562701	0.11611865582562701	0.11611865582562701	0.11611865582562701	0.11611865582562701	0.11611865582562701	0.11611865582562701	0.11611865582562701	0.11611865582562701	0.11611865582562701	0.11611865582562701	0.11611865582562701	0.11611865582562701	0.11611865582562701	0.11611865582562701	0.11611865582562701	0.11611865582562701	0.11611865582562701	0.11611865582562701	0.11611865582562701	0.11611865582562701
0.09944321571958739	0.11240136685997579	0.1397833353083858	0.14160928695206693	0.09993869014917443	0.10304220900439721	0.11841224112759281	0.09998051897953841	0.12857586984428546	0.10704923472851437	0.08063043185753566	0.1299678966182401	0.0768483352421122	0.14616697150748933	0.12010702223453305	0.13324707664030744	0.11852018150382844	0.11892219022289634	0.10103850643421368	0.12743363029900187	0.11423606836660778	0.11423606836660778	0.11423606836660778	0.11423606836660778	0.11423606836660778	0.11423606836660778	0.11423606836660778	0.11423606836660778	0.11423606836660778	0.11423606836660778	0.11423606836660778	0.11423606836660778	0.11423606836660778	0.11423606836660778	0.11423606836660778	0.11423606836660778	0.11423606836660778	0.11423606836660778	0.11423606836660778	0.11423606836660778	0.11423606836660778	0.11423606836660778	0.11423606836660778	0.11423606836660778	0.11423606836660778	0.11423606836660778	0.11423606836660778	0.11423606836660778	0.11423606836660778	0.11423606836660778
0.05567386719298343	0.050306718139921686	0.07315131402041078	0.06835216163584185	0.06193378343714182	0.07705667035772037	0.04514387712578916	0.06879519552463664	0.06573834369080078	0.05769441687475646	0.06172491635531613	0.063098605541139	0.057270952738293454	0.0626979972169178	0.054169622636844945	0.06362935989490291	0.05770224434442492	0.06176887160509605	0.05862910793630668	0.07517687352797843	0.0670864440964419	0.09329473927594074	0.08019059168619132	0.08019059168619132	0.08019059168619132	0.08019059168619132	0.08019059168619132	0.08019059168619132	0.08019059168619132	0.08019059168619132	0.08019059168619132	0.08019059168619132	0.08019059168619132	0.08019059168619132	0.08019059168619132	0.08019059168619132	0.08019059168619132	0.08019059168619132	0.08019059168619132	0.08019059168619132	0.08019059168619132	0.08019059168619132	0.08019059168619132	0.08019059168619132	0.08019059168619132	0.08019059168619132	0.08019059168619132	0.08019059168619132	0.08019059168619132	0.08019059168619132
0.0783568873277182	0.058427039482562705	0.09683369762007035	0.07809477638988657	0.0854461961416138	0.08372584907811892	0.08235801550155318	0.0598124457305603	0.07072003806914157	0.061095363266561696	0.07846644713102947	0.07692493776221829	0.060087397538878914	0.08191213442230488	0.08529103886850847	0.08230467050432246	0.057799738340695656	0.07313975116269082	0.06794477909446901	0.0864600041089783	0.07720239160172367	0.07720239160172367	0.07720239160172367	0.07720239160172367	0.07720239160172367	0.07720239160172367	0.07720239160172367	0.07720239160172367	0.07720239160172367	0.07720239160172367	0.07720239160172367	0.07720239160172367	0.07720239160172367	0.07720239160172367	0.07720239160172367	0.07720239160172367	0.07720239160172367	0.07720239160172367	0.07720239160172367	0.07720239160172367	0.07720239160172367	0.07720239160172367	0.07720239160172367	0.07720239160172367	0.07720239160172367	0.07720239160172367	0.07720239160172367	0.07720239160172367	0.07720239160172367	0.07720239160172367
0.09522768965661922	0.12710411981133404	0.0883889506806377	0.13638648017254365	0.2039340072802823	0.15090836546279965	0.11003588311446028	0.17272655384963986	0.13621897759718765	0.1557734996016503	0.12360679071650803	0.1508434267371992	0.1605711518708138	0.13331561580856502	0.13666771102683736	0.16813074083205834	0.15749175061652335	0.1223547093315578	0.12580511193608496	0.13399788103351645	0.12959066573345737	0.1303002019198479	0.12880895704870443	0.1620824713750018	0.07960788886112338	0.15217457780000757	0.12025193884605986	0.13485692196723392	0.17818050131005278	0.19842226416088354	0.14052544994731359	0.16679728153035056	0.18245284185037183	0.12228927080461209	0.13943794453022026	0.13086360766741617	0.13086360766741617	0.13086360766741617	0.13086360766741617	0.13086360766741617	0.13086360766741617	0.13086360766741617	0.13086360766741617	0.13086360766741617	0.13086360766741617	0.13086360766741617	0.13086360766741617	0.13086360766741617	0.13086360766741617	0.13086360766741617
0.06552158914191462	0.09406223149571007	0.07079996374636144	0.10469672439711608	0.06815204579554407	0.08886447790401937	0.0715718865701387	0.07202024172800393	0.0849558804440646	0.08143023405058468	0.07461528482778972	0.07262093246883032	0.08838502949057127	0.085025328037712	0.07245438046431217	0.08224677330053025	0.0773505768824212	0.0773505768824212	0.0773505768824212	0.0773505768824212	0.0773505768824212	0.0773505768824212	0.0773505768824212	0.0773505768824212	0.0773505768824212	0.0773505768824212	0.0773505768824212	0.0773505768824212	0.0773505768824212	0.0773505768824212	0.0773505768824212	0.0773505768824212	0.0773505768824212	0.0773505768824212	0.0773505768824212	0.0773505768824212	0.0773505768824212	0.0773505768824212	0.0773505768824212	0.0773505768824212	0.0773505768824212	0.0773505768824212	0.0773505768824212	0.0773505768824212	0.0773505768824212	0.0773505768824212	0.0773505768824212	0.0773505768824212	0.0773505768824212	0.0773505768824212
0.0828370935513396	0.08054360680990306	0.06825574606341353	0.08093192366963632	0.0780813990676986	0.08174772529105771	0.08432718717888049	0.08309886287814866	0.06816320671231717	0.08338712337914338	0.08941625475153453	0.08160533836726147	0.0833829850805015	0.053394324306777166	0.06934866831538941	0.08210559625480808	0.07774688168394238	0.06588748428532923	0.06516472979489606	0.06954492288550065	0.10481285692178884	0.06214192641436311	0.07246955904270196	0.08721829048659427	0.07984392476464812	0.07984392476464812	0.07984392476464812	0.07984392476464812	0.07984392476464812	0.07984392476464812	0.07984392476464812	0.07984392476464812	0.07984392476464812	0.07984392476464812	0.07984392476464812	0.07984392476464812	0.07984392476464812	0.07984392476464812	0.07984392476464812	0.07984392476464812	0.07984392476464812	0.07984392476464812	0.07984392476464812	0.07984392476464812	0.07984392476464812	0.07984392476464812	0.07984392476464812	0.07984392476464812	0.07984392476464812	0.07984392476464812
0.15833148454126258	0.16032906026038296	0.14796869614548247	0.16221520779852916	0.1679873131362742	0.1476035115963383	0.13911020492930665	0.1384093184553149	0.15958926073469623	0.15508391956892478	0.14382570832695826	0.1621317848957273	0.15511630660519546	0.15580092643619017	0.10917319132087436	0.15287586869989614	0.16100503709494282	0.1801129271004184	0.17055898209768058	0.17055898209768058	0.17055898209768058	0.17055898209768058	0.17055898209768058	0.17055898209768058	0.17055898209768058	0.17055898209768058	0.17055898209768058	0.17055898209768058	0.17055898209768058	0.17055898209768058	0.17055898209768058	0.17055898209768058	0.17055898209768058	0.17055898209768058	0.17055898209768058	0.17055898209768058	0.17055898209768058	0.17055898209768058	0.17055898209768058	0.17055898209768058	0.17055898209768058	0.17055898209768058	0.17055898209768058	0.17055898209768058	0.17055898209768058	0.17055898209768058	0.17055898209768058	0.17055898209768058	0.17055898209768058	0.17055898209768058
0.07380690131097936	0.1096096586600631	0.08064996922733098	0.07433814561245862	0.07090194151073403	0.07221245398398538	0.09363493993576891	0.08249070679719178	0.07006855029405595	0.08347778725388146	0.08853099667320308	0.07994094080953883	0.08007953088837222	0.0926448509950923	0.10212212697282899	0.06709492957788678	0.09660292610823204	0.07169295563817418	0.07629188767702293	0.06973236550351039	0.07408742661857698	0.07190989606104367	0.07190989606104367	0.07190989606104367	0.07190989606104367	0.07190989606104367	0.07190989606104367	0.07190989606104367	0.07190989606104367	0.07190989606104367	0.07190989606104367	0.07190989606104367	0.07190989606104367	0.07190989606104367	0.07190989606104367	0.07190989606104367	0.07190989606104367	0.07190989606104367	0.07190989606104367	0.07190989606104367	0.07190989606104367	0.07190989606104367	0.07190989606104367	0.07190989606104367	0.07190989606104367	0.07190989606104367	0.07190989606104367	0.07190989606104367	0.07190989606104367	0.07190989606104367
0.08013727210285237	0.09697627923164057	0.1030726940140275	0.1092367439776564	0.0923222349736948	0.10042545295121261	0.09007527232139094	0.13120439639974454	0.1019602934287752	0.11115158411181643	0.10655593877029582	0.10655593877029582	0.10655593877029582	0.10655593877029582	0.10655593877029582	0.10655593877029582	0.10655593877029582	0.10655593877029582	0.10655593877029582	0.10655593877029582	0.10655593877029582	0.10655593877029582	0.10655593877029582	0.10655593877029582	0.10655593877029582	0.10655593877029582	0.10655593877029582	0.10655593877029582	0.10655593877029582	0.10655593877029582	0.10655593877029582	0.10655593877029582	0.10655593877029582	0.10655593877029582	0.10655593877029582	0.10655593877029582	0.10655593877029582	0.10655593877029582	0.10655593877029582	0.10655593877029582	0.10655593877029582	0.10655593877029582	0.10655593877029582	0.10655593877029582	0.10655593877029582	0.10655593877029582	0.10655593877029582	0.10655593877029582	0.10655593877029582	0.10655593877029582
0.08926748527561941	0.10005866523508795	0.07241271051839333	0.10902714879005558	0.0758146982369965	0.10562118088171507	0.07702807349617499	0.10248187353705199	0.07281923819315148	0.0671512223490804	0.0932699377200058	0.09313367275512098	0.08817863957717807	0.09334919851824279	0.1030965742913662	0.09907089061365518	0.06963645402638947	0.12656584645193947	0.09810115023916446	0.09810115023916446	0.09810115023916446	0.09810115023916446	0.09810115023916446	0.09810115023916446	0.09810115023916446	0.09810115023916446	0.09810115023916446	0.09810115023916446	0.09810115023916446	0.09810115023916446	0.09810115023916446	0.09810115023916446	0.09810115023916446	0.09810115023916446	0.09810115023916446	0.09810115023916446	0.09810115023916446	0.09810115023916446	0.09810115023916446	0.09810115023916446	0.09810115023916446	0.09810115023916446	0.09810115023916446	0.09810115023916446	0.09810115023916446	0.09810115023916446	0.09810115023916446	0.09810115023916446	0.09810115023916446	0.09810115023916446
0.14388878286759338	0.11870048673949822	0.1441443274678645	0.16798833426955054	0.10965698466699463	0.15550986655091176	0.13100430073924965	0.15488787083361386	0.13259118295405933	0.19831149563942382	0.16444285498419373	0.14672734865129872	0.1853878494209007	0.18017753723574154	0.15793482569509645	0.12793840096745449	0.18511136173393683	0.14923352830542236	0.15528619104014174	0.16087299162771504	0.19028513695563692	0.16497525482474912	0.18160937693908835	0.16610471090929413	0.19271097252049146	0.16261304463713663	0.147378716682092	0.19481026677777094	0.17164952741728218	0.22278920066238497	0.2244460059590421	0.2236176033107135	0.2236176033107135	0.2236176033107135	0.2236176033107135	0.2236176033107135	0.2236176033107135	0.2236176033107135	0.2236176033107135	0.2236176033107135	0.2236176033107135	0.2236176033107135	0.2236176033107135	0.2236176033107135	0.2236176033107135	0.2236176033107135	0.2236176033107135	0.2236176033107135	0.2236176033107135	0.2236176033107135
0.10849210439627704	0.07901281131954745	0.0957843016246648	0.11295105483304402	0.1038417717625332	0.0824451257451754	0.08767654568520536	0.1053132252734637	0.12143285997086968	0.09728378015461049	0.09226540429322905	0.10100298558609062	0.08902242085458979	0.08031610323440716	0.08352327956324038	0.14633170301477516	0.10328099456248714	0.13493397854530167	0.1336270988844442	0.1165586675454553	0.12753432218853325	0.09965604019930918	0.12128184105416155	0.0807356261107792	0.10100873358247037	0.10100873358247037	0.10100873358247037	0.10100873358247037	0.10100873358247037	0.10100873358247037	0.10100873358247037	0.10100873358247037	0.10100873358247037	0.10100873358247037	0.10100873358247037	0.10100873358247037	0.10100873358247037	0.10100873358247037	0.10100873358247037	0.10100873358247037	0.10100873358247037	0.10100873358247037	0.10100873358247037	0.10100873358247037	0.10100873358247037	0.10100873358247037	0.10100873358247037	0.10100873358247037	0.10100873358247037	0.10100873358247037
0.07167473797574613	0.06244098495617522	0.07834519942651447	0.08572564583145793	0.0891652348750165	0.10198423793037775	0.08706701738461185	0.09007665870946156	0.08793436423499555	0.09453617283033985	0.09137004633606169	0.09295310958320076	0.09295310958320076	0.09295310958320076	0.09295310958320076	0.09295310958320076	0.09295310958320076	0.09295310958320076	0.09295310958320076	0.09295310958320076	0.09295310958320076	0.09295310958320076	0.09295310958320076	0.09295310958320076	0.09295310958320076	0.09295310958320076	0.09295310958320076	0.09295310958320076	0.09295310958320076	0.09295310958320076	0.09295310958320076	0.09295310958320076	0.09295310958320076	0.09295310958320076	0.09295310958320076	0.09295310958320076	0.09295310958320076	0.09295310958320076	0.09295310958320076	0.09295310958320076	0.09295310958320076	0.09295310958320076	0.09295310958320076	0.09295310958320076	0.09295310958320076	0.09295310958320076	0.09295310958320076	0.09295310958320076	0.09295310958320076	0.09295310958320076
0.1139719669615767	0.10384052138477767	0.15341940523561207	0.13920713611637012	0.12796911895431917	0.13878232978703975	0.17341989071877648	0.14305903746454288	0.1218831158844648	0.124413553761626	0.12966422477745715	0.15736784349658248	0.16695606150997996	0.12297405468196533	0.19493323749279107	0.17405656796173874	0.18545125597292647	0.14262002987400194	0.1640356429234642	0.1640356429234642	0.1640356429234642	0.1640356429234642	0.1640356429234642	0.1640356429234642	0.1640356429234642	0.1640356429234642	0.1640356429234642	0.1640356429234642	0.1640356429234642	0.1640356429234642	0.1640356429234642	0.1640356429234642	0.1640356429234642	0.1640356429234642	0.1640356429234642	0.1640356429234642	0.1640356429234642	0.1640356429234642	0.1640356429234642	0.1640356429234642	0.1640356429234642	0.1640356429234642	0.1640356429234642	0.1640356429234642	0.1640356429234642	0.1640356429234642	0.1640356429234642	0.1640356429234642	0.1640356429234642	0.1640356429234642
0.08158077602949797	0.14266856801396913	0.13555902603379003	0.10814218224644327	0.12206237233196869	0.08900544122461428	0.14491225205249403	0.11952080596485792	0.12058888285401667	0.11397769564014129	0.0966847667099269	0.0947788675531525	0.11241937269483718	0.12431521560902706	0.08127935817942475	0.1027972868942259	0.1027972868942259	0.1027972868942259	0.1027972868942259	0.1027972868942259	0.1027972868942259	0.1027972868942259	0.1027972868942259	0.1027972868942259	0.1027972868942259	0.1027972868942259	0.1027972868942259	0.1027972868942259	0.1027972868942259	0.1027972868942259	0.1027972868942259	0.1027972868942259	0.1027972868942259	0.1027972868942259	0.1027972868942259	0.1027972868942259	0.1027972868942259	0.1027972868942259	0.1027972868942259	0.1027972868942259	0.1027972868942259	0.1027972868942259	0.1027972868942259	0.1027972868942259	0.1027972868942259	0.1027972868942259	0.1027972868942259	0.1027972868942259	0.1027972868942259	0.1027972868942259
0.12008150992149912	0.07508377379561869	0.07791631617386606	0.07575165261285392	0.13017352853574107	0.10605158915037863	0.13414383649938447	0.11003331275863244	0.15366377284915492	0.085764696491294	0.09709891128162629	0.1146983883073899	0.10116381382594541	0.09356659016002118	0.0862881425374723	0.1359569962775978	0.12039463669849931	0.15659730905511032	0.11500261726877317	0.07662005033784883	0.10976187235926431	0.1306387310317528	0.12185700252783245	0.1525582900583297	0.11264486359260234	0.133440791609475	0.14357871794504418	0.11623184383251045	0.1299052808887773	0.1299052808887773	0.1299052808887773	0.1299052808887773	0.1299052808887773	0.1299052808887773	0.1299052808887773	0.1299052808887773	0.1299052808887773	0.1299052808887773	0.1299052808887773	0.1299052808887773	0.1299052808887773	0.1299052808887773	0.1299052808887773	0.1299052808887773	0.1299052808887773	0.1299052808887773	0.1299052808887773	0.1299052808887773	0.1299052808887773	0.1299052808887773
0.10810403125433704	0.1025387017726224	0.0770417157331411	0.09781984321569066	0.11091226515130238	0.10411787844277615	0.11628933652892949	0.09837022969909442	0.10393065561029828	0.09179646251293615	0.11176944835372829	0.05930637961652968	0.10021543296030297	0.12520057257935346	0.14282658181478855	0.10813799988454162	0.11284157151323417	0.11769426952430785	0.09673987239570454	0.10149098288773613	0.10580445882786395	0.12925305004757973	0.11390427567895538	0.12157866286326754	0.12157866286326754	0.12157866286326754	0.12157866286326754	0.12157866286326754	0.12157866286326754	0.12157866286326754	0.12157866286326754	0.12157866286326754	0.12157866286326754	0.12157866286326754	0.12157866286326754	0.12157866286326754	0.12157866286326754	0.12157866286326754	0.12157866286326754	0.12157866286326754	0.12157866286326754	0.12157866286326754	0.12157866286326754	0.12157866286326754	0.12157866286326754	0.12157866286326754	0.12157866286326754	0.12157866286326754	0.12157866286326754	0.12157866286326754
0.09237893562525962	0.10512562985589957	0.12254616338787618	0.13011187413835693	0.0983906853432132	0.10806136384610908	0.09101603356926448	0.10129756821957304	0.06981089064138654	0.10978470310298526	0.11271589891388949	0.12942141127699158	0.13730503918728126	0.07392033601083296	0.0696324099403872	0.12403920826935519	0.09023927209283604	0.10715141327426696	0.12949374449277776	0.09395629646954955	0.09925174473653448	0.096604020603042	0.096604020603042	0.096604020603042	0.096604020603042	0.096604020603042	0.096604020603042	0.096604020603042	0.096604020603042	0.096604020603042	0.096604020603042	0.096604020603042	0.096604020603042	0.096604020603042	0.096604020603042	0.096604020603042	0.096604020603042	0.096604020603042	0.096604020603042	0.096604020603042	0.096604020603042	0.096604020603042	0.096604020603042	0.096604020603042	0.096604020603042	0.096604020603042	0.096604020603042	0.096604020603042	0.096604020603042	0.096604020603042
0.11110201974135699	0.14992428237837196	0.13436258662299322	0.1876729545597326	0.13199174751569215	0.13382273823009028	0.135011851620972	0.10726643881866378	0.11657357680334747	0.0817609012920701	0.11799835361945323	0.13736439730678243	0.132090569187441	0.1443442667720518	0.14109596886718886	0.13044721198018444	0.11189129681863219	0.12906580487673378	0.12047855084768297	0.12047855084768297	0.12047855084768297	0.12047855084768297	0.12047855084768297	0.12047855084768297	0.12047855084768297	0.12047855084768297	0.12047855084768297	0.12047855084768297	0.12047855084768297	0.12047855084768297	0.12047855084768297	0.12047855084768297	0.12047855084768297	0.12047855084768297	0.12047855084768297	0.12047855084768297	0.12047855084768297	0.12047855084768297	0.12047855084768297	0.12047855084768297	0.12047855084768297	0.12047855084768297	0.12047855084768297	0.12047855084768297	0.12047855084768297	0.12047855084768297	0.12047855084768297	0.12047855084768297	0.12047855084768297	0.12047855084768297
0.07435393249033288	0.08392613358051274	0.09179570135479756	0.08029872169108879	0.07723707091400031	0.07622599710455394	0.10762139820711739	0.08897794486298813	0.08983331569921184	0.07221638662289916	0.07006201012929672	0.0849826691848316	0.08839968853255414	0.08047808765137283	0.10336187531088543	0.06493600101472174	0.08152588956909648	0.08688171400727898	0.07951474161327468	0.10270506642735235	0.09110990402031352	0.09110990402031352	0.09110990402031352	0.09110990402031352	0.09110990402031352	0.09110990402031352	0.09110990402031352	0.09110990402031352	0.09110990402031352	0.09110990402031352	0.09110990402031352	0.09110990402031352	0.09110990402031352	0.09110990402031352	0.09110990402031352	0.09110990402031352	0.09110990402031352	0.09110990402031352	0.09110990402031352	0.09110990402031352	0.09110990402031352	0.09110990402031352	0.09110990402031352	0.09110990402031352	0.09110990402031352	0.09110990402031352	0.09110990402031352	0.09110990402031352	0.09110990402031352	0.09110990402031352
0.14861835469768261	0.09398646242430987	0.13133555844846004	0.1004732772774093	0.12755025925194807	0.17735329579571923	0.18182872879148756	0.17521981831511502	0.14119544759215738	0.1451136415187916	0.13654509254531194	0.18953097623237725	0.1956260451834945	0.1790639590003261	0.18941621051507931	0.1882535019436384	0.16400483117524178	0.22996342969011913	0.2073439057420468	0.19043813607329516	0.1962642794228232	0.17401437001295295	0.17441652641324362	0.2726844739929737	0.23599433982592888	0.21207757001211874	0.20988327792051165	0.22481221230819243	0.21860068762821727	0.20708540124315572	0.2084894234464104	0.18435379807200242	0.2165036664159346	0.17769884560934002	0.21204881897608086	0.14813935047980406	0.19042923409130857	0.17108062470597557	0.1643299660617139	0.1652750246076849	0.17383733041221688	0.1695561775099509	0.1695561775099509	0.1695561775099509	0.1695561775099509	0.1695561775099509	0.1695561775099509	0.1695561775099509	0.1695561775099509	0.1695561775099509
0.1368905424998533	0.1328152851623795	0.11640358386006731	0.10565671818277794	0.11519091695078736	0.14809319278925187	0.10597178404304457	0.13500037186759084	0.007004691525118956	0.08321420219122663	0.07741111331476722	0.1658906128040845	0.16415434273326682	0.2383253564487958	0.31758979873867704	0.23739151203919043	0.16687619902717263	0.35224821335473555	0.2904383798145879	0.18654389151838863	0.22531344254500318	0.29818947003429713	0.2230531388973001	0.29592173554232437	0.3020157461817996	0.17503260779021984	0.1584300102100391	0.22405963871218354	0.25220296293634853	0.31459972042425666	0.1934712401297512	0.18629939023776035	0.3775327788802129	0.2459020620503521	0.30844022076758626	0.21144694964558	0.4177607440967111	0.26733885721842676	0.2552363615658608	0.25046912694325063	0.28002194674602104	0.19640982428309117	0.235154506759118	0.29820572221685354	0.2520919790471138	0.20479990882820506	0.2284459439376594	0.2284459439376594	0.2284459439376594	0.2284459439376594
0.08033741882253388	0.08372839806477553	0.08351392010501832	0.08317288227774597	0.09031904453635704	0.07114541493882647	0.07808391704913512	0.09031919091104737	0.09093448326014004	0.0995928879760561	0.07592330253294621	0.07281656263656064	0.09288968618515779	0.09148055816193952	0.06817674414919782	0.07529665176890225	0.0967102512825718	0.0754594498191368	0.08677919729414398	0.0858087507724258	0.07123614316601865	0.08845935917823064	0.07883243157210405	0.0690251544798377	0.08929717080104199	0.07561111501231639	0.09543983028166414	0.09184216709575177	0.08099809509718972	0.09964094192026268	0.09530803521894665	0.08900569907297233	0.08844373153799934	0.08299485648132464	0.08163401870299149	0.09250675750676779	0.08094045576890675	0.08746164560408183	0.0754117892099437	0.09793968404642567	0.08436479913806712	0.0911522415922464	0.0911522415922464	0.0911522415922464	0.0911522415922464	0.0911522415922464	0.0911522415922464	0.0911522415922464	0.0911522415922464	0.0911522415922464
0.0922604044691338	0.06792706715113334	0.0698522146055319	0.09427592743339372	0.08667664552092469	0.0780087567854316	0.11207065413049785	0.08772114475573066	0.07437910680398727	0.08038451575676288	0.07947337931849657	0.11776379309499897	0.11582422917322856	0.09091445981735684	0.09663210818016771	0.07954277899847992	0.10498752177031828	0.1445734186149287	0.0977427596773072	0.08634458817123813	0.10976063785124263	0.11383258200335021	0.06718795380432144	0.10822033311577114	0.08942097758842704	0.0964180127606752	0.10872045176343806	0.1079601166846	0.11443766610912408	0.10094711068935744	0.0769858711581628	0.10791603566812638	0.09649623143655624	0.07844262472465767	0.090849978218483	0.133145412733311	0.0945035758530465	0.11769742886821541	0.10322322868080964	0.11120558166482022	0.09958995731781799	0.11252714976550483	0.08680271619715618	0.10294278392925023	0.10272303564179971	0.0884263263871149	0.0955746810144573	0.0955746810144573	0.0955746810144573	0.0955746810144573
0.15663507390757964	0.12108052290909543	0.1684519354469587	0.13644880123081607	0.14598503848223351	0.14636740743323776	0.17246465041661813	0.16144072618741356	0.13005311538805256	0.1469345063482727	0.15386918477016234	0.15752772618561553	0.16820691094322962	0.1432771233056492	0.1676043169782961	0.1566088346295052	0.20459941235369197	0.1765728286773341	0.1743278224964599	0.1642784428779952	0.18828177583674327	0.16855692365151922	0.12644419199035276	0.21702102233781767	0.16341254926953577	0.15369375064056645	0.14267591953388106	0.16744514211016315	0.15354823854492897	0.17018194883860654	0.20336066364942446	0.1677270226977903	0.1768437859237209	0.17416513356800362	0.15509946794727839	0.1609608562172223	0.18746544352886604	0.16555743725556252	0.14241009358127804	0.14467179854152587	0.17832423577899992	0.15402212700793905	0.21213679772594807	0.18307946236694358	0.18307946236694358	0.18307946236694358	0.18307946236694358	0.18307946236694358	0.18307946236694358	0.18307946236694358
0.11170927971737427	0.09816516728721779	0.1362658488932776	0.14350268763076385	0.13368156206239853	0.1257992440259185	0.16001476673585924	0.147895872998404	0.1381515651218213	0.14406123102935792	0.12440694482156857	0.09555113232235873	0.10997903857196364	0.10997903857196364	0.10997903857196364	0.10997903857196364	0.10997903857196364	0.10997903857196364	0.10997903857196364	0.10997903857196364	0.10997903857196364	0.10997903857196364	0.10997903857196364	0.10997903857196364	0.10997903857196364	0.10997903857196364	0.10997903857196364	0.10997903857196364	0.10997903857196364	0.10997903857196364	0.10997903857196364	0.10997903857196364	0.10997903857196364	0.10997903857196364	0.10997903857196364	0.10997903857196364	0.10997903857196364	0.10997903857196364	0.10997903857196364	0.10997903857196364	0.10997903857196364	0.10997903857196364	0.10997903857196364	0.10997903857196364	0.10997903857196364	0.10997903857196364	0.10997903857196364	0.10997903857196364	0.10997903857196364	0.10997903857196364
0.11959121827250847	0.13148154769077186	0.13399478527851832	0.17819535495099198	0.1039318655707313	0.13526909544908589	0.15361722273074707	0.1621362852042508	0.15014254360130144	0.14706521575138437	0.1505883661825805	0.12866182970246834	0.12046920915517113	0.10337348409543212	0.11685409978269727	0.1336848635105867	0.1296475478664274	0.12412767988794857	0.11328211661570227	0.1289155643829345	0.11516244160413983	0.14028097769101605	0.1489580421634144	0.17021781212925968	0.10809960311416437	0.1486216424930627	0.1375611761210869	0.1215008012542322	0.13331397947447662	0.1382994300280095	0.13154725653193125	0.1166429554179125	0.13430025145669386	0.11426814060420067	0.12202578291620639	0.11461702467908601	0.13754940581452701	0.14490588431239915	0.1422291710841774	0.1174561210538023	0.13562192730818576	0.12653902418099405	0.12653902418099405	0.12653902418099405	0.12653902418099405	0.12653902418099405	0.12653902418099405	0.12653902418099405	0.12653902418099405	0.12653902418099405
0.061857491606757624	0.06848325776968006	0.07932990134357867	0.0853543380207886	0.08247267092144188	0.09333054638007143	0.06675227828724041	0.06625777613603706	0.08035595530465911	0.08539951786399233	0.08230444181391408	0.07248409357763812	0.05162868973934562	0.07308105882480768	0.1000577217187424	0.06949789326271567	0.07825144964320373	0.07341976187843315	0.06612390719718855	0.08246813534613945	0.06353725355530561	0.09569422228068956	0.07462492225283832	0.05752567081100335	0.07132157197825047	0.06973159875031379	0.09630106453751716	0.06308738811729683	0.06753967138246178	0.11807905009653173	0.08702005583368079	0.08149776451711241	0.08123850320822487	0.09513570949385351	0.09258128301078118	0.1077046250105122	0.0885505603736027	0.08279334596349743	0.0800051554779973	0.08854841725251852	0.08340405364731864	0.07735987522607952	0.09622401912103148	0.08733440137364247	0.10574573123125898	0.09654006630245072	0.09654006630245072	0.09654006630245072	0.09654006630245072	0.09654006630245072
0.24934409954588335	0.34823716081040346	0.0006365995858156984	0.0	0.2830048049590214	0.17214733222336945	0.2574758594328798	0.0	0.27608002557715117	0.33398717308534753	0.28319879644207013	0.02951393642677853	0.0	0.0	0.17357829623108934	0.2227187015113202	0.3903208693831472	0.0	0.0	0.2627885165519559	0.2227187015113202	0.0006365995858156984	0.0	0.010909770282507199	0.33688920475387607	0.0	0.0	0.17214733222336948	0.0	0.02951393642677853	0.0	0.011546369594347525	0.0	0.02951393642677853	0.0006365995858156984	0.31965501844293787	0.11484246363628893	0.0	0.2227187015113202	0.3077835167103292	0.3482039694095122	0.02951393642677853	0.0	0.31989749527921196	0.06479087269142965	0.1923441839853208	0.1923441839853208	0.1923441839853208	0.1923441839853208	0.1923441839853208
0.17865143497301064	0.11498909407149843	0.1564859936711317	0.13661931712670589	0.12508598815799998	0.18012147629082612	0.1798251979115769	0.1664907753540366	0.16098278669752275	0.13437418509826238	0.18991789368086992	0.1288895061636339	0.15748247539275795	0.1281344950867309	0.15681871469244174	0.11937737370837205	0.1647022695488944	0.14767276029227958	0.15421506257200981	0.15242011536809325	0.172084276603862	0.14951835001364827	0.22345049223400013	0.19658069934955552	0.1510061247437079	0.22340515889196444	0.13895716109476766	0.21103477403756285	0.20213380713222576	0.14066357544169586	0.1691650881972736	0.19971636659909092	0.20441193266569538	0.1513338554228631	0.1773703941897437	0.18346393915174905	0.14615049489070567	0.1863408297651556	0.19408955716425064	0.18317748997098512	0.18527447954066228	0.24615528822608237	0.1754743324669973	0.21081481034653984	0.21081481034653984	0.21081481034653984	0.21081481034653984	0.21081481034653984	0.21081481034653984	0.21081481034653984
0.12567513478575548	0.11730832117882908	0.1185562414525374	0.12065209860369606	0.14444745251256735	0.10206062661146113	0.126569155858027	0.14519636879408793	0.12307697477021858	0.11429997410017637	0.11584143253052387	0.1357488048019091	0.13649995507912516	0.10486527873798492	0.09926151530717148	0.12477727612905434	0.1565944286952237	0.15677328359730328	0.11689108232289057	0.1402800305140772	0.1450193907920295	0.1263286658543689	0.12540771917965532	0.11990088763626658	0.12821163145701983	0.153110182208135	0.13766858121468567	0.1139857055399969	0.13299690083903645	0.15379197486611232	0.09752050841831404	0.14598212922545759	0.16255496715214357	0.1017269079101586	0.13990648522970978	0.12220414454195216	0.1479716765039643	0.13513390420582375	0.11824149925474874	0.12543759174596264	0.1218395455003557	0.1218395455003557	0.1218395455003557	0.1218395455003557	0.1218395455003557	0.1218395455003557	0.1218395455003557	0.1218395455003557	0.1218395455003557	0.1218395455003557
0.13053180171884138	0.11599759412875285	0.13388469811066825	0.215614067916857	0.15387971715836898	0.1625415522253238	0.12072112361542178	0.2215446671487715	0.1455551146640565	0.15385441022770116	0.15830347211602805	0.19188552164451167	0.17634184553732118	0.21677797293239295	0.16102300760446608	0.16841532013611418	0.14103921213415638	0.22070458107657387	0.17525359119199083	0.20956826662211772	0.1999008949734814	0.1689254604197059	0.17802131211348796	0.18101947109226146	0.18343910606586922	0.1456504496299201	0.1725698839320873	0.15433199801334008	0.20915812336652112	0.2401502793998595	0.16622342974403612	0.18343112774320655	0.14058113943082742	0.16199318831341913	0.154114051934752	0.17310631314567387	0.18619783456382355	0.18106899745126714	0.20623169358333068	0.18760085541621183	0.18754653473580357	0.1875736950760077	0.1875736950760077	0.1875736950760077	0.1875736950760077	0.1875736950760077	0.1875736950760077	0.1875736950760077	0.1875736950760077	0.1875736950760077
0.08076538891481806	0.08513748018061229	0.06518439576758264	0.06475856960935655	0.0784490047866314	0.05895630674134579	0.09459088196747702	0.07774620169721756	0.057003256080687285	0.08704354587243777	0.07365466923996858	0.07749456253073848	0.07247034710375667	0.08465188529987705	0.08194114455724291	0.10378936714543188	0.08702866041201283	0.09436710353901155	0.09504114397601067	0.09424794316001674	0.07921109880778267	0.09465387792482699	0.09486687769276676	0.09157884133916461	0.11315148812278251	0.07984180530012962	0.07413052386248922	0.08617993560249958	0.0900680473297893	0.09451702733079499	0.09142695733978379	0.09275046198479259	0.09361034662234144	0.08629938757141135	0.08331912219835938	0.10002668232540309	0.11242200850848189	0.12343622816215717	0.10713450400541134	0.08339604997913962	0.09551526770142739	0.0976518836238968	0.07517592805851027	0.094674825760844	0.1023959872310044	0.08643159024697179	0.10135174539679788	0.11731757771348712	0.11091265676229893	0.13494808536351013
0.293802740448092	0.1889940527785699	0.30001884172640825	0.012847743220128417	0.38610831625041125	0.4037295784297693	0.09754952234281575	0.14598631221465572	0.2835155894991091	0.24422108165794357	0.3381812142210579	0.4268858313989323	0.2939075512541983	0.3398848300747065	0.19332069075107808	0.4786444987602965	0.5119481756751848	0.41807482062684714	0.35714623142761626	0.5107333288713531	0.4083573530531457	0.2933251856122255	0.5856221840762996	0.4719278332290694	0.3255221652032475	0.3434178663847151	0.4264701935245992	0.34937873425121563	0.23569027883590693	0.39573109802762707	0.4485954758196269	0.3108319582663357	0.15533811690586422	0.4309444020539484	0.5415041197338653	0.3273719590376069	0.38654345229657827	0.43926380428111395	0.39278656013519303	0.2270715361352692	0.4396714744439035	0.35758051264846863	0.6083210864725622	0.2379731893978656	0.34279194529092877	0.5977737960181845	0.025044858922466492	0.4224339604711148	0.4113082905689724	0.5811013544450646
0.19372089095599127	0.15747705960217925	0.1381241607013871	0.18661565117497753	0.164755143587173	0.15991903973688507	0.19998778030184597	0.17925479066336114	0.17059624735250947	0.175320943272495	0.15712330117752515	0.13909550978831703	0.18511756735602636	0.17001362840668385	0.1824339710888305	0.18121979983572972	0.16232876978465086	0.17395753659206376	0.15813111666202292	0.14208688682055248	0.17055374086709868	0.18564688140163668	0.18414804625695458	0.14001631238808518	0.1947540920328067	0.1492895005267481	0.14517671766552293	0.20619421192705256	0.1603280988516658	0.15765206927213446	0.11091286018715449	0.18083771467311766	0.15330785707412975	0.18561175439035138	0.1426779617767557	0.1929453362688497	0.16098983449972926	0.14509069544692	0.16744678822681647	0.14422272859759416	0.1608366029743574	0.165086352488144	0.16119451266386142	0.17117319348329768	0.15886491620384163	0.18279743829644715	0.18638622248526868	0.18210996649030825	0.18124337135976612	0.17847853729453467
0.08312076979698654	0.06574233453408569	0.07835726410785185	0.05685395808474647	0.08533531526347184	0.06442830653173173	0.07659878987022194	0.09006294382756623	0.08928702860002583	0.07616294386143156	0.0810971267098681	0.08790501256545855	0.07093371138759111	0.08465086477435332	0.09174744459690701	0.06856360581450466	0.08514364067242741	0.09719216467394763	0.0741829887773154	0.08843247582196248	0.10518769001154579	0.08684328785912791	0.0776305768766333	0.08119477033663043	0.0962884419811322	0.09891654428984414	0.0844447617763331	0.08679081501907053	0.08554198376665681	0.10412477480911742	0.08771610217125075	0.0694242056664722	0.07078894880170479	0.07606519668973469	0.09895891403429247	0.09011180616475435	0.08173004629617962	0.08474337133246762	0.06731033337854836	0.0895816737043339	0.08801022631413874	0.078242067443221	0.09843033438062133	0.0713873316745827	0.09152421842951229	0.09085720480106106	0.09202865629688084	0.08096047584512961	0.09218479456673452	0.07882037161454832
0.12924738405292563	0.13279798731330436	0.1144223129463034	0.10361427476026504	0.09801932115400266	0.09154239667142872	0.10133063698234512	0.10912605664477275	0.16572600423366096	0.10988470893632	0.16350122788575797	0.11547115902414641	0.12284681325589952	0.10033621983393252	0.1311209689265332	0.10829317563319152	0.16217909460005706	0.12597996032273406	0.13711943681209438	0.14609500374006973	0.1261368518992029	0.12231948511161858	0.10669824580238853	0.10813893987989118	0.15741247160918562	0.11057396912254587	0.12199828289173573	0.13954353243285464	0.13370464878411084	0.11884545605175868	0.11499771355485737	0.10074719899562486	0.11721656283477982	0.12452017972395321	0.12775215107033153	0.15589163669305964	0.11617956134579424	0.11479156223251671	0.11689062469895073	0.11502361253774086	0.1263655461940016	0.16364380951250682	0.14504381529734214	0.17557166309856684	0.11387645002813197	0.14992352512815071	0.12085986758086684	0.18544372968762401	0.1415259784753148	0.13585893553626302
0.0877832599633452	0.06509943895304142	0.09509435876411107	0.08524783018428388	0.07359325268583103	0.08457555565966167	0.09477871613257931	0.08015516494853343	0.09672443375988123	0.08591991248496576	0.06993174895037246	0.08478360853772596	0.09555602414953435	0.0962263390046768	0.1060209995303075	0.07431697549020433	0.07842124245329558	0.07076337869467171	0.08792066236263042	0.09806165819814085	0.08801261957736914	0.09635809140419009	0.08039801836912681	0.07681849395404704	0.07674260356136407	0.08847211140108649	0.0712172366447998	0.09049519833868089	0.07547680531499096	0.09180248848611394	0.0971722819911134	0.07644851054313208	0.06997502235716875	0.07360353981422124	0.06168559392521246	0.08692585353407135	0.09264175060384286	0.09108764643511896	0.0931233228105407	0.060953730801826665	0.09975704780778256	0.07509995226476046	0.13142163793082143	0.10326079509779094	0.10326079509779094	0.10326079509779094	0.10326079509779094	0.10326079509779094	0.10326079509779094	0.10326079509779094
0.14510228501461897	0.1613693770530568	0.14946205407249444	0.16379520115457338	0.19807173193300934	0.15156291883132667	0.15823711162129886	0.15703416276406731	0.16497373100885313	0.1730988616799566	0.149192648001806	0.16114575484088134	0.16114575484088134	0.16114575484088134	0.16114575484088134	0.16114575484088134	0.16114575484088134	0.16114575484088134	0.16114575484088134	0.16114575484088134	0.16114575484088134	0.16114575484088134	0.16114575484088134	0.16114575484088134	0.16114575484088134	0.16114575484088134	0.16114575484088134	0.16114575484088134	0.16114575484088134	0.16114575484088134	0.16114575484088134	0.16114575484088134	0.16114575484088134	0.16114575484088134	0.16114575484088134	0.16114575484088134	0.16114575484088134	0.16114575484088134	0.16114575484088134	0.16114575484088134	0.16114575484088134	0.16114575484088134	0.16114575484088134	0.16114575484088134	0.16114575484088134	0.16114575484088134	0.16114575484088134	0.16114575484088134	0.16114575484088134	0.16114575484088134
0.14637994406069563	0.19723914471893972	0.16455846986949696	0.22695094548838524	0.15479536410107547	0.13296000853398965	0.14387768631753256	0.14387768631753256	0.14387768631753256	0.14387768631753256	0.14387768631753256	0.14387768631753256	0.14387768631753256	0.14387768631753256	0.14387768631753256	0.14387768631753256	0.14387768631753256	0.14387768631753256	0.14387768631753256	0.14387768631753256	0.14387768631753256	0.14387768631753256	0.14387768631753256	0.14387768631753256	0.14387768631753256	0.14387768631753256	0.14387768631753256	0.14387768631753256	0.14387768631753256	0.14387768631753256	0.14387768631753256	0.14387768631753256	0.14387768631753256	0.14387768631753256	0.14387768631753256	0.14387768631753256	0.14387768631753256	0.14387768631753256	0.14387768631753256	0.14387768631753256	0.14387768631753256	0.14387768631753256	0.14387768631753256	0.14387768631753256	0.14387768631753256	0.14387768631753256	0.14387768631753256	0.14387768631753256	0.14387768631753256	0.14387768631753256
0.3088517606398306	0.2655568075377025	0.4715970678612988	0.45859312361668847	0.4693333460735293	0.36933683054558963	0.3229518618888334	0.3917839804538092	0.08997534395349437	0.47689759664468545	0.48823879040643564	0.2507918720330638	0.2631632745910319	0.37058603723192884	0.3712405569298248	0.36952690394439397	0.26968264992234875	0.35346739884197276	0.28023729140075554	0.416272492154865	0.4395982033949339	0.40603415759253975	0.236600157499352	0.3655747981102235	0.3791561849658215	0.32289279106751473	0.2583607795850895	0.2758764399070611	0.4314249240021181	0.1363250650340298	0.2405913588497929	0.2502223141399216	0.26017189242486694	0.375578088059893	0.13700537468513066	0.32514298353764065	0.23107417911138567	0.23107417911138567	0.23107417911138567	0.23107417911138567	0.23107417911138567	0.23107417911138567	0.23107417911138567	0.23107417911138567	0.23107417911138567	0.23107417911138567	0.23107417911138567	0.23107417911138567	0.23107417911138567	0.23107417911138567
0.10976439286117645	0.12718417389225758	0.09816316370166561	0.09895108377295098	0.1183438447273806	0.10405876637686101	0.11990332856881558	0.1230898053595652	0.09849263610306626	0.07817669037500091	0.12389381213005071	0.11173962724633511	0.08549527093898229	0.10656998172972067	0.12406941424134203	0.12448938526608734	0.11106019999398267	0.0945753691177891	0.09920211940488755	0.08391151885503209	0.11799051051946718	0.12264246416435262	0.09265429385554638	0.10136221375997334	0.0971003302702075	0.08636867851019256	0.09399122066164382	0.09017994958591818	0.09017994958591818	0.09017994958591818	0.09017994958591818	0.09017994958591818	0.09017994958591818	0.09017994958591818	0.09017994958591818	0.09017994958591818	0.09017994958591818	0.09017994958591818	0.09017994958591818	0.09017994958591818	0.09017994958591818	0.09017994958591818	0.09017994958591818	0.09017994958591818	0.09017994958591818	0.09017994958591818	0.09017994958591818	0.09017994958591818	0.09017994958591818	0.09017994958591818
0.1325583918097795	0.1532225315763545	0.1444302815010838	0.15719197072324254	0.15747969223928232	0.16141021074662487	0.1651597373995394	0.17992041573665382	0.1495601436962174	0.1312316944124109	0.16328115285929695	0.14789691430359939	0.12126499093775629	0.15748890770472357	0.1769946747586587	0.12700557498033999	0.17696288653351172	0.14001185307247985	0.11656491935846915	0.14529948216345984	0.13093220076096448	0.13093220076096448	0.13093220076096448	0.13093220076096448	0.13093220076096448	0.13093220076096448	0.13093220076096448	0.13093220076096448	0.13093220076096448	0.13093220076096448	0.13093220076096448	0.13093220076096448	0.13093220076096448	0.13093220076096448	0.13093220076096448	0.13093220076096448	0.13093220076096448	0.13093220076096448	0.13093220076096448	0.13093220076096448	0.13093220076096448	0.13093220076096448	0.13093220076096448	0.13093220076096448	0.13093220076096448	0.13093220076096448	0.13093220076096448	0.13093220076096448	0.13093220076096448	0.13093220076096448
0.06616304426383145	0.10974765465757587	0.11800857314628577	0.1318859523171595	0.10243893618897784	0.10601589445413456	0.11888491265971254	0.10526990343815158	0.0862320942567021	0.09304561093274505	0.10464787041632488	0.10017830719776456	0.10864071621977087	0.10325647824684232	0.10761917202802626	0.11614449173155948	0.09780681612415786	0.14093262807207318	0.12647502467935443	0.10041825246437834	0.11315072957559419	0.09543485267636016	0.12194079873887041	0.1225750135502126	0.10871072660485451	0.1424428290995661	0.1390319075391019	0.1264125007137715	0.11094848505670608	0.10759335603261873	0.12329596411497744	0.11464088386624896	0.12957227385702438	0.1020499329472945	0.13209404681614065	0.097565497760061	0.12553536993354675	0.11155043384680387	0.11155043384680387	0.11155043384680387	0.11155043384680387	0.11155043384680387	0.11155043384680387	0.11155043384680387	0.11155043384680387	0.11155043384680387	0.11155043384680387	0.11155043384680387	0.11155043384680387	0.11155043384680387
0.17091522903943268	0.17132792100581554	0.11529856978667609	0.15840223896924344	0.14954090744937512	0.1658695396366858	0.15819560951761932	0.133331919817746	0.14809193410516838	0.13370756159841402	0.10412100621101267	0.19109727915760968	0.13344296096804237	0.1619192808809772	0.13210509805151222	0.13563565438411604	0.151848113852333	0.16536742512438196	0.15728344122778112	0.16191420560935357	0.17861940182164135	0.14557900826230483	0.20245969225326538	0.13753269594140446	0.1383781392389493	0.13091719568616375	0.18220361121973155	0.181390706577235	0.1615798444694949	0.13703848202656596	0.11848489692589528	0.12888650551224415	0.12368570121906972	0.12368570121906972	0.12368570121906972	0.12368570121906972	0.12368570121906972	0.12368570121906972	0.12368570121906972	0.12368570121906972	0.12368570121906972	0.12368570121906972	0.12368570121906972	0.12368570121906972	0.12368570121906972	0.12368570121906972	0.12368570121906972	0.12368570121906972	0.12368570121906972	0.12368570121906972
0.2090294294990123	0.22834202170337886	0.24541018834462003	0.23501141522639005	0.35437724609561216	0.21784358866005457	0.2754839976604855	0.2789839573337443	0.23420947676261109	0.21605836083908703	0.2521954859128348	0.29120406649106495	0.20605472706883787	0.2359112044377131	0.30893220085880396	0.29728203463447384	0.2738935501100912	0.35752381284008394	0.32168946499579604	0.3056164081696268	0.18577775209718297	0.26784390552077797	0.2598468051338522	0.2869205554727708	0.2218097776868211	0.3210088383294137	0.17520109543379841	0.31801969111237327	0.2066419147633023	0.2669451895666614	0.23345438660392023	0.27126765626388033	0.20241645179113688	0.24393765087586775	0.22317705133350232	0.22317705133350232	0.22317705133350232	0.22317705133350232	0.22317705133350232	0.22317705133350232	0.22317705133350232	0.22317705133350232	0.22317705133350232	0.22317705133350232	0.22317705133350232	0.22317705133350232	0.22317705133350232	0.22317705133350232	0.22317705133350232	0.22317705133350232
0.12673174925769637	0.12680953522293945	0.10999512657334962	0.14067209700832356	0.12383313023734002	0.13238453984406454	0.1410526536435979	0.1260783046078166	0.1682068090205904	0.14719348017502454	0.14988914357341365	0.10070169462211133	0.13635239718172937	0.10717322626920212	0.11701364578294861	0.1391844550052963	0.11330090862286112	0.15883429263176843	0.13333896288444488	0.11055832717396291	0.10738500216179575	0.1775069034050708	0.14244595278343328	0.14244595278343328	0.14244595278343328	0.14244595278343328	0.14244595278343328	0.14244595278343328	0.14244595278343328	0.14244595278343328	0.14244595278343328	0.14244595278343328	0.14244595278343328	0.14244595278343328	0.14244595278343328	0.14244595278343328	0.14244595278343328	0.14244595278343328	0.14244595278343328	0.14244595278343328	0.14244595278343328	0.14244595278343328	0.14244595278343328	0.14244595278343328	0.14244595278343328	0.14244595278343328	0.14244595278343328	0.14244595278343328	0.14244595278343328	0.14244595278343328
0.18959154319774638	0.17837826493885825	0.03821388917259468	0.15838070476182448	0.22159978614016496	0.2737322695306377	0.27656315458369174	0.21953073129496437	0.31824556995886605	0.24602660037445753	0.3179160180804166	0.24662276202726127	0.33214545095179526	0.2019458276301999	0.2672371756345341	0.3174561652388083	0.2775656646615682	0.30034638930871393	0.3097362589662202	0.38020692728446104	0.13423204507396538	0.3652074846390561	0.26487052605884326	0.31811291353027293	0.22095556282996873	0.2664627328724956	0.1874317840685629	0.2552260491206696	0.22291566689723272	0.2762399193628128	0.3546883627213101	0.3877072525483041	0.49118569240745263	0.26527604567613744	0.32659323630533815	0.2969737828078897	0.4063072933877474	0.27733711765269564	0.27826168444058896	0.2568544786674135	0.24624406941251367	0.2515492740399636	0.2515492740399636	0.2515492740399636	0.2515492740399636	0.2515492740399636	0.2515492740399636	0.2515492740399636	0.2515492740399636	0.2515492740399636
0.1297991495658918	0.1092536432267869	0.1156657970996255	0.13741670872638334	0.14617557768964098	0.09766669505278545	0.08835330350681767	0.14092504207784293	0.13934050823306557	0.15041118747998236	0.0915750364626342	0.13514406091486506	0.09009242296134407	0.1251935688502071	0.15854237009731595	0.10010694915529199	0.12533297385447306	0.11409148277461587	0.12181654932284476	0.09609416441077104	0.12245208776079358	0.16084277684613904	0.12907085050906497	0.10284392828965687	0.14852770171151014	0.12568581500058348	0.12568581500058348	0.12568581500058348	0.12568581500058348	0.12568581500058348	0.12568581500058348	0.12568581500058348	0.12568581500058348	0.12568581500058348	0.12568581500058348	0.12568581500058348	0.12568581500058348	0.12568581500058348	0.12568581500058348	0.12568581500058348	0.12568581500058348	0.12568581500058348	0.12568581500058348	0.12568581500058348	0.12568581500058348	0.12568581500058348	0.12568581500058348	0.12568581500058348	0.12568581500058348	0.12568581500058348
0.27726563555131817	0.24224822966551413	0.18810336218797213	0.2525383882572903	0.26757347070658094	0.19592708547138737	0.17466091570516612	0.26495331333470634	0.2661585669269192	0.23242880232366636	0.2653362551323975	0.2412275324655303	0.27225498294434025	0.2539955614074647	0.2811541315542539	0.21433354236240196	0.289089279129008	0.26708413285713956	0.2657646176660592	0.2659744313706174	0.27121967923294493	0.20888494441917885	0.18121306239383028	0.20248933859680351	0.21784633961430802	0.2216734094122077	0.23383812987334698	0.21809156877294278	0.2987306276373714	0.21603196672956707	0.25738129718346925	0.25738129718346925	0.25738129718346925	0.25738129718346925	0.25738129718346925	0.25738129718346925	0.25738129718346925	0.25738129718346925	0.25738129718346925	0.25738129718346925	0.25738129718346925	0.25738129718346925	0.25738129718346925	0.25738129718346925	0.25738129718346925	0.25738129718346925	0.25738129718346925	0.25738129718346925	0.25738129718346925	0.25738129718346925
0.07058334929121086	0.1076901394212904	0.1436793498998544	0.13402602489223828	0.1390183129762693	0.12211086128741118	0.13109343585607908	0.13694255496255453	0.1056211913415826	0.10780217238630567	0.13277347805333303	0.13856065165380685	0.1399307729697204	0.13046615728090322	0.14382767058848495	0.16693699830303751	0.127274032999141	0.15917735879990305	0.14322569589952203	0.14322569589952203	0.14322569589952203	0.14322569589952203	0.14322569589952203	0.14322569589952203	0.14322569589952203	0.14322569589952203	0.14322569589952203	0.14322569589952203	0.14322569589952203	0.14322569589952203	0.14322569589952203	0.14322569589952203	0.14322569589952203	0.14322569589952203	0.14322569589952203	0.14322569589952203	0.14322569589952203	0.14322569589952203	0.14322569589952203	0.14322569589952203	0.14322569589952203	0.14322569589952203	0.14322569589952203	0.14322569589952203	0.14322569589952203	0.14322569589952203	0.14322569589952203	0.14322569589952203	0.14322569589952203	0.14322569589952203
0.14462483050350927	0.14166335508697064	0.13684455805685541	0.14409473481941218	0.14973481194490035	0.16418581098840396	0.11330426317539234	0.14483893235123302	0.175883004747039	0.1336176440401106	0.1566635067667667	0.13214245872617633	0.164969251044362	0.15769925893179562	0.2099484414289681	0.17415932706696466	0.17481809928268321	0.14342357063555647	0.160197083359773	0.13917141669082744	0.12207557190683473	0.19484441229611568	0.14601800895001452	0.14482884350424619	0.15467587190339474	0.12863690547243078	0.14317700549557905	0.13783852664337662	0.13154452887203966	0.13469152775770812	0.13469152775770812	0.13469152775770812	0.13469152775770812	0.13469152775770812	0.13469152775770812	0.13469152775770812	0.13469152775770812	0.13469152775770812	0.13469152775770812	0.13469152775770812	0.13469152775770812	0.13469152775770812	0.13469152775770812	0.13469152775770812	0.13469152775770812	0.13469152775770812	0.13469152775770812	0.13469152775770812	0.13469152775770812	0.13469152775770812
0.11726141415154426	0.16810575721480878	0.17223378720933039	0.20649928431014333	0.15356470427963528	0.20075243849932578	0.19024428549768466	0.19729487590066008	0.08124178167596557	0.16677788228001175	0.17528242937443475	0.18388923965666557	0.17819207250335378	0.1738294392007653	0.19305510833987935	0.1425794313187249	0.15824734057639922	0.1655916581414929	0.16804240882800156	0.15562264352793367	0.13401241007483541	0.15827902212030287	0.14614571609756916	0.14614571609756916	0.14614571609756916	0.14614571609756916	0.14614571609756916	0.14614571609756916	0.14614571609756916	0.14614571609756916	0.14614571609756916	0.14614571609756916	0.14614571609756916	0.14614571609756916	0.14614571609756916	0.14614571609756916	0.14614571609756916	0.14614571609756916	0.14614571609756916	0.14614571609756916	0.14614571609756916	0.14614571609756916	0.14614571609756916	0.14614571609756916	0.14614571609756916	0.14614571609756916	0.14614571609756916	0.14614571609756916	0.14614571609756916	0.14614571609756916
0.11934686302523517	0.11901721125608705	0.09851680911246687	0.12785127819888248	0.13598502765819087	0.14861371325924747	0.1427994409627497	0.13991209605301186	0.13879551273137433	0.14956678207255486	0.13788283487989766	0.16382348765494298	0.12271403412599483	0.11903693305223247	0.12624747722206034	0.15125301831395682	0.1282568930158714	0.12487832858513596	0.13219238583256185	0.1284464029761179	0.12006695413357592	0.11216694138852434	0.11237029632312012	0.13330644720859722	0.14093294849832597	0.13613390786400847	0.13853342818116723	0.13853342818116723	0.13853342818116723	0.13853342818116723	0.13853342818116723	0.13853342818116723	0.13853342818116723	0.13853342818116723	0.13853342818116723	0.13853342818116723	0.13853342818116723	0.13853342818116723	0.13853342818116723	0.13853342818116723	0.13853342818116723	0.13853342818116723	0.13853342818116723	0.13853342818116723	0.13853342818116723	0.13853342818116723	0.13853342818116723	0.13853342818116723	0.13853342818116723	0.13853342818116723
0.12345161319684765	0.1491403909391328	0.14617579563268063	0.13086953531572132	0.14785486310851048	0.16475737485775566	0.13451519288917915	0.12136704969930374	0.16919004965729442	0.15961303923236803	0.16694031520823266	0.11793755651453944	0.1486261595147746	0.15621917644740163	0.1146077675020416	0.17154109748684948	0.15277752850255985	0.18479762845034323	0.1375396066774806	0.1663754563201707	0.17083593150642615	0.13769224463314772	0.17211651271125494	0.13866189098514356	0.15538920184819924	0.15538920184819924	0.15538920184819924	0.15538920184819924	0.15538920184819924	0.15538920184819924	0.15538920184819924	0.15538920184819924	0.15538920184819924	0.15538920184819924	0.15538920184819924	0.15538920184819924	0.15538920184819924	0.15538920184819924	0.15538920184819924	0.15538920184819924	0.15538920184819924	0.15538920184819924	0.15538920184819924	0.15538920184819924	0.15538920184819924	0.15538920184819924	0.15538920184819924	0.15538920184819924	0.15538920184819924	0.15538920184819924
0.12231149892532847	0.11609767500146312	0.15258376842175955	0.15629887884306742	0.12828733147587376	0.13809137643251027	0.11738762383099456	0.16071932905266118	0.16673466609093976	0.13038887020320883	0.1285836870287296	0.1379469054325366	0.1326514530410484	0.13431854707696442	0.12832928129373503	0.14585572988384563	0.15534706494897582	0.14142830151624103	0.14419987852309868	0.1258075236028193	0.12587004644172986	0.11853778448383377	0.16174247447111115	0.1217760544334264	0.14175926445226877	0.14175926445226877	0.14175926445226877	0.14175926445226877	0.14175926445226877	0.14175926445226877	0.14175926445226877	0.14175926445226877	0.14175926445226877	0.14175926445226877	0.14175926445226877	0.14175926445226877	0.14175926445226877	0.14175926445226877	0.14175926445226877	0.14175926445226877	0.14175926445226877	0.14175926445226877	0.14175926445226877	0.14175926445226877	0.14175926445226877	0.14175926445226877	0.14175926445226877	0.14175926445226877	0.14175926445226877	0.14175926445226877
0.08214624225639242	0.07545392594569736	0.09135600400880539	0.10319530556761025	0.12000742601930399	0.16132632814022396	0.12680660977490557	0.13587414642954987	0.12204289362186765	0.15851620569232774	0.11052662589949046	0.0941110322193714	0.10335135241273938	0.12171046669792933	0.1273776816117038	0.15131100613840223	0.10793271457207003	0.09680183465992397	0.1401359893219969	0.11876222425737908	0.13378043286897642	0.11183343582652827	0.12236120247590505	0.11709731915121666	0.11709731915121666	0.11709731915121666	0.11709731915121666	0.11709731915121666	0.11709731915121666	0.11709731915121666	0.11709731915121666	0.11709731915121666	0.11709731915121666	0.11709731915121666	0.11709731915121666	0.11709731915121666	0.11709731915121666	0.11709731915121666	0.11709731915121666	0.11709731915121666	0.11709731915121666	0.11709731915121666	0.11709731915121666	0.11709731915121666	0.11709731915121666	0.11709731915121666	0.11709731915121666	0.11709731915121666	0.11709731915121666	0.11709731915121666
0.10688549889449911	0.10180438842489362	0.11931113969553736	0.14193585878324647	0.12589635687871936	0.11003619885018626	0.10059236279590701	0.14530883138404352	0.1005966654552837	0.1152399701101244	0.12328632384442238	0.12035417575872918	0.09479209708590507	0.15294082497161987	0.11004742559338013	0.11628110172629741	0.15290566768967156	0.16253216324011785	0.13426674094657973	0.10273581677413182	0.10043101231559501	0.10202659297950002	0.09222353974504434	0.13178886205737053	0.11200620090120743	0.11200620090120743	0.11200620090120743	0.11200620090120743	0.11200620090120743	0.11200620090120743	0.11200620090120743	0.11200620090120743	0.11200620090120743	0.11200620090120743	0.11200620090120743	0.11200620090120743	0.11200620090120743	0.11200620090120743	0.11200620090120743	0.11200620090120743	0.11200620090120743	0.11200620090120743	0.11200620090120743	0.11200620090120743	0.11200620090120743	0.11200620090120743	0.11200620090120743	0.11200620090120743	0.11200620090120743	0.11200620090120743
0.11057913726995622	0.10419492932231429	0.09772982872360027	0.09624867528966241	0.11974436893051794	0.1113362428845774	0.13590671040247143	0.10472932006825143	0.0597225316993169	0.10159572632227941	0.09429276102423009	0.08724213697735067	0.12282475745657188	0.07198583789487596	0.0968380800331791	0.08605869672763822	0.11823874729946117	0.09471636862942538	0.07598732097349885	0.10333533952118926	0.11145202147620055	0.10870660063834063	0.10303556691658655	0.09671462097227114	0.09069389549381815	0.08950061852490324	0.09952511624532927	0.09661734416787958	0.10665891080978039	0.07637186754875361	0.091515389179267	0.091515389179267	0.091515389179267	0.091515389179267	0.091515389179267	0.091515389179267	0.091515389179267	0.091515389179267	0.091515389179267	0.091515389179267	0.091515389179267	0.091515389179267	0.091515389179267	0.091515389179267	0.091515389179267	0.091515389179267	0.091515389179267	0.091515389179267	0.091515389179267	0.091515389179267
0.0835827102668196	0.11392652618179973	0.07422699914124319	0.08610485106423742	0.07879355325396606	0.0773857956671866	0.08473474238082068	0.09023825447591186	0.09126414711915784	0.10788810838971849	0.1028715244371345	0.09513017126045527	0.09667150668275212	0.06520352517102787	0.06680580555723191	0.07938067406107584	0.09096745153446083	0.0742348806627364	0.08067558337929892	0.09001981029368288	0.0863199478897146	0.1033403975874341	0.07470195550015549	0.08910522422028408	0.09484164557679231	0.08460115381524975	0.08412050002479207	0.08142031889470551	0.08506809142055759	0.0700797778771638	0.0860279927431765	0.07805388531017016	0.07805388531017016	0.07805388531017016	0.07805388531017016	0.07805388531017016	0.07805388531017016	0.07805388531017016	0.07805388531017016	0.07805388531017016	0.07805388531017016	0.07805388531017016	0.07805388531017016	0.07805388531017016	0.07805388531017016	0.07805388531017016	0.07805388531017016	0.07805388531017016	0.07805388531017016	0.07805388531017016
0.11109871601025015	0.10730058654648796	0.11120310713342738	0.11819460403622625	0.1343580008429768	0.14810199364974802	0.14386552266626376	0.14365300013042825	0.14997112667594167	0.13513352406772405	0.12210050347955326	0.11282501042364752	0.14549750487699342	0.1272427278164092	0.11887481577029624	0.11448191754245254	0.10580200899327667	0.11162793343504124	0.102298044260944	0.11241711265288881	0.120541239317208	0.1371678097064735	0.1280517411231236	0.12585871325218173	0.13508524598500746	0.1311899743980757	0.1540362979980523	0.09302002418014596	0.12747489747987786	0.0987703704552277	0.11312263396755279	0.11312263396755279	0.11312263396755279	0.11312263396755279	0.11312263396755279	0.11312263396755279	0.11312263396755279	0.11312263396755279	0.11312263396755279	0.11312263396755279	0.11312263396755279	0.11312263396755279	0.11312263396755279	0.11312263396755279	0.11312263396755279	0.11312263396755279	0.11312263396755279	0.11312263396755279	0.11312263396755279	0.11312263396755279
0.09613506670154076	0.10373018648668729	0.1215892914185945	0.0882473810147016	0.11186533748246763	0.08838748057247027	0.06015860322982879	0.07648177234602738	0.08939277882565316	0.09801432380664162	0.09708653869685213	0.10604989221091753	0.09668894979359384	0.1035231065354043	0.10907672595535994	0.10666392532155426	0.0985600083049189	0.13389876944822368	0.08064447174434745	0.10758799507215329	0.09411623340825039	0.09411623340825039	0.09411623340825039	0.09411623340825039	0.09411623340825039	0.09411623340825039	0.09411623340825039	0.09411623340825039	0.09411623340825039	0.09411623340825039	0.09411623340825039	0.09411623340825039	0.09411623340825039	0.09411623340825039	0.09411623340825039	0.09411623340825039	0.09411623340825039	0.09411623340825039	0.09411623340825039	0.09411623340825039	0.09411623340825039	0.09411623340825039	0.09411623340825039	0.09411623340825039	0.09411623340825039	0.09411623340825039	0.09411623340825039	0.09411623340825039	0.09411623340825039	0.09411623340825039
0.0978714823849942	0.11920444884145334	0.11698528406982628	0.08653984674228946	0.09417239502906086	0.09542691218824614	0.15908667740155202	0.1286120521761832	0.10473365196466956	0.13568435746094357	0.1408546179801395	0.11170562808610424	0.1182864740544767	0.1309215648883862	0.1161065524452015	0.11924977415501091	0.1267537300789766	0.12187398933151505	0.12746260375662388	0.16103241979251434	0.12281846539147966	0.12468227342702691	0.11446239512060509	0.1064516341325148	0.11272460622433293	0.11436634757583895	0.1369828607217084	0.12567460414877366	0.12567460414877366	0.12567460414877366	0.12567460414877366	0.12567460414877366	0.12567460414877366	0.12567460414877366	0.12567460414877366	0.12567460414877366	0.12567460414877366	0.12567460414877366	0.12567460414877366	0.12567460414877366	0.12567460414877366	0.12567460414877366	0.12567460414877366	0.12567460414877366	0.12567460414877366	0.12567460414877366	0.12567460414877366	0.12567460414877366	0.12567460414877366	0.12567460414877366
0.06994772810741774	0.08741943404206577	0.0892957916856032	0.0884112864850576	0.09205988513198451	0.08067251478057147	0.08045309099387529	0.06583328802839611	0.07397978644011385	0.07576184763035286	0.08863286189843768	0.08374568699481645	0.08844611934905622	0.09348014962239835	0.07920001094399759	0.09232196842735199	0.08155413766073842	0.07874658739811127	0.07405128317371064	0.0732370596328372	0.08255432330192947	0.09465307011580222	0.09427045605309294	0.08794362659029413	0.12075880884280717	0.0788737781605955	0.0850345595954588	0.08542659122806186	0.1271236363475457	0.09060392539446216	0.06649735559613479	0.07258931691890652	0.06954333625752065	0.06954333625752065	0.06954333625752065	0.06954333625752065	0.06954333625752065	0.06954333625752065	0.06954333625752065	0.06954333625752065	0.06954333625752065	0.06954333625752065	0.06954333625752065	0.06954333625752065	0.06954333625752065	0.06954333625752065	0.06954333625752065	0.06954333625752065	0.06954333625752065	0.06954333625752065
0.2926693054041955	0.4212346965626616	0.2578072068949674	0.06823880616159995	0.21085191989575794	0.2861906677601125	0.3211748340792838	0.08819537790625129	0.030856556570551717	0.0033352823803202794	0.21626906035939444	0.3257236678402882	0.2338624101650964	0.3751524844048509	0.3170574810829978	0.34610498274392437	0.34610498274392437	0.34610498274392437	0.34610498274392437	0.34610498274392437	0.34610498274392437	0.34610498274392437	0.34610498274392437	0.34610498274392437	0.34610498274392437	0.34610498274392437	0.34610498274392437	0.34610498274392437	0.34610498274392437	0.34610498274392437	0.34610498274392437	0.34610498274392437	0.34610498274392437	0.34610498274392437	0.34610498274392437	0.34610498274392437	0.34610498274392437	0.34610498274392437	0.34610498274392437	0.34610498274392437	0.34610498274392437	0.34610498274392437	0.34610498274392437	0.34610498274392437	0.34610498274392437	0.34610498274392437	0.34610498274392437	0.34610498274392437	0.34610498274392437	0.34610498274392437
0.06953443209889654	0.0617364570271797	0.09318887617303616	0.09640710779182478	0.09713999594790503	0.080299385265168	0.09169071221211537	0.10147300886678201	0.1026471031372809	0.10325508647685783	0.07348566626329125	0.06483025908678357	0.08414824244890338	0.08847539572598961	0.08868258395745762	0.11741219334684506	0.10081038868287623	0.0994753541603661	0.0944028313450571	0.0980583577083731	0.08717297579088241	0.0941034137623339	0.1110032999900732	0.09939634717164983	0.10519982358086152	0.10519982358086152	0.10519982358086152	0.10519982358086152	0.10519982358086152	0.10519982358086152	0.10519982358086152	0.10519982358086152	0.10519982358086152	0.10519982358086152	0.10519982358086152	0.10519982358086152	0.10519982358086152	0.10519982358086152	0.10519982358086152	0.10519982358086152	0.10519982358086152	0.10519982358086152	0.10519982358086152	0.10519982358086152	0.10519982358086152	0.10519982358086152	0.10519982358086152	0.10519982358086152	0.10519982358086152	0.10519982358086152
0.07880688344579218	0.11889521867051164	0.12925075705725053	0.1959516815664699	0.16358999903602134	0.13013154859512754	0.13468600047231094	0.12887623805735957	0.19016961231332716	0.1330558805362919	0.15712573998662638	0.19884775936280513	0.20293368707582235	0.11155253528549015	0.13136654389919844	0.09732423191200076	0.19334664847199576	0.20998090211183607	0.1468873547106431	0.14757004677686122	0.1946206852095086	0.12781195186624403	0.16917162708152	0.17342746115128127	0.17129954411640064	0.17129954411640064	0.17129954411640064	0.17129954411640064	0.17129954411640064	0.17129954411640064	0.17129954411640064	0.17129954411640064	0.17129954411640064	0.17129954411640064	0.17129954411640064	0.17129954411640064	0.17129954411640064	0.17129954411640064	0.17129954411640064	0.17129954411640064	0.17129954411640064	0.17129954411640064	0.17129954411640064	0.17129954411640064	0.17129954411640064	0.17129954411640064	0.17129954411640064	0.17129954411640064	0.17129954411640064	0.17129954411640064
0.12230543627493003	0.13848789516460913	0.15992761879373854	0.16268119294645503	0.18223073187838124	0.18030886147231787	0.14531113303789664	0.13902784010740285	0.14866836410653875	0.1782363428843931	0.11986408019181638	0.17274399366349835	0.1980864665409716	0.14849787398474895	0.15793580720833117	0.151667345570838	0.1501161095121712	0.15266039108077928	0.18049324020619076	0.1717354827062578	0.15925248870687936	0.13355308665161977	0.15772706426769534	0.11157612661792007	0.1692980207387009	0.17488105460597947	0.1762917304013727	0.15103203579473387	0.18546493028807282	0.15321501056762465	0.16933997042784873	0.16933997042784873	0.16933997042784873	0.16933997042784873	0.16933997042784873	0.16933997042784873	0.16933997042784873	0.16933997042784873	0.16933997042784873	0.16933997042784873	0.16933997042784873	0.16933997042784873	0.16933997042784873	0.16933997042784873	0.16933997042784873	0.16933997042784873	0.16933997042784873	0.16933997042784873	0.16933997042784873	0.16933997042784873
0.049379682221853766	0.10340833903744431	0.08187463945113305	0.07381175488676904	0.07764793351353123	0.07230973040228031	0.09470384793493065	0.09431492867252768	0.09307387909252249	0.08597464944093562	0.08286477522239151	0.11827509389176251	0.08041597554546237	0.09934553471861243	0.09934553471861243	0.09934553471861243	0.09934553471861243	0.09934553471861243	0.09934553471861243	0.09934553471861243	0.09934553471861243	0.09934553471861243	0.09934553471861243	0.09934553471861243	0.09934553471861243	0.09934553471861243	0.09934553471861243	0.09934553471861243	0.09934553471861243	0.09934553471861243	0.09934553471861243	0.09934553471861243	0.09934553471861243	0.09934553471861243	0.09934553471861243	0.09934553471861243	0.09934553471861243	0.09934553471861243	0.09934553471861243	0.09934553471861243	0.09934553471861243	0.09934553471861243	0.09934553471861243	0.09934553471861243	0.09934553471861243	0.09934553471861243	0.09934553471861243	0.09934553471861243	0.09934553471861243	0.09934553471861243
0.1805559994153239	0.14326719940669272	0.1335018949996159	0.1428285522846951	0.14392099643517575	0.14419421616146574	0.1349231048479337	0.14401245443562685	0.1776860412914407	0.1946454475422562	0.12427482535219113	0.14419142009528413	0.13269946936073662	0.17923789677815716	0.16116787438329291	0.14960527593133874	0.16995823192973197	0.16990746392772665	0.13580685316715177	0.20204966199916727	0.16170778885741594	0.18455986614220554	0.14755997247858055	0.17324087448732559	0.17409661054867714	0.17366874251800135	0.17366874251800135	0.17366874251800135	0.17366874251800135	0.17366874251800135	0.17366874251800135	0.17366874251800135	0.17366874251800135	0.17366874251800135	0.17366874251800135	0.17366874251800135	0.17366874251800135	0.17366874251800135	0.17366874251800135	0.17366874251800135	0.17366874251800135	0.17366874251800135	0.17366874251800135	0.17366874251800135	0.17366874251800135	0.17366874251800135	0.17366874251800135	0.17366874251800135	0.17366874251800135	0.17366874251800135
0.06912413256018139	0.1211933949841591	0.08784450865988144	0.07584889114888287	0.07145744775996041	0.08243651615100972	0.10727001747593863	0.09504922887490123	0.0765495914037248	0.08978900140137362	0.11928049465722754	0.1085913657245797	0.09198382992723217	0.10885327711948337	0.103153463174883	0.11958872249020276	0.1083492372208161	0.11934796690377028	0.07874284256819344	0.13206338331812445	0.09028237857134033	0.12105500665260711	0.10959729801272591	0.10528188784336101	0.10357015410014266	0.17121660485304158	0.1373933794765921	0.1373933794765921	0.1373933794765921	0.1373933794765921	0.1373933794765921	0.1373933794765921	0.1373933794765921	0.1373933794765921	0.1373933794765921	0.1373933794765921	0.1373933794765921	0.1373933794765921	0.1373933794765921	0.1373933794765921	0.1373933794765921	0.1373933794765921	0.1373933794765921	0.1373933794765921	0.1373933794765921	0.1373933794765921	0.1373933794765921	0.1373933794765921	0.1373933794765921	0.1373933794765921
0.13415083358269503	0.00578657892358019	0.10521808600717382	0.12673170194398592	0.209392858849733	0.11804035086109119	0.191742216798334	0.1264086009737229	0.004146845380265521	0.14058176713470216	0.19441779075502846	0.17117352572600222	0.1453042394566589	0.14935561053703694	0.02858831943188702	0.166399029889024	0.012299523723550145	0.09811447679605763	0.1425384082860621	0.16878951891009422	0.06548160366473416	0.13417591981387636	0.1319566702393146	0.15927864220980995	0.09347740664913012	0.1466985287385417	0.12008796769383591	0.12008796769383591	0.12008796769383591	0.12008796769383591	0.12008796769383591	0.12008796769383591	0.12008796769383591	0.12008796769383591	0.12008796769383591	0.12008796769383591	0.12008796769383591	0.12008796769383591	0.12008796769383591	0.12008796769383591	0.12008796769383591	0.12008796769383591	0.12008796769383591	0.12008796769383591	0.12008796769383591	0.12008796769383591	0.12008796769383591	0.12008796769383591	0.12008796769383591	0.12008796769383591
0.06349000385305983	0.07576681570775329	0.07715832884798399	0.06347503364994447	0.07593667860919834	0.06267421661253457	0.06691269393528848	0.05177454259638498	0.07778456332454815	0.06297807753812719	0.06284718970206576	0.07942827385667628	0.06766561538368446	0.08712100218371976	0.060033635550348595	0.06602570135614068	0.08871413329993014	0.06091535782272539	0.07822455529471954	0.09029116196965929	0.057896545769643	0.07802901508818479	0.0767927772901071	0.06682608160539512	0.07301943914419523	0.09074981223261	0.08188462568840262	0.08188462568840262	0.08188462568840262	0.08188462568840262	0.08188462568840262	0.08188462568840262	0.08188462568840262	0.08188462568840262	0.08188462568840262	0.08188462568840262	0.08188462568840262	0.08188462568840262	0.08188462568840262	0.08188462568840262	0.08188462568840262	0.08188462568840262	0.08188462568840262	0.08188462568840262	0.08188462568840262	0.08188462568840262	0.08188462568840262	0.08188462568840262	0.08188462568840262	0.08188462568840262
0.09593800160979203	0.1120953533027193	0.12324734118958579	0.06825747218644693	0.1257831806380288	0.0913299304103602	0.10730870941015958	0.13406537519519085	0.12258676086106099	0.1285623833408848	0.1026510893611886	0.11895612023506719	0.11249856223654839	0.09914885329136455	0.11614005293485732	0.10631038925437741	0.09229046684281125	0.11722430851487012	0.1317183040933912	0.09884192423770073	0.14617103280668617	0.11628984669937298	0.14135472304970956	0.11981687984365573	0.14761709262623846	0.1337169862349471	0.1337169862349471	0.1337169862349471	0.1337169862349471	0.1337169862349471	0.1337169862349471	0.1337169862349471	0.1337169862349471	0.1337169862349471	0.1337169862349471	0.1337169862349471	0.1337169862349471	0.1337169862349471	0.1337169862349471	0.1337169862349471	0.1337169862349471	0.1337169862349471	0.1337169862349471	0.1337169862349471	0.1337169862349471	0.1337169862349471	0.1337169862349471	0.1337169862349471	0.1337169862349471	0.1337169862349471
0.1168159673630576	0.15960604094871042	0.14456333119024906	0.2110284133822275	0.1819706611378316	0.15175635771086096	0.1751275016031307	0.18067183893208683	0.19586798786106752	0.14409214303774465	0.14604732505516327	0.17389231786667927	0.16245439473272477	0.16697734534812164	0.15875220224959014	0.16293472215742755	0.1757972845030152	0.1318810032047266	0.12212463274097113	0.14278057986316503	0.1838253788278316	0.15287676785166612	0.1651565156151983	0.17042359892125283	0.14937122438157957	0.1598974116514162	0.1598974116514162	0.1598974116514162	0.1598974116514162	0.1598974116514162	0.1598974116514162	0.1598974116514162	0.1598974116514162	0.1598974116514162	0.1598974116514162	0.1598974116514162	0.1598974116514162	0.1598974116514162	0.1598974116514162	0.1598974116514162	0.1598974116514162	0.1598974116514162	0.1598974116514162	0.1598974116514162	0.1598974116514162	0.1598974116514162	0.1598974116514162	0.1598974116514162	0.1598974116514162	0.1598974116514162
0.0741661657537084	0.09538223825662895	0.09623166590605253	0.07313166112185766	0.08120906268178253	0.08135264525480676	0.07248639057950156	0.06590309579391405	0.09224020986988157	0.07899011355660113	0.07822961655343011	0.07479603594177091	0.0819277454186566	0.0770291687168713	0.05424982560476218	0.06858126212045189	0.1084109967601906	0.07920515873355091	0.08617413035051655	0.08151402247721579	0.09819974624987284	0.08454351070651447	0.1086704172462588	0.07015934836368495	0.08282277840340876	0.07649106338354686	0.07649106338354686	0.07649106338354686	0.07649106338354686	0.07649106338354686	0.07649106338354686	0.07649106338354686	0.07649106338354686	0.07649106338354686	0.07649106338354686	0.07649106338354686	0.07649106338354686	0.07649106338354686	0.07649106338354686	0.07649106338354686	0.07649106338354686	0.07649106338354686	0.07649106338354686	0.07649106338354686	0.07649106338354686	0.07649106338354686	0.07649106338354686	0.07649106338354686	0.07649106338354686	0.07649106338354686
0.11601925154348648	0.17383631385713363	0.12127692849212914	0.1371797695280565	0.16547012784024567	0.12023136568117111	0.1623235256826929	0.16029719647554333	0.13882296585043	0.11053256558144259	0.15262567301923619	0.1098823231027954	0.1489623132213239	0.17131991635587487	0.14092749842280006	0.1351246642438646	0.1549685056766091	0.1462308897863566	0.17531180000230703	0.27710695090282195	0.2262093754525645	0.2262093754525645	0.2262093754525645	0.2262093754525645	0.2262093754525645	0.2262093754525645	0.2262093754525645	0.2262093754525645	0.2262093754525645	0.2262093754525645	0.2262093754525645	0.2262093754525645	0.2262093754525645	0.2262093754525645	0.2262093754525645	0.2262093754525645	0.2262093754525645	0.2262093754525645	0.2262093754525645	0.2262093754525645	0.2262093754525645	0.2262093754525645	0.2262093754525645	0.2262093754525645	0.2262093754525645	0.2262093754525645	0.2262093754525645	0.2262093754525645	0.2262093754525645	0.2262093754525645
0.043655665082829406	0.06703917933529822	0.06057267683060468	0.06772884822496493	0.06754963106118833	0.08405480734634797	0.0832275170695173	0.0693591276656829	0.07903683830636128	0.0735095814006163	0.07028351490972615	0.07865685992785297	0.0684479372397224	0.08140058085391691	0.08229662928139607	0.07497657902952118	0.08867457304884271	0.07463228683458949	0.06504042920165329	0.07018173476486841	0.06761108198326085	0.06761108198326085	0.06761108198326085	0.06761108198326085	0.06761108198326085	0.06761108198326085	0.06761108198326085	0.06761108198326085	0.06761108198326085	0.06761108198326085	0.06761108198326085	0.06761108198326085	0.06761108198326085	0.06761108198326085	0.06761108198326085	0.06761108198326085	0.06761108198326085	0.06761108198326085	0.06761108198326085	0.06761108198326085	0.06761108198326085	0.06761108198326085	0.06761108198326085	0.06761108198326085	0.06761108198326085	0.06761108198326085	0.06761108198326085	0.06761108198326085	0.06761108198326085	0.06761108198326085
0.22194337372976478	0.1261825016060653	0.14452800668099158	0.13911974332902868	0.17193096110468234	0.21340443999675535	0.22624146869549494	0.3522777081141006	0.262444171648602	0.21100730897179254	0.254939254028916	0.31709524639184516	0.23218183759583486	0.19758290329895625	0.2174033436169387	0.3307059423775795	0.1948069606155758	0.1922460052461819	0.22811564865277573	0.1828739993676989	0.15896066060479966	0.18165843228558262	0.17355033518299864	0.1369785605773921	0.18946296548539704	0.22101841139425055	0.2235214529092957	0.22226993215177313	0.22226993215177313	0.22226993215177313	0.22226993215177313	0.22226993215177313	0.22226993215177313	0.22226993215177313	0.22226993215177313	0.22226993215177313	0.22226993215177313	0.22226993215177313	0.22226993215177313	0.22226993215177313	0.22226993215177313	0.22226993215177313	0.22226993215177313	0.22226993215177313	0.22226993215177313	0.22226993215177313	0.22226993215177313	0.22226993215177313	0.22226993215177313	0.22226993215177313
0.15309673802956514	0.1791318041296883	0.170751632532528	0.22886820195828592	0.151421480668441	0.16115608658434674	0.17972205355777585	0.1327216508576556	0.1525268848249371	0.16570122817389069	0.1704401902083202	0.16674062837733025	0.19179788935329858	0.2099455748506015	0.1621079271215186	0.20806662320433264	0.1735029894532572	0.1771160275674251	0.18850513970382332	0.1878097301884598	0.24005628043007854	0.15867500146766894	0.17517432727886215	0.2645968453896772	0.2198855863342697	0.2198855863342697	0.2198855863342697	0.2198855863342697	0.2198855863342697	0.2198855863342697	0.2198855863342697	0.2198855863342697	0.2198855863342697	0.2198855863342697	0.2198855863342697	0.2198855863342697	0.2198855863342697	0.2198855863342697	0.2198855863342697	0.2198855863342697	0.2198855863342697	0.2198855863342697	0.2198855863342697	0.2198855863342697	0.2198855863342697	0.2198855863342697	0.2198855863342697	0.2198855863342697	0.2198855863342697	0.2198855863342697
0.12735539253138659	0.17896933957672895	0.22160104864206406	0.12463134111783246	0.13674724289688803	0.13470219300962208	0.14427710151641507	0.14636801032165883	0.10669225971428888	0.13917890349079434	0.13288029189362027	0.12707564358488446	0.14904226545606447	0.16922220129465088	0.15585549856954692	0.10568762214513448	0.13304639550213904	0.1532517574852049	0.15959810024622967	0.14037639134934787	0.12310332534671264	0.1425613442436552	0.1301112207994397	0.1292466439584866	0.1725031416217544	0.2567905236749293	0.21464683264834183	0.21464683264834183	0.21464683264834183	0.21464683264834183	0.21464683264834183	0.21464683264834183	0.21464683264834183	0.21464683264834183	0.21464683264834183	0.21464683264834183	0.21464683264834183	0.21464683264834183	0.21464683264834183	0.21464683264834183	0.21464683264834183	0.21464683264834183	0.21464683264834183	0.21464683264834183	0.21464683264834183	0.21464683264834183	0.21464683264834183	0.21464683264834183	0.21464683264834183	0.21464683264834183
0.218856874981746	0.09088067097548173	0.15546689227666885	0.19198706015167127	0.16337764507218228	0.1900407086274395	0.22494970173397358	0.28390029433989816	0.2855879569080685	0.1858325895699541	0.24814735177843178	0.28435548704031643	0.2560356130261135	0.19918783081708694	0.27845708063570157	0.2618622368625738	0.23085245258924492	0.21254244195673125	0.1458743228172073	0.17886227509946548	0.20387987872462338	0.2279915890944623	0.21382499215455772	0.22090829062451003	0.22090829062451003	0.22090829062451003	0.22090829062451003	0.22090829062451003	0.22090829062451003	0.22090829062451003	0.22090829062451003	0.22090829062451003	0.22090829062451003	0.22090829062451003	0.22090829062451003	0.22090829062451003	0.22090829062451003	0.22090829062451003	0.22090829062451003	0.22090829062451003	0.22090829062451003	0.22090829062451003	0.22090829062451003	0.22090829062451003	0.22090829062451003	0.22090829062451003	0.22090829062451003	0.22090829062451003	0.22090829062451003	0.22090829062451003
0.09804603632468525	0.11140128068726464	0.15890854235031485	0.12361173793624183	0.1679459388509026	0.1062588605359031	0.12265241712856223	0.1322948070556446	0.13132119952744514	0.08890335475775786	0.08485614363667185	0.1433916758938285	0.12598979148778955	0.09471797410357363	0.10531732975584934	0.12241555586515217	0.1188010559537847	0.15352588725314406	0.10355492334078725	0.12393265756248936	0.10662010522928927	0.11527638139588932	0.11527638139588932	0.11527638139588932	0.11527638139588932	0.11527638139588932	0.11527638139588932	0.11527638139588932	0.11527638139588932	0.11527638139588932	0.11527638139588932	0.11527638139588932	0.11527638139588932	0.11527638139588932	0.11527638139588932	0.11527638139588932	0.11527638139588932	0.11527638139588932	0.11527638139588932	0.11527638139588932	0.11527638139588932	0.11527638139588932	0.11527638139588932	0.11527638139588932	0.11527638139588932	0.11527638139588932	0.11527638139588932	0.11527638139588932	0.11527638139588932	0.11527638139588932
0.08461118160475532	0.10990618949093178	0.09416344714428568	0.115639191785172	0.10120967755953404	0.11775126421834244	0.12025851934312562	0.12316656836374404	0.11153133759329052	0.10095906181519179	0.10582721395985834	0.10746534605328079	0.10632673742539751	0.11300001745458106	0.1049192738617997	0.10429755763231197	0.1235224254521603	0.1149742493080777	0.11611464230226787	0.09361389773464575	0.10580732409064687	0.10337479681378034	0.11023714557578133	0.12285724264974786	0.10793686619612512	0.08732494375253416	0.09597530910241112	0.11673265708570232	0.11874726760444801	0.10162570579990308	0.096681061030202	0.12236796339527801	0.1647453598175943	0.14355666160643618	0.14355666160643618	0.14355666160643618	0.14355666160643618	0.14355666160643618	0.14355666160643618	0.14355666160643618	0.14355666160643618	0.14355666160643618	0.14355666160643618	0.14355666160643618	0.14355666160643618	0.14355666160643618	0.14355666160643618	0.14355666160643618	0.14355666160643618	0.14355666160643618
0.10483603426044058	0.10342995949262253	0.09584031711466283	0.09101545583987587	0.11502898959355781	0.11483973734457086	0.08876488850450125	0.10160132921986881	0.09775955047604133	0.0854622355496841	0.10482593044521925	0.06780684738297792	0.09714650042714573	0.08986624016532742	0.11381275531161372	0.10322203418276195	0.11738054363142794	0.10669643419627507	0.12398706802489114	0.10096299508115873	0.10094985356763118	0.10633742555613507	0.11058617395613547	0.11418647916145921	0.10283301940128295	0.11407764890749376	0.11210241248421317	0.09481749240805647	0.11174614588197417	0.11850283181005303	0.12160877848838432	0.10831905249894193	0.07463314472822165	0.09147609861358179	0.09147609861358179	0.09147609861358179	0.09147609861358179	0.09147609861358179	0.09147609861358179	0.09147609861358179	0.09147609861358179	0.09147609861358179	0.09147609861358179	0.09147609861358179	0.09147609861358179	0.09147609861358179	0.09147609861358179	0.09147609861358179	0.09147609861358179	0.09147609861358179
0.1254003679850655	0.16837353112373823	0.12323591092156926	0.13624154469476557	0.11594799277650826	0.12477928948108145	0.14976759688343283	0.1336418765208511	0.13720818647426616	0.133419897913458	0.12220167013900501	0.10939880445385693	0.14598854296216446	0.10246416385879699	0.12584242187027359	0.10594618394498	0.11050347703209108	0.1580949907003936	0.14682756630312657	0.13963844688687868	0.14258805249557938	0.14111324969122901	0.14111324969122901	0.14111324969122901	0.14111324969122901	0.14111324969122901	0.14111324969122901	0.14111324969122901	0.14111324969122901	0.14111324969122901	0.14111324969122901	0.14111324969122901	0.14111324969122901	0.14111324969122901	0.14111324969122901	0.14111324969122901	0.14111324969122901	0.14111324969122901	0.14111324969122901	0.14111324969122901	0.14111324969122901	0.14111324969122901	0.14111324969122901	0.14111324969122901	0.14111324969122901	0.14111324969122901	0.14111324969122901	0.14111324969122901	0.14111324969122901	0.14111324969122901
0.07433463086782664	0.09489284625092366	0.09501829044080905	0.11364041890915898	0.071388302433747	0.08214486220179924	0.0836924280377169	0.10096383422694256	0.10094606301817156	0.0907694545385847	0.08256278738635256	0.10814854302850543	0.062082344760305525	0.08743282492746002	0.09312029410552311	0.11347295996355877	0.07962582048502963	0.07390568275780383	0.09773947894375054	0.07484774165809376	0.09482059806625154	0.1319139059279979	0.08691188048517813	0.0884104322258536	0.08766115635551587	0.08766115635551587	0.08766115635551587	0.08766115635551587	0.08766115635551587	0.08766115635551587	0.08766115635551587	0.08766115635551587	0.08766115635551587	0.08766115635551587	0.08766115635551587	0.08766115635551587	0.08766115635551587	0.08766115635551587	0.08766115635551587	0.08766115635551587	0.08766115635551587	0.08766115635551587	0.08766115635551587	0.08766115635551587	0.08766115635551587	0.08766115635551587	0.08766115635551587	0.08766115635551587	0.08766115635551587	0.08766115635551587
0.1034989813955479	0.15005089462511348	0.12678581654541415	0.13320223257610053	0.12698938080502795	0.1190730326658508	0.09996892841938818	0.09423970887948317	0.12688341128248196	0.12346891805457294	0.13419735867848748	0.16091868219910155	0.15772046476972573	0.23642950470890214	0.12061085869270309	0.16412406540872043	0.1706501030704153	0.13462548006184538	0.14041934433661707	0.13578874116177553	0.10608321710856235	0.1472653707553563	0.1668466892570474	0.13735757950754662	0.12437490027570229	0.2092109820792828	0.16679294117749252	0.16679294117749252	0.16679294117749252	0.16679294117749252	0.16679294117749252	0.16679294117749252	0.16679294117749252	0.16679294117749252	0.16679294117749252	0.16679294117749252	0.16679294117749252	0.16679294117749252	0.16679294117749252	0.16679294117749252	0.16679294117749252	0.16679294117749252	0.16679294117749252	0.16679294117749252	0.16679294117749252	0.16679294117749252	0.16679294117749252	0.16679294117749252	0.16679294117749252	0.16679294117749252
0.09050986483856954	0.08658388638939397	0.11467388009660677	0.06686929808944288	0.07904179922910329	0.08409083103763847	0.0937958343172106	0.07613916600258766	0.07880282164347342	0.07879988709707024	0.10779529098037584	0.09078557251503291	0.08444647381673723	0.10727073222626013	0.09274399456328279	0.09630994428367118	0.09878840884669335	0.10398397620598927	0.082539366597615	0.08434255071277244	0.08344095865519371	0.08344095865519371	0.08344095865519371	0.08344095865519371	0.08344095865519371	0.08344095865519371	0.08344095865519371	0.08344095865519371	0.08344095865519371	0.08344095865519371	0.08344095865519371	0.08344095865519371	0.08344095865519371	0.08344095865519371	0.08344095865519371	0.08344095865519371	0.08344095865519371	0.08344095865519371	0.08344095865519371	0.08344095865519371	0.08344095865519371	0.08344095865519371	0.08344095865519371	0.08344095865519371	0.08344095865519371	0.08344095865519371	0.08344095865519371	0.08344095865519371	0.08344095865519371	0.08344095865519371
0.095772429144363	0.07078218687564031	0.08282410741648674	0.09852364306158215	0.10526380333551533	0.08925874489957158	0.11088248906604795	0.08628123115798512	0.08776425476336525	0.08388630457920447	0.09062887111600763	0.12234664201941721	0.07241587905436389	0.09627791627280884	0.1020968220826077	0.09232698516748379	0.06535552183543236	0.10632715735244748	0.08992518261964799	0.09359647743587435	0.09276782750360682	0.0866209631508004	0.08969439532720361	0.08969439532720361	0.08969439532720361	0.08969439532720361	0.08969439532720361	0.08969439532720361	0.08969439532720361	0.08969439532720361	0.08969439532720361	0.08969439532720361	0.08969439532720361	0.08969439532720361	0.08969439532720361	0.08969439532720361	0.08969439532720361	0.08969439532720361	0.08969439532720361	0.08969439532720361	0.08969439532720361	0.08969439532720361	0.08969439532720361	0.08969439532720361	0.08969439532720361	0.08969439532720361	0.08969439532720361	0.08969439532720361	0.08969439532720361	0.08969439532720361
0.1599189190607215	0.1721556898576623	0.1334860831690923	0.2043001634921368	0.1806797217152798	0.1478996756740303	0.20857810903444254	0.1465759338459897	0.18842725543746433	0.1929703869480306	0.12021756147213397	0.17166059370869952	0.16439901704747426	0.12347036443009048	0.13443281619515793	0.1222886101079547	0.16765969436389222	0.14786276419441005	0.15710894565135122	0.1977556043452675	0.17743227499830935	0.17743227499830935	0.17743227499830935	0.17743227499830935	0.17743227499830935	0.17743227499830935	0.17743227499830935	0.17743227499830935	0.17743227499830935	0.17743227499830935	0.17743227499830935	0.17743227499830935	0.17743227499830935	0.17743227499830935	0.17743227499830935	0.17743227499830935	0.17743227499830935	0.17743227499830935	0.17743227499830935	0.17743227499830935	0.17743227499830935	0.17743227499830935	0.17743227499830935	0.17743227499830935	0.17743227499830935	0.17743227499830935	0.17743227499830935	0.17743227499830935	0.17743227499830935	0.17743227499830935
0.14177819458095842	0.1607846914552997	0.18726415505369404	0.15054039166010874	0.18474177635183756	0.17327996010757724	0.1448453835766387	0.19875392238390052	0.17981926358682818	0.12995681904908432	0.17222112102220508	0.1338173962201676	0.18088071511251383	0.18687674750788275	0.1672324993044737	0.18743043743765486	0.1799385739092174	0.12584297680041723	0.21173406057542205	0.18489302933790683	0.15371889572713376	0.2039039028852615	0.1927373101563983	0.1983206065208299	0.1983206065208299	0.1983206065208299	0.1983206065208299	0.1983206065208299	0.1983206065208299	0.1983206065208299	0.1983206065208299	0.1983206065208299	0.1983206065208299	0.1983206065208299	0.1983206065208299	0.1983206065208299	0.1983206065208299	0.1983206065208299	0.1983206065208299	0.1983206065208299	0.1983206065208299	0.1983206065208299	0.1983206065208299	0.1983206065208299	0.1983206065208299	0.1983206065208299	0.1983206065208299	0.1983206065208299	0.1983206065208299	0.1983206065208299
0.11785002327523071	0.1382853406740355	0.14619985578477637	0.1520949957244778	0.17022349346765034	0.17415914640989089	0.12165746529848052	0.13972554232589257	0.1314805706992663	0.1564177711425117	0.18414311676408626	0.14680334158695785	0.14304937177868357	0.151802778487613	0.1238507156007074	0.1632224116005673	0.12625615281947453	0.1528708516316603	0.18342272777759822	0.15539455410116515	0.11140801958045815	0.15367979299610696	0.13254390628828255	0.13254390628828255	0.13254390628828255	0.13254390628828255	0.13254390628828255	0.13254390628828255	0.13254390628828255	0.13254390628828255	0.13254390628828255	0.13254390628828255	0.13254390628828255	0.13254390628828255	0.13254390628828255	0.13254390628828255	0.13254390628828255	0.13254390628828255	0.13254390628828255	0.13254390628828255	0.13254390628828255	0.13254390628828255	0.13254390628828255	0.13254390628828255	0.13254390628828255	0.13254390628828255	0.13254390628828255	0.13254390628828255	0.13254390628828255	0.13254390628828255
0.12116303936770577	0.142822632460518	0.14588580169710139	0.1731889996263716	0.13610373043115845	0.16311073961518133	0.16130401615058865	0.1277939737997821	0.13080878601626098	0.12789207373950273	0.12079009511694865	0.14720224665335724	0.13226227295254223	0.16388559559283247	0.1485733314608304	0.11825931372587953	0.1540975980574584	0.139639855556072	0.13091224815591168	0.14467765357609577	0.1346470112820812	0.15696281511522464	0.1330212823695108	0.1670030558180837	0.16130060623397294	0.1481481653031721	0.15133441800369254	0.13938252684061733	0.1471739050012003	0.13360732071743237	0.17995250231477128	0.1567799115161018	0.1567799115161018	0.1567799115161018	0.1567799115161018	0.1567799115161018	0.1567799115161018	0.1567799115161018	0.1567799115161018	0.1567799115161018	0.1567799115161018	0.1567799115161018	0.1567799115161018	0.1567799115161018	0.1567799115161018	0.1567799115161018	0.1567799115161018	0.1567799115161018	0.1567799115161018	0.1567799115161018
0.10210550898701079	0.09033461592710999	0.09748864665595243	0.10726984116973673	0.08523131070582393	0.07272466740664969	0.08780827012380098	0.10211107832610192	0.12490865525335398	0.09703539471636212	0.10485974100148315	0.11241954802117658	0.10590880919804595	0.09481943623230844	0.10409100483816902	0.11056562536365812	0.11221085423581259	0.10441712293971037	0.10269923666330254	0.112277282916961	0.11216210159749068	0.09905121288845149	0.0893209902680731	0.0927762166596529	0.14860410825637746	0.1216473980544626	0.13557626868775607	0.09412809909337812	0.11034308651959382	0.10556304285000787	0.10287716097317304	0.10422010191159045	0.10422010191159045	0.10422010191159045	0.10422010191159045	0.10422010191159045	0.10422010191159045	0.10422010191159045	0.10422010191159045	0.10422010191159045	0.10422010191159045	0.10422010191159045	0.10422010191159045	0.10422010191159045	0.10422010191159045	0.10422010191159045	0.10422010191159045	0.10422010191159045	0.10422010191159045	0.10422010191159045
0.16942219388400898	0.10566392700672156	0.132777706753573	0.16208631261345008	0.2061099112259015	0.13472827407981045	0.152575951912939	0.14294456350474125	0.13773892854149833	0.15905434320124381	0.1302465496445293	0.13334495989773226	0.17680686318314828	0.17879842998657458	0.16561605123242704	0.14729976846587453	0.1640967221751498	0.1634316345422352	0.12814961620241588	0.15422254713202477	0.16755843429137546	0.1608904907117001	0.1608904907117001	0.1608904907117001	0.1608904907117001	0.1608904907117001	0.1608904907117001	0.1608904907117001	0.1608904907117001	0.1608904907117001	0.1608904907117001	0.1608904907117001	0.1608904907117001	0.1608904907117001	0.1608904907117001	0.1608904907117001	0.1608904907117001	0.1608904907117001	0.1608904907117001	0.1608904907117001	0.1608904907117001	0.1608904907117001	0.1608904907117001	0.1608904907117001	0.1608904907117001	0.1608904907117001	0.1608904907117001	0.1608904907117001	0.1608904907117001	0.1608904907117001
0.0	0.35800664254349207	0.0	0.9359459324858906	0.5363501369801237	0.0	0.0	0.8600872517423495	1.068763580641905	0.9485029962866632	0.883306806210525	0.35745433935168036	0.3578084557391511	1.1509351006917594	0.6512169843104404	0.20024597426154003	0.9540386011394912	0.8594226033186652	0.8590526672874872	0.6939126184577347	0.09195497624549533	0.392933797351615	0.392933797351615	0.392933797351615	0.392933797351615	0.392933797351615	0.392933797351615	0.392933797351615	0.392933797351615	0.392933797351615	0.392933797351615	0.392933797351615	0.392933797351615	0.392933797351615	0.392933797351615	0.392933797351615	0.392933797351615	0.392933797351615	0.392933797351615	0.392933797351615	0.392933797351615	0.392933797351615	0.392933797351615	0.392933797351615	0.392933797351615	0.392933797351615	0.392933797351615	0.392933797351615	0.392933797351615	0.392933797351615
0.16380167614425944	0.153039214084213	0.1258873815866303	0.14832600315067748	0.1638346016329199	0.18300923636640212	0.15316266590825683	0.17174669107307827	0.14291998449014842	0.17575597074996846	0.17113975547567584	0.14956339614377173	0.13510145482169245	0.1267396989588375	0.12227027411075607	0.14766530082347112	0.15926392487748908	0.14731327770289046	0.16392235899610652	0.20370817738601343	0.1352960984153434	0.17736600154599602	0.13885096437735345	0.17450521162229082	0.14832659846997237	0.191614527615887	0.11874579989297301	0.1506704204108475	0.15875066365213492	0.1547105420314912	0.1547105420314912	0.1547105420314912	0.1547105420314912	0.1547105420314912	0.1547105420314912	0.1547105420314912	0.1547105420314912	0.1547105420314912	0.1547105420314912	0.1547105420314912	0.1547105420314912	0.1547105420314912	0.1547105420314912	0.1547105420314912	0.1547105420314912	0.1547105420314912	0.1547105420314912	0.1547105420314912	0.1547105420314912	0.1547105420314912
0.11580442932618822	0.11233278194940875	0.09465017268313275	0.12310459295229711	0.11727130379278436	0.09845024859518674	0.06963053414427317	0.11848206112201058	0.09204657011538908	0.12426773107779485	0.13351289575681022	0.09853692787473697	0.12901815025265448	0.11291483971109423	0.09939349423872866	0.12725451309228006	0.10416761993598986	0.09279731307458867	0.11120236321751284	0.12893506773365765	0.09946429321857349	0.12985215808064687	0.13661354637538975	0.1596451905948312	0.10842084739214862	0.10682950649262914	0.09602754572816281	0.14409535509458082	0.09593909617702757	0.10234303758876255	0.0881828709008579	0.11539607066688166	0.10241440052369646	0.13079090325316656	0.11211328763059109	0.12145209544187881	0.12145209544187881	0.12145209544187881	0.12145209544187881	0.12145209544187881	0.12145209544187881	0.12145209544187881	0.12145209544187881	0.12145209544187881	0.12145209544187881	0.12145209544187881	0.12145209544187881	0.12145209544187881	0.12145209544187881	0.12145209544187881
0.08066286547255304	0.08069517406080044	0.07787263783640161	0.09068725526156975	0.09069869711811503	0.13212366352143665	0.09966574801991933	0.10145735904250995	0.09019898699585643	0.10489868404293617	0.10433044121393173	0.10162134757672427	0.07167985774580125	0.09731437281273234	0.07486499743197032	0.09551813216977037	0.10036554022672711	0.09775341893317549	0.09776767338152682	0.11943801255213075	0.08392789542658385	0.09875804060883638	0.09543353792970387	0.09757261278346313	0.11341013850827805	0.11881815663582573	0.13138043486078657	0.07473295434561071	0.11751860292476626	0.12584842820676756	0.1188247386122717	0.10192854309969882	0.10249008399106205	0.12536913946157566	0.10299737306960252	0.09989959808646776	0.10291323831031099	0.10353460584780455	0.12420691662514793	0.08769068291526308	0.10594879977020549	0.10594879977020549	0.10594879977020549	0.10594879977020549	0.10594879977020549	0.10594879977020549	0.10594879977020549	0.10594879977020549	0.10594879977020549	0.10594879977020549
0.10631526637606306	0.13870466171807044	0.12026686571607674	0.12816937545430812	0.11963615172984582	0.0904796411959675	0.11320627109563301	0.1240214595897078	0.13901508652723718	0.14397308775118414	0.14482792731300914	0.16529701973368527	0.11790241935903269	0.11847269011456932	0.17684169235971633	0.1433084008358239	0.0918636061676408	0.11429346326083381	0.13810921315568714	0.1012646478961687	0.12694124850118807	0.0921598654158251	0.14577533515620533	0.11911829834932958	0.13259261659599805	0.1258554574726638	0.1258554574726638	0.1258554574726638	0.1258554574726638	0.1258554574726638	0.1258554574726638	0.1258554574726638	0.1258554574726638	0.1258554574726638	0.1258554574726638	0.1258554574726638	0.1258554574726638	0.1258554574726638	0.1258554574726638	0.1258554574726638	0.1258554574726638	0.1258554574726638	0.1258554574726638	0.1258554574726638	0.1258554574726638	0.1258554574726638	0.1258554574726638	0.1258554574726638	0.1258554574726638	0.1258554574726638
0.08817182133916802	0.13248492291874417	0.12024278014743635	0.11863635795468742	0.09302737075311615	0.1319763955268796	0.12543085811125165	0.13438203900347218	0.09909443664161983	0.11409560760039791	0.12720831714780106	0.12304527787179244	0.09344767037303416	0.11584501421147625	0.07232780621393416	0.1021654103866254	0.14550898852557276	0.1531279716307502	0.13274485385851667	0.07738051828312274	0.11100035860854368	0.09729856649750182	0.13894671066596861	0.10046090553065366	0.11794128923653255	0.10847950410798592	0.10635081773190753	0.12186520589179431	0.0859798544235295	0.10135183068283933	0.12523613468268618	0.11329398268276275	0.11329398268276275	0.11329398268276275	0.11329398268276275	0.11329398268276275	0.11329398268276275	0.11329398268276275	0.11329398268276275	0.11329398268276275	0.11329398268276275	0.11329398268276275	0.11329398268276275	0.11329398268276275	0.11329398268276275	0.11329398268276275	0.11329398268276275	0.11329398268276275	0.11329398268276275	0.11329398268276275
0.5218838640409437	0.3140979468269896	0.5565195379483067	0.41330227606909936	0.5740157866944697	0.4468630382083405	0.7084919833366342	0.48342674636731325	0.21037783789649275	0.6011583282980292	0.5666378620776772	0.5522629375657069	0.3680608232484162	0.8418173579746635	0.3595892552167643	0.4704574795740068	0.47637688048368987	0.6428770755509677	0.39894867347382523	0.6059554165850224	0.2551374406541091	0.3365175828312204	0.5001633585504898	0.6283261680304509	0.3458437097796499	0.5313126706199158	0.4385781901997829	0.4385781901997829	0.4385781901997829	0.4385781901997829	0.4385781901997829	0.4385781901997829	0.4385781901997829	0.4385781901997829	0.4385781901997829	0.4385781901997829	0.4385781901997829	0.4385781901997829	0.4385781901997829	0.4385781901997829	0.4385781901997829	0.4385781901997829	0.4385781901997829	0.4385781901997829	0.4385781901997829	0.4385781901997829	0.4385781901997829	0.4385781901997829	0.4385781901997829	0.4385781901997829
0.07827465838691725	0.10354873887212826	0.0703529181508492	0.09367709030064746	0.0788156304437128	0.06274606114657755	0.0787083974907697	0.0920532005389649	0.1022362724441583	0.08308331133119037	0.09192244385364691	0.09557068870957576	0.07209230783103805	0.09785504569926753	0.06390234499048772	0.08362503114771298	0.09410359287198167	0.08486401900606803	0.09861957901223715	0.07863696010270156	0.10935227259833442	0.10009253284706737	0.12025384734212205	0.11017319009459471	0.11017319009459471	0.11017319009459471	0.11017319009459471	0.11017319009459471	0.11017319009459471	0.11017319009459471	0.11017319009459471	0.11017319009459471	0.11017319009459471	0.11017319009459471	0.11017319009459471	0.11017319009459471	0.11017319009459471	0.11017319009459471	0.11017319009459471	0.11017319009459471	0.11017319009459471	0.11017319009459471	0.11017319009459471	0.11017319009459471	0.11017319009459471	0.11017319009459471	0.11017319009459471	0.11017319009459471	0.11017319009459471	0.11017319009459471
0.15630459171992656	0.1705932911522557	0.14692111380649633	0.16795394829867655	0.12554231358020423	0.15919276791310566	0.1535674749456775	0.167404105669661	0.14600062091590768	0.16224781887397352	0.13891654899864128	0.13228497730639563	0.14155324070342715	0.13027702146810544	0.174425824095946	0.1525313145795263	0.12426185907693105	0.1439929946940267	0.1191767161553606	0.16834564144990513	0.13692735679942902	0.12854165284553973	0.1308854520176471	0.1655346665814138	0.1613820006199514	0.1646565516844415	0.15672035887421135	0.12645055529107277	0.16423195235458402	0.14749115631304038	0.1920723154983233	0.16978173590568182	0.16978173590568182	0.16978173590568182	0.16978173590568182	0.16978173590568182	0.16978173590568182	0.16978173590568182	0.16978173590568182	0.16978173590568182	0.16978173590568182	0.16978173590568182	0.16978173590568182	0.16978173590568182	0.16978173590568182	0.16978173590568182	0.16978173590568182	0.16978173590568182	0.16978173590568182	0.16978173590568182
0.3062216864173177	0.32889809174715817	0.3565244301862517	0.37017298048256453	0.16682071078863117	0.306246583976785	0.22447574423596153	0.23950148711250516	0.2744560627612027	0.18312900990875752	0.35908449830216066	0.32351610672471287	0.276140458968545	0.49662110184745817	0.34755121576468	0.5846952140994663	0.2287827300405426	0.26049360514720665	0.13150806014078464	0.23082685612715742	0.0607730005638475	0.251951238610809	0.2281079042171841	0.24068732052988395	0.27992331458547803	0.29372481035610676	0.3925424629730183	0.26368624986207173	0.21244266656601943	0.3097586277124768	0.10305500790109348	0.3707277648249654	0.16287489548887002	0.02008823951394824	0.262124805356688	0.5496909965780256	0.35099707042097245	0.3992263792328641	0.37511172482691824	0.37511172482691824	0.37511172482691824	0.37511172482691824	0.37511172482691824	0.37511172482691824	0.37511172482691824	0.37511172482691824	0.37511172482691824	0.37511172482691824	0.37511172482691824	0.37511172482691824
0.1790521683663314	0.13400719999944302	0.21200209341533846	0.14432208106074068	0.24607231299986398	0.27214521716258955	0.17454044607278443	0.3034879928090339	0.27147741758305194	0.28031492267425256	0.20662854703225936	0.31753740791989254	0.31245885939191376	0.21836636292451192	0.21463425563392233	0.19023037565146905	0.33247803392904046	0.32262900248976956	0.1974781607360209	0.2670726302840414	0.3830628420420537	0.405834746545572	0.2645868912694575	0.35389730686014287	0.34365923082744887	0.2450757667761149	0.22541460910050107	0.3030524187963368	0.4913255672830847	0.39645345509355484	0.35990048760600457	0.2591258255499884	0.24030728357915174	0.32488047788443497	0.34285862541619894	0.24905195080511605	0.3239117352375314	0.49764464995903923	0.31319936600929466	0.35289141855526307	0.33269612156777123	0.29963332519876174	0.22561726953867195	0.3208360738086999	0.2732266716736859	0.2732266716736859	0.2732266716736859	0.2732266716736859	0.2732266716736859	0.2732266716736859
0.1565471205373052	0.06711169519737009	0.07904121380102053	0.03290474057423385	0.07395005092336931	0.08024597471381302	0.07727012759285479	0.08037158678670975	0.09146425585943434	0.10300508666283761	0.07055353516459104	0.11901268229033136	0.08058935825116541	0.09130161641677041	0.0688363249680362	0.08152221497917228	0.0916016819652124	0.08857766879367587	0.09306652733939318	0.06358694702732685	0.08510988870280281	0.05583329238844111	0.09277451407019258	0.09459513459086095	0.08975422907644989	0.08639815900445236	0.10437587690344886	0.08688788221050645	0.0730110630569279	0.06894732398880823	0.12509611812946297	0.06763811402648628	0.07807293209850133	0.05759617636732809	0.08034164226192235	0.11188134009835911	0.07435776947938973	0.133994328227651	0.11966737046438786	0.08521487464192191	0.16310320482756613	0.18483256131983564	0.18439266885872646	0.20390738356925187	0.1717829874767861	0.187845185523019	0.187845185523019	0.187845185523019	0.187845185523019	0.187845185523019
0.17722163402759192	0.13415259971792437	0.17575285092752443	0.22313736642831716	0.1735558752792568	0.13579330057590486	0.18997374616312612	0.1698975197711749	0.15357071227095753	0.1892542377100167	0.19146129979896198	0.1991679905497869	0.14098546396303616	0.2008009663370802	0.22215070022370653	0.14870938430346783	0.21180429353606453	0.17671594219221826	0.16168137733707805	0.1893226021665937	0.21099233135143197	0.16833576482811513	0.2334852613624091	0.14118676783156783	0.21797801746481937	0.22587851196800826	0.16861872177355974	0.21191337999844173	0.15916617049447812	0.16781435650811105	0.1951324941277641	0.1706082612074839	0.13864426220186102	0.1725801871186885	0.15723793526158064	0.14170348740899244	0.18963319494981537	0.1608727260569728	0.25869250586647535	0.2097826159617241	0.2097826159617241	0.2097826159617241	0.2097826159617241	0.2097826159617241	0.2097826159617241	0.2097826159617241	0.2097826159617241	0.2097826159617241	0.2097826159617241	0.2097826159617241
0.3406210991639794	0.36823516966763514	0.36315118892143905	0.18454575538913937	0.28544053236337286	0.27431874366368786	0.3799429223194341	0.49318512616373056	0.45765090548032655	0.4754180158220286	0.4754180158220286	0.4754180158220286	0.4754180158220286	0.4754180158220286	0.4754180158220286	0.4754180158220286	0.4754180158220286	0.4754180158220286	0.4754180158220286	0.4754180158220286	0.4754180158220286	0.4754180158220286	0.4754180158220286	0.4754180158220286	0.4754180158220286	0.4754180158220286	0.4754180158220286	0.4754180158220286	0.4754180158220286	0.4754180158220286	0.4754180158220286	0.4754180158220286	0.4754180158220286	0.4754180158220286	0.4754180158220286	0.4754180158220286	0.4754180158220286	0.4754180158220286	0.4754180158220286	0.4754180158220286	0.4754180158220286	0.4754180158220286	0.4754180158220286	0.4754180158220286	0.4754180158220286	0.4754180158220286	0.4754180158220286	0.4754180158220286	0.4754180158220286	0.4754180158220286
0.12070834966143411	0.0	0.0	0.0	0.0	0.0	0.0	0.0	0.006210653321354432	0.0	0.0	0.0	0.0	0.0	0.03658789096793496	0.1267880631260317	0.0	0.03688378749089525	0.0	0.03688378749089525	0.018441893745447625	0.018441893745447625	0.018441893745447625	0.018441893745447625	0.018441893745447625	0.018441893745447625	0.018441893745447625	0.018441893745447625	0.018441893745447625	0.018441893745447625	0.018441893745447625	0.018441893745447625	0.018441893745447625	0.018441893745447625	0.018441893745447625	0.018441893745447625	0.018441893745447625	0.018441893745447625	0.018441893745447625	0.018441893745447625	0.018441893745447625	0.018441893745447625	0.018441893745447625	0.018441893745447625	0.018441893745447625	0.018441893745447625	0.018441893745447625	0.018441893745447625	0.018441893745447625	0.018441893745447625
0.2779899580500264	0.30062096254504095	0.2701654876087422	0.18736346435390736	0.3714892675440515	0.2043774659338769	0.2931468843622291	0.18742103992428086	0.2651577158216168	0.25075169919179907	0.3222178037889627	0.33972643733231256	0.04617016114738442	0.3100545572135591	0.2494879771876103	0.3268948935730714	0.38481835343640663	0.2658549331127594	0.2215403826528266	0.3769367261223322	0.3416697572045503	0.28510613440279725	0.45324037755499247	0.39039863180413786	0.3400982057248795	0.29933132245929744	0.33298027297221483	0.25910228073336294	0.304418454840073	0.2477671272509182	0.3069469508778535	0.3162555458729231	0.31160124837538833	0.31160124837538833	0.31160124837538833	0.31160124837538833	0.31160124837538833	0.31160124837538833	0.31160124837538833	0.31160124837538833	0.31160124837538833	0.31160124837538833	0.31160124837538833	0.31160124837538833	0.31160124837538833	0.31160124837538833	0.31160124837538833	0.31160124837538833	0.31160124837538833	0.31160124837538833
0.16097926667873114	0.19722591550914512	0.17503585029021848	0.15299388603532058	0.16079972821036512	0.16287557422959886	0.1718181037477266	0.18199965014038447	0.1877174383890965	0.15441212576295996	0.1481144250639097	0.15398645686837026	0.15419596653163045	0.15190487141932824	0.17344366137895073	0.23402819852812842	0.15816364838358196	0.18727738983581965	0.1776126993443435	0.13532856977776378	0.16261103791569087	0.16385226327812044	0.1789773058057391	0.17141478454192977	0.17141478454192977	0.17141478454192977	0.17141478454192977	0.17141478454192977	0.17141478454192977	0.17141478454192977	0.17141478454192977	0.17141478454192977	0.17141478454192977	0.17141478454192977	0.17141478454192977	0.17141478454192977	0.17141478454192977	0.17141478454192977	0.17141478454192977	0.17141478454192977	0.17141478454192977	0.17141478454192977	0.17141478454192977	0.17141478454192977	0.17141478454192977	0.17141478454192977	0.17141478454192977	0.17141478454192977	0.17141478454192977	0.17141478454192977
0.25121397139088625	0.21168955631548717	0.23681795251089177	0.22795018067781647	0.27336410376000375	0.20115759555036844	0.23261950235779838	0.2508882399475124	0.2574246950818264	0.24698242984199956	0.24540686617092042	0.24619464800646002	0.24619464800646002	0.24619464800646002	0.24619464800646002	0.24619464800646002	0.24619464800646002	0.24619464800646002	0.24619464800646002	0.24619464800646002	0.24619464800646002	0.24619464800646002	0.24619464800646002	0.24619464800646002	0.24619464800646002	0.24619464800646002	0.24619464800646002	0.24619464800646002	0.24619464800646002	0.24619464800646002	0.24619464800646002	0.24619464800646002	0.24619464800646002	0.24619464800646002	0.24619464800646002	0.24619464800646002	0.24619464800646002	0.24619464800646002	0.24619464800646002	0.24619464800646002	0.24619464800646002	0.24619464800646002	0.24619464800646002	0.24619464800646002	0.24619464800646002	0.24619464800646002	0.24619464800646002	0.24619464800646002	0.24619464800646002	0.24619464800646002
0.15662701198920276	0.15526049100930314	0.15741702983903924	0.1464445510494017	0.13611422113363686	0.17541968825347848	0.1447172683818609	0.15405299066370326	0.17313421435246054	0.12498669987123126	0.11876199395603115	0.14046094567267609	0.1328932304308736	0.12637030196236299	0.1294079575186092	0.15759150703775515	0.12908489317688146	0.11879727903515175	0.11756735766735436	0.12853671890259524	0.11533773541807386	0.12232392960617244	0.14040731245231097	0.10940902854247332	0.14792251935484854	0.1206181537847867	0.12597945687200407	0.1318408384375335	0.1289101476547688	0.1289101476547688	0.1289101476547688	0.1289101476547688	0.1289101476547688	0.1289101476547688	0.1289101476547688	0.1289101476547688	0.1289101476547688	0.1289101476547688	0.1289101476547688	0.1289101476547688	0.1289101476547688	0.1289101476547688	0.1289101476547688	0.1289101476547688	0.1289101476547688	0.1289101476547688	0.1289101476547688	0.1289101476547688	0.1289101476547688	0.1289101476547688
0.1624889189003998	0.11324677738434988	0.08879868233045557	0.07774652916066284	0.2134447084922556	0.16946440327518275	0.09064040308356118	0.12964929138520676	0.08406994631369197	0.1943495663721786	0.11053910653502086	0.14506704187962327	0.09652611862548882	0.08609497181923478	0.11068950371305165	0.09256357283401354	0.11722299347983459	0.10118244776692364	0.1564635482431347	0.09388898350695868	0.12973937538890112	0.12066013170831213	0.0860617616597688	0.0923058311745528	0.1651918366954501	0.11635824771419827	0.11753447027513962	0.14612219565362045	0.13365539295832674	0.13152453055405308	0.1514302519744179	0.15003904085405073	0.15073464641423429	0.15073464641423429	0.15073464641423429	0.15073464641423429	0.15073464641423429	0.15073464641423429	0.15073464641423429	0.15073464641423429	0.15073464641423429	0.15073464641423429	0.15073464641423429	0.15073464641423429	0.15073464641423429	0.15073464641423429	0.15073464641423429	0.15073464641423429	0.15073464641423429	0.15073464641423429
0.12364419388873364	0.12113558118741118	0.15005333597079754	0.18562348284910846	0.18111837263102776	0.17158934135298465	0.1353027221822984	0.16551965088671075	0.2255310020197146	0.18652948005164374	0.16297095819618634	0.1548339830817908	0.1831363680003612	0.18855943874370493	0.14459447791567723	0.17464901948271996	0.1750539884110244	0.1775115241386863	0.160733316827709	0.2081429350424255	0.16853060639892056	0.21767610125152964	0.21839167975885498	0.2131285367803881	0.1760178727016198	0.19877783798631254	0.13905146848929123	0.2664115957466104	0.16393353208263722	0.19639360549400434	0.2068498893913479	0.19947723213776658	0.2002058615360572	0.1893282408319139	0.2881434214557633	0.20138466378329178	0.24476404261952753	0.24476404261952753	0.24476404261952753	0.24476404261952753	0.24476404261952753	0.24476404261952753	0.24476404261952753	0.24476404261952753	0.24476404261952753	0.24476404261952753	0.24476404261952753	0.24476404261952753	0.24476404261952753	0.24476404261952753
0.10209673264185636	0.12090624612417092	0.12929804945734155	0.10383936300734473	0.13838069309583925	0.09352471177008609	0.12996187170452606	0.10631734022478212	0.09688962282728728	0.1098060951472522	0.15035532705267476	0.15226522373346815	0.12919267672367543	0.1083400423760856	0.11222946142682345	0.11181584282268336	0.11620454153305985	0.13278113253349683	0.13178108389787951	0.13316758233710035	0.11257090981547775	0.11689447563955567	0.14367050166677756	0.1056218843457303	0.11766632348308474	0.11861559030572219	0.11252652866532667	0.13634708519485136	0.15117326330174968	0.1011326726330137	0.12014282922416378	0.11063775092858874	0.11063775092858874	0.11063775092858874	0.11063775092858874	0.11063775092858874	0.11063775092858874	0.11063775092858874	0.11063775092858874	0.11063775092858874	0.11063775092858874	0.11063775092858874	0.11063775092858874	0.11063775092858874	0.11063775092858874	0.11063775092858874	0.11063775092858874	0.11063775092858874	0.11063775092858874	0.11063775092858874
0.17871469657480693	0.14087835600584675	0.17933892049253902	0.20011813692135103	0.16907943877849596	0.13032592347731303	0.1609525163096959	0.13772042223093853	0.22400339391080473	0.12514344479349385	0.18706251847714037	0.16439488245817743	0.22059045293913299	0.13187816846430933	0.15058332256768833	0.1675263591100494	0.1564636302422374	0.15696276603126133	0.21671718216844488	0.17923499960389808	0.14475102522426347	0.1687579652222474	0.19914565607050103	0.13179688106370208	0.15657609796038635	0.1497813266540819	0.23424481745603024	0.18102109423775853	0.15916079103511915	0.14409825713848057	0.18783855949686135	0.13630792396693472	0.1645985917139017	0.15191023159908748	0.22764564975862128	0.203356105057295	0.15206961521440343	0.17771286013584922	0.17771286013584922	0.17771286013584922	0.17771286013584922	0.17771286013584922	0.17771286013584922	0.17771286013584922	0.17771286013584922	0.17771286013584922	0.17771286013584922	0.17771286013584922	0.17771286013584922	0.17771286013584922
0.0	0.05859824195570734	0.05583401595362565	0.0	0.0	0.05855821760035836	0.0	0.0	0.19441855909643385	0.2631538028927784	0.0546494904050395	0.08265368852194736	0.06066916598670163	0.014835375539588832	0.1974539998051256	0.13247465216756923	0.08285254223773493	0.09362059562305537	0.1647082741831488	0.11531735186867936	0.17519205862310394	0.1572608620251574	0.09744516789069499	0.12526648861869527	0.10932596680077637	0.04670499268853731	0.15609275053542943	0.17330924108470608	0.12282124566999555	0.13832886611160947	0.1754340977537707	0.2685470182087255	0.2219905579812481	0.2219905579812481	0.2219905579812481	0.2219905579812481	0.2219905579812481	0.2219905579812481	0.2219905579812481	0.2219905579812481	0.2219905579812481	0.2219905579812481	0.2219905579812481	0.2219905579812481	0.2219905579812481	0.2219905579812481	0.2219905579812481	0.2219905579812481	0.2219905579812481	0.2219905579812481
0.10340541747342256	0.20665732280733157	0.1963478599609103	0.24136301404406377	0.25633700647549484	0.29145624896261885	0.2966986380548268	0.2544958405909869	0.199528653473384	0.2267039980652783	0.3291816185845401	0.21491687819263175	0.29363008937560614	0.1702039764934079	0.33874574075950126	0.23512045319452562	0.22368285307923394	0.27417223601093665	0.22243378984231726	0.2369964103808142	0.15521308788856036	0.31490876359161263	0.24856736146866232	0.18520910594498072	0.22254799593289887	0.2475549353880548	0.2823389236125953	0.21239009418242277	0.08507426165450781	0.22043295546033403	0.2785521284358964	0.2494925419481152	0.2494925419481152	0.2494925419481152	0.2494925419481152	0.2494925419481152	0.2494925419481152	0.2494925419481152	0.2494925419481152	0.2494925419481152	0.2494925419481152	0.2494925419481152	0.2494925419481152	0.2494925419481152	0.2494925419481152	0.2494925419481152	0.2494925419481152	0.2494925419481152	0.2494925419481152	0.2494925419481152
0.10800973341567548	0.12152644169339645	0.13592354598003975	0.09870091702573207	0.09674635286473178	0.12545553670719511	0.1632940369514143	0.14245112029769963	0.19264870831189831	0.20217540260467431	0.206679886832352	0.18433443486573745	0.1678839908676729	0.22389905665206966	0.19767574860579612	0.18276233893204932	0.17889311243503717	0.19057497255245662	0.13624955971433805	0.1979753174577808	0.15851954710885569	0.1908142112598371	0.20115137109469952	0.17335784125670514	0.16174202581838332	0.1821763362671293	0.17904016419230115	0.19197834373249759	0.16806952084315196	0.18344977453140227	0.19540183595229774	0.14234458919048382	0.16360427627380136	0.23882275328687907	0.20369419991980342	0.1970932428097548	0.19513785622551055	0.16793614280557065	0.1571215464157658	0.18292486527813256	0.1700232058469492	0.1700232058469492	0.1700232058469492	0.1700232058469492	0.1700232058469492	0.1700232058469492	0.1700232058469492	0.1700232058469492	0.1700232058469492	0.1700232058469492
0.13803306523187472	0.1001329150592792	0.08736847592522437	0.1526886890559169	0.11228090001386458	0.16386640357301782	0.13406074289519682	0.11625860693895736	0.14625162270009978	0.11625261458527662	0.10601484179138014	0.115377928784009	0.13150034785563644	0.12774171039388665	0.11355409985530453	0.14852855717485122	0.11153826584960706	0.14702602339542173	0.1068349663445367	0.12236720585663942	0.10965355350790738	0.1305268243878571	0.12768834367711196	0.1499965844730013	0.1353555564276782	0.12274646400409517	0.09898766659060418	0.09883767716986572	0.12411686611546112	0.12162625334545972	0.11505837484881261	0.1248224219797673	0.1221642259945901	0.12389427881824723	0.15263063487893733	0.13826245684859229	0.13826245684859229	0.13826245684859229	0.13826245684859229	0.13826245684859229	0.13826245684859229	0.13826245684859229	0.13826245684859229	0.13826245684859229	0.13826245684859229	0.13826245684859229	0.13826245684859229	0.13826245684859229	0.13826245684859229	0.13826245684859229
0.2151488358274346	0.19417734854113008	0.2533503139064162	0.2995278823523412	0.24453588225568196	0.22275397229814478	0.18589827759700348	0.2644843479610444	0.23256729266222026	0.2533274542405346	0.19247408922189332	0.20221333393715546	0.14081673610284648	0.2227619554970178	0.2168962589564527	0.17184753054057084	0.23224839709231784	0.2419100721978756	0.23931473429275482	0.25228943761651673	0.15483731701191053	0.1820111024556714	0.19777093919447672	0.20039917938443838	0.20624607382179244	0.20374113145198994	0.1730707736006278	0.1686150514715683	0.20656380026375576	0.21903435838328014	0.21279907932351794	0.21279907932351794	0.21279907932351794	0.21279907932351794	0.21279907932351794	0.21279907932351794	0.21279907932351794	0.21279907932351794	0.21279907932351794	0.21279907932351794	0.21279907932351794	0.21279907932351794	0.21279907932351794	0.21279907932351794	0.21279907932351794	0.21279907932351794	0.21279907932351794	0.21279907932351794	0.21279907932351794	0.21279907932351794
0.46622417852948717	0.10089241909785363	0.34801999757632357	0.6746381725494383	0.39103788358977454	0.2668360236506972	0.009592592710691692	0.5894285732957558	0.5575131848895748	0.465666390935917	0.3103049442873048	0.25070451092271717	0.5429676986894624	0.3980902433470263	0.4532117944253792	0.3251997807996177	0.5974185216774224	0.5968359978914574	0.3280407251113958	0.4269426801483158	0.32560156639598437	0.15946364493712525	0.48036760572018206	0.2702135244693428	0.24915109210366218	0.24920322989355467	0.42172437967649606	0.3683012472207906	0.4888477590148795	0.48278938582167935	0.4278265760963968	0.5255087915327301	0.3634752375801116	0.24248316373400386	0.2429249708801655	0.24270406730708471	0.24270406730708471	0.24270406730708471	0.24270406730708471	0.24270406730708471	0.24270406730708471	0.24270406730708471	0.24270406730708471	0.24270406730708471	0.24270406730708471	0.24270406730708471	0.24270406730708471	0.24270406730708471	0.24270406730708471	0.24270406730708471
0.12773207384376883	0.17698477392832052	0.1543213635866781	0.12712737935230817	0.16166825694521916	0.10551096053818852	0.15146524710893633	0.12490207762089982	0.14057549365753208	0.13550542680466726	0.14059772911879412	0.15268200633530402	0.14440258214904914	0.19813961911551958	0.17794454448277416	0.15886813910780812	0.15019412002243307	0.16564323582394638	0.15667541127697573	0.14483692839202852	0.14965027232062714	0.14111819548921478	0.1229250414255132	0.13421712882427092	0.13722902280221183	0.16766246084654463	0.1407294971306689	0.11788821317900836	0.18155245837571188	0.14924829834426198	0.14861773394880562	0.16102669468637593	0.12827009410019397	0.14390077449541336	0.13104166466776943	0.1374712195815914	0.1374712195815914	0.1374712195815914	0.1374712195815914	0.1374712195815914	0.1374712195815914	0.1374712195815914	0.1374712195815914	0.1374712195815914	0.1374712195815914	0.1374712195815914	0.1374712195815914	0.1374712195815914	0.1374712195815914	0.1374712195815914
0.16408635742593486	0.18941593625737038	0.17084961273822258	0.17690448634515357	0.17673440596162485	0.19604047593142354	0.1709127635779251	0.19582166563306982	0.1509153675809197	0.18235403382309145	0.21065193711263155	0.19418205215521747	0.1602955763244792	0.2032795956738318	0.19232663105826758	0.13673615080251836	0.21812901339526142	0.201861554723166	0.16837465231808146	0.18222233019207507	0.1736590815033141	0.17171373826407432	0.1453167391321906	0.16228429755857884	0.19273790219062925	0.16118314235086367	0.16201283407103886	0.18413234236011808	0.1666675505549244	0.15331490876845053	0.14656263215732515	0.14993877046288784	0.14993877046288784	0.14993877046288784	0.14993877046288784	0.14993877046288784	0.14993877046288784	0.14993877046288784	0.14993877046288784	0.14993877046288784	0.14993877046288784	0.14993877046288784	0.14993877046288784	0.14993877046288784	0.14993877046288784	0.14993877046288784	0.14993877046288784	0.14993877046288784	0.14993877046288784	0.14993877046288784
0.1306146794254731	0.11195773517429326	0.1237145371232844	0.11219010170388154	0.12285951897029158	0.09323620144996289	0.11191877774152689	0.09542516259275867	0.1066882136054923	0.11603675193753603	0.09442314807035487	0.10274159856226611	0.10762202737549532	0.10509856208962103	0.11567908940496817	0.08504945242962915	0.1288944309283022	0.11778485876528093	0.149413471416325	0.12374882971683551	0.11956365913377484	0.1349263641986681	0.14078150283960555	0.11549235667865472	0.1044567685125542	0.11016070239798544	0.11934367298658374	0.08939627977445426	0.11934116748886106	0.14251506595103075	0.10741691553791703	0.12977000080855985	0.11859345817323844	0.11859345817323844	0.11859345817323844	0.11859345817323844	0.11859345817323844	0.11859345817323844	0.11859345817323844	0.11859345817323844	0.11859345817323844	0.11859345817323844	0.11859345817323844	0.11859345817323844	0.11859345817323844	0.11859345817323844	0.11859345817323844	0.11859345817323844	0.11859345817323844	0.11859345817323844
0.07802993135010738	0.06577261398504011	0.1011444112929983	0.09815881649449418	0.06967043894545334	0.07598548488857251	0.09118108327017817	0.09964657730646595	0.07830805218781832	0.06881314469650125	0.08528893878670434	0.09411784849463921	0.10014316025955254	0.07800315228399732	0.08977876028329529	0.08193835359266699	0.07861881648015198	0.0772346723501737	0.081220801401215	0.09120080546809241	0.11567191817788142	0.09096416443326413	0.0872413233903781	0.08672568065941778	0.11257468061976897	0.0890162326018148	0.09913581226361294	0.09407602243271386	0.09407602243271386	0.09407602243271386	0.09407602243271386	0.09407602243271386	0.09407602243271386	0.09407602243271386	0.09407602243271386	0.09407602243271386	0.09407602243271386	0.09407602243271386	0.09407602243271386	0.09407602243271386	0.09407602243271386	0.09407602243271386	0.09407602243271386	0.09407602243271386	0.09407602243271386	0.09407602243271386	0.09407602243271386	0.09407602243271386	0.09407602243271386	0.09407602243271386
0.073529596498973	0.13271685532933686	0.10122280927510967	0.09383174793978714	0.0898667396204389	0.105629980947651	0.0854888034409883	0.09827251800679376	0.09306929603137856	0.09846734504320678	0.11322067480190265	0.07805223941568673	0.10145215007754452	0.0995512410126204	0.08914882421748008	0.08811146782882613	0.09261402424994895	0.08183075149651674	0.08412925582501145	0.07139831485227671	0.08380408106968651	0.06627694896330447	0.09410053035815982	0.07138178416169486	0.07541054501482591	0.09461311250132737	0.09665404913039669	0.0707398683399059	0.09877608098075442	0.0951612666158001	0.06880880917492598	0.08777943110734115	0.09151817386984572	0.08551264373879024	0.08548314760630557	0.07698986820083635	0.08498342700058059	0.0792890564418049	0.09480064299586854	0.09933361331424416	0.08783867061591934	0.09564846325785108	0.0936672144520872	0.09523449835230796	0.09000190105063335	0.061851071183327055	0.12015079939091206	0.09100093528711957	0.09100093528711957	0.09100093528711957
0.0	0.0	0.4389116509293825	0.0	0.0	0.01734433802643	0.0	0.0	0.0	0.017344338026430005	0.0010120651597565408	0.0	0.4389116509293825	0.43868980705771865	0.4389116509293825	0.5666383132934695	0.47845325363169067	0.0	0.4502550752737173	0.005074461095406017	0.005014860582399383	0.43946427478368155	0.0	0.005014860582399383	0.0	0.0010120651597565408	0.3539044082698111	0.5956776206011034	0.36119669062338866	0.5514878269645456	0.37190633293003794	0.005074461095406018	0.35399631426997025	0.17953538768268812	0.17953538768268812	0.17953538768268812	0.17953538768268812	0.17953538768268812	0.17953538768268812	0.17953538768268812	0.17953538768268812	0.17953538768268812	0.17953538768268812	0.17953538768268812	0.17953538768268812	0.17953538768268812	0.17953538768268812	0.17953538768268812	0.17953538768268812	0.17953538768268812
0.0	0.0	0.0	0.6504252027976904	0.0	0.009212073958600185	0.751929617722868	0.6504252027976904	1.1201129713532227	0.08613473725321846	0.0	0.0	0.8279500808602959	0.03186077100990683	0.751929617722868	0.031860771009906835	0.7673766607209284	0.3353846452657367	0.8062610162769969	0.859775653792488	1.13070831428479	1.3427204104258865	0.009212073958600185	0.650030579276512	0.805324884403353	1.1885219286871709	0.3424386350328841	0.00932155742773482	0.6501065243365709	0.6504252027976906	0.001859118304369496	1.333293604720035	0.6675763615122022	0.6675763615122022	0.6675763615122022	0.6675763615122022	0.6675763615122022	0.6675763615122022	0.6675763615122022	0.6675763615122022	0.6675763615122022	0.6675763615122022	0.6675763615122022	0.6675763615122022	0.6675763615122022	0.6675763615122022	0.6675763615122022	0.6675763615122022	0.6675763615122022	0.6675763615122022
0.0717019488589602	0.08854712298747584	0.066766337362045	0.0680517636839373	0.06967506143593993	0.06622968472682063	0.07891123397697679	0.05707237344260669	0.06638812246445558	0.07416251521035531	0.06856331163162399	0.05781262531088823	0.0778391606755158	0.10461341816452716	0.09289542776911015	0.06854099789981329	0.06506199512039931	0.08329983683525495	0.08172568651913512	0.06930535578674085	0.06511652405405427	0.06721093992039757	0.06721093992039757	0.06721093992039757	0.06721093992039757	0.06721093992039757	0.06721093992039757	0.06721093992039757	0.06721093992039757	0.06721093992039757	0.06721093992039757	0.06721093992039757	0.06721093992039757	0.06721093992039757	0.06721093992039757	0.06721093992039757	0.06721093992039757	0.06721093992039757	0.06721093992039757	0.06721093992039757	0.06721093992039757	0.06721093992039757	0.06721093992039757	0.06721093992039757	0.06721093992039757	0.06721093992039757	0.06721093992039757	0.06721093992039757	0.06721093992039757	0.06721093992039757
0.060947241017285075	0.0563113863900466	0.07977358484332306	0.07994423297155151	0.05733829421677614	0.08860145186162341	0.05129577594957326	0.07105747687250522	0.07077400548015178	0.05759239407667012	0.07454160486398524	0.0808087117252494	0.07120897511453014	0.07387271461353227	0.08779639393835237	0.0592957596141103	0.08010186399987716	0.06840284839596164	0.10336543066521937	0.06381656443656229	0.08178469524231988	0.1045432175586313	0.09316395640047559	0.09316395640047559	0.09316395640047559	0.09316395640047559	0.09316395640047559	0.09316395640047559	0.09316395640047559	0.09316395640047559	0.09316395640047559	0.09316395640047559	0.09316395640047559	0.09316395640047559	0.09316395640047559	0.09316395640047559	0.09316395640047559	0.09316395640047559	0.09316395640047559	0.09316395640047559	0.09316395640047559	0.09316395640047559	0.09316395640047559	0.09316395640047559	0.09316395640047559	0.09316395640047559	0.09316395640047559	0.09316395640047559	0.09316395640047559	0.09316395640047559
0.06945136386868804	0.09191107246652738	0.07155571387501707	0.09877824442302015	0.07049635372264332	0.080071458234575	0.06346942670205122	0.07591472000486077	0.09818587751035222	0.0905639106008852	0.07739088743519572	0.07166156720982608	0.07754595838718915	0.09117225399415835	0.09688072783416145	0.10092368164984242	0.08017614997237271	0.0966549035379704	0.07870190023105045	0.058159508090390596	0.08081217122078058	0.09031144167428888	0.08556180644753472	0.08556180644753472	0.08556180644753472	0.08556180644753472	0.08556180644753472	0.08556180644753472	0.08556180644753472	0.08556180644753472	0.08556180644753472	0.08556180644753472	0.08556180644753472	0.08556180644753472	0.08556180644753472	0.08556180644753472	0.08556180644753472	0.08556180644753472	0.08556180644753472	0.08556180644753472	0.08556180644753472	0.08556180644753472	0.08556180644753472	0.08556180644753472	0.08556180644753472	0.08556180644753472	0.08556180644753472	0.08556180644753472	0.08556180644753472	0.08556180644753472
0.07138955868748677	0.06301996464457962	0.07948482240603158	0.07200704845104096	0.05727278641914103	0.05455457271903485	0.07213897160952817	0.09366425397657423	0.07658238077596324	0.08706937301654191	0.07120600039796032	0.06442902143079024	0.0719386952820554	0.08676136652607927	0.07960861730386552	0.0809005306427232	0.0718735991077936	0.06803191028131143	0.06107699557477856	0.064554452928045	0.064554452928045	0.064554452928045	0.064554452928045	0.064554452928045	0.064554452928045	0.064554452928045	0.064554452928045	0.064554452928045	0.064554452928045	0.064554452928045	0.064554452928045	0.064554452928045	0.064554452928045	0.064554452928045	0.064554452928045	0.064554452928045	0.064554452928045	0.064554452928045	0.064554452928045	0.064554452928045	0.064554452928045	0.064554452928045	0.064554452928045	0.064554452928045	0.064554452928045	0.064554452928045	0.064554452928045	0.064554452928045	0.064554452928045	0.064554452928045
[truncated: 6 more columns]
