# Supplementary material for: Neuronal tuning aligns dynamically with object and texture manifolds across the visual hierarchy
Source: Nat Neurosci. 2026 Mar 10;29(4):864–75. doi: 10.1038/s41593-026-02207-1 (PMC13061647; doi:10.1038/s41593-026-02207-1)
Supplement: Supplementary file 6 — Average PSTH for each session and thread before or after optimization Fig. 5a. Response rate for each 10 ms time window in csv format to reproduce Fig. 5c. [file 41593_2026_2207_MOESM6_ESM.zip › Figure5C_src_normresp_wdw_160-170_DeePSim_mean.csv]

0	1	2	3	4	5	6	7	8	9	10	11	12	13	14	15	16	17	18	19	20	21	22	23	24	25	26	27	28	29	30	31	32	33	34	35	36	37	38	39	40	41	42	43	44	45	46	47	48	49
0.4965182478983999	0.61598421556443	0.5878710533052683	0.5878807581407615	0.6099532536637117	0.6611655502567831	0.5054865443652252	0.663643848365366	0.6388141182685113	0.5972099238052619	0.6784126171001742	0.5881789784796722	0.5624138039924825	0.4677365867900432	0.56600898725919	0.5357832849216625	0.6708928107377906	0.6312480369821035	0.7554564797288492	0.5314215360339284	0.551763545696419	0.7348420337882806	0.6947608851677294	0.583132743916291	0.6607448210673098	0.6321016420444012	0.695298028848062	0.64823245151928	0.7209366440516282	0.6920196816499945	0.663276857067299	0.5655950429669164	0.7132294925786153	0.8336305157717624	0.6979880034940188	0.75756251605527	0.8380356934802471	0.5870460338757307	0.632338558285288	0.671446485949225	0.687060165512816	0.69001648427081	0.6841573586441614	0.6602324145772802	0.5867246847580546	0.6727438936354875	0.7134869771189758	0.6931154353772316	0.6931154353772316	0.6931154353772316
0.840951759728146	0.7554709066446538	0.6054424742399068	0.9785819352048781	0.8118830398906575	0.8249656030723933	0.6326018162151475	0.7852929417831749	0.6705091156832312	0.7027574245345172	0.7327819493475677	0.8204880590204893	0.8139032512561301	0.8224805307923563	0.8741496148758325	0.9596532249014126	0.8942280370075605	0.9663834760432204	0.7669040039406562	0.6749851693746718	0.8296409483242688	0.8237281331073278	0.8283598397199007	0.8970021103019765	0.8293026267705111	0.7806341695148614	0.809565792390786	0.7757011970122784	0.76489094963185	0.8247576776640473	0.7261619492033192	0.9155453423662622	0.9930347050841715	0.9397897547003994	0.946822201184027	0.9433059779422133	0.9433059779422133	0.9433059779422133	0.9433059779422133	0.9433059779422133	0.9433059779422133	0.9433059779422133	0.9433059779422133	0.9433059779422133	0.9433059779422133	0.9433059779422133	0.9433059779422133	0.9433059779422133	0.9433059779422133	0.9433059779422133
0.4330864323713015	0.19957773616022126	0.17886304047495108	0.31699794450401936	0.33439148127633883	0.3235658547084405	0.38750240070043385	0.41924521216307464	0.3033334983216772	0.4959837076863267	0.4892238045510769	0.4331714970620366	0.5187808160446541	0.3720318493986335	0.54613124970598	0.4163496163627576	0.7762941389532225	0.5976387010499468	0.5611189648221316	0.4821479598412169	0.6621016853640371	0.656307324155482	0.43611896742739026	0.8986422751428965	0.9679247791452477	0.6849170073432445	0.8748914060172365	0.6875643753981774	0.8322877438045749	0.985955572435136	0.8665218168412706	0.7948674198322379	0.5794900773186163	0.6871787485754272	0.6871787485754272	0.6871787485754272	0.6871787485754272	0.6871787485754272	0.6871787485754272	0.6871787485754272	0.6871787485754272	0.6871787485754272	0.6871787485754272	0.6871787485754272	0.6871787485754272	0.6871787485754272	0.6871787485754272	0.6871787485754272	0.6871787485754272	0.6871787485754272
0.762963228304567	0.5851420835904274	0.7065044571144452	0.6197044439269435	0.699535983211959	0.6738574140790566	0.6177956359510527	0.7545906666080042	0.6636670559939059	0.6840991580344683	0.6263609073612164	0.6651923424115868	0.7202580019551788	0.6019566780527312	0.6574895152608714	0.6814026488477495	0.7260110267003461	0.6306994653017147	0.7936165931658835	0.7757345996219377	0.6575195498275619	0.6497987789873269	0.73375847029056	0.6133892719691029	0.7028706056387368	0.8278841440086419	0.7232788704805818	0.7238421210343807	0.6667381954944716	0.8113303341283646	0.6864632375736961	0.670265660121053	0.6087964271691729	0.7268531264287199	0.6960852370031841	0.7455826530662163	0.7975179629120156	0.6763305576017348	0.7369242602568751	0.7369242602568751	0.7369242602568751	0.7369242602568751	0.7369242602568751	0.7369242602568751	0.7369242602568751	0.7369242602568751	0.7369242602568751	0.7369242602568751	0.7369242602568751	0.7369242602568751
0.5001025553021745	0.5674830942092588	0.47335506039753267	0.48473904375702737	0.575043026929804	0.5769179813661375	0.665739613533759	0.5581810915000516	0.5825220741396887	0.5935917291813708	0.5325453373364171	0.5905393951990069	0.5791841408766084	0.6207231496858286	0.7409985753423626	0.6804275909537106	0.768747519953841	0.7374651411158056	0.8534438408620638	0.8171939636579318	1.0391380630152294	0.8541627041055861	0.9607677796718982	1.0888846873547187	0.9726025274260222	0.7988049165019593	0.7974685903471469	0.9544646286310766	1.1764323329490656	0.9487013518621389	1.0625668424056023	1.0625668424056023	1.0625668424056023	1.0625668424056023	1.0625668424056023	1.0625668424056023	1.0625668424056023	1.0625668424056023	1.0625668424056023	1.0625668424056023	1.0625668424056023	1.0625668424056023	1.0625668424056023	1.0625668424056023	1.0625668424056023	1.0625668424056023	1.0625668424056023	1.0625668424056023	1.0625668424056023	1.0625668424056023
0.760802881503198	0.7078234617652226	0.9209593250801872	0.7234350268515979	0.7658455915740549	0.7437323229177186	0.7978276378303896	0.9922639676724192	1.1762050962053516	1.119218261399359	0.9573501781895367	0.7353339826591117	0.7650775019275065	0.9385101034468804	0.7707978727473158	1.099340599285927	1.1599903756476977	0.8449793005357427	1.0830630770505878	0.9417349912376749	0.9114695906960489	0.8861680710743642	0.6142412004005289	0.8532130404268882	0.8809160456297862	0.7878047867540613	0.8261330764189693	0.7168502788689481	0.7394781114852876	0.8936297136841721	0.7649557416920557	0.92297338886358	0.8108007713076832	0.8826289206720386	1.0692628777797162	0.865432173646751	0.7232616770942005	0.8426220454447381	0.9411914049613118	0.8116237852394759	0.8764075951003939	0.8764075951003939	0.8764075951003939	0.8764075951003939	0.8764075951003939	0.8764075951003939	0.8764075951003939	0.8764075951003939	0.8764075951003939	0.8764075951003939
0.9544935827874526	0.676335674209354	0.6729582777517324	0.8358492564791407	0.8290535564699985	0.8949246363951421	0.7148042109338675	0.8007003602645325	0.9296853546718115	0.5600574014239487	0.6092087892887947	0.9636767633467586	0.5013916359698786	0.583561214742739	0.5293686775911849	0.7005890333739856	0.6288002227339476	0.8964711152242374	0.7481279732264704	0.5853551991574242	0.48840138206986194	0.8444798659291286	0.6622051863013537	0.5848736663221211	0.8626835327198861	0.7987219611246739	0.83070274692228	0.83070274692228	0.83070274692228	0.83070274692228	0.83070274692228	0.83070274692228	0.83070274692228	0.83070274692228	0.83070274692228	0.83070274692228	0.83070274692228	0.83070274692228	0.83070274692228	0.83070274692228	0.83070274692228	0.83070274692228	0.83070274692228	0.83070274692228	0.83070274692228	0.83070274692228	0.83070274692228	0.83070274692228	0.83070274692228	0.83070274692228
0.8202036984861303	0.7373064160149208	0.6730860423550679	0.6898209692090124	0.6681580366209646	0.7162005825111271	0.6756258324110597	0.6545708065239287	0.80054276716282	0.8259940146461667	0.8351064766701546	0.82451575377988	0.7566764053527355	0.6716743441502416	0.7500773445270451	0.7296334084057164	0.7810143174785715	0.7344209202812265	0.7457770453073936	0.7530242027251377	0.9291864204608972	0.8856196324592739	0.9364682776489947	0.8422816772628051	0.7625354342584358	0.8017722636532973	0.7982564807064281	0.8000143721798627	0.8000143721798627	0.8000143721798627	0.8000143721798627	0.8000143721798627	0.8000143721798627	0.8000143721798627	0.8000143721798627	0.8000143721798627	0.8000143721798627	0.8000143721798627	0.8000143721798627	0.8000143721798627	0.8000143721798627	0.8000143721798627	0.8000143721798627	0.8000143721798627	0.8000143721798627	0.8000143721798627	0.8000143721798627	0.8000143721798627	0.8000143721798627	0.8000143721798627
0.35696637431511846	0.49929675273083945	0.4519450207968681	0.3840063212801757	0.5428205797969436	0.4935316271054964	0.5073551297166073	0.6137576508238753	0.4585056725211259	0.508401797643049	0.5309750986623508	0.6199193423367594	0.505976034078618	0.5641657684410492	0.4913832891207798	0.513626463865764	0.49351640660013013	0.5613811123603437	0.6959523447116033	0.6652018563114652	0.6152760124501235	0.7084637589206082	0.5601353961240044	0.6412167949098784	0.6425755886292254	0.7882635351641716	0.6784739081040595	0.5955720836714788	0.6293397130073605	0.7671912346121688	0.7587494898695609	0.8799639904319507	0.5688274496089301	0.7003426279912163	0.6345850388000732	0.6345850388000732	0.6345850388000732	0.6345850388000732	0.6345850388000732	0.6345850388000732	0.6345850388000732	0.6345850388000732	0.6345850388000732	0.6345850388000732	0.6345850388000732	0.6345850388000732	0.6345850388000732	0.6345850388000732	0.6345850388000732	0.6345850388000732
0.6455192645227702	0.7625563982400355	0.7364174789664194	0.7362336310639584	0.9123995786751677	1.0238360174856165	1.1106814014242266	0.794699402613223	0.9037280468762295	0.9686796745426879	1.1891382468991079	1.0040264075464285	0.9150739685982128	1.0306981991092516	0.938405464239414	0.7784615252258704	0.9679021412968275	0.9474442576036934	0.8022094097490859	1.3329984682727432	1.0436992729265064	1.083479583714757	1.089516112999133	1.0396335184218315	1.1159870786855717	0.7942282592358926	1.267037664666565	1.0968992143193477	1.3263962496900938	1.0486161492960742	0.7489042614012963	0.9300047219763781	1.0894095779032433	1.0097071499398107	1.0097071499398107	1.0097071499398107	1.0097071499398107	1.0097071499398107	1.0097071499398107	1.0097071499398107	1.0097071499398107	1.0097071499398107	1.0097071499398107	1.0097071499398107	1.0097071499398107	1.0097071499398107	1.0097071499398107	1.0097071499398107	1.0097071499398107	1.0097071499398107
0.6960840015466704	0.5239223573101291	0.6526938490670109	0.5995464264035448	0.7428532363357457	0.6653070451967764	0.637847549446294	0.5451106633827744	0.5251117652943101	0.5927564990867794	0.4644273840520904	0.7729052299842832	0.633961287500627	0.5851403647026748	0.6346456847237074	0.5505358191294133	0.6965933482575701	0.5992193936047892	0.546129340749096	0.7879264571715323	0.6212432990141151	0.6239440831117141	0.6889108690937721	0.6047567763048072	0.7062485751038954	0.6473237780461358	0.5866627428062083	0.6542079276081951	0.7555857954948049	0.6077177238512201	0.6799693276753127	0.6438435257632665	0.6438435257632665	0.6438435257632665	0.6438435257632665	0.6438435257632665	0.6438435257632665	0.6438435257632665	0.6438435257632665	0.6438435257632665	0.6438435257632665	0.6438435257632665	0.6438435257632665	0.6438435257632665	0.6438435257632665	0.6438435257632665	0.6438435257632665	0.6438435257632665	0.6438435257632665	0.6438435257632665
0.35831080379486296	0.41667340634571326	0.43996551017443963	0.436934591479501	0.389406983816501	0.47280634692220225	0.4150119729319189	0.41136354319265206	0.576037527935615	0.4551805559152743	0.45105033069782446	0.4288887688216665	0.4909404140427115	0.6124188050542841	0.5523669500266308	0.6050030225605895	0.7367161017066642	0.8323840213799334	0.6460580853900674	0.7072881684203646	0.7587584122246174	0.7155405088132404	0.8145833881609037	0.7320878403633516	0.7760144060173657	0.8518809790351802	0.7781507561147869	0.899898929818708	0.9390317799250174	0.9357152190615499	0.8420405573916346	0.8888778882265923	0.8888778882265923	0.8888778882265923	0.8888778882265923	0.8888778882265923	0.8888778882265923	0.8888778882265923	0.8888778882265923	0.8888778882265923	0.8888778882265923	0.8888778882265923	0.8888778882265923	0.8888778882265923	0.8888778882265923	0.8888778882265923	0.8888778882265923	0.8888778882265923	0.8888778882265923	0.8888778882265923
0.7632453961117709	0.8102576679036047	0.7669909316583875	0.7505852636584797	0.7135020240522624	0.8904940535552851	0.9560830133582645	0.6820392192212654	0.6865228462673013	0.7691993389079382	0.8923893163628898	0.8583235084056197	0.8196049425121241	0.7479700979686161	0.9041203706665318	0.9427948805574964	0.8512197503859771	0.8750958624153151	0.8057785043297493	1.0384555675447502	0.7544814801296486	0.9213680679982741	0.8752154508823564	0.8163132901412232	0.862734090400612	0.9293307320383176	0.7394133495438251	0.7471219522813042	0.9071847334323494	0.8261434324202248	0.9271022445539596	0.8766228384870923	0.8766228384870923	0.8766228384870923	0.8766228384870923	0.8766228384870923	0.8766228384870923	0.8766228384870923	0.8766228384870923	0.8766228384870923	0.8766228384870923	0.8766228384870923	0.8766228384870923	0.8766228384870923	0.8766228384870923	0.8766228384870923	0.8766228384870923	0.8766228384870923	0.8766228384870923	0.8766228384870923
0.62897481020423	0.5385424736697897	0.6585338533439205	0.6202430776225857	0.8072637949347078	0.5935616227280192	0.7049768349219424	0.6297933961447778	0.7839142282722175	0.5199237340050332	0.7048938692510106	0.6603860742717174	0.6285666902313083	0.6366850463272001	0.7107473688018264	0.6919657570401003	0.6241753586375217	0.7663142025183297	0.7149553383990143	0.5855691363965803	0.5892613478476558	0.8024180812301416	0.8855082492634703	0.6681098735001566	0.6286074257609767	0.639281301597968	0.7982736169590193	0.5473138636996976	0.6183814142387207	0.5910088164475887	0.7115250347944526	0.7065829730147342	0.7090540039045933	0.7090540039045933	0.7090540039045933	0.7090540039045933	0.7090540039045933	0.7090540039045933	0.7090540039045933	0.7090540039045933	0.7090540039045933	0.7090540039045933	0.7090540039045933	0.7090540039045933	0.7090540039045933	0.7090540039045933	0.7090540039045933	0.7090540039045933	0.7090540039045933	0.7090540039045933
0.3669656184215006	0.5641459669592844	0.3920086925094637	0.4118825813946317	0.487123896629535	0.5475273986318554	0.5391749727909284	0.5072005659885368	0.39292199652620446	0.5605140221146759	0.5168281736243385	0.47889423079956744	0.5474517930702405	0.3892969604691183	0.4963143735170251	0.7577682893462492	0.5764528781124755	0.5607838439816712	0.6723123340918934	0.5135851280373601	0.7165107765938481	0.5593732011261352	0.6677572338494148	0.6066737969967179	0.6565712911219921	0.4754601365913113	0.584189369472682	0.6030045249331285	0.6575168686851409	0.634526593129427	0.646021730907284	0.646021730907284	0.646021730907284	0.646021730907284	0.646021730907284	0.646021730907284	0.646021730907284	0.646021730907284	0.646021730907284	0.646021730907284	0.646021730907284	0.646021730907284	0.646021730907284	0.646021730907284	0.646021730907284	0.646021730907284	0.646021730907284	0.646021730907284	0.646021730907284	0.646021730907284
0.6069334103952584	0.47347050438530247	0.43607880036381674	0.5991811839315908	0.5495795790192333	0.5077917485611276	0.4490124156594533	0.4092656830547925	0.5210165229683247	0.3367359232791707	0.43747837539991086	0.4446378336635068	0.4286926991128964	0.4567977580244457	0.3255767407158222	0.5123621176391213	0.4953318105286671	0.4072251689060685	0.34544696477842074	0.4003229189005923	0.3254974111749344	0.4440808350115574	0.3728557420105802	0.4084682885110688	0.4084682885110688	0.4084682885110688	0.4084682885110688	0.4084682885110688	0.4084682885110688	0.4084682885110688	0.4084682885110688	0.4084682885110688	0.4084682885110688	0.4084682885110688	0.4084682885110688	0.4084682885110688	0.4084682885110688	0.4084682885110688	0.4084682885110688	0.4084682885110688	0.4084682885110688	0.4084682885110688	0.4084682885110688	0.4084682885110688	0.4084682885110688	0.4084682885110688	0.4084682885110688	0.4084682885110688	0.4084682885110688	0.4084682885110688
0.6666586889371371	0.64566053142881	0.5431704612139561	0.46892048599113345	0.5061825805892406	0.5106360414302515	0.5037933299357534	0.5047135148121553	0.3076853041174877	0.470612685402741	0.4791750147315544	0.46259831566054843	0.4287320906942282	0.5074598380653069	0.6700164658528289	0.6147845402944956	0.5790834371400939	0.5523451760282369	0.5356353454856619	0.5605461400639951	0.5404110175278956	0.7044605439839426	0.6298018377893979	0.6671311908866703	0.6671311908866703	0.6671311908866703	0.6671311908866703	0.6671311908866703	0.6671311908866703	0.6671311908866703	0.6671311908866703	0.6671311908866703	0.6671311908866703	0.6671311908866703	0.6671311908866703	0.6671311908866703	0.6671311908866703	0.6671311908866703	0.6671311908866703	0.6671311908866703	0.6671311908866703	0.6671311908866703	0.6671311908866703	0.6671311908866703	0.6671311908866703	0.6671311908866703	0.6671311908866703	0.6671311908866703	0.6671311908866703	0.6671311908866703
0.897586671094314	0.5005804643441836	0.6990925959398505	0.5074184556088076	0.6422750390356318	0.4932428444167602	0.7020849179168336	0.5180287332441693	0.9537625786955148	0.7314730593250058	0.3711004035607049	0.49163752298863395	0.7038207605707083	0.7200964316673035	0.8435582451244265	0.6077632198779187	0.7686883216995614	0.7804151839928465	1.0319429080347302	0.6875732719792671	0.7007383094545705	0.8080733109431644	0.7976978461583875	0.8112887465037115	0.8424167847065116	0.825909834731999	0.9608562944970798	0.6523222429908734	0.9950679344868778	0.5197818900078045	0.7574249122473412	0.7574249122473412	0.7574249122473412	0.7574249122473412	0.7574249122473412	0.7574249122473412	0.7574249122473412	0.7574249122473412	0.7574249122473412	0.7574249122473412	0.7574249122473412	0.7574249122473412	0.7574249122473412	0.7574249122473412	0.7574249122473412	0.7574249122473412	0.7574249122473412	0.7574249122473412	0.7574249122473412	0.7574249122473412
0.6140722392482912	0.5267873386078762	0.5692622946746662	0.5237108355265193	0.5418880654499617	0.5517203937249651	0.4176032776047053	0.502891617327583	0.4127604759319332	0.5512517907185716	0.5764699835602426	0.3628636757357697	0.6471818279648733	0.6086208297507075	0.5909005773032551	0.6394124804191913	0.5183771931912313	0.7211104632799029	0.7861145330956762	0.9242481845897372	0.7289910813132993	0.6455792919803213	0.7799002462701355	0.690286386089917	0.9067975551457289	0.7532757225224977	0.7792314911955711	0.8534099370364568	0.703061569255093	0.6285485419390112	0.6162090425818157	0.8374318683241291	0.7268204554529724	0.7268204554529724	0.7268204554529724	0.7268204554529724	0.7268204554529724	0.7268204554529724	0.7268204554529724	0.7268204554529724	0.7268204554529724	0.7268204554529724	0.7268204554529724	0.7268204554529724	0.7268204554529724	0.7268204554529724	0.7268204554529724	0.7268204554529724	0.7268204554529724	0.7268204554529724
0.6655120559172257	0.6360306601680109	0.6196808057744773	0.594871027111522	0.8205540756800095	0.6176678969271996	0.5264221852849298	0.6044916775217559	0.6319909976309556	0.6505174346925666	0.6544934768970291	0.7387961194912426	0.6450120843410779	0.8007671699559191	0.7688859451814937	0.7147783550753408	0.7349498555435541	0.45648876218059514	0.7803901054798542	0.6866353612299944	0.8134622410419223	0.6393316493002725	0.8502683933280402	0.7150248237332718	0.8777881986443795	0.633598472589505	0.7268304104408575	0.863816192696933	0.7761825346905795	0.9020191197952157	0.8137330481887343	0.8978985940332056	0.8758623739937059	0.7822690887830015	0.8697988757608194	0.8260339822719104	0.8260339822719104	0.8260339822719104	0.8260339822719104	0.8260339822719104	0.8260339822719104	0.8260339822719104	0.8260339822719104	0.8260339822719104	0.8260339822719104	0.8260339822719104	0.8260339822719104	0.8260339822719104	0.8260339822719104	0.8260339822719104
0.5147697933479669	0.4698356544544909	0.47038330380956594	0.508778510370391	0.49777979259871236	0.5875936943574116	0.5239576074329844	0.6344777884420278	0.562631688908169	0.6335506204875746	0.6861133443828338	0.8234051824804403	0.633386009753731	0.6981716356535682	0.7050511189342508	0.7871788127688544	0.9505861645908014	0.8407585165948352	0.7859080827896977	0.8713932235438837	0.9554599444886869	0.8673953172456269	0.8219075392022073	0.9569300660688452	0.9077115090697687	0.6842392743266896	0.8196072377533437	0.9618260914265522	0.8907166645899479	0.8907166645899479	0.8907166645899479	0.8907166645899479	0.8907166645899479	0.8907166645899479	0.8907166645899479	0.8907166645899479	0.8907166645899479	0.8907166645899479	0.8907166645899479	0.8907166645899479	0.8907166645899479	0.8907166645899479	0.8907166645899479	0.8907166645899479	0.8907166645899479	0.8907166645899479	0.8907166645899479	0.8907166645899479	0.8907166645899479	0.8907166645899479
0.26569694697872187	0.29506103078930984	0.3678777788157883	0.3349348790965782	0.48576503148160793	0.3547302954016481	0.5407279811211677	0.4575934106904735	0.4305355367873575	0.2792760047297984	0.3358950663549049	0.4065655115292224	0.5277482909848389	0.421818615766455	0.3600305726809558	0.5759716151461368	0.6669602585400644	0.5082395480381117	0.4060555407501253	0.42755201423949096	0.4532513309790688	0.4070239664674988	0.4666417351426886	0.5795981272055541	0.8794116575775899	0.48990931892833817	0.38750166955075316	0.36481873019984	0.5693851365501655	0.46710193337500283	0.46710193337500283	0.46710193337500283	0.46710193337500283	0.46710193337500283	0.46710193337500283	0.46710193337500283	0.46710193337500283	0.46710193337500283	0.46710193337500283	0.46710193337500283	0.46710193337500283	0.46710193337500283	0.46710193337500283	0.46710193337500283	0.46710193337500283	0.46710193337500283	0.46710193337500283	0.46710193337500283	0.46710193337500283	0.46710193337500283
0.5843307342667231	0.663838266472519	0.7578422147256756	0.740432441067533	0.8320038313644232	0.7377986396607378	0.7172937268638193	0.8317884052544747	0.8768436025352314	0.8675983439558407	0.8634713037849375	0.8469172551845519	0.7594731567600975	0.6950172108235081	0.7980526673488861	0.8476731896312272	0.7885849492862538	0.9774885181207142	0.7844040542478995	0.7879004776731399	0.7877557530085292	0.7349031244103871	0.6843309806491318	0.6994968994054881	0.7501614541277528	0.7648356048913845	0.7574985295095686	0.7574985295095686	0.7574985295095686	0.7574985295095686	0.7574985295095686	0.7574985295095686	0.7574985295095686	0.7574985295095686	0.7574985295095686	0.7574985295095686	0.7574985295095686	0.7574985295095686	0.7574985295095686	0.7574985295095686	0.7574985295095686	0.7574985295095686	0.7574985295095686	0.7574985295095686	0.7574985295095686	0.7574985295095686	0.7574985295095686	0.7574985295095686	0.7574985295095686	0.7574985295095686
0.5054061017812257	0.6438907933807778	0.7699390036383086	0.831493416164733	0.6501333123798835	0.8085106467639669	0.8578075547044763	0.904083157169879	0.9061885154200401	0.7430191157637343	0.8498799923639258	0.774326228275484	0.7683585431513166	0.8052217570769558	0.9505684504427787	0.879497517301293	0.8022992851157426	0.7622837219823287	0.8847244913146254	0.8934149120686123	0.6945545052898621	0.8748566949097025	0.7847056000997823	0.7847056000997823	0.7847056000997823	0.7847056000997823	0.7847056000997823	0.7847056000997823	0.7847056000997823	0.7847056000997823	0.7847056000997823	0.7847056000997823	0.7847056000997823	0.7847056000997823	0.7847056000997823	0.7847056000997823	0.7847056000997823	0.7847056000997823	0.7847056000997823	0.7847056000997823	0.7847056000997823	0.7847056000997823	0.7847056000997823	0.7847056000997823	0.7847056000997823	0.7847056000997823	0.7847056000997823	0.7847056000997823	0.7847056000997823	0.7847056000997823
0.5174708238660599	0.45126664837339003	0.5626525168666641	0.5770899165048852	0.6764358573396874	0.6197676850839975	0.4850179931114877	0.529697595673156	0.6028154817744164	0.6542048003631832	0.6720288540327554	0.7658705825050415	0.6992611324796112	0.7404197724726868	0.8668089910012271	0.8294044360823114	0.7612025354938291	0.8402653993518278	0.8925163746994372	0.77996257329036	0.9602611639580587	0.9045526174985175	0.7668422820121172	0.9069142353758385	0.8159493805611299	0.802447301917279	0.9749964541969358	0.8887218780571073	0.8887218780571073	0.8887218780571073	0.8887218780571073	0.8887218780571073	0.8887218780571073	0.8887218780571073	0.8887218780571073	0.8887218780571073	0.8887218780571073	0.8887218780571073	0.8887218780571073	0.8887218780571073	0.8887218780571073	0.8887218780571073	0.8887218780571073	0.8887218780571073	0.8887218780571073	0.8887218780571073	0.8887218780571073	0.8887218780571073	0.8887218780571073	0.8887218780571073
0.7085995781879447	0.6716686135588822	0.8074637375026913	0.9711765458526084	0.8631569022503827	0.7319997620679943	0.823292954420987	0.9509641102124253	0.7927123300682785	0.8982198795293957	0.7778613983294965	0.6747093635970673	0.8802581217692759	0.9049534038325702	1.003011933135472	1.031437706716576	1.0050367928918091	1.0655591348388131	0.7702615122801054	1.1784496484935636	0.7338608197342708	0.913850609544749	0.97484440208233	0.9843575168780533	0.9784412745513169	0.987537311418162	1.0074372834538472	1.1081976944245366	0.9327532975040007	1.0204754959642688	1.0204754959642688	1.0204754959642688	1.0204754959642688	1.0204754959642688	1.0204754959642688	1.0204754959642688	1.0204754959642688	1.0204754959642688	1.0204754959642688	1.0204754959642688	1.0204754959642688	1.0204754959642688	1.0204754959642688	1.0204754959642688	1.0204754959642688	1.0204754959642688	1.0204754959642688	1.0204754959642688	1.0204754959642688	1.0204754959642688
0.8598893662399094	0.7207590639533217	0.815320207360495	0.6252449205330376	0.9021071453843047	0.6209955507096988	0.8709153809596607	0.8219782354790435	0.8793564291432324	0.5904312458006987	0.766983972265733	0.6690900578265784	0.7940886216233667	0.9240270139923762	0.8849667399022841	0.8021185778305177	0.7668044978005487	0.9304768953185144	1.1058495156580457	0.853849209139977	0.8395043601713271	0.8388819639428476	0.9043770330681854	0.9940806410492433	0.8295502220510954	0.8616503816335334	0.8336484956269465	0.9531972406446169	0.733635164047062	0.7543432110421288	0.9640864129388875	1.018403858785771	0.8647578318430299	0.7338967115138123	1.176349358620391	0.8459360645267084	0.8845778856527772	0.7857806339898313	0.8351792598213043	0.8351792598213043	0.8351792598213043	0.8351792598213043	0.8351792598213043	0.8351792598213043	0.8351792598213043	0.8351792598213043	0.8351792598213043	0.8351792598213043	0.8351792598213043	0.8351792598213043
0.027927880381806297	0.04609112479551147	0.04099354619256089	0.04148709514473591	0.02820895654765512	0.014958073896116107	0.03460919474068176	0.049993899604701866	0.03720664379472538	0.05751675572776994	0.1212056530544919	0.07136947653986346	0.12767959917669117	0.20899308349513113	0.23103360167512613	0.0695801784382535	0.0052543214702743405	0.28498799093118105	0.18849897399121654	0.26039655641047915	0.22987406888945242	0.30868415953962924	0.15672767128734377	0.19259916677555422	0.21012358902793174	0.18183950976300914	0.2789335771739302	0.6099954119086628	0.2542837734347002	0.22823822890981374	0.21256184336033562	0.1307972410464676	0.2464169940160717	0.19000449047640722	0.13941194499437592	0.11430858056511853	0.17611585920598588	0.23092458077616282	0.3580789080409856	0.31951852200331937	0.4119703060810682	0.6234430331749138	0.517706669627991	0.517706669627991	0.517706669627991	0.517706669627991	0.517706669627991	0.517706669627991	0.517706669627991	0.517706669627991
0.5143916829384961	0.559301365423476	0.6856344988046222	0.6523633062919998	0.5726123259894494	0.7126669448108862	0.6379358044147667	0.6828819685694065	0.6834216360357824	0.8164804230166288	0.8309353380894167	0.8217535550405918	0.7993898850677384	0.9275679230690892	0.8308820258483156	0.9414400508836056	0.9547827661141178	0.8805431402203553	1.0097000270862924	1.0319317590447237	0.8930866965660144	0.8837399737859204	0.9402161956051954	0.927305406839793	1.00740952394707	1.0187118904844952	1.0006551820563938	0.9248099908672864	0.96273258646184	0.96273258646184	0.96273258646184	0.96273258646184	0.96273258646184	0.96273258646184	0.96273258646184	0.96273258646184	0.96273258646184	0.96273258646184	0.96273258646184	0.96273258646184	0.96273258646184	0.96273258646184	0.96273258646184	0.96273258646184	0.96273258646184	0.96273258646184	0.96273258646184	0.96273258646184	0.96273258646184	0.96273258646184
0.8295738411490681	0.8681248041710187	0.6855348174998752	0.586884857734509	0.6159695346314319	0.8771819508716201	0.7857786659392488	0.6592401740241336	0.5080562036533903	0.6012982862869654	0.6578534471018764	0.6733663067699402	0.6850881222072712	0.6275783376387923	0.7198449287239193	0.7460317402858107	0.790342354543499	0.8488731252237701	0.9291172374407927	0.8014226620752172	0.7573778207310207	0.6806443454640084	0.8241536906695893	0.7017978899092995	0.904319745722898	0.8030588178160987	0.8030588178160987	0.8030588178160987	0.8030588178160987	0.8030588178160987	0.8030588178160987	0.8030588178160987	0.8030588178160987	0.8030588178160987	0.8030588178160987	0.8030588178160987	0.8030588178160987	0.8030588178160987	0.8030588178160987	0.8030588178160987	0.8030588178160987	0.8030588178160987	0.8030588178160987	0.8030588178160987	0.8030588178160987	0.8030588178160987	0.8030588178160987	0.8030588178160987	0.8030588178160987	0.8030588178160987
0.8303982035560551	0.8747711751751482	0.8468952659147938	0.9427777147008977	1.0174979135258864	0.8414085912643146	0.8814174771268608	0.8497340131279795	0.9667370247437084	0.9454404610311821	0.9120203748680377	0.8782657736615272	0.8351237754840459	0.8721235087789634	0.8903821596345854	0.8858606483361761	0.8721369942400097	0.9443162812818104	0.9061592369177778	0.8745509100548934	0.9517045783944237	0.9131277442246585	0.9131277442246585	0.9131277442246585	0.9131277442246585	0.9131277442246585	0.9131277442246585	0.9131277442246585	0.9131277442246585	0.9131277442246585	0.9131277442246585	0.9131277442246585	0.9131277442246585	0.9131277442246585	0.9131277442246585	0.9131277442246585	0.9131277442246585	0.9131277442246585	0.9131277442246585	0.9131277442246585	0.9131277442246585	0.9131277442246585	0.9131277442246585	0.9131277442246585	0.9131277442246585	0.9131277442246585	0.9131277442246585	0.9131277442246585	0.9131277442246585	0.9131277442246585
0.6607425596567954	0.5775692436352231	0.5808846412531327	0.623353763631756	0.5149377413056413	0.6592023858865454	0.6144782178593361	0.7351663995675376	0.7602455073304182	0.705758878674752	0.7240193910590296	0.6645703043927618	0.8371154824947884	0.6693311783906761	0.711206086762172	0.7044288796657975	0.8333813892331146	0.7728345281662174	0.6892122302700427	0.7577769002914766	0.813982905491601	0.6665740808138546	0.8167691497697281	0.7416716152917914	0.7416716152917914	0.7416716152917914	0.7416716152917914	0.7416716152917914	0.7416716152917914	0.7416716152917914	0.7416716152917914	0.7416716152917914	0.7416716152917914	0.7416716152917914	0.7416716152917914	0.7416716152917914	0.7416716152917914	0.7416716152917914	0.7416716152917914	0.7416716152917914	0.7416716152917914	0.7416716152917914	0.7416716152917914	0.7416716152917914	0.7416716152917914	0.7416716152917914	0.7416716152917914	0.7416716152917914	0.7416716152917914	0.7416716152917914
0.5137825528704445	0.7029439731924667	0.44737569149650014	0.5696985124834699	0.477744251385036	0.5914556074150458	0.5815144172758976	0.6660903472339305	0.6429287484339877	0.7685931051661126	0.6043506125169613	0.5004184179938508	0.6510536256807345	0.8298083706488344	0.9550607609143614	0.9060909966344046	0.3488285725272685	0.39299534496977495	0.3680713966619529	0.37458224094244447	0.36181130398747263	0.3681967724649586	0.3681967724649586	0.3681967724649586	0.3681967724649586	0.3681967724649586	0.3681967724649586	0.3681967724649586	0.3681967724649586	0.3681967724649586	0.3681967724649586	0.3681967724649586	0.3681967724649586	0.3681967724649586	0.3681967724649586	0.3681967724649586	0.3681967724649586	0.3681967724649586	0.3681967724649586	0.3681967724649586	0.3681967724649586	0.3681967724649586	0.3681967724649586	0.3681967724649586	0.3681967724649586	0.3681967724649586	0.3681967724649586	0.3681967724649586	0.3681967724649586	0.3681967724649586
0.7951933892164895	0.7973542793122403	0.7734428635954567	0.8253920386332911	0.8325400313491367	0.748382787469383	0.8102008521346794	0.8500213607423026	0.9495765241034105	0.9290186479746962	1.0318859346713942	0.8188204541855705	0.9900585125658516	0.8794514764920619	0.9340195334401542	1.1115905178299084	0.945105067350104	0.9381895498484131	0.9728859045929754	0.9647528706538435	1.0988292280657008	1.0282030752552116	0.8671532315009255	0.9912715446959014	1.0815441315104353	1.0364078381031685	1.0364078381031685	1.0364078381031685	1.0364078381031685	1.0364078381031685	1.0364078381031685	1.0364078381031685	1.0364078381031685	1.0364078381031685	1.0364078381031685	1.0364078381031685	1.0364078381031685	1.0364078381031685	1.0364078381031685	1.0364078381031685	1.0364078381031685	1.0364078381031685	1.0364078381031685	1.0364078381031685	1.0364078381031685	1.0364078381031685	1.0364078381031685	1.0364078381031685	1.0364078381031685	1.0364078381031685
0.6736389670552775	0.7656235652220084	0.8207222507933739	0.7354877707535971	0.7986796793961864	0.7593342534887981	0.8360542770502437	0.7560081482151155	0.8995698789377119	0.8305915966447012	0.8829449640310182	0.8764009828795664	0.8216472136251877	0.6927544531644503	0.6797527576685464	0.9025993167856144	0.842846138402114	0.8637147092861784	0.8288470974968284	0.7673596372639089	0.7981033673803687	0.7981033673803687	0.7981033673803687	0.7981033673803687	0.7981033673803687	0.7981033673803687	0.7981033673803687	0.7981033673803687	0.7981033673803687	0.7981033673803687	0.7981033673803687	0.7981033673803687	0.7981033673803687	0.7981033673803687	0.7981033673803687	0.7981033673803687	0.7981033673803687	0.7981033673803687	0.7981033673803687	0.7981033673803687	0.7981033673803687	0.7981033673803687	0.7981033673803687	0.7981033673803687	0.7981033673803687	0.7981033673803687	0.7981033673803687	0.7981033673803687	0.7981033673803687	0.7981033673803687
0.3828568557142417	0.506158384371383	0.5000415243272159	0.7127835587080676	0.62600572189771	0.6894844849709301	0.6519360787950542	0.744992307203173	0.574822975276866	0.6927486405076974	0.4937788481455297	0.619547116243889	0.6728102570554961	0.7593063765207209	0.9455323898761616	0.8500105841364445	0.7512283340983579	0.6340020126974937	0.7347138700162865	0.5723707620727765	0.6026693965774519	0.6405349230039377	0.6216021597906948	0.6216021597906948	0.6216021597906948	0.6216021597906948	0.6216021597906948	0.6216021597906948	0.6216021597906948	0.6216021597906948	0.6216021597906948	0.6216021597906948	0.6216021597906948	0.6216021597906948	0.6216021597906948	0.6216021597906948	0.6216021597906948	0.6216021597906948	0.6216021597906948	0.6216021597906948	0.6216021597906948	0.6216021597906948	0.6216021597906948	0.6216021597906948	0.6216021597906948	0.6216021597906948	0.6216021597906948	0.6216021597906948	0.6216021597906948	0.6216021597906948
0.7223671708605117	0.7348340676072599	0.7849553300849594	0.8121842804979037	0.8058790412554777	0.7104808521992644	0.8224401018313282	0.7605264140803375	0.7367532915247035	0.7391811742494053	0.8274224762871482	0.8078481991689866	0.846302213491842	0.7137583096465951	0.8718182056924862	0.744075958611765	0.809012515521804	0.8715803363918352	0.890372166089943	0.6850269494895872	0.7876995577897651	0.7876995577897651	0.7876995577897651	0.7876995577897651	0.7876995577897651	0.7876995577897651	0.7876995577897651	0.7876995577897651	0.7876995577897651	0.7876995577897651	0.7876995577897651	0.7876995577897651	0.7876995577897651	0.7876995577897651	0.7876995577897651	0.7876995577897651	0.7876995577897651	0.7876995577897651	0.7876995577897651	0.7876995577897651	0.7876995577897651	0.7876995577897651	0.7876995577897651	0.7876995577897651	0.7876995577897651	0.7876995577897651	0.7876995577897651	0.7876995577897651	0.7876995577897651	0.7876995577897651
0.5413332346866687	0.3829781946111801	0.3814979832271952	0.4401935233614995	0.5560470145722478	0.4978418922884152	0.5110419373139378	0.4404869796727534	0.5344090355226545	0.506615356649578	0.4871051639251445	0.3814041901967937	0.38720405898726074	0.6146748994694601	0.4900320240008473	0.6033309414519301	0.6909347623474258	0.47373584779241784	0.6021442669148278	0.504188915136131	0.8835593806195866	0.5162007942656192	0.6668268472971056	0.655915036315235	0.7344421439245495	0.7558166116228457	0.7802171775056163	1.1408710601914491	0.5759809953303592	0.9276169490411342	0.7873177935883929	0.622139585314706	0.8082419832796853	0.7271101929040198	0.9634287514539296	0.8452694721789747	0.8452694721789747	0.8452694721789747	0.8452694721789747	0.8452694721789747	0.8452694721789747	0.8452694721789747	0.8452694721789747	0.8452694721789747	0.8452694721789747	0.8452694721789747	0.8452694721789747	0.8452694721789747	0.8452694721789747	0.8452694721789747
0.5298354388854586	0.76171527089152	0.686012050784384	0.693779864149116	0.7461592532946175	0.7842254596464613	0.6891212130122292	0.7616855088727821	0.8398308874914563	0.6942201396884976	0.8479048418379245	0.7644229723079763	0.8917470760352717	0.8680797867340967	0.791451298770531	0.6182893295313955	0.7048703141509632	0.7048703141509632	0.7048703141509632	0.7048703141509632	0.7048703141509632	0.7048703141509632	0.7048703141509632	0.7048703141509632	0.7048703141509632	0.7048703141509632	0.7048703141509632	0.7048703141509632	0.7048703141509632	0.7048703141509632	0.7048703141509632	0.7048703141509632	0.7048703141509632	0.7048703141509632	0.7048703141509632	0.7048703141509632	0.7048703141509632	0.7048703141509632	0.7048703141509632	0.7048703141509632	0.7048703141509632	0.7048703141509632	0.7048703141509632	0.7048703141509632	0.7048703141509632	0.7048703141509632	0.7048703141509632	0.7048703141509632	0.7048703141509632	0.7048703141509632
0.5098552261400839	0.6621770777166486	0.8176777788387333	0.9156732040417354	0.8443536104799402	0.8553848029503401	0.8221677262289446	0.768064022487491	0.8056850912602468	0.7784105780750504	0.8664929541213922	0.7531313303638046	1.08082496166834	0.8189317907565954	0.8310552339812443	0.783102741752125	0.7124783184256067	0.8813709112077306	0.9096520216600674	0.9152862245500547	0.8098629929811414	0.8286953459447075	0.8340964816985812	0.784937796508883	0.809517139103732	0.809517139103732	0.809517139103732	0.809517139103732	0.809517139103732	0.809517139103732	0.809517139103732	0.809517139103732	0.809517139103732	0.809517139103732	0.809517139103732	0.809517139103732	0.809517139103732	0.809517139103732	0.809517139103732	0.809517139103732	0.809517139103732	0.809517139103732	0.809517139103732	0.809517139103732	0.809517139103732	0.809517139103732	0.809517139103732	0.809517139103732	0.809517139103732	0.809517139103732
0.9554036606957688	0.7772737363469626	0.9817011721915749	0.8675839415593578	0.6678408626643008	0.8901810293754713	0.8284966822430755	0.7995465909208977	0.7395182736014678	0.6744432915160645	0.7484468420952698	0.8704290528297179	0.8538432726970747	0.6232385028746935	0.7588216191289083	0.6445937964182991	1.035444713560434	0.7360684879477035	0.8857566007540688	0.8857566007540688	0.8857566007540688	0.8857566007540688	0.8857566007540688	0.8857566007540688	0.8857566007540688	0.8857566007540688	0.8857566007540688	0.8857566007540688	0.8857566007540688	0.8857566007540688	0.8857566007540688	0.8857566007540688	0.8857566007540688	0.8857566007540688	0.8857566007540688	0.8857566007540688	0.8857566007540688	0.8857566007540688	0.8857566007540688	0.8857566007540688	0.8857566007540688	0.8857566007540688	0.8857566007540688	0.8857566007540688	0.8857566007540688	0.8857566007540688	0.8857566007540688	0.8857566007540688	0.8857566007540688	0.8857566007540688
0.5551876002546481	0.6325803120280403	0.6824860686981002	0.848551678150362	0.7168497479397815	0.6945938554391822	0.7349247970337803	0.8033827211917438	0.6195237921359479	0.7414259698735077	0.6919929264447714	0.6953230137368028	0.7713564831074811	0.7183717923523507	0.6882297352984025	0.8259465150716877	0.8120867718453229	0.8025631908579343	0.8231329844159561	0.8605532122883437	0.8129630238844846	0.8367581180864142	0.8367581180864142	0.8367581180864142	0.8367581180864142	0.8367581180864142	0.8367581180864142	0.8367581180864142	0.8367581180864142	0.8367581180864142	0.8367581180864142	0.8367581180864142	0.8367581180864142	0.8367581180864142	0.8367581180864142	0.8367581180864142	0.8367581180864142	0.8367581180864142	0.8367581180864142	0.8367581180864142	0.8367581180864142	0.8367581180864142	0.8367581180864142	0.8367581180864142	0.8367581180864142	0.8367581180864142	0.8367581180864142	0.8367581180864142	0.8367581180864142	0.8367581180864142
0.8284096163231089	0.8958099815889192	0.7373055519651407	0.7103265032742142	0.7882174807579871	0.8447717504408212	0.8468703293292726	0.7932675253949777	0.8790632440527442	0.8366004077096699	0.857831825881207	0.857831825881207	0.857831825881207	0.857831825881207	0.857831825881207	0.857831825881207	0.857831825881207	0.857831825881207	0.857831825881207	0.857831825881207	0.857831825881207	0.857831825881207	0.857831825881207	0.857831825881207	0.857831825881207	0.857831825881207	0.857831825881207	0.857831825881207	0.857831825881207	0.857831825881207	0.857831825881207	0.857831825881207	0.857831825881207	0.857831825881207	0.857831825881207	0.857831825881207	0.857831825881207	0.857831825881207	0.857831825881207	0.857831825881207	0.857831825881207	0.857831825881207	0.857831825881207	0.857831825881207	0.857831825881207	0.857831825881207	0.857831825881207	0.857831825881207	0.857831825881207	0.857831825881207
0.6945859266172258	0.6784357034659476	0.6217012280257807	0.7685101358950434	0.6246428152196656	0.766294098562732	0.6443560175078282	0.650467024296869	0.6750117882627896	0.8570902290797894	0.7510418341623385	0.6101867168668194	0.5617121333573677	0.6966152443990938	0.6839594024915719	0.8026364727799097	0.9225755180088345	0.6028923371448293	0.7627339275768318	0.7627339275768318	0.7627339275768318	0.7627339275768318	0.7627339275768318	0.7627339275768318	0.7627339275768318	0.7627339275768318	0.7627339275768318	0.7627339275768318	0.7627339275768318	0.7627339275768318	0.7627339275768318	0.7627339275768318	0.7627339275768318	0.7627339275768318	0.7627339275768318	0.7627339275768318	0.7627339275768318	0.7627339275768318	0.7627339275768318	0.7627339275768318	0.7627339275768318	0.7627339275768318	0.7627339275768318	0.7627339275768318	0.7627339275768318	0.7627339275768318	0.7627339275768318	0.7627339275768318	0.7627339275768318	0.7627339275768318
0.574322982997037	0.5290829811114792	0.4368819787991052	0.42711101617351144	0.8776803130155932	0.6555145799871321	0.5258116399676703	0.6168443280496091	0.5789062665877911	0.6394855776993513	0.6232117739970555	0.5502038046876648	0.6070916022736322	0.5154206368795599	0.6592393972802507	0.4949742966871468	0.5148337965666945	0.23852764840086688	0.30516385192880663	0.31542420236076885	0.5442980930333419	0.3318953316643448	0.45824293191805526	0.5554623364756162	0.271109023846123	0.29099763809865936	0.45120553882784303	0.4999190341687066	0.7812444301001872	0.6584513574281216	0.641897672746616	0.6501745150873688	0.6501745150873688	0.6501745150873688	0.6501745150873688	0.6501745150873688	0.6501745150873688	0.6501745150873688	0.6501745150873688	0.6501745150873688	0.6501745150873688	0.6501745150873688	0.6501745150873688	0.6501745150873688	0.6501745150873688	0.6501745150873688	0.6501745150873688	0.6501745150873688	0.6501745150873688	0.6501745150873688
0.4291512752548869	0.6347146502892907	0.6243356047457711	0.551290418951275	0.6292264166676164	0.6617454964414969	0.6519224187719088	0.8486283031212244	0.5776071183633286	0.5557463486351274	0.5812668528955109	0.6569671889127978	0.6033913743665097	0.8474869383623616	0.6187880349226362	0.5067013645196305	0.6292672950537455	0.7846170718448295	0.5735981168560653	0.7241807293416155	0.8901627647712128	0.7183233825893994	0.7122003825837508	0.9215465082095985	0.8168734453966747	0.8168734453966747	0.8168734453966747	0.8168734453966747	0.8168734453966747	0.8168734453966747	0.8168734453966747	0.8168734453966747	0.8168734453966747	0.8168734453966747	0.8168734453966747	0.8168734453966747	0.8168734453966747	0.8168734453966747	0.8168734453966747	0.8168734453966747	0.8168734453966747	0.8168734453966747	0.8168734453966747	0.8168734453966747	0.8168734453966747	0.8168734453966747	0.8168734453966747	0.8168734453966747	0.8168734453966747	0.8168734453966747
0.9952190528614585	0.9184751431186639	0.9708049198819158	0.9149637351938286	0.9574511564727288	1.0729412621772279	0.8564133272321928	0.9924632592401454	1.0098471946305156	0.7440185427024313	0.8662396125114019	0.8051290776069165	0.8051290776069165	0.8051290776069165	0.8051290776069165	0.8051290776069165	0.8051290776069165	0.8051290776069165	0.8051290776069165	0.8051290776069165	0.8051290776069165	0.8051290776069165	0.8051290776069165	0.8051290776069165	0.8051290776069165	0.8051290776069165	0.8051290776069165	0.8051290776069165	0.8051290776069165	0.8051290776069165	0.8051290776069165	0.8051290776069165	0.8051290776069165	0.8051290776069165	0.8051290776069165	0.8051290776069165	0.8051290776069165	0.8051290776069165	0.8051290776069165	0.8051290776069165	0.8051290776069165	0.8051290776069165	0.8051290776069165	0.8051290776069165	0.8051290776069165	0.8051290776069165	0.8051290776069165	0.8051290776069165	0.8051290776069165	0.8051290776069165
0.842136201107252	1.0455872795430319	0.6527207828933068	0.8041224456034941	0.9288219810468935	0.8780701318942619	0.7761932923079259	1.0080218924149356	0.7049449696718095	0.9012963821563377	0.9807334282301176	0.959596291695695	0.8792158715397005	0.729670508593159	0.5212325061034169	0.9109758965224367	0.6958559456122885	1.095118730125682	0.8954873378689853	0.8954873378689853	0.8954873378689853	0.8954873378689853	0.8954873378689853	0.8954873378689853	0.8954873378689853	0.8954873378689853	0.8954873378689853	0.8954873378689853	0.8954873378689853	0.8954873378689853	0.8954873378689853	0.8954873378689853	0.8954873378689853	0.8954873378689853	0.8954873378689853	0.8954873378689853	0.8954873378689853	0.8954873378689853	0.8954873378689853	0.8954873378689853	0.8954873378689853	0.8954873378689853	0.8954873378689853	0.8954873378689853	0.8954873378689853	0.8954873378689853	0.8954873378689853	0.8954873378689853	0.8954873378689853	0.8954873378689853
0.3733331227525779	0.46692458127594677	0.6355973617125045	0.5240005554207955	0.6549807626062467	0.6110027073672695	0.7397957317250793	0.6760185669717571	0.6745350780807978	0.7015588083335669	0.8092531274854033	0.5971396063588896	0.7853621122281581	0.8452380944569384	0.6942387140668164	0.7697384042618773	0.7697384042618773	0.7697384042618773	0.7697384042618773	0.7697384042618773	0.7697384042618773	0.7697384042618773	0.7697384042618773	0.7697384042618773	0.7697384042618773	0.7697384042618773	0.7697384042618773	0.7697384042618773	0.7697384042618773	0.7697384042618773	0.7697384042618773	0.7697384042618773	0.7697384042618773	0.7697384042618773	0.7697384042618773	0.7697384042618773	0.7697384042618773	0.7697384042618773	0.7697384042618773	0.7697384042618773	0.7697384042618773	0.7697384042618773	0.7697384042618773	0.7697384042618773	0.7697384042618773	0.7697384042618773	0.7697384042618773	0.7697384042618773	0.7697384042618773	0.7697384042618773
0.4144439468716907	0.24191058193872547	0.5605740753207834	0.5138095835264621	0.2982773862021643	0.4759783019036091	0.36653465308000627	0.35039513986526355	0.3689549322504194	0.6142058577558044	0.6584301233117001	0.5292781918898584	0.5406274562042084	0.4917684335246162	0.6314054729714391	0.5895017107585181	0.8094382856855403	0.7420643672262248	0.8080104388716601	0.6473829496858992	0.7138048303252269	0.7793617471839076	0.5784570188918648	0.7188525284795948	0.7755386596424428	0.6835574048890393	0.9467689645675874	0.8184145512738785	0.882591757920733	0.882591757920733	0.882591757920733	0.882591757920733	0.882591757920733	0.882591757920733	0.882591757920733	0.882591757920733	0.882591757920733	0.882591757920733	0.882591757920733	0.882591757920733	0.882591757920733	0.882591757920733	0.882591757920733	0.882591757920733	0.882591757920733	0.882591757920733	0.882591757920733	0.882591757920733	0.882591757920733	0.882591757920733
0.4404467145764476	0.5753252503394405	0.6212280124028332	0.6937940626139467	0.6062613101670534	0.6769763754133373	0.655950804683238	0.6319538866166721	0.6160710174349243	0.7976091202080873	0.7219411612286333	0.7949723715812517	0.5615794205454362	0.8137344760021001	0.8010795987486293	0.8423537995105708	0.5654013523924184	0.6718656281776277	0.703535196289608	0.7079346009634033	0.8345086226795314	0.6533617906010095	0.5858101769311317	0.6195859837660707	0.6195859837660707	0.6195859837660707	0.6195859837660707	0.6195859837660707	0.6195859837660707	0.6195859837660707	0.6195859837660707	0.6195859837660707	0.6195859837660707	0.6195859837660707	0.6195859837660707	0.6195859837660707	0.6195859837660707	0.6195859837660707	0.6195859837660707	0.6195859837660707	0.6195859837660707	0.6195859837660707	0.6195859837660707	0.6195859837660707	0.6195859837660707	0.6195859837660707	0.6195859837660707	0.6195859837660707	0.6195859837660707	0.6195859837660707
0.6549808345417882	0.7162077342807199	0.7518656439110032	0.6011835242464466	0.8129110065124994	0.6227635942543259	0.8017447009231983	0.8806220016674048	0.6526906332930799	0.856425717983195	0.7866166199030005	0.797831527125523	0.7984025529121889	0.6603981599228425	0.7480797540904519	0.8038348159537752	0.7336197797958133	0.7624008419784671	0.5803383303999663	0.8727432621094735	0.6872297622406793	0.7799865121750764	0.7799865121750764	0.7799865121750764	0.7799865121750764	0.7799865121750764	0.7799865121750764	0.7799865121750764	0.7799865121750764	0.7799865121750764	0.7799865121750764	0.7799865121750764	0.7799865121750764	0.7799865121750764	0.7799865121750764	0.7799865121750764	0.7799865121750764	0.7799865121750764	0.7799865121750764	0.7799865121750764	0.7799865121750764	0.7799865121750764	0.7799865121750764	0.7799865121750764	0.7799865121750764	0.7799865121750764	0.7799865121750764	0.7799865121750764	0.7799865121750764	0.7799865121750764
0.5619331344017733	0.6648472092374172	0.45646907099128264	0.7218878909806479	0.8431069588417699	0.6478077272558569	0.5757634545136003	0.5638830085093993	0.5816370463856624	0.6680683601747712	0.6786257400010812	0.7059830310027645	0.6679476098262628	0.6054918398925412	0.6474884085236657	0.6723975620113154	0.6195070522406233	0.6480217691171188	0.6337644106788711	0.6337644106788711	0.6337644106788711	0.6337644106788711	0.6337644106788711	0.6337644106788711	0.6337644106788711	0.6337644106788711	0.6337644106788711	0.6337644106788711	0.6337644106788711	0.6337644106788711	0.6337644106788711	0.6337644106788711	0.6337644106788711	0.6337644106788711	0.6337644106788711	0.6337644106788711	0.6337644106788711	0.6337644106788711	0.6337644106788711	0.6337644106788711	0.6337644106788711	0.6337644106788711	0.6337644106788711	0.6337644106788711	0.6337644106788711	0.6337644106788711	0.6337644106788711	0.6337644106788711	0.6337644106788711	0.6337644106788711
0.6047109519338536	0.628658253783776	0.7559454410314637	0.6648973735272221	0.5978972568798682	0.7779124942437661	0.7295810051122817	0.7836916251138526	0.6664577590562805	0.8721060362209656	0.7723110531924531	0.7464156162902044	0.7423804391999954	0.8579785436984656	0.9056449431509302	0.7911874383428263	0.8679849511371962	0.8329559447583961	0.826296260239413	0.8709192108892336	0.8486077355643233	0.8486077355643233	0.8486077355643233	0.8486077355643233	0.8486077355643233	0.8486077355643233	0.8486077355643233	0.8486077355643233	0.8486077355643233	0.8486077355643233	0.8486077355643233	0.8486077355643233	0.8486077355643233	0.8486077355643233	0.8486077355643233	0.8486077355643233	0.8486077355643233	0.8486077355643233	0.8486077355643233	0.8486077355643233	0.8486077355643233	0.8486077355643233	0.8486077355643233	0.8486077355643233	0.8486077355643233	0.8486077355643233	0.8486077355643233	0.8486077355643233	0.8486077355643233	0.8486077355643233
0.00020148975908715187	0.12331072882614492	0.5620501113544577	0.6836935147112851	0.598006692890987	0.3555421891443746	0.8972340566854128	0.4424479695279593	1.1442060001962926	0.7095755553968289	0.7844449164090725	0.8426610033453575	0.7665966546138129	0.8729287110752523	1.6066842485484536	0.9529638883425932	0.9478365993897335	0.8675177676844344	0.757334990117212	1.0923877536321809	1.0263362945584544	1.1456182918586548	1.0702434514513122	0.9612353751396079	0.8821477147883715	1.3071908358746955	1.5129313283451304	1.5494722706359252	1.0522214475601774	0.8366554670847045	0.9173700748280569	0.9464579314254934	0.7021205418381756	1.0104261971182837	1.376467014207354	0.7798213603087197	1.068267308184599	1.2465596810738813	0.9419251528757588	1.209818647055858	1.1050003734557137	1.157409510255786	1.157409510255786	1.157409510255786	1.157409510255786	1.157409510255786	1.157409510255786	1.157409510255786	1.157409510255786	1.157409510255786
0.2004282588980273	0.08976548191417467	0.055972496398338484	0.21827189711556214	0.09310573123662116	0.2284200250074863	0.11441699807761901	0.09706694008675208	0.2474143277984571	0.1883302309000894	0.017716350581040895	0.16927537438299076	0.20410618321797186	0.23193748554761714	0.338333054522118	0.5787241728306385	1.078762445272621	0.3807073666454805	0.6344878475585932	0.5720844828035961	0.7109827912591598	0.5650589882926021	0.22398480038235472	0.36133999984838117	0.5374959064221168	0.6763124424625833	0.48226957981510343	0.6072849524768194	0.389743393112801	0.640558523158102	0.6948951172077816	0.8569663186952464	0.5807625632299216	0.486790322005825	0.8017133463963064	0.3619498211121421	0.9567636863952782	0.6713775504272858	0.5299646433317152	0.4637363241844375	0.5158754057955828	0.42219595504226165	0.34756493048187936	0.37134585754205435	0.23104029992522643	0.3932410288170086	0.31214066437111754	0.31214066437111754	0.31214066437111754	0.31214066437111754
0.6047030655380518	0.7129638409611924	0.7266419004906194	0.63483195802087	0.6480745837435334	0.8934901066087492	0.7909713092753767	0.8316124072374668	0.8325991104411088	0.859728104134782	0.9548898348711621	0.7511422691300619	0.6230673629065048	0.846347650765883	0.8138220997338346	0.8550142991312342	0.927230191441815	0.886427060032325	0.9004486658366346	0.9506275004716871	0.8705375063774716	0.8905844595486344	0.9426222790034277	1.0157918239426027	1.042241532957683	0.9485504536340928	0.9750128541410269	1.1218196102647076	0.9104147489301219	1.1779398101327088	1.0041841362214663	1.1422335544626383	0.9725603084692297	0.9385871265460196	1.0291156424872192	1.041277114503976	0.9392235246744862	0.8639619030192951	0.9450659524123917	0.9403363301602455	0.9998173172745132	0.9700768237173794	0.9700768237173794	0.9700768237173794	0.9700768237173794	0.9700768237173794	0.9700768237173794	0.9700768237173794	0.9700768237173794	0.9700768237173794
0.3330182094321582	0.4812928587155306	0.4374516399966289	0.36803461817408495	0.48010207729511534	0.5448270048029918	0.5349086076503697	0.6257202987229334	0.49263945854511415	0.5642725866958352	0.34297724067140206	0.46640976708816384	0.5072881745697787	0.5045975532501336	0.602792167682787	0.5287817077322141	0.659002952866651	0.503421285880097	0.4798169405357115	0.4647486834506151	0.519972868053921	0.4241008259390969	0.7075494687667117	0.487821695427618	0.5670662708529196	0.7240403418110812	0.5019643317274369	0.7365135757324598	0.7850125741595336	0.6309562136635342	0.8198227586848081	0.8281361752734573	0.8670173847798849	0.8071925445848834	0.911891019087202	0.9061058208911411	0.7291945385782698	0.8791973652314417	1.0175752787693078	1.0032557005994094	1.1145736888941253	0.8416407165188614	0.8021952300648028	0.9821079170752024	1.0665642677860436	0.9008681426290089	0.9837162052075262	0.9837162052075262	0.9837162052075262	0.9837162052075262
0.5668513916082492	0.553228910629855	0.6910711951955001	0.541981343865437	0.6874057338624509	0.8862172405297145	0.9117478943492976	1.0282951383947678	0.6019090772849016	0.5930854405198374	0.6951394140935545	0.7728032469447573	0.6883575316408879	0.6012633453522078	0.8881789058690325	0.9163153742999928	0.7391603332782553	0.7801164942050463	0.5621382094413656	0.6913357766560696	0.7641211228546378	0.35720218808002124	0.8540684200378064	1.2659138014742901	0.9557633020370528	1.5130116506182314	0.9100677026503455	0.6996907272607584	0.6952015935319587	0.8852051358958238	0.9347397830310742	0.7420651200664978	0.9224204554429738	1.4732645893920007	0.7643316327647242	0.811386647674555	1.1663364566464547	1.3479977077358996	1.1335797672862955	1.3337757282740144	1.4834705084018442	1.4363180642810776	1.1259645035630073	1.2811412839220424	1.2811412839220424	1.2811412839220424	1.2811412839220424	1.2811412839220424	1.2811412839220424	1.2811412839220424
0.7124396287549142	0.6316691657966836	0.6567195525091776	0.6191515497091701	0.7695860231003904	0.6089425227834164	0.9032723405817227	0.8687695814325335	0.6662164833033679	0.6518020988548298	0.7779333965926336	0.5749471243157585	0.6764402604541959	0.6764402604541959	0.6764402604541959	0.6764402604541959	0.6764402604541959	0.6764402604541959	0.6764402604541959	0.6764402604541959	0.6764402604541959	0.6764402604541959	0.6764402604541959	0.6764402604541959	0.6764402604541959	0.6764402604541959	0.6764402604541959	0.6764402604541959	0.6764402604541959	0.6764402604541959	0.6764402604541959	0.6764402604541959	0.6764402604541959	0.6764402604541959	0.6764402604541959	0.6764402604541959	0.6764402604541959	0.6764402604541959	0.6764402604541959	0.6764402604541959	0.6764402604541959	0.6764402604541959	0.6764402604541959	0.6764402604541959	0.6764402604541959	0.6764402604541959	0.6764402604541959	0.6764402604541959	0.6764402604541959	0.6764402604541959
0.7824433862426493	0.9739976506353674	0.660285631001508	0.7850203841565953	0.778803033519319	0.6400400830809251	0.7334129111826277	0.6542531495016075	0.6182443003295707	0.7455155377829642	0.6320853670498946	0.5619645193576086	0.8056312879452634	0.8921796388925736	0.7909520894589199	0.7434334696431988	0.48062666047605723	0.5936939432846058	0.695644764224755	0.7901708370258532	0.7048132290098756	0.652157191633445	0.8053347810304998	0.46412848094624215	0.6981552970046689	0.8140915335913153	0.8112737240546002	0.7658234668352694	0.5379615309233634	0.5527480195445426	0.7450411284961063	0.6829670264802797	0.7463221269309289	0.6393111308345601	0.7470106477117465	0.5945918308594536	0.7832242725322361	0.8446386303402371	0.5916938182311681	0.6703022807357333	0.6220826803972702	0.6461924805665018	0.6461924805665018	0.6461924805665018	0.6461924805665018	0.6461924805665018	0.6461924805665018	0.6461924805665018	0.6461924805665018	0.6461924805665018
0.6848562975950087	0.8427580387397275	0.6784443863951012	0.7030338494543152	0.7434520303272257	0.7372010665917429	0.7528895828440981	0.5985171219337038	0.6965792484524804	0.8558153639085009	0.7141469748489312	0.982176168346281	0.7478617436076083	0.8700870439118967	0.8891488740732085	0.6574877525916631	0.6951503534212751	1.0005583700652452	0.9233345832837124	0.8317627028412874	0.6904854214350704	0.8311465953962404	0.8127143133821172	0.8326432457336518	0.8937322695633184	0.8323427501727182	0.8476259473437269	0.6806530839717658	0.7979072840466674	0.8839957835182407	0.8695740584262801	0.8149419094666571	0.8082977791669733	0.8792051054951747	0.929084144815637	1.0407799956806651	0.7623371240987504	0.8349829641180815	0.8721630785068085	0.8084966956869535	0.7612797687522759	0.7697642798375316	0.8971929797046387	0.7996813987167197	0.7402234378588851	0.7699524182878024	0.7699524182878024	0.7699524182878024	0.7699524182878024	0.7699524182878024
0.0025235198654180637	0.0	0.20846494769066015	0.010182452263673385	0.0	0.0	0.3213416868169563	0.2858151908170957	0.5790163717300031	0.16126500302190613	0.0029441065096544074	0.0	0.06058051433854359	0.059986354725115605	0.0	0.0	0.0	0.2078707880772322	0.0	0.2852210283908539	0.013126558773327794	0.0	0.0	0.2643188766792654	0.0	0.2643188766792654	0.0	0.027546340664993296	0.0	0.31505708747110184	0.36854163148571034	0.2308396526986603	0.0	0.4025897828612107	0.49973600542149094	0.11072456551695203	0.480621604274709	0.7730809812323957	0.2403108021373545	0.8658474987345999	0.36486098993254407	0.16067084340847815	0.14491509360108806	0.5334245700022548	0.6702297142989059	0.6018271421505803	0.6018271421505803	0.6018271421505803	0.6018271421505803	0.6018271421505803
0.49436138347415837	0.5335053833188584	0.6689952170366339	0.7029660735723772	0.9811650133615248	0.8494295249013553	0.4891302429581545	0.603143790570855	0.6798978188672173	1.0994283551631179	0.6312352211422356	0.7869094642279606	0.8614501416146992	0.689790715482824	0.7618074770926228	0.7020870306884825	0.8651799584559082	0.6959442684369556	0.8898246627295968	0.4666680495884805	0.9208955246350782	0.8620501114461945	0.9625829971274371	0.8066185230140952	1.4419194490067808	1.0007936835488407	0.986106514430926	1.089765451251688	1.0279096102735032	1.032838143447482	0.9605405185412548	0.6944288052224717	0.8586384233781004	0.5664848385698787	1.3416828515438153	0.8429570984548603	1.1305577710634234	1.1103472791971447	1.1376965440557312	0.7663979085436413	0.9600286681739253	0.9759587951693536	0.9725290623206349	0.9742439287449941	0.9742439287449941	0.9742439287449941	0.9742439287449941	0.9742439287449941	0.9742439287449941	0.9742439287449941
0.7945564108896264	0.5835221665797609	0.6335253326120011	0.6320482181834007	0.7354859648430612	0.7012135095327252	0.7448688611018638	0.7644719385198816	0.8249654124594911	0.6280304683782122	1.0763766128266885	0.8319693427452408	0.8351583366754054	0.7766207713773366	0.8824494341836943	0.9648188734361272	0.7617530791530557	0.8541500603542643	0.8078893710745251	1.0065198986414763	0.7952756574488441	0.8771812401089006	0.7102549532536367	0.7531326496706977	0.816417462047205	0.834578613631715	0.9246209182333238	0.70916303491527	0.973846279842456	0.9723006016447646	1.0473261157818827	0.7739248099647129	0.5293663311272572	0.7417646428409601	0.8390913177586595	0.7213603550464991	1.0009096621814668	0.6858751063823484	0.7644680890978892	0.7019126598220742	0.7331903744599817	0.7331903744599817	0.7331903744599817	0.7331903744599817	0.7331903744599817	0.7331903744599817	0.7331903744599817	0.7331903744599817	0.7331903744599817	0.7331903744599817
0.2501177615026967	0.6103322079942944	0.5735653854667139	0.6563374843653065	0.3407897811838932	0.5232457261205153	0.5619077658020727	0.7407401854586173	0.8703425431037133	0.6537923988020543	0.9760050467209354	0.8892854785888065	0.5615562669686747	0.7791212966103115	0.9764923363245062	0.6750485875425455	0.7043149890402151	0.9901701633751882	0.4669667485891681	0.6056752369622423	0.696691328195474	1.0161019001496026	1.2171953606169372	0.8665261151660874	1.09425211104176	0.7508442899784598	0.5168859024016764	0.973933492084273	0.9993501771342574	1.055454075363216	1.2172419223513973	0.8998712250526295	0.8327041032693241	1.1482042822915646	0.981758659264913	1.1348603659455159	1.0251860736225955	0.8308525201345389	1.4892497585417033	1.4136056895697553	1.1351542948944056	1.2743799922320802	1.2743799922320802	1.2743799922320802	1.2743799922320802	1.2743799922320802	1.2743799922320802	1.2743799922320802	1.2743799922320802	1.2743799922320802
0.2848923796861964	0.43608739860084617	0.3757873959107262	0.5155125050851634	0.5964643236468569	0.4579901082726118	0.4578949331248369	0.49498583265404694	0.60344898517799	0.6846336499202161	0.5957608067468266	0.770307262879373	0.7716677272486187	0.7676322827661768	0.7325210261669718	0.8092524033885238	0.9161517119230501	0.9031804642634512	1.010896916590508	0.6974209917821662	0.9290514507952989	0.9635563066026147	0.9644466913996859	0.9424704937108147	0.882114121392732	1.079856167454298	0.9272247467964984	1.0647001354386736	1.1591793835329547	1.1223391609612272	1.1824378883839848	1.1377601938236095	1.105151610514285	1.1109398551957645	1.1406480727487933	0.905124592899054	1.0225782122153755	1.220300311905115	1.0594793151846114	0.8573327245305065	1.0065002493263668	1.0493610541782386	0.9296939904885514	1.059650279809357	1.092794622547254	0.9192375044476215	0.9616382541631524	0.9635251769232153	1.0384811416856088	0.9307190396100002
0.0005041904095934028	0.17639444925999861	0.2888352875019564	0.03251999076064628	0.023375201660968726	0.645603261946565	0.3581169486537108	0.5258707992236253	0.6875306455127393	0.023375201660968726	0.41284122735550605	0.20392231148177384	0.556711210001771	0.26735031864735204	0.40620675931187694	0.16886163451603542	0.5842390722235462	0.04315470123711618	0.023375201660968726	0.41403803037128223	0.6702494481325708	0.2161689960969681	0.24767022219813875	0.6390879776228587	0.35663150313000574	0.22364904299152946	0.8891950050931583	0.3132402834249811	0.23229411753470083	0.6056712730117588	0.480468530142433	0.3549985582080476	0.6977608156411896	0.7870623266637158	0.8888849493593501	0.5740600130087254	0.9891278376420637	0.33349217591057406	0.6301966467507719	1.0306976908795105	0.23644230224242013	0.23531310485343	0.5216715036022764	0.7956035139812451	0.3803167607417724	0.4587943219068339	0.921426348572095	0.3636391597190019	1.0510703992839368	0.5313930074680462
0.7606724046613819	0.7372843670175482	0.8120653055332996	0.9366429975187409	0.9347602683867754	0.6717929029843093	0.6321288551532996	1.0371928109280877	0.6878015516137024	0.6268065208876559	0.9730676815190863	0.6512659378584031	0.9624329025686087	0.7381131856381876	0.8860584213653558	1.0005414016233505	0.7439328872925492	0.9453251362908885	0.8751666336782252	0.9449618462872117	0.8718639876993256	0.9035831605707232	0.8074478797896961	0.8350410154120325	0.809389794740138	0.8306277646104496	0.9274586878781782	0.8836731156682408	0.9412421276191728	1.022240941603536	0.9739133000111345	0.802737378778872	1.0027018851111167	0.978721070934612	1.2254379875743513	1.0776039444881267	1.0372161633945425	1.0572026961558991	1.1094891331693761	1.0692535582926685	1.3357966482882215	1.2845244408574026	0.8655308305252508	0.8780287614992406	0.9532290252174148	0.6793661459276525	1.2014461890069523	1.2973897317063456	1.3774991831579182	1.0627089061409474
0.7138263698552098	0.6339878619481564	0.7210520394393727	0.7763087564194272	0.9397596954639064	0.7882989011424443	0.8207114889686657	0.7370925097169561	0.6947876628294593	0.784163238693766	0.6619903156605349	0.7791732871619889	0.7729640455258003	0.8911281680141478	0.7235868103493313	0.7510495026520967	0.8640281835374628	0.7653509799207465	0.7352101757786387	0.8393656755450668	0.8880395923111662	0.7765878112885872	1.108074915678927	1.0076021074916681	0.8642570399212168	1.1494725293110337	0.8121451075305363	0.8840903243230019	0.9911871373036653	0.9686635946245336	0.9539055740616887	0.8756989398717441	0.8307970720892837	0.9502848734456552	0.8966729024143365	1.0675626695449054	0.9422211908928101	1.0744360732687812	0.9418019721083596	0.9697495613356055	1.0180943408237646	1.115465048414214	1.0332937722332396	1.0676220831007912	0.8324194792147017	1.049708318096398	1.0888768217694456	0.983599402838861	1.156551775037778	1.015093365535319
0.7606695169405204	0.8519726789582096	0.7522137244339963	1.0030824680991866	0.9345980997139596	0.7912064172044282	0.8891123297760843	0.8698503563332854	0.9027435829452152	0.9992509471008002	0.8445610467880371	1.059257767886195	1.0534266316852847	0.8196845132717185	0.956483846233925	0.9072531921550196	1.0949925414858244	0.870694723040254	1.1673729121333045	1.037873437621562	0.954714122431987	1.0624582445971842	1.2245558804172503	1.0717733785819301	1.1594878933781578	1.1500580949358685	1.1918592542293014	0.9715017396834659	1.1798272968979655	1.0598104463395015	1.2087164801798345	1.1828718168525303	0.8141987086643111	1.0332832911240901	1.470337608983381	1.2425084880997066	1.099097801308949	1.2887528972265077	1.1579936534660853	1.2859404433537909	1.174994840288842	1.326782617649751	1.2880255455338416	1.3342430493602653	1.5149442761470144	1.3371309488793859	1.301733449723145	1.2327473563377256	1.2955659304321578	1.2022824415963178
0.6382240046541793	0.7403439525678102	0.6916704583912645	0.766908595528042	0.8143254030568629	0.8160746385853396	0.6104365037792354	0.857782275007891	1.0006960520125112	0.8001539447814779	0.9154571643215148	0.7938609740967103	1.1163393567266153	0.7432068682829333	0.8127470815104849	0.8102705976699455	0.8966436916661116	1.0454552142945899	0.7435586747523718	0.8360653886114683	1.0360260364209497	0.9084078729807672	0.8279430634210266	0.6625768989176687	1.0183222127275913	0.77949244694701	0.6873607440463533	0.7004611094683145	0.7296958799693779	0.9762870505263441	0.8362457081166972	0.629355567576146	0.8637097686279139	0.9869918240128904	0.9607535967278542	0.9528942486753081	0.9948234039524226	1.028231498633122	0.9347739140171855	1.0424184958868739	1.0524913427331153	1.02786308578429	0.970133454940448	0.9989982703623691	0.9989982703623691	0.9989982703623691	0.9989982703623691	0.9989982703623691	0.9989982703623691	0.9989982703623691
0.7463465644971673	0.9140520512664648	0.7573484759335499	0.6503746906885609	0.8295279612713443	0.8377943801790718	0.5607793065463677	0.9634509479927519	0.6759045677306291	0.6473361556101527	0.6649666388800489	0.6561513972451009	0.6561513972451009	0.6561513972451009	0.6561513972451009	0.6561513972451009	0.6561513972451009	0.6561513972451009	0.6561513972451009	0.6561513972451009	0.6561513972451009	0.6561513972451009	0.6561513972451009	0.6561513972451009	0.6561513972451009	0.6561513972451009	0.6561513972451009	0.6561513972451009	0.6561513972451009	0.6561513972451009	0.6561513972451009	0.6561513972451009	0.6561513972451009	0.6561513972451009	0.6561513972451009	0.6561513972451009	0.6561513972451009	0.6561513972451009	0.6561513972451009	0.6561513972451009	0.6561513972451009	0.6561513972451009	0.6561513972451009	0.6561513972451009	0.6561513972451009	0.6561513972451009	0.6561513972451009	0.6561513972451009	0.6561513972451009	0.6561513972451009
0.6679155950750313	0.6814395431385604	0.9760036153353866	0.7782050608272413	0.7135626796672069	0.7086920967755923	0.7111273882213996	0.7111273882213996	0.7111273882213996	0.7111273882213996	0.7111273882213996	0.7111273882213996	0.7111273882213996	0.7111273882213996	0.7111273882213996	0.7111273882213996	0.7111273882213996	0.7111273882213996	0.7111273882213996	0.7111273882213996	0.7111273882213996	0.7111273882213996	0.7111273882213996	0.7111273882213996	0.7111273882213996	0.7111273882213996	0.7111273882213996	0.7111273882213996	0.7111273882213996	0.7111273882213996	0.7111273882213996	0.7111273882213996	0.7111273882213996	0.7111273882213996	0.7111273882213996	0.7111273882213996	0.7111273882213996	0.7111273882213996	0.7111273882213996	0.7111273882213996	0.7111273882213996	0.7111273882213996	0.7111273882213996	0.7111273882213996	0.7111273882213996	0.7111273882213996	0.7111273882213996	0.7111273882213996	0.7111273882213996	0.7111273882213996
0.08262088699567564	0.6373700039024288	0.136518176396201	0.3622870643286961	0.1781483606888218	0.015371052594339409	0.42986970829413396	0.23469396810985582	0.20936212149029887	0.2700679466064237	0.03172493416987295	0.44841879531480316	0.12195782897492806	0.6682528841987154	0.46553690288580263	0.3525506332658358	0.5174442313098854	0.6124336595642668	0.3298357473722377	0.6012130254084174	0.9359076638326638	0.3703860588985514	0.7745176081194007	0.6467128703368352	0.7320740596179066	1.173102424889522	0.35816468984248595	0.7082489355863775	0.9723435953830987	0.9234638737212266	0.3851276836721199	0.7546841467316721	0.9171342179747715	0.7505176135848325	0.5372975540592189	0.6552387158886055	0.5962681349739122	0.5962681349739122	0.5962681349739122	0.5962681349739122	0.5962681349739122	0.5962681349739122	0.5962681349739122	0.5962681349739122	0.5962681349739122	0.5962681349739122	0.5962681349739122	0.5962681349739122	0.5962681349739122	0.5962681349739122
0.7243362899317819	0.707645151859328	0.6887981345693798	0.5360767732149929	0.7101998299611612	0.6431156855151314	0.570153464315807	0.5863402481990355	0.5631646204866527	0.8490227766272809	0.7715074351293795	0.7732145093409958	0.6143708643134881	0.570580896605852	0.5662544697213834	0.7116426157277791	0.6080517581646235	0.5757169891090793	0.7214846584838999	0.5751396531539381	0.49906417319262103	0.6833387920043226	0.5460326380784383	0.6365705060817456	0.6534386466452274	0.6263261439100701	0.6542639154456827	0.6402950296778764	0.6402950296778764	0.6402950296778764	0.6402950296778764	0.6402950296778764	0.6402950296778764	0.6402950296778764	0.6402950296778764	0.6402950296778764	0.6402950296778764	0.6402950296778764	0.6402950296778764	0.6402950296778764	0.6402950296778764	0.6402950296778764	0.6402950296778764	0.6402950296778764	0.6402950296778764	0.6402950296778764	0.6402950296778764	0.6402950296778764	0.6402950296778764	0.6402950296778764
0.8126685512316749	0.6214465855514185	0.7332528542874508	0.6394840789543232	0.5983775504123563	0.627413037841123	0.6369435880080541	0.9633909564595785	0.8337102501705705	0.6108422032033729	0.3475050395020852	0.7004722415788744	0.4447276267891261	0.451946292526772	0.500564517079409	0.42313611395465717	0.8640714353917209	0.3615374461881791	0.4915728705360468	0.7343083032829509	0.6129405869094989	0.6129405869094989	0.6129405869094989	0.6129405869094989	0.6129405869094989	0.6129405869094989	0.6129405869094989	0.6129405869094989	0.6129405869094989	0.6129405869094989	0.6129405869094989	0.6129405869094989	0.6129405869094989	0.6129405869094989	0.6129405869094989	0.6129405869094989	0.6129405869094989	0.6129405869094989	0.6129405869094989	0.6129405869094989	0.6129405869094989	0.6129405869094989	0.6129405869094989	0.6129405869094989	0.6129405869094989	0.6129405869094989	0.6129405869094989	0.6129405869094989	0.6129405869094989	0.6129405869094989
0.5866361061431526	0.5721883538510244	0.6430301816776117	0.6566880963232331	0.6578431035147645	0.6180489762015157	0.5993253128466993	0.5405846769242874	0.5887604846447825	0.46364497890972745	0.6784857294953345	0.6188280004216976	0.5775004901159189	0.5764206593129377	0.5129114745194445	0.5584704864831869	0.5395561135061242	0.5623522871828868	0.5216064143502107	0.5449128216964231	0.47600212775031026	0.5723477320434637	0.5827454708383801	0.5176408249399036	0.43494026508424743	0.5307925505051886	0.598036697237991	0.5027932101573122	0.49360919574288137	0.4716825705598523	0.5357405794177621	0.6108897094740591	0.511219029748642	0.5882120903825554	0.6655407389662639	0.6261865849700607	0.6428603974855994	0.63452349122783	0.63452349122783	0.63452349122783	0.63452349122783	0.63452349122783	0.63452349122783	0.63452349122783	0.63452349122783	0.63452349122783	0.63452349122783	0.63452349122783	0.63452349122783	0.63452349122783
0.536477348621411	0.536791447131069	0.7186454980323858	0.570761523331208	0.4596296524344134	0.4614655624104334	0.6108438969611506	0.5190644946048286	0.5669414812289079	0.4232310711973262	0.58929127257669	0.6554399066743486	0.5149539974111742	0.7036198281771893	0.6733969006320291	0.6120861073398066	0.520986389207034	0.4577245467860354	0.5497422956487519	0.6851007358378342	0.503308131583218	0.3567780497249032	0.7181696928209708	0.4377954124193729	0.6227877296910475	0.5537340751641029	0.7012141910863098	0.5193065631372455	0.38572553890907907	0.538018899707437	0.4125850268569162	0.46999422799453405	0.44128962742572514	0.44128962742572514	0.44128962742572514	0.44128962742572514	0.44128962742572514	0.44128962742572514	0.44128962742572514	0.44128962742572514	0.44128962742572514	0.44128962742572514	0.44128962742572514	0.44128962742572514	0.44128962742572514	0.44128962742572514	0.44128962742572514	0.44128962742572514	0.44128962742572514	0.44128962742572514
0.7294332944819937	0.5826897550751616	0.5858724546801448	0.5847262889996567	1.038938721871369	0.7677657082279915	0.748287127313278	0.5779335066463333	0.8662318276756684	0.9301581206625772	0.9665146923638466	1.0008723004458264	1.184921967788773	1.1290574463378011	1.5331281097112952	0.5730363220497485	1.0724278348072862	1.2895178930066367	1.4691228782063717	0.8308927163844501	0.6666278115304521	0.9909455435874119	0.8290214742320724	1.1087174322391358	1.1499892384762707	0.81854242841093	1.2795597907540956	1.4357557760465303	1.481626954087656	1.063964638279457	1.3174261216685446	1.1528717618758737	1.3209048294487986	1.390395679645941	1.3556502545473699	1.3556502545473699	1.3556502545473699	1.3556502545473699	1.3556502545473699	1.3556502545473699	1.3556502545473699	1.3556502545473699	1.3556502545473699	1.3556502545473699	1.3556502545473699	1.3556502545473699	1.3556502545473699	1.3556502545473699	1.3556502545473699	1.3556502545473699
0.7624181722458772	0.5456584007472062	0.5177915649214336	0.5641186113326935	0.7082039246485212	0.4733120246889902	0.4473835304684038	0.41729396216393194	0.4706382539306576	0.5151008203780216	0.41293445983344024	0.45716478293979473	0.4627220584098179	0.503497187074585	0.5307726111202379	0.5007175485323382	0.50535435025227	0.5945966002168177	0.780810512862289	0.6136010231933788	0.5772127239851862	0.7024181487316258	0.639815436358406	0.639815436358406	0.639815436358406	0.639815436358406	0.639815436358406	0.639815436358406	0.639815436358406	0.639815436358406	0.639815436358406	0.639815436358406	0.639815436358406	0.639815436358406	0.639815436358406	0.639815436358406	0.639815436358406	0.639815436358406	0.639815436358406	0.639815436358406	0.639815436358406	0.639815436358406	0.639815436358406	0.639815436358406	0.639815436358406	0.639815436358406	0.639815436358406	0.639815436358406	0.639815436358406	0.639815436358406
0.5232379081561025	0.18779313094938357	0.20156279139725988	0.11509139782460501	0.27513540436711703	0.3611215310033977	0.2330025753975108	0.46695669810620627	0.26775872447854737	0.5664208117024401	0.37629609666536845	0.1868260829178244	0.2685085622877596	0.4812933381776699	0.3559229553660949	0.9792064755278386	0.33963321285980175	0.7677601032300474	0.6822041059321593	0.4227681881204195	0.44724021403820047	0.7918550478092442	1.0255681987934278	0.8024227035821558	0.6661987153514402	0.8389097744650232	0.9451292051026406	0.7662390745070192	0.7711371580129155	1.1180324370934072	1.2168611676202843	0.777390344965838	0.9132153092649467	0.8451748549041229	0.931695474508336	1.0786576227123714	1.1787565669777131	1.0793804594893597	0.644695543172104	0.7272892170299412	0.7682209309486895	0.7477550739893153	0.7477550739893153	0.7477550739893153	0.7477550739893153	0.7477550739893153	0.7477550739893153	0.7477550739893153	0.7477550739893153	0.7477550739893153
0.4080932368781933	0.4313216687849018	0.5680592962701417	0.556152304254615	0.5136980009158167	0.482636766795361	0.56785667951495	0.5005247584199477	0.5467781558540159	0.5588521910192863	0.6245101039799701	0.6377370700075298	1.0148442258935535	0.7184626262549773	0.8732189429802583	0.6326553841712472	0.7945756614538578	0.5480135819672103	0.67028782935108	0.8072790793815909	0.7775609687308389	0.7666232285358383	0.9710851370910663	0.9336877456378919	0.7019462786711737	0.8178170121545327	0.8178170121545327	0.8178170121545327	0.8178170121545327	0.8178170121545327	0.8178170121545327	0.8178170121545327	0.8178170121545327	0.8178170121545327	0.8178170121545327	0.8178170121545327	0.8178170121545327	0.8178170121545327	0.8178170121545327	0.8178170121545327	0.8178170121545327	0.8178170121545327	0.8178170121545327	0.8178170121545327	0.8178170121545327	0.8178170121545327	0.8178170121545327	0.8178170121545327	0.8178170121545327	0.8178170121545327
1.1593772205562003	1.1397308174944984	0.687019356308135	0.6573215998970477	0.8256620347423433	0.808134421927874	1.0377277781215029	0.8009097273400404	1.1971654567420285	1.04786559490488	0.9255719003162715	1.0531104381308447	1.0804497645094377	1.1522968765815564	0.7930644970252514	1.0754932778502881	1.4200531029187107	1.1916809595830653	0.9234127226851523	0.8476066743614193	0.5450942823488755	1.0599429846591162	0.6327161706911222	0.8752794398614695	0.9973091610568682	1.134002726308363	1.137630293254989	1.1099545273174762	1.1347914920958033	1.4724053316611672	1.3035984118784854	1.3035984118784854	1.3035984118784854	1.3035984118784854	1.3035984118784854	1.3035984118784854	1.3035984118784854	1.3035984118784854	1.3035984118784854	1.3035984118784854	1.3035984118784854	1.3035984118784854	1.3035984118784854	1.3035984118784854	1.3035984118784854	1.3035984118784854	1.3035984118784854	1.3035984118784854	1.3035984118784854	1.3035984118784854
0.608913444109843	0.591684230439271	0.6137112070333934	0.5944298917002572	0.5462977627113106	0.45403345628036273	0.5607007345040896	0.6590540941962975	0.5814674441527795	0.41246501106676475	0.45152891516818183	0.6717199780285931	0.6986018782954796	0.5503281973830323	0.4557057813456234	0.5082238490803844	0.6606200947697035	0.6638121332391568	0.6622161140044301	0.6622161140044301	0.6622161140044301	0.6622161140044301	0.6622161140044301	0.6622161140044301	0.6622161140044301	0.6622161140044301	0.6622161140044301	0.6622161140044301	0.6622161140044301	0.6622161140044301	0.6622161140044301	0.6622161140044301	0.6622161140044301	0.6622161140044301	0.6622161140044301	0.6622161140044301	0.6622161140044301	0.6622161140044301	0.6622161140044301	0.6622161140044301	0.6622161140044301	0.6622161140044301	0.6622161140044301	0.6622161140044301	0.6622161140044301	0.6622161140044301	0.6622161140044301	0.6622161140044301	0.6622161140044301	0.6622161140044301
0.8165457658765365	0.7025227818000459	0.5404144190756076	0.48459260047094294	0.5642212086239042	0.45955501841168644	0.5178455176775482	0.7117709520048109	0.6462848549864465	0.61078915683382	0.39001807118528914	0.7530983135519822	0.6606695520386313	0.8137238354612666	0.6702966754801795	0.7364242601505104	0.4755834864301924	0.6584861345051962	0.41624739343604295	0.6772615711989051	0.5232787255865511	0.44233879664890974	0.5488865201467148	0.7076007777031216	0.5087073681883556	0.6862444455650611	0.5740562662596042	0.8136068932778254	0.6652416705037815	0.7394242818908033	0.7394242818908033	0.7394242818908033	0.7394242818908033	0.7394242818908033	0.7394242818908033	0.7394242818908033	0.7394242818908033	0.7394242818908033	0.7394242818908033	0.7394242818908033	0.7394242818908033	0.7394242818908033	0.7394242818908033	0.7394242818908033	0.7394242818908033	0.7394242818908033	0.7394242818908033	0.7394242818908033	0.7394242818908033	0.7394242818908033
0.4313797534306435	0.5714507681225018	0.5962726981614817	0.8094139227369137	0.709828805239499	0.7219227179923909	0.8467873794376335	0.6773576305793441	0.7299229892553276	0.6481886350498942	0.8549335100461658	0.871777985361208	0.8774130188780419	0.5921698168999279	0.9571423078156337	1.014179399116243	0.9223343620107846	0.8515118989817735	0.7564090458798882	0.6477776984244531	1.1446776365295512	1.181937178326453	1.163307407428002	1.163307407428002	1.163307407428002	1.163307407428002	1.163307407428002	1.163307407428002	1.163307407428002	1.163307407428002	1.163307407428002	1.163307407428002	1.163307407428002	1.163307407428002	1.163307407428002	1.163307407428002	1.163307407428002	1.163307407428002	1.163307407428002	1.163307407428002	1.163307407428002	1.163307407428002	1.163307407428002	1.163307407428002	1.163307407428002	1.163307407428002	1.163307407428002	1.163307407428002	1.163307407428002	1.163307407428002
0.6256403800719962	0.7211610778747107	0.7225775549188409	0.9583942980871595	0.6369260896791928	0.5793170832843547	0.8413303963735084	0.7086519941601754	0.864591707303395	0.7130772432659628	0.6008186100641922	0.7899003924281751	0.6225648413353875	0.6193121905508958	0.7180521761973645	0.6797589374024193	0.5347901984099519	0.6696631782794518	0.5542517099949053	0.6441859362542143	0.8750568188540874	0.5479973664846627	0.38009179964135315	0.5720523291378695	0.5201227538512133	0.6065146162366266	0.5633186850439199	0.5633186850439199	0.5633186850439199	0.5633186850439199	0.5633186850439199	0.5633186850439199	0.5633186850439199	0.5633186850439199	0.5633186850439199	0.5633186850439199	0.5633186850439199	0.5633186850439199	0.5633186850439199	0.5633186850439199	0.5633186850439199	0.5633186850439199	0.5633186850439199	0.5633186850439199	0.5633186850439199	0.5633186850439199	0.5633186850439199	0.5633186850439199	0.5633186850439199	0.5633186850439199
0.8246760363945608	0.6446265650014118	0.8150783691777191	0.5688527102770881	0.5489156536342976	0.8391815175834849	0.7943322662199327	0.8386208832714398	0.7160336703758406	0.6676194076765064	0.7214980375691239	0.8085070621119685	0.6727460976795452	0.7964693586984847	0.8956828734734477	0.8055452206142838	0.7705843194175019	0.7072168084796175	0.7813462072369168	1.0042227116767413	0.5080530840240094	0.8324513106350221	0.9959706586815584	0.8641421816519179	0.9300564201667381	0.9300564201667381	0.9300564201667381	0.9300564201667381	0.9300564201667381	0.9300564201667381	0.9300564201667381	0.9300564201667381	0.9300564201667381	0.9300564201667381	0.9300564201667381	0.9300564201667381	0.9300564201667381	0.9300564201667381	0.9300564201667381	0.9300564201667381	0.9300564201667381	0.9300564201667381	0.9300564201667381	0.9300564201667381	0.9300564201667381	0.9300564201667381	0.9300564201667381	0.9300564201667381	0.9300564201667381	0.9300564201667381
0.7406998567844334	0.6169416580050905	0.8290806867711383	0.6670704000004142	0.6666561106033199	0.6745858435728251	0.6652513894016234	0.7432821504665332	0.7421047286645455	0.7445709131212596	0.795396234013006	0.8398919965615811	0.7400110126381928	0.5567397668008531	0.8628256776609442	0.6247744471425724	0.5480244797978746	0.7042715617447686	0.6160990621024176	0.7936841447930059	0.620905432441797	0.7696604403490314	0.4899017635352474	0.705711027429084	0.5978063954821656	0.5978063954821656	0.5978063954821656	0.5978063954821656	0.5978063954821656	0.5978063954821656	0.5978063954821656	0.5978063954821656	0.5978063954821656	0.5978063954821656	0.5978063954821656	0.5978063954821656	0.5978063954821656	0.5978063954821656	0.5978063954821656	0.5978063954821656	0.5978063954821656	0.5978063954821656	0.5978063954821656	0.5978063954821656	0.5978063954821656	0.5978063954821656	0.5978063954821656	0.5978063954821656	0.5978063954821656	0.5978063954821656
0.1826336254252304	0.19100355551753648	0.21162554919486493	0.18039968940993129	0.27639199484679217	0.19895710403667974	0.3275436013938873	0.24668886071984175	0.21997309128733505	0.28635373040293355	0.20539303360207006	0.2382248564478731	0.2838541283431585	0.24859727488596617	0.2151271479200212	0.21253401371570435	0.2200650324512684	0.1703947381030429	0.3018909783866629	0.23818975422604363	0.1906627123078649	0.29632065556517095	0.1855641230959892	0.24094238933058007	0.24094238933058007	0.24094238933058007	0.24094238933058007	0.24094238933058007	0.24094238933058007	0.24094238933058007	0.24094238933058007	0.24094238933058007	0.24094238933058007	0.24094238933058007	0.24094238933058007	0.24094238933058007	0.24094238933058007	0.24094238933058007	0.24094238933058007	0.24094238933058007	0.24094238933058007	0.24094238933058007	0.24094238933058007	0.24094238933058007	0.24094238933058007	0.24094238933058007	0.24094238933058007	0.24094238933058007	0.24094238933058007	0.24094238933058007
0.8205280903401104	0.7448128457828967	0.5490507274589804	0.6328848005701097	0.6903608990372739	0.716044170242293	0.7101786278173059	0.7771502489669622	0.8110191327094836	0.7046291086621063	0.6367368471943582	0.8730349084439918	0.6373092495655458	0.6541429526450537	0.8270818311844395	0.6393171311632582	0.502807416533202	0.7863792703095434	0.6617359813509112	0.5355957502260622	0.5367666020524497	0.7514810616329836	0.488617623770951	0.6486892154724819	0.5686534196217164	0.5686534196217164	0.5686534196217164	0.5686534196217164	0.5686534196217164	0.5686534196217164	0.5686534196217164	0.5686534196217164	0.5686534196217164	0.5686534196217164	0.5686534196217164	0.5686534196217164	0.5686534196217164	0.5686534196217164	0.5686534196217164	0.5686534196217164	0.5686534196217164	0.5686534196217164	0.5686534196217164	0.5686534196217164	0.5686534196217164	0.5686534196217164	0.5686534196217164	0.5686534196217164	0.5686534196217164	0.5686534196217164
0.6234438897152091	0.556780554178474	0.596078050193175	0.6242986015578177	0.5746527124604586	0.6435632365620391	0.589407061632132	0.6799887577655611	0.5577788291533822	0.8604834814373685	0.6501957405905272	0.6731536384374425	0.7688682694816938	0.8128114949249284	0.7866058523010977	0.784813158340483	0.6840661923064827	0.7952757090011101	0.7445492319975786	0.7744190055743211	0.8570369064983496	0.716882563355761	0.8544329066477141	0.7139513087684439	0.8102266177371679	0.8443884557859457	0.7035591841863078	0.7001181749307804	0.6602869820677424	0.7576185407192723	0.7089527613935073	0.7089527613935073	0.7089527613935073	0.7089527613935073	0.7089527613935073	0.7089527613935073	0.7089527613935073	0.7089527613935073	0.7089527613935073	0.7089527613935073	0.7089527613935073	0.7089527613935073	0.7089527613935073	0.7089527613935073	0.7089527613935073	0.7089527613935073	0.7089527613935073	0.7089527613935073	0.7089527613935073	0.7089527613935073
0.5178514413321773	0.8021093251005874	0.67186638903852	0.8312036907830387	0.6664306908554999	0.773460678586748	0.8851323823401418	0.8003717620982554	0.8158125862271226	0.7353931486767865	0.8898025764665801	0.7654405154167487	0.7888291271550396	0.7340594068313775	0.8323024979813078	0.7417064206692343	0.8846694768355	0.8374017557718787	0.9412640470216689	0.7564862661601046	0.7620770929603734	0.7929437260496545	0.9574877398684872	0.9696710298217724	0.9314802278824603	0.8397690791241291	0.8740347558249052	0.830961704654209	1.0176854458967723	0.823331678958267	0.8340479069695085	0.8286897929638877	0.8286897929638877	0.8286897929638877	0.8286897929638877	0.8286897929638877	0.8286897929638877	0.8286897929638877	0.8286897929638877	0.8286897929638877	0.8286897929638877	0.8286897929638877	0.8286897929638877	0.8286897929638877	0.8286897929638877	0.8286897929638877	0.8286897929638877	0.8286897929638877	0.8286897929638877	0.8286897929638877
0.3253998881320449	0.40172781419658266	0.3707776274780429	0.6256986053029715	0.4111657184715798	0.5408847179572754	0.5847107587689798	0.6350709222181541	0.5028597972922207	0.6054892132618511	0.6388611583443378	0.7337548288450524	0.632364739503025	0.5447050337299096	0.7509277218363589	0.7152733962992462	0.6900206124152344	0.8415255128615242	0.8358931125871701	0.8800237579298246	0.7776783363414003	0.6365443232204339	0.7920843708820309	0.8793952825470486	0.9147204946808201	0.9735132756914223	1.0626963137397005	1.0384387660089032	0.9902131209180838	0.7119884833945355	0.8511008021563097	0.8511008021563097	0.8511008021563097	0.8511008021563097	0.8511008021563097	0.8511008021563097	0.8511008021563097	0.8511008021563097	0.8511008021563097	0.8511008021563097	0.8511008021563097	0.8511008021563097	0.8511008021563097	0.8511008021563097	0.8511008021563097	0.8511008021563097	0.8511008021563097	0.8511008021563097	0.8511008021563097	0.8511008021563097
0.4027192316880083	0.6579161573027645	0.5790340345757997	0.5795910104680732	0.60514259959831	0.6058904435211784	0.9029320991992017	0.6334661270113179	0.5832168609245697	0.6910047358703486	0.723387405957476	0.6178631717977365	0.737252498648379	0.674854835046605	0.8283931094938575	1.004252963794946	0.8690768327909942	0.7178012167809379	0.9080545953140491	1.026284367986545	0.967169481650297	0.967169481650297	0.967169481650297	0.967169481650297	0.967169481650297	0.967169481650297	0.967169481650297	0.967169481650297	0.967169481650297	0.967169481650297	0.967169481650297	0.967169481650297	0.967169481650297	0.967169481650297	0.967169481650297	0.967169481650297	0.967169481650297	0.967169481650297	0.967169481650297	0.967169481650297	0.967169481650297	0.967169481650297	0.967169481650297	0.967169481650297	0.967169481650297	0.967169481650297	0.967169481650297	0.967169481650297	0.967169481650297	0.967169481650297
0.9241956948993875	0.8544824814329286	0.7938811429670722	0.7746546696004575	0.8224281922196396	1.0219933587690413	0.757651588643608	1.0072673080247776	1.002679518664606	1.044981700629157	0.831038772346089	0.8311853180539283	0.975915290674537	1.1940314190951427	0.7460135020258666	0.9038156976435612	1.0269719244199451	0.9449778730478063	1.1903974912730242	0.9199494534769271	1.0108483256454612	1.1807347727746447	0.8773975072072708	0.9148362680879026	0.9418976730835823	1.2112398898552519	0.9297772453037257	1.070508567579489	1.070508567579489	1.070508567579489	1.070508567579489	1.070508567579489	1.070508567579489	1.070508567579489	1.070508567579489	1.070508567579489	1.070508567579489	1.070508567579489	1.070508567579489	1.070508567579489	1.070508567579489	1.070508567579489	1.070508567579489	1.070508567579489	1.070508567579489	1.070508567579489	1.070508567579489	1.070508567579489	1.070508567579489	1.070508567579489
0.3767178453602847	0.4612696030540339	0.4646922138474815	0.5808150417810573	0.5205753079171438	0.7350325805062573	0.7073632737786422	0.5404212143701674	0.5993829461204229	0.5627436096966334	0.6709182257176661	0.5963391691615241	0.6124932443776143	0.7295467748208311	0.7649341222023559	0.6691226039932022	0.8863575509173318	0.8460343306753196	0.76124920001715	0.8037999510438066	0.8291043508721839	0.7241454896003071	0.8568263786364408	0.8107689053897602	0.7857042438618216	0.8428519346908762	0.804308528035164	0.8932944149688387	0.8112290417358353	0.7472766887268244	0.7104882461301402	0.8160491676644008	0.7632687068972704	0.7632687068972704	0.7632687068972704	0.7632687068972704	0.7632687068972704	0.7632687068972704	0.7632687068972704	0.7632687068972704	0.7632687068972704	0.7632687068972704	0.7632687068972704	0.7632687068972704	0.7632687068972704	0.7632687068972704	0.7632687068972704	0.7632687068972704	0.7632687068972704	0.7632687068972704
0.21702015367595998	0.24733789831830458	0.22217327944104037	0.35766757564117213	0.4145992580531122	0.06347103291446352	0.36384670306613437	0.3221350122760881	0.6368453539342432	0.8100194240361933	0.5427089114586585	0.9204435266118125	0.42855736396168326	0.43695993598041905	0.41905262118385733	0.4280062785821382	0.4280062785821382	0.4280062785821382	0.4280062785821382	0.4280062785821382	0.4280062785821382	0.4280062785821382	0.4280062785821382	0.4280062785821382	0.4280062785821382	0.4280062785821382	0.4280062785821382	0.4280062785821382	0.4280062785821382	0.4280062785821382	0.4280062785821382	0.4280062785821382	0.4280062785821382	0.4280062785821382	0.4280062785821382	0.4280062785821382	0.4280062785821382	0.4280062785821382	0.4280062785821382	0.4280062785821382	0.4280062785821382	0.4280062785821382	0.4280062785821382	0.4280062785821382	0.4280062785821382	0.4280062785821382	0.4280062785821382	0.4280062785821382	0.4280062785821382	0.4280062785821382
0.5734913568613376	0.6770094606089877	0.6552244671903109	0.8674057420138875	0.8152589795820505	0.7468114391010682	0.6446594682983082	0.7290531521081324	0.7382777843466629	0.8638977586706467	0.7539349227090304	0.6889390800315359	0.74014077537504	0.6691672322370862	0.7328219084230305	0.8123825676105253	0.773147296768226	0.9101451356199609	0.7376699436895531	0.8024681809390026	0.8580147745906517	0.7728355739337619	0.8939179556501992	0.8530705497033946	0.8734942526767969	0.8734942526767969	0.8734942526767969	0.8734942526767969	0.8734942526767969	0.8734942526767969	0.8734942526767969	0.8734942526767969	0.8734942526767969	0.8734942526767969	0.8734942526767969	0.8734942526767969	0.8734942526767969	0.8734942526767969	0.8734942526767969	0.8734942526767969	0.8734942526767969	0.8734942526767969	0.8734942526767969	0.8734942526767969	0.8734942526767969	0.8734942526767969	0.8734942526767969	0.8734942526767969	0.8734942526767969	0.8734942526767969
0.5456589290672724	0.3149303248612315	0.4524025287996418	0.6368033517513304	0.6280420278973382	0.5203436903826871	0.697818592323059	0.7386955334533868	0.7577046912180692	0.8647781362622202	0.7449780402687527	0.7461351360467967	0.6365624583590106	1.0021696491887317	1.0266297683285572	0.970546543659201	0.7515059089173666	0.9403056474645828	0.7849300120151639	0.7453496707160014	1.0211317206821786	1.0310246262960614	0.6839834402232063	0.9329440123215271	0.8084637262723668	0.8084637262723668	0.8084637262723668	0.8084637262723668	0.8084637262723668	0.8084637262723668	0.8084637262723668	0.8084637262723668	0.8084637262723668	0.8084637262723668	0.8084637262723668	0.8084637262723668	0.8084637262723668	0.8084637262723668	0.8084637262723668	0.8084637262723668	0.8084637262723668	0.8084637262723668	0.8084637262723668	0.8084637262723668	0.8084637262723668	0.8084637262723668	0.8084637262723668	0.8084637262723668	0.8084637262723668	0.8084637262723668
0.8009919294401706	0.7404335407658416	0.5730382919629161	0.6308613647604041	0.7243023753902655	0.7791492962615855	0.8747252865665833	0.687578218867903	0.7343682487428568	0.7665287750800724	0.6136979732322638	0.5773055529402293	0.9398506655769344	0.9084247723631313	0.7180967701995389	0.8127567232021603	1.148489402295217	1.0523794399048205	1.1019551314634501	0.9862294075634519	0.8988989153151278	0.9399733070987635	1.036300237726407	1.1291448605154484	1.069092716675091	1.1072209709535221	0.9314235912160326	1.0628765139375067	1.117573954590527	0.9815417769306273	1.049557865760577	1.049557865760577	1.049557865760577	1.049557865760577	1.049557865760577	1.049557865760577	1.049557865760577	1.049557865760577	1.049557865760577	1.049557865760577	1.049557865760577	1.049557865760577	1.049557865760577	1.049557865760577	1.049557865760577	1.049557865760577	1.049557865760577	1.049557865760577	1.049557865760577	1.049557865760577
0.35209015160346835	0.407854340150831	0.43937994688031934	0.5303868831712107	0.7097244532194152	0.6159091518818107	0.5824700373815408	0.6179588346142072	0.7166617216319381	0.6270748826985574	0.592814915294571	0.6360568832644322	0.6416196085072245	0.6388382458858284	0.6388382458858284	0.6388382458858284	0.6388382458858284	0.6388382458858284	0.6388382458858284	0.6388382458858284	0.6388382458858284	0.6388382458858284	0.6388382458858284	0.6388382458858284	0.6388382458858284	0.6388382458858284	0.6388382458858284	0.6388382458858284	0.6388382458858284	0.6388382458858284	0.6388382458858284	0.6388382458858284	0.6388382458858284	0.6388382458858284	0.6388382458858284	0.6388382458858284	0.6388382458858284	0.6388382458858284	0.6388382458858284	0.6388382458858284	0.6388382458858284	0.6388382458858284	0.6388382458858284	0.6388382458858284	0.6388382458858284	0.6388382458858284	0.6388382458858284	0.6388382458858284	0.6388382458858284	0.6388382458858284
0.6199872136652965	0.535944404606796	0.563321728178114	0.6016379157307555	0.5794837360346206	0.4423074610474554	0.7290609176459769	0.5987372026692784	0.5788491025625454	0.8036049593571125	0.4613375233598951	0.44969731143914743	0.606877928867913	0.7210888386126477	0.4007026030336654	0.6220769276886027	0.6101982629171864	0.46755258007632494	0.6639630475431264	0.455005095114947	0.7961361821684736	0.5373754131198711	0.5210465615193708	0.46556916182370134	0.5534764029646483	0.5095227823941748	0.5095227823941748	0.5095227823941748	0.5095227823941748	0.5095227823941748	0.5095227823941748	0.5095227823941748	0.5095227823941748	0.5095227823941748	0.5095227823941748	0.5095227823941748	0.5095227823941748	0.5095227823941748	0.5095227823941748	0.5095227823941748	0.5095227823941748	0.5095227823941748	0.5095227823941748	0.5095227823941748	0.5095227823941748	0.5095227823941748	0.5095227823941748	0.5095227823941748	0.5095227823941748	0.5095227823941748
0.5260996192372217	0.5189402473660968	0.6111927707240161	0.4737885881069419	0.504108076799711	0.49091578465849656	0.5501538254873682	0.47031609944122194	0.5586240473953418	0.5316533639937264	0.665301119610878	0.5111773201190103	0.5790344217059552	0.6073150714085547	0.6131981377226285	0.6642950380213752	0.5937888742359609	0.6507906810163444	0.660979740705343	0.5657425219184459	0.6483969741586012	0.8055348312005384	0.6310368463022616	0.6249149468180861	0.6674261488240918	0.5167145985072312	0.5920703736656615	0.5920703736656615	0.5920703736656615	0.5920703736656615	0.5920703736656615	0.5920703736656615	0.5920703736656615	0.5920703736656615	0.5920703736656615	0.5920703736656615	0.5920703736656615	0.5920703736656615	0.5920703736656615	0.5920703736656615	0.5920703736656615	0.5920703736656615	0.5920703736656615	0.5920703736656615	0.5920703736656615	0.5920703736656615	0.5920703736656615	0.5920703736656615	0.5920703736656615	0.5920703736656615
0.09197115721799806	0.15079276335898734	0.5273619217407679	0.7077698779298099	0.5314540925972009	0.36449260815751494	0.4293380005193511	0.2996833715867847	0.29074458967146327	0.6945527251949827	0.3577704260600577	0.4900191026542171	0.3631422593303589	0.8883523227828638	0.6214396273342077	0.5438450733739715	0.6289102517961499	0.7053306750423727	0.9025595219648757	0.5757549980159117	0.7684779995157632	0.8945097088839561	1.29740567280362	0.4785227023678399	0.5287403905953132	0.5553082560178135	0.5420243233065635	0.5420243233065635	0.5420243233065635	0.5420243233065635	0.5420243233065635	0.5420243233065635	0.5420243233065635	0.5420243233065635	0.5420243233065635	0.5420243233065635	0.5420243233065635	0.5420243233065635	0.5420243233065635	0.5420243233065635	0.5420243233065635	0.5420243233065635	0.5420243233065635	0.5420243233065635	0.5420243233065635	0.5420243233065635	0.5420243233065635	0.5420243233065635	0.5420243233065635	0.5420243233065635
0.5264012033898049	0.4975443797814058	0.658963338252613	0.6759612634982506	0.6023621923289494	0.6736791221862958	0.8016429970088681	0.8103467439103877	0.7492408376604112	0.6953154482405578	0.6453769732931589	0.8952114638789258	0.8878884789559718	0.7439343876784982	0.768818045748402	0.7406958990521882	0.8305844191011544	0.8752224821071405	0.8429010528709213	0.8838312954549258	1.0548352617717531	0.9711860378675458	0.7427721047999324	0.9018313118231668	0.7362335402798198	0.8553411273235966	0.7957873338017082	0.7957873338017082	0.7957873338017082	0.7957873338017082	0.7957873338017082	0.7957873338017082	0.7957873338017082	0.7957873338017082	0.7957873338017082	0.7957873338017082	0.7957873338017082	0.7957873338017082	0.7957873338017082	0.7957873338017082	0.7957873338017082	0.7957873338017082	0.7957873338017082	0.7957873338017082	0.7957873338017082	0.7957873338017082	0.7957873338017082	0.7957873338017082	0.7957873338017082	0.7957873338017082
0.33135647504941546	0.5677316708047819	0.6002650543905172	0.6655818726574656	0.6217825177691196	0.727874625991331	0.5831609448127578	0.8381609351192884	0.5272096362384695	0.4721700863198748	0.6802573578992356	0.6691826213563692	0.7877192243280945	0.6981533188460667	0.7549831803720221	0.4508739835383187	0.5974620271399037	0.5515563518035226	0.7145398636244258	0.6403290793657959	0.5363154798687157	0.7218005878856661	0.7527960698617615	0.8064920975205795	0.6839225943599934	0.7452073459402864	0.7452073459402864	0.7452073459402864	0.7452073459402864	0.7452073459402864	0.7452073459402864	0.7452073459402864	0.7452073459402864	0.7452073459402864	0.7452073459402864	0.7452073459402864	0.7452073459402864	0.7452073459402864	0.7452073459402864	0.7452073459402864	0.7452073459402864	0.7452073459402864	0.7452073459402864	0.7452073459402864	0.7452073459402864	0.7452073459402864	0.7452073459402864	0.7452073459402864	0.7452073459402864	0.7452073459402864
0.8705864111223037	1.2689935864258466	0.9729057329666678	1.2539189777224875	1.365369370767101	1.0144212414229972	0.9566164148795464	0.8507259691592656	1.0773451573802153	1.0148228710143399	0.9387055712722976	1.04150399514563	1.083223698068758	0.8790766598540223	0.7736353472927715	0.975399333595759	0.9632412148957269	0.659010225009725	0.7630240794406901	0.7816902803861945	0.6814696709776055	0.9941027146649319	0.8423037074848934	0.880007095016249	1.131073810823472	1.0055404529198604	1.0055404529198604	1.0055404529198604	1.0055404529198604	1.0055404529198604	1.0055404529198604	1.0055404529198604	1.0055404529198604	1.0055404529198604	1.0055404529198604	1.0055404529198604	1.0055404529198604	1.0055404529198604	1.0055404529198604	1.0055404529198604	1.0055404529198604	1.0055404529198604	1.0055404529198604	1.0055404529198604	1.0055404529198604	1.0055404529198604	1.0055404529198604	1.0055404529198604	1.0055404529198604	1.0055404529198604
0.5251183575362282	0.5791569718358756	0.6880541980806518	0.7417015221563796	0.6873434895777808	0.7810276939020924	0.6580228778078991	0.620864581274459	0.6729589829656077	0.7799472361439334	0.8003655304287901	0.8256540873021168	0.8234687242317275	0.7905372481096603	0.6278401842978196	0.726921149968474	0.753723822899497	0.7134611055618285	0.734295378969817	0.8524229476311688	0.8011870407376233	0.788326508169948	0.80131416615405	0.8874491691132137	0.9282486661530015	0.9078489176331077	0.9078489176331077	0.9078489176331077	0.9078489176331077	0.9078489176331077	0.9078489176331077	0.9078489176331077	0.9078489176331077	0.9078489176331077	0.9078489176331077	0.9078489176331077	0.9078489176331077	0.9078489176331077	0.9078489176331077	0.9078489176331077	0.9078489176331077	0.9078489176331077	0.9078489176331077	0.9078489176331077	0.9078489176331077	0.9078489176331077	0.9078489176331077	0.9078489176331077	0.9078489176331077	0.9078489176331077
0.7761379283699048	0.9294018189332959	0.8806734158875696	0.7949257304896603	0.7830410743818177	0.6637361872823035	0.7607281904626942	0.75450612345934	0.7478444179405457	0.7309553970054176	0.9723999802836245	0.9971288719040059	0.7216321450463858	0.7462156738532183	0.8758242463502535	0.6961668871199084	0.9433445263423633	0.5974878742287041	0.6015799731597344	0.705251422842541	0.6534156980011377	0.6534156980011377	0.6534156980011377	0.6534156980011377	0.6534156980011377	0.6534156980011377	0.6534156980011377	0.6534156980011377	0.6534156980011377	0.6534156980011377	0.6534156980011377	0.6534156980011377	0.6534156980011377	0.6534156980011377	0.6534156980011377	0.6534156980011377	0.6534156980011377	0.6534156980011377	0.6534156980011377	0.6534156980011377	0.6534156980011377	0.6534156980011377	0.6534156980011377	0.6534156980011377	0.6534156980011377	0.6534156980011377	0.6534156980011377	0.6534156980011377	0.6534156980011377	0.6534156980011377
0.6644822305127818	0.7529167227111184	0.7654693810907286	0.6910469435707731	0.6942003341845744	0.8713017490726461	0.7680554549659756	0.7964775484701677	0.7761664484115707	0.8073655583954665	0.9391718457208824	0.7176602857631594	0.8576490663929845	0.8756742794042149	0.7978409800696522	0.8649873764516822	1.0174495345016417	0.8159184030550795	1.015781984676655	0.8237050832491454	0.9197435339629001	0.9197435339629001	0.9197435339629001	0.9197435339629001	0.9197435339629001	0.9197435339629001	0.9197435339629001	0.9197435339629001	0.9197435339629001	0.9197435339629001	0.9197435339629001	0.9197435339629001	0.9197435339629001	0.9197435339629001	0.9197435339629001	0.9197435339629001	0.9197435339629001	0.9197435339629001	0.9197435339629001	0.9197435339629001	0.9197435339629001	0.9197435339629001	0.9197435339629001	0.9197435339629001	0.9197435339629001	0.9197435339629001	0.9197435339629001	0.9197435339629001	0.9197435339629001	0.9197435339629001
0.6018772406095025	0.8463699577786473	0.5989366258369353	0.93053370449826	0.5062622856179234	0.5602281452882741	0.5745009054903142	0.7882723758867548	0.6814564756770645	1.1305675163068738	0.7161993050906281	0.8129169704179993	0.8642002193835555	0.8654591155370251	0.9200616009772253	0.9759993110722465	0.9668465037352548	0.9758561952801018	0.8657311502721573	0.9464440701516738	0.8008648336553305	0.9595902798920033	0.8671041635394431	1.1164702552325771	0.9016490666541704	1.5147710340594847	0.8780386785172272	1.196404856288356	1.196404856288356	1.196404856288356	1.196404856288356	1.196404856288356	1.196404856288356	1.196404856288356	1.196404856288356	1.196404856288356	1.196404856288356	1.196404856288356	1.196404856288356	1.196404856288356	1.196404856288356	1.196404856288356	1.196404856288356	1.196404856288356	1.196404856288356	1.196404856288356	1.196404856288356	1.196404856288356	1.196404856288356	1.196404856288356
0.4993222897046053	0.8490149367109325	0.6105448250978461	0.7051312793915616	0.5645675655009706	0.6454932659833849	0.6142205396915994	0.5732740705909719	0.4842249562618826	0.5974320317487765	0.5346591501133636	0.581686511568139	0.6890536140089308	0.48364903976219836	0.721909228811514	0.47892633352281117	0.6573854504627666	0.6238728000821975	0.7995731301901999	0.8492054727269222	0.4014757051151332	0.5446314718668597	0.5006860680637066	0.7258275360468049	0.6132568020552558	0.6132568020552558	0.6132568020552558	0.6132568020552558	0.6132568020552558	0.6132568020552558	0.6132568020552558	0.6132568020552558	0.6132568020552558	0.6132568020552558	0.6132568020552558	0.6132568020552558	0.6132568020552558	0.6132568020552558	0.6132568020552558	0.6132568020552558	0.6132568020552558	0.6132568020552558	0.6132568020552558	0.6132568020552558	0.6132568020552558	0.6132568020552558	0.6132568020552558	0.6132568020552558	0.6132568020552558	0.6132568020552558
0.6974792807804059	0.9637958337591023	0.5881194038160227	0.8590206898595729	0.9533215206980818	0.9270460799955995	0.7502928879605926	0.7802126875388726	0.723496665962632	0.7672384784279811	0.697416796481028	0.6925100788554704	0.625076753497452	0.7027324014611842	0.6941501434998184	0.8911237847009452	0.9144765501254091	0.9317292561959513	0.7716378598150445	0.7152957834922379	0.8547145780367722	0.7583969762447832	0.6990741216349265	0.7633092214567261	0.7972526190895514	0.5483891942426796	0.6728209066661154	0.6728209066661154	0.6728209066661154	0.6728209066661154	0.6728209066661154	0.6728209066661154	0.6728209066661154	0.6728209066661154	0.6728209066661154	0.6728209066661154	0.6728209066661154	0.6728209066661154	0.6728209066661154	0.6728209066661154	0.6728209066661154	0.6728209066661154	0.6728209066661154	0.6728209066661154	0.6728209066661154	0.6728209066661154	0.6728209066661154	0.6728209066661154	0.6728209066661154	0.6728209066661154
0.2770785141234141	0.2759453665467551	0.14147020217260373	0.29282121808768685	0.17749252303971916	0.46081105378360243	0.2240459057031768	0.2817129534699176	0.23824936978740874	0.28347643123461547	0.19033764337192552	0.33068160626966253	0.5407516682866307	0.23465076429244963	0.28217169598858066	0.06422011212220002	0.5441988757154063	0.4550738337471068	0.16570691016457217	0.21037664164820072	0.36362531115439195	0.3962640938250971	0.12347259195867684	0.259868342891887	0.259868342891887	0.259868342891887	0.259868342891887	0.259868342891887	0.259868342891887	0.259868342891887	0.259868342891887	0.259868342891887	0.259868342891887	0.259868342891887	0.259868342891887	0.259868342891887	0.259868342891887	0.259868342891887	0.259868342891887	0.259868342891887	0.259868342891887	0.259868342891887	0.259868342891887	0.259868342891887	0.259868342891887	0.259868342891887	0.259868342891887	0.259868342891887	0.259868342891887	0.259868342891887
0.7905838097643547	0.7506309722652181	0.6804639448199583	0.9225776115092164	0.6773399568540079	0.6492138862388044	0.9411278964384402	0.7381482884478043	0.6757171055393817	0.7238302891329016	0.77720140081681	0.7142816916611363	0.8609550296931344	0.6785552467325359	0.7227404821272522	0.6341713638142785	0.64658871876535	0.8365513946215186	0.7239865597148734	0.5232214173587797	0.56360922693468	0.5434153221467298	0.5434153221467298	0.5434153221467298	0.5434153221467298	0.5434153221467298	0.5434153221467298	0.5434153221467298	0.5434153221467298	0.5434153221467298	0.5434153221467298	0.5434153221467298	0.5434153221467298	0.5434153221467298	0.5434153221467298	0.5434153221467298	0.5434153221467298	0.5434153221467298	0.5434153221467298	0.5434153221467298	0.5434153221467298	0.5434153221467298	0.5434153221467298	0.5434153221467298	0.5434153221467298	0.5434153221467298	0.5434153221467298	0.5434153221467298	0.5434153221467298	0.5434153221467298
0.40250459971667935	0.4404374615597011	0.42009102636807527	0.46027710271349814	0.6198311083083144	0.49362267783978836	0.5116089151078476	0.38433009249178873	0.39649712407075954	0.5383029963214618	0.6323311822560738	0.4595355347128216	0.5739193295366025	0.6385278008321682	0.44718172421917424	0.44530265246858536	0.514983857711359	0.3225178273377387	0.4524429900894152	0.5279522315626055	0.449162861890982	0.6628446524236733	0.5988192634338074	0.5721269131736245	0.4174061577108546	0.5751784047422535	0.5412315583422037	0.5775422163729974	0.6907982957143681	0.6872849417218478	0.6919707852280191	0.566715877372015	0.5591364979192056	0.5629261876456103	0.5629261876456103	0.5629261876456103	0.5629261876456103	0.5629261876456103	0.5629261876456103	0.5629261876456103	0.5629261876456103	0.5629261876456103	0.5629261876456103	0.5629261876456103	0.5629261876456103	0.5629261876456103	0.5629261876456103	0.5629261876456103	0.5629261876456103	0.5629261876456103
0.46675868571635915	0.5821780988935724	0.5726114258597924	0.6767085395778151	0.6794973759955927	0.7420714053966988	0.6486449734461242	0.4697084615911607	0.6973984645709496	0.4800590252946115	0.6064125891727867	0.530069832173425	0.5508406275183162	0.6920081820035503	0.6367083571558219	0.6537398103913231	0.7519831289915359	0.6138665711274138	0.7574894110994289	0.6732754081338176	0.7378645825648278	0.5657021609328383	0.634388396815836	0.8844214601218222	0.7319546603336768	0.7992210127913508	0.6359367016024269	0.6280346311552674	0.4617123409296253	0.5470270812351424	0.5469391076226288	0.7056478847425316	0.7709878676408607	0.7383178761916961	0.7383178761916961	0.7383178761916961	0.7383178761916961	0.7383178761916961	0.7383178761916961	0.7383178761916961	0.7383178761916961	0.7383178761916961	0.7383178761916961	0.7383178761916961	0.7383178761916961	0.7383178761916961	0.7383178761916961	0.7383178761916961	0.7383178761916961	0.7383178761916961
0.7787149610214125	0.8024157025186434	0.6961004933694784	0.7404451268541107	0.8412907497762998	0.8182518807337225	0.6476079542952582	0.6987367287778831	0.9738426639263185	0.7988062794390597	0.9460270614009103	0.8374640932580988	0.8606837305884696	0.8227242882752068	0.8488477852805615	0.7196483765223254	0.8891049194904778	0.6978315659239396	0.7463144231772084	0.6816299825636988	0.8523435115093863	0.7669867470365425	0.7669867470365425	0.7669867470365425	0.7669867470365425	0.7669867470365425	0.7669867470365425	0.7669867470365425	0.7669867470365425	0.7669867470365425	0.7669867470365425	0.7669867470365425	0.7669867470365425	0.7669867470365425	0.7669867470365425	0.7669867470365425	0.7669867470365425	0.7669867470365425	0.7669867470365425	0.7669867470365425	0.7669867470365425	0.7669867470365425	0.7669867470365425	0.7669867470365425	0.7669867470365425	0.7669867470365425	0.7669867470365425	0.7669867470365425	0.7669867470365425	0.7669867470365425
0.5799710154072671	0.5784377202635843	0.4940641753304794	0.5227344074055892	0.42158747221811244	0.4861917033832372	0.37336694195019027	0.467102430658454	0.5071579583623608	0.38960625160732343	0.4082054651370969	0.5196010303430374	0.5163621991895236	0.49135990609004143	0.3544144974125423	0.4280021081810689	0.4148930607754625	0.3649959690978297	0.4804882162896842	0.3580623015980913	0.3802916736586499	0.6864000799841452	0.3974120217711535	0.4735870818225735	0.4354995517968635	0.4354995517968635	0.4354995517968635	0.4354995517968635	0.4354995517968635	0.4354995517968635	0.4354995517968635	0.4354995517968635	0.4354995517968635	0.4354995517968635	0.4354995517968635	0.4354995517968635	0.4354995517968635	0.4354995517968635	0.4354995517968635	0.4354995517968635	0.4354995517968635	0.4354995517968635	0.4354995517968635	0.4354995517968635	0.4354995517968635	0.4354995517968635	0.4354995517968635	0.4354995517968635	0.4354995517968635	0.4354995517968635
0.5963844820441353	0.9227516360750468	0.6522450097582039	0.6131979248908035	0.785151689901375	0.7314639539659974	0.6950288450001924	0.7406353965258435	0.5715095366610836	0.7192627032524941	0.7360772004614747	0.6069713801122912	0.6547065961991534	0.7963677993141426	0.6724136290183609	0.717791518983035	0.5656214774934611	0.5155227565035084	0.6329785824235769	0.5799024879077918	0.698345961744297	0.591697365363081	0.5532407539168979	0.6133448328482493	0.6809019539645719	0.6099265529668014	0.6454142534656866	0.6454142534656866	0.6454142534656866	0.6454142534656866	0.6454142534656866	0.6454142534656866	0.6454142534656866	0.6454142534656866	0.6454142534656866	0.6454142534656866	0.6454142534656866	0.6454142534656866	0.6454142534656866	0.6454142534656866	0.6454142534656866	0.6454142534656866	0.6454142534656866	0.6454142534656866	0.6454142534656866	0.6454142534656866	0.6454142534656866	0.6454142534656866	0.6454142534656866	0.6454142534656866
0.7163330616089524	0.652694977584064	0.6625189090329259	0.6681641725650765	0.6796876107363704	0.7832277305677209	0.7401900705657546	0.7144223453195317	0.7801103892367309	0.7691284702589014	0.7601165041518096	0.9417280826095574	0.817223401539253	0.6860519847377893	0.6865439837926435	0.8204231243157335	0.6585559823626495	0.861800796217758	0.7637020337631611	0.7839923939784225	0.7738472138707919	0.7738472138707919	0.7738472138707919	0.7738472138707919	0.7738472138707919	0.7738472138707919	0.7738472138707919	0.7738472138707919	0.7738472138707919	0.7738472138707919	0.7738472138707919	0.7738472138707919	0.7738472138707919	0.7738472138707919	0.7738472138707919	0.7738472138707919	0.7738472138707919	0.7738472138707919	0.7738472138707919	0.7738472138707919	0.7738472138707919	0.7738472138707919	0.7738472138707919	0.7738472138707919	0.7738472138707919	0.7738472138707919	0.7738472138707919	0.7738472138707919	0.7738472138707919	0.7738472138707919
0.4281730483209946	0.5738751357499187	0.6445998032710598	0.5241624186549632	0.5737275862043896	0.5690722015955909	0.6247532079871793	0.7342139204982842	0.49251327490484187	0.6572098321758855	0.5242230020727683	0.6874346196130999	0.7689254288384282	0.609363378164235	0.7646553629433458	0.7611650584209262	0.7865243000928641	0.8517271443550787	0.7989345036436769	0.7518076984633042	0.8514205996189822	0.9283691829693286	0.8898948912941554	0.8898948912941554	0.8898948912941554	0.8898948912941554	0.8898948912941554	0.8898948912941554	0.8898948912941554	0.8898948912941554	0.8898948912941554	0.8898948912941554	0.8898948912941554	0.8898948912941554	0.8898948912941554	0.8898948912941554	0.8898948912941554	0.8898948912941554	0.8898948912941554	0.8898948912941554	0.8898948912941554	0.8898948912941554	0.8898948912941554	0.8898948912941554	0.8898948912941554	0.8898948912941554	0.8898948912941554	0.8898948912941554	0.8898948912941554	0.8898948912941554
0.8836010764068261	0.9370943994582599	0.6469257239724894	0.6858264555823185	0.6622791055819875	0.8853459746771088	0.5974235001095547	0.8494920181568865	0.8067696106684963	0.8880611495060281	0.6207686402165412	0.7581642627373312	0.8660878677181418	0.7212234754964034	0.727907987878764	0.8207727336095709	0.8129139645416474	0.7368993208818576	0.6952170193710259	0.6758640277501747	0.6855405235606002	0.6855405235606002	0.6855405235606002	0.6855405235606002	0.6855405235606002	0.6855405235606002	0.6855405235606002	0.6855405235606002	0.6855405235606002	0.6855405235606002	0.6855405235606002	0.6855405235606002	0.6855405235606002	0.6855405235606002	0.6855405235606002	0.6855405235606002	0.6855405235606002	0.6855405235606002	0.6855405235606002	0.6855405235606002	0.6855405235606002	0.6855405235606002	0.6855405235606002	0.6855405235606002	0.6855405235606002	0.6855405235606002	0.6855405235606002	0.6855405235606002	0.6855405235606002	0.6855405235606002
0.7157565886252801	0.6391234835197118	0.7959483432501514	0.8392714308540917	0.6316825170889888	0.6068068449045093	0.7183841377311522	0.4941643853577791	0.6393392369825144	0.7165954386863512	0.67952657024904	0.56477968338107	0.5955850232812291	0.7832918399954726	0.5434852418090662	0.8192039599430629	0.6966998145524819	0.6752694655193027	0.8340227272386983	0.6203736553496124	0.5856041886003274	0.7948054327004332	0.8444724224720165	0.8196389275862249	0.8196389275862249	0.8196389275862249	0.8196389275862249	0.8196389275862249	0.8196389275862249	0.8196389275862249	0.8196389275862249	0.8196389275862249	0.8196389275862249	0.8196389275862249	0.8196389275862249	0.8196389275862249	0.8196389275862249	0.8196389275862249	0.8196389275862249	0.8196389275862249	0.8196389275862249	0.8196389275862249	0.8196389275862249	0.8196389275862249	0.8196389275862249	0.8196389275862249	0.8196389275862249	0.8196389275862249	0.8196389275862249	0.8196389275862249
0.625401242747471	0.8649495296698959	0.6873884408557919	0.7229288117896627	0.7991394813869594	0.7949236846491629	0.5718380113209928	0.6491571403518503	0.7258030051187657	0.7184939520388852	0.6028731552006478	0.5366521800972482	0.7050851993097679	0.4866778145718192	0.637084023820708	0.6455938979025935	0.557026821971747	0.6980630405831696	0.4246977408666246	0.6612036048485669	0.5789955785685745	0.6032388277465249	0.5911172031575497	0.5911172031575497	0.5911172031575497	0.5911172031575497	0.5911172031575497	0.5911172031575497	0.5911172031575497	0.5911172031575497	0.5911172031575497	0.5911172031575497	0.5911172031575497	0.5911172031575497	0.5911172031575497	0.5911172031575497	0.5911172031575497	0.5911172031575497	0.5911172031575497	0.5911172031575497	0.5911172031575497	0.5911172031575497	0.5911172031575497	0.5911172031575497	0.5911172031575497	0.5911172031575497	0.5911172031575497	0.5911172031575497	0.5911172031575497	0.5911172031575497
0.45983446377137105	0.4742381699668324	0.7400514533743601	0.6285093856439552	0.7940477872912429	0.5517187954693779	0.5641154811810063	0.5797125126184202	0.7070642577038965	0.629719705057258	0.6050988721098172	0.6662453724513656	0.9239983144169082	0.8821904526179051	0.8483690150101354	0.6274451777233339	0.5810615570069941	0.6253826577527619	0.9881788679092539	0.7158569183556588	0.6884915210706912	0.7177393032543975	0.729042083914087	0.5568520368567729	0.8300003418353031	0.4731091271020402	0.49288673139210865	0.609752835692859	0.5429126925923813	0.49888113194899103	0.6888536500753254	0.5938673910121582	0.5938673910121582	0.5938673910121582	0.5938673910121582	0.5938673910121582	0.5938673910121582	0.5938673910121582	0.5938673910121582	0.5938673910121582	0.5938673910121582	0.5938673910121582	0.5938673910121582	0.5938673910121582	0.5938673910121582	0.5938673910121582	0.5938673910121582	0.5938673910121582	0.5938673910121582	0.5938673910121582
0.7086382137304693	0.8150037323928812	0.7665510772605449	0.7735397885478354	0.7436889977067557	0.8598190006989226	0.8678878762225477	0.8691494334218499	0.8708957083791159	0.9545256058527782	1.0362295532210892	0.8145075885260906	0.8927871290953157	0.7313654391263538	0.8555567030694138	0.8599690515734127	0.896035418044835	0.9612018129314648	0.7438392644577221	0.9046635896662756	0.9271410253183066	0.788274500985316	1.1219524254633784	0.764145009111982	0.860075999819672	0.9660249744679873	0.9633861065640497	0.947606753176307	0.7131717544308862	0.7475831946057613	0.8353453565318331	0.7914642755687972	0.7914642755687972	0.7914642755687972	0.7914642755687972	0.7914642755687972	0.7914642755687972	0.7914642755687972	0.7914642755687972	0.7914642755687972	0.7914642755687972	0.7914642755687972	0.7914642755687972	0.7914642755687972	0.7914642755687972	0.7914642755687972	0.7914642755687972	0.7914642755687972	0.7914642755687972	0.7914642755687972
0.7811222140822537	0.9857219222158159	0.7920474659666233	0.5514490322112313	0.8351945730294376	0.886980842707799	0.7153462227539188	0.7300415051925745	0.8318822610502696	0.8389083396604305	0.7970609240193565	0.6027059080171284	0.8562392328996976	0.813741537905275	0.793682249050814	0.9084400074183503	0.9861824039154149	0.7542612106237441	0.8379361371560821	0.7137905488823003	0.863282227666253	0.7885363882742766	0.7885363882742766	0.7885363882742766	0.7885363882742766	0.7885363882742766	0.7885363882742766	0.7885363882742766	0.7885363882742766	0.7885363882742766	0.7885363882742766	0.7885363882742766	0.7885363882742766	0.7885363882742766	0.7885363882742766	0.7885363882742766	0.7885363882742766	0.7885363882742766	0.7885363882742766	0.7885363882742766	0.7885363882742766	0.7885363882742766	0.7885363882742766	0.7885363882742766	0.7885363882742766	0.7885363882742766	0.7885363882742766	0.7885363882742766	0.7885363882742766	0.7885363882742766
0.0	1.0064067379566837	0.6573256713730538	1.110316108430593	0.0	0.0	0.6265309942095747	0.5226216237356655	1.0602263807456591	0.5376047570099937	1.1992423456301742	0.0	0.0	1.0118395575070858	0.5013772602961123	0.5514669879810461	0.30358614525239536	0.0	1.1279082545056869	0.3564631990521305	0.006142495646062456	0.18130284734909646	0.18130284734909646	0.18130284734909646	0.18130284734909646	0.18130284734909646	0.18130284734909646	0.18130284734909646	0.18130284734909646	0.18130284734909646	0.18130284734909646	0.18130284734909646	0.18130284734909646	0.18130284734909646	0.18130284734909646	0.18130284734909646	0.18130284734909646	0.18130284734909646	0.18130284734909646	0.18130284734909646	0.18130284734909646	0.18130284734909646	0.18130284734909646	0.18130284734909646	0.18130284734909646	0.18130284734909646	0.18130284734909646	0.18130284734909646	0.18130284734909646	0.18130284734909646
0.4726188350707327	0.5794704587818539	0.6131452822816726	0.5285541851203698	0.6585999178211263	0.6743342825523391	0.5793984385895372	0.5651003282340953	0.7066358638108817	0.7439921839472905	0.578360905439147	0.4459499789105065	0.7751022132225115	0.6516446123235359	0.6592257240273732	0.7949434569956867	0.4799384464571768	0.8400113615525806	0.5713381795989173	0.6519667639138766	0.9151809642780356	0.5790213492842873	0.5717809841738434	0.7025752842128703	0.6935892723682425	0.7788300158020623	0.5605459161913009	0.6399704564071069	0.7081487129119464	0.6740595846595265	0.6740595846595265	0.6740595846595265	0.6740595846595265	0.6740595846595265	0.6740595846595265	0.6740595846595265	0.6740595846595265	0.6740595846595265	0.6740595846595265	0.6740595846595265	0.6740595846595265	0.6740595846595265	0.6740595846595265	0.6740595846595265	0.6740595846595265	0.6740595846595265	0.6740595846595265	0.6740595846595265	0.6740595846595265	0.6740595846595265
0.8620637605433038	0.8772112682891885	0.7531273512905158	0.5563797596156761	0.7412152623446923	0.8211729519725185	0.7967828154633753	0.7930302339217385	0.8358788222280944	0.7134112127761031	0.8235152202011987	0.8524389122079797	0.927727621796017	1.0285701353515848	0.7842399374704833	1.037642307400526	0.8234705589619973	1.0658096192543276	1.0850754752258052	0.8950517334778664	0.9921978015548479	1.2479375521674523	0.8583629298341025	1.1782197250598632	1.2085077679300031	1.0668479791124819	1.1723099639137666	1.1919142499296138	0.8856571534441054	0.9878859803840705	1.061584132733284	1.1324872029767652	1.0467089407357273	1.0203858132304773	0.940674701862836	0.9805302575466566	0.9805302575466566	0.9805302575466566	0.9805302575466566	0.9805302575466566	0.9805302575466566	0.9805302575466566	0.9805302575466566	0.9805302575466566	0.9805302575466566	0.9805302575466566	0.9805302575466566	0.9805302575466566	0.9805302575466566	0.9805302575466566
0.6733950165905622	0.5388439681704853	0.4511552719728257	0.5565805703508919	0.588113820214715	0.6159380037649921	0.602820647591288	0.5547590460552758	0.6049739836240144	0.6101667559559261	0.6421627886199531	0.719502299134412	0.7728111084912791	0.5788167911722525	0.601200352344272	0.570258171961626	0.5813623589904038	0.7784626571069218	0.7040393284368238	0.7121796204234795	0.6979657799382472	0.753997171538543	0.6011791028254938	0.8413651667598482	0.6502647899988486	0.6017826355340502	0.8758144565997378	0.6915064243532099	0.8540041006788138	0.754548982638588	0.635446048981682	0.7401261852618701	0.6824322569392006	0.8012976558925882	0.7157124335135413	0.7654453653545081	0.8434243054735242	0.7687987074627851	0.7760377464625073	0.6331224444992886	0.7045800954808981	0.7045800954808981	0.7045800954808981	0.7045800954808981	0.7045800954808981	0.7045800954808981	0.7045800954808981	0.7045800954808981	0.7045800954808981	0.7045800954808981
0.7730672172335187	0.7501826564514525	0.7357967035416679	0.8466270604443834	0.69712684003046	0.5513669661035216	0.5943122979943904	0.7913344771004805	0.6457877002545022	0.777235692873228	0.8122618261163453	0.7486353188693935	0.8364564200493452	0.8056878635221076	0.7642135981570456	0.6360509086578388	0.5806951153256433	0.6653275223238709	0.7509640661682405	0.7271527109383688	0.7827424113296299	0.6511001921217174	0.7969120732876097	0.6833894936202314	0.7210295004466735	0.7022094970334524	0.7022094970334524	0.7022094970334524	0.7022094970334524	0.7022094970334524	0.7022094970334524	0.7022094970334524	0.7022094970334524	0.7022094970334524	0.7022094970334524	0.7022094970334524	0.7022094970334524	0.7022094970334524	0.7022094970334524	0.7022094970334524	0.7022094970334524	0.7022094970334524	0.7022094970334524	0.7022094970334524	0.7022094970334524	0.7022094970334524	0.7022094970334524	0.7022094970334524	0.7022094970334524	0.7022094970334524
0.5202722836870204	0.7191182704236873	0.6946627133790013	0.7495372178011777	0.7991892198749092	0.7791166460602432	0.6694897517437789	0.8224977423682136	0.5315445083180684	0.5771006064118118	0.5912853503650914	0.6281543150218442	0.7114302929368866	0.7393145717809052	0.7350778261542747	0.7540312620179991	0.6516356683164168	0.5892626347529375	0.7408358483380062	0.9123612097494784	0.7812428034246269	0.7574958414463974	0.7641139369140806	0.6260236923211806	0.6989648156253295	0.6225675858813856	0.7064415444794668	0.6892507911242989	0.5972738587309372	0.70590173679827	0.6960867590321609	0.7009942479152154	0.7009942479152154	0.7009942479152154	0.7009942479152154	0.7009942479152154	0.7009942479152154	0.7009942479152154	0.7009942479152154	0.7009942479152154	0.7009942479152154	0.7009942479152154	0.7009942479152154	0.7009942479152154	0.7009942479152154	0.7009942479152154	0.7009942479152154	0.7009942479152154	0.7009942479152154	0.7009942479152154
0.5577784698078005	0.21682543132636029	1.2349423978126488	0.2911570865925087	0.2109010062313625	0.5653182493920742	0.7459212609695085	0.1830126973096279	0.6601309442401859	0.1107619772872979	0.0	0.2280555343214763	0.36495258742525105	0.47117791450322916	0.3584719040258599	0.40254212816624585	0.20502316039229435	0.6572190418098248	0.007229057196580499	0.21331069196355598	0.2417811845520045	0.08772960335811598	0.22020772993001614	0.0	0.0	0.1574338797975444	0.0787169398987722	0.0787169398987722	0.0787169398987722	0.0787169398987722	0.0787169398987722	0.0787169398987722	0.0787169398987722	0.0787169398987722	0.0787169398987722	0.0787169398987722	0.0787169398987722	0.0787169398987722	0.0787169398987722	0.0787169398987722	0.0787169398987722	0.0787169398987722	0.0787169398987722	0.0787169398987722	0.0787169398987722	0.0787169398987722	0.0787169398987722	0.0787169398987722	0.0787169398987722	0.0787169398987722
0.3637386003096085	0.5189038442987236	0.6290157719557479	0.7353200483696414	0.8581882232372562	0.7543870048829965	0.7848719027943261	0.7717759906049829	0.8392406333240753	0.7073395642546743	1.0069502945545639	0.8962044260959636	0.991569527076407	0.8144676155714269	0.8952424082317959	0.8215948228588097	0.9491030912492308	0.9353346642784917	0.9122832524444277	0.9194071518783211	1.0040450526797573	0.9268005533806638	0.9208224818134549	0.9238115175970594	0.9238115175970594	0.9238115175970594	0.9238115175970594	0.9238115175970594	0.9238115175970594	0.9238115175970594	0.9238115175970594	0.9238115175970594	0.9238115175970594	0.9238115175970594	0.9238115175970594	0.9238115175970594	0.9238115175970594	0.9238115175970594	0.9238115175970594	0.9238115175970594	0.9238115175970594	0.9238115175970594	0.9238115175970594	0.9238115175970594	0.9238115175970594	0.9238115175970594	0.9238115175970594	0.9238115175970594	0.9238115175970594	0.9238115175970594
0.4729176806876934	0.9560579787001051	0.6419388662203299	0.5638191936702017	0.9124278932677063	0.7437617734805586	0.7923731104590077	1.0377217222310848	0.6937656704766415	0.7094305195195565	0.7861288759814951	0.9627259500570149	0.7364909128546339	0.8747234725993237	0.7671562793659574	0.8148620718764857	0.7352219243780661	0.6478528643893315	0.7508903828314313	0.611848857413017	0.6870058343587442	0.7712694323027719	0.9244801864441223	0.6996881905634944	1.1199880662920474	0.8177646028345215	0.6957334096796164	0.61629633642958	0.7611440839950936	0.654127801483501	0.7394162295225342	0.6967720155030176	0.6967720155030176	0.6967720155030176	0.6967720155030176	0.6967720155030176	0.6967720155030176	0.6967720155030176	0.6967720155030176	0.6967720155030176	0.6967720155030176	0.6967720155030176	0.6967720155030176	0.6967720155030176	0.6967720155030176	0.6967720155030176	0.6967720155030176	0.6967720155030176	0.6967720155030176	0.6967720155030176
0.25853768309032055	0.5636083389599795	0.7999225963204001	0.214527453518754	0.6011650333504315	0.8979242634029956	0.6911619182685217	0.4897508007885342	1.0230107343142631	0.6783669598401623	0.2188091172910849	1.6559100892987715	1.0737153106573838	0.8304185543466525	0.9351462923986246	0.8677047382771829	0.9934486660727848	0.6991322344786065	0.8649371854696642	0.9189912177198656	1.0735927241513414	0.8738427806605896	0.8618342923909117	1.1330107332788988	1.0103213912533877	1.088076208971247	0.9630042947261598	0.9073764287318747	1.0423884203840803	0.9278643065910726	0.8751821215815646	1.7327797195931507	0.844031519544943	1.267667448952098	1.5981567691986054	0.9172722716555146	1.1648985254802224	0.8324939779619174	0.99869625172107	0.99869625172107	0.99869625172107	0.99869625172107	0.99869625172107	0.99869625172107	0.99869625172107	0.99869625172107	0.99869625172107	0.99869625172107	0.99869625172107	0.99869625172107
0.5362979418650444	0.39925370302933966	0.24034731205006787	0.5473936853549171	1.1539595207629167	0.6209488360267319	1.059693276126131	1.323719773983302	1.027452772696329	0.46349474229231535	0.6384129930889726	0.6920473868586166	1.066730448004706	0.8974228166315396	1.0389671477975644	0.9411454582394789	0.8249806252604954	0.9816244951469515	1.0507122314845876	0.8399799499574822	1.2496943958354496	1.0896488936900113	0.9671572949329833	1.7355409318444992	1.2903501742837837	1.4005927556851245	2.06883026194604	0.7782007104595832	1.5963037718010187	1.1014253516377328	1.6044506495978361	0.9338107800966997	1.0207056145912048	0.8565812416918764	1.0568855685090328	1.4819102281552925	1.5902536700849026	1.8184435958997323	1.3243473827831242	1.1635379039424312	1.5251845238648445	0.9433728043056073	1.0750202147453678	1.6174981191974964	1.3462591669714323	1.3462591669714323	1.3462591669714323	1.3462591669714323	1.3462591669714323	1.3462591669714323
0.1508919021079874	0.38960403967148427	0.3473454295263765	0.2854804966057992	0.29741830255768575	0.2892657644960488	0.28275617918545276	0.4556025551033056	0.24707225609990566	0.4478675385470797	0.3231511230718647	0.4795402484394971	0.34323190111171703	0.2554759692139297	0.2972560884495121	0.5679010832874438	0.48009406578112007	0.4182272397171548	0.4031247321242994	0.3787929924660611	0.6154221115154204	0.4112649087582933	0.5796738274219391	0.5115607022522826	0.48250417424104075	0.42556972810374283	0.7007827042293229	0.34753411463866796	0.4369213742371122	0.6553282423027186	0.8003192653031928	0.6279022806056971	0.6929215839567493	0.5457540049895946	0.38229406317879855	0.587244051101106	0.5445660099888944	0.5937922225654055	0.4892595293947229	0.5942811495259499	0.5757687174606213	0.712370954929	1.1985905849317795	0.8006782850255499	0.9462511543848423	0.8734647197051961	0.8734647197051961	0.8734647197051961	0.8734647197051961	0.8734647197051961
1.1172227654851037	0.7043828871630572	1.0048370824198527	0.8890693140112614	1.2229510284686766	1.1070435570705992	1.0214556947797244	1.1360221971754152	0.8057331581385123	1.0755297036265759	0.9033795855527121	0.6873242098250955	1.0200719618859049	0.9609610026623165	1.1132992493097424	0.965273396200548	0.9683670750795901	0.8754720563889944	1.3673490079149055	1.1904371759444887	1.0823100234839684	1.2389907885349716	1.444966094619598	1.5441414530583732	1.160899747175912	1.1749390446612427	1.1198390797217603	0.9636160493955686	1.2521796679434862	1.3721074338569195	1.090469439869753	0.9706621929400121	1.1986137592975374	1.2307726161722858	1.0507571222222511	0.7570173262272489	1.0393887784712936	1.0400517989126636	0.9569551290370998	0.9985034639748818	0.9985034639748818	0.9985034639748818	0.9985034639748818	0.9985034639748818	0.9985034639748818	0.9985034639748818	0.9985034639748818	0.9985034639748818	0.9985034639748818	0.9985034639748818
0.5805034791899204	0.36269511131652965	0.29718232197064914	1.057747552604549	0.684698780460351	0.6716727651201975	1.117952422873051	0.6467856368147803	1.0526624834510219	0.849724060132901	0.849724060132901	0.849724060132901	0.849724060132901	0.849724060132901	0.849724060132901	0.849724060132901	0.849724060132901	0.849724060132901	0.849724060132901	0.849724060132901	0.849724060132901	0.849724060132901	0.849724060132901	0.849724060132901	0.849724060132901	0.849724060132901	0.849724060132901	0.849724060132901	0.849724060132901	0.849724060132901	0.849724060132901	0.849724060132901	0.849724060132901	0.849724060132901	0.849724060132901	0.849724060132901	0.849724060132901	0.849724060132901	0.849724060132901	0.849724060132901	0.849724060132901	0.849724060132901	0.849724060132901	0.849724060132901	0.849724060132901	0.849724060132901	0.849724060132901	0.849724060132901	0.849724060132901	0.849724060132901
0.14668761405443806	0.0	0.0	0.0501112729487004	0.11001571054082855	0.004347457324948102	0.11436316786577666	0.004347457324948102	0.20422659104584234	0.22847265582255916	0.23023701906952368	0.16781857407355794	0.4988933289643456	0.4710494425037458	0.2852138812212926	0.14964637982644965	0.3846195414885368	0.3172243000107814	0.4050226336905753	0.21538324252554478	0.31020293810806004	0.31020293810806004	0.31020293810806004	0.31020293810806004	0.31020293810806004	0.31020293810806004	0.31020293810806004	0.31020293810806004	0.31020293810806004	0.31020293810806004	0.31020293810806004	0.31020293810806004	0.31020293810806004	0.31020293810806004	0.31020293810806004	0.31020293810806004	0.31020293810806004	0.31020293810806004	0.31020293810806004	0.31020293810806004	0.31020293810806004	0.31020293810806004	0.31020293810806004	0.31020293810806004	0.31020293810806004	0.31020293810806004	0.31020293810806004	0.31020293810806004	0.31020293810806004	0.31020293810806004
0.6143680675414589	0.36203028528470077	0.5705287647228282	1.0621080640191725	0.7042360388258522	0.7581871253637869	0.6855901110720882	0.860045777434063	0.5053057271887412	0.6864108657518945	0.19799254052760848	1.2763896539529271	0.603486909034535	0.7003320282180017	0.9712701399439799	1.2701609598538992	0.8780969524840859	0.5972622683190499	1.0464571569912136	1.0190187278617662	0.4684311781330761	0.7949209783298469	0.7706846603774333	0.9788334708761127	1.4264282562439228	1.4799905182029918	0.6803378689100816	0.6492214925906235	0.9306455901058506	1.0437727504059595	0.5962964140113229	1.5331136190610186	1.0647050165361707	1.0647050165361707	1.0647050165361707	1.0647050165361707	1.0647050165361707	1.0647050165361707	1.0647050165361707	1.0647050165361707	1.0647050165361707	1.0647050165361707	1.0647050165361707	1.0647050165361707	1.0647050165361707	1.0647050165361707	1.0647050165361707	1.0647050165361707	1.0647050165361707	1.0647050165361707
0.6434791526610412	1.0029613787076916	0.8388421092972735	0.8132209663053366	0.7486503553093563	0.8709087619368161	0.6172979198158255	0.6107013075066567	1.0211644688249657	0.7542497057515163	0.8109537520911134	0.7626754301139741	0.988729094084408	0.7782857625046644	0.5425582101883059	0.76729168556847	0.5970144614506933	0.6726537567469665	0.6380663625985185	0.8292223485839029	0.59415691092777	0.7483509492447394	0.7791800368829273	0.7637654930638335	0.7637654930638335	0.7637654930638335	0.7637654930638335	0.7637654930638335	0.7637654930638335	0.7637654930638335	0.7637654930638335	0.7637654930638335	0.7637654930638335	0.7637654930638335	0.7637654930638335	0.7637654930638335	0.7637654930638335	0.7637654930638335	0.7637654930638335	0.7637654930638335	0.7637654930638335	0.7637654930638335	0.7637654930638335	0.7637654930638335	0.7637654930638335	0.7637654930638335	0.7637654930638335	0.7637654930638335	0.7637654930638335	0.7637654930638335
0.4873580863320289	0.7314963113676567	0.6861733235790236	0.49015190501421557	0.36686877346905816	0.9454007091779789	0.845641657304708	0.5468519453741777	0.46717069542615147	0.6832443915987615	0.43759821052303943	0.5604213010609005	0.5604213010609005	0.5604213010609005	0.5604213010609005	0.5604213010609005	0.5604213010609005	0.5604213010609005	0.5604213010609005	0.5604213010609005	0.5604213010609005	0.5604213010609005	0.5604213010609005	0.5604213010609005	0.5604213010609005	0.5604213010609005	0.5604213010609005	0.5604213010609005	0.5604213010609005	0.5604213010609005	0.5604213010609005	0.5604213010609005	0.5604213010609005	0.5604213010609005	0.5604213010609005	0.5604213010609005	0.5604213010609005	0.5604213010609005	0.5604213010609005	0.5604213010609005	0.5604213010609005	0.5604213010609005	0.5604213010609005	0.5604213010609005	0.5604213010609005	0.5604213010609005	0.5604213010609005	0.5604213010609005	0.5604213010609005	0.5604213010609005
0.7530639781168484	0.8981365192296867	0.8309750232583749	0.6915684647229697	1.0463778327849456	0.9464718120065369	0.7331702531994979	0.6435443805726431	1.1092675517944661	0.7500229291292869	0.6938399116227112	0.8009961491013029	1.0393603675910477	0.7515988918791464	0.8476166903090818	0.7250479726105202	0.8119759278146491	0.6083271502751713	0.5786537677603492	0.833440685620639	0.588506360054346	0.7927721106614577	0.9429118462402526	0.563598542526964	0.7749634217162806	0.9814592283298447	0.7161664321775616	0.8087193215257347	0.7624428768516481	0.7624428768516481	0.7624428768516481	0.7624428768516481	0.7624428768516481	0.7624428768516481	0.7624428768516481	0.7624428768516481	0.7624428768516481	0.7624428768516481	0.7624428768516481	0.7624428768516481	0.7624428768516481	0.7624428768516481	0.7624428768516481	0.7624428768516481	0.7624428768516481	0.7624428768516481	0.7624428768516481	0.7624428768516481	0.7624428768516481	0.7624428768516481
0.44440840274966564	0.7529087834816365	0.5993842461973586	0.745554092440852	0.9253664197550214	1.0167670817054124	0.8417574059825842	1.0938469618149185	1.330165437621955	1.2441847730821547	0.8001565872286417	1.2511033821748827	1.1942908937155032	1.1355456703990057	1.1863374064786185	1.2833886919926754	1.1497844153077477	1.0239138096339584	0.8288780547241903	1.5212846883559434	1.611815098552713	1.5008500777009923	1.3666769355950934	1.428620090407968	0.9307228496381641	0.9192983075537654	1.1091721704128303	1.3850056632632028	1.1812057641723972	1.3453117479851342	0.7587237451687997	0.7228022775922521	0.740763011380526	0.740763011380526	0.740763011380526	0.740763011380526	0.740763011380526	0.740763011380526	0.740763011380526	0.740763011380526	0.740763011380526	0.740763011380526	0.740763011380526	0.740763011380526	0.740763011380526	0.740763011380526	0.740763011380526	0.740763011380526	0.740763011380526	0.740763011380526
0.16226362938481892	0.13006361061148194	0.4962399489330365	0.42520067481621426	0.5073169263781745	0.43524365554179933	0.5478785422426389	0.38197750078594156	0.7414262416142651	0.2637487703513814	0.15052470577749705	0.33271772397468297	0.39633318260004186	0.5610388957746201	0.42905546145298173	0.3830466178385349	0.3192855982510454	0.4950255562959306	0.5419661576802759	0.3075335277763965	0.4359196934328811	0.4363652837050799	0.7908900263120706	0.4086539809383142	0.6563207500146685	0.41209986985992086	0.38764363724731243	1.0315169289600223	0.8225415235963	1.0589483586999808	1.0179112406008812	0.7040157619965498	1.2999890398552152	0.5748721308886487	1.3418297634585523	1.2219231979273495	1.2818764806929508	1.2818764806929508	1.2818764806929508	1.2818764806929508	1.2818764806929508	1.2818764806929508	1.2818764806929508	1.2818764806929508	1.2818764806929508	1.2818764806929508	1.2818764806929508	1.2818764806929508	1.2818764806929508	1.2818764806929508
0.7162809865175053	0.790719798998277	0.7523901698882174	0.5370717623786418	0.47153977310306705	0.5507303886243043	0.7821561823748914	0.7905429663083983	0.8200935379561543	0.7461552085584111	0.7273409271943155	0.8189874611778635	0.8202932084972212	0.8113702859967492	0.5072883650908674	0.6517130445675525	0.7962104116041879	0.8014628733923944	0.5088235545693167	0.5500195379714109	0.6641796469289054	0.504102296523731	0.43160220598687343	0.7638890715865836	0.7912137580998497	0.5852344861371441	0.7861181060785922	0.5158106339903343	0.5639749583916311	0.6469298662978019	0.600973667906271	0.6239517671020365	0.6239517671020365	0.6239517671020365	0.6239517671020365	0.6239517671020365	0.6239517671020365	0.6239517671020365	0.6239517671020365	0.6239517671020365	0.6239517671020365	0.6239517671020365	0.6239517671020365	0.6239517671020365	0.6239517671020365	0.6239517671020365	0.6239517671020365	0.6239517671020365	0.6239517671020365	0.6239517671020365
0.4919169677843521	0.5297940778779858	0.8014557792269895	0.5116573400890492	0.5485790243642596	0.678844473869512	0.6399347185471781	0.6848257006814862	0.563678730660321	0.4443824389404265	0.5274827419494369	0.47403294780536614	0.49198922266348066	0.5626463925330704	0.6130692232489644	0.6842321025865976	0.6927336407793904	0.5702928137341733	0.510148784557536	0.5682002184671973	0.7998120226286636	0.4155408381096267	0.6885691468539767	0.29867852538957634	0.5331512605537728	0.6678272942402846	0.5822320506494322	0.3983792071809021	0.567789474725495	0.7676308722249305	0.5621143806370857	0.7161975444583377	0.5086513046570116	0.6732390163644927	0.4968470619586878	0.4555746302374424	0.696057134278658	0.5758158822580501	0.5758158822580501	0.5758158822580501	0.5758158822580501	0.5758158822580501	0.5758158822580501	0.5758158822580501	0.5758158822580501	0.5758158822580501	0.5758158822580501	0.5758158822580501	0.5758158822580501	0.5758158822580501
0.21987872006384193	0.054817803422022505	0.14153507276490304	0.1536079978835322	0.19610065432686752	0.11111803770166657	0.0561019271739528	0.0	0.6991781264678089	1.4514970585765083	1.0062968313103386	1.0773630928446587	1.1501690352731415	1.6600977473207645	1.3156514200134137	1.2829356458170658	1.7816857608788352	1.2361613522116377	1.4161354317324462	1.5526599416928764	1.3461590625531061	1.5537920228491242	1.0145483522881316	0.9974718159304166	0.9778742099687664	1.4313686212125654	1.0614488800815662	1.3355670475676307	1.228927799275429	1.1924001001334263	1.2822344862729131	0.9630939289683738	1.1226642076206435	1.1226642076206435	1.1226642076206435	1.1226642076206435	1.1226642076206435	1.1226642076206435	1.1226642076206435	1.1226642076206435	1.1226642076206435	1.1226642076206435	1.1226642076206435	1.1226642076206435	1.1226642076206435	1.1226642076206435	1.1226642076206435	1.1226642076206435	1.1226642076206435	1.1226642076206435
0.17911419618981092	0.5179320515747391	0.2836201655893205	0.1423645142916923	0.08822766790066221	0.15877399098937547	0.11106742578282502	0.11106742578282502	0.2910142031452264	0.5513690607052145	0.19129554864720688	0.03541706404937839	0.20149252814807248	0.6583267212192959	0.0	0.024271394339219928	0.3318981777225984	0.08410769236015109	0.08952167499715391	0.17338896131256312	0.48077533865119965	0.1714089063936601	0.10135339252972367	0.12866813485864523	0.20149252814807248	0.13265048083166234	0.1069474502423139	0.14108344116487526	0.29286632072261276	0.11106742578282502	0.21078608028084453	0.1609267530318348	0.1609267530318348	0.1609267530318348	0.1609267530318348	0.1609267530318348	0.1609267530318348	0.1609267530318348	0.1609267530318348	0.1609267530318348	0.1609267530318348	0.1609267530318348	0.1609267530318348	0.1609267530318348	0.1609267530318348	0.1609267530318348	0.1609267530318348	0.1609267530318348	0.1609267530318348	0.1609267530318348
0.003930578808990234	0.060949226568573385	0.0925786044629004	0.19969210123794917	0.10749074417233638	0.14269538173694443	0.2428799760277668	0.2948474728643082	0.23265520594531683	0.2145039890010084	0.5194474808146889	0.3580494864746476	0.34068103227622615	0.43885095410099395	0.2916991341982556	0.19897370065501688	0.6373152437975779	0.5816732677785303	0.18455940413971836	0.2627556421390863	0.46522733745721867	0.4044960014355151	0.4453069608353896	0.3920213127536848	0.4902005063144626	0.7784542572733161	0.5294300356918995	0.5301581957429451	0.5721080567337183	0.7069780679792821	0.9074686453748861	0.5166196129820435	0.6744712559588706	0.45996092696836605	0.852524811448957	0.7292739168529904	1.0871192202924613	0.7213163725828237	0.8156684600671767	0.5638061179481911	0.6897372890076839	0.6897372890076839	0.6897372890076839	0.6897372890076839	0.6897372890076839	0.6897372890076839	0.6897372890076839	0.6897372890076839	0.6897372890076839	0.6897372890076839
0.6833378273387849	0.7510919364396116	0.6202276220352042	0.5989423442684563	0.7588202879598148	0.619878105798691	0.6961388693091041	0.5178686135911057	0.5355221109220045	0.7612766620078856	0.6014314520625312	0.7286642027339222	0.5934659410400613	0.6093593168538917	0.5718001011383986	0.5490192908201753	0.5989338118381704	0.5345375619466481	0.6933451243592492	0.5891423859826146	0.6564269583809211	0.5659628598177371	0.664361397948957	0.5555540219532589	0.538260755671634	0.7414930105411384	0.7232306693074131	0.6807950631691889	0.5788882742692207	0.5147234027155771	0.5687285974300441	0.6343329476330988	0.7372909453073413	0.9053777346201962	0.6528939544298583	0.7791358445250273	0.7791358445250273	0.7791358445250273	0.7791358445250273	0.7791358445250273	0.7791358445250273	0.7791358445250273	0.7791358445250273	0.7791358445250273	0.7791358445250273	0.7791358445250273	0.7791358445250273	0.7791358445250273	0.7791358445250273	0.7791358445250273
0.7007218047852961	0.6458801661593936	0.65835242346517	0.1812131744888863	0.71411877187409	0.40232097050324006	0.6037815365273634	0.6576438401539914	0.42318813827317664	0.8215204050523618	0.31190823141830903	0.6008467878717227	0.4965537810808454	0.8563833885285357	0.6834880305791404	0.8904422163187757	0.4224687349661568	0.6427370672480128	0.8692767994139733	0.45409073341793665	0.7897695362918915	0.2739575066028662	0.3337107265326424	0.4457082982129202	0.6047805350335677	0.4942061247639643	0.9830364543855082	0.392561606585729	0.6709561459826624	0.3696914736435052	0.5203238098130838	0.5203238098130838	0.5203238098130838	0.5203238098130838	0.5203238098130838	0.5203238098130838	0.5203238098130838	0.5203238098130838	0.5203238098130838	0.5203238098130838	0.5203238098130838	0.5203238098130838	0.5203238098130838	0.5203238098130838	0.5203238098130838	0.5203238098130838	0.5203238098130838	0.5203238098130838	0.5203238098130838	0.5203238098130838
0.7009721182555769	0.4489403998008993	0.596809838838293	0.9208494967933639	0.9759916263045427	0.6126243419169918	0.8274641467822552	0.0720150500419076	0.8879380110333543	0.7179899358645937	0.5282409124610543	0.6246870061244849	0.6496435368060582	0.35830657363582086	0.39645321062099537	0.440669364177494	1.250046034570134	0.6910993265679447	0.7052077470928629	0.5131947703282147	0.2132169108019992	0.3810127091066349	0.32764962572638395	0.7207250052682328	0.3018964861610829	0.6153120947038213	0.7099608433840533	0.1370075869121734	0.01599932014064244	0.8885208053809165	0.24983190570682814	0.614890006495109	0.299866004836054	0.46026904331866864	0.31527140671410864	0.38777022501638864	0.38777022501638864	0.38777022501638864	0.38777022501638864	0.38777022501638864	0.38777022501638864	0.38777022501638864	0.38777022501638864	0.38777022501638864	0.38777022501638864	0.38777022501638864	0.38777022501638864	0.38777022501638864	0.38777022501638864	0.38777022501638864
0.6835977823060153	0.8750964732978866	0.7647711441592208	0.7125030286647387	0.8499415032765638	0.9398551465419238	0.5769251461969301	0.7163551847426392	0.4016526648520942	0.6489090450347322	0.7594434058068571	0.41566076869592244	0.43975103582278835	0.642629203223225	0.5604680737856345	0.48925998634913237	0.6073015564446081	0.5294951884792041	0.458220012062547	0.6285193090323333	0.5917448485821027	0.5749651917708163	0.699766665239347	0.637466565955205	0.6530356660548775	0.6701228780934638	0.6163251864375929	0.49203077959968294	0.6098492527964183	0.7464082395602109	0.522327494784617	0.5313000242711924	0.4270359949196113	0.45623855144963416	0.5033221182037639	0.479780334826699	0.479780334826699	0.479780334826699	0.479780334826699	0.479780334826699	0.479780334826699	0.479780334826699	0.479780334826699	0.479780334826699	0.479780334826699	0.479780334826699	0.479780334826699	0.479780334826699	0.479780334826699	0.479780334826699
0.6329810850021307	0.9136554544906755	0.7040243373232897	0.620896980808361	0.6464037509772114	0.8595659026434755	0.6380238210087469	0.7492843348548801	0.5323760420776137	0.7790217619277968	0.8853186359094963	0.891545817984055	0.6240342654418063	0.7226535983907424	0.8332700765251171	0.6763429762067953	0.7055503075305543	0.9246406798566383	0.8151793808571285	0.9624106047542714	0.5512299575167658	0.6831903811522811	0.717539484512911	0.6065691319020942	0.770724924934849	0.7017768528556595	0.9238141365322072	0.9781196592609457	0.7975962565640052	1.0045325871233681	0.7756235753032855	0.8900780812133268	0.8900780812133268	0.8900780812133268	0.8900780812133268	0.8900780812133268	0.8900780812133268	0.8900780812133268	0.8900780812133268	0.8900780812133268	0.8900780812133268	0.8900780812133268	0.8900780812133268	0.8900780812133268	0.8900780812133268	0.8900780812133268	0.8900780812133268	0.8900780812133268	0.8900780812133268	0.8900780812133268
0.6408598589245459	0.6141498077299743	0.6148178815468706	0.5721902578033558	0.5616761863848784	0.6193351371229872	0.6684662184309299	0.7267246980181348	0.5321112757602338	0.7914403954610612	0.7280430448562509	0.6505992618933482	0.654660979309015	0.5901955231481932	0.6832169799608773	0.6476888026276965	0.5769267826401863	0.6023838567543892	0.633397320879699	0.5219554472773469	0.5030770342788726	0.5838213294251836	0.6168983189760788	0.6525391579804669	0.5122999315221689	0.5445811871013473	0.6345368310601609	0.5889176855426124	0.6462221530351783	0.5724932829435323	0.5864564920029031	0.5898463193125383	0.5881514056577206	0.5881514056577206	0.5881514056577206	0.5881514056577206	0.5881514056577206	0.5881514056577206	0.5881514056577206	0.5881514056577206	0.5881514056577206	0.5881514056577206	0.5881514056577206	0.5881514056577206	0.5881514056577206	0.5881514056577206	0.5881514056577206	0.5881514056577206	0.5881514056577206	0.5881514056577206
0.1591205017287771	0.35784805083454235	0.24576871970651223	0.28586328839922476	0.4216351539341376	0.43311429538841517	0.5736647759466391	0.44937402789201064	0.5872065241196235	0.8215842254289002	0.7487060971974376	0.7712065910568457	0.7710687695073263	0.745285351221704	0.7989126781616925	0.7103054258320318	0.7732912850099608	0.6630015603986582	0.8107149592178226	0.8129253271734691	0.8529009836066289	1.0434028595628684	0.860484839680522	0.9899374475299214	1.0593628373910464	1.1939105964716261	0.9218951371112897	1.0579028667914578	1.0579028667914578	1.0579028667914578	1.0579028667914578	1.0579028667914578	1.0579028667914578	1.0579028667914578	1.0579028667914578	1.0579028667914578	1.0579028667914578	1.0579028667914578	1.0579028667914578	1.0579028667914578	1.0579028667914578	1.0579028667914578	1.0579028667914578	1.0579028667914578	1.0579028667914578	1.0579028667914578	1.0579028667914578	1.0579028667914578	1.0579028667914578	1.0579028667914578
0.598213431988118	0.6328385836457056	0.7170616489954523	0.6277461338424922	0.7191297668850936	0.5385391116264858	0.8530284909967267	0.9394423260860735	0.8089748966959742	0.9131017753931272	0.9983344135953891	0.8066147299392682	0.8500023056119088	0.864415533471389	0.813875678744098	0.8921499528833087	0.9130820585574555	0.9981101348250878	0.8458088171167952	1.0510201243252417	0.9427362828266335	1.0062985860097606	1.0486744505579269	1.002596698878213	0.9572902079599375	0.9845153679063539	1.1309582653893864	1.0799889222082886	0.8994799446957698	1.0462245931423961	1.1250843185035078	1.1237813167306006	0.9891232066873	1.092562159512267	1.0271735154078658	1.0829003448241283	1.0033963763602993	1.0660588025598827	1.0464234447765153	1.0241561080554742	1.053879883924476	0.956997618715318	1.1601002618487164	1.0577091916344739	1.117038337398977	1.1275563576122372	1.0032866074228457	1.0654214825175414	1.0654214825175414	1.0654214825175414
1.0122114880453643	0.029325760111179655	0.26667444425272196	0.2966327450887494	0.28452745237253496	0.4248084766602112	0.34525447625251016	0.0031342878639996157	0.20350979530680322	0.3807846900184808	0.68585250116803	1.1201057844892308	0.28139316450853535	0.22129868135340797	0.25817879236754526	0.5372273974947385	0.39550341027429425	0.030590841560875333	0.6806427096464144	0.33297130205322345	0.3182525817974099	0.7364965624039195	0.20350979530680322	0.7961959183449413	0.5594797749282469	0.3490213048413577	0.5301540148170673	0.7200514324016796	0.6839832947537259	0.29600020436390156	0.14343600587693853	0.38843002759662293	0.33116829672154463	0.3597991621590838	0.3597991621590838	0.3597991621590838	0.3597991621590838	0.3597991621590838	0.3597991621590838	0.3597991621590838	0.3597991621590838	0.3597991621590838	0.3597991621590838	0.3597991621590838	0.3597991621590838	0.3597991621590838	0.3597991621590838	0.3597991621590838	0.3597991621590838	0.3597991621590838
0.22824062837770737	0.5039131351731231	0.0	0.0	0.0	0.2096154032910854	0.0	0.0	0.0	0.0	0.5776962230318371	0.5180685708301898	0.3142107137632294	0.40651575174855664	0.6212235004788813	0.21537294951521052	0.0	0.0069194951643560525	1.0418946823837165	0.3211302089275854	0.3142107137632294	0.0057575462241251174	0.9949440770713383	1.627961101881691	0.40651575174855664	0.4699560110767925	0.001161948940230935	1.76262115339629	0.1230679115298833	1.2690991751763199	0.0	1.8407707557245514	0.9203853778622757	0.9203853778622757	0.9203853778622757	0.9203853778622757	0.9203853778622757	0.9203853778622757	0.9203853778622757	0.9203853778622757	0.9203853778622757	0.9203853778622757	0.9203853778622757	0.9203853778622757	0.9203853778622757	0.9203853778622757	0.9203853778622757	0.9203853778622757	0.9203853778622757	0.9203853778622757
0.4350416039022678	0.5327121304947333	0.546431465469395	0.6169477975537201	0.5545634808318993	0.5216671622197202	0.6337702733156902	0.577304482263431	0.6101927782627977	0.655634278270103	0.5845888515133018	0.5778190089433901	0.6921522793561313	0.631216720353596	0.6752363599350275	0.5707773315202607	0.6314672882644915	0.7053061984195825	0.630029557324512	0.5676110179103645	0.5974760644060286	0.5825435411581966	0.5825435411581966	0.5825435411581966	0.5825435411581966	0.5825435411581966	0.5825435411581966	0.5825435411581966	0.5825435411581966	0.5825435411581966	0.5825435411581966	0.5825435411581966	0.5825435411581966	0.5825435411581966	0.5825435411581966	0.5825435411581966	0.5825435411581966	0.5825435411581966	0.5825435411581966	0.5825435411581966	0.5825435411581966	0.5825435411581966	0.5825435411581966	0.5825435411581966	0.5825435411581966	0.5825435411581966	0.5825435411581966	0.5825435411581966	0.5825435411581966	0.5825435411581966
0.6273267440427256	0.701128699010237	0.6703012778092985	0.583526492176039	0.7228655167348399	0.6783383182397843	0.7126486032388925	0.7403037993281213	0.7804585998729648	0.7507134286781221	0.7983461389246598	0.77981289083893	0.828462586544837	0.8735638873751963	0.7410248200526154	0.8172480472378805	0.7859677095145937	0.8853446267693906	0.7985332956776685	0.9290471416199817	0.7849451374881671	0.8285754171569364	0.8067602773225517	0.8067602773225517	0.8067602773225517	0.8067602773225517	0.8067602773225517	0.8067602773225517	0.8067602773225517	0.8067602773225517	0.8067602773225517	0.8067602773225517	0.8067602773225517	0.8067602773225517	0.8067602773225517	0.8067602773225517	0.8067602773225517	0.8067602773225517	0.8067602773225517	0.8067602773225517	0.8067602773225517	0.8067602773225517	0.8067602773225517	0.8067602773225517	0.8067602773225517	0.8067602773225517	0.8067602773225517	0.8067602773225517	0.8067602773225517	0.8067602773225517
0.6697805082127612	0.6807866874716528	0.7634123913353423	0.7772416657687444	0.9299931801744347	0.7714293542443941	0.8810845003200025	0.8375225190099308	0.8440495227110296	0.7428771056829923	0.709141673006957	0.884334532696622	0.9393814820651937	0.7186663946685617	0.7110575232529721	0.7298078539338538	0.8811524494847325	0.78507271316811	0.8713788356732941	0.7735937841410871	0.745651161747734	0.740198953124549	0.7429250574361415	0.7429250574361415	0.7429250574361415	0.7429250574361415	0.7429250574361415	0.7429250574361415	0.7429250574361415	0.7429250574361415	0.7429250574361415	0.7429250574361415	0.7429250574361415	0.7429250574361415	0.7429250574361415	0.7429250574361415	0.7429250574361415	0.7429250574361415	0.7429250574361415	0.7429250574361415	0.7429250574361415	0.7429250574361415	0.7429250574361415	0.7429250574361415	0.7429250574361415	0.7429250574361415	0.7429250574361415	0.7429250574361415	0.7429250574361415	0.7429250574361415
0.650491094779542	0.8365952772212002	0.8318592914231976	0.7609488497451586	0.8608424687371881	0.8454883965387531	0.88204500157673	0.7729860705869821	0.7838019009738932	0.8244463572372603	0.88441004500694	0.815504583301428	0.899506323219579	0.9749012391839058	0.8663821580466813	0.8607619223156805	0.9278693632472138	0.8739168689706684	0.8592673457033514	0.86659210733701	0.86659210733701	0.86659210733701	0.86659210733701	0.86659210733701	0.86659210733701	0.86659210733701	0.86659210733701	0.86659210733701	0.86659210733701	0.86659210733701	0.86659210733701	0.86659210733701	0.86659210733701	0.86659210733701	0.86659210733701	0.86659210733701	0.86659210733701	0.86659210733701	0.86659210733701	0.86659210733701	0.86659210733701	0.86659210733701	0.86659210733701	0.86659210733701	0.86659210733701	0.86659210733701	0.86659210733701	0.86659210733701	0.86659210733701	0.86659210733701
[truncated: 6 more columns]
