# Supplementary material for: Neuronal tuning aligns dynamically with object and texture manifolds across the visual hierarchy
Source: Nat Neurosci. 2026 Mar 10;29(4):864–75. doi: 10.1038/s41593-026-02207-1 (PMC13061647; doi:10.1038/s41593-026-02207-1)
Supplement: Supplementary file 6 — Average PSTH for each session and thread before or after optimization Fig. 5a. Response rate for each 10 ms time window in csv format to reproduce Fig. 5c. [file 41593_2026_2207_MOESM6_ESM.zip › Figure5C_src_normresp_wdw_160-170_DeePSim_sem.csv]

0	1	2	3	4	5	6	7	8	9	10	11	12	13	14	15	16	17	18	19	20	21	22	23	24	25	26	27	28	29	30	31	32	33	34	35	36	37	38	39	40	41	42	43	44	45	46	47	48	49
0.06421995465360622	0.06544937525594059	0.06063766291337648	0.06333755050216226	0.06258576153396414	0.06769702984960037	0.05497173821424465	0.07711697125164027	0.06365610049325107	0.06504752103014609	0.06816176630632528	0.06680611252681658	0.06684651436273634	0.06142678129848475	0.053046997230182295	0.05274112543987634	0.06064699658875824	0.06101068719737587	0.06291182932794331	0.057087999586060714	0.066075006598003	0.06508535062235014	0.0642866843656697	0.06112170011074005	0.06264370010996612	0.06252886916258579	0.06819415675530204	0.05510966500315487	0.05902043257889769	0.056871682536535476	0.06913580432639835	0.06912692112817977	0.05851492066564496	0.07350815769655131	0.06727064830110328	0.06385194419184635	0.0758177685227301	0.054859266307811	0.060825917651544124	0.06293742641967234	0.07434632791165043	0.06515991037609035	0.059720912639048024	0.053676214212066184	0.05889617958728144	0.07501192940728145	0.05576375591317734	0.06538784266022939	0.06538784266022939	0.06538784266022939
0.07220595468126968	0.08571223154290801	0.07678404942864966	0.10613344924573338	0.09608476660069824	0.09688238741069143	0.08185482677897411	0.09769983370983568	0.07955120286614693	0.07706643882401082	0.08368883305166251	0.06802838400334986	0.09767939996236265	0.08208601849356978	0.05669305949088336	0.10392130732062409	0.08894040200838683	0.09489456508129247	0.09804737545891247	0.0822461041121044	0.0903792589350927	0.10075330945678986	0.09617888819034091	0.06325708595341473	0.10111810949207682	0.09333164008884973	0.0916557705919505	0.09572121633583296	0.1117287151466539	0.09206438811478265	0.07077833256529584	0.10251908009640369	0.10496845529793158	0.09774088209248684	0.0969377244243842	0.09733930325843551	0.09733930325843551	0.09733930325843551	0.09733930325843551	0.09733930325843551	0.09733930325843551	0.09733930325843551	0.09733930325843551	0.09733930325843551	0.09733930325843551	0.09733930325843551	0.09733930325843551	0.09733930325843551	0.09733930325843551	0.09733930325843551
0.14498132212519965	0.06289601664549292	0.0651824944330998	0.08774737835380468	0.07173929321813852	0.09550101527928608	0.08777107731616364	0.11563064700263644	0.07756141885877658	0.09870316828613081	0.09662264043782745	0.11688047019747265	0.1326706565307293	0.08838697860637855	0.09316857504968369	0.08114985936635816	0.15827882195744208	0.09015084674221163	0.11183956160753253	0.0931352893093384	0.1098170269920226	0.12061619119522353	0.1002231159198366	0.12819613214504672	0.14131009959863902	0.12182797143385198	0.11573952004866853	0.10528829297756474	0.15986848780228857	0.14791331488643458	0.13282919193406031	0.09896952670222728	0.10590983725168744	0.10243968197695737	0.10243968197695737	0.10243968197695737	0.10243968197695737	0.10243968197695737	0.10243968197695737	0.10243968197695737	0.10243968197695737	0.10243968197695737	0.10243968197695737	0.10243968197695737	0.10243968197695737	0.10243968197695737	0.10243968197695737	0.10243968197695737	0.10243968197695737	0.10243968197695737
0.0631137466183862	0.07095596525849691	0.05416094087433001	0.07748339141390369	0.0676322086201975	0.06615025686307918	0.05059014891461595	0.07152112927288427	0.0695238717043112	0.07364404672709106	0.06136222700358282	0.05948864717648095	0.0722311431290421	0.057575675720238785	0.06548041349241047	0.06989908989960746	0.06646428409101726	0.0583471273331975	0.07122666369043722	0.0798513707059009	0.05381645084706775	0.07643112838276607	0.0785481435584858	0.059255915333663076	0.07483140914913518	0.07883869388262549	0.0659596469281121	0.06879275622677848	0.06341473740982531	0.06606519111801584	0.08090814399395922	0.06290022282492001	0.06277713665879738	0.06327482434168703	0.06420664980040064	0.08320931396675332	0.08072984449927462	0.061354081599969724	0.07104196304962218	0.07104196304962218	0.07104196304962218	0.07104196304962218	0.07104196304962218	0.07104196304962218	0.07104196304962218	0.07104196304962218	0.07104196304962218	0.07104196304962218	0.07104196304962218	0.07104196304962218
0.08667088260256363	0.06703660641414375	0.056650897486073964	0.06389701806505463	0.07961486442358631	0.07725364060702614	0.07196779506931673	0.061391730303417415	0.07738835136535056	0.06941885591550795	0.06964717191797018	0.07988460946390717	0.07308856001904852	0.07768276763155363	0.07109507879624218	0.0849598373786038	0.07939477069406328	0.07863250899432998	0.08811610995386018	0.08246579642561087	0.09167880150087342	0.08477054266858083	0.09998582193563021	0.09445600911190606	0.09157848357914128	0.06647829446390482	0.08928760389809959	0.06965912847208011	0.10022529639744553	0.06721296534737203	0.08371913087240877	0.08371913087240877	0.08371913087240877	0.08371913087240877	0.08371913087240877	0.08371913087240877	0.08371913087240877	0.08371913087240877	0.08371913087240877	0.08371913087240877	0.08371913087240877	0.08371913087240877	0.08371913087240877	0.08371913087240877	0.08371913087240877	0.08371913087240877	0.08371913087240877	0.08371913087240877	0.08371913087240877	0.08371913087240877
0.1098361196387288	0.11527800965636133	0.12897013106245617	0.12993937436146913	0.12926300178418662	0.10355662357232034	0.13203168763529394	0.09265868967497219	0.1837677598960724	0.1360248509803489	0.13266439096672408	0.13892032756875872	0.10136693711714861	0.12717782401479433	0.12547774577288043	0.13340145608784965	0.1560968710958619	0.11700947114735209	0.14266301083871916	0.13580961689312218	0.14309608326411968	0.12729406253817335	0.09969865609321914	0.13892152760999202	0.1499276167246447	0.12997384685534666	0.13677525757363918	0.1230223862308372	0.120460897474591	0.15577848358500887	0.12145652666896023	0.13146407198908017	0.12682725256285443	0.12881336177937008	0.13065604608018244	0.14427428636352024	0.10924245409324809	0.14266451627420976	0.12257137284099474	0.1305015080852829	0.1265364404631388	0.1265364404631388	0.1265364404631388	0.1265364404631388	0.1265364404631388	0.1265364404631388	0.1265364404631388	0.1265364404631388	0.1265364404631388	0.1265364404631388
0.18186861683385316	0.13141405418170943	0.1235653635806921	0.1559624124002019	0.124728629050599	0.1759421380014694	0.14872629508220817	0.12989284175790694	0.13082928335825791	0.12427578801424685	0.14403735878672344	0.1627993438208993	0.10726568949960423	0.1101008652235089	0.13320218878520013	0.11367043603775745	0.13412956721493052	0.15241590481955442	0.13795656043781396	0.10531004811055407	0.09501344821720147	0.14500511678789385	0.12886256265652143	0.10930346127979372	0.12396300191207069	0.12960489054459293	0.1267839462283318	0.1267839462283318	0.1267839462283318	0.1267839462283318	0.1267839462283318	0.1267839462283318	0.1267839462283318	0.1267839462283318	0.1267839462283318	0.1267839462283318	0.1267839462283318	0.1267839462283318	0.1267839462283318	0.1267839462283318	0.1267839462283318	0.1267839462283318	0.1267839462283318	0.1267839462283318	0.1267839462283318	0.1267839462283318	0.1267839462283318	0.1267839462283318	0.1267839462283318	0.1267839462283318
0.06714354914676753	0.046744549699208805	0.043726417797179305	0.040086178801041955	0.04766649522000648	0.050361905290053945	0.049076251494212214	0.052533433207185426	0.04839996106611438	0.048053511826284034	0.0444825411651008	0.05178619170518477	0.04983680874272874	0.04474813290252469	0.054564643408450283	0.049131293913426806	0.05398433871975853	0.05243252942104612	0.05184917750103576	0.05627408166829569	0.04656352433820365	0.0537093507058607	0.051847016406799944	0.05570897035082192	0.05011836885184698	0.0484708870365397	0.07561425936384485	0.062042573200192276	0.062042573200192276	0.062042573200192276	0.062042573200192276	0.062042573200192276	0.062042573200192276	0.062042573200192276	0.062042573200192276	0.062042573200192276	0.062042573200192276	0.062042573200192276	0.062042573200192276	0.062042573200192276	0.062042573200192276	0.062042573200192276	0.062042573200192276	0.062042573200192276	0.062042573200192276	0.062042573200192276	0.062042573200192276	0.062042573200192276	0.062042573200192276	0.062042573200192276
0.05636227487729193	0.05784725961904809	0.05858036355613612	0.05453273050501946	0.06810871788186586	0.06123159300354967	0.058514828669280074	0.06329734672269971	0.058336921308308164	0.07316652966925374	0.055098844743003986	0.07496712720262878	0.057657663981951005	0.06551673692339095	0.06068753359892184	0.05226463175140984	0.05947843508359108	0.06685542981379561	0.07392178259006624	0.06904285806493672	0.06394517117749592	0.07634736626352107	0.05875206736181324	0.06635150486969041	0.06604385465577474	0.07540050268067766	0.060869667130976766	0.05628650270805564	0.06146236428696442	0.06180287172120258	0.08426707785573226	0.0657437733302258	0.07586227433737472	0.07936422990900252	0.07761325212318862	0.07761325212318862	0.07761325212318862	0.07761325212318862	0.07761325212318862	0.07761325212318862	0.07761325212318862	0.07761325212318862	0.07761325212318862	0.07761325212318862	0.07761325212318862	0.07761325212318862	0.07761325212318862	0.07761325212318862	0.07761325212318862	0.07761325212318862
0.0886614207208964	0.0733967907614711	0.0742785975002149	0.07917433466274092	0.12108582992163482	0.10829865167724395	0.10517342344981681	0.09879207717442487	0.08570179223632832	0.091660486964063	0.10170922776520362	0.12600237904587108	0.1206768487175775	0.0906243625218136	0.1000245179206499	0.12337777951551354	0.08604573914135914	0.10349379025152566	0.08664069349454696	0.13621928671008413	0.09856577349937619	0.1023209468390636	0.11181028688558457	0.10290402326982531	0.0992745156915861	0.09864687877769586	0.11128844915663666	0.08576388240339276	0.116421903206805	0.08659312543042248	0.09668951270518128	0.10612913188637232	0.11087865778944152	0.10850389483790691	0.10850389483790691	0.10850389483790691	0.10850389483790691	0.10850389483790691	0.10850389483790691	0.10850389483790691	0.10850389483790691	0.10850389483790691	0.10850389483790691	0.10850389483790691	0.10850389483790691	0.10850389483790691	0.10850389483790691	0.10850389483790691	0.10850389483790691	0.10850389483790691
0.10120304957149308	0.07992932077334299	0.08963929853090444	0.0899939167577571	0.09352994895076497	0.08746045184439674	0.07417986293715649	0.09515997370435217	0.0921202672635042	0.08798736906496529	0.08036109608665103	0.094481391374726	0.09002325200114149	0.1000377764956996	0.07876739919315952	0.08656744163529045	0.09550100554491459	0.08325893201960104	0.07701991202444367	0.08518038385383245	0.08270692707764353	0.0817212907112628	0.08023154634238501	0.08037587573273655	0.0852511271201752	0.08800689296619033	0.07622853487089579	0.09783067968010319	0.09492691555621309	0.0912970384735078	0.0763300879369066	0.0838135632052072	0.0838135632052072	0.0838135632052072	0.0838135632052072	0.0838135632052072	0.0838135632052072	0.0838135632052072	0.0838135632052072	0.0838135632052072	0.0838135632052072	0.0838135632052072	0.0838135632052072	0.0838135632052072	0.0838135632052072	0.0838135632052072	0.0838135632052072	0.0838135632052072	0.0838135632052072	0.0838135632052072
0.04416431964712253	0.04591072691105078	0.050744010297774686	0.04625909035891339	0.04801335814603637	0.040227803234938575	0.05470409045682144	0.045569818107852815	0.054083851572151606	0.05221813328836901	0.04964159749332005	0.038048727527653606	0.058713873765720355	0.05099289272643647	0.05848230891995005	0.054200146917097416	0.05649965314150698	0.06381884034897832	0.051108058824006715	0.05878993921592721	0.05753757111829093	0.05963620673220005	0.06526559322769199	0.0506610210225385	0.07527245911487765	0.05432391259356931	0.05614512236835883	0.05991791216985505	0.06456919636868108	0.06424864593010633	0.06731170721144403	0.06578017657077517	0.06578017657077517	0.06578017657077517	0.06578017657077517	0.06578017657077517	0.06578017657077517	0.06578017657077517	0.06578017657077517	0.06578017657077517	0.06578017657077517	0.06578017657077517	0.06578017657077517	0.06578017657077517	0.06578017657077517	0.06578017657077517	0.06578017657077517	0.06578017657077517	0.06578017657077517	0.06578017657077517
0.0904231853185496	0.0817468657746375	0.06962317315676149	0.06430694652621591	0.09293112203310064	0.10185368676768981	0.06188452296997576	0.06541484313562902	0.07165101234799927	0.0761473094132048	0.083860175712959	0.08125397173610716	0.07010537307452007	0.07365706467467983	0.08162742328616672	0.09961998439583385	0.07476741234652771	0.08036661219594675	0.09822683884922166	0.0826502229893955	0.08031003058640647	0.09441940854729346	0.07993780594450887	0.0886202241546937	0.09321637589872143	0.09330136569100628	0.08439715096795815	0.09807022754726963	0.08752662894941304	0.08456715986259955	0.1013046137224498	0.09293588679252468	0.09293588679252468	0.09293588679252468	0.09293588679252468	0.09293588679252468	0.09293588679252468	0.09293588679252468	0.09293588679252468	0.09293588679252468	0.09293588679252468	0.09293588679252468	0.09293588679252468	0.09293588679252468	0.09293588679252468	0.09293588679252468	0.09293588679252468	0.09293588679252468	0.09293588679252468	0.09293588679252468
0.10470404076634922	0.0817964890029992	0.08190038926938509	0.09892704296364542	0.09812123289881015	0.08288736756916995	0.09805924663545917	0.0875573043933992	0.08910464218079825	0.09154050169285831	0.10697707078540952	0.07333583361561952	0.07408119352817166	0.08756097175635526	0.09056110326982936	0.08049110280211452	0.10600253002113144	0.07856942315880745	0.10106614412553588	0.08039277557490887	0.07545304558315666	0.10338999304715413	0.09719162645394504	0.08530980432397399	0.07863565199696843	0.09259333189592257	0.10356773279577182	0.08605274381686787	0.0848695769377477	0.07176179182650061	0.10286799491187357	0.08521669801696069	0.09404234646441714	0.09404234646441714	0.09404234646441714	0.09404234646441714	0.09404234646441714	0.09404234646441714	0.09404234646441714	0.09404234646441714	0.09404234646441714	0.09404234646441714	0.09404234646441714	0.09404234646441714	0.09404234646441714	0.09404234646441714	0.09404234646441714	0.09404234646441714	0.09404234646441714	0.09404234646441714
0.06784632096500849	0.0708842202284538	0.047050743367138166	0.07334823424712716	0.0790562339297081	0.06585619644660645	0.06850489182473238	0.06724830905483749	0.06529805757733036	0.07975159804845937	0.05719739125371187	0.07549417890682669	0.07434944359912073	0.072063791614059	0.08046842820995567	0.09318899023992773	0.0722121371941299	0.07436449546262965	0.0923629430065812	0.07204754895132065	0.07630656764768172	0.07513681000520193	0.08521896946051097	0.08436532335826614	0.08633366023203554	0.08538972726017843	0.07572488243639303	0.09566576278323032	0.08272848095113453	0.08680257386665854	0.08476552740889653	0.08476552740889653	0.08476552740889653	0.08476552740889653	0.08476552740889653	0.08476552740889653	0.08476552740889653	0.08476552740889653	0.08476552740889653	0.08476552740889653	0.08476552740889653	0.08476552740889653	0.08476552740889653	0.08476552740889653	0.08476552740889653	0.08476552740889653	0.08476552740889653	0.08476552740889653	0.08476552740889653	0.08476552740889653
0.08483106068825089	0.062493785124688964	0.048850022429524846	0.07837842958449229	0.06331822377072145	0.06294164155755842	0.06236481659390069	0.06116979783019301	0.06849323605274242	0.04481383850237453	0.05871938639657379	0.060279401023147196	0.052450108237826996	0.04843819571620813	0.05380483505260736	0.05760881599648794	0.0646794292010107	0.05291848884983147	0.05144690953051972	0.056493006135470716	0.04954636746105727	0.05408451184492467	0.05947661469033987	0.05678056326763227	0.05678056326763227	0.05678056326763227	0.05678056326763227	0.05678056326763227	0.05678056326763227	0.05678056326763227	0.05678056326763227	0.05678056326763227	0.05678056326763227	0.05678056326763227	0.05678056326763227	0.05678056326763227	0.05678056326763227	0.05678056326763227	0.05678056326763227	0.05678056326763227	0.05678056326763227	0.05678056326763227	0.05678056326763227	0.05678056326763227	0.05678056326763227	0.05678056326763227	0.05678056326763227	0.05678056326763227	0.05678056326763227	0.05678056326763227
0.0793894236719616	0.06733974591110076	0.05172225187615127	0.05851281816007285	0.05058791064846269	0.07490312185945952	0.0684824216333097	0.05816812452734093	0.045579581505788336	0.06564211332093678	0.06399323975064974	0.05793311712910007	0.06055954018820808	0.056661211149226565	0.07450880717572715	0.062077805932565955	0.05954423338868513	0.06303835416901224	0.0637275583177568	0.059193460552534875	0.06002892183808063	0.06842032569383649	0.060374687869575734	0.06439750678170611	0.06439750678170611	0.06439750678170611	0.06439750678170611	0.06439750678170611	0.06439750678170611	0.06439750678170611	0.06439750678170611	0.06439750678170611	0.06439750678170611	0.06439750678170611	0.06439750678170611	0.06439750678170611	0.06439750678170611	0.06439750678170611	0.06439750678170611	0.06439750678170611	0.06439750678170611	0.06439750678170611	0.06439750678170611	0.06439750678170611	0.06439750678170611	0.06439750678170611	0.06439750678170611	0.06439750678170611	0.06439750678170611	0.06439750678170611
0.13994775504901477	0.11397149706702395	0.13878127794718673	0.11180585764979434	0.14057652860187994	0.10164676624293965	0.1361233847025512	0.11662862789875371	0.1602823639542951	0.15295174514614776	0.09219548653054561	0.09713015392643226	0.14829811380052685	0.1236217352423785	0.10235196155412647	0.13365674129219188	0.16997403111036685	0.12188561629645422	0.15084449097189187	0.13695370034284016	0.10463366282822549	0.14786279930307997	0.12692688043326472	0.13570375426380774	0.1360015178387061	0.1531714563471322	0.15966315429987987	0.11505954699390152	0.1526437074123731	0.10108216633355367	0.12686293687296338	0.12686293687296338	0.12686293687296338	0.12686293687296338	0.12686293687296338	0.12686293687296338	0.12686293687296338	0.12686293687296338	0.12686293687296338	0.12686293687296338	0.12686293687296338	0.12686293687296338	0.12686293687296338	0.12686293687296338	0.12686293687296338	0.12686293687296338	0.12686293687296338	0.12686293687296338	0.12686293687296338	0.12686293687296338
0.08249499796841005	0.07385209781251985	0.0810702717719594	0.06947069403760402	0.06695983741363372	0.08453879691193063	0.06423415774202662	0.0797213249349659	0.06719264052746902	0.06767771547456719	0.08259085834481371	0.04910775253255258	0.07660433015408492	0.06873334618269453	0.08277074814177068	0.07181370032831993	0.07123503311017974	0.10606670620040053	0.0952664202353775	0.11528859145120982	0.07399946839490716	0.08137017897747545	0.09352689824761101	0.0704923777586423	0.08225712105604942	0.08475894720059851	0.07815246355135204	0.09680233920246725	0.08476557654374622	0.07054502645810876	0.07114222202464725	0.09656966392076279	0.08385594297270502	0.08385594297270502	0.08385594297270502	0.08385594297270502	0.08385594297270502	0.08385594297270502	0.08385594297270502	0.08385594297270502	0.08385594297270502	0.08385594297270502	0.08385594297270502	0.08385594297270502	0.08385594297270502	0.08385594297270502	0.08385594297270502	0.08385594297270502	0.08385594297270502	0.08385594297270502
0.07348872033307285	0.06444664860094063	0.08536125998694412	0.07081646937177388	0.10027678593565649	0.06652988954038637	0.07388000880693645	0.07635731048272631	0.09556081545851686	0.07425772702166264	0.08792582817244005	0.09159779142293963	0.08224115923863823	0.09439640024109311	0.12349397638736796	0.07866918704548782	0.10177392858046899	0.07671583286020564	0.08680399442279679	0.09088885022907624	0.0865188288957577	0.07930641438254937	0.08382889743857112	0.06802990240913206	0.08702781080094175	0.06688619251305121	0.08366042118580166	0.08029461820123983	0.09683590534960677	0.09235368140594691	0.0838265677131839	0.09000447841959154	0.11211314789275623	0.07813627383338893	0.0992376253756407	0.08868694960451481	0.08868694960451481	0.08868694960451481	0.08868694960451481	0.08868694960451481	0.08868694960451481	0.08868694960451481	0.08868694960451481	0.08868694960451481	0.08868694960451481	0.08868694960451481	0.08868694960451481	0.08868694960451481	0.08868694960451481	0.08868694960451481
0.08160582102218097	0.05560110976628202	0.06799428461839807	0.05847628219063854	0.05872978035597926	0.061559482632027374	0.07076985429896979	0.07405193786846587	0.058168932036249614	0.08352567411895032	0.07232352224558257	0.07715603014877497	0.06786763596685055	0.08562824832755718	0.07522915021046374	0.08391540627741675	0.08561929252163351	0.07076553324484021	0.0823509963323409	0.07533882122783155	0.07594417977963669	0.0552309686067863	0.08030010439248261	0.08743279471235046	0.08097739864426955	0.06661642660543515	0.07556852230553321	0.0762845352764668	0.075926528791	0.075926528791	0.075926528791	0.075926528791	0.075926528791	0.075926528791	0.075926528791	0.075926528791	0.075926528791	0.075926528791	0.075926528791	0.075926528791	0.075926528791	0.075926528791	0.075926528791	0.075926528791	0.075926528791	0.075926528791	0.075926528791	0.075926528791	0.075926528791	0.075926528791
0.09063778151367487	0.09489660782167988	0.0864345837677768	0.09437230307885422	0.1386031891698165	0.08744397812854893	0.1202600193802127	0.10748973259998025	0.10691475571181247	0.07135146389172978	0.09798092488540452	0.10066463907292421	0.13390502046936587	0.09153603765372896	0.08511143315311544	0.1066930548407363	0.09468671138960667	0.09301849647478454	0.08646212765000358	0.09641586113896876	0.1052074225110643	0.09972564144060839	0.11834246203067393	0.10919259097784118	0.12132506198638386	0.09008730090077474	0.08821762058932811	0.08790537459400663	0.11680534624402955	0.10235536041901809	0.10235536041901809	0.10235536041901809	0.10235536041901809	0.10235536041901809	0.10235536041901809	0.10235536041901809	0.10235536041901809	0.10235536041901809	0.10235536041901809	0.10235536041901809	0.10235536041901809	0.10235536041901809	0.10235536041901809	0.10235536041901809	0.10235536041901809	0.10235536041901809	0.10235536041901809	0.10235536041901809	0.10235536041901809	0.10235536041901809
0.06147946746118039	0.06553447843816855	0.05723668913109121	0.05306686829967655	0.05506124569358739	0.05602129037014652	0.049615419796866504	0.06350956451388673	0.06409649913328908	0.062277324479167534	0.06326837177595739	0.055933749029270834	0.058355204732064174	0.05443610251747614	0.0552953406261828	0.06758517192754844	0.05863824448454031	0.04893138261016363	0.06195956054882843	0.04998331526487805	0.0737076081991822	0.06795871713175339	0.06430914941012278	0.06696498104698258	0.06155527573397329	0.06314360451450884	0.062349440124241075	0.062349440124241075	0.062349440124241075	0.062349440124241075	0.062349440124241075	0.062349440124241075	0.062349440124241075	0.062349440124241075	0.062349440124241075	0.062349440124241075	0.062349440124241075	0.062349440124241075	0.062349440124241075	0.062349440124241075	0.062349440124241075	0.062349440124241075	0.062349440124241075	0.062349440124241075	0.062349440124241075	0.062349440124241075	0.062349440124241075	0.062349440124241075	0.062349440124241075	0.062349440124241075
0.05920831863292289	0.056727101319320676	0.0505316960361792	0.07237311990348372	0.06274084420011496	0.06598463447659567	0.06834360133739621	0.07133618292522202	0.06730581590578946	0.07000667266510488	0.06332413445435969	0.06641199188071706	0.05331701198629287	0.06601175260393971	0.06562551003564186	0.05982769310194177	0.07708502990116262	0.05445976295033811	0.07733491159026237	0.06439987193572737	0.05077255968598394	0.07247349510944506	0.0616230273977145	0.0616230273977145	0.0616230273977145	0.0616230273977145	0.0616230273977145	0.0616230273977145	0.0616230273977145	0.0616230273977145	0.0616230273977145	0.0616230273977145	0.0616230273977145	0.0616230273977145	0.0616230273977145	0.0616230273977145	0.0616230273977145	0.0616230273977145	0.0616230273977145	0.0616230273977145	0.0616230273977145	0.0616230273977145	0.0616230273977145	0.0616230273977145	0.0616230273977145	0.0616230273977145	0.0616230273977145	0.0616230273977145	0.0616230273977145	0.0616230273977145
0.0723940305926016	0.04835709804672632	0.043882805669346776	0.061076973972061056	0.07374219566519342	0.060305828650749654	0.0503773534453135	0.05551232297400987	0.05778260081428671	0.061864473368443564	0.06105274371903856	0.0722062618127592	0.06434533433576432	0.07193947396016459	0.06168644076045389	0.08047671599333607	0.058701689520745164	0.06915923635431549	0.06972395936634106	0.06221338953273829	0.07661921608809746	0.0572961077165343	0.06907822365701653	0.06948878375405086	0.060549134620032107	0.056061925485255085	0.08127135416151811	0.0686666398233866	0.0686666398233866	0.0686666398233866	0.0686666398233866	0.0686666398233866	0.0686666398233866	0.0686666398233866	0.0686666398233866	0.0686666398233866	0.0686666398233866	0.0686666398233866	0.0686666398233866	0.0686666398233866	0.0686666398233866	0.0686666398233866	0.0686666398233866	0.0686666398233866	0.0686666398233866	0.0686666398233866	0.0686666398233866	0.0686666398233866	0.0686666398233866	0.0686666398233866
0.13366118664128118	0.09622876691282208	0.10624197103063171	0.11256558166348221	0.08700880576305133	0.11588466166579585	0.11574602495392827	0.10570207117357347	0.10344523399988542	0.12617314247380357	0.11111701379169417	0.09867677639362213	0.11141426916064984	0.10538178934699291	0.11236159751038274	0.1049659503694828	0.13176209934850935	0.13651004488423518	0.09589424291284777	0.13605036961255285	0.10692616905892156	0.13624518374678135	0.1388790995789448	0.14674331249661002	0.10671705977677387	0.13537093913977535	0.10968055832596064	0.09855374934901334	0.13296275627509493	0.11575825281205414	0.11575825281205414	0.11575825281205414	0.11575825281205414	0.11575825281205414	0.11575825281205414	0.11575825281205414	0.11575825281205414	0.11575825281205414	0.11575825281205414	0.11575825281205414	0.11575825281205414	0.11575825281205414	0.11575825281205414	0.11575825281205414	0.11575825281205414	0.11575825281205414	0.11575825281205414	0.11575825281205414	0.11575825281205414	0.11575825281205414
0.12486854047532848	0.09658462552191628	0.10563371433996153	0.07603425824163544	0.11568734895742717	0.07434343693652705	0.09833519066390538	0.08392280220497868	0.11898611601083352	0.09452282794551503	0.10958300613174593	0.07820284674845035	0.09009291185175093	0.09749460562710273	0.09228269112913602	0.10264128760872687	0.09306459697305539	0.11183714034431583	0.10721469837339269	0.10122475803511281	0.09954780156746734	0.10071091779177513	0.11742460057654691	0.09514486465693422	0.09812668422390679	0.10971108263986555	0.09819600743971559	0.10730082278104948	0.09216016220464653	0.09253618632120152	0.10074496386373881	0.12033476908759415	0.0945802873642665	0.09074953506289264	0.0990737300681415	0.10105568105092617	0.08650069513392208	0.10992791322018829	0.09821430417705519	0.09821430417705519	0.09821430417705519	0.09821430417705519	0.09821430417705519	0.09821430417705519	0.09821430417705519	0.09821430417705519	0.09821430417705519	0.09821430417705519	0.09821430417705519	0.09821430417705519
0.02778588357833431	0.024980142788054313	0.025425914400354306	0.036523128637754004	0.020060567648112208	0.009768025066359645	0.022533805499797294	0.02831721364205619	0.024357055189012596	0.03562140245616835	0.05095715309273045	0.04675189461507733	0.04751479858623818	0.061815584699229674	0.08553261910457241	0.03342494318820327	0.005201722049028102	0.10962243636711783	0.06763194261766589	0.08648571093458675	0.06749812556463648	0.08647641452637835	0.04833454921671549	0.05861882446839366	0.10083152416357964	0.07199494296285532	0.09578942389926477	0.15503021932456396	0.09220828345658037	0.08188758860459756	0.08454256611143475	0.06803521431207438	0.08354889336786755	0.08031062522745688	0.0632813041965365	0.04595969985582821	0.06336428619713141	0.10121835685117395	0.10849102832205919	0.09766243659113674	0.10517398473678985	0.19678373935573926	0.15097886204626454	0.15097886204626454	0.15097886204626454	0.15097886204626454	0.15097886204626454	0.15097886204626454	0.15097886204626454	0.15097886204626454
0.07188549275525559	0.050454583040755535	0.06064838392032303	0.06008850116770975	0.051981016981602	0.0645854043167964	0.06638190804690076	0.06283306587638506	0.06273154311270937	0.06419110890606561	0.07242002365012845	0.05980410046970305	0.05812021619981346	0.05870223105311542	0.07533690312390032	0.06245064359430094	0.06264668929503998	0.055527211247837216	0.05932161351532827	0.060301147670952	0.057531809422602706	0.04923206996031232	0.054343665183355906	0.054344088494831654	0.06432883689392477	0.06572298268842308	0.05618881819880217	0.05299587810238548	0.05459234815059382	0.05459234815059382	0.05459234815059382	0.05459234815059382	0.05459234815059382	0.05459234815059382	0.05459234815059382	0.05459234815059382	0.05459234815059382	0.05459234815059382	0.05459234815059382	0.05459234815059382	0.05459234815059382	0.05459234815059382	0.05459234815059382	0.05459234815059382	0.05459234815059382	0.05459234815059382	0.05459234815059382	0.05459234815059382	0.05459234815059382	0.05459234815059382
0.08924996212545215	0.08241591553182746	0.07296250876296786	0.070572770698558	0.07729828453614979	0.0895171107158434	0.06949916307182898	0.07624333419077912	0.0665054796287348	0.08096391995457095	0.07998930410195837	0.07774519161904389	0.0670303169678003	0.07506669969992175	0.07195007379306008	0.07009747705141495	0.07486952329532341	0.0798540344885235	0.09315369109503352	0.09672677732376621	0.0791277743820447	0.06888186909366717	0.07033895700237455	0.0906972828207393	0.0908312968401425	0.09076428983044091	0.09076428983044091	0.09076428983044091	0.09076428983044091	0.09076428983044091	0.09076428983044091	0.09076428983044091	0.09076428983044091	0.09076428983044091	0.09076428983044091	0.09076428983044091	0.09076428983044091	0.09076428983044091	0.09076428983044091	0.09076428983044091	0.09076428983044091	0.09076428983044091	0.09076428983044091	0.09076428983044091	0.09076428983044091	0.09076428983044091	0.09076428983044091	0.09076428983044091	0.09076428983044091	0.09076428983044091
0.05233363109281764	0.05289830140721261	0.04781333013702594	0.046457581431252705	0.05180049794318955	0.0426535756881813	0.04960768312092754	0.045199230505703736	0.05311477622740848	0.04609192232834688	0.04635916317512769	0.05088917725534582	0.04421919436221524	0.041147583581251014	0.052912188057818096	0.042013905306268806	0.05021463510997677	0.04586943723559333	0.044187707555995506	0.047385597731761944	0.048336348369022966	0.04786097305039245	0.04786097305039245	0.04786097305039245	0.04786097305039245	0.04786097305039245	0.04786097305039245	0.04786097305039245	0.04786097305039245	0.04786097305039245	0.04786097305039245	0.04786097305039245	0.04786097305039245	0.04786097305039245	0.04786097305039245	0.04786097305039245	0.04786097305039245	0.04786097305039245	0.04786097305039245	0.04786097305039245	0.04786097305039245	0.04786097305039245	0.04786097305039245	0.04786097305039245	0.04786097305039245	0.04786097305039245	0.04786097305039245	0.04786097305039245	0.04786097305039245	0.04786097305039245
0.08747196229232677	0.0799727461016821	0.06520921082965861	0.07169331018291901	0.049048548278582196	0.06257542517151037	0.07296356633744579	0.06686414134034126	0.07808807908865005	0.07547914204017074	0.06831874552443873	0.07709165771255379	0.0717651294896166	0.06839835447602985	0.0610653751181159	0.06625245112810031	0.08131042111827404	0.07458802534214792	0.07543207346765635	0.07991614255428271	0.07919666423411674	0.07321914782417417	0.07917576795883384	0.076197457891504	0.076197457891504	0.076197457891504	0.076197457891504	0.076197457891504	0.076197457891504	0.076197457891504	0.076197457891504	0.076197457891504	0.076197457891504	0.076197457891504	0.076197457891504	0.076197457891504	0.076197457891504	0.076197457891504	0.076197457891504	0.076197457891504	0.076197457891504	0.076197457891504	0.076197457891504	0.076197457891504	0.076197457891504	0.076197457891504	0.076197457891504	0.076197457891504	0.076197457891504	0.076197457891504
0.05319634785874492	0.05386336724956184	0.05624936201249076	0.06105150130758604	0.04866943944392287	0.06031050657791423	0.05918666473461749	0.05666483714653015	0.055499753209391864	0.06484396768253765	0.059084220178021216	0.0526697174177025	0.05311702296010758	0.05483583842395735	0.058891095542006236	0.07457363314921472	0.046448624921328875	0.04920146654025494	0.05217861522761351	0.05102482584946034	0.05180108482057411	0.051412955335017226	0.051412955335017226	0.051412955335017226	0.051412955335017226	0.051412955335017226	0.051412955335017226	0.051412955335017226	0.051412955335017226	0.051412955335017226	0.051412955335017226	0.051412955335017226	0.051412955335017226	0.051412955335017226	0.051412955335017226	0.051412955335017226	0.051412955335017226	0.051412955335017226	0.051412955335017226	0.051412955335017226	0.051412955335017226	0.051412955335017226	0.051412955335017226	0.051412955335017226	0.051412955335017226	0.051412955335017226	0.051412955335017226	0.051412955335017226	0.051412955335017226	0.051412955335017226
0.0773566052570654	0.08019492084657334	0.09601507862509179	0.07838874744418271	0.09271823274005399	0.07805698438320051	0.08085047295369148	0.07791276877697026	0.09581403465146471	0.07741883457282271	0.08731720380631083	0.10433642538944263	0.08123460279417492	0.07708212986397465	0.1064629518237642	0.074676440257615	0.08152788178352405	0.08801849018340206	0.09282461776584616	0.10202995402410833	0.0929792106569435	0.08774225416440998	0.0781654085839083	0.0771859787454871	0.07326256114257489	0.07522426994403099	0.07522426994403099	0.07522426994403099	0.07522426994403099	0.07522426994403099	0.07522426994403099	0.07522426994403099	0.07522426994403099	0.07522426994403099	0.07522426994403099	0.07522426994403099	0.07522426994403099	0.07522426994403099	0.07522426994403099	0.07522426994403099	0.07522426994403099	0.07522426994403099	0.07522426994403099	0.07522426994403099	0.07522426994403099	0.07522426994403099	0.07522426994403099	0.07522426994403099	0.07522426994403099	0.07522426994403099
0.1044592372398368	0.083861165563807	0.08418244101799899	0.08567279078318785	0.08606231422391854	0.07786395554112752	0.08159764606699431	0.08001821745924195	0.09099810976228022	0.0774486215585003	0.09769265419614097	0.08172921002652325	0.08489747222762264	0.06825137042515828	0.08095378317507333	0.09185431157222908	0.09223178787778137	0.0904513740937307	0.07662312293208791	0.08819419532667086	0.08240865912937939	0.08240865912937939	0.08240865912937939	0.08240865912937939	0.08240865912937939	0.08240865912937939	0.08240865912937939	0.08240865912937939	0.08240865912937939	0.08240865912937939	0.08240865912937939	0.08240865912937939	0.08240865912937939	0.08240865912937939	0.08240865912937939	0.08240865912937939	0.08240865912937939	0.08240865912937939	0.08240865912937939	0.08240865912937939	0.08240865912937939	0.08240865912937939	0.08240865912937939	0.08240865912937939	0.08240865912937939	0.08240865912937939	0.08240865912937939	0.08240865912937939	0.08240865912937939	0.08240865912937939
0.06421043601820225	0.04572476729232835	0.04896309686831033	0.05332801877545896	0.0563640387773905	0.06105822637265589	0.062182295441059465	0.05499162462238627	0.04655499051012103	0.05363311752847015	0.045284343472299905	0.05000888190021954	0.059989255204777	0.044128338441320476	0.05624940456073659	0.05752273247288493	0.05601211792467737	0.056560285439823846	0.05750455632754704	0.046643115242781474	0.042398115868049605	0.05248040391658218	0.04743925989231589	0.04743925989231589	0.04743925989231589	0.04743925989231589	0.04743925989231589	0.04743925989231589	0.04743925989231589	0.04743925989231589	0.04743925989231589	0.04743925989231589	0.04743925989231589	0.04743925989231589	0.04743925989231589	0.04743925989231589	0.04743925989231589	0.04743925989231589	0.04743925989231589	0.04743925989231589	0.04743925989231589	0.04743925989231589	0.04743925989231589	0.04743925989231589	0.04743925989231589	0.04743925989231589	0.04743925989231589	0.04743925989231589	0.04743925989231589	0.04743925989231589
0.09021470405493964	0.062362273791146894	0.053517633781614164	0.05553899142729407	0.060674116467328516	0.05543573613218266	0.06096985952757111	0.06722918158144348	0.05398535681105584	0.06853864795354293	0.06184703082685265	0.05463067406935305	0.047495000064925366	0.06611210357285367	0.05228171077092908	0.05547276696203144	0.052777204511471866	0.07262083956075426	0.0701874580666389	0.0654133522551176	0.06780040516087824	0.06780040516087824	0.06780040516087824	0.06780040516087824	0.06780040516087824	0.06780040516087824	0.06780040516087824	0.06780040516087824	0.06780040516087824	0.06780040516087824	0.06780040516087824	0.06780040516087824	0.06780040516087824	0.06780040516087824	0.06780040516087824	0.06780040516087824	0.06780040516087824	0.06780040516087824	0.06780040516087824	0.06780040516087824	0.06780040516087824	0.06780040516087824	0.06780040516087824	0.06780040516087824	0.06780040516087824	0.06780040516087824	0.06780040516087824	0.06780040516087824	0.06780040516087824	0.06780040516087824
0.10294076626216116	0.07348619634201345	0.07745850142692247	0.09551885529552212	0.10388009962932604	0.10169054464856793	0.09337545921468764	0.0865532224192902	0.10486221382907909	0.0950601340278766	0.09152846064107606	0.07960651335412694	0.08033799114860707	0.09701205365839816	0.11076105694634347	0.10746060978284394	0.10295162117973813	0.0887613307139222	0.08959395795457395	0.09736216572964372	0.13642962140679188	0.0948546439375138	0.1002141760434275	0.10983878934261061	0.09696325810030607	0.10300448995415945	0.10376499491312983	0.13024405518285956	0.11299572196128031	0.1400751695236496	0.11171745982472855	0.10400152409954119	0.09269643262879067	0.1310778445299575	0.11905475937081222	0.12506630195038484	0.12506630195038484	0.12506630195038484	0.12506630195038484	0.12506630195038484	0.12506630195038484	0.12506630195038484	0.12506630195038484	0.12506630195038484	0.12506630195038484	0.12506630195038484	0.12506630195038484	0.12506630195038484	0.12506630195038484	0.12506630195038484
0.06146381785187855	0.055632520739999365	0.06335712056898686	0.0610004090120127	0.0630565843242208	0.06238113245740208	0.05811542187378192	0.0719836393065148	0.07456603880134649	0.06478216923970996	0.06305909149582502	0.060935912384870894	0.06503173007069576	0.06339781537891163	0.05403141316862619	0.04978213356742138	0.05190677336802378	0.05190677336802378	0.05190677336802378	0.05190677336802378	0.05190677336802378	0.05190677336802378	0.05190677336802378	0.05190677336802378	0.05190677336802378	0.05190677336802378	0.05190677336802378	0.05190677336802378	0.05190677336802378	0.05190677336802378	0.05190677336802378	0.05190677336802378	0.05190677336802378	0.05190677336802378	0.05190677336802378	0.05190677336802378	0.05190677336802378	0.05190677336802378	0.05190677336802378	0.05190677336802378	0.05190677336802378	0.05190677336802378	0.05190677336802378	0.05190677336802378	0.05190677336802378	0.05190677336802378	0.05190677336802378	0.05190677336802378	0.05190677336802378	0.05190677336802378
0.060912744048802474	0.05647401370836704	0.05964480616074488	0.06268035611965421	0.0650520669126765	0.06645985650305095	0.05645900315531689	0.06645668244554706	0.058727286591305564	0.058633435473848305	0.0613978815095548	0.061132169389866535	0.07954323221624357	0.0656915323570783	0.05650250810391177	0.06813310459873559	0.07724456016602904	0.059680632380837	0.06652394185114528	0.06395063527502709	0.0658362383042366	0.05923420243628119	0.05775629449370326	0.056964465461455886	0.05736037997757957	0.05736037997757957	0.05736037997757957	0.05736037997757957	0.05736037997757957	0.05736037997757957	0.05736037997757957	0.05736037997757957	0.05736037997757957	0.05736037997757957	0.05736037997757957	0.05736037997757957	0.05736037997757957	0.05736037997757957	0.05736037997757957	0.05736037997757957	0.05736037997757957	0.05736037997757957	0.05736037997757957	0.05736037997757957	0.05736037997757957	0.05736037997757957	0.05736037997757957	0.05736037997757957	0.05736037997757957	0.05736037997757957
0.1420567107215151	0.12999011252229967	0.11710847690659469	0.11926184189588102	0.10056590594235984	0.12882331475374326	0.13754993544319372	0.116954541981773	0.10391629036261796	0.1272460820317969	0.10862907764772345	0.11301601701029243	0.12618480817870484	0.0872361261683895	0.1178283956995967	0.09993940048256417	0.12573242160349468	0.10589841319047436	0.11581541739698452	0.11581541739698452	0.11581541739698452	0.11581541739698452	0.11581541739698452	0.11581541739698452	0.11581541739698452	0.11581541739698452	0.11581541739698452	0.11581541739698452	0.11581541739698452	0.11581541739698452	0.11581541739698452	0.11581541739698452	0.11581541739698452	0.11581541739698452	0.11581541739698452	0.11581541739698452	0.11581541739698452	0.11581541739698452	0.11581541739698452	0.11581541739698452	0.11581541739698452	0.11581541739698452	0.11581541739698452	0.11581541739698452	0.11581541739698452	0.11581541739698452	0.11581541739698452	0.11581541739698452	0.11581541739698452	0.11581541739698452
0.08217948206840793	0.06753771926369233	0.0632248427408676	0.06606135057540255	0.06161325496115958	0.05815535300616319	0.07557068296089488	0.07563623270173378	0.062225259872245385	0.058258744234497103	0.0691074470050683	0.06982742365873676	0.06411652698329606	0.07383461068409175	0.06377643910738298	0.06290743543903518	0.07276592737250658	0.06509192688608759	0.06970410338565462	0.06424981850872416	0.06499337698495584	0.06462159774684	0.06462159774684	0.06462159774684	0.06462159774684	0.06462159774684	0.06462159774684	0.06462159774684	0.06462159774684	0.06462159774684	0.06462159774684	0.06462159774684	0.06462159774684	0.06462159774684	0.06462159774684	0.06462159774684	0.06462159774684	0.06462159774684	0.06462159774684	0.06462159774684	0.06462159774684	0.06462159774684	0.06462159774684	0.06462159774684	0.06462159774684	0.06462159774684	0.06462159774684	0.06462159774684	0.06462159774684	0.06462159774684
0.10956488051532326	0.08496949769472835	0.08107146898564828	0.06703952857336881	0.07366606107877946	0.08696887115661676	0.0832448716055368	0.08553165398281122	0.08383465227708871	0.08574015038426079	0.08478740133067475	0.08478740133067475	0.08478740133067475	0.08478740133067475	0.08478740133067475	0.08478740133067475	0.08478740133067475	0.08478740133067475	0.08478740133067475	0.08478740133067475	0.08478740133067475	0.08478740133067475	0.08478740133067475	0.08478740133067475	0.08478740133067475	0.08478740133067475	0.08478740133067475	0.08478740133067475	0.08478740133067475	0.08478740133067475	0.08478740133067475	0.08478740133067475	0.08478740133067475	0.08478740133067475	0.08478740133067475	0.08478740133067475	0.08478740133067475	0.08478740133067475	0.08478740133067475	0.08478740133067475	0.08478740133067475	0.08478740133067475	0.08478740133067475	0.08478740133067475	0.08478740133067475	0.08478740133067475	0.08478740133067475	0.08478740133067475	0.08478740133067475	0.08478740133067475
0.08828469603358499	0.07561542041066949	0.05707542520817488	0.06952045444520279	0.06932478157600362	0.07193457105069608	0.07528195580384762	0.0631771600163057	0.0764775121209426	0.0746783370580976	0.0823537143785748	0.0723600081111415	0.0608789620818654	0.07365282372815059	0.07570463926804526	0.08236292040966395	0.07873281797692444	0.08440622889997204	0.08156952343844824	0.08156952343844824	0.08156952343844824	0.08156952343844824	0.08156952343844824	0.08156952343844824	0.08156952343844824	0.08156952343844824	0.08156952343844824	0.08156952343844824	0.08156952343844824	0.08156952343844824	0.08156952343844824	0.08156952343844824	0.08156952343844824	0.08156952343844824	0.08156952343844824	0.08156952343844824	0.08156952343844824	0.08156952343844824	0.08156952343844824	0.08156952343844824	0.08156952343844824	0.08156952343844824	0.08156952343844824	0.08156952343844824	0.08156952343844824	0.08156952343844824	0.08156952343844824	0.08156952343844824	0.08156952343844824	0.08156952343844824
0.11214363850302499	0.11660958693225719	0.12097043386867691	0.10077001308487422	0.1452242115368919	0.12414195347490109	0.12811112582832135	0.1268313188930338	0.11796486843870987	0.15850396105469625	0.13525958957363618	0.13261384257476574	0.12145709721447949	0.10756064971834735	0.12879275189966227	0.11061511861534792	0.12513908584735553	0.07968327235332845	0.07829191557307984	0.1079536211685241	0.1301118359851206	0.11197722173926566	0.0944492550937855	0.11666514445729519	0.10776165597250181	0.080277701537675	0.11918773194123847	0.11681189216859889	0.14706651640758797	0.11867181215795458	0.1223475909913734	0.120509701574664	0.120509701574664	0.120509701574664	0.120509701574664	0.120509701574664	0.120509701574664	0.120509701574664	0.120509701574664	0.120509701574664	0.120509701574664	0.120509701574664	0.120509701574664	0.120509701574664	0.120509701574664	0.120509701574664	0.120509701574664	0.120509701574664	0.120509701574664	0.120509701574664
0.07608389892063783	0.08524217614953977	0.08470710108643523	0.07688149550475931	0.07953121225449611	0.08829735005630743	0.10615859626569493	0.10350132582262647	0.07618141708083805	0.06878713739729578	0.08290035347776138	0.09930401156291951	0.06272598442398204	0.09907487096794687	0.08884780853695122	0.07653291032291808	0.08307428235996007	0.07760017773156912	0.08027049066567953	0.08193807576062682	0.09853548960850689	0.08838138116391026	0.09833030857465704	0.11165768553083422	0.10499399705274563	0.10499399705274563	0.10499399705274563	0.10499399705274563	0.10499399705274563	0.10499399705274563	0.10499399705274563	0.10499399705274563	0.10499399705274563	0.10499399705274563	0.10499399705274563	0.10499399705274563	0.10499399705274563	0.10499399705274563	0.10499399705274563	0.10499399705274563	0.10499399705274563	0.10499399705274563	0.10499399705274563	0.10499399705274563	0.10499399705274563	0.10499399705274563	0.10499399705274563	0.10499399705274563	0.10499399705274563	0.10499399705274563
0.09075827275566731	0.07220788007425724	0.0821492141446318	0.06725602654048586	0.08463130398890423	0.07019216221412415	0.05896210158279896	0.06592251696566136	0.07559312824640312	0.0758230715690396	0.07230652956265443	0.07406480056584702	0.07406480056584702	0.07406480056584702	0.07406480056584702	0.07406480056584702	0.07406480056584702	0.07406480056584702	0.07406480056584702	0.07406480056584702	0.07406480056584702	0.07406480056584702	0.07406480056584702	0.07406480056584702	0.07406480056584702	0.07406480056584702	0.07406480056584702	0.07406480056584702	0.07406480056584702	0.07406480056584702	0.07406480056584702	0.07406480056584702	0.07406480056584702	0.07406480056584702	0.07406480056584702	0.07406480056584702	0.07406480056584702	0.07406480056584702	0.07406480056584702	0.07406480056584702	0.07406480056584702	0.07406480056584702	0.07406480056584702	0.07406480056584702	0.07406480056584702	0.07406480056584702	0.07406480056584702	0.07406480056584702	0.07406480056584702	0.07406480056584702
0.13536031285010616	0.13128364003313886	0.10535475581249461	0.11155272833309623	0.12288937104830554	0.1109670843602108	0.10266269532579096	0.12465608206353673	0.0927621273729604	0.11086273264953178	0.11630115730109541	0.11408122000986813	0.1259968259433435	0.11558855869482579	0.07805617979652787	0.11139740947362756	0.11721625045306974	0.11872535278647546	0.1179708016197726	0.1179708016197726	0.1179708016197726	0.1179708016197726	0.1179708016197726	0.1179708016197726	0.1179708016197726	0.1179708016197726	0.1179708016197726	0.1179708016197726	0.1179708016197726	0.1179708016197726	0.1179708016197726	0.1179708016197726	0.1179708016197726	0.1179708016197726	0.1179708016197726	0.1179708016197726	0.1179708016197726	0.1179708016197726	0.1179708016197726	0.1179708016197726	0.1179708016197726	0.1179708016197726	0.1179708016197726	0.1179708016197726	0.1179708016197726	0.1179708016197726	0.1179708016197726	0.1179708016197726	0.1179708016197726	0.1179708016197726
0.08272653634183448	0.08603491918800797	0.12465356912334316	0.08555776856557033	0.10582654425357979	0.12682908505239443	0.11230235004233309	0.10598916117346696	0.1023528284357114	0.10803654264763166	0.10044758404705492	0.08680481748878675	0.11754267450710644	0.12532370081874883	0.1011743727819242	0.11324903680033652	0.11324903680033652	0.11324903680033652	0.11324903680033652	0.11324903680033652	0.11324903680033652	0.11324903680033652	0.11324903680033652	0.11324903680033652	0.11324903680033652	0.11324903680033652	0.11324903680033652	0.11324903680033652	0.11324903680033652	0.11324903680033652	0.11324903680033652	0.11324903680033652	0.11324903680033652	0.11324903680033652	0.11324903680033652	0.11324903680033652	0.11324903680033652	0.11324903680033652	0.11324903680033652	0.11324903680033652	0.11324903680033652	0.11324903680033652	0.11324903680033652	0.11324903680033652	0.11324903680033652	0.11324903680033652	0.11324903680033652	0.11324903680033652	0.11324903680033652	0.11324903680033652
0.11280410249396954	0.07456952180008881	0.10517139689413608	0.08611569498110283	0.07423057134749785	0.10546374777165114	0.0767349744783918	0.08813446520146512	0.077531155209455	0.09951270786459292	0.11693501774135728	0.11442378794179747	0.11690649972144619	0.10772781972535808	0.10946315374842173	0.09133256473510908	0.13910390678460696	0.13179573047837306	0.09994609254601806	0.11446504804283551	0.09939790798726775	0.14470538649405956	0.10094841522457712	0.1055478382343419	0.11957261004294241	0.13457116971210048	0.11660669289407298	0.11140563980700378	0.11400616635053837	0.11400616635053837	0.11400616635053837	0.11400616635053837	0.11400616635053837	0.11400616635053837	0.11400616635053837	0.11400616635053837	0.11400616635053837	0.11400616635053837	0.11400616635053837	0.11400616635053837	0.11400616635053837	0.11400616635053837	0.11400616635053837	0.11400616635053837	0.11400616635053837	0.11400616635053837	0.11400616635053837	0.11400616635053837	0.11400616635053837	0.11400616635053837
0.07458558546811309	0.06507862132978105	0.07956666557544233	0.07453795580462945	0.08458791188757431	0.0795690234510005	0.07833394068981046	0.07986763694683414	0.08628907300121727	0.09364296812160178	0.09384481985120526	0.0896479272937124	0.07554918705335958	0.08426110690537356	0.07473512799768171	0.08213347888281745	0.08083363071259357	0.08139561157459681	0.08174026929916677	0.10244416224884233	0.08812952266071329	0.07983251186281523	0.0741000352018973	0.07696627353235627	0.07696627353235627	0.07696627353235627	0.07696627353235627	0.07696627353235627	0.07696627353235627	0.07696627353235627	0.07696627353235627	0.07696627353235627	0.07696627353235627	0.07696627353235627	0.07696627353235627	0.07696627353235627	0.07696627353235627	0.07696627353235627	0.07696627353235627	0.07696627353235627	0.07696627353235627	0.07696627353235627	0.07696627353235627	0.07696627353235627	0.07696627353235627	0.07696627353235627	0.07696627353235627	0.07696627353235627	0.07696627353235627	0.07696627353235627
0.10177861602485345	0.08154438544886825	0.07927573621702677	0.07556506966435549	0.093036537657646	0.06547070416059353	0.08384589065771482	0.0938244310330494	0.07561940939978688	0.07504433335925567	0.0930511597820118	0.091252535184168	0.10149177031581377	0.07018740354743862	0.08890193973904598	0.08282256832438754	0.08202447729238634	0.07485032365419662	0.07500134481424629	0.09536729483475609	0.08678378462349355	0.09107553972912483	0.09107553972912483	0.09107553972912483	0.09107553972912483	0.09107553972912483	0.09107553972912483	0.09107553972912483	0.09107553972912483	0.09107553972912483	0.09107553972912483	0.09107553972912483	0.09107553972912483	0.09107553972912483	0.09107553972912483	0.09107553972912483	0.09107553972912483	0.09107553972912483	0.09107553972912483	0.09107553972912483	0.09107553972912483	0.09107553972912483	0.09107553972912483	0.09107553972912483	0.09107553972912483	0.09107553972912483	0.09107553972912483	0.09107553972912483	0.09107553972912483	0.09107553972912483
0.09372283189178762	0.10112418981720447	0.07943917694191432	0.10848385757885541	0.10872078288602106	0.08662652091174503	0.09657687665154258	0.09638072552711544	0.1061169495753478	0.08959189077626314	0.07354477908283599	0.09634393026395424	0.10802911176120554	0.09638991141832301	0.11096925455783815	0.10167042324734282	0.084326783517848	0.07750174857890696	0.0809142660483775	0.0809142660483775	0.0809142660483775	0.0809142660483775	0.0809142660483775	0.0809142660483775	0.0809142660483775	0.0809142660483775	0.0809142660483775	0.0809142660483775	0.0809142660483775	0.0809142660483775	0.0809142660483775	0.0809142660483775	0.0809142660483775	0.0809142660483775	0.0809142660483775	0.0809142660483775	0.0809142660483775	0.0809142660483775	0.0809142660483775	0.0809142660483775	0.0809142660483775	0.0809142660483775	0.0809142660483775	0.0809142660483775	0.0809142660483775	0.0809142660483775	0.0809142660483775	0.0809142660483775	0.0809142660483775	0.0809142660483775
0.0630300020133346	0.06065687659411054	0.07509574629494192	0.06292819813179096	0.053676557269477	0.06443849964329468	0.055637027981765314	0.06464368325949049	0.06956433493689153	0.06548100613216719	0.05783052410712299	0.0725510514984962	0.05797008222269416	0.05368920598736187	0.06544077178556144	0.057504438409418254	0.0655499223342199	0.07187649639843946	0.06944043778337616	0.05007077232996049	0.05975560505666833	0.05975560505666833	0.05975560505666833	0.05975560505666833	0.05975560505666833	0.05975560505666833	0.05975560505666833	0.05975560505666833	0.05975560505666833	0.05975560505666833	0.05975560505666833	0.05975560505666833	0.05975560505666833	0.05975560505666833	0.05975560505666833	0.05975560505666833	0.05975560505666833	0.05975560505666833	0.05975560505666833	0.05975560505666833	0.05975560505666833	0.05975560505666833	0.05975560505666833	0.05975560505666833	0.05975560505666833	0.05975560505666833	0.05975560505666833	0.05975560505666833	0.05975560505666833	0.05975560505666833
0.00020148975908715181	0.07299649294659522	0.18045562720517572	0.19424134578334465	0.18716498944099558	0.1418333224025694	0.2355092555299398	0.14049689055501313	0.23324294044150481	0.17900418642384527	0.1963216945411687	0.20283634161990588	0.18919172825102146	0.1965666871815068	0.2074930042587667	0.19748154154396846	0.2059502858925928	0.18919146164954834	0.19758157702482027	0.21289112309975824	0.21390785246432312	0.24214061142384674	0.21443811703003274	0.20928323152573938	0.19708945161676275	0.25507418273667465	0.2542338696695598	0.23293524812300428	0.20836744472203966	0.20693907716141877	0.22924037844433123	0.202250860996332	0.22049560537213977	0.19887117860249134	0.2082364021631048	0.21661057424906666	0.20802099246242953	0.2113396058358003	0.2058911844085685	0.22097373985738206	0.2560276966854137	0.23850071827139785	0.23850071827139785	0.23850071827139785	0.23850071827139785	0.23850071827139785	0.23850071827139785	0.23850071827139785	0.23850071827139785	0.23850071827139785
0.12545090066732142	0.08976548191417472	0.05597249639833848	0.1209657030462192	0.09205044089458436	0.1305762779669778	0.0766612910574063	0.09325876869167603	0.13539648027778192	0.11717058775016506	0.013490367308906785	0.10860545240315192	0.11198286878064861	0.10285261124984837	0.14110542805172463	0.19355001185893622	0.22625305374092936	0.14849282412015424	0.21610260403805084	0.17858900788852	0.1921445075565462	0.213012367112725	0.12166952687462768	0.20182819430076104	0.16866670120981597	0.28207269932747087	0.21035017801077174	0.1739469018542231	0.15506398149788228	0.19625009760296053	0.23222082693198295	0.2142019239911256	0.19789184625626224	0.19726725339613252	0.22022158292869617	0.183020702070366	0.273197495074388	0.19676470777170332	0.20121672437546964	0.15943591568120152	0.2119893006937497	0.16094952161241316	0.14929877727725077	0.14744145066483097	0.11794202271193768	0.17180782340716555	0.1448749230595516	0.1448749230595516	0.1448749230595516	0.1448749230595516
0.07237262652897367	0.07088054532838517	0.08831461888646412	0.09051131992193931	0.0731686880518273	0.08406742135924948	0.08803590170148475	0.10443904375394755	0.08747839662020442	0.08491127184685728	0.08517843009438393	0.0702871877938734	0.08439926351870963	0.08968749204191617	0.07541783008770382	0.07238143487178468	0.09988177954349284	0.0733481996593302	0.08785985704219702	0.07037101978253095	0.06476230055500075	0.06796572744487449	0.08019682509114963	0.06845724075186616	0.07331253992311446	0.09448218424296288	0.0728859110656356	0.08868080446494897	0.06315863860273581	0.10592964519124752	0.0797450688284286	0.09824128093871634	0.09137970148869766	0.08002644367360964	0.1001110818595769	0.0843103175423888	0.0771469926107429	0.08356518311291762	0.0900945001861467	0.09066999621607716	0.09687196430889629	0.09377098026248672	0.09377098026248672	0.09377098026248672	0.09377098026248672	0.09377098026248672	0.09377098026248672	0.09377098026248672	0.09377098026248672	0.09377098026248672
0.07125890449820918	0.08300598968800749	0.07187953179963387	0.06299653270078254	0.09513943111863116	0.09102483435959435	0.0736596592400173	0.11125595973536409	0.07327383354500139	0.08811270316438999	0.04781734039064322	0.08331935291735673	0.07537167363263363	0.06953414763580204	0.09725288329428822	0.08295691625842913	0.0872863887188981	0.08553379224699198	0.07846947215764698	0.08919376607215965	0.07480890343975552	0.07692344629841659	0.10066112320499204	0.08437943561216793	0.09321105975252851	0.09209887570395225	0.0739679762854037	0.09348993983369379	0.11358061603217542	0.08443727888622196	0.09362170987166879	0.10410661794770586	0.11134881924291026	0.10426463043894976	0.10729438015495694	0.09012787964352603	0.10460919148981522	0.08734483369000641	0.11870930982248365	0.11587873452475642	0.11709834206461318	0.11178089637053176	0.09055766477150656	0.09862100871779632	0.11986220393865094	0.1022320374485207	0.11104712069358583	0.11104712069358583	0.11104712069358583	0.11104712069358583
0.13361945184859977	0.11084837355918474	0.1489443851739604	0.1523375967549343	0.1172942834424814	0.1798728607443316	0.17791616963613913	0.18267454260060667	0.13939656009944895	0.1152437089156571	0.13047137074419898	0.16508027181742602	0.1785592527087493	0.1453641493014528	0.16788138863221153	0.16893189399090303	0.1744860638362671	0.15371964098142835	0.14369982914409457	0.15605138609749128	0.14867870840332342	0.11166025409486718	0.19691608632531163	0.19138562923540367	0.15339355319092235	0.19777459962027077	0.16757458180641288	0.1596991881948152	0.19308243699950925	0.13833756078742404	0.17205086776853346	0.15572130811394003	0.1827921984448716	0.24000987891184755	0.15925350980492428	0.15797125928307415	0.17211009339630676	0.20893977704304237	0.15787030521735324	0.20043299329662637	0.20345579857162485	0.2088305658537349	0.1731300262416053	0.19098029604767008	0.19098029604767008	0.19098029604767008	0.19098029604767008	0.19098029604767008	0.19098029604767008	0.19098029604767008
0.10822931533333435	0.11032518532908922	0.11905607961221612	0.11495361516694914	0.15064236998900912	0.13022451838039834	0.14321506317229968	0.14557434986591297	0.11379190893731375	0.1029230841743726	0.13722096668964898	0.11612786235549788	0.12667441452257341	0.12667441452257341	0.12667441452257341	0.12667441452257341	0.12667441452257341	0.12667441452257341	0.12667441452257341	0.12667441452257341	0.12667441452257341	0.12667441452257341	0.12667441452257341	0.12667441452257341	0.12667441452257341	0.12667441452257341	0.12667441452257341	0.12667441452257341	0.12667441452257341	0.12667441452257341	0.12667441452257341	0.12667441452257341	0.12667441452257341	0.12667441452257341	0.12667441452257341	0.12667441452257341	0.12667441452257341	0.12667441452257341	0.12667441452257341	0.12667441452257341	0.12667441452257341	0.12667441452257341	0.12667441452257341	0.12667441452257341	0.12667441452257341	0.12667441452257341	0.12667441452257341	0.12667441452257341	0.12667441452257341	0.12667441452257341
0.10906917150790932	0.11881001671652516	0.13622516463601997	0.12303327841808823	0.12172495062381541	0.12767498131592078	0.10845516305279151	0.14406276913576263	0.12453026909759932	0.1257026935724186	0.13876622930222327	0.11218404407995906	0.128450131817195	0.11200816477636058	0.12311756033994703	0.11125374262379689	0.09960581438083356	0.10973737312592521	0.13030987521345608	0.13589483047450876	0.12648731988435905	0.13114561114537493	0.14302828143014187	0.07677093011925006	0.12044076195630435	0.16133848699435524	0.16507051483773544	0.14771591059045014	0.10200015001262946	0.09631254050403393	0.10988694465707262	0.12035601531933726	0.1423498330694073	0.13086839756742571	0.14822147040701375	0.10330899230159045	0.1486012998759684	0.10310352945027233	0.11353951342659604	0.13307468557667107	0.1266121217548006	0.12984340366573585	0.12984340366573585	0.12984340366573585	0.12984340366573585	0.12984340366573585	0.12984340366573585	0.12984340366573585	0.12984340366573585	0.12984340366573585
0.07809309349328589	0.08231140737372085	0.0595660113332761	0.06825425707402534	0.07476561567820654	0.07063139760216973	0.0604014948997801	0.05689323715643261	0.06759378546956758	0.07723419963767392	0.06836227684376525	0.07630061009228817	0.06973630906510418	0.07369935851683615	0.08373582238231964	0.07167973748763742	0.06374651458863342	0.08699148611133313	0.0710182350619335	0.07541284992579224	0.052386363210759304	0.0667958817000298	0.07580923164905226	0.08331921599487926	0.06870653610475323	0.08098404730763786	0.07471807633957894	0.06745089057104327	0.08441562896737999	0.08891668101787513	0.08137450633531453	0.08980182812624433	0.06851327366919098	0.08302105734652096	0.06403629852761314	0.08729775406663429	0.07045503919467522	0.06975309701581692	0.09053143010978758	0.08758100150390057	0.09436999705488076	0.08661002675185263	0.0632390244391246	0.07599688261538705	0.0786238675442858	0.07731037507983642	0.07731037507983642	0.07731037507983642	0.07731037507983642	0.07731037507983642
0.002523519865418064	0.0	0.20785114803372648	0.010182452263673389	0.0	0.0	0.22327088199123196	0.25817473889587067	0.4429362478807972	0.1606514525748085	0.0029441065096544074	0.0	0.059968806445399064	0.05998635472511559	0.0	0.0	0.0	0.20787078807723225	0.0	0.28522102839085395	0.01050155386209448	0.0	0.0	0.2643188766792653	0.0	0.2643188766792653	0.0	0.027546340664993296	0.0	0.23057006198597557	0.25830606008250734	0.2205409906288594	0.0	0.27545263257224306	0.33037439287464804	0.1071057771691535	0.3339398960446135	0.38729341874947754	0.2403108021373545	0.421787952954049	0.275645382235448	0.16067084340847812	0.11962965367891333	0.3014492663742621	0.3035065497891652	0.30247790808171365	0.30247790808171365	0.30247790808171365	0.30247790808171365	0.30247790808171365
0.1579331088271335	0.1254934781777921	0.14215970193304758	0.14927770012632982	0.17669690965020393	0.1525343765787031	0.15066719660287578	0.12119353442563967	0.14199499362117063	0.2305799983550258	0.12886075384353726	0.13662422016092293	0.19629891118490253	0.14045889217822005	0.16782077662276804	0.1773740182132226	0.19564252787301692	0.13692196187388833	0.16422713025245808	0.14020766722013236	0.2029715401373709	0.19853133368924983	0.16870221883557704	0.18564099363957814	0.22127746340568322	0.17823515432245138	0.1822176994773617	0.18671168226011473	0.18936668473749735	0.18963111212248854	0.22274703222352385	0.16379304926545774	0.14190835711188507	0.14624816443144706	0.2290183982416771	0.17177521627277736	0.21798367626817683	0.2281173750710478	0.19054286421186115	0.15749582632317785	0.18365818653881075	0.17095653249505494	0.16717197066942488	0.16906425158223992	0.16906425158223992	0.16906425158223992	0.16906425158223992	0.16906425158223992	0.16906425158223992	0.16906425158223992
0.13765551243845647	0.09595722865298752	0.08471584391662629	0.10141951628902203	0.11411764094829349	0.10832551370984195	0.10658430337774495	0.1242162353206295	0.12084456781342194	0.08648411445838534	0.14688805087902285	0.13207449324776638	0.09572612935874165	0.11817311645173396	0.08191510559473338	0.13043083630958488	0.13042238127145983	0.14316953190639012	0.11395790669996811	0.1056817185868685	0.13078867729127297	0.13074383322842253	0.08234643798958732	0.1053149328059281	0.11427092894778036	0.13219247385099703	0.12903508157423635	0.09962753171741427	0.1327982376869046	0.11859132214929756	0.14071695609186025	0.1325250124530964	0.08135742106631687	0.11449703426800145	0.10997905300666248	0.10144813141047998	0.14107552371241971	0.09889995146477527	0.10232373592626176	0.09101471972706429	0.09666922782666303	0.09666922782666303	0.09666922782666303	0.09666922782666303	0.09666922782666303	0.09666922782666303	0.09666922782666303	0.09666922782666303	0.09666922782666303	0.09666922782666303
0.08173660208464617	0.13726049221973632	0.15234185742509426	0.1504646269540446	0.08777385081198258	0.1263915641340019	0.13218519866151046	0.15549085100683338	0.17650418624146338	0.1620542903890087	0.16939418797303618	0.19849382805374668	0.13515737325594165	0.17012667965170894	0.20603442743363667	0.14093696845001927	0.15662125306088318	0.19060078282285053	0.19299194617780452	0.14675897231478402	0.14283183849867126	0.19314831040147248	0.20370423442661148	0.19983082657580517	0.20865317630205454	0.14539969912000741	0.12499026124023292	0.22258053114908924	0.1752883225671005	0.15486230912483975	0.15706031109616916	0.17327497153521906	0.18914693997869783	0.16247032950364293	0.2229678515799591	0.21231340038746774	0.20819699130942265	0.1768827169896132	0.19750499683563053	0.2130142899498969	0.1927926718031259	0.20290348087651142	0.20290348087651142	0.20290348087651142	0.20290348087651142	0.20290348087651142	0.20290348087651142	0.20290348087651142	0.20290348087651142	0.20290348087651142
0.0491256176224166	0.0766053502311878	0.055445751746494125	0.08745564892466663	0.06739034425245026	0.06482732875798347	0.08776291863554542	0.06544643612584908	0.07469697902699894	0.09084899247716872	0.07257071434492765	0.059001054972729436	0.08101358969563825	0.08252890322804979	0.08230076175680383	0.07850326020712528	0.0690773137952472	0.08090596585449751	0.07942203876717661	0.0794317367256642	0.09730373171210266	0.10403547184491455	0.10731442446625897	0.10171974451008849	0.08494518545749208	0.11578896270959145	0.07476851192901869	0.10173841718033438	0.09806696674375699	0.09314461445499538	0.109344834075246	0.0863977279411311	0.09927097321425306	0.1141724109591537	0.0994039221291087	0.09010676192870082	0.07231644196243936	0.09744992914032735	0.08013399221207326	0.08582486236378889	0.0957252336993439	0.11580484187985482	0.098112594808881	0.08838698094191727	0.08502259979279926	0.07638725724803762	0.10693643338757994	0.08458994420417053	0.08749303806600706	0.10965172588929858
0.0005041904095934027	0.17639444925999861	0.22789666521063412	0.02462258312482068	0.023375201660968726	0.31974193722748795	0.23156879166567365	0.3086901378029681	0.3503404927547364	0.023375201660968726	0.28314704106374816	0.20392231148177384	0.3109774360394671	0.19565653969979135	0.2519319808573807	0.1374392015097774	0.3262732779690655	0.02572836587083439	0.023375201660968726	0.26086146501691687	0.35999329623703674	0.14334087587889313	0.22470664015403538	0.26353729822395594	0.21604152033219054	0.17774669955339786	0.3836387386353353	0.2194926788961529	0.16251349743648352	0.32579431833574923	0.21951750212330617	0.2536609687852153	0.3378693064825869	0.3635167642501327	0.37012628535960973	0.3192641661793226	0.386724124596123	0.2340353806140116	0.47491785908607714	0.39881433113483644	0.20428713206592392	0.1337685670052097	0.30698827079473273	0.47040480763482184	0.26498786484857034	0.2604341242244962	0.4602133792250083	0.2546518910906956	0.40792458150530786	0.30189449089230347
0.14100191778988905	0.1605821654309019	0.1546600328606687	0.20514240252010646	0.13001628794382236	0.13825320937610294	0.13285004959443222	0.16660651869858056	0.10080305600284112	0.11160879628469102	0.1566588443030542	0.1170611355196173	0.1710546079609509	0.13301267798682742	0.15088311027523604	0.17842022682009429	0.11456043883295616	0.14134183874246922	0.1551527898503077	0.14283431660933438	0.13180000385197788	0.15269715822128008	0.14836097534681197	0.13175709459449206	0.15702499723398708	0.12506339109037679	0.144929204022437	0.13230447027935907	0.11844007510824799	0.16290342859720672	0.1601811574335895	0.14228897881673755	0.1813401341683325	0.15923650612892729	0.15149661627445432	0.14417686631606946	0.16730391959067484	0.191954859212486	0.20174006249116394	0.18313169058039502	0.16784759657422949	0.18259783762224208	0.14153156899895825	0.1660007837664563	0.14205970978308916	0.1434443847162746	0.14132265138330505	0.2005520557814088	0.1699522110400396	0.14163402846055184
0.07458232810742062	0.07246960311137837	0.09024676766221965	0.07252371094251413	0.07853097278734486	0.09003320539720891	0.1031986879074446	0.07355173849498856	0.06969186529173128	0.07734731593997865	0.08728091249838922	0.06721152955082724	0.11141617379832969	0.08326181499920803	0.07898127569445762	0.08302635787846357	0.09001178932008705	0.06773145700666082	0.08186517624691549	0.063302711452051	0.0760439599473511	0.08549979028466678	0.06216407887691825	0.09266038443597704	0.08474400651534361	0.07651110467355109	0.08754236192181938	0.10887536259558582	0.08634608070895866	0.09348579916755388	0.0762551614058525	0.07528315210348556	0.08485486728985903	0.08020187724649201	0.07786366227678337	0.09162960739686236	0.08745286632041566	0.0774168938430935	0.0842202917254397	0.07521308315683724	0.09219756408441256	0.08899169218027392	0.08416563444210276	0.11496973740948824	0.08581106234323019	0.08622267592295414	0.10524596698993602	0.07480416157594627	0.08609764557382008	0.09801923729663035
0.11721142911553388	0.10377108097195553	0.11438102860236539	0.12091473741918825	0.10603564913171457	0.12748466013153803	0.11071485027122177	0.11705283800199417	0.14656702132743138	0.10590051036225098	0.11428308254053533	0.13561593679211906	0.11535073212779125	0.11699521237229447	0.11492221682395866	0.11085191388876839	0.13069641941000737	0.10043148637044039	0.11532096990899278	0.13627270036468883	0.12634821161326373	0.11689406053964142	0.13585931645740174	0.1339642872950814	0.14852966899077386	0.17510752291974377	0.1578972336751391	0.10083045051722503	0.1262342698554466	0.09728628423922984	0.13378523201624354	0.1340245657373809	0.13287535788504354	0.09585350262005284	0.13237073419507558	0.12247455083369664	0.09762368838097055	0.13840818988986556	0.15014879079643656	0.12034507058260047	0.12154487488821257	0.10725433317119962	0.14958797687608588	0.12021394634240834	0.14540671321822662	0.15050895090373292	0.15077515306576347	0.11129487521992161	0.1467613571622179	0.14942000017429313
0.07727181618769569	0.08873198815799532	0.07766335114133979	0.08704355685637347	0.10061047884644946	0.07775233143107839	0.08097179132438813	0.07982141657185891	0.0978416289568314	0.09682612432767296	0.11697720793328228	0.09685280648902996	0.10051725578301564	0.08758423821473221	0.0802705262533958	0.07512891382118361	0.07465581231918889	0.08539298855352276	0.07671035286841088	0.06381204918856219	0.09193221686554744	0.07865806503629459	0.07431071888652725	0.06777470296499881	0.10664717830482796	0.08519132423051584	0.09233258355143843	0.06090252159535716	0.08553956890215017	0.07615636575559762	0.08534686638402199	0.07178552651204295	0.08408277557247934	0.08378125373728917	0.0729407774331008	0.08840314392686373	0.08391623192794108	0.11233087731878429	0.0800356408542333	0.0965670860477523	0.09585677790821898	0.07896425754773378	0.09077342196876563	0.08486883975824971	0.08486883975824971	0.08486883975824971	0.08486883975824971	0.08486883975824971	0.08486883975824971	0.08486883975824971
0.13879596444436015	0.10720304384680161	0.13338273725147679	0.11751699507547538	0.14280792423892372	0.1325629724395289	0.11241250373348415	0.11919485483291223	0.12152837350318509	0.12171385342558107	0.11948125152725428	0.12059755247641767	0.12059755247641767	0.12059755247641767	0.12059755247641767	0.12059755247641767	0.12059755247641767	0.12059755247641767	0.12059755247641767	0.12059755247641767	0.12059755247641767	0.12059755247641767	0.12059755247641767	0.12059755247641767	0.12059755247641767	0.12059755247641767	0.12059755247641767	0.12059755247641767	0.12059755247641767	0.12059755247641767	0.12059755247641767	0.12059755247641767	0.12059755247641767	0.12059755247641767	0.12059755247641767	0.12059755247641767	0.12059755247641767	0.12059755247641767	0.12059755247641767	0.12059755247641767	0.12059755247641767	0.12059755247641767	0.12059755247641767	0.12059755247641767	0.12059755247641767	0.12059755247641767	0.12059755247641767	0.12059755247641767	0.12059755247641767	0.12059755247641767
0.10228131217171689	0.10340899989990074	0.11251136089705002	0.12082705637037254	0.09651028914425164	0.11463942046453017	0.10557485480439091	0.10557485480439091	0.10557485480439091	0.10557485480439091	0.10557485480439091	0.10557485480439091	0.10557485480439091	0.10557485480439091	0.10557485480439091	0.10557485480439091	0.10557485480439091	0.10557485480439091	0.10557485480439091	0.10557485480439091	0.10557485480439091	0.10557485480439091	0.10557485480439091	0.10557485480439091	0.10557485480439091	0.10557485480439091	0.10557485480439091	0.10557485480439091	0.10557485480439091	0.10557485480439091	0.10557485480439091	0.10557485480439091	0.10557485480439091	0.10557485480439091	0.10557485480439091	0.10557485480439091	0.10557485480439091	0.10557485480439091	0.10557485480439091	0.10557485480439091	0.10557485480439091	0.10557485480439091	0.10557485480439091	0.10557485480439091	0.10557485480439091	0.10557485480439091	0.10557485480439091	0.10557485480439091	0.10557485480439091	0.10557485480439091
0.05596739667171086	0.24380869072943548	0.12983943283442784	0.19147144775338515	0.1169147019530203	0.013928046467762266	0.2082361149806885	0.16479603783727995	0.14383145415469453	0.15870540329996224	0.03023909659286109	0.19885601258169872	0.07619590196972502	0.25763497172438077	0.22831265197319195	0.19007603736845952	0.20758612983795635	0.25108065052956074	0.17531075325518758	0.23466426767170073	0.35251328522714603	0.17712490208820222	0.2597805785953007	0.23462946392927883	0.259746803823887	0.31669372612188434	0.1576213948840421	0.27632756724053237	0.28122554156921	0.29801145917854555	0.17157776043713682	0.2717051274560587	0.2888307065055153	0.2886954970120526	0.22777458857756294	0.24641539628870834	0.23709499243313567	0.23709499243313567	0.23709499243313567	0.23709499243313567	0.23709499243313567	0.23709499243313567	0.23709499243313567	0.23709499243313567	0.23709499243313567	0.23709499243313567	0.23709499243313567	0.23709499243313567	0.23709499243313567	0.23709499243313567
0.08802936257963957	0.07218471158350312	0.0948742575348862	0.08033485384244814	0.08621849076427393	0.07990270151353804	0.0683883181205926	0.07260866791482347	0.07106421323885487	0.10103346125035557	0.07963906397088936	0.0678528531965413	0.08366572258046456	0.06186993512230526	0.06827468485991284	0.09483851499488245	0.06189629942737195	0.07328526959273642	0.07222728520449077	0.07517333245969925	0.05593535256498057	0.07286051210793802	0.08211032069127523	0.0872304506601203	0.06766488336489666	0.08003594852204066	0.07760609618143764	0.07882102235173916	0.07882102235173916	0.07882102235173916	0.07882102235173916	0.07882102235173916	0.07882102235173916	0.07882102235173916	0.07882102235173916	0.07882102235173916	0.07882102235173916	0.07882102235173916	0.07882102235173916	0.07882102235173916	0.07882102235173916	0.07882102235173916	0.07882102235173916	0.07882102235173916	0.07882102235173916	0.07882102235173916	0.07882102235173916	0.07882102235173916	0.07882102235173916	0.07882102235173916
0.12213917772903829	0.09813460011759172	0.11365769680264595	0.10920657092974469	0.09699923040852751	0.11006795560300388	0.09979979539986256	0.13049055968023776	0.12550219110971256	0.1144496053991083	0.07421740937970818	0.11177111369430909	0.08616834699036549	0.08996966541914657	0.10148509118673937	0.09873549556059134	0.10592756333899127	0.09450009211978108	0.09362554106375813	0.10080364396174235	0.09721459251275023	0.09721459251275023	0.09721459251275023	0.09721459251275023	0.09721459251275023	0.09721459251275023	0.09721459251275023	0.09721459251275023	0.09721459251275023	0.09721459251275023	0.09721459251275023	0.09721459251275023	0.09721459251275023	0.09721459251275023	0.09721459251275023	0.09721459251275023	0.09721459251275023	0.09721459251275023	0.09721459251275023	0.09721459251275023	0.09721459251275023	0.09721459251275023	0.09721459251275023	0.09721459251275023	0.09721459251275023	0.09721459251275023	0.09721459251275023	0.09721459251275023	0.09721459251275023	0.09721459251275023
0.07503057825535137	0.06973161100045425	0.06992071402859794	0.06845762632372919	0.07473547317065168	0.06494882849723085	0.06571901527351826	0.06391542958073021	0.06763376327661423	0.06720065503770635	0.07287686585141787	0.065619621199333	0.06816540324414212	0.06315826779358566	0.06098206924355124	0.06615694677265792	0.06643233678527397	0.06829155495980213	0.06167906278026991	0.06199584903782254	0.06534056701913216	0.07029583332407244	0.06350671873582692	0.06106008146479871	0.05761517373342072	0.06847204605979304	0.07249153588410964	0.0670250534969358	0.060107348837459974	0.05954522058496845	0.06601941157950679	0.06588411112052626	0.05426670182930735	0.06505663493475627	0.07284063701220281	0.0698393838010701	0.07303544719063604	0.07143741549585307	0.07143741549585307	0.07143741549585307	0.07143741549585307	0.07143741549585307	0.07143741549585307	0.07143741549585307	0.07143741549585307	0.07143741549585307	0.07143741549585307	0.07143741549585307	0.07143741549585307	0.07143741549585307
0.09675988797055977	0.08014546110873157	0.11199837126860306	0.08826774071470472	0.0628267185751556	0.08099030939429468	0.09070610384994043	0.09392437484682101	0.09506879961404154	0.08335775577640087	0.09050426501583546	0.10841547816930033	0.0973708023863999	0.09323707981668099	0.07419546120469236	0.10310276867141081	0.09338752337467805	0.07704259284142283	0.08698241362046032	0.09091556654125463	0.09967325606900697	0.06631233684658056	0.12425720616084122	0.07550999947705665	0.10513356314253305	0.09507374539929443	0.11004564581701182	0.08521344442203856	0.06946641516433143	0.0864037443998564	0.09285279149177313	0.07840108589564744	0.08562693869371028	0.08562693869371028	0.08562693869371028	0.08562693869371028	0.08562693869371028	0.08562693869371028	0.08562693869371028	0.08562693869371028	0.08562693869371028	0.08562693869371028	0.08562693869371028	0.08562693869371028	0.08562693869371028	0.08562693869371028	0.08562693869371028	0.08562693869371028	0.08562693869371028	0.08562693869371028
0.22025603145774225	0.199882935155596	0.17169935748955434	0.15711536970988438	0.28199776234098606	0.19029242751476413	0.18195982183186676	0.16809717276212957	0.20173322121193282	0.221207944000274	0.23142755521674943	0.20754680990436816	0.21969335831999415	0.21185805359740253	0.2874295970777485	0.17779753201167225	0.25309105571053253	0.29251642884788737	0.2024074029601249	0.17432420471506282	0.16837865242076752	0.22306016951026106	0.1753415879311001	0.2446314370798598	0.29964363873193217	0.20200749599651327	0.24826222431856831	0.23191036741784124	0.2606185536777484	0.21807635803929842	0.22683374109122215	0.23877916191895326	0.24391759605916258	0.26184724660111436	0.2528824213301385	0.2528824213301385	0.2528824213301385	0.2528824213301385	0.2528824213301385	0.2528824213301385	0.2528824213301385	0.2528824213301385	0.2528824213301385	0.2528824213301385	0.2528824213301385	0.2528824213301385	0.2528824213301385	0.2528824213301385	0.2528824213301385	0.2528824213301385
0.1402749587276739	0.07264199206398725	0.07931333539602459	0.08188636236131201	0.10808530883449585	0.0803315429627795	0.08337658765729136	0.06990787547063289	0.07976987877065486	0.07202680301836632	0.07502962229614998	0.08270686909549117	0.07098890914696829	0.0761049351018528	0.08931177181342588	0.07018247418649487	0.07040709826126178	0.08486921102565999	0.08971485853000735	0.0805298051435043	0.08532718176515822	0.08272560699441739	0.08402639437978779	0.08402639437978779	0.08402639437978779	0.08402639437978779	0.08402639437978779	0.08402639437978779	0.08402639437978779	0.08402639437978779	0.08402639437978779	0.08402639437978779	0.08402639437978779	0.08402639437978779	0.08402639437978779	0.08402639437978779	0.08402639437978779	0.08402639437978779	0.08402639437978779	0.08402639437978779	0.08402639437978779	0.08402639437978779	0.08402639437978779	0.08402639437978779	0.08402639437978779	0.08402639437978779	0.08402639437978779	0.08402639437978779	0.08402639437978779	0.08402639437978779
0.1732105248739218	0.08461139064861857	0.1065916666350267	0.09836242539825325	0.09748018005925568	0.13267730073671377	0.0902463148597742	0.1944207304650495	0.1105147754923887	0.14543328106632675	0.12417413132726378	0.07707145140203892	0.0947854058058842	0.12885491736164356	0.10481503165955508	0.20076515964479133	0.11453379041307388	0.18996312611932084	0.1712806077131577	0.14116372478128206	0.132316326071988	0.16654344014319272	0.256896765470723	0.16558918732886327	0.1536871065057506	0.19419373298660225	0.18549306973163734	0.1818114438615489	0.19539614008939782	0.21938631377460435	0.25783380895698377	0.18360669887765466	0.19737787705144208	0.16952965134023668	0.1982475715093859	0.271036273244473	0.21922098389818143	0.21645137907699155	0.16579091034916843	0.19312188809733258	0.16516939913974008	0.17914564361853633	0.17914564361853633	0.17914564361853633	0.17914564361853633	0.17914564361853633	0.17914564361853633	0.17914564361853633	0.17914564361853633	0.17914564361853633
0.10934807747209645	0.09450835448535984	0.09880589250917278	0.08625545547310426	0.09795192225726239	0.08826658170337005	0.10774271288093591	0.09077321749009017	0.09514705628477978	0.1065643973650165	0.09866778919112436	0.09293101110751827	0.1156856106404276	0.10742688568076154	0.12358121524763234	0.10332095874763832	0.10679099724626748	0.09034662434705082	0.07291092338607053	0.09524318464777613	0.105283341679969	0.07774005588685533	0.122276775476717	0.11488613110383925	0.08220448155556881	0.09854530632970403	0.09854530632970403	0.09854530632970403	0.09854530632970403	0.09854530632970403	0.09854530632970403	0.09854530632970403	0.09854530632970403	0.09854530632970403	0.09854530632970403	0.09854530632970403	0.09854530632970403	0.09854530632970403	0.09854530632970403	0.09854530632970403	0.09854530632970403	0.09854530632970403	0.09854530632970403	0.09854530632970403	0.09854530632970403	0.09854530632970403	0.09854530632970403	0.09854530632970403	0.09854530632970403	0.09854530632970403
0.23463913306184392	0.17961964516471884	0.1655546857316095	0.15731390679568769	0.1990729692444443	0.1673255291585481	0.20164421011363767	0.1719771739114896	0.22782694006663237	0.16222482019180884	0.20896193086322912	0.16578381790304297	0.18140407053308888	0.18099431318658285	0.17775303724776756	0.1564551570822322	0.24063649089892397	0.2423139670629693	0.21001688018969053	0.17194716956020006	0.15502103023604535	0.20308136328870596	0.15108531224323676	0.19355135572519144	0.20054262862223762	0.18716749164174695	0.1896232110410683	0.22007514501302655	0.2320633554116038	0.2308067122522449	0.23143503383192435	0.23143503383192435	0.23143503383192435	0.23143503383192435	0.23143503383192435	0.23143503383192435	0.23143503383192435	0.23143503383192435	0.23143503383192435	0.23143503383192435	0.23143503383192435	0.23143503383192435	0.23143503383192435	0.23143503383192435	0.23143503383192435	0.23143503383192435	0.23143503383192435	0.23143503383192435	0.23143503383192435	0.23143503383192435
0.10629954838083844	0.07967060737504558	0.08664582917804987	0.09842219936140731	0.07706884058326104	0.0773139578967917	0.08281909921626454	0.0892612191970486	0.10296975079740148	0.07336599167604753	0.09029138530023915	0.10869475430082037	0.10275815562361297	0.0878843212141673	0.07427823893745955	0.08209146374044156	0.08742740215959353	0.08856832633817743	0.08799786424888548	0.08799786424888548	0.08799786424888548	0.08799786424888548	0.08799786424888548	0.08799786424888548	0.08799786424888548	0.08799786424888548	0.08799786424888548	0.08799786424888548	0.08799786424888548	0.08799786424888548	0.08799786424888548	0.08799786424888548	0.08799786424888548	0.08799786424888548	0.08799786424888548	0.08799786424888548	0.08799786424888548	0.08799786424888548	0.08799786424888548	0.08799786424888548	0.08799786424888548	0.08799786424888548	0.08799786424888548	0.08799786424888548	0.08799786424888548	0.08799786424888548	0.08799786424888548	0.08799786424888548	0.08799786424888548	0.08799786424888548
0.13163881540198039	0.10579172950488383	0.07838748233183619	0.08666497391695795	0.10651255164097562	0.09446904595523664	0.09957309190138391	0.10547665470437893	0.12114785156897168	0.0953099354625539	0.0690719522160536	0.09554029972874288	0.10594081246874991	0.09424880646186692	0.08597445590631143	0.11935894149543379	0.0858347009752956	0.10382276050064675	0.07919820443226884	0.10284622810163416	0.08224397436884764	0.10287333210074	0.09614636104184637	0.08921837641378805	0.07676536843842163	0.10304586591786448	0.08640415978597804	0.11153622674310758	0.114165973411284	0.11285110007719579	0.11285110007719579	0.11285110007719579	0.11285110007719579	0.11285110007719579	0.11285110007719579	0.11285110007719579	0.11285110007719579	0.11285110007719579	0.11285110007719579	0.11285110007719579	0.11285110007719579	0.11285110007719579	0.11285110007719579	0.11285110007719579	0.11285110007719579	0.11285110007719579	0.11285110007719579	0.11285110007719579	0.11285110007719579	0.11285110007719579
0.09070759632005872	0.0893897685446258	0.10164481407774187	0.11465403515999148	0.12230637530876434	0.13171606369866584	0.16159795259413173	0.1133838944242131	0.11120472648699058	0.0973762333276055	0.14859550689354364	0.16066509836196036	0.13495604469936606	0.12719993784838696	0.12292071600497406	0.14225383017031465	0.1318658557210007	0.11129953926130083	0.13721477386067532	0.11326727815241733	0.11249145932648143	0.13384012918287194	0.12316579425467668	0.12316579425467668	0.12316579425467668	0.12316579425467668	0.12316579425467668	0.12316579425467668	0.12316579425467668	0.12316579425467668	0.12316579425467668	0.12316579425467668	0.12316579425467668	0.12316579425467668	0.12316579425467668	0.12316579425467668	0.12316579425467668	0.12316579425467668	0.12316579425467668	0.12316579425467668	0.12316579425467668	0.12316579425467668	0.12316579425467668	0.12316579425467668	0.12316579425467668	0.12316579425467668	0.12316579425467668	0.12316579425467668	0.12316579425467668	0.12316579425467668
0.08812614779987582	0.09107411763506161	0.09277667145405752	0.08984466274793347	0.10755172647042298	0.08544887400867132	0.10484027958915676	0.08780791712782862	0.10458682516174597	0.09233963499140103	0.08735498304000777	0.10361212393021772	0.10153262758223364	0.09831274904016811	0.09245153606873426	0.08401893026685497	0.08491274157449992	0.09221484736951464	0.06900658214501834	0.08865707571399362	0.08754421308511316	0.08746258328550387	0.08487932826586321	0.09404885686770084	0.0865201940088727	0.09996485517786477	0.09324252459336875	0.09324252459336875	0.09324252459336875	0.09324252459336875	0.09324252459336875	0.09324252459336875	0.09324252459336875	0.09324252459336875	0.09324252459336875	0.09324252459336875	0.09324252459336875	0.09324252459336875	0.09324252459336875	0.09324252459336875	0.09324252459336875	0.09324252459336875	0.09324252459336875	0.09324252459336875	0.09324252459336875	0.09324252459336875	0.09324252459336875	0.09324252459336875	0.09324252459336875	0.09324252459336875
0.11212759271326483	0.0854363497976176	0.10964267467517406	0.08382511812610255	0.11167509633024833	0.10282893996638208	0.11442244358915918	0.12208261544625545	0.09384324872274874	0.11155445475333668	0.11561158868517454	0.11308491712011504	0.11599187809288786	0.12143748703536617	0.12218704369146886	0.11889906996141261	0.09390012758275706	0.10987215838316317	0.10162378936021603	0.13673190590329287	0.08996637884764486	0.12303507997452805	0.11801255726634485	0.10676249139554583	0.11238752433094534	0.11238752433094534	0.11238752433094534	0.11238752433094534	0.11238752433094534	0.11238752433094534	0.11238752433094534	0.11238752433094534	0.11238752433094534	0.11238752433094534	0.11238752433094534	0.11238752433094534	0.11238752433094534	0.11238752433094534	0.11238752433094534	0.11238752433094534	0.11238752433094534	0.11238752433094534	0.11238752433094534	0.11238752433094534	0.11238752433094534	0.11238752433094534	0.11238752433094534	0.11238752433094534	0.11238752433094534	0.11238752433094534
0.10865408029950142	0.09904512408204649	0.10931966376595921	0.08922648429244473	0.09441012477452582	0.09955781507680801	0.12124145389631927	0.09990937153155423	0.08511176555479355	0.11016003382639841	0.08455249056958965	0.11169008107660837	0.11088810949532361	0.07723135074235236	0.09596947865671769	0.058772222077217266	0.08852237325291987	0.08296909943247995	0.09302276061937798	0.09691613384734517	0.08936366248670558	0.096014579759992	0.09234014473793972	0.09065978780048689	0.0914999662692133	0.0914999662692133	0.0914999662692133	0.0914999662692133	0.0914999662692133	0.0914999662692133	0.0914999662692133	0.0914999662692133	0.0914999662692133	0.0914999662692133	0.0914999662692133	0.0914999662692133	0.0914999662692133	0.0914999662692133	0.0914999662692133	0.0914999662692133	0.0914999662692133	0.0914999662692133	0.0914999662692133	0.0914999662692133	0.0914999662692133	0.0914999662692133	0.0914999662692133	0.0914999662692133	0.0914999662692133	0.0914999662692133
0.04789893177211394	0.04254278936831011	0.048845534683587065	0.04846069739635173	0.06207654300031384	0.04898296661941013	0.06063655174736038	0.05443127649854118	0.05121678754407912	0.061915541285776414	0.054667561262917296	0.05311677608197614	0.053649759386429345	0.059220291048677313	0.04688936970893952	0.06971438940073961	0.0491400716533959	0.0440242337821187	0.06758203771409556	0.04515715927962969	0.046929914723074014	0.05404584471925885	0.051235922120759975	0.052640883420009416	0.052640883420009416	0.052640883420009416	0.052640883420009416	0.052640883420009416	0.052640883420009416	0.052640883420009416	0.052640883420009416	0.052640883420009416	0.052640883420009416	0.052640883420009416	0.052640883420009416	0.052640883420009416	0.052640883420009416	0.052640883420009416	0.052640883420009416	0.052640883420009416	0.052640883420009416	0.052640883420009416	0.052640883420009416	0.052640883420009416	0.052640883420009416	0.052640883420009416	0.052640883420009416	0.052640883420009416	0.052640883420009416	0.052640883420009416
0.07598026154578293	0.0797748521124365	0.06643430820852791	0.07932690786057679	0.0791733355422139	0.08833788193650817	0.07976434845914666	0.08803696697214304	0.10921035322206277	0.09705361127412465	0.09784970913179554	0.0947367176856158	0.06812610448634489	0.08606686370335316	0.09815542737011031	0.0785838278454779	0.06389120939342716	0.0946020194432726	0.07106261570551818	0.07757149697649295	0.08738310964519302	0.07680471884752797	0.08531711269068003	0.10039950277244009	0.09285830773156005	0.09285830773156005	0.09285830773156005	0.09285830773156005	0.09285830773156005	0.09285830773156005	0.09285830773156005	0.09285830773156005	0.09285830773156005	0.09285830773156005	0.09285830773156005	0.09285830773156005	0.09285830773156005	0.09285830773156005	0.09285830773156005	0.09285830773156005	0.09285830773156005	0.09285830773156005	0.09285830773156005	0.09285830773156005	0.09285830773156005	0.09285830773156005	0.09285830773156005	0.09285830773156005	0.09285830773156005	0.09285830773156005
0.09908681778823517	0.07760172663140015	0.07526411551251634	0.07982611001733678	0.08922292436495684	0.09739237922557097	0.07263460754146073	0.07962549902922432	0.07437840906656298	0.08680048927496173	0.06654188617489189	0.06736779077292286	0.07800955223857012	0.08075150633910887	0.09916589951967801	0.08667941742450619	0.08515147110226973	0.09352609611296157	0.0876862361657729	0.08523832812243988	0.1043438809667086	0.069402251693873	0.09100823012923338	0.07445079304126495	0.08661973987834644	0.08971835431781838	0.09551767095848858	0.07996717798616777	0.08882293104990385	0.07596429596090054	0.0823936135054022	0.0823936135054022	0.0823936135054022	0.0823936135054022	0.0823936135054022	0.0823936135054022	0.0823936135054022	0.0823936135054022	0.0823936135054022	0.0823936135054022	0.0823936135054022	0.0823936135054022	0.0823936135054022	0.0823936135054022	0.0823936135054022	0.0823936135054022	0.0823936135054022	0.0823936135054022	0.0823936135054022	0.0823936135054022
0.07207484551509481	0.0737523197196579	0.07526749560290302	0.06541583245032287	0.0760096528335087	0.06758164542114059	0.06215122781629015	0.09455186627724593	0.06337327939899319	0.08252128767672222	0.06808097106905424	0.07713911062191883	0.06013680790300375	0.06106595778947416	0.08001565033481872	0.05730192541635055	0.0801972133409159	0.07163218519990913	0.0764946508038477	0.07457460519846244	0.07984248338020093	0.053089909213288475	0.0798225124722455	0.06287326810566492	0.06945886618700961	0.07453230638339178	0.07386792710415496	0.06921724773747438	0.07288743664741595	0.07230105709720601	0.069897420116577	0.07109923860689149	0.07109923860689149	0.07109923860689149	0.07109923860689149	0.07109923860689149	0.07109923860689149	0.07109923860689149	0.07109923860689149	0.07109923860689149	0.07109923860689149	0.07109923860689149	0.07109923860689149	0.07109923860689149	0.07109923860689149	0.07109923860689149	0.07109923860689149	0.07109923860689149	0.07109923860689149	0.07109923860689149
0.0702853990776138	0.06590126020650232	0.05388772254989236	0.08604655893180733	0.06463372785638799	0.09343330257839584	0.07649461638548591	0.09643415323501836	0.08470962968002266	0.08748673917808249	0.07620748097916243	0.09879532362767146	0.09079629284843045	0.0774744703918355	0.0983094549545521	0.10283634065434202	0.08831910742459546	0.09641978586500527	0.10656356854630447	0.12269234415964766	0.10182515762430452	0.08509608420648004	0.09917460433228803	0.08897197729764775	0.10791929993878972	0.10554875527883312	0.10970922635650633	0.09974127677038092	0.11657599349608892	0.09962281743737224	0.1080994054667306	0.1080994054667306	0.1080994054667306	0.1080994054667306	0.1080994054667306	0.1080994054667306	0.1080994054667306	0.1080994054667306	0.1080994054667306	0.1080994054667306	0.1080994054667306	0.1080994054667306	0.1080994054667306	0.1080994054667306	0.1080994054667306	0.1080994054667306	0.1080994054667306	0.1080994054667306	0.1080994054667306	0.1080994054667306
0.06598497008120167	0.08509777765746239	0.0641188737466202	0.08035261704082106	0.09162170116911923	0.07001789768429824	0.10466828346992518	0.09109344193063304	0.06623168744978865	0.08323872451467881	0.09641225025275289	0.07975398696089055	0.07515587566364235	0.07138545601742102	0.0885334548175852	0.09854075996697942	0.08238483172890555	0.08241415620124878	0.09023723607856061	0.09570579900577131	0.09297151754216595	0.09297151754216595	0.09297151754216595	0.09297151754216595	0.09297151754216595	0.09297151754216595	0.09297151754216595	0.09297151754216595	0.09297151754216595	0.09297151754216595	0.09297151754216595	0.09297151754216595	0.09297151754216595	0.09297151754216595	0.09297151754216595	0.09297151754216595	0.09297151754216595	0.09297151754216595	0.09297151754216595	0.09297151754216595	0.09297151754216595	0.09297151754216595	0.09297151754216595	0.09297151754216595	0.09297151754216595	0.09297151754216595	0.09297151754216595	0.09297151754216595	0.09297151754216595	0.09297151754216595
0.12105619482151789	0.10400941640629968	0.0937454715189056	0.07482901176275232	0.09904585789357659	0.09069995077221857	0.08594044524402508	0.08827627655760711	0.10690024845674494	0.10608648585391861	0.08282653811338102	0.10713214303116322	0.0995613646746822	0.10360131668207033	0.08670016652018045	0.1016013940901377	0.13469668465445658	0.11585943401938452	0.13185213129263515	0.09868087732589997	0.10472571640652813	0.12973824807338324	0.08903691587903988	0.09095243698590243	0.09722326053670256	0.11561024481041542	0.09773588589622931	0.10667306535332237	0.10667306535332237	0.10667306535332237	0.10667306535332237	0.10667306535332237	0.10667306535332237	0.10667306535332237	0.10667306535332237	0.10667306535332237	0.10667306535332237	0.10667306535332237	0.10667306535332237	0.10667306535332237	0.10667306535332237	0.10667306535332237	0.10667306535332237	0.10667306535332237	0.10667306535332237	0.10667306535332237	0.10667306535332237	0.10667306535332237	0.10667306535332237	0.10667306535332237
0.0579923405804364	0.061784152703107	0.06112098281480249	0.06776522456150347	0.05388089566458653	0.09602837789542233	0.07015699977932413	0.06822120170172498	0.073900064725453	0.06738225436010092	0.07879189319662458	0.07727999083960714	0.06046002319203004	0.08234967129744618	0.07324164179352662	0.08709042935823665	0.07113430969047833	0.07097405452093071	0.08242088432288747	0.08201279664071733	0.06993486269331133	0.07993468414984603	0.07629323318399453	0.07334764580398104	0.07224047480662342	0.08060399582454439	0.073852970198326	0.07797979910867486	0.07210985137999537	0.06219562718286152	0.07306797671199174	0.081908403780266	0.07748819024612887	0.07748819024612887	0.07748819024612887	0.07748819024612887	0.07748819024612887	0.07748819024612887	0.07748819024612887	0.07748819024612887	0.07748819024612887	0.07748819024612887	0.07748819024612887	0.07748819024612887	0.07748819024612887	0.07748819024612887	0.07748819024612887	0.07748819024612887	0.07748819024612887	0.07748819024612887
0.17910868415966394	0.12558375534316338	0.13498714295225167	0.18624756111484436	0.1940756024698338	0.04277687293847718	0.22260233716362687	0.1710652368468386	0.23236231657286757	0.2968417671808091	0.22663305406960338	0.34232475548135327	0.18651514858784896	0.19798343927243586	0.2740763813119305	0.23602991029218318	0.23602991029218318	0.23602991029218318	0.23602991029218318	0.23602991029218318	0.23602991029218318	0.23602991029218318	0.23602991029218318	0.23602991029218318	0.23602991029218318	0.23602991029218318	0.23602991029218318	0.23602991029218318	0.23602991029218318	0.23602991029218318	0.23602991029218318	0.23602991029218318	0.23602991029218318	0.23602991029218318	0.23602991029218318	0.23602991029218318	0.23602991029218318	0.23602991029218318	0.23602991029218318	0.23602991029218318	0.23602991029218318	0.23602991029218318	0.23602991029218318	0.23602991029218318	0.23602991029218318	0.23602991029218318	0.23602991029218318	0.23602991029218318	0.23602991029218318	0.23602991029218318
0.09477747247965504	0.06965952324271028	0.07994314766300892	0.07624120618730394	0.07852378073434589	0.07890428231785446	0.07101452770868535	0.06990657163231095	0.07578863723899143	0.07641856285289951	0.07986123920881061	0.08339750773717737	0.07345597810479809	0.06914252265921525	0.06609784671118171	0.08295494515262246	0.06928308503154741	0.08752645652875943	0.07712837843633902	0.07528942550455538	0.08007624198819832	0.08609115735341646	0.08339787819137237	0.09350446767205767	0.08845117293171502	0.08845117293171502	0.08845117293171502	0.08845117293171502	0.08845117293171502	0.08845117293171502	0.08845117293171502	0.08845117293171502	0.08845117293171502	0.08845117293171502	0.08845117293171502	0.08845117293171502	0.08845117293171502	0.08845117293171502	0.08845117293171502	0.08845117293171502	0.08845117293171502	0.08845117293171502	0.08845117293171502	0.08845117293171502	0.08845117293171502	0.08845117293171502	0.08845117293171502	0.08845117293171502	0.08845117293171502	0.08845117293171502
0.1526092913141684	0.08649169354167405	0.11379993641491429	0.12331079793080049	0.17246339832589158	0.12232854869333144	0.1101708079186956	0.1413710232007422	0.13371073247146437	0.13544332811589052	0.14701389301193588	0.154748325048241	0.1219187680392581	0.14946380703867254	0.17835725150082787	0.18642086872621574	0.1408849328579072	0.11607463108110228	0.13879641930117173	0.1297437524186948	0.14892368679248996	0.20366391189943855	0.10005825263881954	0.13898970407386896	0.11952397835634425	0.11952397835634425	0.11952397835634425	0.11952397835634425	0.11952397835634425	0.11952397835634425	0.11952397835634425	0.11952397835634425	0.11952397835634425	0.11952397835634425	0.11952397835634425	0.11952397835634425	0.11952397835634425	0.11952397835634425	0.11952397835634425	0.11952397835634425	0.11952397835634425	0.11952397835634425	0.11952397835634425	0.11952397835634425	0.11952397835634425	0.11952397835634425	0.11952397835634425	0.11952397835634425	0.11952397835634425	0.11952397835634425
0.10378762554687959	0.10959042498906119	0.13127638230538594	0.09069930924652952	0.11382524640180328	0.09912026086964136	0.12366673708418738	0.09591709704469963	0.09750273319993276	0.11757777753784064	0.09280530300663331	0.1261955182093075	0.15581308110690173	0.1331766580891403	0.10070606110129064	0.09882024936518538	0.1536599977569618	0.13661839836434325	0.13375228004917916	0.10909941143230908	0.13705175121391683	0.11936249724108484	0.1425669748739902	0.12366808040896561	0.10840607921549508	0.1234897769311661	0.12397345198512724	0.10336802993637577	0.15512239517627624	0.13645919599377287	0.14579079558502456	0.14579079558502456	0.14579079558502456	0.14579079558502456	0.14579079558502456	0.14579079558502456	0.14579079558502456	0.14579079558502456	0.14579079558502456	0.14579079558502456	0.14579079558502456	0.14579079558502456	0.14579079558502456	0.14579079558502456	0.14579079558502456	0.14579079558502456	0.14579079558502456	0.14579079558502456	0.14579079558502456	0.14579079558502456
0.06409117887384051	0.06997955723530158	0.07777604371194255	0.07776361963371695	0.07560345581223285	0.07262723749326655	0.07415579551577685	0.08072597619990592	0.08684169998077843	0.09161321885562923	0.09088049093926606	0.07637219346955096	0.11915853911939937	0.09776536629447517	0.09776536629447517	0.09776536629447517	0.09776536629447517	0.09776536629447517	0.09776536629447517	0.09776536629447517	0.09776536629447517	0.09776536629447517	0.09776536629447517	0.09776536629447517	0.09776536629447517	0.09776536629447517	0.09776536629447517	0.09776536629447517	0.09776536629447517	0.09776536629447517	0.09776536629447517	0.09776536629447517	0.09776536629447517	0.09776536629447517	0.09776536629447517	0.09776536629447517	0.09776536629447517	0.09776536629447517	0.09776536629447517	0.09776536629447517	0.09776536629447517	0.09776536629447517	0.09776536629447517	0.09776536629447517	0.09776536629447517	0.09776536629447517	0.09776536629447517	0.09776536629447517	0.09776536629447517	0.09776536629447517
0.16430992342903647	0.10682818131708825	0.09136144861117446	0.098507507159946	0.12193172315486454	0.0934759302540064	0.14681394093733321	0.1101486225291822	0.09220948161341465	0.13189633607165122	0.0940306296996161	0.08818803721853828	0.10841583498035703	0.10941019583619259	0.09427042334493516	0.09937603211934778	0.10368673252786652	0.09851917177399512	0.08657476527862303	0.1025418339696906	0.12093296708436727	0.10889183641933813	0.0953585667892723	0.09249062039188673	0.11012562307578673	0.10130812173383673	0.10130812173383673	0.10130812173383673	0.10130812173383673	0.10130812173383673	0.10130812173383673	0.10130812173383673	0.10130812173383673	0.10130812173383673	0.10130812173383673	0.10130812173383673	0.10130812173383673	0.10130812173383673	0.10130812173383673	0.10130812173383673	0.10130812173383673	0.10130812173383673	0.10130812173383673	0.10130812173383673	0.10130812173383673	0.10130812173383673	0.10130812173383673	0.10130812173383673	0.10130812173383673	0.10130812173383673
0.09446224930101926	0.07400752405100851	0.08337200005410843	0.07410112986408218	0.07501711734310093	0.07074121776126385	0.06552964694844406	0.06686383695750554	0.07875236797708399	0.07124377920777573	0.08113483752041187	0.07447577423357611	0.08098593628565784	0.09771243986269434	0.08068931145197517	0.09583157928176822	0.06865184841455024	0.08974898236866069	0.0814402209987711	0.07516530735779726	0.09164713429358315	0.10574841904234046	0.06441933625213025	0.08304247535771275	0.07649643986797328	0.15345159087453675	0.11497401537125501	0.11497401537125501	0.11497401537125501	0.11497401537125501	0.11497401537125501	0.11497401537125501	0.11497401537125501	0.11497401537125501	0.11497401537125501	0.11497401537125501	0.11497401537125501	0.11497401537125501	0.11497401537125501	0.11497401537125501	0.11497401537125501	0.11497401537125501	0.11497401537125501	0.11497401537125501	0.11497401537125501	0.11497401537125501	0.11497401537125501	0.11497401537125501	0.11497401537125501	0.11497401537125501
0.08970445942936521	0.08404128898153418	0.21882242167837726	0.22275961505222353	0.14540572575909394	0.14605473275284206	0.21928463425419847	0.11691365381738898	0.13113022890656875	0.18025814293713627	0.14752472689902818	0.15842911149543606	0.13912081559048292	0.22080588983365879	0.19528788254796658	0.1725892178647441	0.16735346501753803	0.19385257915528695	0.19658518828926824	0.18480660168551022	0.18192358396827252	0.19093971103687915	0.2956500703959886	0.14182792348990542	0.18466315679253817	0.16293160070486304	0.1737973787487006	0.1737973787487006	0.1737973787487006	0.1737973787487006	0.1737973787487006	0.1737973787487006	0.1737973787487006	0.1737973787487006	0.1737973787487006	0.1737973787487006	0.1737973787487006	0.1737973787487006	0.1737973787487006	0.1737973787487006	0.1737973787487006	0.1737973787487006	0.1737973787487006	0.1737973787487006	0.1737973787487006	0.1737973787487006	0.1737973787487006	0.1737973787487006	0.1737973787487006	0.1737973787487006
0.04379547053822417	0.04618137239299231	0.0518644217047345	0.06469314695984928	0.05718082514390582	0.0550426109247997	0.05149841425190684	0.06929048999509806	0.06474460761723486	0.06461640966382488	0.05897907122083675	0.06516148470417132	0.06438944756963966	0.06227663516811088	0.06939117467527213	0.06376553816254697	0.05737531608146015	0.058781002321831734	0.06401687869364801	0.06733626999206808	0.059838512694737375	0.0628501448342876	0.07046326525113433	0.06239504562519455	0.05793433768239794	0.05400590806057188	0.0559701228714849	0.0559701228714849	0.0559701228714849	0.0559701228714849	0.0559701228714849	0.0559701228714849	0.0559701228714849	0.0559701228714849	0.0559701228714849	0.0559701228714849	0.0559701228714849	0.0559701228714849	0.0559701228714849	0.0559701228714849	0.0559701228714849	0.0559701228714849	0.0559701228714849	0.0559701228714849	0.0559701228714849	0.0559701228714849	0.0559701228714849	0.0559701228714849	0.0559701228714849	0.0559701228714849
0.09925976628878853	0.1013707701422464	0.09847568155570402	0.12558178629655203	0.08990452907841125	0.11621080758101467	0.08035306627419316	0.11788315351810497	0.08917404601552277	0.07170126080500468	0.09791895969651558	0.09419982754943015	0.11654117853531443	0.0902017654758146	0.09244224323010873	0.0814918607499994	0.09767451248636869	0.08427432416365402	0.10412455331590753	0.10484151433429596	0.07974354134386412	0.09065119731241271	0.12076745325151274	0.11008286157419217	0.11382645999938747	0.11195466078678981	0.11195466078678981	0.11195466078678981	0.11195466078678981	0.11195466078678981	0.11195466078678981	0.11195466078678981	0.11195466078678981	0.11195466078678981	0.11195466078678981	0.11195466078678981	0.11195466078678981	0.11195466078678981	0.11195466078678981	0.11195466078678981	0.11195466078678981	0.11195466078678981	0.11195466078678981	0.11195466078678981	0.11195466078678981	0.11195466078678981	0.11195466078678981	0.11195466078678981	0.11195466078678981	0.11195466078678981
0.1337066676121584	0.12484908853280756	0.15311248047820591	0.18049136346259026	0.13790280137091948	0.13264816931217938	0.1473574505751358	0.13605151851141406	0.10908360858815727	0.13246273506453404	0.12653125028714962	0.13719394140192662	0.14779622770106168	0.14242590533484462	0.1214836104757999	0.12259311234719568	0.14063030850713737	0.11946170063131507	0.10911764887568685	0.12481291929015197	0.10352578638000176	0.14832244837639008	0.12971106082380943	0.1276312614434342	0.14540768149003297	0.13651947146673357	0.13651947146673357	0.13651947146673357	0.13651947146673357	0.13651947146673357	0.13651947146673357	0.13651947146673357	0.13651947146673357	0.13651947146673357	0.13651947146673357	0.13651947146673357	0.13651947146673357	0.13651947146673357	0.13651947146673357	0.13651947146673357	0.13651947146673357	0.13651947146673357	0.13651947146673357	0.13651947146673357	0.13651947146673357	0.13651947146673357	0.13651947146673357	0.13651947146673357	0.13651947146673357	0.13651947146673357
0.06978476772140366	0.0806059787961221	0.06436078573760293	0.07847975915447147	0.06107895363827972	0.07654287279536348	0.061592954142804676	0.07583383226422133	0.05711527937026995	0.081459708455077	0.0720171723903358	0.07546232812535736	0.0807496410165401	0.05700276044092431	0.05777886289727707	0.05621188741137793	0.06440259951381794	0.06845823733150884	0.058794798757927674	0.07445055085455855	0.0738191964314123	0.06622793670333657	0.06894096400373688	0.08222489452744007	0.06690646382873801	0.07456567917808905	0.07456567917808905	0.07456567917808905	0.07456567917808905	0.07456567917808905	0.07456567917808905	0.07456567917808905	0.07456567917808905	0.07456567917808905	0.07456567917808905	0.07456567917808905	0.07456567917808905	0.07456567917808905	0.07456567917808905	0.07456567917808905	0.07456567917808905	0.07456567917808905	0.07456567917808905	0.07456567917808905	0.07456567917808905	0.07456567917808905	0.07456567917808905	0.07456567917808905	0.07456567917808905	0.07456567917808905
0.11652186489390771	0.09679098002624204	0.1253168826572739	0.10623061666821994	0.10099875487807905	0.10201566406866297	0.11436825015678528	0.09584707452550544	0.11456825318554692	0.11074257697451724	0.11060268464977847	0.12182926418341634	0.09712901177791876	0.11387721516694538	0.1437931879135262	0.10683106297167241	0.12716895569163594	0.11800606946035987	0.09779626160905676	0.1524954357069775	0.12514584865801712	0.12514584865801712	0.12514584865801712	0.12514584865801712	0.12514584865801712	0.12514584865801712	0.12514584865801712	0.12514584865801712	0.12514584865801712	0.12514584865801712	0.12514584865801712	0.12514584865801712	0.12514584865801712	0.12514584865801712	0.12514584865801712	0.12514584865801712	0.12514584865801712	0.12514584865801712	0.12514584865801712	0.12514584865801712	0.12514584865801712	0.12514584865801712	0.12514584865801712	0.12514584865801712	0.12514584865801712	0.12514584865801712	0.12514584865801712	0.12514584865801712	0.12514584865801712	0.12514584865801712
0.07368880522803029	0.06030097718430991	0.06549600733974775	0.05497735072102885	0.05712318486566375	0.06129769496835937	0.05423511584440775	0.059206765733196956	0.057447234115544345	0.06341786546112499	0.05902049098196468	0.060592317224578855	0.06439901260885937	0.06942918214427672	0.06330348731290271	0.061694299665332866	0.07783438783596987	0.050975314167393	0.06855106381365647	0.057018857365385534	0.062784960589521	0.062784960589521	0.062784960589521	0.062784960589521	0.062784960589521	0.062784960589521	0.062784960589521	0.062784960589521	0.062784960589521	0.062784960589521	0.062784960589521	0.062784960589521	0.062784960589521	0.062784960589521	0.062784960589521	0.062784960589521	0.062784960589521	0.062784960589521	0.062784960589521	0.062784960589521	0.062784960589521	0.062784960589521	0.062784960589521	0.062784960589521	0.062784960589521	0.062784960589521	0.062784960589521	0.062784960589521	0.062784960589521	0.062784960589521
0.17680491692272982	0.19033046457125832	0.14546741604758356	0.21916818092121843	0.16268331636622674	0.1852733343464871	0.15738324248506982	0.16638264389866853	0.16123403894810157	0.23381276968259002	0.15021679056547088	0.16908482220243087	0.181282218289857	0.18915278613171052	0.18826217063176465	0.192601622831715	0.2601103604394494	0.18656692259988034	0.19973425215114518	0.19912485593515844	0.18355973666436293	0.20678076112231716	0.1646464154920876	0.23591679519409933	0.17774717191676043	0.28802023669132587	0.19772331189796916	0.24287177429464749	0.24287177429464749	0.24287177429464749	0.24287177429464749	0.24287177429464749	0.24287177429464749	0.24287177429464749	0.24287177429464749	0.24287177429464749	0.24287177429464749	0.24287177429464749	0.24287177429464749	0.24287177429464749	0.24287177429464749	0.24287177429464749	0.24287177429464749	0.24287177429464749	0.24287177429464749	0.24287177429464749	0.24287177429464749	0.24287177429464749	0.24287177429464749	0.24287177429464749
0.13218982845445687	0.12472983102815073	0.10774462584171249	0.11592836359965802	0.10751131608528715	0.10395725289481905	0.10422226719303444	0.11812740540148979	0.10507574529919078	0.10287372221979908	0.09619937053444845	0.12286417580940617	0.11392376642537612	0.1160108790575447	0.13573709297477332	0.07452732721133512	0.09493670016756235	0.11506890060040188	0.12693041434189908	0.15173123894682203	0.09832869636230736	0.09480602396058284	0.12194704858001036	0.1597919837936192	0.14086951618681479	0.14086951618681479	0.14086951618681479	0.14086951618681479	0.14086951618681479	0.14086951618681479	0.14086951618681479	0.14086951618681479	0.14086951618681479	0.14086951618681479	0.14086951618681479	0.14086951618681479	0.14086951618681479	0.14086951618681479	0.14086951618681479	0.14086951618681479	0.14086951618681479	0.14086951618681479	0.14086951618681479	0.14086951618681479	0.14086951618681479	0.14086951618681479	0.14086951618681479	0.14086951618681479	0.14086951618681479	0.14086951618681479
0.12774985357951948	0.11234999498092921	0.08216952688494585	0.11429663970037349	0.11949027498473729	0.10159687668679444	0.110078435380903	0.0924621324409113	0.10627550574084269	0.09393311983115911	0.08459729280959873	0.08284942592043044	0.11038374520297431	0.11555117100739791	0.07728902239123854	0.1017381959789071	0.11626257160578665	0.09143358091211667	0.10245448289901232	0.10333626357142886	0.13032235643860163	0.10455638665319343	0.09592431028714542	0.11863866260775666	0.10262328975266659	0.15905767510642171	0.13084048242954416	0.13084048242954416	0.13084048242954416	0.13084048242954416	0.13084048242954416	0.13084048242954416	0.13084048242954416	0.13084048242954416	0.13084048242954416	0.13084048242954416	0.13084048242954416	0.13084048242954416	0.13084048242954416	0.13084048242954416	0.13084048242954416	0.13084048242954416	0.13084048242954416	0.13084048242954416	0.13084048242954416	0.13084048242954416	0.13084048242954416	0.13084048242954416	0.13084048242954416	0.13084048242954416
0.1152679300708888	0.11626313924994382	0.07840740460453836	0.12126861831717917	0.08827650751890369	0.14735743162555537	0.09227361807388076	0.10694674112314013	0.10800847379433923	0.10721358194250198	0.09639977965253414	0.12641553175753126	0.16287860753396746	0.10297807795503487	0.11740828056962146	0.049635722611304854	0.15113415309061295	0.12124570133978399	0.07602767491090623	0.10151349089771554	0.12056537404918043	0.13069213467702753	0.07604346693238515	0.10336780080470633	0.10336780080470633	0.10336780080470633	0.10336780080470633	0.10336780080470633	0.10336780080470633	0.10336780080470633	0.10336780080470633	0.10336780080470633	0.10336780080470633	0.10336780080470633	0.10336780080470633	0.10336780080470633	0.10336780080470633	0.10336780080470633	0.10336780080470633	0.10336780080470633	0.10336780080470633	0.10336780080470633	0.10336780080470633	0.10336780080470633	0.10336780080470633	0.10336780080470633	0.10336780080470633	0.10336780080470633	0.10336780080470633	0.10336780080470633
0.10334412786561108	0.08313790684267315	0.07766262534064086	0.10828198039035858	0.0827944310427405	0.09154070601543642	0.08161832591235134	0.09395958771337522	0.08354705346548012	0.08786735345771181	0.08735827131033766	0.08104461673456244	0.09432618362642405	0.09132033990024718	0.08083186870651124	0.07479450588101964	0.08629298434560854	0.08605804798280685	0.07490017243457779	0.080950144889491	0.09183352705609919	0.0863918359727951	0.0863918359727951	0.0863918359727951	0.0863918359727951	0.0863918359727951	0.0863918359727951	0.0863918359727951	0.0863918359727951	0.0863918359727951	0.0863918359727951	0.0863918359727951	0.0863918359727951	0.0863918359727951	0.0863918359727951	0.0863918359727951	0.0863918359727951	0.0863918359727951	0.0863918359727951	0.0863918359727951	0.0863918359727951	0.0863918359727951	0.0863918359727951	0.0863918359727951	0.0863918359727951	0.0863918359727951	0.0863918359727951	0.0863918359727951	0.0863918359727951	0.0863918359727951
0.07582195449012144	0.07171022865730699	0.07184336075443695	0.07501079780701518	0.0895161920713375	0.08135374430206217	0.07532171801946227	0.07123370579791624	0.07724108491672524	0.08100799470138105	0.0790334368884336	0.0950461406323165	0.07860183779601208	0.07661771216757653	0.07222108594971759	0.07750835672259172	0.07418152474435835	0.07487718424897419	0.08033183159695173	0.07765144939762282	0.07161544511635207	0.07724123740576637	0.08427530232016053	0.06983923263182946	0.0730230187943084	0.09321994068608343	0.07077590623157276	0.0747409543288848	0.07305929702903724	0.07979692373056284	0.07101435285614402	0.06875213745162408	0.11682689839505307	0.09278951792333857	0.09278951792333857	0.09278951792333857	0.09278951792333857	0.09278951792333857	0.09278951792333857	0.09278951792333857	0.09278951792333857	0.09278951792333857	0.09278951792333857	0.09278951792333857	0.09278951792333857	0.09278951792333857	0.09278951792333857	0.09278951792333857	0.09278951792333857	0.09278951792333857
0.08007063588262489	0.0917155502939718	0.08977114263966719	0.08901067119013915	0.08738053046033656	0.07841439177252818	0.07992016024138278	0.08472271348195266	0.09215442162289827	0.08097915060232441	0.088170598790201	0.08408201949012963	0.09037618890106483	0.09287753884719219	0.089872591625315	0.09056342281549065	0.09382413546679169	0.09002536542243554	0.09162901803730232	0.10046755272771253	0.07615007004084441	0.09046006229958366	0.09340343759666596	0.09691615566055471	0.09997785574478077	0.09489472313015036	0.0802524725964889	0.09206263498385915	0.09518108680562984	0.0835520770176631	0.08753988459215967	0.10626130384100085	0.09329737036694087	0.09977933710397087	0.09977933710397087	0.09977933710397087	0.09977933710397087	0.09977933710397087	0.09977933710397087	0.09977933710397087	0.09977933710397087	0.09977933710397087	0.09977933710397087	0.09977933710397087	0.09977933710397087	0.09977933710397087	0.09977933710397087	0.09977933710397087	0.09977933710397087	0.09977933710397087
0.10303634087073493	0.09963692266301519	0.08634476613738781	0.09804432167923094	0.10018148320379369	0.10658565711452746	0.06403042504328987	0.10273772647305524	0.10928380875646812	0.08458011358422593	0.09830132405815444	0.09811656838438432	0.07694295699556981	0.11055268778612273	0.11357868071693732	0.09040903586354991	0.09624404519018097	0.09320874247911258	0.09280218058034478	0.09139777443803146	0.07826507966705176	0.08483142705254161	0.08483142705254161	0.08483142705254161	0.08483142705254161	0.08483142705254161	0.08483142705254161	0.08483142705254161	0.08483142705254161	0.08483142705254161	0.08483142705254161	0.08483142705254161	0.08483142705254161	0.08483142705254161	0.08483142705254161	0.08483142705254161	0.08483142705254161	0.08483142705254161	0.08483142705254161	0.08483142705254161	0.08483142705254161	0.08483142705254161	0.08483142705254161	0.08483142705254161	0.08483142705254161	0.08483142705254161	0.08483142705254161	0.08483142705254161	0.08483142705254161	0.08483142705254161
0.07932028620439974	0.07079184727297741	0.06996044533898116	0.08820816324036196	0.05776196330110419	0.06585371486570887	0.061507205160169415	0.06457442511625458	0.05882668701166997	0.058621868311505135	0.06477344896890014	0.06441264553329522	0.06866134101711767	0.05322155809396111	0.052312349220322824	0.050989708243465666	0.06561897003326692	0.055702991104327054	0.06616347571085236	0.054759099506750473	0.053964471217447955	0.08344479749301822	0.05107280194698012	0.06198110675958182	0.056526954353280964	0.056526954353280964	0.056526954353280964	0.056526954353280964	0.056526954353280964	0.056526954353280964	0.056526954353280964	0.056526954353280964	0.056526954353280964	0.056526954353280964	0.056526954353280964	0.056526954353280964	0.056526954353280964	0.056526954353280964	0.056526954353280964	0.056526954353280964	0.056526954353280964	0.056526954353280964	0.056526954353280964	0.056526954353280964	0.056526954353280964	0.056526954353280964	0.056526954353280964	0.056526954353280964	0.056526954353280964	0.056526954353280964
0.13726842956099408	0.11522040576109968	0.0999282026235252	0.0999726657565123	0.11068160548314765	0.11039522454220439	0.09212681836878649	0.1101557711048325	0.07738923601191373	0.09335590845159564	0.09854496572033512	0.07910241789550071	0.11731894890953816	0.12512643416629993	0.12215434499942046	0.10573397748180438	0.10565092223110206	0.09331178516454013	0.09823549823261891	0.08217019117442177	0.09640847882436274	0.10360296375274235	0.08951135553508659	0.09143546137904428	0.11186092787360155	0.1210797729588968	0.11647035041624917	0.11647035041624917	0.11647035041624917	0.11647035041624917	0.11647035041624917	0.11647035041624917	0.11647035041624917	0.11647035041624917	0.11647035041624917	0.11647035041624917	0.11647035041624917	0.11647035041624917	0.11647035041624917	0.11647035041624917	0.11647035041624917	0.11647035041624917	0.11647035041624917	0.11647035041624917	0.11647035041624917	0.11647035041624917	0.11647035041624917	0.11647035041624917	0.11647035041624917	0.11647035041624917
0.09216988180758007	0.07623775916604957	0.08504113874508523	0.06552748258094543	0.07695961224375365	0.06262924084094194	0.08173053416656437	0.08700150293387862	0.07252274044151152	0.07593104893111938	0.08081725940085012	0.09404185699918885	0.08045445861702925	0.08718708732162869	0.06436335640231977	0.07252684275608927	0.08007248659393801	0.09688446198722662	0.06918646549935868	0.08448962799279343	0.07683804674607606	0.07683804674607606	0.07683804674607606	0.07683804674607606	0.07683804674607606	0.07683804674607606	0.07683804674607606	0.07683804674607606	0.07683804674607606	0.07683804674607606	0.07683804674607606	0.07683804674607606	0.07683804674607606	0.07683804674607606	0.07683804674607606	0.07683804674607606	0.07683804674607606	0.07683804674607606	0.07683804674607606	0.07683804674607606	0.07683804674607606	0.07683804674607606	0.07683804674607606	0.07683804674607606	0.07683804674607606	0.07683804674607606	0.07683804674607606	0.07683804674607606	0.07683804674607606	0.07683804674607606
0.07314216549603815	0.07020202263985645	0.09239990183298413	0.06589989393749777	0.065803768043769	0.06290585979375625	0.06863701223159076	0.07364754646432291	0.07037330912268877	0.06777359420002083	0.05219762864170521	0.06743916695901901	0.07168481885232814	0.06057985134097785	0.08042602695280764	0.08798517795116616	0.08713941138134612	0.07086442858580333	0.06736711835487308	0.07895809734942204	0.07105601843970083	0.06450281349415145	0.06777941596692615	0.06777941596692615	0.06777941596692615	0.06777941596692615	0.06777941596692615	0.06777941596692615	0.06777941596692615	0.06777941596692615	0.06777941596692615	0.06777941596692615	0.06777941596692615	0.06777941596692615	0.06777941596692615	0.06777941596692615	0.06777941596692615	0.06777941596692615	0.06777941596692615	0.06777941596692615	0.06777941596692615	0.06777941596692615	0.06777941596692615	0.06777941596692615	0.06777941596692615	0.06777941596692615	0.06777941596692615	0.06777941596692615	0.06777941596692615	0.06777941596692615
0.16987129269940288	0.1375706590665483	0.11287755529274025	0.12415941152799824	0.13674805497939482	0.14831537435480247	0.09919802184807937	0.13462845667707202	0.1279590220995983	0.12863808279381117	0.11969628995973487	0.14404710085120462	0.14254272509094618	0.12372605544000727	0.13393902304210512	0.13636696697601686	0.13826668688091032	0.11690836273067291	0.12393153934016175	0.162721643824399	0.1433265915822804	0.1433265915822804	0.1433265915822804	0.1433265915822804	0.1433265915822804	0.1433265915822804	0.1433265915822804	0.1433265915822804	0.1433265915822804	0.1433265915822804	0.1433265915822804	0.1433265915822804	0.1433265915822804	0.1433265915822804	0.1433265915822804	0.1433265915822804	0.1433265915822804	0.1433265915822804	0.1433265915822804	0.1433265915822804	0.1433265915822804	0.1433265915822804	0.1433265915822804	0.1433265915822804	0.1433265915822804	0.1433265915822804	0.1433265915822804	0.1433265915822804	0.1433265915822804	0.1433265915822804
0.15611710820536312	0.12153006183665252	0.13768233829420184	0.141662655917057	0.1168872407960116	0.12533036446189752	0.14037530104873483	0.09581497384698812	0.11130328287652189	0.12231888829509063	0.1270933635933928	0.10113788783389746	0.1144531569859406	0.10738431601374261	0.1158880881408801	0.11879915077745368	0.15421957815448392	0.13158045970573728	0.130120448516543	0.13647383531073817	0.10250878616282376	0.1474648105572062	0.14461678844249523	0.14604079949985072	0.14604079949985072	0.14604079949985072	0.14604079949985072	0.14604079949985072	0.14604079949985072	0.14604079949985072	0.14604079949985072	0.14604079949985072	0.14604079949985072	0.14604079949985072	0.14604079949985072	0.14604079949985072	0.14604079949985072	0.14604079949985072	0.14604079949985072	0.14604079949985072	0.14604079949985072	0.14604079949985072	0.14604079949985072	0.14604079949985072	0.14604079949985072	0.14604079949985072	0.14604079949985072	0.14604079949985072	0.14604079949985072	0.14604079949985072
0.11721812786509296	0.10678304189552416	0.09642288975419964	0.10106843908777527	0.11751825384203216	0.11281539950288862	0.09306129569873617	0.09397209320150272	0.07710667371383112	0.1147028823665128	0.10644334836365635	0.07912578948219773	0.09458114682483455	0.0906872920965904	0.09195306507992258	0.09122342539910139	0.08619428047261916	0.12151462513137458	0.08528603165631417	0.10048907320813695	0.1052147764396597	0.09945214159679279	0.10233345901822624	0.10233345901822624	0.10233345901822624	0.10233345901822624	0.10233345901822624	0.10233345901822624	0.10233345901822624	0.10233345901822624	0.10233345901822624	0.10233345901822624	0.10233345901822624	0.10233345901822624	0.10233345901822624	0.10233345901822624	0.10233345901822624	0.10233345901822624	0.10233345901822624	0.10233345901822624	0.10233345901822624	0.10233345901822624	0.10233345901822624	0.10233345901822624	0.10233345901822624	0.10233345901822624	0.10233345901822624	0.10233345901822624	0.10233345901822624	0.10233345901822624
0.1168768142978008	0.10544188832879739	0.1118863199528478	0.12315377692332737	0.13679587539632418	0.1152272672488191	0.11777794482346204	0.1189551074663266	0.13698536117243063	0.12721679437832825	0.12064227320185555	0.1289214080332185	0.13238534830149506	0.11913999464534622	0.1490082747956249	0.11587897877046414	0.1301660303824857	0.11249445989521102	0.1356180435518667	0.1384247420185355	0.11444526781249474	0.11877488261911347	0.121961387381688	0.11496914270242675	0.1445813581094769	0.10867993359578117	0.11434741664545288	0.12223733930929591	0.1294135856474866	0.11581352819484153	0.1935323358113395	0.15467293200309054	0.15467293200309054	0.15467293200309054	0.15467293200309054	0.15467293200309054	0.15467293200309054	0.15467293200309054	0.15467293200309054	0.15467293200309054	0.15467293200309054	0.15467293200309054	0.15467293200309054	0.15467293200309054	0.15467293200309054	0.15467293200309054	0.15467293200309054	0.15467293200309054	0.15467293200309054	0.15467293200309054
0.08325982864957523	0.0933630837527673	0.07492237573479832	0.09929494840738684	0.09603907267069911	0.09747802197288986	0.10742033269698972	0.10723101550892584	0.09498387663173373	0.10133778405103992	0.08499913657946052	0.09163338370817375	0.11667574868527862	0.08568840370121467	0.10977157876482932	0.10041384215883077	0.08970802359552744	0.09161325311660207	0.08278607305721127	0.09119199331058972	0.09677816740415726	0.08788103499082923	0.10939452969848536	0.08722335757172911	0.07754954233130278	0.10100210178260938	0.09199620293022247	0.10013101787523773	0.07489292130774376	0.08376959238910432	0.09052786997453567	0.08714873118182001	0.08714873118182001	0.08714873118182001	0.08714873118182001	0.08714873118182001	0.08714873118182001	0.08714873118182001	0.08714873118182001	0.08714873118182001	0.08714873118182001	0.08714873118182001	0.08714873118182001	0.08714873118182001	0.08714873118182001	0.08714873118182001	0.08714873118182001	0.08714873118182001	0.08714873118182001	0.08714873118182001
0.15218502721971772	0.1365215285993416	0.11632936318481103	0.09611253646070915	0.13083018970734392	0.13134018438218414	0.13409892852447844	0.13687801533880328	0.13660580137461698	0.13926087555763142	0.13519908937231165	0.10487526409586388	0.11422609086656331	0.1472560290265537	0.14384588718772998	0.1209865891300845	0.15281487326994825	0.12336357711365274	0.1302168316919216	0.11549568304050313	0.12823662007638015	0.12186615155844165	0.12186615155844165	0.12186615155844165	0.12186615155844165	0.12186615155844165	0.12186615155844165	0.12186615155844165	0.12186615155844165	0.12186615155844165	0.12186615155844165	0.12186615155844165	0.12186615155844165	0.12186615155844165	0.12186615155844165	0.12186615155844165	0.12186615155844165	0.12186615155844165	0.12186615155844165	0.12186615155844165	0.12186615155844165	0.12186615155844165	0.12186615155844165	0.12186615155844165	0.12186615155844165	0.12186615155844165	0.12186615155844165	0.12186615155844165	0.12186615155844165	0.12186615155844165
0.0	0.6923297621416288	0.4828338001921537	0.7358776125725974	0.0	0.0	0.5136386908172891	0.5012826073083231	0.7001533381744028	0.5376047570099937	0.7412084526179872	0.0	0.0	0.6457398709740297	0.5013772602961122	0.5514669879810461	0.22974292208830951	0.0	0.7064663569263006	0.33534726038333335	0.0061424956460624566	0.1707448780146979	0.1707448780146979	0.1707448780146979	0.1707448780146979	0.1707448780146979	0.1707448780146979	0.1707448780146979	0.1707448780146979	0.1707448780146979	0.1707448780146979	0.1707448780146979	0.1707448780146979	0.1707448780146979	0.1707448780146979	0.1707448780146979	0.1707448780146979	0.1707448780146979	0.1707448780146979	0.1707448780146979	0.1707448780146979	0.1707448780146979	0.1707448780146979	0.1707448780146979	0.1707448780146979	0.1707448780146979	0.1707448780146979	0.1707448780146979	0.1707448780146979	0.1707448780146979
0.10327215162134606	0.09139828834361022	0.11226484792180258	0.08881857544608576	0.10248738970949527	0.12477080453836037	0.08583249512704527	0.10330684417922209	0.10501953215270383	0.10286608071474623	0.09756861263124378	0.08169799457063814	0.13485799114146452	0.10216885064285527	0.11157076164162713	0.12998519742412343	0.0917583726198282	0.10595020446885353	0.09075902504009496	0.08986379717496663	0.12713710739867162	0.09143415517657523	0.09237591909677087	0.10300841098759153	0.11151366531281406	0.11360048963272908	0.11712150511326619	0.10949444268150814	0.09627560612514663	0.10288502440332738	0.10288502440332738	0.10288502440332738	0.10288502440332738	0.10288502440332738	0.10288502440332738	0.10288502440332738	0.10288502440332738	0.10288502440332738	0.10288502440332738	0.10288502440332738	0.10288502440332738	0.10288502440332738	0.10288502440332738	0.10288502440332738	0.10288502440332738	0.10288502440332738	0.10288502440332738	0.10288502440332738	0.10288502440332738	0.10288502440332738
0.13409201268110274	0.09467442336371146	0.09755013499687318	0.0750585138924166	0.09863077094507207	0.09979540552163035	0.09796526878847128	0.08488056660193165	0.10490935823828965	0.09638160342869387	0.09868630149011158	0.1176851734254672	0.12179589222411921	0.10590781308773255	0.09746306063404825	0.10511174151043723	0.09182574190183113	0.10511386972608427	0.10382294950016731	0.08897617572401646	0.09717960528514846	0.11404630913128337	0.09361041464156335	0.12343887146423067	0.09942219271353903	0.08650960931995635	0.09955715393372636	0.10007928774978803	0.11100687081989238	0.0911010115138723	0.11132457414205678	0.07842779693789698	0.1157810420877051	0.10019445751629394	0.1128211913482541	0.10650782443227402	0.10650782443227402	0.10650782443227402	0.10650782443227402	0.10650782443227402	0.10650782443227402	0.10650782443227402	0.10650782443227402	0.10650782443227402	0.10650782443227402	0.10650782443227402	0.10650782443227402	0.10650782443227402	0.10650782443227402	0.10650782443227402
0.0706976291463092	0.06815443383192417	0.061482699259909256	0.07259264955233939	0.06926876437950324	0.0745777625060084	0.08203780399567319	0.06748489794000215	0.06513546174782686	0.07688479974777902	0.06683325526300112	0.07245062398815393	0.07237542182420727	0.06435328216716973	0.06537304048305181	0.08111050793504745	0.057660085946310065	0.09873648917550866	0.07135304989657071	0.08459362034047568	0.10857363285103745	0.08750837626612865	0.08154577537382018	0.0950126327712227	0.06490750493409458	0.08443098983374797	0.09597512024357731	0.07960530314022816	0.09090874088185666	0.08407397930924959	0.07506929929070581	0.0904740888618021	0.09869999897524977	0.08915765027746134	0.09860645982563057	0.07964579167579798	0.09096585586506722	0.07646717395484907	0.09680883318637121	0.07275633261973344	0.08478258290305232	0.08478258290305232	0.08478258290305232	0.08478258290305232	0.08478258290305232	0.08478258290305232	0.08478258290305232	0.08478258290305232	0.08478258290305232	0.08478258290305232
0.12241775200840857	0.089324573580525	0.10250941979588812	0.088622446946977	0.10527173257400115	0.07368576549501193	0.07582050367587477	0.10911906673500284	0.09295127459201552	0.11686687663179002	0.09838736701492658	0.08880058236563279	0.12265368075201229	0.08443169969571475	0.11629249313564574	0.09363867179580852	0.09614320427309397	0.08061172374646013	0.08111754108733052	0.10465067228678378	0.09937611190648944	0.1021429376743651	0.09773436675414747	0.09104361969989593	0.0903805444315253	0.0907120820657106	0.0907120820657106	0.0907120820657106	0.0907120820657106	0.0907120820657106	0.0907120820657106	0.0907120820657106	0.0907120820657106	0.0907120820657106	0.0907120820657106	0.0907120820657106	0.0907120820657106	0.0907120820657106	0.0907120820657106	0.0907120820657106	0.0907120820657106	0.0907120820657106	0.0907120820657106	0.0907120820657106	0.0907120820657106	0.0907120820657106	0.0907120820657106	0.0907120820657106	0.0907120820657106	0.0907120820657106
0.08296013707027304	0.08754283184542065	0.08386863690560017	0.08066917734209668	0.08929083827849216	0.07755179551859166	0.06968312117652087	0.08510291967740352	0.07495853039106375	0.06549998476694202	0.07618722722623004	0.07991937976532414	0.09133157727094544	0.07621329786963388	0.0890282196241155	0.08232989260541959	0.07756129122777247	0.07608218944424178	0.07379341066936872	0.09729275477415542	0.0902076590247659	0.06754886237942084	0.07478923402887924	0.07926073202452306	0.07152742620487706	0.07755375000645785	0.07408287684183823	0.05164131936431614	0.07678541047246902	0.0795839746161841	0.07273061578672496	0.07615729520145453	0.07615729520145453	0.07615729520145453	0.07615729520145453	0.07615729520145453	0.07615729520145453	0.07615729520145453	0.07615729520145453	0.07615729520145453	0.07615729520145453	0.07615729520145453	0.07615729520145453	0.07615729520145453	0.07615729520145453	0.07615729520145453	0.07615729520145453	0.07615729520145453	0.07615729520145453	0.07615729520145453
0.3773047555952953	0.21632720174783207	0.54437795894817	0.18975712057135116	0.2109010062313625	0.26352203867670765	0.33797508441757707	0.13912816387007512	0.3244908051784228	0.0901296397582107	0.0	0.1973266668324011	0.24589240912930213	0.2784169868509439	0.21743306407054158	0.24436173991112084	0.19665191743390958	0.37379752878424904	0.004065271843816618	0.21085298008894637	0.1765894714400381	0.08772960335811597	0.15616680864355195	0.0	0.0	0.13277576703353272	0.06638788351676636	0.06638788351676636	0.06638788351676636	0.06638788351676636	0.06638788351676636	0.06638788351676636	0.06638788351676636	0.06638788351676636	0.06638788351676636	0.06638788351676636	0.06638788351676636	0.06638788351676636	0.06638788351676636	0.06638788351676636	0.06638788351676636	0.06638788351676636	0.06638788351676636	0.06638788351676636	0.06638788351676636	0.06638788351676636	0.06638788351676636	0.06638788351676636	0.06638788351676636	0.06638788351676636
0.053637402356802755	0.05301254316873438	0.06872417528148854	0.0630126810872272	0.06152901035203069	0.07317269184719617	0.07204010486984237	0.06237366668833891	0.07696449110029034	0.06817059086343732	0.06630081026564356	0.07425325865902722	0.06263953024933902	0.05551040585038089	0.05524373991542488	0.060498453660818866	0.06831603864356564	0.0655827301277546	0.06459058955798493	0.05548322455513888	0.06469795091764594	0.07444631695751258	0.052109765531912274	0.06327804124471242	0.06327804124471242	0.06327804124471242	0.06327804124471242	0.06327804124471242	0.06327804124471242	0.06327804124471242	0.06327804124471242	0.06327804124471242	0.06327804124471242	0.06327804124471242	0.06327804124471242	0.06327804124471242	0.06327804124471242	0.06327804124471242	0.06327804124471242	0.06327804124471242	0.06327804124471242	0.06327804124471242	0.06327804124471242	0.06327804124471242	0.06327804124471242	0.06327804124471242	0.06327804124471242	0.06327804124471242	0.06327804124471242	0.06327804124471242
0.11323992381750662	0.1318314550418464	0.13247545499534824	0.1271550437909116	0.14789498424446135	0.12468604529672904	0.13634826753398513	0.1330431748775278	0.12583097848689062	0.14809624733810894	0.11478298250438691	0.13116821391324127	0.1462828512761003	0.1633085485827056	0.1425025041568519	0.1237861681064349	0.1249619877946835	0.11633219388021773	0.1446212211730706	0.12574956651280653	0.13595020482898437	0.15061097058927506	0.1385157968235525	0.14107989187429348	0.158759157674231	0.135968701094642	0.12282492993924142	0.11441355614753586	0.11912452929010425	0.14495071395312142	0.18654196743513668	0.16574634069412902	0.16574634069412902	0.16574634069412902	0.16574634069412902	0.16574634069412902	0.16574634069412902	0.16574634069412902	0.16574634069412902	0.16574634069412902	0.16574634069412902	0.16574634069412902	0.16574634069412902	0.16574634069412902	0.16574634069412902	0.16574634069412902	0.16574634069412902	0.16574634069412902	0.16574634069412902	0.16574634069412902
0.1658135563776576	0.24617983829839502	0.27975513256215434	0.139087890318653	0.26976070505399286	0.3145532957150241	0.249290194060334	0.2049826528712927	0.2954243689840099	0.25720075552346333	0.11855159761940554	0.4031262757053264	0.29166558230222256	0.28298351410581474	0.28349714420717614	0.28380415124163166	0.28625832803614765	0.3051289516589338	0.25388996013300874	0.2884771329636429	0.3549073610073942	0.3096091157567565	0.29334681605317997	0.30869121508232983	0.313485468583123	0.29969447137279337	0.33671493904813365	0.3037727564498868	0.28467751207558956	0.2865292026762572	0.25208693182934316	0.3778791335238923	0.2608900521546372	0.3925941011776882	0.444758103446484	0.25975685590968445	0.28180673678310464	0.2904320444222127	0.2861193906026587	0.2861193906026587	0.2861193906026587	0.2861193906026587	0.2861193906026587	0.2861193906026587	0.2861193906026587	0.2861193906026587	0.2861193906026587	0.2861193906026587	0.2861193906026587	0.2861193906026587
0.37558851649852704	0.2083074442253917	0.1270119800882117	0.22828026075079053	0.28792514835599625	0.23178505418844922	0.37224648790912684	0.3016157201801871	0.3123718453653324	0.18336492125181095	0.20806391852532144	0.25705070701642024	0.28376701598580495	0.24155992898608775	0.30908444659554885	0.22700781657234015	0.26129165310175095	0.25706671275307413	0.2781656986122668	0.28714189696971987	0.31188298731439695	0.2711020882025182	0.2685427340054904	0.3012872377763212	0.2911005424310745	0.2906859142674905	0.4735124127675526	0.23321293409472293	0.31778114901247906	0.29882978952882416	0.32001688457957794	0.27436813491861217	0.2847478219767658	0.25175353470144235	0.2553983224541809	0.3371858836378107	0.3500005009702674	0.3381671785999125	0.319942798751779	0.2641878079477757	0.3071178839277561	0.22835879728427538	0.26698217849485534	0.32674442904299283	0.29686330376892406	0.29686330376892406	0.29686330376892406	0.29686330376892406	0.29686330376892406	0.29686330376892406
0.06500025551757233	0.11431766250214537	0.10239522540167531	0.08674939527768828	0.08406294594344321	0.09966826490699936	0.0879558161703466	0.12490762517546619	0.07681626248028764	0.13132125613834086	0.08937158141896775	0.11202402295723858	0.11446278290596887	0.09196937817916785	0.10701494668122957	0.12171221962609094	0.10997496383424997	0.0976143739379744	0.11011759973566569	0.1041968185731755	0.1363707247891493	0.10207155731037962	0.1025942530437911	0.12466779199264703	0.09998814179544305	0.10654160739082358	0.13795080075128607	0.08555340337529768	0.12820378965275647	0.12139337419863536	0.13398927702422161	0.13560041727088312	0.1603099285976086	0.1360660141719762	0.0969253439364417	0.13402227457634122	0.1123219137818582	0.12706175414924725	0.1077366878562155	0.13005865197808744	0.11294597495941018	0.15788515795227998	0.15677149399240373	0.14940243349302443	0.1353455207922457	0.14237397714263508	0.14237397714263508	0.14237397714263508	0.14237397714263508	0.14237397714263508
0.21303371607388824	0.1263416206514967	0.16860345806524088	0.14459742005699944	0.16550134325883914	0.1537035121793698	0.16320410852357525	0.1442104697676707	0.13670243218938824	0.15521132509336835	0.13129993465356235	0.10044501493056088	0.17849631517475936	0.14233048271398685	0.17962342318733	0.13175460185441185	0.13724397212623066	0.1423138077185124	0.19448524310332163	0.1617152557621878	0.15328226051394075	0.1632865536345576	0.17788372233364896	0.2070361011387351	0.14555610209439657	0.1743229740307959	0.1289052073541004	0.1280414210860001	0.16435653022010527	0.16395401938590312	0.1993905033809471	0.1445540477904274	0.13896673878121027	0.16200797978048265	0.15189532630119834	0.13935281056314486	0.16285180884830838	0.14981457758687783	0.24109128693440032	0.19545293226063906	0.19545293226063906	0.19545293226063906	0.19545293226063906	0.19545293226063906	0.19545293226063906	0.19545293226063906	0.19545293226063906	0.19545293226063906	0.19545293226063906	0.19545293226063906
0.3071387649332141	0.19543855024060325	0.15057275659517616	0.31919608550284234	0.25578646659249654	0.26849117022012353	0.3229039706345111	0.33061148441377886	0.3427819552326764	0.33669671982322763	0.33669671982322763	0.33669671982322763	0.33669671982322763	0.33669671982322763	0.33669671982322763	0.33669671982322763	0.33669671982322763	0.33669671982322763	0.33669671982322763	0.33669671982322763	0.33669671982322763	0.33669671982322763	0.33669671982322763	0.33669671982322763	0.33669671982322763	0.33669671982322763	0.33669671982322763	0.33669671982322763	0.33669671982322763	0.33669671982322763	0.33669671982322763	0.33669671982322763	0.33669671982322763	0.33669671982322763	0.33669671982322763	0.33669671982322763	0.33669671982322763	0.33669671982322763	0.33669671982322763	0.33669671982322763	0.33669671982322763	0.33669671982322763	0.33669671982322763	0.33669671982322763	0.33669671982322763	0.33669671982322763	0.33669671982322763	0.33669671982322763	0.33669671982322763	0.33669671982322763
0.14668761405443811	0.0	0.0	0.0501112729487004	0.11001571054082854	0.004347457324948102	0.0814813152675957	0.004347457324948102	0.17979070431407906	0.13674782118418075	0.13500781156933672	0.12052816530865992	0.2192059637450576	0.33426355372023103	0.1580534681443692	0.11083586536473299	0.2104727658652636	0.17605562409442158	0.23701611143300666	0.13407627961659824	0.18554619552480245	0.18554619552480245	0.18554619552480245	0.18554619552480245	0.18554619552480245	0.18554619552480245	0.18554619552480245	0.18554619552480245	0.18554619552480245	0.18554619552480245	0.18554619552480245	0.18554619552480245	0.18554619552480245	0.18554619552480245	0.18554619552480245	0.18554619552480245	0.18554619552480245	0.18554619552480245	0.18554619552480245	0.18554619552480245	0.18554619552480245	0.18554619552480245	0.18554619552480245	0.18554619552480245	0.18554619552480245	0.18554619552480245	0.18554619552480245	0.18554619552480245	0.18554619552480245	0.18554619552480245
0.2852512881510581	0.17524150822864668	0.24376091111220427	0.3559218834473128	0.2970198408921242	0.3564299707631748	0.28482951189780176	0.28147105756174134	0.21723031660164524	0.23153275704373605	0.14023338940270502	0.34896720531679987	0.24092061503364354	0.23934110969808173	0.27205149223667807	0.3134641246290055	0.3028688696111367	0.24457252480600467	0.2795021336113018	0.3703632593186948	0.2534947826475163	0.2636833483673486	0.24440802631313618	0.29127895655088737	0.4548350443918848	0.37826823016685124	0.26266429722578827	0.22767096950447124	0.2682962309836851	0.3497752240712945	0.24214387256747635	0.36312126118641774	0.30263256687694706	0.30263256687694706	0.30263256687694706	0.30263256687694706	0.30263256687694706	0.30263256687694706	0.30263256687694706	0.30263256687694706	0.30263256687694706	0.30263256687694706	0.30263256687694706	0.30263256687694706	0.30263256687694706	0.30263256687694706	0.30263256687694706	0.30263256687694706	0.30263256687694706	0.30263256687694706
0.12745629177472642	0.15096800706540908	0.10697339585640818	0.1067320874022859	0.12255141453495992	0.12881538911456814	0.1148497716048987	0.11556514910429835	0.10965067718253182	0.12047000473590999	0.11631351206394543	0.11725212081436094	0.12704441292866983	0.12286367302224842	0.0764883262323601	0.10074674624895738	0.11191432331817074	0.10871930908553565	0.09292707397291887	0.12683600894822586	0.09097279788167749	0.143659921238523	0.12970091674026063	0.13668041898939182	0.13668041898939182	0.13668041898939182	0.13668041898939182	0.13668041898939182	0.13668041898939182	0.13668041898939182	0.13668041898939182	0.13668041898939182	0.13668041898939182	0.13668041898939182	0.13668041898939182	0.13668041898939182	0.13668041898939182	0.13668041898939182	0.13668041898939182	0.13668041898939182	0.13668041898939182	0.13668041898939182	0.13668041898939182	0.13668041898939182	0.13668041898939182	0.13668041898939182	0.13668041898939182	0.13668041898939182	0.13668041898939182	0.13668041898939182
0.19931620195626804	0.1786126361220425	0.218456489712573	0.14124732106876398	0.1115977305634808	0.24903875071290255	0.19295818163376036	0.16339557238514904	0.1502516210152579	0.15796096377081856	0.13332707646086348	0.14564402011584102	0.14564402011584102	0.14564402011584102	0.14564402011584102	0.14564402011584102	0.14564402011584102	0.14564402011584102	0.14564402011584102	0.14564402011584102	0.14564402011584102	0.14564402011584102	0.14564402011584102	0.14564402011584102	0.14564402011584102	0.14564402011584102	0.14564402011584102	0.14564402011584102	0.14564402011584102	0.14564402011584102	0.14564402011584102	0.14564402011584102	0.14564402011584102	0.14564402011584102	0.14564402011584102	0.14564402011584102	0.14564402011584102	0.14564402011584102	0.14564402011584102	0.14564402011584102	0.14564402011584102	0.14564402011584102	0.14564402011584102	0.14564402011584102	0.14564402011584102	0.14564402011584102	0.14564402011584102	0.14564402011584102	0.14564402011584102	0.14564402011584102
0.1543831409243677	0.10895121761604598	0.1157942901398618	0.11783702184615978	0.11316253859686111	0.11353752440476136	0.10334206940018066	0.10261044198620906	0.16477164045009404	0.08223981119551814	0.09812252784757361	0.1276671638745687	0.14026672000756019	0.11296026419578303	0.1318147514200158	0.1075512549882362	0.12385447947202763	0.10242838047981398	0.08734929396650538	0.13085096221868328	0.08357296416787652	0.1166681995657512	0.12528560252536428	0.08852929495886552	0.10917814785763447	0.11650088337123024	0.09124271452847943	0.11879261821225044	0.10501766637036494	0.10501766637036494	0.10501766637036494	0.10501766637036494	0.10501766637036494	0.10501766637036494	0.10501766637036494	0.10501766637036494	0.10501766637036494	0.10501766637036494	0.10501766637036494	0.10501766637036494	0.10501766637036494	0.10501766637036494	0.10501766637036494	0.10501766637036494	0.10501766637036494	0.10501766637036494	0.10501766637036494	0.10501766637036494	0.10501766637036494	0.10501766637036494
0.17422387566079367	0.20560970520725194	0.18605303928346012	0.23165181332775794	0.26816049815589715	0.25004888922380664	0.227126636111284	0.1862297800632295	0.23065316275817135	0.22654884474987436	0.2022752889619589	0.2227571459181558	0.25644545078922837	0.2262556708918611	0.17779010080012544	0.19497779904745263	0.21512098902586077	0.20927126451125283	0.18936555895677207	0.2011582255904127	0.26354324403514967	0.1684292900793912	0.22377088915979945	0.18320203531401175	0.17131469552331222	0.17630076013098753	0.17647544432112974	0.20485691214106294	0.22459886266338475	0.21491405571252778	0.1749061799214979	0.19148750287061148	0.1831968413960547	0.1831968413960547	0.1831968413960547	0.1831968413960547	0.1831968413960547	0.1831968413960547	0.1831968413960547	0.1831968413960547	0.1831968413960547	0.1831968413960547	0.1831968413960547	0.1831968413960547	0.1831968413960547	0.1831968413960547	0.1831968413960547	0.1831968413960547	0.1831968413960547	0.1831968413960547
0.07657206783912585	0.10092527196018815	0.14006162640037287	0.13403949215118113	0.14078547021624868	0.14687070748929804	0.192920257604868	0.14959262346291113	0.23879059891536056	0.10868533989647576	0.08115308616405036	0.13178411682568125	0.15258596488869472	0.13493628773489086	0.12847921709566504	0.110262661243942	0.10843682458162215	0.13404966855257983	0.15109575757463622	0.10255340823982521	0.1463734979976224	0.17526258339816791	0.17329384989258226	0.11327301656322812	0.17478027819050648	0.10943546050554732	0.12047137793185525	0.21964532554960997	0.23903210551243118	0.23436506396726664	0.21802771958711087	0.176800309228294	0.20034290779426536	0.14715572072608404	0.2739604074306358	0.29363968882948316	0.2838000481300595	0.2838000481300595	0.2838000481300595	0.2838000481300595	0.2838000481300595	0.2838000481300595	0.2838000481300595	0.2838000481300595	0.2838000481300595	0.2838000481300595	0.2838000481300595	0.2838000481300595	0.2838000481300595	0.2838000481300595
0.11297016023672315	0.1094998471859834	0.0877307183820043	0.09372499343431329	0.11094112141139396	0.08546639275188524	0.12680835911926117	0.14021164162995214	0.12480893186056473	0.09462684838436841	0.12416756130975536	0.10464936770614962	0.10408639753935245	0.12682149698620443	0.08973517871887716	0.11192229747363037	0.11816115940947676	0.10328629137927679	0.10105163339939843	0.0837527584042724	0.12040719764617874	0.10609905642236622	0.08147110984245598	0.11173231087174648	0.11261426995982472	0.08949579879206807	0.10502589327438734	0.08875698257732989	0.0866755605219304	0.09776649954734187	0.11115354567409597	0.10446002261071892	0.10446002261071892	0.10446002261071892	0.10446002261071892	0.10446002261071892	0.10446002261071892	0.10446002261071892	0.10446002261071892	0.10446002261071892	0.10446002261071892	0.10446002261071892	0.10446002261071892	0.10446002261071892	0.10446002261071892	0.10446002261071892	0.10446002261071892	0.10446002261071892	0.10446002261071892	0.10446002261071892
0.10982475798981986	0.15011775289853235	0.1428463032058273	0.13147490402994674	0.13276206617548808	0.13951026863011814	0.14505402513549975	0.1470554439812646	0.14508371585101792	0.1422565404813446	0.13917507614428692	0.1534090781172467	0.14245432913710557	0.12970163130765955	0.1471044385527586	0.15610314541406556	0.16000709731806226	0.12154522978258196	0.12625250539645091	0.13216098490646017	0.14672530186915492	0.11398709175690427	0.16961577769445796	0.08797038436627687	0.1395471305045731	0.13269823292707614	0.15348805424111003	0.13377011235594427	0.14154644373157638	0.1578104803879579	0.13918152566069356	0.16954482514938019	0.11411001848792349	0.14759078401030792	0.12973490387921358	0.13170638859888645	0.17035143389743965	0.15102891124816306	0.15102891124816306	0.15102891124816306	0.15102891124816306	0.15102891124816306	0.15102891124816306	0.15102891124816306	0.15102891124816306	0.15102891124816306	0.15102891124816306	0.15102891124816306	0.15102891124816306	0.15102891124816306
0.08671158379131012	0.054687489074252506	0.07767214559512038	0.07793457812964212	0.09300111002639391	0.06441060174646174	0.05610192717395279	0.0	0.28001076380810613	0.2791201987889707	0.20530990574435307	0.19337437446447575	0.22295192133684644	0.2516414437945826	0.2017209322828556	0.17051642680898518	0.20352759185568536	0.22479232597413348	0.2298728390245409	0.2362686736693959	0.25295789016857045	0.26394290316803604	0.19520675950684305	0.19220612855374355	0.13422291405433856	0.2314111492686817	0.17627454411102383	0.21716561831323047	0.2384236166926975	0.17458524908681786	0.21578280732159089	0.41363326951843415	0.31470803842001255	0.31470803842001255	0.31470803842001255	0.31470803842001255	0.31470803842001255	0.31470803842001255	0.31470803842001255	0.31470803842001255	0.31470803842001255	0.31470803842001255	0.31470803842001255	0.31470803842001255	0.31470803842001255	0.31470803842001255	0.31470803842001255	0.31470803842001255	0.31470803842001255	0.31470803842001255
0.1255393777216882	0.20113268098297926	0.15243217631501002	0.1089550452320767	0.08406652168842801	0.14766472224738636	0.1068847213822016	0.1068847213822016	0.15194179784088982	0.2058350102858707	0.13374752047256483	0.02635659157746526	0.14008984189606943	0.22539908552298146	0.0	0.024271394339219925	0.16455351738108154	0.0841076923601511	0.06859404190711102	0.12082088135268337	0.20064237659078724	0.10456546791816342	0.0971786192531107	0.09324362899612217	0.14008984189606943	0.1102438768490139	0.10694745024231386	0.10507070007680702	0.16385989653075428	0.1068847213822016	0.11763970398382596	0.11226221268301377	0.11226221268301377	0.11226221268301377	0.11226221268301377	0.11226221268301377	0.11226221268301377	0.11226221268301377	0.11226221268301377	0.11226221268301377	0.11226221268301377	0.11226221268301377	0.11226221268301377	0.11226221268301377	0.11226221268301377	0.11226221268301377	0.11226221268301377	0.11226221268301377	0.11226221268301377	0.11226221268301377
0.003930578808990234	0.052847428752883154	0.050275516491278684	0.08203074211699696	0.04417455589960472	0.05714826021750976	0.10419079563015685	0.10052745649784992	0.08553638936768591	0.0745358663330071	0.1325777587297036	0.09782675806440895	0.08820270981088037	0.11173190437962721	0.08609282539202172	0.07092061924066617	0.18799325992359014	0.18176686679288262	0.06984106903702764	0.08617968137343925	0.09738630034015151	0.12537134498514885	0.12364479192365435	0.1186606291636194	0.10233998474165029	0.14813443472216145	0.12948098000208227	0.1415702865837769	0.14594209644597114	0.16602843081536214	0.17809647667440234	0.1281404813160686	0.15718812308132085	0.10730402624877218	0.15141127684636904	0.16408007989896606	0.18772175550390555	0.18190332017240207	0.16506164497714773	0.11339143166129671	0.13922653831922224	0.13922653831922224	0.13922653831922224	0.13922653831922224	0.13922653831922224	0.13922653831922224	0.13922653831922224	0.13922653831922224	0.13922653831922224	0.13922653831922224
0.10953253731333218	0.11060452649494022	0.09722052828214611	0.08060298767250292	0.09854400599706852	0.10900126179541843	0.1093201569612402	0.07051500205558989	0.08243857459857766	0.09545559238336063	0.08193298981735789	0.08777183935532357	0.08177374121312027	0.10025373454324983	0.10368511016632427	0.1031479566114214	0.10057418513010039	0.10114657818882744	0.12581104958204514	0.12032762474703494	0.09506975392900092	0.09153711202140474	0.10303357543340948	0.09982478805923807	0.08487735221341115	0.10497930318446343	0.10495307801454934	0.10694715898057046	0.12237429192856066	0.0883759896674877	0.11946621243250614	0.094335936485067	0.09951817989343241	0.12980032187468385	0.11766403755803585	0.12373217971635986	0.12373217971635986	0.12373217971635986	0.12373217971635986	0.12373217971635986	0.12373217971635986	0.12373217971635986	0.12373217971635986	0.12373217971635986	0.12373217971635986	0.12373217971635986	0.12373217971635986	0.12373217971635986	0.12373217971635986	0.12373217971635986
0.1639947162782075	0.1642335682258804	0.1598491865933512	0.08219144072538297	0.16247120480830418	0.11559208738625756	0.16849886543786272	0.1475969503005131	0.14072737422162226	0.2103939474587128	0.09981873005281175	0.15414661033744922	0.12571699920980176	0.16849797656332047	0.22303754925514108	0.19970517028432494	0.11932490899019012	0.16608191732501648	0.20410486594631191	0.13694785188207056	0.17153039256918132	0.10140706732855062	0.11285355121773488	0.14928450694759815	0.12903203332737576	0.11537577761145112	0.19003503521780601	0.12230270816796095	0.2509152343790142	0.1260833459553587	0.18849929016718645	0.18849929016718645	0.18849929016718645	0.18849929016718645	0.18849929016718645	0.18849929016718645	0.18849929016718645	0.18849929016718645	0.18849929016718645	0.18849929016718645	0.18849929016718645	0.18849929016718645	0.18849929016718645	0.18849929016718645	0.18849929016718645	0.18849929016718645	0.18849929016718645	0.18849929016718645	0.18849929016718645	0.18849929016718645
0.3171451397948179	0.2548054156571181	0.2915722868746115	0.3662811325287482	0.3868566086608783	0.3091050828003333	0.35651881894351306	0.051080377949300274	0.3861352758508615	0.41452831711654375	0.27245387003517213	0.31964237020490305	0.3066736910458849	0.2059801130387307	0.2757928022813768	0.24943123623604035	0.5848639150796647	0.3819479691235197	0.31781796301872484	0.2826029455674191	0.2022335085056937	0.2804116938646991	0.31470238367635495	0.32565375044966083	0.1792379435741786	0.3852534567429423	0.4947583054953742	0.12612557797814092	0.011116460968526986	0.36385319159583274	0.18104897185860194	0.3038565149018964	0.2211554446515041	0.28266114753264293	0.3047146589170423	0.2936879032248427	0.2936879032248427	0.2936879032248427	0.2936879032248427	0.2936879032248427	0.2936879032248427	0.2936879032248427	0.2936879032248427	0.2936879032248427	0.2936879032248427	0.2936879032248427	0.2936879032248427	0.2936879032248427	0.2936879032248427	0.2936879032248427
0.1320949816886605	0.11984090024087199	0.11223709530395458	0.10623241363807945	0.11845589604348862	0.10457898541567634	0.12196071624413139	0.11559039525995163	0.10121017341125257	0.10906899002029166	0.12255579388141889	0.09429052336097529	0.10923099004048482	0.12109821293480143	0.11620456881362323	0.11916138463468878	0.09879946112959931	0.11454307805528871	0.10758680521423529	0.11130126672252828	0.10350739551358547	0.10236354931593818	0.12845258697963866	0.09891477391397868	0.1266463505994111	0.12072111954434009	0.11222288315155562	0.08901990387509541	0.1160739283635631	0.13174118055824893	0.09801097472873731	0.11594687549422564	0.10624305790287934	0.10614130500411988	0.11429228691562321	0.11021679595987154	0.11021679595987154	0.11021679595987154	0.11021679595987154	0.11021679595987154	0.11021679595987154	0.11021679595987154	0.11021679595987154	0.11021679595987154	0.11021679595987154	0.11021679595987154	0.11021679595987154	0.11021679595987154	0.11021679595987154	0.11021679595987154
0.11650470740612864	0.09991559466223447	0.13946497098271693	0.11286955206864253	0.11641652561971122	0.11052352857633473	0.11442911445504399	0.1201720884649707	0.10353754271853086	0.14143304747324964	0.12954028038705537	0.1672683711867423	0.11480393633805923	0.15097439470710497	0.1268116724418451	0.13513361988430447	0.1298906745569885	0.13589623369785475	0.12606576781370954	0.15644423029360063	0.10977212262777884	0.12433722042897813	0.12523762555752438	0.10185516756536137	0.12408455426627883	0.12184632450758459	0.14323042553729085	0.15173740854662526	0.13583631797256485	0.1396569155940638	0.12934706590407316	0.13450199074906846	0.13450199074906846	0.13450199074906846	0.13450199074906846	0.13450199074906846	0.13450199074906846	0.13450199074906846	0.13450199074906846	0.13450199074906846	0.13450199074906846	0.13450199074906846	0.13450199074906846	0.13450199074906846	0.13450199074906846	0.13450199074906846	0.13450199074906846	0.13450199074906846	0.13450199074906846	0.13450199074906846
0.08748667944943173	0.0791037422961998	0.09539882794157806	0.0790020680722624	0.1001470333204812	0.0844203699309553	0.07287073828926877	0.09567335033967143	0.06612292571786912	0.10484264636785252	0.09848966960920973	0.10355141402369773	0.08723422826926155	0.0924941999768611	0.09196245085804337	0.08529961636187994	0.09267202023793927	0.09614615275097375	0.08412254480092345	0.10197676404198107	0.08057870944388365	0.07726307175690297	0.06428598162272316	0.09110625808942992	0.10461319368759378	0.0866987694238219	0.0885671982949044	0.07611432693116578	0.10147203664575898	0.06925994842504073	0.07943998953744916	0.08457227547179184	0.0820061325046205	0.0820061325046205	0.0820061325046205	0.0820061325046205	0.0820061325046205	0.0820061325046205	0.0820061325046205	0.0820061325046205	0.0820061325046205	0.0820061325046205	0.0820061325046205	0.0820061325046205	0.0820061325046205	0.0820061325046205	0.0820061325046205	0.0820061325046205	0.0820061325046205	0.0820061325046205
0.04978510180566055	0.07635138380751551	0.06450160638091379	0.06720892014899682	0.06520590461179086	0.0748546271936137	0.08622874646775507	0.08542542144497732	0.09202090554896145	0.07865604071704271	0.09318438470431832	0.07585719637297064	0.09590098208547163	0.08941587674140561	0.10685169509470925	0.07928326057821812	0.09117277706103964	0.06906653166419151	0.10246633567940783	0.09934325582810231	0.07479543608692805	0.06961601767431755	0.09033475522084708	0.08577268503937369	0.07974855790269998	0.0726456336776957	0.10481186846607415	0.08872875107188494	0.08872875107188494	0.08872875107188494	0.08872875107188494	0.08872875107188494	0.08872875107188494	0.08872875107188494	0.08872875107188494	0.08872875107188494	0.08872875107188494	0.08872875107188494	0.08872875107188494	0.08872875107188494	0.08872875107188494	0.08872875107188494	0.08872875107188494	0.08872875107188494	0.08872875107188494	0.08872875107188494	0.08872875107188494	0.08872875107188494	0.08872875107188494	0.08872875107188494
0.07714282555488881	0.07022287489611412	0.07027738726812176	0.06529629806643729	0.07125996834205153	0.05459675296841668	0.06629373660835647	0.07797046202506268	0.06529031799180861	0.0746240298531422	0.07130815776243242	0.07080748350062739	0.06125624094652654	0.06234788011121381	0.08056666761574731	0.07197230705857455	0.07344856521301873	0.0764733407091415	0.08210944305052081	0.08899938158144559	0.07183398157240928	0.07054843343430389	0.08143122156224995	0.07152114485231927	0.06684636404208982	0.08084792836886004	0.07501690540357216	0.07965750236052406	0.06512943811068089	0.05903686012907817	0.06697513834211194	0.08283284739670556	0.07066627526022749	0.07926684953291249	0.07865459184552463	0.08466667758470618	0.0802818521836427	0.08136211131353338	0.07025160797565054	0.07929931692067914	0.06871466079733504	0.07555139646087844	0.0856192363059354	0.06145136674345059	0.07172929511396	0.07659656816456437	0.06796822963689382	0.0722823989007291	0.0722823989007291	0.0722823989007291
0.5667832308815574	0.029325760111179662	0.25578593507473313	0.2566635843144985	0.28133024669658413	0.2765898386093975	0.28694744240549575	0.003134287863999616	0.17273793433415432	0.27728516957180266	0.39014830582405197	0.47521143886923417	0.2813931645085353	0.22129868135340794	0.16088310606151837	0.37542172646483607	0.3009262411244946	0.029306609597549015	0.38166697340112987	0.27586618070650515	0.2041047259586716	0.34888915540005394	0.1727379343341543	0.4463482000757512	0.3354370535788566	0.21076669470698886	0.3702749020150595	0.4054064469767681	0.39022057815531724	0.2030694498015844	0.11708774356262394	0.2943929760414652	0.261956193586824	0.2781745848141446	0.2781745848141446	0.2781745848141446	0.2781745848141446	0.2781745848141446	0.2781745848141446	0.2781745848141446	0.2781745848141446	0.2781745848141446	0.2781745848141446	0.2781745848141446	0.2781745848141446	0.2781745848141446	0.2781745848141446	0.2781745848141446	0.2781745848141446	0.2781745848141446
0.16985160077493322	0.5039131351731231	0.0	0.0	0.0	0.2096154032910854	0.0	0.0	0.0	0.0	0.3751589818291135	0.5168781335087258	0.3142107137632294	0.4065157517485566	0.5144498716398441	0.20954683449532363	0.0	0.005844346690202818	0.726388317280693	0.3140876193778986	0.3142107137632294	0.005757546224125118	0.6796961117406494	0.7969937544133143	0.4065157517485566	0.4699560110767924	0.0011619489402309347	0.8334463773670228	0.11730402478716091	0.7431657074968803	0.0	0.879424410190848	0.439712205095424	0.439712205095424	0.439712205095424	0.439712205095424	0.439712205095424	0.439712205095424	0.439712205095424	0.439712205095424	0.439712205095424	0.439712205095424	0.439712205095424	0.439712205095424	0.439712205095424	0.439712205095424	0.439712205095424	0.439712205095424	0.439712205095424	0.439712205095424
0.04266307621757375	0.058531332404673876	0.07277944717647017	0.05322855843805273	0.05622041728958802	0.05598286256796414	0.05764474880458	0.06745083903219816	0.05663413192482447	0.06617057488924692	0.053687467671000105	0.0628893088566219	0.05368393954732469	0.05681435889485356	0.06531145549040972	0.05004657681146446	0.04429300876482853	0.0617409371435848	0.0668522513144894	0.055922985440370346	0.0539113478299169	0.05491716663514362	0.05491716663514362	0.05491716663514362	0.05491716663514362	0.05491716663514362	0.05491716663514362	0.05491716663514362	0.05491716663514362	0.05491716663514362	0.05491716663514362	0.05491716663514362	0.05491716663514362	0.05491716663514362	0.05491716663514362	0.05491716663514362	0.05491716663514362	0.05491716663514362	0.05491716663514362	0.05491716663514362	0.05491716663514362	0.05491716663514362	0.05491716663514362	0.05491716663514362	0.05491716663514362	0.05491716663514362	0.05491716663514362	0.05491716663514362	0.05491716663514362	0.05491716663514362
0.08385164346512024	0.0710600860877526	0.05879664986606012	0.05867065169020641	0.05961648333702086	0.06744976610517653	0.05142642120702786	0.06884786811240512	0.05727507871304039	0.06119733809506564	0.06928238327124232	0.0642519615714433	0.07005712894261434	0.057223708512748675	0.06574318713052439	0.07077627094848091	0.05658807851868179	0.057084073880340744	0.058946968775661905	0.061334078197445845	0.06003163684297921	0.060981991802377636	0.06050681432267842	0.06050681432267842	0.06050681432267842	0.06050681432267842	0.06050681432267842	0.06050681432267842	0.06050681432267842	0.06050681432267842	0.06050681432267842	0.06050681432267842	0.06050681432267842	0.06050681432267842	0.06050681432267842	0.06050681432267842	0.06050681432267842	0.06050681432267842	0.06050681432267842	0.06050681432267842	0.06050681432267842	0.06050681432267842	0.06050681432267842	0.06050681432267842	0.06050681432267842	0.06050681432267842	0.06050681432267842	0.06050681432267842	0.06050681432267842	0.06050681432267842
0.065613336390931	0.059485349148620914	0.0634163301750667	0.07218362720177918	0.07522061992195662	0.06407314088381316	0.07263333630594211	0.06970103312885273	0.06063286528805749	0.05245279102834056	0.056016245028865735	0.06540867606181916	0.08472170738750778	0.06747223031722462	0.06159529163662932	0.07238727817794034	0.0763686755231194	0.06681089618445527	0.052326749173413546	0.06332159659079618	0.069032731958736	0.06656719178460219	0.06779996187166909	0.06779996187166909	0.06779996187166909	0.06779996187166909	0.06779996187166909	0.06779996187166909	0.06779996187166909	0.06779996187166909	0.06779996187166909	0.06779996187166909	0.06779996187166909	0.06779996187166909	0.06779996187166909	0.06779996187166909	0.06779996187166909	0.06779996187166909	0.06779996187166909	0.06779996187166909	0.06779996187166909	0.06779996187166909	0.06779996187166909	0.06779996187166909	0.06779996187166909	0.06779996187166909	0.06779996187166909	0.06779996187166909	0.06779996187166909	0.06779996187166909
0.06757824449072304	0.056004425633251545	0.05255316800463474	0.06910321066341307	0.059439610882359384	0.051458528481286216	0.061559896831473365	0.07104800314388716	0.0580429574239813	0.047585378245626433	0.06912520596528614	0.055497147779502425	0.04932281202242734	0.06424485088204737	0.057459261546650674	0.06030205181280363	0.06023679824321729	0.055059074345456836	0.06655020484440774	0.0608046395949323	0.0608046395949323	0.0608046395949323	0.0608046395949323	0.0608046395949323	0.0608046395949323	0.0608046395949323	0.0608046395949323	0.0608046395949323	0.0608046395949323	0.0608046395949323	0.0608046395949323	0.0608046395949323	0.0608046395949323	0.0608046395949323	0.0608046395949323	0.0608046395949323	0.0608046395949323	0.0608046395949323	0.0608046395949323	0.0608046395949323	0.0608046395949323	0.0608046395949323	0.0608046395949323	0.0608046395949323	0.0608046395949323	0.0608046395949323	0.0608046395949323	0.0608046395949323	0.0608046395949323	0.0608046395949323
[truncated: 6 more columns]
