# Supplementary material for: Neuronal tuning aligns dynamically with object and texture manifolds across the visual hierarchy
Source: Nat Neurosci. 2026 Mar 10;29(4):864–75. doi: 10.1038/s41593-026-02207-1 (PMC13061647; doi:10.1038/s41593-026-02207-1)
Supplement: Supplementary file 6 — Average PSTH for each session and thread before or after optimization Fig. 5a. Response rate for each 10 ms time window in csv format to reproduce Fig. 5c. [file 41593_2026_2207_MOESM6_ESM.zip › Figure5C_src_normresp_wdw_170-180_BigGAN_mean.csv]

0	1	2	3	4	5	6	7	8	9	10	11	12	13	14	15	16	17	18	19	20	21	22	23	24	25	26	27	28	29	30	31	32	33	34	35	36	37	38	39	40	41	42	43	44	45	46	47	48	49
0.7479769158651881	0.7029543502936785	0.8518419274525645	0.6654425690666926	0.9742178439176259	0.9246253897994258	0.7670498337688705	0.9630947936157924	0.9120924867251269	0.9165576578512681	0.9661344370525581	1.047979533953856	0.8493892348004796	0.8763522532432354	0.9660166950029274	0.8188023877010651	0.8770177712452731	1.0538476433993902	0.8786323597122819	0.7701983213072952	0.8055862998916254	0.8356045642387012	0.8613006520146274	0.8261893250701138	1.0666944867471182	0.9207700141556238	0.886711304989805	0.8016587030909912	0.8404058546910177	0.8721527030864996	0.8524268388039543	0.7668212349762203	0.9146407417598711	1.0302986888599959	0.8747603905481357	0.9803389575857556	0.9258582532843466	0.7372623867968304	0.9037027129427591	0.8547751992060427	0.8822165986712377	1.0057571975323931	0.8943389878403395	0.9570059041168107	0.9617604125544508	0.8733936490619636	0.9619984445486937	0.9176960468053286	0.9176960468053286	0.9176960468053286
0.8262178436240725	0.8460893660772357	0.8917597023350696	0.8225873248608272	0.9538869013197785	0.810324417702723	1.009245775029873	0.8804760572715941	0.9167343689348171	0.977700302956865	0.9587322089402127	0.9728697313493099	1.1614968372798677	1.040876625357416	0.9254608941181656	0.9645909429168839	0.796928336753229	1.0186005223332752	0.8977769682878172	0.9003306606943755	0.9200256240040854	1.047972678212647	0.9918732632138129	1.056762540684436	0.9652745591903785	0.9552072427571431	1.0411088529350396	1.0871792849721627	0.9465326390546788	1.0591283053307128	0.8467873562162372	0.9279121740601519	1.1246381161576628	1.1047695087456464	1.0413382808416165	1.0730538947936314	1.0730538947936314	1.0730538947936314	1.0730538947936314	1.0730538947936314	1.0730538947936314	1.0730538947936314	1.0730538947936314	1.0730538947936314	1.0730538947936314	1.0730538947936314	1.0730538947936314	1.0730538947936314	1.0730538947936314	1.0730538947936314
0.32559967243901067	0.18665716350820397	0.4306390095350555	0.5099700026493346	0.5197273548888044	0.6722007113863765	0.3126737642173168	0.28921342340292616	0.3595194354143613	0.622801366527149	0.27717555414024003	0.55937584957181	0.5154925136573574	0.5616646372078212	0.4694900235247559	0.5166297074851971	0.5625786746987962	0.28112131900515636	0.44543800890715257	0.7034417009164068	0.4624090482440501	0.7532480517016367	0.407757489179973	0.7013052663951278	0.5358240219608909	0.43953266151741066	0.5107729020671862	0.40264235039147517	0.3670144390277556	0.6407505973960158	0.5893165175840871	0.5867694830803053	0.45519371406205617	0.5209815985711806	0.5209815985711806	0.5209815985711806	0.5209815985711806	0.5209815985711806	0.5209815985711806	0.5209815985711806	0.5209815985711806	0.5209815985711806	0.5209815985711806	0.5209815985711806	0.5209815985711806	0.5209815985711806	0.5209815985711806	0.5209815985711806	0.5209815985711806	0.5209815985711806
0.8331774920964214	0.8449649078603159	0.8732136897080106	1.0405426529393715	1.0767099167685474	0.9621685550235175	1.1337813754893686	1.0714976505782068	1.2815893973885841	0.9948480571805366	1.0738428948447312	1.105897595861658	1.1361936721687895	1.1751556232077642	1.0132977291752863	1.059684852187871	0.9510270396060487	0.9026721310805632	1.0730800266312759	1.0813624893486407	1.075500551358972	1.0889005158244427	0.8370424989219838	1.0024844928075423	0.8066508635396265	0.9758657961715532	0.8415842241634242	1.0322651030296104	0.7298534959249217	1.0839059872188372	1.0474859816633457	1.0244565728808934	0.9845731819620819	0.9411300826836917	1.009402105374555	1.015164808868071	1.0654548063044516	1.0510018904872584	1.058228348395855	1.058228348395855	1.058228348395855	1.058228348395855	1.058228348395855	1.058228348395855	1.058228348395855	1.058228348395855	1.058228348395855	1.058228348395855	1.058228348395855	1.058228348395855
0.7365431607342744	0.5982039102411052	0.47624535077404806	0.4731919585168667	0.7112266789466821	0.6013963672342608	0.6452834740764711	0.39812626293950115	0.4915424095216427	0.5245971988948177	0.6022812756655513	0.6945436037599203	0.5959921381477108	0.6418206919651823	0.5191961747387546	0.7057413529405487	0.7709225548399486	0.4344862831180979	0.7210140033740489	0.6960406558261805	0.6285369123731304	0.5752843479935789	0.5969825546101983	0.5246695841184661	0.5425048448066219	0.6892379745430471	0.7391897409774243	0.5036613622674176	0.5979239355134677	0.578609847609961	0.5882668915617143	0.5882668915617143	0.5882668915617143	0.5882668915617143	0.5882668915617143	0.5882668915617143	0.5882668915617143	0.5882668915617143	0.5882668915617143	0.5882668915617143	0.5882668915617143	0.5882668915617143	0.5882668915617143	0.5882668915617143	0.5882668915617143	0.5882668915617143	0.5882668915617143	0.5882668915617143	0.5882668915617143	0.5882668915617143
1.1385166527945019	0.8693174445216989	0.8778125881189516	0.7642072491141465	0.9997699013941793	0.7290866053112043	0.8421494611463406	0.68662724405686	0.7070172219893559	0.8831543427329072	1.0779789695954485	0.8529939008267753	0.772934537527032	1.0706094726034192	0.7677835693951818	0.7552861411311566	0.8257091710821117	0.8993995989705188	0.685877930278296	0.8462462106455995	0.9994882541169063	0.8577323342302019	1.0393071897846091	1.0471270736919482	0.6838128259132977	0.8421753334912008	0.9776394344387519	0.5851045983767168	0.7688040256584537	0.8499619481557491	1.0510469603888324	0.8289133554425137	1.0596133673243957	0.8245113765986526	1.137306193478153	1.088815854194023	0.6457155134235406	0.8201017328968088	0.9521545740289167	0.7084860016993448	0.8303202878641307	0.8303202878641307	0.8303202878641307	0.8303202878641307	0.8303202878641307	0.8303202878641307	0.8303202878641307	0.8303202878641307	0.8303202878641307	0.8303202878641307
0.9126934250699207	0.7446511166707057	0.9100605385420742	0.8432496650386709	1.0795983949409307	0.8213518984412415	0.9510880067731516	0.9063339746698843	0.9090751946227252	0.7695328777627645	0.9865384988679917	0.7648394370297014	0.9985230775367091	1.151087053949466	0.8931688890451163	0.5695377882105234	0.9037704092136177	0.9723586827137702	0.8881028647298149	1.0113502629635016	1.1605398449481006	0.8551347979875402	0.6943475300812916	1.1303670031126376	0.9712620704646622	0.5922758859360844	0.7817689782003733	0.7817689782003733	0.7817689782003733	0.7817689782003733	0.7817689782003733	0.7817689782003733	0.7817689782003733	0.7817689782003733	0.7817689782003733	0.7817689782003733	0.7817689782003733	0.7817689782003733	0.7817689782003733	0.7817689782003733	0.7817689782003733	0.7817689782003733	0.7817689782003733	0.7817689782003733	0.7817689782003733	0.7817689782003733	0.7817689782003733	0.7817689782003733	0.7817689782003733	0.7817689782003733
0.7299691212495251	0.7305491271733253	0.772851493068494	0.7153659164153519	0.8257792146581623	0.6428771199155265	0.7541839643919562	0.8238231960747474	0.9139726614477302	0.910082820332291	0.8925135307068097	0.8465431543553871	0.8384532287639397	0.8586745976499782	0.804017616188564	0.8177286897990643	0.9274187050543109	0.7211647105617736	0.9080603935356274	0.9658420184475448	0.9781139291412907	1.062582973961895	0.9901160349212224	0.9910861012291756	0.9255054036508653	0.8533982870037555	0.9352746977238243	0.8943364923637899	0.8943364923637899	0.8943364923637899	0.8943364923637899	0.8943364923637899	0.8943364923637899	0.8943364923637899	0.8943364923637899	0.8943364923637899	0.8943364923637899	0.8943364923637899	0.8943364923637899	0.8943364923637899	0.8943364923637899	0.8943364923637899	0.8943364923637899	0.8943364923637899	0.8943364923637899	0.8943364923637899	0.8943364923637899	0.8943364923637899	0.8943364923637899	0.8943364923637899
0.6051535515887634	0.7179392861206768	0.809267512669484	0.9509469540553442	0.9904824435562017	1.1235416761583699	0.8183575760563135	0.882825217573113	0.8728201719201336	1.0596331426730972	0.9945922822138975	1.0376532811095693	0.7633687800458048	1.1999171719979282	1.118307468925762	1.0205320944755654	0.8981235250652726	0.8703962072330437	1.1869732393628536	1.031207667274873	0.8860747661959871	0.9919438005383421	0.8603040910027695	0.9117960601472715	0.9398023223774065	1.0015238077809334	1.0204180578337114	1.003305361250654	1.1742230889414438	0.9741283368909107	1.0534693080488862	1.151586877306721	1.0290298924850412	0.9263334587055723	0.9776816755953067	0.9776816755953067	0.9776816755953067	0.9776816755953067	0.9776816755953067	0.9776816755953067	0.9776816755953067	0.9776816755953067	0.9776816755953067	0.9776816755953067	0.9776816755953067	0.9776816755953067	0.9776816755953067	0.9776816755953067	0.9776816755953067	0.9776816755953067
0.7900520702882013	0.28476393942289846	0.5467438180295537	0.4544413287468355	0.6491762262794596	0.8850522609862457	0.8245141482756168	0.7972229371201659	0.8520138819605436	0.9003617485678971	0.7677528745404611	0.9353228152006177	0.9526099152324001	0.8739172170643075	1.071466721395607	0.9242187198167651	1.1302378058964684	0.9080259201647958	0.7966566455566523	1.1176507759149932	0.6913047940205884	1.201513702924722	0.8685590565827144	1.048397706719512	1.0623560051122118	0.9277974917183438	1.0639341740576904	1.0187618259486153	0.9370825411046438	1.1133039937292477	1.0491515707889307	1.1254839572548274	1.1239330330739044	1.1247084951643658	1.1247084951643658	1.1247084951643658	1.1247084951643658	1.1247084951643658	1.1247084951643658	1.1247084951643658	1.1247084951643658	1.1247084951643658	1.1247084951643658	1.1247084951643658	1.1247084951643658	1.1247084951643658	1.1247084951643658	1.1247084951643658	1.1247084951643658	1.1247084951643658
0.8282632543588723	0.7237768932600882	0.8818932923468349	0.6843467519917549	0.7351884411184896	0.4722997988793365	0.61395219740762	0.5604053499524906	0.7160877783003697	0.8262994499892735	0.8444340420420723	0.8965806246256436	0.9563160219399767	1.0959790622602754	0.6730650586868446	0.9638931949813997	0.8881150496198671	0.8681443404072179	0.7127571254624921	0.8226390922055217	1.1072260564758063	0.9650357913593661	0.79219470058987	0.6604943010248828	0.9943017067525352	0.94584281881998	0.8399437594866457	0.6204087318682445	0.8534681055201266	0.7879650934411341	0.9051608640947615	0.8465629787679478	0.8465629787679478	0.8465629787679478	0.8465629787679478	0.8465629787679478	0.8465629787679478	0.8465629787679478	0.8465629787679478	0.8465629787679478	0.8465629787679478	0.8465629787679478	0.8465629787679478	0.8465629787679478	0.8465629787679478	0.8465629787679478	0.8465629787679478	0.8465629787679478	0.8465629787679478	0.8465629787679478
0.4312916364799769	0.4930340619199574	0.47707671536907453	0.49248027887815565	0.3875987940061562	0.4975395437552895	0.5007798255445691	0.504672646796126	0.7870390361372306	0.5116428434700406	0.6491995926878001	0.6423843739720828	0.62431723293681	0.7213147142054671	0.6128732280706959	0.7618898480560198	0.7361204606942932	0.7117948566969855	0.6887707155822398	0.7995876061952758	0.8184924173470022	0.7722367393950054	0.7553686218822461	1.0470638598422748	0.7952594555539081	0.889010892591231	1.0230492616559428	0.841362570285858	1.059234208624646	0.9040265615398081	0.9689973475792258	0.9365119545595171	0.9365119545595171	0.9365119545595171	0.9365119545595171	0.9365119545595171	0.9365119545595171	0.9365119545595171	0.9365119545595171	0.9365119545595171	0.9365119545595171	0.9365119545595171	0.9365119545595171	0.9365119545595171	0.9365119545595171	0.9365119545595171	0.9365119545595171	0.9365119545595171	0.9365119545595171	0.9365119545595171
0.8292035030930612	1.042178142179342	0.9910228024670202	0.9886214175823584	0.956149237892911	0.8497697667602677	0.8513896386372074	0.9441183161053152	0.8343272241583595	0.9332342927291587	1.0127563502197052	0.9507310796595022	1.0544278278351686	0.9824735555572828	0.9567135440762125	1.2433299900045887	1.0453284292013503	0.9954188625211138	0.9427641183140315	1.1073885314432452	1.003266699266034	0.8980560648288669	0.8289900579738971	0.8476445195700137	0.9545805665592245	0.9189576181401512	1.0752277603133993	0.8046407892385694	0.7896800691437342	0.9302681780841129	0.6275698766303677	0.7789190273572403	0.7789190273572403	0.7789190273572403	0.7789190273572403	0.7789190273572403	0.7789190273572403	0.7789190273572403	0.7789190273572403	0.7789190273572403	0.7789190273572403	0.7789190273572403	0.7789190273572403	0.7789190273572403	0.7789190273572403	0.7789190273572403	0.7789190273572403	0.7789190273572403	0.7789190273572403	0.7789190273572403
0.9559958614777536	1.0129589184753327	0.9188923508445455	0.7517596801418692	0.939406934216663	0.8520304487259235	0.8898161775625474	0.9109538532490645	0.9838054148606589	1.0185597017846753	0.7085371890591868	0.8646654711546865	0.9403258068076101	0.8907979789054989	0.9249029231689501	1.1060867121778306	1.1134156771373176	0.7619385977206424	0.9695474255626539	0.7290210256560179	0.7806865511659815	0.8971546697442401	0.8870409165759757	0.9265436205956568	1.0777407466853715	0.884554092671567	0.8644831123062852	1.0273229216502238	1.0380343484354428	0.9441338886458747	1.1914979584986989	1.064736046906362	1.1281170027025305	1.1281170027025305	1.1281170027025305	1.1281170027025305	1.1281170027025305	1.1281170027025305	1.1281170027025305	1.1281170027025305	1.1281170027025305	1.1281170027025305	1.1281170027025305	1.1281170027025305	1.1281170027025305	1.1281170027025305	1.1281170027025305	1.1281170027025305	1.1281170027025305	1.1281170027025305
0.5312593862811396	0.5285769219026383	0.5610262873080758	0.7202171932440163	0.8614832590181211	0.8073794960995768	0.5270271952985006	0.8043550457238502	0.819279025578503	0.9616500430733287	0.6916750016764589	0.64912468625793	0.9067642234758821	0.734104869843202	0.7738306307378121	1.0996985610007892	0.696543839745465	0.825474835123968	0.6411861676257452	0.8146381628659979	0.9213288615849775	0.8649845534543633	0.7949470606117383	0.8712400696945952	0.9035839355914415	0.8906291114255743	0.8558273207231802	0.9571432940961768	1.0501011931891748	0.8002108343339835	0.9251560137615792	0.9251560137615792	0.9251560137615792	0.9251560137615792	0.9251560137615792	0.9251560137615792	0.9251560137615792	0.9251560137615792	0.9251560137615792	0.9251560137615792	0.9251560137615792	0.9251560137615792	0.9251560137615792	0.9251560137615792	0.9251560137615792	0.9251560137615792	0.9251560137615792	0.9251560137615792	0.9251560137615792	0.9251560137615792
0.6507168663022715	0.5761172057831193	0.6102336686084311	0.6398934529661372	0.7684642084447024	0.7230482815221035	0.8766713040903936	1.029288519818833	0.808084135868396	0.6524994164623916	0.9462988030515327	0.6425236695020271	0.9733967298009808	1.0230445274717908	0.6804427902964835	0.8645049951089994	0.6274428027183961	0.883621998511061	0.8311875241847062	1.0345711218008302	0.9366920470932074	1.0166343896399372	0.9190499524385916	0.9678421710392643	0.9678421710392643	0.9678421710392643	0.9678421710392643	0.9678421710392643	0.9678421710392643	0.9678421710392643	0.9678421710392643	0.9678421710392643	0.9678421710392643	0.9678421710392643	0.9678421710392643	0.9678421710392643	0.9678421710392643	0.9678421710392643	0.9678421710392643	0.9678421710392643	0.9678421710392643	0.9678421710392643	0.9678421710392643	0.9678421710392643	0.9678421710392643	0.9678421710392643	0.9678421710392643	0.9678421710392643	0.9678421710392643	0.9678421710392643
0.6896580379926995	0.7712976523828948	0.6822958521623751	0.7549416012970805	0.7668900113630163	0.9381207290858755	0.6906655545551785	0.8900241913478785	0.7935512867158754	0.7212816236412126	0.9791772428706028	0.8086902264566886	0.9297897650838362	0.9710304915828362	1.0297866173616261	0.8083649813994714	0.9048070382451571	0.8060557312591674	0.9741450430878484	0.7197504446536375	0.6709590231480664	0.9377796974358873	0.8886516540515325	0.9132156757437099	0.9132156757437099	0.9132156757437099	0.9132156757437099	0.9132156757437099	0.9132156757437099	0.9132156757437099	0.9132156757437099	0.9132156757437099	0.9132156757437099	0.9132156757437099	0.9132156757437099	0.9132156757437099	0.9132156757437099	0.9132156757437099	0.9132156757437099	0.9132156757437099	0.9132156757437099	0.9132156757437099	0.9132156757437099	0.9132156757437099	0.9132156757437099	0.9132156757437099	0.9132156757437099	0.9132156757437099	0.9132156757437099	0.9132156757437099
0.7928069048932646	0.6193064244705462	1.0743847674086229	0.8456241145692572	0.6238192906742152	0.7258261394962139	1.004860728911452	0.7432532910351716	0.759807254153163	0.610056746441396	0.579826360839523	0.8033867530230154	0.6284617871938525	0.6400197090697836	0.879494205530914	0.8487162597874959	0.4681404402171295	0.7999412814316738	0.8155430080329723	0.8285057525750613	1.038186831675447	1.151639268054879	0.8371350997648804	1.0184368397352284	0.40532518520302163	0.8598715412994565	0.7064437498934149	0.9656258380311264	0.6665569833144942	0.3979674898457818	0.5322622365801379	0.5322622365801379	0.5322622365801379	0.5322622365801379	0.5322622365801379	0.5322622365801379	0.5322622365801379	0.5322622365801379	0.5322622365801379	0.5322622365801379	0.5322622365801379	0.5322622365801379	0.5322622365801379	0.5322622365801379	0.5322622365801379	0.5322622365801379	0.5322622365801379	0.5322622365801379	0.5322622365801379	0.5322622365801379
1.059883881639441	0.9846206323636322	1.0849956164130425	1.1982978536276172	0.9595646205651578	1.1876899130920562	1.1915972074256458	1.3524557054165536	1.1266721802059971	1.1364675649371936	0.9873156004045192	0.8910074822979636	1.0348074034383892	1.067666799895459	1.0138450425831713	0.8166345805850433	0.8921010158328976	1.039547944047318	0.8865524663692679	1.0174645882791262	1.0453351171484913	0.6798846639024033	0.8019447261722683	0.9641297443402218	1.061723993884907	0.9432489902418225	0.9841577375491549	0.876908179121682	0.9246881705335792	0.8158584694992892	1.030890168265342	0.8797189858291934	0.9553045770472677	0.9553045770472677	0.9553045770472677	0.9553045770472677	0.9553045770472677	0.9553045770472677	0.9553045770472677	0.9553045770472677	0.9553045770472677	0.9553045770472677	0.9553045770472677	0.9553045770472677	0.9553045770472677	0.9553045770472677	0.9553045770472677	0.9553045770472677	0.9553045770472677	0.9553045770472677
0.9381462266364329	0.8311191160017508	1.0713194489917326	0.8700550069830507	0.7821283903418225	0.6261192291428791	0.8415919392538201	0.9123641601556206	0.858016791797404	0.8121583895887419	0.8622615106355386	0.8171790962503093	0.7256794109616962	0.8457853264564791	0.883290174434613	0.7907731606671241	0.8623722978906875	0.8164353619459064	1.0224417721216152	0.7860018772631393	1.0015732951493475	0.9561408955967279	0.9657978806235002	0.9887862400179385	1.0819203188063693	0.7496260674334183	0.7295909958119122	0.998723831788401	1.0455258551042774	0.9132738839247354	0.982624091559958	0.893811551759473	0.9150499301582116	0.9399419524639736	0.7543787711772024	0.847160361820588	0.847160361820588	0.847160361820588	0.847160361820588	0.847160361820588	0.847160361820588	0.847160361820588	0.847160361820588	0.847160361820588	0.847160361820588	0.847160361820588	0.847160361820588	0.847160361820588	0.847160361820588	0.847160361820588
0.6392558623256381	0.7185679793311758	0.6470080534864388	0.5562392805141846	0.7408323703196968	0.6650563093198159	0.5285700744593954	0.6560967472194925	0.785884293310057	0.4643914468201966	0.47783854865186054	0.5475471198765944	0.567621324257771	0.44495601181261335	0.5526708584313502	0.5121136613517128	0.561037784024659	0.7237931355997237	0.5153936551714041	0.5295964141486869	0.5926630837434997	0.5444114558155693	0.4015412218010237	0.49985177272803766	0.4197251603023047	0.5911338378449296	0.5970667863302098	0.6482719621292333	0.6226693742297216	0.6226693742297216	0.6226693742297216	0.6226693742297216	0.6226693742297216	0.6226693742297216	0.6226693742297216	0.6226693742297216	0.6226693742297216	0.6226693742297216	0.6226693742297216	0.6226693742297216	0.6226693742297216	0.6226693742297216	0.6226693742297216	0.6226693742297216	0.6226693742297216	0.6226693742297216	0.6226693742297216	0.6226693742297216	0.6226693742297216	0.6226693742297216
0.2769308170439	0.26528665709960614	0.2482949921208577	0.05797443576386975	0.07760752532390366	0.182828146497738	0.40314094095179204	0.5122627250240408	0.38098928549047073	0.3877304017814596	0.6442058078609287	0.6467242672975664	0.2647854288131342	0.3981980924317341	0.4730324491505826	0.515492610438445	0.5316211376580391	0.06321986346340829	0.38244343505056816	0.43853269604341283	0.2774067666290648	0.35043381971592047	0.5052941735142168	0.27666520997411115	0.27761577450529756	0.15917439783089815	0.5743108292984778	0.41818251410551444	0.34636283629993225	0.38227267520272334	0.38227267520272334	0.38227267520272334	0.38227267520272334	0.38227267520272334	0.38227267520272334	0.38227267520272334	0.38227267520272334	0.38227267520272334	0.38227267520272334	0.38227267520272334	0.38227267520272334	0.38227267520272334	0.38227267520272334	0.38227267520272334	0.38227267520272334	0.38227267520272334	0.38227267520272334	0.38227267520272334	0.38227267520272334	0.38227267520272334
0.5398802591549179	0.6136878720846224	0.5514261684637469	0.9227466035412962	0.5892620022280711	0.6638167129743633	0.5773498339392229	0.7995017473768363	0.6340771146756707	0.6732168159854427	0.6843129171798988	0.759392100178227	0.6963935685850701	0.7012831514516958	0.7480318051403443	0.776051715021837	0.7525920474466014	0.6420637559426937	0.7763539631707818	0.6655825082066713	0.8395344963346322	0.7513822113583433	0.7045404367303216	0.5187469541394202	0.812183337018474	0.6354726013651142	0.723827969191794	0.723827969191794	0.723827969191794	0.723827969191794	0.723827969191794	0.723827969191794	0.723827969191794	0.723827969191794	0.723827969191794	0.723827969191794	0.723827969191794	0.723827969191794	0.723827969191794	0.723827969191794	0.723827969191794	0.723827969191794	0.723827969191794	0.723827969191794	0.723827969191794	0.723827969191794	0.723827969191794	0.723827969191794	0.723827969191794	0.723827969191794
0.6809508681571085	0.6125220762300817	0.6738255503928157	0.622947102277958	0.6668215579685596	0.6505317678941539	0.7004115432556393	0.6630420581302527	0.8343524189274544	0.5892491634543585	0.5571793640698514	0.6100249393606667	0.5980256755820897	0.6644383491742473	0.7135939799640508	0.7694995942336846	0.6986738167627558	0.6988986457782452	0.8937009647341723	0.7221462169633053	0.7908931816225194	0.6986429370829196	0.7447680593527195	0.7447680593527195	0.7447680593527195	0.7447680593527195	0.7447680593527195	0.7447680593527195	0.7447680593527195	0.7447680593527195	0.7447680593527195	0.7447680593527195	0.7447680593527195	0.7447680593527195	0.7447680593527195	0.7447680593527195	0.7447680593527195	0.7447680593527195	0.7447680593527195	0.7447680593527195	0.7447680593527195	0.7447680593527195	0.7447680593527195	0.7447680593527195	0.7447680593527195	0.7447680593527195	0.7447680593527195	0.7447680593527195	0.7447680593527195	0.7447680593527195
0.6372615826517515	0.6919544815286193	0.8379055238405582	0.8059023176520977	0.7331415876333213	0.8277672789347472	0.86054645476511	0.8640863519413454	0.8444633434798311	0.7808779559528053	1.0588442509813698	0.8058243290688324	0.8279618433573775	0.7930581186759628	0.8502510274954524	0.640145816530064	0.6983821690340394	0.8026080494199368	0.8388797501860494	0.7501411455750254	0.7603651896310216	0.7651409617308557	0.8594533063143502	0.8200053231271666	0.7586497367524044	0.8688841575316534	0.7990930447349455	0.8339886011332995	0.8339886011332995	0.8339886011332995	0.8339886011332995	0.8339886011332995	0.8339886011332995	0.8339886011332995	0.8339886011332995	0.8339886011332995	0.8339886011332995	0.8339886011332995	0.8339886011332995	0.8339886011332995	0.8339886011332995	0.8339886011332995	0.8339886011332995	0.8339886011332995	0.8339886011332995	0.8339886011332995	0.8339886011332995	0.8339886011332995	0.8339886011332995	0.8339886011332995
0.9970226237992771	1.1080272819603554	0.5715510740136248	0.7106140963679812	0.880173226845787	0.7980576941843615	0.7100285850279862	0.8525026027408222	0.6917510824469574	0.9896461919222171	0.8916726243217449	0.8520609192509847	0.5654895942550603	1.13740878228773	0.8396442429497937	0.8677003824957541	1.176694934951577	1.0939027764285216	0.826297150269294	1.053106588192699	1.3023579675573207	0.8753420009630384	1.3102467235397113	0.6870419964517672	0.9120157431554349	0.8501029037800764	0.94998794093297	1.032994833939624	0.5582004205787182	0.795597627259171	0.795597627259171	0.795597627259171	0.795597627259171	0.795597627259171	0.795597627259171	0.795597627259171	0.795597627259171	0.795597627259171	0.795597627259171	0.795597627259171	0.795597627259171	0.795597627259171	0.795597627259171	0.795597627259171	0.795597627259171	0.795597627259171	0.795597627259171	0.795597627259171	0.795597627259171	0.795597627259171
0.7946946813281721	0.97424872311359	0.7399712254359766	1.1493742634676358	0.8432812922786869	0.7067946008685196	0.779767341129488	0.8648984587074547	0.7805018796530214	0.8767491032016473	1.076020701830665	0.8796362166856135	0.8513027278009352	0.9168085279130028	0.9753541464982826	1.0271169384035925	1.2167893985405818	0.7385747393431956	0.9727869337259942	1.3565277529300614	1.0492717707794894	1.0128905850619276	0.8513357518207268	1.2057062224091168	0.7045138816896925	0.9745607317533959	0.8421960047414778	0.9341348009678734	1.028954590309952	0.8923354039608715	0.9231445137503671	0.8938412807728712	0.8064318454276468	1.2559772232371949	0.9343994501449303	1.0194729446308533	1.0091710534626426	0.8223813078219171	0.9157761806422798	0.9157761806422798	0.9157761806422798	0.9157761806422798	0.9157761806422798	0.9157761806422798	0.9157761806422798	0.9157761806422798	0.9157761806422798	0.9157761806422798	0.9157761806422798	0.9157761806422798
0.060774507565370055	0.03575818194682439	0.13530068719694985	0.09013900475116693	0.05687020979767187	0.15901043935465228	0.05155473225732408	0.0907243318815487	0.054907086697996405	0.05537740909280449	0.014874519449000834	0.038584272316414946	0.13098430002085393	0.0	0.04167301162079243	0.048223069780625676	0.07144180832474335	0.03416567285167499	0.023198980738168423	0.12973962243947415	0.17317077982369672	0.1463695902861338	0.07434245422775375	0.14709859823074203	0.037088774068348304	0.038584272493842865	0.09819642129322222	0.10177617484992496	0.06219531617407692	0.0	0.13645531787084308	0.05895716268499281	0.12315354843356134	0.09887202783264336	0.06038996567573735	0.0320342141565817	0.060508222700660315	0.10076745721098161	0.04208157288081751	0.06360836096853076	0.10362023664389383	0.34545843192478526	0.22453933428433956	0.22453933428433956	0.22453933428433956	0.22453933428433956	0.22453933428433956	0.22453933428433956	0.22453933428433956	0.22453933428433956
0.7226573768260433	0.6733237107480976	0.7380690790530681	0.7090165884484555	0.8508459142850036	0.7803681532581414	0.7857704466089707	0.8116939025387957	0.791658475940677	0.8511316836208768	0.8128142909571655	0.927492689474608	0.9431267034381494	1.0543004627061991	0.835101168831427	0.8247171583893075	1.050806858389458	0.9941636419409371	0.9840860138699798	0.9344727220114343	0.8395550403642382	0.9627060298360532	0.9865542057695574	0.9946541716491436	0.9591053552811405	0.8530852006270394	1.033112509958189	1.0859699598180448	1.0595412348881168	1.0595412348881168	1.0595412348881168	1.0595412348881168	1.0595412348881168	1.0595412348881168	1.0595412348881168	1.0595412348881168	1.0595412348881168	1.0595412348881168	1.0595412348881168	1.0595412348881168	1.0595412348881168	1.0595412348881168	1.0595412348881168	1.0595412348881168	1.0595412348881168	1.0595412348881168	1.0595412348881168	1.0595412348881168	1.0595412348881168	1.0595412348881168
0.9463637690509946	1.0249236661147776	0.9240436470271144	0.847334076138647	0.9527212242752167	1.3178509768268638	0.993049012736825	0.8809184445456607	1.0225277037302958	0.9461327200897262	0.9749093374369306	1.0218222244019965	0.9132985768453047	1.0758776245529997	0.8856851761964033	0.9930406301272542	0.7326782913081611	0.9722239325397785	0.9586419422663056	0.8674073407212834	0.9764388357185678	1.0590792250710297	0.9983570698997528	1.0609943920282283	1.061192608918405	1.0610935004733166	1.0610935004733166	1.0610935004733166	1.0610935004733166	1.0610935004733166	1.0610935004733166	1.0610935004733166	1.0610935004733166	1.0610935004733166	1.0610935004733166	1.0610935004733166	1.0610935004733166	1.0610935004733166	1.0610935004733166	1.0610935004733166	1.0610935004733166	1.0610935004733166	1.0610935004733166	1.0610935004733166	1.0610935004733166	1.0610935004733166	1.0610935004733166	1.0610935004733166	1.0610935004733166	1.0610935004733166
0.8386457917772836	0.7444049969208836	0.9501281839282415	0.8115077540419541	0.7818716273424223	0.8783330653152426	0.8650627347912425	0.8862696285520959	0.865462476634037	0.8896002932608633	0.8212865131728565	0.8805783578600043	0.9340553855714311	0.9351776593351308	0.910485079011908	0.8430181451337401	0.814301771385797	0.8929323884849474	0.9424901430934222	1.0045543458381934	0.877005209656027	0.9407797777471103	0.9407797777471103	0.9407797777471103	0.9407797777471103	0.9407797777471103	0.9407797777471103	0.9407797777471103	0.9407797777471103	0.9407797777471103	0.9407797777471103	0.9407797777471103	0.9407797777471103	0.9407797777471103	0.9407797777471103	0.9407797777471103	0.9407797777471103	0.9407797777471103	0.9407797777471103	0.9407797777471103	0.9407797777471103	0.9407797777471103	0.9407797777471103	0.9407797777471103	0.9407797777471103	0.9407797777471103	0.9407797777471103	0.9407797777471103	0.9407797777471103	0.9407797777471103
0.7964434990764174	0.5965857533910937	0.6442976608310911	0.8293375262215836	0.9802784943524947	0.8990277955651061	0.8683523016441886	0.9130078545181459	0.6808682730841159	0.7850699616356568	0.9122533612522143	0.8135421173629236	0.7289916667220032	0.6969603438393372	0.7515028376678358	0.8452785928412663	0.7442437617730502	0.871481566323696	0.875469778791783	0.6265245449694902	0.9665589060852691	0.9343372131113631	0.9106368444977376	0.9224870288045504	0.9224870288045504	0.9224870288045504	0.9224870288045504	0.9224870288045504	0.9224870288045504	0.9224870288045504	0.9224870288045504	0.9224870288045504	0.9224870288045504	0.9224870288045504	0.9224870288045504	0.9224870288045504	0.9224870288045504	0.9224870288045504	0.9224870288045504	0.9224870288045504	0.9224870288045504	0.9224870288045504	0.9224870288045504	0.9224870288045504	0.9224870288045504	0.9224870288045504	0.9224870288045504	0.9224870288045504	0.9224870288045504	0.9224870288045504
0.40959280997029474	0.6169612022893698	0.6455443963459898	0.5110507512110898	0.5301963157870916	0.413111003716699	0.4929013808114452	0.5347487770140945	0.5392447339845071	0.672480022138332	0.6276707804196319	0.42687008502781804	0.6873650517108428	0.6720441980233512	0.8653798802644612	0.6940026478483683	0.2723953820507944	0.5145306906189312	0.24153223497129228	0.3493159195061029	0.3087427354367607	0.3290293274714318	0.3290293274714318	0.3290293274714318	0.3290293274714318	0.3290293274714318	0.3290293274714318	0.3290293274714318	0.3290293274714318	0.3290293274714318	0.3290293274714318	0.3290293274714318	0.3290293274714318	0.3290293274714318	0.3290293274714318	0.3290293274714318	0.3290293274714318	0.3290293274714318	0.3290293274714318	0.3290293274714318	0.3290293274714318	0.3290293274714318	0.3290293274714318	0.3290293274714318	0.3290293274714318	0.3290293274714318	0.3290293274714318	0.3290293274714318	0.3290293274714318	0.3290293274714318
1.084674184200733	1.1978801921529216	0.8307719204908128	1.158517533303969	0.9748068479008761	1.1705636549777618	1.0108953708084258	0.9909653987544731	1.0396317622307267	1.0964798152541566	0.8595143545375574	0.9521415378316588	0.839729915372297	1.1763147446640232	1.1263726740064481	0.9896118741310499	1.059215406195931	1.0412231501429958	0.9672751990258944	0.9592437799865876	1.136988732022823	1.0743334931725832	1.1570729951476642	1.1940560817522798	1.0974550457783003	1.14575556376529	1.14575556376529	1.14575556376529	1.14575556376529	1.14575556376529	1.14575556376529	1.14575556376529	1.14575556376529	1.14575556376529	1.14575556376529	1.14575556376529	1.14575556376529	1.14575556376529	1.14575556376529	1.14575556376529	1.14575556376529	1.14575556376529	1.14575556376529	1.14575556376529	1.14575556376529	1.14575556376529	1.14575556376529	1.14575556376529	1.14575556376529	1.14575556376529
1.0266730890656854	0.7034904562869514	0.7315819580255992	1.1499027525707328	0.8943457498088052	0.7720510174388644	1.0373949665868176	0.9642715155873952	1.02270191576094	0.9609517583838806	0.6831256743528029	0.9165225706935236	1.0799492942708415	0.9210783361960264	0.8259563542801105	1.0495974110636859	0.8947794413867354	0.895358590231683	0.9702412904945696	0.810340728257869	0.8902910093762193	0.8902910093762193	0.8902910093762193	0.8902910093762193	0.8902910093762193	0.8902910093762193	0.8902910093762193	0.8902910093762193	0.8902910093762193	0.8902910093762193	0.8902910093762193	0.8902910093762193	0.8902910093762193	0.8902910093762193	0.8902910093762193	0.8902910093762193	0.8902910093762193	0.8902910093762193	0.8902910093762193	0.8902910093762193	0.8902910093762193	0.8902910093762193	0.8902910093762193	0.8902910093762193	0.8902910093762193	0.8902910093762193	0.8902910093762193	0.8902910093762193	0.8902910093762193	0.8902910093762193
0.5798549390996581	0.6415145651512022	0.5973705472186657	0.4616325711076743	0.5648983810969626	0.732032629922194	0.5206573577466703	0.5503890411544958	0.4292362161527407	0.5385902422716322	0.576358005625796	0.5606595996685153	0.59842057061207	0.6682878370190121	0.9070161189544165	0.756223728956975	0.6420987950262093	0.6986650081840834	0.6064073254055439	0.5614778338759076	0.533932513870069	0.5251851199528095	0.5295588169114392	0.5295588169114392	0.5295588169114392	0.5295588169114392	0.5295588169114392	0.5295588169114392	0.5295588169114392	0.5295588169114392	0.5295588169114392	0.5295588169114392	0.5295588169114392	0.5295588169114392	0.5295588169114392	0.5295588169114392	0.5295588169114392	0.5295588169114392	0.5295588169114392	0.5295588169114392	0.5295588169114392	0.5295588169114392	0.5295588169114392	0.5295588169114392	0.5295588169114392	0.5295588169114392	0.5295588169114392	0.5295588169114392	0.5295588169114392	0.5295588169114392
0.6645240784584258	0.6283163846606905	0.7656142649734643	0.6837518576565872	0.7594214286611961	0.8130697602972938	0.6826180295894735	0.6564745651758224	0.8770841919457956	0.8316993767390747	0.8628377803981047	0.7572458709014281	0.6689300597840732	0.8128301930113679	0.7569286321317141	0.8446003314483362	0.6621353471511022	0.7939902424242918	0.8922308667747767	0.8920386586804213	0.892134762727599	0.892134762727599	0.892134762727599	0.892134762727599	0.892134762727599	0.892134762727599	0.892134762727599	0.892134762727599	0.892134762727599	0.892134762727599	0.892134762727599	0.892134762727599	0.892134762727599	0.892134762727599	0.892134762727599	0.892134762727599	0.892134762727599	0.892134762727599	0.892134762727599	0.892134762727599	0.892134762727599	0.892134762727599	0.892134762727599	0.892134762727599	0.892134762727599	0.892134762727599	0.892134762727599	0.892134762727599	0.892134762727599	0.892134762727599
0.750021268183253	0.4404809893943156	0.45681597727811146	0.4407898230118519	0.6307865523723364	0.5317949872386596	0.520067642155035	0.9201271115352124	0.9407047293975688	0.633763076507629	0.8352282785343222	0.9748829940585862	0.597061495442763	0.8468607162513389	0.7583687511604679	0.7321832696833529	0.7094398063793613	0.5743666448163496	0.5861217258150148	0.6504510110482569	0.7020238116563361	0.9063269983718448	0.5038437113347148	0.585921919730444	0.5453692615430967	0.45983137231839627	0.792900946744583	0.5944343241803152	0.761548928533	0.658170911425145	0.8979149498097274	0.68367724450701	0.5630898100596964	0.7079389560048893	1.028554728984477	0.8682468424946832	0.8682468424946832	0.8682468424946832	0.8682468424946832	0.8682468424946832	0.8682468424946832	0.8682468424946832	0.8682468424946832	0.8682468424946832	0.8682468424946832	0.8682468424946832	0.8682468424946832	0.8682468424946832	0.8682468424946832	0.8682468424946832
0.8262891582980488	0.7149095235833727	0.544969804084484	0.6379211770854428	0.7699203631385918	0.74647628415318	0.7748230385513688	0.7139806178513916	0.8661918447272979	0.7791590779529989	0.7559682841408846	0.6015356186158255	0.7408230965398966	0.7940299197970954	0.7176620219714175	0.7981482115420291	0.7579051167567233	0.7579051167567233	0.7579051167567233	0.7579051167567233	0.7579051167567233	0.7579051167567233	0.7579051167567233	0.7579051167567233	0.7579051167567233	0.7579051167567233	0.7579051167567233	0.7579051167567233	0.7579051167567233	0.7579051167567233	0.7579051167567233	0.7579051167567233	0.7579051167567233	0.7579051167567233	0.7579051167567233	0.7579051167567233	0.7579051167567233	0.7579051167567233	0.7579051167567233	0.7579051167567233	0.7579051167567233	0.7579051167567233	0.7579051167567233	0.7579051167567233	0.7579051167567233	0.7579051167567233	0.7579051167567233	0.7579051167567233	0.7579051167567233	0.7579051167567233
0.5878741698479353	0.5434984416090933	0.6222148390291186	0.8700840488006725	0.7358404431960603	0.7275897601735524	0.7298240340837652	0.7145912549783059	0.7581862434330932	0.6886251705929249	0.5243311446032599	0.6985198921272507	0.7526303760213751	0.7004770577716267	0.7358399912959281	0.6622143675719321	0.6142370141603299	0.8722316354926809	0.6420723723290236	0.7266254720120933	0.5727362259576855	0.6427020812788902	0.5827509132908443	0.7266580095426746	0.6547044614167594	0.6547044614167594	0.6547044614167594	0.6547044614167594	0.6547044614167594	0.6547044614167594	0.6547044614167594	0.6547044614167594	0.6547044614167594	0.6547044614167594	0.6547044614167594	0.6547044614167594	0.6547044614167594	0.6547044614167594	0.6547044614167594	0.6547044614167594	0.6547044614167594	0.6547044614167594	0.6547044614167594	0.6547044614167594	0.6547044614167594	0.6547044614167594	0.6547044614167594	0.6547044614167594	0.6547044614167594	0.6547044614167594
0.8484323809478254	0.9485579526108143	0.873102274514464	0.9896115088102663	1.0456405972929743	0.9999555329387293	0.8085879148408386	0.832363990461674	0.8725874116938837	0.9842456958380181	0.954821322139786	1.1474614392939166	0.7240623892834919	1.2864404307702257	0.772028971070274	0.7654943367405066	1.005095446665838	0.9241320243006061	0.9646137354832219	0.9646137354832219	0.9646137354832219	0.9646137354832219	0.9646137354832219	0.9646137354832219	0.9646137354832219	0.9646137354832219	0.9646137354832219	0.9646137354832219	0.9646137354832219	0.9646137354832219	0.9646137354832219	0.9646137354832219	0.9646137354832219	0.9646137354832219	0.9646137354832219	0.9646137354832219	0.9646137354832219	0.9646137354832219	0.9646137354832219	0.9646137354832219	0.9646137354832219	0.9646137354832219	0.9646137354832219	0.9646137354832219	0.9646137354832219	0.9646137354832219	0.9646137354832219	0.9646137354832219	0.9646137354832219	0.9646137354832219
0.6142326000064121	0.5308696188259058	0.5278436894405125	0.5385313741280233	0.4321706526159078	0.36636506387316736	0.45851354396737104	0.6367463188610006	0.6876692517648724	0.6141199824749675	0.5717901094576129	0.6833020034959774	0.5971696207067725	0.5428469228947074	0.6616927229740749	0.6692342366692493	0.5630519381487282	0.6279559192664838	0.6435556863171595	0.7057472781192212	0.7829698713062259	0.7443585747127236	0.7443585747127236	0.7443585747127236	0.7443585747127236	0.7443585747127236	0.7443585747127236	0.7443585747127236	0.7443585747127236	0.7443585747127236	0.7443585747127236	0.7443585747127236	0.7443585747127236	0.7443585747127236	0.7443585747127236	0.7443585747127236	0.7443585747127236	0.7443585747127236	0.7443585747127236	0.7443585747127236	0.7443585747127236	0.7443585747127236	0.7443585747127236	0.7443585747127236	0.7443585747127236	0.7443585747127236	0.7443585747127236	0.7443585747127236	0.7443585747127236	0.7443585747127236
0.7606021627312218	0.6252343318162544	0.6438736336614529	0.6407936429792519	0.6844542940176741	0.6418688306755986	0.665457660554049	0.6767576006146161	0.65660885613522	0.6356649518342542	0.6461369039847371	0.6461369039847371	0.6461369039847371	0.6461369039847371	0.6461369039847371	0.6461369039847371	0.6461369039847371	0.6461369039847371	0.6461369039847371	0.6461369039847371	0.6461369039847371	0.6461369039847371	0.6461369039847371	0.6461369039847371	0.6461369039847371	0.6461369039847371	0.6461369039847371	0.6461369039847371	0.6461369039847371	0.6461369039847371	0.6461369039847371	0.6461369039847371	0.6461369039847371	0.6461369039847371	0.6461369039847371	0.6461369039847371	0.6461369039847371	0.6461369039847371	0.6461369039847371	0.6461369039847371	0.6461369039847371	0.6461369039847371	0.6461369039847371	0.6461369039847371	0.6461369039847371	0.6461369039847371	0.6461369039847371	0.6461369039847371	0.6461369039847371	0.6461369039847371
0.6689394336614002	0.653144073781186	0.6710903184465062	0.5005604760614244	0.41673835473371923	0.42882270975969833	0.5155374198386571	0.7119698986140066	0.6688564438266282	0.6363246586665277	0.6680315237359898	0.4973007970726607	0.7316071087797711	0.5035692321774039	0.6335337210091984	0.36031140392795385	0.5204968645102549	0.7934370428466632	0.6569669536784591	0.6569669536784591	0.6569669536784591	0.6569669536784591	0.6569669536784591	0.6569669536784591	0.6569669536784591	0.6569669536784591	0.6569669536784591	0.6569669536784591	0.6569669536784591	0.6569669536784591	0.6569669536784591	0.6569669536784591	0.6569669536784591	0.6569669536784591	0.6569669536784591	0.6569669536784591	0.6569669536784591	0.6569669536784591	0.6569669536784591	0.6569669536784591	0.6569669536784591	0.6569669536784591	0.6569669536784591	0.6569669536784591	0.6569669536784591	0.6569669536784591	0.6569669536784591	0.6569669536784591	0.6569669536784591	0.6569669536784591
0.689622067856899	0.47129289634998434	0.4981792584490348	0.9427707717436038	0.8070815898710474	0.4697140325573557	0.6575753358885185	0.7514067699306202	0.7745749739465176	1.0582849665965686	0.7677712912060308	0.403767821427104	0.7410447860697873	0.7291859811384219	0.7143510227281116	1.0979902893639	1.1676124311581944	0.8639306744627041	0.813320641997386	0.7639496181193939	0.9131307378194282	0.9752489822919675	0.9840434889470137	0.9257191865940244	1.4028645712947516	0.7621680566267081	0.7708577032808909	1.0749831779176156	1.051908242322623	0.6624249746159171	0.836454795186498	0.7494398849012076	0.7494398849012076	0.7494398849012076	0.7494398849012076	0.7494398849012076	0.7494398849012076	0.7494398849012076	0.7494398849012076	0.7494398849012076	0.7494398849012076	0.7494398849012076	0.7494398849012076	0.7494398849012076	0.7494398849012076	0.7494398849012076	0.7494398849012076	0.7494398849012076	0.7494398849012076	0.7494398849012076
0.7457914844847086	0.4707570060246657	0.4821484248777892	0.6297695825288023	0.48011595446480254	0.7164276252598594	0.4845497116915936	0.7318921519715211	0.6154781132100886	0.7254566358849391	0.5849738239305875	0.7078249875544422	0.5953443207479588	0.22880416767104877	0.5839409225982023	0.5625820383809087	0.48634237399216673	0.6566296119246793	0.4252303294298681	0.6025112576192211	0.48331909480800206	0.5884012212641871	0.6031225914813159	0.6759678633111019	0.6395452273962089	0.6395452273962089	0.6395452273962089	0.6395452273962089	0.6395452273962089	0.6395452273962089	0.6395452273962089	0.6395452273962089	0.6395452273962089	0.6395452273962089	0.6395452273962089	0.6395452273962089	0.6395452273962089	0.6395452273962089	0.6395452273962089	0.6395452273962089	0.6395452273962089	0.6395452273962089	0.6395452273962089	0.6395452273962089	0.6395452273962089	0.6395452273962089	0.6395452273962089	0.6395452273962089	0.6395452273962089	0.6395452273962089
0.9418130889551998	0.9697861064285359	0.8168069348195938	0.9822737415255484	0.893666336682382	0.9859162252992841	1.163932722736021	0.9547799344931959	1.0861757850516436	0.554550180712868	0.7934997941257759	0.6740249874193219	0.6740249874193219	0.6740249874193219	0.6740249874193219	0.6740249874193219	0.6740249874193219	0.6740249874193219	0.6740249874193219	0.6740249874193219	0.6740249874193219	0.6740249874193219	0.6740249874193219	0.6740249874193219	0.6740249874193219	0.6740249874193219	0.6740249874193219	0.6740249874193219	0.6740249874193219	0.6740249874193219	0.6740249874193219	0.6740249874193219	0.6740249874193219	0.6740249874193219	0.6740249874193219	0.6740249874193219	0.6740249874193219	0.6740249874193219	0.6740249874193219	0.6740249874193219	0.6740249874193219	0.6740249874193219	0.6740249874193219	0.6740249874193219	0.6740249874193219	0.6740249874193219	0.6740249874193219	0.6740249874193219	0.6740249874193219	0.6740249874193219
0.9587090843833984	0.9582447471125506	1.0925775197538867	0.6851118024678444	0.6347812608797357	0.9001292552743545	1.1281911093458112	0.785126884010085	0.8903879717704766	0.7635508718858283	0.6136418263782244	0.9244701081861859	0.9426099487264682	0.8108582343944611	0.8638965805572542	1.054143465293351	0.6381679678394767	0.9153235743319617	0.7767457710857193	0.7767457710857193	0.7767457710857193	0.7767457710857193	0.7767457710857193	0.7767457710857193	0.7767457710857193	0.7767457710857193	0.7767457710857193	0.7767457710857193	0.7767457710857193	0.7767457710857193	0.7767457710857193	0.7767457710857193	0.7767457710857193	0.7767457710857193	0.7767457710857193	0.7767457710857193	0.7767457710857193	0.7767457710857193	0.7767457710857193	0.7767457710857193	0.7767457710857193	0.7767457710857193	0.7767457710857193	0.7767457710857193	0.7767457710857193	0.7767457710857193	0.7767457710857193	0.7767457710857193	0.7767457710857193	0.7767457710857193
0.44530675460808083	0.5907131534281957	0.5690077746860697	0.562407638692745	0.6523830643624692	0.6556209859750742	0.428771540201585	0.5236899628813153	0.35343076125115347	0.47302646485670535	0.31492618351230006	0.5645350837299984	0.4307872849707318	0.6533367840392568	0.5163043573836337	0.5848205707114452	0.5848205707114452	0.5848205707114452	0.5848205707114452	0.5848205707114452	0.5848205707114452	0.5848205707114452	0.5848205707114452	0.5848205707114452	0.5848205707114452	0.5848205707114452	0.5848205707114452	0.5848205707114452	0.5848205707114452	0.5848205707114452	0.5848205707114452	0.5848205707114452	0.5848205707114452	0.5848205707114452	0.5848205707114452	0.5848205707114452	0.5848205707114452	0.5848205707114452	0.5848205707114452	0.5848205707114452	0.5848205707114452	0.5848205707114452	0.5848205707114452	0.5848205707114452	0.5848205707114452	0.5848205707114452	0.5848205707114452	0.5848205707114452	0.5848205707114452	0.5848205707114452
0.3112204412332992	0.36410079248468985	0.36899971773203843	0.26013334041501746	0.4460197772852599	0.39384137004674497	0.3583669737811958	0.2923313828347933	0.6670794006119496	0.15936760751198806	0.3566463655458777	0.210736772567486	0.22700972204852446	0.14882072622800815	0.23270301797483234	0.3893951649877678	0.33296611733550324	0.502522473926014	0.46420020925128835	0.3122382429018731	0.4626576296799323	0.4739195241293597	0.5220374338128118	0.4461613299369434	0.4031489905350585	0.5677255866782638	0.6723072542637983	0.5088723584617022	0.5905898063627503	0.5905898063627503	0.5905898063627503	0.5905898063627503	0.5905898063627503	0.5905898063627503	0.5905898063627503	0.5905898063627503	0.5905898063627503	0.5905898063627503	0.5905898063627503	0.5905898063627503	0.5905898063627503	0.5905898063627503	0.5905898063627503	0.5905898063627503	0.5905898063627503	0.5905898063627503	0.5905898063627503	0.5905898063627503	0.5905898063627503	0.5905898063627503
0.6985066020463679	0.7036061462556871	0.5464741470587237	0.6315777016007763	0.7305567118724071	0.5635875537270388	0.6062758888785813	0.5673422367362234	0.6877442253645655	0.5320928447024829	0.6681754242161911	0.7011879820289229	0.7657989966187262	0.6244254170917556	0.7642477143959092	0.7318626036687171	0.7148883829419492	0.6289932161630971	0.818612994771865	0.4731388913801518	0.7539330512796919	0.5946780012894515	0.7258659188296956	0.6602719600595736	0.6602719600595736	0.6602719600595736	0.6602719600595736	0.6602719600595736	0.6602719600595736	0.6602719600595736	0.6602719600595736	0.6602719600595736	0.6602719600595736	0.6602719600595736	0.6602719600595736	0.6602719600595736	0.6602719600595736	0.6602719600595736	0.6602719600595736	0.6602719600595736	0.6602719600595736	0.6602719600595736	0.6602719600595736	0.6602719600595736	0.6602719600595736	0.6602719600595736	0.6602719600595736	0.6602719600595736	0.6602719600595736	0.6602719600595736
0.7040889676471325	0.7331527975127986	0.7284710232283682	0.7628655122230287	0.6197189763360212	0.713433935974368	0.6459181791968323	0.6317378992119549	0.6568495773000289	0.9058662722706655	0.5546203786346673	0.4774257889724868	0.4861356047719317	0.6506892959100358	0.44709090599298323	0.804412691669313	0.6754746834799256	0.6138915733067063	0.7512445141339268	0.6790653433191196	0.6159858661837636	0.6475256047514416	0.6475256047514416	0.6475256047514416	0.6475256047514416	0.6475256047514416	0.6475256047514416	0.6475256047514416	0.6475256047514416	0.6475256047514416	0.6475256047514416	0.6475256047514416	0.6475256047514416	0.6475256047514416	0.6475256047514416	0.6475256047514416	0.6475256047514416	0.6475256047514416	0.6475256047514416	0.6475256047514416	0.6475256047514416	0.6475256047514416	0.6475256047514416	0.6475256047514416	0.6475256047514416	0.6475256047514416	0.6475256047514416	0.6475256047514416	0.6475256047514416	0.6475256047514416
0.5146788892539079	0.87382525838474	0.6747936074649958	0.7276949370848531	0.5387491714331104	0.48187101521009285	0.6754940997758168	0.5506782818093485	0.7498065103246087	0.6117080674828009	0.7929362941164462	0.8389918210305903	0.712539952000123	0.7446328910882117	0.39594296722012035	0.4560430583425474	0.5509694587922354	0.7032670640112603	0.6271182614017478	0.6271182614017478	0.6271182614017478	0.6271182614017478	0.6271182614017478	0.6271182614017478	0.6271182614017478	0.6271182614017478	0.6271182614017478	0.6271182614017478	0.6271182614017478	0.6271182614017478	0.6271182614017478	0.6271182614017478	0.6271182614017478	0.6271182614017478	0.6271182614017478	0.6271182614017478	0.6271182614017478	0.6271182614017478	0.6271182614017478	0.6271182614017478	0.6271182614017478	0.6271182614017478	0.6271182614017478	0.6271182614017478	0.6271182614017478	0.6271182614017478	0.6271182614017478	0.6271182614017478	0.6271182614017478	0.6271182614017478
0.7880998469901128	0.6867645286421216	0.8054046525510213	0.7000284477677933	0.5941923484058576	0.715602329445308	0.612467939946626	0.6036200087540501	0.821138368869128	0.827205993836602	0.7152520162888865	0.7819171577017117	0.802769654190888	0.7934071967783328	0.696453066229074	0.6813335879408817	0.8513922803821992	0.8387807529431808	0.6833609762493196	0.8415158934155857	0.7624384348324527	0.7624384348324527	0.7624384348324527	0.7624384348324527	0.7624384348324527	0.7624384348324527	0.7624384348324527	0.7624384348324527	0.7624384348324527	0.7624384348324527	0.7624384348324527	0.7624384348324527	0.7624384348324527	0.7624384348324527	0.7624384348324527	0.7624384348324527	0.7624384348324527	0.7624384348324527	0.7624384348324527	0.7624384348324527	0.7624384348324527	0.7624384348324527	0.7624384348324527	0.7624384348324527	0.7624384348324527	0.7624384348324527	0.7624384348324527	0.7624384348324527	0.7624384348324527	0.7624384348324527
0.36945085456737187	0.2458616690411274	0.23860776102870127	0.16678676674951318	0.12912730241365	0.2482976512908148	0.3527617725465889	0.41953658322558524	0.278045292085944	0.24408551876952936	0.7599772799310286	0.40967000552885224	0.4940579622789008	0.46527412839335325	0.5160357831012085	0.4037094628982657	0.4770608793234011	0.21574050849507423	0.9378607785985569	0.5494353105174827	0.7372851024759096	0.8522433188317892	1.1130554930197527	0.6182427863248656	0.7775065824622867	1.2311519265994482	0.8975534625295045	1.0116125547341728	1.0690295469254436	0.8872346876967852	0.8421197483504215	1.0048001003296376	1.1111657151240806	0.9904112993017482	0.7274197826845235	1.2183466053269933	0.8210143312017305	1.3076775310083013	0.9411899449992677	0.804904763414859	0.6993062913803731	0.752105527397616	0.752105527397616	0.752105527397616	0.752105527397616	0.752105527397616	0.752105527397616	0.752105527397616	0.752105527397616	0.752105527397616
0.2623811039270697	0.02458577090133984	0.0	0.3696667967224856	0.27092847228406725	0.10277593047593706	0.3413009275132433	0.10267963004210891	0.6701078727507727	0.1175953315462991	0.21832340166479336	0.2851449929071911	0.47469215988346186	0.8239078098202122	0.40013341511522243	0.7352301384166903	0.5417554033937098	0.6869891093913906	0.44089355146245274	0.9176357078379671	1.2400702775839438	1.2227272866376153	1.0972843283495273	0.7289594342853268	1.095882595596899	0.8684821060918442	0.8894663562362937	0.9480745673614053	1.0298535183120383	1.1444310344453545	0.8690830719302503	0.9270766765357455	0.9732911489014582	0.5443648247254897	1.27405066265162	1.1079606382664622	1.2750859533995027	0.8190587615402926	0.9188959754315915	0.6289072269066727	0.7257975018942078	0.8256353868530394	0.9897742946524699	0.8443304602400163	0.9089308662450691	0.8181836083506207	0.863557237297845	0.863557237297845	0.863557237297845	0.863557237297845
0.6857755698184023	0.8462020873227272	0.8236662377175611	0.9054583272718366	0.9762145996848082	0.9513927301042652	0.8237052911516276	1.0092949198282601	1.1028042044929647	0.9117382587297643	0.935161892926792	0.9391059055005742	1.0129142078647249	0.9709082617447056	1.0323904580333427	0.8747699888907098	0.9727996935247198	1.2164716622264284	0.9178194592929786	1.1184804853294714	0.9465163918721884	0.992910717150806	0.9433235523854553	1.0857608246001464	1.0744138467209772	0.8288969845558074	0.8776877987931303	1.0061280840452707	1.0926735236022234	0.9470727810690482	0.9313324785231996	1.1405141687371614	0.9770242690004947	0.9710771174577226	1.102501484359763	1.063894348990047	0.8924299182115148	1.1723568536309712	0.9608496093761979	1.1723338959590495	0.9788598907024973	1.0755968933307736	1.0755968933307736	1.0755968933307736	1.0755968933307736	1.0755968933307736	1.0755968933307736	1.0755968933307736	1.0755968933307736	1.0755968933307736
0.5372002054792346	0.46825083860584077	0.7611680028538	0.6557100492744726	0.575052191859321	0.7313434868082127	0.7001743769500177	0.7464665367900939	0.621979962469366	0.8798929541307212	0.7356181914464819	0.670519515363785	0.6283046998122184	0.9110850324831954	0.6396882317155312	0.6757699068897881	0.72161394351094	0.9298124798796022	0.637573257102158	0.791643980244746	0.7676754701253057	0.6943219176004952	0.6031407240142125	0.7436748933237596	0.72138063279803	0.7640757946730307	0.9816129449404843	1.0257245127547194	0.5933541367256442	0.6042774955269788	0.7165089120654948	0.6727727089210391	0.4427624665849528	0.6931625474855527	0.6995904009476906	0.7869016604891036	0.7644609815981871	0.7804321655821709	0.8083931332574206	0.7854421352482295	0.591052349052846	0.751569043241579	0.8283631006918744	0.7776069975203693	0.8246818075565431	0.7836766677733896	0.8041792376649664	0.8041792376649664	0.8041792376649664	0.8041792376649664
1.0357752062798244	0.9286564997579214	0.8529966367658419	0.8660057580208705	0.7014326414561556	1.0414773268633086	0.7533695904953391	1.0744125902243542	1.3601320620150708	0.8637678313682988	0.80870652905931	1.081229262016866	0.7111806729155942	0.9425399442330692	1.2901135383816094	1.1222993648225685	1.144324820047925	1.0824759542010884	0.9606021648415476	1.181797443931618	1.1369982439126918	1.473122563140964	1.1346381978474689	0.7588217390925144	1.195906208539903	0.7348514534306271	0.7362630124245444	0.9882302280660547	0.9410111355649559	0.8978674846945964	1.329231758740819	0.8897446903955498	1.0441830340362708	0.7333922690543683	1.0505871002165368	1.2257643075853628	1.4006747115034588	1.1634586461863765	1.2577278218024548	1.1446387785491918	1.2122944290214106	1.1104896636746098	0.9898328655192129	1.0501612645969114	1.0501612645969114	1.0501612645969114	1.0501612645969114	1.0501612645969114	1.0501612645969114	1.0501612645969114
0.641383994260652	0.8759374478917257	0.9331589509305775	0.8595446583237548	0.7375248048940798	0.786588595939738	1.0004385516284733	1.1022634561917435	0.8733989579810968	0.7201916354497143	0.7274256042750799	0.7062019740645932	0.7168137891698365	0.7168137891698365	0.7168137891698365	0.7168137891698365	0.7168137891698365	0.7168137891698365	0.7168137891698365	0.7168137891698365	0.7168137891698365	0.7168137891698365	0.7168137891698365	0.7168137891698365	0.7168137891698365	0.7168137891698365	0.7168137891698365	0.7168137891698365	0.7168137891698365	0.7168137891698365	0.7168137891698365	0.7168137891698365	0.7168137891698365	0.7168137891698365	0.7168137891698365	0.7168137891698365	0.7168137891698365	0.7168137891698365	0.7168137891698365	0.7168137891698365	0.7168137891698365	0.7168137891698365	0.7168137891698365	0.7168137891698365	0.7168137891698365	0.7168137891698365	0.7168137891698365	0.7168137891698365	0.7168137891698365	0.7168137891698365
1.0274721564553289	1.0098929965358843	0.995818605678249	0.7837127157575282	0.896803997096173	0.635727869317229	0.760575500207929	0.6235272626574369	0.6460819530418113	0.8793913731783355	1.0744831179803087	0.8957277046163273	0.8347921777365163	0.8625865712669889	1.04458554942356	0.5677859070353084	0.7590746063353826	0.689111254434531	0.5188567636505422	0.7206090913744774	0.8187054408097284	0.9648117497460542	0.6260474322068199	0.6810401380483774	0.8826146508040463	1.02365908468336	0.9307044584911878	0.8350000194197827	0.7649051267403679	0.764940792829953	1.1526882487363372	0.7471262545073545	0.8957970177095578	0.621186956609742	0.6501934719236763	0.7465330706756294	0.8444383224113199	0.883865893022071	0.9041842369844694	0.8934624537556105	0.7495706197932382	0.8215165367744244	0.8215165367744244	0.8215165367744244	0.8215165367744244	0.8215165367744244	0.8215165367744244	0.8215165367744244	0.8215165367744244	0.8215165367744244
0.7659410915521899	0.7237341241629072	0.823887827675148	0.6882807187301807	0.7721996773116487	0.6806155625774039	0.8436313235040142	0.820792430691618	0.7732362902264589	0.7313608912613884	0.753531344974318	0.8135444784611032	0.6942585724921263	0.750950863392872	0.9851178536775558	0.8751214949054352	0.7341606475906173	0.8498685564255994	0.9632981527945907	0.8482346487987272	0.9280725822663222	0.9306677651359735	0.9031657923300644	0.8530340082471275	0.9362023982202151	0.8890576403238178	0.8721077849734529	0.9550238026281673	0.8572781896136121	0.9559925497156502	1.0897159977224349	0.9259093776034467	1.0568624847638646	0.8723206958266025	0.9967706086904523	0.8393870939023018	1.1215721770685687	0.9298144537472118	0.9768020947558497	0.9580285113196623	0.8096914250625344	0.8616702601148372	0.9832559477676437	1.046708452706711	0.8380509108945193	0.9423796818006152	0.9423796818006152	0.9423796818006152	0.9423796818006152	0.9423796818006152
0.009853986061619406	0.1257522339187961	0.0	0.0	0.0006365995858156985	0.0	0.0	0.0	0.23362847179382742	0.09378503077511668	0.003790999417588278	0.2574758594328798	0.0	0.0	0.0006365995858156985	0.0	0.5515844261574571	0.24732819685421478	0.2227187015113202	0.52831266351525	0.0	0.28635319627384265	0.0	0.27608002557715117	0.09378503077511668	0.0	0.0	0.1148424636362889	0.0	0.0	0.0	0.0	0.0	0.0	0.2227187015113202	0.1257522339187961	0.0	0.0	0.27608002557715117	0.14435640006306744	0.010909770282507199	0.5149517188657596	0.17530172684960996	0.2227187015113202	0.27671662516296686	0.24971766333714351	0.24971766333714351	0.24971766333714351	0.24971766333714351	0.24971766333714351
0.6034147689096612	0.5304120161990975	0.6127111234824788	0.34990021990784914	0.7870993825408502	0.7435403659679497	0.6578885651211047	0.5184805043286762	0.7783177093600617	0.7067814914472605	0.42083380001287396	0.5308399300309374	0.7259963283618897	0.9422230462076066	0.5903361848844698	0.663247021537496	0.8861493351521332	0.850666484661298	0.8512824343273546	0.7952454055419258	0.8739179998614317	0.8851764616844325	0.9036794237209047	0.7328071291252178	0.7298186754556509	1.1413360706295719	0.6898838977572138	0.7243791889148491	0.8609526073070339	0.38406934806770093	0.5892191774835989	0.7171742177095289	0.6149446090328058	0.8670139201430768	0.7925391094635003	0.805751934278623	1.0109608833348285	0.7248619722302452	1.3652512065013245	1.2158346405481932	0.6387089862333515	0.9023495746216342	0.9711651935046545	0.9367573840631443	0.9367573840631443	0.9367573840631443	0.9367573840631443	0.9367573840631443	0.9367573840631443	0.9367573840631443
0.9024803757529586	1.043695482453076	0.9405215317626547	1.0709471752322304	1.0223998776683556	1.0995144280136717	1.0874473672973568	1.2146849423802226	1.064738261178211	1.0564861486892771	1.1756459702096316	1.095023503669405	1.142080838366865	1.1819067702740043	0.9519363973090879	1.1196779014470402	1.3218470999984608	1.1359928403867872	0.9481854161776665	1.0635790027651388	1.0929153467746704	0.9815460050793661	1.2127918566244267	1.1650156856123808	1.1386337715775736	1.0656294385930267	0.906317850586527	1.2553652039659169	1.1547560062808004	1.4079701512566647	1.112748038579409	1.3152243819539742	1.3186933777676821	1.2262813902635226	1.118467814707564	1.2780330389849346	1.1355263758676046	1.1618361956491008	0.9237300037899825	1.130080340069225	1.0269051719296036	1.0269051719296036	1.0269051719296036	1.0269051719296036	1.0269051719296036	1.0269051719296036	1.0269051719296036	1.0269051719296036	1.0269051719296036	1.0269051719296036
0.5898164950364195	0.608742598356439	0.6456389258599059	0.6895905012329394	0.38700175798656605	0.6542994784218417	0.5198067761004798	0.8598585632742418	0.6397002420368215	0.818446434788844	0.7789478123929005	0.6874701702764102	0.7627748121039065	0.6585696082219261	1.0517256642003543	0.7755326666691755	1.1057254425246295	1.0125854602622075	0.900296626535724	0.9512150302731961	0.7513692041445678	1.0002163462006983	1.058824561857443	0.7999577167735924	1.2112572185543282	1.1404577814472039	0.973649464821844	0.8038344600722505	1.0669617928016861	0.9015344647960346	1.0640645296436988	0.700512018008169	0.7576407339597545	0.8608753611480674	1.112069135169051	1.2071653834862048	0.8582198255369834	1.3927386519683753	0.7405607847476648	1.0548942486928337	1.2872737647439376	1.1710840067183856	1.1710840067183856	1.1710840067183856	1.1710840067183856	1.1710840067183856	1.1710840067183856	1.1710840067183856	1.1710840067183856	1.1710840067183856
0.5495820931593247	0.5614299571056618	0.5029198594488011	0.5838926084763331	0.4064904209521598	0.49117745925148343	0.4496482810531704	0.5491717587907996	0.6355426928973197	0.620640399036817	0.5140754324935641	0.6494429896865119	0.522216584127169	0.742679576295912	0.6865129508440109	0.6037755428793231	0.7581574074625231	0.6654176460070941	0.8648757975205944	0.8355746476114351	0.7411759535877026	0.737651106546277	0.7815963727303876	0.7966070182143365	0.8335050285487087	0.7041887238491841	0.8976040090336758	0.8310213074436169	0.8451540451988905	1.1158106743270457	0.777289727791614	0.8573649360941781	1.0085542811472146	0.961639842133356	0.7902182957584238	0.7475612440920225	0.9493749841600012	0.9263790186528622	0.7986745001335103	1.136333784042613	0.8937164024935793	0.7150192804933356	0.8049850059740521	0.9749330163195487	0.9723021025783851	0.7977654717373022	0.9427720450692804	0.9392215071548251	0.7436128091907868	0.8965040872490534
0.2929351799963711	0.05453899701722567	0.0005402040102786458	0.12303778013348096	1.0111345326290262	0.3928303392189474	0.6870387167285467	0.337768810633418	0.19167080513140472	0.43252710257436544	0.9464830173932445	0.7115951139953145	0.5416050966088168	0.8098455489618439	0.5264359306751107	0.3803326562679947	1.3321373577883224	1.183873746500548	1.0042783095912915	0.922630339909171	0.43756655189323224	0.2527908341066001	1.6601374611985729	0.9163308343645079	0.7607629378172139	1.0793240647499514	1.3965520470968404	0.7547221047547582	0.7693510734203756	1.0734122072214436	0.6673196265377501	0.7817917437167099	0.5158681188874498	0.4212392732712915	1.0590647586919217	1.4355407982195394	0.7431692676359354	1.117553447915064	1.557930998925075	0.8924665565941086	0.5823645955428175	1.6786466996014053	0.4572220857854521	0.6359703037712285	0.6266718991616711	0.911522329225996	0.4968640879126743	0.7708361195429552	1.2290595837247424	1.3881984969215173
0.9230437778550261	1.0671432186925236	0.834473325143232	1.0092488723840067	0.9755508351284538	1.123240869010266	0.9649840618727875	1.126275466047851	1.063790259342485	0.9998703615133921	1.0809477670512748	1.2422127134794796	1.2789743666711673	1.1341686669840663	1.3883911296320905	1.100179414005178	1.0149193784472421	1.129578180344267	1.0042599395841816	1.4533379609908366	1.3435335991894215	1.0437754665127916	1.1534999789990867	1.1397111576367955	1.1205358584986287	1.1983772757330076	1.0944747366876373	0.8952496124162885	1.1855966669360565	1.2847179561213415	1.079275527200941	1.015378576722478	1.061852352663696	1.201957399513567	1.058893996603692	1.3401052985741402	1.3481531243625051	1.1952614824065233	1.001318814146294	1.0877772063179867	1.0336111275531965	0.9207605078505381	1.2343023934170079	1.0703763890824225	1.1624563848225964	1.2220515093905435	1.370326960670332	1.3765981931056646	1.210082110353028	1.1025105641040354
0.6863713004770094	0.7620567279618425	0.6753864505169528	0.5849868083732216	0.6962211194351423	0.827803866197117	0.784743993465482	0.6944204344975085	0.7804399117131827	0.7673408978236195	0.79278370715803	0.5936897194702281	0.770540936039749	0.6587663844046396	0.7029650786589571	0.6900739860601013	0.683438962868547	0.8233644576806453	0.782709051256852	0.6925895529649478	0.8970987172534065	0.7174236244531198	0.8182729089321863	0.8185542726760269	0.9773853982938377	0.9222407555080739	0.8332245230460673	0.8081373055670249	0.7944741107358011	0.9530109562846123	0.7119885041979293	0.7410675786387428	0.8434137725769755	0.7149633853910857	0.6975172982465168	0.7550647134117313	0.6911751340123578	0.6384320079435329	0.4978939257698095	0.9004678377965325	0.8415950396245282	0.7555077191767479	0.7442397680044853	0.7678755236649286	0.891121622960822	0.8527782316313525	0.7739316423224619	0.7063835710321136	0.864395784969106	0.9568046056972522
0.8393408261787977	0.7764970427056087	1.0477790583226851	0.7701634399603436	0.7506477032531172	0.823772209375986	0.831399052224045	0.6959825471283432	0.979877126310482	0.8399270410400439	0.9504316082144543	1.124855848994175	0.943753008678944	0.9807064547068934	0.9723384021758587	0.8329460532221774	0.9237816070825449	1.0867395554707082	0.8962084064365528	1.1270668278910505	1.1353091910620972	1.0612859894050544	0.993172911587974	0.8742838348099993	0.9829168278402476	1.1024685239314618	1.2986099098049688	1.0503648723291148	1.2046178259591929	1.345346084293094	1.0911462471126607	1.1636625946123935	1.0188203446139412	0.9395699889267582	1.114444892175261	1.413704500414564	1.131095970782225	1.2973103873532381	1.290504414225749	1.3813212287454408	1.2225982145846164	1.3839767143812625	1.2573758263269212	1.3800861831532958	1.3197369297786072	1.2082091322835244	1.004206592734212	1.2920111411915607	1.2563626392453626	1.2683457762328876
0.8151873920880642	0.8132104565143415	0.665935229924646	0.7644254908910965	0.7495919724488141	0.6030096190904125	0.8321056853796569	0.6057641294964682	0.7553135431727819	0.8688999084280016	0.6052610394014352	0.5534179185711108	0.6885265389376976	0.6222576448241117	0.7522077223974033	0.6719515548842537	0.5747039371333743	0.8136097027544235	0.7485528686924225	0.6913647896314625	0.6348409396824269	0.7814647390211207	0.7514331917125852	0.7612410759282111	0.7299948791497872	0.989855476862049	0.7335017138997876	0.8835820619727786	0.7082909905910099	0.6711411355919703	0.5866463033527407	0.7585614705361126	0.8416796662590407	0.7846000867023674	0.7633685851090267	0.7637026771318074	0.6785454780435206	0.8155310912810155	0.5515301146669372	0.7658528746461534	0.7739444938447818	0.6881920512586542	0.8775268188002308	0.7828594350294424	0.7828594350294424	0.7828594350294424	0.7828594350294424	0.7828594350294424	0.7828594350294424	0.7828594350294424
0.9186062491410403	0.8398055267517873	0.9835462482736615	1.0325866296835404	0.7723291212698886	0.8796515373287748	0.8036479151018857	0.6583291633257621	0.9382150790450596	1.130797754698601	0.7665880086571853	0.9486928816778931	0.9486928816778931	0.9486928816778931	0.9486928816778931	0.9486928816778931	0.9486928816778931	0.9486928816778931	0.9486928816778931	0.9486928816778931	0.9486928816778931	0.9486928816778931	0.9486928816778931	0.9486928816778931	0.9486928816778931	0.9486928816778931	0.9486928816778931	0.9486928816778931	0.9486928816778931	0.9486928816778931	0.9486928816778931	0.9486928816778931	0.9486928816778931	0.9486928816778931	0.9486928816778931	0.9486928816778931	0.9486928816778931	0.9486928816778931	0.9486928816778931	0.9486928816778931	0.9486928816778931	0.9486928816778931	0.9486928816778931	0.9486928816778931	0.9486928816778931	0.9486928816778931	0.9486928816778931	0.9486928816778931	0.9486928816778931	0.9486928816778931
0.9868004225608087	0.8890188617417737	1.2367950387298405	1.02932727447115	1.094631256071255	0.68288356506231	0.8887574105667824	0.8887574105667824	0.8887574105667824	0.8887574105667824	0.8887574105667824	0.8887574105667824	0.8887574105667824	0.8887574105667824	0.8887574105667824	0.8887574105667824	0.8887574105667824	0.8887574105667824	0.8887574105667824	0.8887574105667824	0.8887574105667824	0.8887574105667824	0.8887574105667824	0.8887574105667824	0.8887574105667824	0.8887574105667824	0.8887574105667824	0.8887574105667824	0.8887574105667824	0.8887574105667824	0.8887574105667824	0.8887574105667824	0.8887574105667824	0.8887574105667824	0.8887574105667824	0.8887574105667824	0.8887574105667824	0.8887574105667824	0.8887574105667824	0.8887574105667824	0.8887574105667824	0.8887574105667824	0.8887574105667824	0.8887574105667824	0.8887574105667824	0.8887574105667824	0.8887574105667824	0.8887574105667824	0.8887574105667824	0.8887574105667824
0.5263897859469407	0.9613467493263556	0.5147385169781481	0.905253177451091	1.3760764200254354	1.79859577349232	1.206536133408243	0.9657732515325217	0.6453090960191613	0.7730210660792963	1.343025940507976	0.784920853456414	1.0039597058280092	0.42446925578808464	0.9555541802171302	0.39531855018077455	0.5312537789650886	1.1451679636783578	1.1850663493395606	0.8883318624040261	0.6964537553766025	0.7172651865693235	0.6037251534510961	1.0367464663327792	0.28314615749809635	0.7855102693562767	0.9092850509504029	0.5133367973641021	0.5384097324025179	0.6698082939682759	1.4037893740016103	0.5243580656083116	0.22141357732037797	0.588096705829688	0.6611617506728492	0.4966459110831697	0.5789038308780095	0.5789038308780095	0.5789038308780095	0.5789038308780095	0.5789038308780095	0.5789038308780095	0.5789038308780095	0.5789038308780095	0.5789038308780095	0.5789038308780095	0.5789038308780095	0.5789038308780095	0.5789038308780095	0.5789038308780095
0.870392098654898	1.1343744224869978	0.8853977254717561	1.2928291144097641	1.2879119795822793	1.2672729625163752	0.997118196506037	1.061560985959632	1.0588807874747095	1.0623213654245474	1.013494199040387	1.0407691775663095	1.1539142116263486	0.9321311649220304	1.258064072091475	1.1094582819876313	1.0228743626735448	0.7670914753176524	0.8595208031683115	1.138829003299025	1.1408389209962073	0.9808456906968794	1.0094125280976352	1.2230974510668153	1.0233431856977728	0.9541945338784872	0.9067941346499108	0.9304943342641989	0.9304943342641989	0.9304943342641989	0.9304943342641989	0.9304943342641989	0.9304943342641989	0.9304943342641989	0.9304943342641989	0.9304943342641989	0.9304943342641989	0.9304943342641989	0.9304943342641989	0.9304943342641989	0.9304943342641989	0.9304943342641989	0.9304943342641989	0.9304943342641989	0.9304943342641989	0.9304943342641989	0.9304943342641989	0.9304943342641989	0.9304943342641989	0.9304943342641989
1.2715005106107677	1.1586894084157087	1.303703276177675	1.0539134368116845	0.9193725022108183	0.9526397296786451	0.8769883740987379	1.0419499041552078	0.6624009846636768	0.6611774265190213	0.5963920822806622	0.9469143230289786	0.6974336354586501	0.5778484649345442	0.8807401576133036	0.719132137535385	0.9411507677900336	1.0687050922667332	0.5307501247211881	0.7398148739992784	0.6352824993602332	0.6352824993602332	0.6352824993602332	0.6352824993602332	0.6352824993602332	0.6352824993602332	0.6352824993602332	0.6352824993602332	0.6352824993602332	0.6352824993602332	0.6352824993602332	0.6352824993602332	0.6352824993602332	0.6352824993602332	0.6352824993602332	0.6352824993602332	0.6352824993602332	0.6352824993602332	0.6352824993602332	0.6352824993602332	0.6352824993602332	0.6352824993602332	0.6352824993602332	0.6352824993602332	0.6352824993602332	0.6352824993602332	0.6352824993602332	0.6352824993602332	0.6352824993602332	0.6352824993602332
0.8841360839046306	0.8051201832708418	0.8221256727192728	0.7854833133772237	0.996041584681786	0.8466073476016827	0.7327664908285407	0.7796974835364912	0.9701668843887934	1.0564904097735694	1.0774400215341806	0.9903879423314594	0.8925848261006885	1.0924618858673727	1.23543194979647	1.2039614807274615	1.0172830984178407	1.0810955775372662	1.0689202088420018	1.105032139769622	0.9945684268829355	1.0393870806292682	0.9864508603259938	1.0165777747353648	0.9093789150565389	1.0036901583414601	0.9127583854430182	1.147243674697041	1.0143813286292631	1.113681103495878	1.010681282748829	1.1697155746280576	1.2040302743134133	0.9548141634159383	1.0270475346031736	1.1423408006052715	1.1423577582858333	1.1423492794455523	1.1423492794455523	1.1423492794455523	1.1423492794455523	1.1423492794455523	1.1423492794455523	1.1423492794455523	1.1423492794455523	1.1423492794455523	1.1423492794455523	1.1423492794455523	1.1423492794455523	1.1423492794455523
1.4621212724844597	1.1096125605462284	1.003517668302774	1.1126536676111312	0.9533421056547248	0.9824995182499134	1.1420411156482095	1.077401650917912	0.9951896316676982	1.0360558483642046	1.0066009754995748	1.1964693657218646	0.9547357222854748	1.0313315289472642	0.9606270260790601	1.040734043157975	1.1482724499836947	1.373283116080271	1.3511402466447182	1.2075933040901947	1.0327295112660504	1.2222909861222306	0.9347400714889852	1.1940824333622908	1.1459108416508268	0.9838651651496985	1.241344733081454	1.3430077258405635	1.1484386560933044	1.1338373596516373	1.2685777744736733	0.8950065984553601	1.0817921864645168	1.0817921864645168	1.0817921864645168	1.0817921864645168	1.0817921864645168	1.0817921864645168	1.0817921864645168	1.0817921864645168	1.0817921864645168	1.0817921864645168	1.0817921864645168	1.0817921864645168	1.0817921864645168	1.0817921864645168	1.0817921864645168	1.0817921864645168	1.0817921864645168	1.0817921864645168
0.6821694560243305	1.1175168365186987	0.6875357112887747	0.8924050155013727	0.673321782065339	1.2127754976661487	1.0713172669969997	1.2544321343306835	1.2156169401593806	0.5195132077962518	0.5354735928908424	1.1546331210955352	0.49796829371804413	0.8000380599156454	0.8917720034065925	1.2891140314047533	0.6761963550359485	1.4809974513098798	0.9466922141260561	1.1447519781224182	0.9571610611119582	1.5378052349991997	1.3452842922338912	1.1646154841467462	1.2766176151269284	1.496343862003763	0.5907000522202405	0.9881548679244055	0.9745627747383125	1.5668980800753263	1.3741798216496424	0.955695793538064	1.598910246803557	1.0156106332545907	1.307260440029074	1.307260440029074	1.307260440029074	1.307260440029074	1.307260440029074	1.307260440029074	1.307260440029074	1.307260440029074	1.307260440029074	1.307260440029074	1.307260440029074	1.307260440029074	1.307260440029074	1.307260440029074	1.307260440029074	1.307260440029074
0.7391215990445265	0.8518437395815052	1.1249092800388543	1.0170619199443733	1.0876431946457963	1.0450922421265119	1.0407495710368468	1.12737999649379	1.1272987789872142	0.9026429639929846	1.198543743070022	0.813958672246517	1.0864294471875386	1.0606119701318715	0.7687161770602489	1.1845409926811747	0.9600732772240433	1.2085653794726432	0.8377625248462938	1.0221887641909277	1.1111822955829262	1.0537306597245506	1.0824564776537384	1.0824564776537384	1.0824564776537384	1.0824564776537384	1.0824564776537384	1.0824564776537384	1.0824564776537384	1.0824564776537384	1.0824564776537384	1.0824564776537384	1.0824564776537384	1.0824564776537384	1.0824564776537384	1.0824564776537384	1.0824564776537384	1.0824564776537384	1.0824564776537384	1.0824564776537384	1.0824564776537384	1.0824564776537384	1.0824564776537384	1.0824564776537384	1.0824564776537384	1.0824564776537384	1.0824564776537384	1.0824564776537384	1.0824564776537384	1.0824564776537384
0.25921835360506434	0.40617198280361083	0.5735259182531083	0.7986253279563723	0.8155658162367387	0.6781410196897275	0.7848651349516823	0.49136033123299877	1.1792975448445435	0.8987162453386807	0.9106219154219033	0.8216305370442568	1.1778562546456248	0.623615160408429	1.047131700030866	1.0646230711921525	1.6135675130493	0.9364839114801377	0.7172881633657391	1.388249283735403	0.6838375885602321	1.0057480594749757	1.0266515345446507	0.9683483715370292	0.8042733100722487	1.1762522986499286	0.9915419016249931	0.9621592916210094	1.2880794655251457	1.1139033134815406	0.9053331542129667	0.9186722159361522	1.199566492653157	0.9538122832000606	1.1888906810026416	0.7651957648953509	1.910155574852049	0.634986628092407	1.3885229430768546	1.0310974776723416	0.7830833260548163	0.9070904018635789	0.9070904018635789	0.9070904018635789	0.9070904018635789	0.9070904018635789	0.9070904018635789	0.9070904018635789	0.9070904018635789	0.9070904018635789
0.6521433282550957	0.7430432111673702	0.6185358080005512	0.6161799029835859	0.6223216255915416	0.8124536136918292	0.831426814244019	0.8294255686811187	0.7489039177210912	0.9895986709657092	0.7614090235567809	0.9179643544902933	0.653654889760484	0.7409815788523987	0.8911507101501712	0.770653458190365	0.8481736534080033	0.7231895340558631	0.7028176007069302	0.6775433832890547	0.9418656320187404	0.8235613340589862	0.9583736839091098	0.8383886853208452	0.5719277905852421	0.7051582379530437	0.7051582379530437	0.7051582379530437	0.7051582379530437	0.7051582379530437	0.7051582379530437	0.7051582379530437	0.7051582379530437	0.7051582379530437	0.7051582379530437	0.7051582379530437	0.7051582379530437	0.7051582379530437	0.7051582379530437	0.7051582379530437	0.7051582379530437	0.7051582379530437	0.7051582379530437	0.7051582379530437	0.7051582379530437	0.7051582379530437	0.7051582379530437	0.7051582379530437	0.7051582379530437	0.7051582379530437
1.1892308286663718	1.4844613414247287	1.0505506544060894	0.9720518146249053	0.916763103229108	1.287778504359306	1.8362860652053465	0.9621622194651428	1.3979434212488433	1.3691677999603604	1.4743033694190322	1.4251267924734963	1.3548257948903506	1.2801551317725497	1.654047192154889	1.4033278302155103	1.028077591100051	1.4813897389281139	1.4599701040658009	1.3206743706233588	1.840822713303826	1.2835044875951163	1.066843359979545	1.4999295838243094	1.3651323809117006	1.83449021123121	1.4926830289279047	1.598152930040002	1.585196679879223	1.2030106013058415	1.3941036405925324	1.3941036405925324	1.3941036405925324	1.3941036405925324	1.3941036405925324	1.3941036405925324	1.3941036405925324	1.3941036405925324	1.3941036405925324	1.3941036405925324	1.3941036405925324	1.3941036405925324	1.3941036405925324	1.3941036405925324	1.3941036405925324	1.3941036405925324	1.3941036405925324	1.3941036405925324	1.3941036405925324	1.3941036405925324
0.8207101603299062	0.6999961363424239	1.0925293705145516	1.1622111507263777	1.0219587341115357	1.1689377943407544	0.888456800783437	0.815859946622432	0.9350242834580524	0.9758523866078506	0.8713036351900336	0.9113326811626016	0.8228930542832773	0.9329630485854447	0.8356043121889848	0.838109073884533	1.2278299273842694	1.08529182688666	1.1565608771354647	1.1565608771354647	1.1565608771354647	1.1565608771354647	1.1565608771354647	1.1565608771354647	1.1565608771354647	1.1565608771354647	1.1565608771354647	1.1565608771354647	1.1565608771354647	1.1565608771354647	1.1565608771354647	1.1565608771354647	1.1565608771354647	1.1565608771354647	1.1565608771354647	1.1565608771354647	1.1565608771354647	1.1565608771354647	1.1565608771354647	1.1565608771354647	1.1565608771354647	1.1565608771354647	1.1565608771354647	1.1565608771354647	1.1565608771354647	1.1565608771354647	1.1565608771354647	1.1565608771354647	1.1565608771354647	1.1565608771354647
0.9491858213012773	0.9973547398676688	0.9029181762223742	1.2657334858581983	0.8700413334261136	0.9036561829043602	1.0258802089214936	0.9935301141429683	1.1048414439857426	0.8888476134044946	1.038367627767762	0.8154287379889391	1.0745093069978269	0.804301945791451	0.9865297327688352	1.013298649668858	1.2219742334854313	0.9265601821136767	1.1656388704885337	0.6588395160106348	0.9650225872487782	0.783472665680894	1.1538583994443583	1.1410718630288863	1.0159445141874606	1.0376043624364242	0.9066814471072744	1.0880542209644728	0.900646641572823	0.9943504312686481	0.9943504312686481	0.9943504312686481	0.9943504312686481	0.9943504312686481	0.9943504312686481	0.9943504312686481	0.9943504312686481	0.9943504312686481	0.9943504312686481	0.9943504312686481	0.9943504312686481	0.9943504312686481	0.9943504312686481	0.9943504312686481	0.9943504312686481	0.9943504312686481	0.9943504312686481	0.9943504312686481	0.9943504312686481	0.9943504312686481
0.9340829264508268	1.0874036493079122	0.794479760994381	1.174591154714358	0.8829653695350241	1.080636578408805	0.6758660966706697	1.0979055289400377	1.330932107817236	1.122460338305853	0.9002483633659295	0.9710124435833654	0.774268063871132	0.9407492358025255	0.9311120317191609	0.9259807822752136	1.095164274267731	1.4661205939628141	0.9009273140916962	0.8941479493756773	0.7250962121169668	1.2733669025203909	0.999231557318679	0.999231557318679	0.999231557318679	0.999231557318679	0.999231557318679	0.999231557318679	0.999231557318679	0.999231557318679	0.999231557318679	0.999231557318679	0.999231557318679	0.999231557318679	0.999231557318679	0.999231557318679	0.999231557318679	0.999231557318679	0.999231557318679	0.999231557318679	0.999231557318679	0.999231557318679	0.999231557318679	0.999231557318679	0.999231557318679	0.999231557318679	0.999231557318679	0.999231557318679	0.999231557318679	0.999231557318679
0.8406184344669804	1.1964942221589956	1.0451934919930639	1.0355842242601998	1.3190128854791274	1.0834266144926663	0.9248009625910655	1.1303430251282442	0.8010049920755856	1.077167845692294	1.0365316682568009	0.9070420696901055	0.9842947958045772	1.1715694928919478	0.9005353490294474	0.7770937466530976	1.0603720009109832	0.8188068729549185	0.8825435415739811	1.0020970201819388	0.9091846644603725	1.0888355414236757	0.7997540881859077	0.7453500086338366	0.957677123129295	0.9521351498261666	0.9549061364777308	0.9549061364777308	0.9549061364777308	0.9549061364777308	0.9549061364777308	0.9549061364777308	0.9549061364777308	0.9549061364777308	0.9549061364777308	0.9549061364777308	0.9549061364777308	0.9549061364777308	0.9549061364777308	0.9549061364777308	0.9549061364777308	0.9549061364777308	0.9549061364777308	0.9549061364777308	0.9549061364777308	0.9549061364777308	0.9549061364777308	0.9549061364777308	0.9549061364777308	0.9549061364777308
0.9733625530738553	1.0350590182427437	1.2084473317683702	1.074288075003721	1.2361126458137244	1.1928707137076862	1.3142004534389518	1.2010256623935167	1.4593117426664939	1.0954240450824646	1.303538181627863	1.1150546390565557	1.3764108323074589	0.8976359454637817	1.1129767505255792	0.8304308293632997	1.435093186075989	1.3244440542984082	1.0577354010166684	1.1694156109944087	1.2053146484579145	0.9889805856459742	1.020159464386008	1.1354916819406562	1.0778255731633322	1.0778255731633322	1.0778255731633322	1.0778255731633322	1.0778255731633322	1.0778255731633322	1.0778255731633322	1.0778255731633322	1.0778255731633322	1.0778255731633322	1.0778255731633322	1.0778255731633322	1.0778255731633322	1.0778255731633322	1.0778255731633322	1.0778255731633322	1.0778255731633322	1.0778255731633322	1.0778255731633322	1.0778255731633322	1.0778255731633322	1.0778255731633322	1.0778255731633322	1.0778255731633322	1.0778255731633322	1.0778255731633322
1.0187239084057365	1.21838617191059	1.0730545696437495	1.2721935844426266	1.3377355592400761	1.142904747318358	0.8647473635763863	1.141760250624228	0.9755991810585839	1.058961466449048	0.9951639522242437	1.148039384114481	1.1536658818258005	1.1726375295133071	1.1157255480095527	1.2082035891792093	1.0881741611922453	1.048224426138173	1.0328493802642333	1.0890266706323035	1.0042496751990109	1.253936978363919	1.001022444305472	1.0493533662648444	1.025187905285158	1.025187905285158	1.025187905285158	1.025187905285158	1.025187905285158	1.025187905285158	1.025187905285158	1.025187905285158	1.025187905285158	1.025187905285158	1.025187905285158	1.025187905285158	1.025187905285158	1.025187905285158	1.025187905285158	1.025187905285158	1.025187905285158	1.025187905285158	1.025187905285158	1.025187905285158	1.025187905285158	1.025187905285158	1.025187905285158	1.025187905285158	1.025187905285158	1.025187905285158
0.3184069352263533	0.539078178482982	0.5087697726110884	0.7319877056799282	0.7196272463628153	0.8331840638041732	0.7450268078340998	1.0447401033338604	1.1099394368187658	0.930929106388775	0.927248807326665	1.0305637841873054	1.0994801766892397	0.9032971666943241	0.9705736804306694	1.0596847820715998	0.9855426882293941	0.896575763352907	0.9971839253109224	1.0510203305032622	0.9530881186775891	1.0813844506374632	0.8996881266281702	0.9905362886328166	0.9905362886328166	0.9905362886328166	0.9905362886328166	0.9905362886328166	0.9905362886328166	0.9905362886328166	0.9905362886328166	0.9905362886328166	0.9905362886328166	0.9905362886328166	0.9905362886328166	0.9905362886328166	0.9905362886328166	0.9905362886328166	0.9905362886328166	0.9905362886328166	0.9905362886328166	0.9905362886328166	0.9905362886328166	0.9905362886328166	0.9905362886328166	0.9905362886328166	0.9905362886328166	0.9905362886328166	0.9905362886328166	0.9905362886328166
0.7989912116258661	0.8783989009519657	1.0843325503965269	0.9806116594752099	1.286037234686271	0.8469981525388623	0.98631208518904	1.082055809192292	1.0473896653230748	1.3282728786742395	1.1201672711875277	1.0583538126337328	1.232472113573498	1.1122518925839109	0.9830234692779456	1.1433546079464267	1.022614047811649	0.9516177763129855	0.762575150285297	0.767541759250884	0.9267151555815644	0.9495899602744509	0.787009738229537	1.0474401323524054	0.9172249352909714	0.9172249352909714	0.9172249352909714	0.9172249352909714	0.9172249352909714	0.9172249352909714	0.9172249352909714	0.9172249352909714	0.9172249352909714	0.9172249352909714	0.9172249352909714	0.9172249352909714	0.9172249352909714	0.9172249352909714	0.9172249352909714	0.9172249352909714	0.9172249352909714	0.9172249352909714	0.9172249352909714	0.9172249352909714	0.9172249352909714	0.9172249352909714	0.9172249352909714	0.9172249352909714	0.9172249352909714	0.9172249352909714
0.7244563887668105	0.6559003094316945	0.6094484305005385	0.5740299267024755	0.5379675198860426	0.6451128340032097	0.7180991046418255	0.48663728092489317	0.5184129653197141	0.5385341205878502	0.5585605856377769	0.6263925049762317	0.7922135610497458	0.7117753059885267	0.6748584590438034	0.5311480925875152	0.678376384431202	0.7570505948706422	0.6917538371810197	0.5073633086345107	0.6447734302377982	0.6073530190042727	0.7699201824993108	0.5088290046293631	0.6831487196465763	0.451045555724314	0.7037508320647462	0.7725806241710188	0.7679609901963798	0.5364399361285418	0.6522004631624607	0.6522004631624607	0.6522004631624607	0.6522004631624607	0.6522004631624607	0.6522004631624607	0.6522004631624607	0.6522004631624607	0.6522004631624607	0.6522004631624607	0.6522004631624607	0.6522004631624607	0.6522004631624607	0.6522004631624607	0.6522004631624607	0.6522004631624607	0.6522004631624607	0.6522004631624607	0.6522004631624607	0.6522004631624607
0.5672307655445332	0.8571159179783142	0.6893144252092214	0.8186098108028673	0.7804513399716861	0.6985589595975477	0.8353574563272117	0.6014455260325395	0.6588869551132074	0.7161790567179571	0.5566784485041893	0.77868107288565	0.662952913648722	0.7456419837012799	0.6155351856752396	0.7162124552153442	0.6444707789511017	0.7598511038635573	0.7071047296748445	0.6195294516156621	0.6483220447030755	0.6810287724598707	0.6986855326613602	0.5558565219603875	0.7392196228686961	0.6411167090767302	0.878618819647208	0.6172176870266031	0.6690398471084232	0.8884845743437864	0.5767566517130024	0.7326206130283944	0.7326206130283944	0.7326206130283944	0.7326206130283944	0.7326206130283944	0.7326206130283944	0.7326206130283944	0.7326206130283944	0.7326206130283944	0.7326206130283944	0.7326206130283944	0.7326206130283944	0.7326206130283944	0.7326206130283944	0.7326206130283944	0.7326206130283944	0.7326206130283944	0.7326206130283944	0.7326206130283944
0.5879297611115724	0.5892582899988682	0.7853368576459304	0.5919331633226709	0.783260705735852	0.9865195496779811	0.7375508736502109	0.6426105280940957	0.8358984405100152	0.657054668482096	0.9576818832311179	0.5632271817841857	0.8042465014103358	0.8559423362686509	0.8755020974701692	0.8803802540285979	0.8441869682188923	0.7463964805551915	0.7599222521787143	0.9882560378146699	1.0153694822924466	0.8656375027319467	0.7377391057690074	0.6729658864008192	0.9294203464931602	0.7535114987676277	0.7960411374018627	0.8352316181721184	0.6998242700657477	0.8734521384507465	0.7866382042582472	0.7866382042582472	0.7866382042582472	0.7866382042582472	0.7866382042582472	0.7866382042582472	0.7866382042582472	0.7866382042582472	0.7866382042582472	0.7866382042582472	0.7866382042582472	0.7866382042582472	0.7866382042582472	0.7866382042582472	0.7866382042582472	0.7866382042582472	0.7866382042582472	0.7866382042582472	0.7866382042582472	0.7866382042582472
0.43272500979271417	0.3361988891507172	0.5084228917453995	0.682403306133113	0.6810829195898928	0.4646985788849102	0.5133896901007937	0.6160465548180141	0.5300201514990098	0.5830612279244052	0.5766605005346719	0.756584059577773	0.5090587110350439	0.5589228444612746	0.5611537226626303	0.6588895908461931	0.8130620365686765	0.919659483608994	0.6906419642605566	0.749978435734119	0.7203101999973377	0.7203101999973377	0.7203101999973377	0.7203101999973377	0.7203101999973377	0.7203101999973377	0.7203101999973377	0.7203101999973377	0.7203101999973377	0.7203101999973377	0.7203101999973377	0.7203101999973377	0.7203101999973377	0.7203101999973377	0.7203101999973377	0.7203101999973377	0.7203101999973377	0.7203101999973377	0.7203101999973377	0.7203101999973377	0.7203101999973377	0.7203101999973377	0.7203101999973377	0.7203101999973377	0.7203101999973377	0.7203101999973377	0.7203101999973377	0.7203101999973377	0.7203101999973377	0.7203101999973377
0.6240683270606128	0.47637260534996634	0.8395708595115982	0.7124841172208661	0.6420277062204249	0.7062590303415649	0.897780992004851	0.8215674823986813	0.595068859551187	0.7960338335599053	0.685163910464347	0.6516942925016842	1.1717503824662572	1.0476369964481902	1.0290511914615446	0.9195707015076315	0.8449961737551819	1.2693551814852908	1.0007478268481578	1.131394316355004	0.9429472839499761	1.061784433057294	0.8790254586048182	1.059224316238685	0.7916193986960847	0.9308360764459624	0.8813343319987194	0.9060852042223408	0.9060852042223408	0.9060852042223408	0.9060852042223408	0.9060852042223408	0.9060852042223408	0.9060852042223408	0.9060852042223408	0.9060852042223408	0.9060852042223408	0.9060852042223408	0.9060852042223408	0.9060852042223408	0.9060852042223408	0.9060852042223408	0.9060852042223408	0.9060852042223408	0.9060852042223408	0.9060852042223408	0.9060852042223408	0.9060852042223408	0.9060852042223408	0.9060852042223408
0.3631585905311841	0.5013137173651161	0.49412232467348927	0.3265726791225601	0.4152342014658076	0.3673216114559158	0.5489967586027558	0.47337712545678035	0.5293737882729714	0.5613918110125394	0.44170889091734944	0.4202450494490115	0.4893648272008061	0.40355452878026177	0.566172596211395	0.6173604547718701	0.4835313044293349	0.5268226990581167	0.4555934824988479	0.6087528233861697	0.49702402322510664	0.4974253066169358	0.4548815492020606	0.7321460875676914	0.6022658112933638	0.5720381706486167	0.6709657140463178	0.5506176866514658	0.4811476712366126	0.7312229377659386	0.5095840138423201	0.49425034318183786	0.501917178512079	0.501917178512079	0.501917178512079	0.501917178512079	0.501917178512079	0.501917178512079	0.501917178512079	0.501917178512079	0.501917178512079	0.501917178512079	0.501917178512079	0.501917178512079	0.501917178512079	0.501917178512079	0.501917178512079	0.501917178512079	0.501917178512079	0.501917178512079
0.4003106728271738	0.0799590617247878	0.18056097885778566	1.0968873383347715	0.21085191989575794	0.2917833683296356	0.5344095371123647	0.42469501284521366	0.18132550959059934	0.43003601193515645	0.3501728040801003	0.2879156649475141	0.4595930836772381	0.14161350506970793	0.611297903986795	0.37645570452825144	0.37645570452825144	0.37645570452825144	0.37645570452825144	0.37645570452825144	0.37645570452825144	0.37645570452825144	0.37645570452825144	0.37645570452825144	0.37645570452825144	0.37645570452825144	0.37645570452825144	0.37645570452825144	0.37645570452825144	0.37645570452825144	0.37645570452825144	0.37645570452825144	0.37645570452825144	0.37645570452825144	0.37645570452825144	0.37645570452825144	0.37645570452825144	0.37645570452825144	0.37645570452825144	0.37645570452825144	0.37645570452825144	0.37645570452825144	0.37645570452825144	0.37645570452825144	0.37645570452825144	0.37645570452825144	0.37645570452825144	0.37645570452825144	0.37645570452825144	0.37645570452825144
0.48602393053377874	0.5067022056774494	0.661260771417262	0.5421852155093303	0.6447468610524248	0.6379750933214404	0.8598635837076889	0.7481071443291173	0.5115887513776275	0.6511730350301278	0.7107599884741245	0.5681671756662565	0.555656967530928	0.45502027627257163	0.5366834034593053	0.6492786238294359	0.6105840038711385	0.6289813821485105	0.40672051811138205	0.6485512587235747	0.6003684217112888	0.7713436433515869	0.8202086018153089	0.5565803968045818	0.6883944993099453	0.6883944993099453	0.6883944993099453	0.6883944993099453	0.6883944993099453	0.6883944993099453	0.6883944993099453	0.6883944993099453	0.6883944993099453	0.6883944993099453	0.6883944993099453	0.6883944993099453	0.6883944993099453	0.6883944993099453	0.6883944993099453	0.6883944993099453	0.6883944993099453	0.6883944993099453	0.6883944993099453	0.6883944993099453	0.6883944993099453	0.6883944993099453	0.6883944993099453	0.6883944993099453	0.6883944993099453	0.6883944993099453
0.6564861645423009	0.5841033556310647	0.6744441239955161	0.5316787794581949	0.4970895042097468	0.8251823708300007	0.42997427700974966	0.48278728582812624	0.6260027183289261	0.8610595391997863	0.3459457978606136	0.7856819839630468	0.44661554873853065	0.3343469253889391	0.4374266404943229	0.5092888926764474	0.6798885802133657	0.7342850800195716	0.7706202948341063	0.8135448539859349	0.7218115044926233	0.6366483971127324	0.5251417177829981	0.6845606975334642	0.6048512076582312	0.6048512076582312	0.6048512076582312	0.6048512076582312	0.6048512076582312	0.6048512076582312	0.6048512076582312	0.6048512076582312	0.6048512076582312	0.6048512076582312	0.6048512076582312	0.6048512076582312	0.6048512076582312	0.6048512076582312	0.6048512076582312	0.6048512076582312	0.6048512076582312	0.6048512076582312	0.6048512076582312	0.6048512076582312	0.6048512076582312	0.6048512076582312	0.6048512076582312	0.6048512076582312	0.6048512076582312	0.6048512076582312
0.9459041816285148	1.1132903160679075	0.9183207967073808	0.9609060398011101	1.2662536534257225	1.0683346332474546	0.806230992783357	0.7072979530310514	1.0223766228202804	0.8787037973322382	0.6771820173061583	0.8890911473455626	1.0311806707582978	1.0499692787069674	0.7859356555462415	0.9622423421748675	1.0283954095352252	0.9158096986006926	1.06284586960753	1.0288872929996842	1.1600015805980197	1.2702930447951322	1.3118596867243588	1.4032553806858301	1.2990459791579885	0.9776976961971278	0.9003044396138687	1.3042830031245343	0.919116947667567	1.252921061719911	1.086019004693739	1.086019004693739	1.086019004693739	1.086019004693739	1.086019004693739	1.086019004693739	1.086019004693739	1.086019004693739	1.086019004693739	1.086019004693739	1.086019004693739	1.086019004693739	1.086019004693739	1.086019004693739	1.086019004693739	1.086019004693739	1.086019004693739	1.086019004693739	1.086019004693739	1.086019004693739
0.5635406705424476	0.5370398151158313	0.3769664585319225	0.4383675801692746	0.5861761744532148	0.41479352707328326	0.6492881224499785	0.49761568043912285	0.6999923811148578	0.5717612767865307	0.8685523750455804	0.6647937980958852	0.5559982894012744	0.6103960437485798	0.6103960437485798	0.6103960437485798	0.6103960437485798	0.6103960437485798	0.6103960437485798	0.6103960437485798	0.6103960437485798	0.6103960437485798	0.6103960437485798	0.6103960437485798	0.6103960437485798	0.6103960437485798	0.6103960437485798	0.6103960437485798	0.6103960437485798	0.6103960437485798	0.6103960437485798	0.6103960437485798	0.6103960437485798	0.6103960437485798	0.6103960437485798	0.6103960437485798	0.6103960437485798	0.6103960437485798	0.6103960437485798	0.6103960437485798	0.6103960437485798	0.6103960437485798	0.6103960437485798	0.6103960437485798	0.6103960437485798	0.6103960437485798	0.6103960437485798	0.6103960437485798	0.6103960437485798	0.6103960437485798
1.1942049002955903	0.9810761996229252	0.938405874548536	1.0353481071491129	0.8669746194072074	0.9073949818028454	0.9543403270254093	1.0935833606169654	0.8635658720009892	0.7091236763638316	0.6708552731044232	0.877647276637497	0.7810031898220707	0.6810121996497354	1.0068327964456045	0.9591109367940174	0.9831197552832919	1.1243678615692145	0.9562502917699054	1.0706566972807308	0.9709358063719992	1.2264500102199514	0.8634145721834885	1.1116461044702748	1.0593722678947364	1.0855091861825055	1.0855091861825055	1.0855091861825055	1.0855091861825055	1.0855091861825055	1.0855091861825055	1.0855091861825055	1.0855091861825055	1.0855091861825055	1.0855091861825055	1.0855091861825055	1.0855091861825055	1.0855091861825055	1.0855091861825055	1.0855091861825055	1.0855091861825055	1.0855091861825055	1.0855091861825055	1.0855091861825055	1.0855091861825055	1.0855091861825055	1.0855091861825055	1.0855091861825055	1.0855091861825055	1.0855091861825055
0.3825518189119682	0.27533225522512644	0.4152605527871385	0.35374846078868116	0.48675309399221744	0.538710146053856	0.3796465275592031	0.6113059522145827	0.5112958264080091	0.5136005004265869	0.6072455231179826	0.5222210678104859	0.6568921479565819	0.6879197783620047	0.5265502460167096	0.6024597006798238	0.8107282923578779	0.7115538946709231	0.5947285784279347	0.6907568726206093	0.8933532195081137	0.6431154251505767	0.6536048235183413	0.7458774666208831	0.7783328752496613	0.4265719563991002	0.6024524158243808	0.6024524158243808	0.6024524158243808	0.6024524158243808	0.6024524158243808	0.6024524158243808	0.6024524158243808	0.6024524158243808	0.6024524158243808	0.6024524158243808	0.6024524158243808	0.6024524158243808	0.6024524158243808	0.6024524158243808	0.6024524158243808	0.6024524158243808	0.6024524158243808	0.6024524158243808	0.6024524158243808	0.6024524158243808	0.6024524158243808	0.6024524158243808	0.6024524158243808	0.6024524158243808
0.24916032828956491	0.3179969264169336	0.36416180260328485	0.011226545672963464	0.2183310287251024	0.2281155497078819	0.33457321621998437	0.2530495143120037	0.1062155174757609	0.052225803564843194	0.20901778101522256	0.3035832216162811	0.3079599706827842	0.1003365676433765	0.10501564317671443	0.09618669645753974	0.20710448305213897	0.23034420081345514	0.06572375416008676	0.3993038224141621	0.0	0.024689664568680124	0.2154042231310809	0.1924414898573758	0.2850204287018479	0.3154754485694758	0.3002479386356618	0.3002479386356618	0.3002479386356618	0.3002479386356618	0.3002479386356618	0.3002479386356618	0.3002479386356618	0.3002479386356618	0.3002479386356618	0.3002479386356618	0.3002479386356618	0.3002479386356618	0.3002479386356618	0.3002479386356618	0.3002479386356618	0.3002479386356618	0.3002479386356618	0.3002479386356618	0.3002479386356618	0.3002479386356618	0.3002479386356618	0.3002479386356618	0.3002479386356618	0.3002479386356618
0.7321306908709413	0.6428431213947882	0.7784737054440961	0.7058733680740306	0.8490271140656659	0.7296515499023378	0.8160513676293885	0.6175088658970033	0.8013839920672282	0.7576763590202185	0.661027078066142	0.8354511422005497	0.5958180235990146	0.6324068673190831	0.6600429429437069	0.8136578472366723	0.5671447236269915	0.8435058465393596	0.7144250911502341	0.9272990783258542	0.74397870904623	0.8234860492713568	0.736785132941764	0.7313007778911196	0.698253125278832	0.6871964595226977	0.6927247924007648	0.6927247924007648	0.6927247924007648	0.6927247924007648	0.6927247924007648	0.6927247924007648	0.6927247924007648	0.6927247924007648	0.6927247924007648	0.6927247924007648	0.6927247924007648	0.6927247924007648	0.6927247924007648	0.6927247924007648	0.6927247924007648	0.6927247924007648	0.6927247924007648	0.6927247924007648	0.6927247924007648	0.6927247924007648	0.6927247924007648	0.6927247924007648	0.6927247924007648	0.6927247924007648
0.44219789409833604	0.4906530156645088	0.4857081440776915	0.38922933707618795	0.4641484983334179	0.523888896088229	0.43085237753121636	0.6090443732585521	0.43689438565096705	0.3293624136266734	0.65330942954208	0.5648610902254728	0.5042786752364702	0.408985603818116	0.6417415197027027	0.5091741312867835	0.48902665828857084	0.44973037374106656	0.5016530685174353	0.4140393437810323	0.398299153603691	0.42840291271276604	0.5929258849792906	0.39112585578987147	0.38101472054787905	0.3860702881688753	0.3860702881688753	0.3860702881688753	0.3860702881688753	0.3860702881688753	0.3860702881688753	0.3860702881688753	0.3860702881688753	0.3860702881688753	0.3860702881688753	0.3860702881688753	0.3860702881688753	0.3860702881688753	0.3860702881688753	0.3860702881688753	0.3860702881688753	0.3860702881688753	0.3860702881688753	0.3860702881688753	0.3860702881688753	0.3860702881688753	0.3860702881688753	0.3860702881688753	0.3860702881688753	0.3860702881688753
1.1286959389045796	1.1446783934041072	0.8076012060575738	1.2418702392211736	1.0275311951697135	1.2817876041297824	1.1224358468281777	0.9935759466319385	0.7344055073100715	1.2537984725299904	1.0430159298237753	1.0622351257533422	1.08725201623883	1.10936104822523	1.3451626515263444	0.860584216330276	1.3137079270926906	1.242762921921008	0.9843257351981207	0.9294595462417156	1.0735650406598785	0.9189070633558813	1.010927142481591	1.0390349309689093	1.073083538932377	1.0560592349506432	1.0560592349506432	1.0560592349506432	1.0560592349506432	1.0560592349506432	1.0560592349506432	1.0560592349506432	1.0560592349506432	1.0560592349506432	1.0560592349506432	1.0560592349506432	1.0560592349506432	1.0560592349506432	1.0560592349506432	1.0560592349506432	1.0560592349506432	1.0560592349506432	1.0560592349506432	1.0560592349506432	1.0560592349506432	1.0560592349506432	1.0560592349506432	1.0560592349506432	1.0560592349506432	1.0560592349506432
0.6532077013188151	0.5427053134079283	0.6145147598137156	0.6677779690567309	0.7211314611833709	0.6479517211366091	0.584161268298967	0.7723098185924557	0.5798262805300907	0.6094221491389317	0.626615933717236	0.5849465351825591	0.45845115934819153	0.5667294491342096	0.5024297492796976	0.48656609996519007	0.5678299434291575	0.7305009153761052	0.5712856193987883	0.7755735477164317	0.5493613571004078	0.6749485942242353	0.71991500658196	0.5104337574881214	0.6619939810925983	0.5862138692903599	0.5862138692903599	0.5862138692903599	0.5862138692903599	0.5862138692903599	0.5862138692903599	0.5862138692903599	0.5862138692903599	0.5862138692903599	0.5862138692903599	0.5862138692903599	0.5862138692903599	0.5862138692903599	0.5862138692903599	0.5862138692903599	0.5862138692903599	0.5862138692903599	0.5862138692903599	0.5862138692903599	0.5862138692903599	0.5862138692903599	0.5862138692903599	0.5862138692903599	0.5862138692903599	0.5862138692903599
1.2850044041625366	1.128198241439909	0.9579103124648487	0.8605171434401951	0.8616208887680572	0.8957875220398385	1.2343301583931743	0.9847575195130193	0.8758963138288701	1.210031467699934	0.978723733775553	0.9213884299770815	1.156465847640848	1.124890963514982	0.8171485471798815	1.016363266581533	1.0160979009663307	1.0018925578816742	0.8676078233932939	0.9158831819803139	0.8917455026868039	0.8917455026868039	0.8917455026868039	0.8917455026868039	0.8917455026868039	0.8917455026868039	0.8917455026868039	0.8917455026868039	0.8917455026868039	0.8917455026868039	0.8917455026868039	0.8917455026868039	0.8917455026868039	0.8917455026868039	0.8917455026868039	0.8917455026868039	0.8917455026868039	0.8917455026868039	0.8917455026868039	0.8917455026868039	0.8917455026868039	0.8917455026868039	0.8917455026868039	0.8917455026868039	0.8917455026868039	0.8917455026868039	0.8917455026868039	0.8917455026868039	0.8917455026868039	0.8917455026868039
0.7782602664402292	0.7334087562109205	0.689412937199958	0.7545811495528817	0.8028442744033973	0.779455682869298	0.6096214274491946	0.7011610474306255	0.7281504353362572	0.8259836050224441	0.828658279791659	0.7886485612004467	0.8029856232231151	0.7753227251617035	0.8026865962148875	0.8314622676999587	0.7220346217341873	0.8068596395006777	0.8626892729890466	0.8872695561839127	0.8749794145864797	0.8749794145864797	0.8749794145864797	0.8749794145864797	0.8749794145864797	0.8749794145864797	0.8749794145864797	0.8749794145864797	0.8749794145864797	0.8749794145864797	0.8749794145864797	0.8749794145864797	0.8749794145864797	0.8749794145864797	0.8749794145864797	0.8749794145864797	0.8749794145864797	0.8749794145864797	0.8749794145864797	0.8749794145864797	0.8749794145864797	0.8749794145864797	0.8749794145864797	0.8749794145864797	0.8749794145864797	0.8749794145864797	0.8749794145864797	0.8749794145864797	0.8749794145864797	0.8749794145864797
0.8510844252504248	0.13273024961901508	0.775256288387607	0.606974253988454	0.9376475542971829	0.7716313386435011	0.9424310478210204	0.9659255169820494	0.7653876635744172	0.7329154157986203	1.0202827515151862	0.8382164962357506	0.8492054125089237	0.9368528951430123	0.46288373129634436	0.8762771820505582	0.4120107086165296	1.2846548817792203	0.40465014231631324	0.7621486317961246	0.9362349455953626	0.774580020859819	0.7482482311637364	0.5864581177353568	0.6426971915324382	0.9978349197840445	0.5371140401899633	0.7674744799870039	0.7674744799870039	0.7674744799870039	0.7674744799870039	0.7674744799870039	0.7674744799870039	0.7674744799870039	0.7674744799870039	0.7674744799870039	0.7674744799870039	0.7674744799870039	0.7674744799870039	0.7674744799870039	0.7674744799870039	0.7674744799870039	0.7674744799870039	0.7674744799870039	0.7674744799870039	0.7674744799870039	0.7674744799870039	0.7674744799870039	0.7674744799870039	0.7674744799870039
1.1173638912688242	1.0012978480117465	1.111081408466985	1.3230527421860878	0.8949496320289999	1.2532735393094419	0.9592238391738762	1.0684063055955089	1.2660963430599945	1.133068358364352	1.0021463789631964	1.1197654045110454	1.0765357293183675	1.3403563826545897	0.9330045083199082	1.0375312164783175	1.0624884027236678	1.167174786705415	1.0336290669481285	1.2440799835860852	1.4172976563406636	0.8658786272325716	1.1420232196832818	0.6565806977962255	0.8993019587397536	0.8993019587397536	0.8993019587397536	0.8993019587397536	0.8993019587397536	0.8993019587397536	0.8993019587397536	0.8993019587397536	0.8993019587397536	0.8993019587397536	0.8993019587397536	0.8993019587397536	0.8993019587397536	0.8993019587397536	0.8993019587397536	0.8993019587397536	0.8993019587397536	0.8993019587397536	0.8993019587397536	0.8993019587397536	0.8993019587397536	0.8993019587397536	0.8993019587397536	0.8993019587397536	0.8993019587397536	0.8993019587397536
0.8956768074053914	1.042467006444492	0.8946697935379403	1.0189997972965321	1.1559169568483827	1.256113184380335	1.0474899548957612	0.9270308678498453	0.9577188628094215	1.214630510108893	0.8954228744087459	0.83069182633087	0.8780675400728275	0.963626928800989	0.626079336770942	0.7829505100589754	1.195191388539739	0.9819012927380278	1.0113534263307624	0.9348968532379045	0.8165693964186229	0.9350165768814037	1.126759376743339	1.0705184767104703	1.1335857860717156	1.091795543071672	1.1126906645716936	1.1126906645716936	1.1126906645716936	1.1126906645716936	1.1126906645716936	1.1126906645716936	1.1126906645716936	1.1126906645716936	1.1126906645716936	1.1126906645716936	1.1126906645716936	1.1126906645716936	1.1126906645716936	1.1126906645716936	1.1126906645716936	1.1126906645716936	1.1126906645716936	1.1126906645716936	1.1126906645716936	1.1126906645716936	1.1126906645716936	1.1126906645716936	1.1126906645716936	1.1126906645716936
0.5532214533825641	0.6888297212644571	0.27936644667509186	0.8739486740741803	0.6333843694568311	0.7486303857543798	1.525416432258055	0.48876679851004495	0.6535999460580659	0.8651652060896569	0.7683224395539412	0.9341985165678433	1.0600304497137885	0.5782237836378415	1.0799657728955119	1.1252005060473487	0.9900433289079436	0.5287245666713325	0.3396164683362504	0.644555694125693	0.6886177825250657	0.7374707380913004	0.8042638032698861	0.7708672706805932	0.7708672706805932	0.7708672706805932	0.7708672706805932	0.7708672706805932	0.7708672706805932	0.7708672706805932	0.7708672706805932	0.7708672706805932	0.7708672706805932	0.7708672706805932	0.7708672706805932	0.7708672706805932	0.7708672706805932	0.7708672706805932	0.7708672706805932	0.7708672706805932	0.7708672706805932	0.7708672706805932	0.7708672706805932	0.7708672706805932	0.7708672706805932	0.7708672706805932	0.7708672706805932	0.7708672706805932	0.7708672706805932	0.7708672706805932
1.2737616465174664	1.2807456467977831	1.2764376503783261	1.0491145419958645	1.2391753649262582	0.900272625572273	1.304966498277228	0.9472085701268669	1.0331824651019936	1.211887776166085	0.8474034865928102	1.0390838250961942	0.8444274267625801	0.9095144462860159	1.107272134479852	0.9879982937767199	0.7869067463608174	0.9827683526838356	0.9138261675355211	0.873289236488093	0.8973814976669532	0.8853353670775231	0.8853353670775231	0.8853353670775231	0.8853353670775231	0.8853353670775231	0.8853353670775231	0.8853353670775231	0.8853353670775231	0.8853353670775231	0.8853353670775231	0.8853353670775231	0.8853353670775231	0.8853353670775231	0.8853353670775231	0.8853353670775231	0.8853353670775231	0.8853353670775231	0.8853353670775231	0.8853353670775231	0.8853353670775231	0.8853353670775231	0.8853353670775231	0.8853353670775231	0.8853353670775231	0.8853353670775231	0.8853353670775231	0.8853353670775231	0.8853353670775231	0.8853353670775231
0.7879271218573446	0.6852078454241824	0.7977003304547444	0.7249302837860685	0.6377023620240322	0.5835878670156759	0.5853166146677999	0.8631792250376811	0.7132218523493443	0.702737942416147	0.749854342138315	0.6844503248351004	0.5582243392140819	0.6969037427859142	0.6611892110804809	0.7282414498705668	0.8214354378962739	0.9777672790442282	0.5818090400481872	0.7533184928923671	0.6759994299693066	0.900579564284762	0.8418445636244405	1.0306342549215957	0.9108752689278575	0.9880949867654875	1.086724383260422	1.0722378346764432	1.1099441373676726	0.9899995586969725	1.1132007439269245	0.9909122804193069	1.0518803768480625	1.0213963286336847	1.0213963286336847	1.0213963286336847	1.0213963286336847	1.0213963286336847	1.0213963286336847	1.0213963286336847	1.0213963286336847	1.0213963286336847	1.0213963286336847	1.0213963286336847	1.0213963286336847	1.0213963286336847	1.0213963286336847	1.0213963286336847	1.0213963286336847	1.0213963286336847
1.1156694197048456	0.9471160928653793	0.9325225768440938	0.8748121880214232	1.0151837879132666	0.8100182839496318	0.9510951614419502	0.9671444872443469	0.9072062628222931	0.9169947928537506	0.8930690567811354	0.8943001783833189	1.0118091893294217	1.0008711477642827	0.9670629444758015	1.0263542007740556	0.9493086091971772	0.8815779422734886	1.1295418900062832	1.0001867758873275	0.9694100175537215	0.9492804910249443	0.9812080411023097	1.089171753427598	0.9909016175861919	0.9796418399665239	1.101574116340517	1.0194425913710217	0.924466487043195	1.0109181311269637	0.891904402066527	0.9231360744349782	1.0778982632367278	1.000517168835853	1.000517168835853	1.000517168835853	1.000517168835853	1.000517168835853	1.000517168835853	1.000517168835853	1.000517168835853	1.000517168835853	1.000517168835853	1.000517168835853	1.000517168835853	1.000517168835853	1.000517168835853	1.000517168835853	1.000517168835853	1.000517168835853
1.170123957537761	0.9293486880051801	0.9427826068798587	0.9502207592708778	1.0325156380583491	0.8411916739055004	1.0655645923741843	0.9856078563217389	1.1665114280144935	0.9210385508083825	1.0180033183391508	1.234656691129063	1.271857002250279	0.8291642375618695	1.1175244159680582	0.8988577424067398	0.731550236376092	0.8677333501112209	1.0519145031181893	0.9980143648073284	1.0619001260208012	1.0299572454140649	1.0299572454140649	1.0299572454140649	1.0299572454140649	1.0299572454140649	1.0299572454140649	1.0299572454140649	1.0299572454140649	1.0299572454140649	1.0299572454140649	1.0299572454140649	1.0299572454140649	1.0299572454140649	1.0299572454140649	1.0299572454140649	1.0299572454140649	1.0299572454140649	1.0299572454140649	1.0299572454140649	1.0299572454140649	1.0299572454140649	1.0299572454140649	1.0299572454140649	1.0299572454140649	1.0299572454140649	1.0299572454140649	1.0299572454140649	1.0299572454140649	1.0299572454140649
0.8169167286446901	0.9041493102035353	0.6906597158366676	0.7656822128620943	0.815648010454854	0.7636225218604	0.7856737642032109	0.6917703040362981	0.6441749576435624	0.7728120911414861	0.6731300053424947	0.7106788032800744	0.6262531567586305	0.7592929019550574	0.8873825897961638	0.6645899295486347	0.7617154354721858	0.593567407982394	0.721817629620129	0.8723769482690558	0.7534429343409956	1.0584374638008347	0.9146925720823513	0.733596546293803	0.8241445591880773	0.8241445591880773	0.8241445591880773	0.8241445591880773	0.8241445591880773	0.8241445591880773	0.8241445591880773	0.8241445591880773	0.8241445591880773	0.8241445591880773	0.8241445591880773	0.8241445591880773	0.8241445591880773	0.8241445591880773	0.8241445591880773	0.8241445591880773	0.8241445591880773	0.8241445591880773	0.8241445591880773	0.8241445591880773	0.8241445591880773	0.8241445591880773	0.8241445591880773	0.8241445591880773	0.8241445591880773	0.8241445591880773
1.0405553998931227	1.019145705765055	0.761741266614803	0.8354776287401969	0.66604427563176	0.5249294379821066	1.091888533168962	0.8150341450578832	0.770853216489977	0.8571266898577031	0.9179899443969075	1.0645912010358023	0.9264273811873548	0.9500441130627243	0.875569659376356	1.301308657328838	1.0557929612126853	1.0070114381366653	0.7627427149566502	0.8216272458069913	0.6553346095519968	0.7557843722879449	0.8974360512166943	0.7592674904146824	0.6956290520963543	1.2137752727390998	0.9547021624177271	0.9547021624177271	0.9547021624177271	0.9547021624177271	0.9547021624177271	0.9547021624177271	0.9547021624177271	0.9547021624177271	0.9547021624177271	0.9547021624177271	0.9547021624177271	0.9547021624177271	0.9547021624177271	0.9547021624177271	0.9547021624177271	0.9547021624177271	0.9547021624177271	0.9547021624177271	0.9547021624177271	0.9547021624177271	0.9547021624177271	0.9547021624177271	0.9547021624177271	0.9547021624177271
0.7375191203509203	0.8647611129284838	0.6617537639446169	0.7361893574871804	0.6019374184635145	0.548552025681442	0.6949225010135919	0.43203904216071287	0.6607805309145751	0.7970304905691074	0.8459929002302009	0.5364695066986988	0.5809296249634112	0.6941742221842232	0.5138812835640191	0.6989171117614086	0.7779140947322079	0.6631597881099192	0.6810145560686384	0.736678881525821	0.7088467187972297	0.7088467187972297	0.7088467187972297	0.7088467187972297	0.7088467187972297	0.7088467187972297	0.7088467187972297	0.7088467187972297	0.7088467187972297	0.7088467187972297	0.7088467187972297	0.7088467187972297	0.7088467187972297	0.7088467187972297	0.7088467187972297	0.7088467187972297	0.7088467187972297	0.7088467187972297	0.7088467187972297	0.7088467187972297	0.7088467187972297	0.7088467187972297	0.7088467187972297	0.7088467187972297	0.7088467187972297	0.7088467187972297	0.7088467187972297	0.7088467187972297	0.7088467187972297	0.7088467187972297
0.6677738597271541	0.521624482923245	0.7972110339643951	0.6642880790352549	0.735360190683374	0.661496964821174	0.883726170425233	0.8327640399055043	0.713369515800892	0.8749827903366301	0.710812778302387	0.7388433799033571	0.5798627158388152	0.7365972693451548	0.6389073710889805	0.7128297738936142	0.8196461792513106	0.7300479593034768	0.7194687842592701	0.8134433474578978	0.5829041779207753	0.7604720403854968	0.671688109153136	0.671688109153136	0.671688109153136	0.671688109153136	0.671688109153136	0.671688109153136	0.671688109153136	0.671688109153136	0.671688109153136	0.671688109153136	0.671688109153136	0.671688109153136	0.671688109153136	0.671688109153136	0.671688109153136	0.671688109153136	0.671688109153136	0.671688109153136	0.671688109153136	0.671688109153136	0.671688109153136	0.671688109153136	0.671688109153136	0.671688109153136	0.671688109153136	0.671688109153136	0.671688109153136	0.671688109153136
0.9145910410974227	0.66452029101592	1.0126346920936855	1.3203895781998094	0.98557239085859	0.6495651139669936	0.7074558798766765	0.9823556283681434	0.8130115917263235	0.8159750747970532	0.8271158146312065	0.8181212728853685	0.904627172227267	1.012886433257549	0.6883379234369981	0.7581529787578121	0.8232628880847886	1.0683011199325065	0.6957111019940176	0.71397177300775	0.7048414375008838	0.7048414375008838	0.7048414375008838	0.7048414375008838	0.7048414375008838	0.7048414375008838	0.7048414375008838	0.7048414375008838	0.7048414375008838	0.7048414375008838	0.7048414375008838	0.7048414375008838	0.7048414375008838	0.7048414375008838	0.7048414375008838	0.7048414375008838	0.7048414375008838	0.7048414375008838	0.7048414375008838	0.7048414375008838	0.7048414375008838	0.7048414375008838	0.7048414375008838	0.7048414375008838	0.7048414375008838	0.7048414375008838	0.7048414375008838	0.7048414375008838	0.7048414375008838	0.7048414375008838
1.2295738424529916	1.002837878297869	0.8883059898350975	0.6863592032919517	0.7018167180390387	0.9438178651417595	0.689446732085779	1.286300862939913	1.297257600263616	1.0011260714875012	0.8713620983305442	0.6567800302870713	1.0799099988338323	0.8851317312069742	1.238256338142918	0.8330954388940293	0.9966523188763368	0.9993504560899161	0.8217065921459702	0.6536731878559771	0.8828671878452242	0.9480074572948939	0.8636014757006588	0.9058044664977764	0.9058044664977764	0.9058044664977764	0.9058044664977764	0.9058044664977764	0.9058044664977764	0.9058044664977764	0.9058044664977764	0.9058044664977764	0.9058044664977764	0.9058044664977764	0.9058044664977764	0.9058044664977764	0.9058044664977764	0.9058044664977764	0.9058044664977764	0.9058044664977764	0.9058044664977764	0.9058044664977764	0.9058044664977764	0.9058044664977764	0.9058044664977764	0.9058044664977764	0.9058044664977764	0.9058044664977764	0.9058044664977764	0.9058044664977764
1.0565504388372697	1.1058133602426492	0.7526081708215066	0.9917010193483075	0.9296278997167455	1.2608622702782286	0.8961018747699425	1.1387166154549602	0.8983494887844771	0.9100223235039262	1.0315585363856024	1.0115019387312671	0.6922916636481901	1.0013826234807703	0.7547903249644722	0.867863519096088	1.078067639163225	0.831550179036253	1.277139045283411	0.9035373891779641	0.8524936538200117	1.3779927494338406	1.1152432016269263	1.1152432016269263	1.1152432016269263	1.1152432016269263	1.1152432016269263	1.1152432016269263	1.1152432016269263	1.1152432016269263	1.1152432016269263	1.1152432016269263	1.1152432016269263	1.1152432016269263	1.1152432016269263	1.1152432016269263	1.1152432016269263	1.1152432016269263	1.1152432016269263	1.1152432016269263	1.1152432016269263	1.1152432016269263	1.1152432016269263	1.1152432016269263	1.1152432016269263	1.1152432016269263	1.1152432016269263	1.1152432016269263	1.1152432016269263	1.1152432016269263
0.8484383948126552	0.49142901284768786	0.7851879619393038	0.7645367682840869	0.8552198923855827	0.6053359395868346	0.7486525224542695	1.1270474903154797	1.0033800142144096	1.2010554764394086	1.3047328799249778	1.1778142224714252	1.023449122064131	0.7590739772053946	0.9848352796616777	1.1691336792957994	0.8593101713066894	1.178824697934925	0.8824524479496333	0.6992897994804884	0.9748952083640932	0.9956808054492375	0.8700936421378137	1.0292358650464695	0.9738714594371943	1.2151434097163056	1.0022628476819888	1.1103597132449667	0.9009232065792377	0.6482720565050738	1.1963143931889506	0.9222932248470121	0.9222932248470121	0.9222932248470121	0.9222932248470121	0.9222932248470121	0.9222932248470121	0.9222932248470121	0.9222932248470121	0.9222932248470121	0.9222932248470121	0.9222932248470121	0.9222932248470121	0.9222932248470121	0.9222932248470121	0.9222932248470121	0.9222932248470121	0.9222932248470121	0.9222932248470121	0.9222932248470121
1.0671962605508654	0.9004444634327419	1.0279539898766992	0.9518384918482272	0.909662328739934	1.018057790448505	0.751971461614337	1.0497156857060286	0.9448108916780306	0.8753159314970596	1.1849131540897944	0.8997584785157494	1.2712821266255805	1.298942261419522	1.084094164065171	0.9115037361994083	1.0548893434564308	1.334600709076016	0.9457367065076001	0.9233775147634541	1.144919205465225	1.067454596561594	1.114161422465061	1.0537527638987854	1.1017824500264726	1.1938408511451222	1.0899844950927664	1.1650275713971727	1.0970153434245504	1.0760190504785907	1.2338769640513763	1.1549480072649834	1.1549480072649834	1.1549480072649834	1.1549480072649834	1.1549480072649834	1.1549480072649834	1.1549480072649834	1.1549480072649834	1.1549480072649834	1.1549480072649834	1.1549480072649834	1.1549480072649834	1.1549480072649834	1.1549480072649834	1.1549480072649834	1.1549480072649834	1.1549480072649834	1.1549480072649834	1.1549480072649834
1.0059840495820853	1.0873415635085149	0.9396292938387666	0.9889458332511138	1.0499058286781962	1.0834395275998345	0.8496153013128723	1.0674180737950476	0.8872783226707143	0.9609997932590608	0.8142545404283879	0.992141573404578	1.089735228328292	1.1058277581072802	0.9571800271624644	1.1467829471967537	1.051193822101079	1.2808650413761224	1.2126691487581043	0.9895566558501997	1.387985707522148	1.1887711816861737	1.1887711816861737	1.1887711816861737	1.1887711816861737	1.1887711816861737	1.1887711816861737	1.1887711816861737	1.1887711816861737	1.1887711816861737	1.1887711816861737	1.1887711816861737	1.1887711816861737	1.1887711816861737	1.1887711816861737	1.1887711816861737	1.1887711816861737	1.1887711816861737	1.1887711816861737	1.1887711816861737	1.1887711816861737	1.1887711816861737	1.1887711816861737	1.1887711816861737	1.1887711816861737	1.1887711816861737	1.1887711816861737	1.1887711816861737	1.1887711816861737	1.1887711816861737
0.0	0.8601676112159897	0.5723245373993099	3.1052315339091514	0.35780845573915115	0.0	0.8941585927192748	0.916338162272959	0.20024597426154003	0.2022293931774411	0.896142011635176	1.4186973177497977	0.8120316095074794	0.9743021570151691	1.4186973177497977	0.6939126184577348	1.094404566980815	0.8022036164737795	0.0	0.0	0.6939126184577348	0.3469563092288674	0.3469563092288674	0.3469563092288674	0.3469563092288674	0.3469563092288674	0.3469563092288674	0.3469563092288674	0.3469563092288674	0.3469563092288674	0.3469563092288674	0.3469563092288674	0.3469563092288674	0.3469563092288674	0.3469563092288674	0.3469563092288674	0.3469563092288674	0.3469563092288674	0.3469563092288674	0.3469563092288674	0.3469563092288674	0.3469563092288674	0.3469563092288674	0.3469563092288674	0.3469563092288674	0.3469563092288674	0.3469563092288674	0.3469563092288674	0.3469563092288674	0.3469563092288674
1.1041068073777969	1.0003931997578426	1.1949792658370013	1.121904497217176	1.1341596400397203	1.137582954708028	1.064232942489163	0.9630077745601395	1.1124409031016709	1.1956442870547557	1.2654421186703322	1.0115486208853486	0.707295952819145	0.96738590414612	0.9432156447007015	1.0927318093376703	0.8493003894752126	1.2036502976376369	0.9994059744277847	1.0623661796695243	1.2320093327515589	1.1983640092309122	1.0810346681445937	1.3181086138752418	1.1099305600901488	0.8875142007616347	1.2164587331290697	1.113296148805305	0.8524994486865928	0.982897798745949	0.982897798745949	0.982897798745949	0.982897798745949	0.982897798745949	0.982897798745949	0.982897798745949	0.982897798745949	0.982897798745949	0.982897798745949	0.982897798745949	0.982897798745949	0.982897798745949	0.982897798745949	0.982897798745949	0.982897798745949	0.982897798745949	0.982897798745949	0.982897798745949	0.982897798745949	0.982897798745949
0.9606351088732277	0.7483011951199046	0.9323100992613161	0.9632718602698184	0.9562438557397968	1.0962799710846736	0.92883400646084	0.9973795231105155	0.8955054890821886	1.0638677233826281	0.8155305056080268	1.0289677125808736	0.9404291443237345	1.1119472819268903	0.6597967388342412	0.7200418963464319	0.9629673671619546	0.711601836598984	0.7620432585739347	0.9537433140305351	0.6665787956189287	0.8129654033790302	1.0712355241213722	0.8128614267992639	1.1421614371462299	0.8522203126680012	0.9629583019424773	0.8904593769519675	0.8972314755549566	1.1163960005076867	0.954659608359037	0.7963953249946013	1.1422835188263076	0.9214442576257318	1.023679973654499	0.9725621156401153	0.9725621156401153	0.9725621156401153	0.9725621156401153	0.9725621156401153	0.9725621156401153	0.9725621156401153	0.9725621156401153	0.9725621156401153	0.9725621156401153	0.9725621156401153	0.9725621156401153	0.9725621156401153	0.9725621156401153	0.9725621156401153
0.8240303750362016	0.8113206767376883	0.864971708715189	0.7365579761013872	0.8036855618674031	0.7680137919315728	0.8800764220078098	0.8108879967193137	0.7518505651811079	0.8236267730811988	0.8521335074496955	0.7607630046858886	1.113658768907073	0.8956947053513094	0.8742570926414093	0.9335394277615857	0.8778241010037705	0.9959388993236689	0.9444691943865855	1.025886996713802	1.057017292391731	1.0081624699890244	1.1041596942345917	0.9590026295899955	1.0474679579903647	0.9858931195040097	1.0847897753111329	1.2741439381032573	1.2068654181200404	1.0655061542470452	1.1118200860796403	1.0323016093904631	0.7855040253741161	0.9454281959422465	1.3022934910713233	0.8331252567771618	1.0200125200294048	1.0247730093120653	1.1434796770487434	0.7926037971607222	0.9680417371047327	0.9680417371047327	0.9680417371047327	0.9680417371047327	0.9680417371047327	0.9680417371047327	0.9680417371047327	0.9680417371047327	0.9680417371047327	0.9680417371047327
1.2366366586882376	1.0331868428870876	1.2235189602783025	1.0182987384255882	0.7922523215523791	1.0890755384456083	1.1235873420777742	1.2822779623774911	1.0878101042156663	1.0548299848971028	1.0714982026955822	0.7320253185218039	0.9259140214812155	1.0333257395770636	1.2221928447826151	1.0743971259430505	0.9404049101133319	1.120093090558433	1.0353293744080436	0.9190401735722078	0.9777178166655505	0.9892468222504137	0.8937502935116126	1.049989747576194	0.9683720204365323	1.009180884006363	1.009180884006363	1.009180884006363	1.009180884006363	1.009180884006363	1.009180884006363	1.009180884006363	1.009180884006363	1.009180884006363	1.009180884006363	1.009180884006363	1.009180884006363	1.009180884006363	1.009180884006363	1.009180884006363	1.009180884006363	1.009180884006363	1.009180884006363	1.009180884006363	1.009180884006363	1.009180884006363	1.009180884006363	1.009180884006363	1.009180884006363	1.009180884006363
1.2184222495845416	1.0796733724978937	1.1464836185057854	1.2135923555426318	1.3698685179908845	1.206065952659599	1.1390439452166212	1.216152096963193	1.2428080202366087	1.1663565536130918	1.249745023928955	1.2268821735049005	1.2165680428042347	1.2151308703223247	1.1464119302434688	1.2599937679448168	0.986012719360244	1.1991481887891602	1.2519209368113884	1.1034479578881515	1.0088382795016921	1.0251329736667736	1.1100137150128448	1.2520857915300145	1.0409886443310399	1.3722548994068988	1.0731791027578967	1.0660759318062456	1.1019773327468652	1.3187089183285967	1.0513308986282561	1.1850199084784263	1.1850199084784263	1.1850199084784263	1.1850199084784263	1.1850199084784263	1.1850199084784263	1.1850199084784263	1.1850199084784263	1.1850199084784263	1.1850199084784263	1.1850199084784263	1.1850199084784263	1.1850199084784263	1.1850199084784263	1.1850199084784263	1.1850199084784263	1.1850199084784263	1.1850199084784263	1.1850199084784263
0.2178110731900563	0.9935157232255221	0.8436623700191752	1.7187226844562002	0.6920732944353757	0.5658440520983566	1.3723219805301519	1.2807055435709067	0.8411416433006734	0.047640199504049976	0.8089165314986807	0.6113713848245838	0.21426431909221005	0.9407693504536724	1.0116212664228574	0.31214939585152224	1.2978795851995086	0.1747475143630169	0.15755743986800122	0.9905171924415289	0.9935157232255217	0.23611343647119581	1.8902884688109698	0.945888992494604	0.21504240938937996	0.4267002193308538	0.32087131436011684	0.32087131436011684	0.32087131436011684	0.32087131436011684	0.32087131436011684	0.32087131436011684	0.32087131436011684	0.32087131436011684	0.32087131436011684	0.32087131436011684	0.32087131436011684	0.32087131436011684	0.32087131436011684	0.32087131436011684	0.32087131436011684	0.32087131436011684	0.32087131436011684	0.32087131436011684	0.32087131436011684	0.32087131436011684	0.32087131436011684	0.32087131436011684	0.32087131436011684	0.32087131436011684
0.9166700998435166	0.9348184019437487	0.8462706867806871	0.8236951055180758	1.0380989317228098	0.7492406694901455	0.8676834868462745	0.9565440674999098	0.805398961904475	1.0473003460954873	0.9259134477344743	1.0083365421011796	1.044195397389872	0.7993032524902132	0.9941209739744613	0.9232022945044414	0.8961009688901669	1.1690515573764944	0.7948126741558289	0.8882616822897825	1.0308461998741174	0.894244437729655	0.9366237771187967	0.9154341074242259	0.9154341074242259	0.9154341074242259	0.9154341074242259	0.9154341074242259	0.9154341074242259	0.9154341074242259	0.9154341074242259	0.9154341074242259	0.9154341074242259	0.9154341074242259	0.9154341074242259	0.9154341074242259	0.9154341074242259	0.9154341074242259	0.9154341074242259	0.9154341074242259	0.9154341074242259	0.9154341074242259	0.9154341074242259	0.9154341074242259	0.9154341074242259	0.9154341074242259	0.9154341074242259	0.9154341074242259	0.9154341074242259	0.9154341074242259
0.9007393544315415	0.9055964710362404	0.8761008932415577	1.0679719398508951	0.6630259928247503	0.8369995965443596	0.8679400047666894	0.9466044972464891	0.7999991480117455	0.8880634922809573	0.8690511965696949	0.9299089403512081	0.9456741327786571	0.9345477073182851	1.0299766605037912	0.9836081498569682	0.9326281781847062	0.983883899471233	0.8559512510902004	0.8728231235928056	0.7470257487398192	0.9594333765554506	0.9088826648517335	0.7261352927388296	1.0904046750691743	1.2597418815114467	0.8967261536846698	0.7711194861948302	0.8483817365852331	0.7822061487325095	0.7472755289828148	0.7647408388576622	0.7647408388576622	0.7647408388576622	0.7647408388576622	0.7647408388576622	0.7647408388576622	0.7647408388576622	0.7647408388576622	0.7647408388576622	0.7647408388576622	0.7647408388576622	0.7647408388576622	0.7647408388576622	0.7647408388576622	0.7647408388576622	0.7647408388576622	0.7647408388576622	0.7647408388576622	0.7647408388576622
0.47177284630137994	0.3731623374760195	0.3944286503767599	0.7213947270501443	0.6286537911730331	0.48502234965997626	0.6842382024941673	0.07427428115043745	0.3225977196952324	0.2271777293030628	0.6033834439872687	0.9551354438375018	0.9123118606654375	0.4459068924422369	1.1753953856895485	0.7794050041066299	0.7353858940379933	0.7769531783013581	0.29490650309573657	0.3843674729919874	1.1132684293295088	0.4057322814886137	0.988725112870365	1.0103808401094188	0.5829753384972971	0.3818604402869449	0.8224519572483339	1.002013447825763	0.9652821062173425	1.1029813899274579	0.6636620974838128	0.5824824474801081	0.5397833236949114	0.35515018429006917	0.025620155083506877	0.642983313164774	0.5391322438229819	0.5524558422289965	0.5457940430259891	0.5457940430259891	0.5457940430259891	0.5457940430259891	0.5457940430259891	0.5457940430259891	0.5457940430259891	0.5457940430259891	0.5457940430259891	0.5457940430259891	0.5457940430259891	0.5457940430259891
0.31237090557629643	0.12217011728385707	0.4970858672262613	0.2557049144326154	0.426584848740557	0.3621296502863996	0.13176216147240893	0.42367042951711525	0.11168380205351847	0.33929059239772236	0.5544546952575495	0.18664234503096108	0.5463074258877741	0.5420295327532907	0.5065911401562129	0.42144318923242075	0.5436344229888349	0.7192963762284709	0.40018390514516894	0.7396768222650743	0.5609652049664735	1.0377105960354944	1.3732385271511518	0.7344609975546835	0.4936875433556553	0.8271935778228369	0.6414088084259281	0.5825580642487459	0.7507800940849302	0.8627003009710934	0.9584916760699035	0.4501061537045848	0.5794732478323215	0.4162838834351829	0.5337161341516337	1.0774386886771417	0.7375182360221821	1.0667559681053553	0.6521721992231523	0.5099262859347584	1.4722617994017326	0.7034457772335	0.11051795690057933	1.1427402479675262	0.6266291024340527	0.6266291024340527	0.6266291024340527	0.6266291024340527	0.6266291024340527	0.6266291024340527
0.31040192942949335	0.2421874846207944	0.08718742652066513	0.17615910440700747	0.15727219194482772	0.1601870082662204	0.18978033824232257	0.3082397576617781	0.2442775011539782	0.19491524904603363	0.05673506461975489	0.1551978188249593	0.25936189230096224	0.20894930215326915	0.24757090502978188	0.0831319135930969	0.16684410495515845	0.14878995812850615	0.08887513973763599	0.09954624187287803	0.17618827163513537	0.41675881062910397	0.24996884708544764	0.11539263305592057	0.3053008847538915	0.2863735432329972	0.05749416345503503	0.13714367189353463	0.2646797140149058	0.19661866387740085	0.2567094505386676	0.0032923238292814445	0.13095008939916558	0.3496593854158233	0.19700645123634197	0.41726422923526163	0.17275273443327882	0.26530685816502486	0.6174630712113571	0.5246615199639191	0.5659327658169916	1.0010240773550942	1.139281488800939	0.8943206622186505	0.9699380215608152	0.9321293418897328	0.9321293418897328	0.9321293418897328	0.9321293418897328	0.9321293418897328
0.8877582963070286	0.9481793177749208	0.8524573990256936	1.3503545885138808	0.8502791764714573	1.2606564344623594	1.1739061350083426	1.2180512228229745	1.1142541859311412	1.074003249241004	1.2825990697662033	1.1101869349567137	1.1929352303359058	1.319104980166963	1.4118743794078417	1.1963770055799243	1.2913184209267947	1.5100504760879316	1.2486874440200677	1.1402366945064901	0.9829649857238449	1.1172355837606875	1.53171213867079	1.1418948333202323	1.4054039946450214	1.2660779274471725	1.2397146005147797	1.2755553337717764	1.2128668125035162	1.119333147045755	1.061814990876818	1.0259321616702342	1.027508108788689	1.3219455863917562	0.9466073625081242	0.8617725272209298	0.7249363540796818	1.147292583938151	1.0323465829199634	1.0898195834290572	1.0898195834290572	1.0898195834290572	1.0898195834290572	1.0898195834290572	1.0898195834290572	1.0898195834290572	1.0898195834290572	1.0898195834290572	1.0898195834290572	1.0898195834290572
1.155380535486151	0.9842466915213042	0.9580824940184545	1.442346269911936	0.4321445079339406	0.7110576242388591	1.2120222344565428	1.5989601545363281	0.3469922622566765	0.9729762083965025	0.9729762083965025	0.9729762083965025	0.9729762083965025	0.9729762083965025	0.9729762083965025	0.9729762083965025	0.9729762083965025	0.9729762083965025	0.9729762083965025	0.9729762083965025	0.9729762083965025	0.9729762083965025	0.9729762083965025	0.9729762083965025	0.9729762083965025	0.9729762083965025	0.9729762083965025	0.9729762083965025	0.9729762083965025	0.9729762083965025	0.9729762083965025	0.9729762083965025	0.9729762083965025	0.9729762083965025	0.9729762083965025	0.9729762083965025	0.9729762083965025	0.9729762083965025	0.9729762083965025	0.9729762083965025	0.9729762083965025	0.9729762083965025	0.9729762083965025	0.9729762083965025	0.9729762083965025	0.9729762083965025	0.9729762083965025	0.9729762083965025	0.9729762083965025	0.9729762083965025
0.013836553710067844	0.0	0.0	0.0	0.000362399869991627	0.0	0.0	0.14657442458888428	0.1571653007726122	0.06537687868266741	0.14657442458888428	0.0	0.0	0.0	0.1267880631260317	0.0	0.14657442458888428	0.1267880631260317	0.01680152950508238	0.1267880631260317	0.07179479631555703	0.07179479631555703	0.07179479631555703	0.07179479631555703	0.07179479631555703	0.07179479631555703	0.07179479631555703	0.07179479631555703	0.07179479631555703	0.07179479631555703	0.07179479631555703	0.07179479631555703	0.07179479631555703	0.07179479631555703	0.07179479631555703	0.07179479631555703	0.07179479631555703	0.07179479631555703	0.07179479631555703	0.07179479631555703	0.07179479631555703	0.07179479631555703	0.07179479631555703	0.07179479631555703	0.07179479631555703	0.07179479631555703	0.07179479631555703	0.07179479631555703	0.07179479631555703	0.07179479631555703
0.5635380455392568	0.3685220971322965	1.044907396181285	0.6559742981111605	1.1393051195470587	0.5523082801397468	0.26627544876170983	0.18445116615698043	0.47596691164610433	0.25110420814820766	0.3791481114403885	0.8392291800683982	0.7036263638243843	0.646780729009818	0.15128646696000497	0.4892975698854828	0.6818540904198153	0.45040686776149025	0.4232235730942991	1.3920298658099244	1.0809967946086245	0.7413836780372924	0.47206917848735114	0.6077539129952719	0.861397653381287	0.42410722616209956	0.48445569219589735	0.8846366865450233	0.29131831741298453	0.5106981067997943	0.5814721298684243	0.28379200950251676	0.4326320696854706	0.4326320696854706	0.4326320696854706	0.4326320696854706	0.4326320696854706	0.4326320696854706	0.4326320696854706	0.4326320696854706	0.4326320696854706	0.4326320696854706	0.4326320696854706	0.4326320696854706	0.4326320696854706	0.4326320696854706	0.4326320696854706	0.4326320696854706	0.4326320696854706	0.4326320696854706
1.3046379498385416	1.3799496438989927	1.2566728731089178	1.0631785396886262	1.4018030621364954	1.2715808473478785	1.1970155584963302	1.199849107987294	1.1363259649738608	1.1954510300408807	0.9336380492332547	1.1206190526714233	1.1962283420876636	1.0062196036957567	0.8702373724046337	1.24741425028622	1.4737980908406794	1.4911620344498908	1.091980769830733	1.2508727495273082	1.184100696370878	1.3029878085553146	1.0645996739951749	1.1837937412752446	1.1837937412752446	1.1837937412752446	1.1837937412752446	1.1837937412752446	1.1837937412752446	1.1837937412752446	1.1837937412752446	1.1837937412752446	1.1837937412752446	1.1837937412752446	1.1837937412752446	1.1837937412752446	1.1837937412752446	1.1837937412752446	1.1837937412752446	1.1837937412752446	1.1837937412752446	1.1837937412752446	1.1837937412752446	1.1837937412752446	1.1837937412752446	1.1837937412752446	1.1837937412752446	1.1837937412752446	1.1837937412752446	1.1837937412752446
1.383752775559977	1.5391356908341995	0.9729044703556262	0.7673031855838277	0.8057188977537132	0.9190184907581176	0.5466663102190248	0.789001554769859	1.1345094438531351	1.447065855574527	1.6139950212645464	1.5305304384195368	1.5305304384195368	1.5305304384195368	1.5305304384195368	1.5305304384195368	1.5305304384195368	1.5305304384195368	1.5305304384195368	1.5305304384195368	1.5305304384195368	1.5305304384195368	1.5305304384195368	1.5305304384195368	1.5305304384195368	1.5305304384195368	1.5305304384195368	1.5305304384195368	1.5305304384195368	1.5305304384195368	1.5305304384195368	1.5305304384195368	1.5305304384195368	1.5305304384195368	1.5305304384195368	1.5305304384195368	1.5305304384195368	1.5305304384195368	1.5305304384195368	1.5305304384195368	1.5305304384195368	1.5305304384195368	1.5305304384195368	1.5305304384195368	1.5305304384195368	1.5305304384195368	1.5305304384195368	1.5305304384195368	1.5305304384195368	1.5305304384195368
0.9971501776394015	1.039372714313805	1.076777487446723	0.847706024772243	0.8891660834683133	0.9457448482872354	0.8136399368844026	0.983759697287602	1.0586805499981904	0.9393212093239776	0.9630767571404095	1.02731904610129	0.5135717630659798	1.0583889075322368	0.922278050763813	1.347302865113818	1.0277345192553236	0.6668826917610846	1.073741760878411	0.7326090525530089	1.281645008021423	1.0119453940477934	0.9084084197398032	0.8374414805346813	0.9919979425901129	1.1316051389345445	0.9755464815581893	0.7322968419116318	0.8539216617349106	0.8539216617349106	0.8539216617349106	0.8539216617349106	0.8539216617349106	0.8539216617349106	0.8539216617349106	0.8539216617349106	0.8539216617349106	0.8539216617349106	0.8539216617349106	0.8539216617349106	0.8539216617349106	0.8539216617349106	0.8539216617349106	0.8539216617349106	0.8539216617349106	0.8539216617349106	0.8539216617349106	0.8539216617349106	0.8539216617349106	0.8539216617349106
0.18304913590184044	0.2753585152696631	0.24572456701424278	0.2820734215467578	0.228511414691793	0.3455873260495686	0.17185912991901112	0.14273317014014947	0.15503527722180246	0.5658090336186969	0.3068508417817504	0.4771167495898143	0.15242328397087737	0.2438443500870907	0.4895760611400888	0.28548870762585216	0.34564124837136084	0.13257157844224143	0.27485265552954585	0.23230791785091875	0.07718324390107914	0.23173485163762816	0.18682343088640124	0.3554049180937483	0.07056387601048081	0.12722257203509008	0.2489193661572155	0.17013715137578053	0.3749796147053014	0.12691455808750587	0.40248523585604973	0.37688217807833746	0.3896837069671936	0.3896837069671936	0.3896837069671936	0.3896837069671936	0.3896837069671936	0.3896837069671936	0.3896837069671936	0.3896837069671936	0.3896837069671936	0.3896837069671936	0.3896837069671936	0.3896837069671936	0.3896837069671936	0.3896837069671936	0.3896837069671936	0.3896837069671936	0.3896837069671936	0.3896837069671936
0.6342217797962344	0.383231357732562	0.3356053715183827	0.4684299995006489	0.6406529835660397	0.625009839340044	0.7340012597703254	1.0454647706840348	0.711936808742601	0.9536257086526443	0.8042060916594002	0.6185138284999669	0.7794034568773766	0.8925213783762396	0.8764415707789339	0.8604899066915004	0.6834352685134871	0.8296228733179589	0.9313625293515694	0.6599540903467356	0.576630186286746	0.45031734161759684	0.5745334293443095	0.6762411817644916	0.6135421207870867	0.4348350139370881	1.035246115101692	1.0454957346500957	0.6494161041039963	0.7316315497210765	1.0050739040507883	0.4870427812591893	0.5525141880196093	1.023499080096277	0.7298967856003111	1.0324122250886236	0.8811545053444674	0.8811545053444674	0.8811545053444674	0.8811545053444674	0.8811545053444674	0.8811545053444674	0.8811545053444674	0.8811545053444674	0.8811545053444674	0.8811545053444674	0.8811545053444674	0.8811545053444674	0.8811545053444674	0.8811545053444674
0.834483917905116	0.8516438240299841	1.2701133792223092	1.022437742382479	1.0178719214604774	0.9091990086698335	1.0182922569989505	0.9833552894527681	0.8124304984755498	0.9697728523978418	0.9601419838432579	1.031066513054578	1.1560719909223505	1.2091359568349307	0.9855050441672648	0.8257998773719528	0.9273787861826625	1.2354784754364956	0.9876404357202035	0.8551199409364972	0.9457550901787627	0.9959047204547663	1.0842461554818923	1.0967788147542998	0.632325459984199	0.7747960240806175	1.1346727346037395	1.1023986788271005	0.9488177509434029	0.9725099394656487	1.002826078538447	0.987668009002048	0.987668009002048	0.987668009002048	0.987668009002048	0.987668009002048	0.987668009002048	0.987668009002048	0.987668009002048	0.987668009002048	0.987668009002048	0.987668009002048	0.987668009002048	0.987668009002048	0.987668009002048	0.987668009002048	0.987668009002048	0.987668009002048	0.987668009002048	0.987668009002048
1.085043753528267	0.724870014547322	0.9193812141389055	0.6958889670968363	1.0379976291960855	0.6578565569104815	1.0319882840944203	1.0069712233579835	0.8303345528184074	0.8736471144958775	1.1274179182000488	1.1679291153885762	0.768114327545594	1.1826871752646844	1.0586094000731137	1.0237967207837713	0.8407128397206924	0.9068285252310648	0.6684290927426473	0.8208318718683429	0.9894554692443145	0.7353362854690056	0.974681028091492	0.7924116479203167	0.9583155130331019	0.905673527562299	0.9261888907593994	0.9688581720802529	1.0999126820048348	0.5312448369415795	0.6337180264922688	1.300765986046994	0.9146703214475207	0.887003593656082	0.6147631084331551	1.1278070658497508	0.9258557813025772	1.026831423576164	1.026831423576164	1.026831423576164	1.026831423576164	1.026831423576164	1.026831423576164	1.026831423576164	1.026831423576164	1.026831423576164	1.026831423576164	1.026831423576164	1.026831423576164	1.026831423576164
0.012858270458320949	0.03653843121959417	0.053536611770896206	0.00231560887955978	0.013641599494598524	0.05859824195570733	0.0	0.0	0.5518019643845488	0.41168200871934685	0.0	0.22816818677589126	0.04280279164982178	0.16597970098275394	0.04741532892860464	0.05531207687420637	0.32814003052681634	0.35335247008464427	0.5685020621257533	0.49505551472641035	0.5178013243181091	0.5776447878402534	0.40618838130526974	0.46466324566595485	0.5630296323390249	0.345008828756384	0.3783054784080457	0.26992971706102387	0.5989631046715218	0.2960932777662377	0.8376019875957726	0.4091833939593974	0.623392690777585	0.623392690777585	0.623392690777585	0.623392690777585	0.623392690777585	0.623392690777585	0.623392690777585	0.623392690777585	0.623392690777585	0.623392690777585	0.623392690777585	0.623392690777585	0.623392690777585	0.623392690777585	0.623392690777585	0.623392690777585	0.623392690777585	0.623392690777585
0.31979871681918587	0.47728500275405944	0.813456848159814	0.6645867021556349	0.4433977230375339	0.826595779298318	0.9168847339192805	0.4013287254037839	1.1969312399243435	0.2686538582047107	0.7098553620768109	0.9694987020426472	0.5097736291194331	0.7822018623965684	0.3639452970766128	0.405898871665117	0.3303964571668835	0.8351936769255133	0.7425270952141436	0.6530041811284374	0.4818759553182095	0.6311998310380375	0.41151756690472563	0.6985950364427376	0.7530192828327776	0.6822790571366968	0.5887572137743506	0.5746540944635217	0.38160182661725256	0.7539222076451659	0.49358919732761664	0.6237557024863913	0.6237557024863913	0.6237557024863913	0.6237557024863913	0.6237557024863913	0.6237557024863913	0.6237557024863913	0.6237557024863913	0.6237557024863913	0.6237557024863913	0.6237557024863913	0.6237557024863913	0.6237557024863913	0.6237557024863913	0.6237557024863913	0.6237557024863913	0.6237557024863913	0.6237557024863913	0.6237557024863913
0.4638231905308294	0.3802181120579604	0.32147372364688015	0.23423063260238972	0.6547934901421821	0.7048193527571145	0.614363409866133	0.7700675123113196	0.7258725188902886	1.0678167374317225	0.613993497324755	0.8806737257838237	0.5974936124725949	0.7954954620368129	0.920091119116108	0.6974688176932625	0.7632531585677959	1.0914377515122602	1.2146843958864066	0.7348555868693272	0.8087946851779768	0.8237908166689045	0.967197929433243	0.9494129802055891	0.9595127756703694	1.093286013630371	1.0411170970988421	1.2246654755474404	0.7295825210014416	0.7333223922700031	0.9377152812121644	0.7723935044957165	1.2399405685367844	0.8305843217652605	0.7969326656646104	1.2763342493652048	1.2159017064002464	0.8664156926773224	1.2404052464304915	1.2560302720925107	1.2482177592615011	1.2482177592615011	1.2482177592615011	1.2482177592615011	1.2482177592615011	1.2482177592615011	1.2482177592615011	1.2482177592615011	1.2482177592615011	1.2482177592615011
1.130107130656897	0.859116613480227	0.7537212005811286	1.0638244403800778	0.9282996937056025	0.906603502516427	0.8585498815659693	1.0129763403216867	0.8577846099524652	0.8538381421075353	1.035284527480273	0.9198692961451119	0.7595162347544646	1.3006481836505837	1.1799984445099314	1.2808166092832491	1.2274584928650374	1.15997101408532	1.0263014276388163	1.1436599832746335	1.1770385291018721	1.0092388911835672	1.2690174024674281	0.908953180283955	0.9453800525309419	1.1862514179177253	1.362912313484398	1.072534175047798	1.0462308586749591	0.8203336778816736	0.937382547717353	0.9711609199147488	0.9249519684843477	1.0535274600184121	1.3879427310633952	1.2207350955409038	1.2207350955409038	1.2207350955409038	1.2207350955409038	1.2207350955409038	1.2207350955409038	1.2207350955409038	1.2207350955409038	1.2207350955409038	1.2207350955409038	1.2207350955409038	1.2207350955409038	1.2207350955409038	1.2207350955409038	1.2207350955409038
1.267990700150148	1.0069051827233784	1.0446971439752921	1.1050546480796335	0.9754185319701532	1.3247763142268052	1.2175323795577724	0.882708869033907	1.1509157938071048	0.8477027887319897	0.7880856950039937	0.7166863179873574	0.8226922757223075	0.900575873290849	0.8318008436706461	1.1018595485526363	0.818181558164069	0.680552303987197	0.7448930770299281	0.8120923060478072	0.4974758094502862	0.5566175205852557	0.6749360836033363	0.6374204848236934	1.215106565899367	0.6594525189537033	0.6600104192043799	1.0477167866048538	0.9973939501810639	0.6845250406873414	0.8409594954342028	0.8409594954342028	0.8409594954342028	0.8409594954342028	0.8409594954342028	0.8409594954342028	0.8409594954342028	0.8409594954342028	0.8409594954342028	0.8409594954342028	0.8409594954342028	0.8409594954342028	0.8409594954342028	0.8409594954342028	0.8409594954342028	0.8409594954342028	0.8409594954342028	0.8409594954342028	0.8409594954342028	0.8409594954342028
1.3217457820331995	0.9315708487208828	0.2864433876948814	0.042240595266141025	0.7559751892955918	0.2429249708801655	0.41068813058310893	0.8439048286021237	0.9699338906928964	1.4079902639050954	0.4546261244689038	0.19874750609601738	0.48979947272310737	0.8247056449154989	0.5597637984137638	0.1366199160226213	0.5310186691151615	1.569379340503177	0.5468284712689958	0.556988212301221	0.4006626151790776	0.16093914866856635	0.6474834650049307	0.5179844480113355	1.3254631048826717	0.44500820697403093	0.7808029691987479	1.133222696609679	1.0562467069194643	0.9192072116561066	0.6654281256498286	0.25420500980807015	0.7706079095153328	0.49827876691181344	0.3096373498309326	0.403958058371373	0.403958058371373	0.403958058371373	0.403958058371373	0.403958058371373	0.403958058371373	0.403958058371373	0.403958058371373	0.403958058371373	0.403958058371373	0.403958058371373	0.403958058371373	0.403958058371373	0.403958058371373	0.403958058371373
0.7286869365131388	0.9266576909373603	0.8279478012737741	0.8726611521808821	1.0857923887076826	0.7922265486587428	0.7051356236289159	0.8929768580895453	1.257194697540212	1.269760858464771	1.1738532688562158	0.9628987440274618	1.2004586541069926	1.2869457355315987	0.7532461448252267	1.0619206044964924	1.0126045689773822	0.9337832089640312	1.1590128458409605	0.8869665891386724	0.8423938808904319	0.8948862487122468	0.8732309169993882	0.8975243000944436	0.7196022917506559	0.9691635516619339	0.9937470748892526	0.9598044164875702	1.0657039059894442	1.2663651057684036	1.144503647457786	1.0605672455488917	0.7286580940300621	0.8418922229238599	1.0465171767281374	0.9442046998259986	0.9442046998259986	0.9442046998259986	0.9442046998259986	0.9442046998259986	0.9442046998259986	0.9442046998259986	0.9442046998259986	0.9442046998259986	0.9442046998259986	0.9442046998259986	0.9442046998259986	0.9442046998259986	0.9442046998259986	0.9442046998259986
1.0677006277532657	0.9383280342083937	1.1813444461616074	1.364247052996304	1.149172065344823	1.556009578872356	1.3110432640202614	1.1653374232024865	1.156631331272106	0.9298051246621685	1.0332346588855288	1.0265604116583253	0.9922592720163881	1.3618271522394831	0.9265293334126651	0.9183466324383676	1.1397175871640581	1.0634936502843544	0.9890869373572228	1.0916956855595632	0.9174449378286162	0.8675623426995397	0.9060247741736255	1.1374128162656107	1.1893991276189282	1.059617122962973	1.0435921927070222	0.7490936713231913	0.9136021747891658	1.2581235676419391	0.996709847544427	1.1274167075931831	1.1274167075931831	1.1274167075931831	1.1274167075931831	1.1274167075931831	1.1274167075931831	1.1274167075931831	1.1274167075931831	1.1274167075931831	1.1274167075931831	1.1274167075931831	1.1274167075931831	1.1274167075931831	1.1274167075931831	1.1274167075931831	1.1274167075931831	1.1274167075931831	1.1274167075931831	1.1274167075931831
0.9442742987790333	0.8569585096918543	0.8417573192923398	0.7982388110986604	0.8976079483812004	0.9740452900018434	0.9548823995981096	0.8054747515317309	0.9481654520047897	0.8892937494888371	0.8075239523893303	0.9750644663350454	0.8847245818767848	1.0812799439295258	0.9213231452050231	0.8907196649081538	1.0088067784692434	1.060041204915203	0.6804823970420597	0.9380229890404163	1.0794034426973549	0.8055716377443117	0.9753542282549008	0.8058830557895974	0.9616640097560811	1.0289248594057467	0.7455294572797763	0.9713836217397493	0.8354804793786592	1.1002760271966834	0.9024667182977949	0.9676557163585673	0.935061217328181	0.935061217328181	0.935061217328181	0.935061217328181	0.935061217328181	0.935061217328181	0.935061217328181	0.935061217328181	0.935061217328181	0.935061217328181	0.935061217328181	0.935061217328181	0.935061217328181	0.935061217328181	0.935061217328181	0.935061217328181	0.935061217328181	0.935061217328181
0.7889764217564097	0.7002374556518722	0.7676593955589089	0.5069817617100929	0.916185849202136	0.817927659849969	0.7374409318348372	0.8170035744982908	0.6553260254730633	0.7020856714427447	0.8012694112084382	0.9142598257487905	0.7648905315004948	0.6811741554138057	0.7921383459258574	1.0239422258952062	0.8425288504135984	0.9796298347992359	0.888758160972768	0.8913428931648306	0.663193990245204	0.7349349509533981	0.7223800143693566	0.7344258852213502	0.7893066261489332	0.7845079084341208	0.790153783941798	0.7873308461879593	0.7873308461879593	0.7873308461879593	0.7873308461879593	0.7873308461879593	0.7873308461879593	0.7873308461879593	0.7873308461879593	0.7873308461879593	0.7873308461879593	0.7873308461879593	0.7873308461879593	0.7873308461879593	0.7873308461879593	0.7873308461879593	0.7873308461879593	0.7873308461879593	0.7873308461879593	0.7873308461879593	0.7873308461879593	0.7873308461879593	0.7873308461879593	0.7873308461879593
0.8620358665933848	1.0958147719793294	1.0188697892882594	1.1747152002573449	1.2244618533100549	0.9502217728867068	1.2401806175341126	1.2189664141120269	1.1741462423759639	1.1944900069358761	1.2018078753466517	1.0846130202236564	1.055779123779523	0.9859538607907675	1.1180358645342516	0.9208323453739614	1.0054265308456642	0.9568850248681547	1.128575784986659	1.138322316476438	1.032732477398455	1.178219662865576	1.1764756488353223	1.1965765238124573	1.0190898010722576	0.9663413702697419	1.0422410026214528	1.1180765476563836	1.0652635005216335	0.9260899253400129	0.8468541102072938	1.0832581385789322	0.9627175729604099	0.9104691643202233	0.9939317352310784	0.9968724612849702	1.094447418036862	0.844456848931872	1.0829475711992926	1.0508759791820697	1.1310128164022943	1.2594404835384665	1.0624814298107004	1.1569052379572313	1.0841721315163892	1.115205244705304	1.0086450112513305	1.0619251279783173	1.0619251279783173	1.0619251279783173
0.0	0.01734433802643	0.01734433802643	0.0	0.10217809879035977	0.4389116509293825	0.0	0.0	0.0	0.6214880441545966	0.0	0.0	0.0	0.0	0.0	0.9360619303209265	0.27469166089035485	0.40933477277792507	0.6019408871679381	0.4389116509293825	0.4502290632136566	0.40933477277792507	0.0010120651597565408	0.0	0.0	1.2319011920242178	0.9868833466043234	0.6378203170212702	0.36515278645042837	0.9178024644537432	1.9400569723551233	1.7660157782006307	0.0020241303195130816	0.8840199542600718	0.8840199542600718	0.8840199542600718	0.8840199542600718	0.8840199542600718	0.8840199542600718	0.8840199542600718	0.8840199542600718	0.8840199542600718	0.8840199542600718	0.8840199542600718	0.8840199542600718	0.8840199542600718	0.8840199542600718	0.8840199542600718	0.8840199542600718	0.8840199542600718
0.0	0.0	0.0	0.0	0.0	0.0	0.08619216956403575	0.0	1.1942960112995777	0.08619216956403575	0.0	0.0	0.011071192262969683	0.0	0.7519296177228679	0.0	0.08619216956403575	0.5045962603255365	0.12726501453254277	1.633311611300931	0.9110554032653176	0.5549420007648566	0.0	0.827050595023934	0.8584658750206864	1.340858929308071	1.4774757978216246	1.3501318247788836	2.919839134853841	0.5230812297549498	1.5636679673856604	1.1600533054958682	1.3618606364407642	1.3618606364407642	1.3618606364407642	1.3618606364407642	1.3618606364407642	1.3618606364407642	1.3618606364407642	1.3618606364407642	1.3618606364407642	1.3618606364407642	1.3618606364407642	1.3618606364407642	1.3618606364407642	1.3618606364407642	1.3618606364407642	1.3618606364407642	1.3618606364407642	1.3618606364407642
0.5354947251717079	0.5493909555744232	0.40891692152158116	0.47901548287621093	0.3604120746427754	0.5122290962412804	0.39302863290101264	0.44524240278651067	0.5272863835023955	0.5677424963056632	0.5579835610424518	0.5899819009675384	0.39445212174078986	0.4806102435246228	0.5371798570505039	0.591524234631077	0.49665610733639914	0.5688930052374553	0.574613993049781	0.35837712430133595	0.4912911643211405	0.4248341443112382	0.4248341443112382	0.4248341443112382	0.4248341443112382	0.4248341443112382	0.4248341443112382	0.4248341443112382	0.4248341443112382	0.4248341443112382	0.4248341443112382	0.4248341443112382	0.4248341443112382	0.4248341443112382	0.4248341443112382	0.4248341443112382	0.4248341443112382	0.4248341443112382	0.4248341443112382	0.4248341443112382	0.4248341443112382	0.4248341443112382	0.4248341443112382	0.4248341443112382	0.4248341443112382	0.4248341443112382	0.4248341443112382	0.4248341443112382	0.4248341443112382	0.4248341443112382
0.5463069890904426	0.6271955799601928	0.5494320548338104	0.6240184819215989	0.4953387803794948	0.6156332897528255	0.6912024499557695	0.6894709197068679	0.6228344647393753	0.6331321067759424	0.7062198922676541	0.6247902034188506	0.5823411350821006	0.6505693056687037	0.6871499989759542	0.5415219795630575	0.5803464945344831	0.7571267601091008	0.6892033548273793	0.6184767302786112	0.4948102669249705	0.7206074849272074	0.607708875926089	0.607708875926089	0.607708875926089	0.607708875926089	0.607708875926089	0.607708875926089	0.607708875926089	0.607708875926089	0.607708875926089	0.607708875926089	0.607708875926089	0.607708875926089	0.607708875926089	0.607708875926089	0.607708875926089	0.607708875926089	0.607708875926089	0.607708875926089	0.607708875926089	0.607708875926089	0.607708875926089	0.607708875926089	0.607708875926089	0.607708875926089	0.607708875926089	0.607708875926089	0.607708875926089	0.607708875926089
0.7027586560723674	0.8191688115153327	0.6458232119546657	0.7659843749789413	0.9658534761071319	0.7990440529508788	0.7244225382671731	0.7396512780382309	0.7590215129640286	0.7849237814958738	0.5156159888292751	0.7155696737115789	0.7676146269541565	0.8011261817067704	0.727720692557597	0.8151027614862448	0.7463030109009182	0.8011346780922167	0.657969142081629	0.7723195732152306	0.790463707007358	0.7511638202601083	0.7708137636337331	0.7708137636337331	0.7708137636337331	0.7708137636337331	0.7708137636337331	0.7708137636337331	0.7708137636337331	0.7708137636337331	0.7708137636337331	0.7708137636337331	0.7708137636337331	0.7708137636337331	0.7708137636337331	0.7708137636337331	0.7708137636337331	0.7708137636337331	0.7708137636337331	0.7708137636337331	0.7708137636337331	0.7708137636337331	0.7708137636337331	0.7708137636337331	0.7708137636337331	0.7708137636337331	0.7708137636337331	0.7708137636337331	0.7708137636337331	0.7708137636337331
0.7759806838569162	0.7429119956068998	0.6537014947835831	0.7063703156469081	0.8123863037244591	0.7287349130913509	0.8267370463144649	0.6760216337816	0.7036786522161662	0.7361345083226535	0.7452563320974372	0.6122185352490315	0.7051308581507257	0.8462209279872998	0.8169844633016672	0.8620554378836477	0.7583997223904638	0.6672816782571016	0.7471169591715747	0.7071993187143382	0.7071993187143382	0.7071993187143382	0.7071993187143382	0.7071993187143382	0.7071993187143382	0.7071993187143382	0.7071993187143382	0.7071993187143382	0.7071993187143382	0.7071993187143382	0.7071993187143382	0.7071993187143382	0.7071993187143382	0.7071993187143382	0.7071993187143382	0.7071993187143382	0.7071993187143382	0.7071993187143382	0.7071993187143382	0.7071993187143382	0.7071993187143382	0.7071993187143382	0.7071993187143382	0.7071993187143382	0.7071993187143382	0.7071993187143382	0.7071993187143382	0.7071993187143382	0.7071993187143382	0.7071993187143382
[truncated: 6 more columns]
