# Supplementary material for: Neuronal tuning aligns dynamically with object and texture manifolds across the visual hierarchy
Source: Nat Neurosci. 2026 Mar 10;29(4):864–75. doi: 10.1038/s41593-026-02207-1 (PMC13061647; doi:10.1038/s41593-026-02207-1)
Supplement: Supplementary file 6 — Average PSTH for each session and thread before or after optimization Fig. 5a. Response rate for each 10 ms time window in csv format to reproduce Fig. 5c. [file 41593_2026_2207_MOESM6_ESM.zip › Figure5C_src_normresp_wdw_170-180_BigGAN_sem.csv]

0	1	2	3	4	5	6	7	8	9	10	11	12	13	14	15	16	17	18	19	20	21	22	23	24	25	26	27	28	29	30	31	32	33	34	35	36	37	38	39	40	41	42	43	44	45	46	47	48	49
0.06690601210582026	0.08806877672128188	0.0878493601135293	0.07813600483097935	0.08256298119706512	0.09475139273941123	0.08904876359055595	0.1028958351475805	0.0943932974202106	0.09862948157998444	0.07807095686598887	0.08045840102804877	0.08107115038716645	0.08667048763567266	0.08477374078292595	0.0694807705247348	0.06952879986592009	0.07802729574134668	0.09413117098041854	0.06935159848755633	0.08239689405269658	0.07274462874993523	0.1000798498685311	0.06837967793744221	0.07772612806972051	0.09302118170217188	0.06719592084797144	0.07764016438311096	0.10471751597705907	0.07265181172254519	0.05671123607776644	0.07517001261199674	0.06649871721133976	0.08515767520346221	0.06656455075638136	0.09283038809313439	0.08546650102137668	0.072848159248391	0.08617758961868721	0.07565584537646626	0.09345555723742671	0.07247607395216299	0.07153752789462767	0.08792692151182803	0.09041750545490242	0.07814757716814559	0.08348987419324166	0.08081872568069363	0.08081872568069363	0.08081872568069363
0.09502784152706388	0.07908430461626632	0.07615000237899548	0.10306242635721717	0.08905852266958246	0.09063285766305595	0.1037252528323768	0.07618620457050909	0.10711943130111799	0.08704074058797863	0.09016287379646575	0.08447161182115269	0.08455290382111559	0.1018841695226828	0.07290021345445019	0.10250292948651497	0.08646787285639054	0.0854870250782467	0.08032379089461443	0.08469972999646473	0.10852309164025603	0.07337097364372636	0.08780569904932911	0.10053856020386599	0.07753509523187535	0.09081192291659741	0.10782652210717515	0.092384659848807	0.08461905120778707	0.0837554148636347	0.08659924316529226	0.08677483107405412	0.08962801090604137	0.10453143449121527	0.08262253220466173	0.09357698334793851	0.09357698334793851	0.09357698334793851	0.09357698334793851	0.09357698334793851	0.09357698334793851	0.09357698334793851	0.09357698334793851	0.09357698334793851	0.09357698334793851	0.09357698334793851	0.09357698334793851	0.09357698334793851	0.09357698334793851	0.09357698334793851
0.10101188320692209	0.07292471223278581	0.11746922553192006	0.14176985630483951	0.13865342396202698	0.1792085568287335	0.09118888367883722	0.08389262270820712	0.09522069518292783	0.14518716817883792	0.10195505698979754	0.14313585698117504	0.13038469775959044	0.1483493857433873	0.11320257867350715	0.1307268095722139	0.15155198223796887	0.08923319385232492	0.12724190976569882	0.1529422560509309	0.13145431333111762	0.15047044100865903	0.11126994394183709	0.16445704683610837	0.12967739414880297	0.10681515303567865	0.12539215355608468	0.09413353382049569	0.12220535870925457	0.18737445583238518	0.1698686925361282	0.16894216817282154	0.13597398688060575	0.15245807752671364	0.15245807752671364	0.15245807752671364	0.15245807752671364	0.15245807752671364	0.15245807752671364	0.15245807752671364	0.15245807752671364	0.15245807752671364	0.15245807752671364	0.15245807752671364	0.15245807752671364	0.15245807752671364	0.15245807752671364	0.15245807752671364	0.15245807752671364	0.15245807752671364
0.08591045257463797	0.09989268025130216	0.09722130951246838	0.1258534248746156	0.0736375270087616	0.11440143248976076	0.10194270384138913	0.0767582570024619	0.106766373479804	0.0860484663574415	0.07840488077025332	0.12087610485652854	0.09684762129160802	0.08865714387689565	0.08584065402110547	0.07855301397831374	0.09603311937246463	0.07011302898698685	0.09039007512341792	0.07759360898715019	0.10078815795469749	0.08886782671395062	0.08167728539705595	0.08464992199465544	0.081091459940524	0.0847409128588617	0.07187719118431393	0.08364405389434727	0.08714195309051252	0.09606809988003354	0.10424706341301652	0.10565511927071675	0.09946406297279851	0.09460864701204205	0.07085715962171078	0.09623353323424544	0.09459919619376822	0.07517302624386386	0.08488611121881603	0.08488611121881603	0.08488611121881603	0.08488611121881603	0.08488611121881603	0.08488611121881603	0.08488611121881603	0.08488611121881603	0.08488611121881603	0.08488611121881603	0.08488611121881603	0.08488611121881603
0.08380433501877328	0.08807654739395561	0.09129997519956837	0.07678332178248273	0.09983145182690836	0.06942323050445383	0.09701176317487883	0.06942054179729763	0.06681708559997039	0.09313722171563107	0.07635736157988932	0.09667570081664499	0.07385066377833555	0.0910006696472385	0.08723077090742597	0.08796266332129486	0.0727332906019697	0.08359222146074961	0.11007074175020987	0.09156597968762278	0.08343166679361355	0.0788562525988335	0.09365436748372748	0.08431319513404498	0.08330084559119541	0.09951556982253733	0.09580571454804138	0.07962536017546563	0.09357128488343601	0.09510132731887624	0.09433630610115613	0.09433630610115613	0.09433630610115613	0.09433630610115613	0.09433630610115613	0.09433630610115613	0.09433630610115613	0.09433630610115613	0.09433630610115613	0.09433630610115613	0.09433630610115613	0.09433630610115613	0.09433630610115613	0.09433630610115613	0.09433630610115613	0.09433630610115613	0.09433630610115613	0.09433630610115613	0.09433630610115613	0.09433630610115613
0.13196902667569477	0.16117029873810798	0.16369040417048028	0.12688646929537287	0.15941398087495953	0.13997798753710636	0.13700819633166808	0.09693889178372264	0.12606234293664242	0.1266983207882858	0.1401600571903519	0.11215286487701877	0.1121589847361808	0.1349805597518337	0.1535586292015331	0.13599833415802853	0.1637520995280473	0.12161713947840777	0.10093156044265529	0.10309428457237282	0.1460253051177137	0.14691177359957278	0.14359645406087665	0.16308723495333644	0.11529618379269153	0.15186773175483384	0.1469983255261603	0.11870998278796398	0.13949344916771778	0.11336448768003207	0.11819200279462218	0.12882407382321284	0.13240121836978117	0.14039009315611176	0.1309087834847193	0.13601980826327603	0.09490238490981115	0.13106204216755363	0.15692148758049757	0.10006071665552478	0.12849110211801115	0.12849110211801115	0.12849110211801115	0.12849110211801115	0.12849110211801115	0.12849110211801115	0.12849110211801115	0.12849110211801115	0.12849110211801115	0.12849110211801115
0.15804920110567494	0.16541972302945782	0.1965021267005523	0.16625847924611298	0.1851037754333599	0.14880522286504125	0.20219992205206727	0.1774115663784821	0.2025711351407488	0.14341170579127363	0.18238368388510726	0.21454063397323392	0.17551437083996313	0.17178271041956825	0.1803947421586716	0.11279874120444387	0.17259278326085672	0.18946241207965228	0.19200228103427758	0.19007412271236104	0.20444002938859104	0.18425320152460944	0.18102565911255555	0.15497817122193655	0.17672840016453895	0.15075500582078066	0.1637417029926598	0.1637417029926598	0.1637417029926598	0.1637417029926598	0.1637417029926598	0.1637417029926598	0.1637417029926598	0.1637417029926598	0.1637417029926598	0.1637417029926598	0.1637417029926598	0.1637417029926598	0.1637417029926598	0.1637417029926598	0.1637417029926598	0.1637417029926598	0.1637417029926598	0.1637417029926598	0.1637417029926598	0.1637417029926598	0.1637417029926598	0.1637417029926598	0.1637417029926598	0.1637417029926598
0.05632711155755623	0.04773407075392697	0.06402556647790822	0.059315740379016366	0.0735951132541196	0.05475912323248385	0.07422651026054622	0.06863607815300651	0.05679029600328144	0.06998916477983956	0.0627577660879713	0.056377978127104156	0.05837883060482017	0.07915250794098137	0.06067532129141491	0.05758873586417201	0.060024340383183356	0.04856433451693793	0.052920753345680784	0.05701737337313454	0.06774503240036708	0.06136364102977849	0.07466567879041566	0.05660867308353653	0.06446343483201634	0.06600350835793496	0.08742170572449617	0.07671260704121556	0.07671260704121556	0.07671260704121556	0.07671260704121556	0.07671260704121556	0.07671260704121556	0.07671260704121556	0.07671260704121556	0.07671260704121556	0.07671260704121556	0.07671260704121556	0.07671260704121556	0.07671260704121556	0.07671260704121556	0.07671260704121556	0.07671260704121556	0.07671260704121556	0.07671260704121556	0.07671260704121556	0.07671260704121556	0.07671260704121556	0.07671260704121556	0.07671260704121556
0.0693534185014518	0.11043257578393266	0.11547250926186792	0.11728370703084326	0.10553184075362733	0.10647052214201388	0.09122142582493187	0.07807259295531335	0.07400774937754394	0.11008430187288956	0.09337868211258983	0.0783066861773354	0.06380242814370607	0.11888579220316821	0.12089357155126447	0.10177265746913944	0.06532895694882501	0.07353923163759933	0.08990800726589447	0.08573129554406501	0.09270605639390454	0.08667112845339872	0.08834131621271636	0.0853712116283542	0.08788281815176331	0.08033873419790472	0.07527590992130455	0.0681407367922266	0.10361341593283332	0.08379434451359967	0.10723238254555799	0.08572545273669809	0.09498165437050725	0.08018460851039017	0.0875831314404487	0.0875831314404487	0.0875831314404487	0.0875831314404487	0.0875831314404487	0.0875831314404487	0.0875831314404487	0.0875831314404487	0.0875831314404487	0.0875831314404487	0.0875831314404487	0.0875831314404487	0.0875831314404487	0.0875831314404487	0.0875831314404487	0.0875831314404487
0.1034767415346555	0.0569605546184442	0.09963919992852435	0.07556659296397836	0.12151624738670311	0.12071882529471888	0.11608749312445145	0.1251796663138362	0.13102838410626969	0.08620478219971431	0.07434280838065907	0.10201559998135522	0.10933625024864267	0.1065152713318985	0.12940947788403204	0.10328192628504441	0.09666754143324766	0.1199085658388542	0.08818724096710301	0.11798770462881651	0.09618527752419369	0.09062251072112983	0.09381171951446007	0.0887420678495943	0.09622753474915725	0.09539020039646798	0.08445251930170333	0.0990803820719343	0.08484729862678535	0.10588330367328837	0.10557480138123927	0.11776968821427615	0.08735180436474538	0.10256074628951077	0.10256074628951077	0.10256074628951077	0.10256074628951077	0.10256074628951077	0.10256074628951077	0.10256074628951077	0.10256074628951077	0.10256074628951077	0.10256074628951077	0.10256074628951077	0.10256074628951077	0.10256074628951077	0.10256074628951077	0.10256074628951077	0.10256074628951077	0.10256074628951077
0.08428766561976586	0.1035656526763621	0.10186599502740067	0.10633720181281521	0.11183974024036361	0.08812471421315067	0.09298017052678809	0.10612600371622706	0.1126676501712471	0.1281830888485711	0.10122488379282261	0.12457480072264589	0.1455111951265895	0.13152338768253735	0.09261765681967837	0.09164010728716922	0.14496699642667665	0.10700697333581376	0.09097673979814401	0.14736734313396377	0.14444574701896917	0.13172254399202854	0.10920504395698243	0.08532042438393084	0.13448226847244746	0.12739443050151272	0.13160051517461713	0.11415308841585523	0.12267662120951296	0.11923839703961206	0.11189914845570048	0.11556877274765627	0.11556877274765627	0.11556877274765627	0.11556877274765627	0.11556877274765627	0.11556877274765627	0.11556877274765627	0.11556877274765627	0.11556877274765627	0.11556877274765627	0.11556877274765627	0.11556877274765627	0.11556877274765627	0.11556877274765627	0.11556877274765627	0.11556877274765627	0.11556877274765627	0.11556877274765627	0.11556877274765627
0.045463778386231196	0.056159969668964374	0.08127940694572386	0.05623001122083984	0.06546527264135793	0.06760469282910321	0.07216265854333981	0.05639563593749461	0.06600962807907347	0.06083602886769961	0.09347537231159621	0.07124641530278394	0.06533745060723817	0.06689155258378748	0.0686141155182891	0.09812110374022226	0.05931941743813474	0.07602235127294096	0.07949340790696768	0.053887347576095104	0.07266007940237516	0.05699959710611541	0.08538548746642069	0.0657211677171278	0.08875842573384897	0.07616249851249508	0.07912597802751856	0.07299706548710333	0.10514943438346457	0.07773231023235674	0.07319441416748235	0.07546336219991956	0.07546336219991956	0.07546336219991956	0.07546336219991956	0.07546336219991956	0.07546336219991956	0.07546336219991956	0.07546336219991956	0.07546336219991956	0.07546336219991956	0.07546336219991956	0.07546336219991956	0.07546336219991956	0.07546336219991956	0.07546336219991956	0.07546336219991956	0.07546336219991956	0.07546336219991956	0.07546336219991956
0.10233621482667153	0.08821337204165641	0.10966501566491596	0.11856318354584548	0.1222275440880663	0.10178327016981978	0.09492890321139488	0.10756973139809477	0.10438729921533647	0.11774919344803088	0.12374531384891259	0.10698207621177087	0.09810222165103356	0.09161609329862772	0.09101021947405209	0.09376870140025821	0.11910621822769851	0.08806542874855504	0.1337619404084183	0.10518418678218323	0.10275954809081159	0.10407564301602586	0.09353027037949269	0.11331043180507579	0.12231629116234397	0.11941094997895857	0.1175734877333324	0.100991476056827	0.11328806683332325	0.0826805780464466	0.10373087600830723	0.09320572702737692	0.09320572702737692	0.09320572702737692	0.09320572702737692	0.09320572702737692	0.09320572702737692	0.09320572702737692	0.09320572702737692	0.09320572702737692	0.09320572702737692	0.09320572702737692	0.09320572702737692	0.09320572702737692	0.09320572702737692	0.09320572702737692	0.09320572702737692	0.09320572702737692	0.09320572702737692	0.09320572702737692
0.12551638086102496	0.10989983874034778	0.1147318219092778	0.09616284626568126	0.09748577285465523	0.10741265713583001	0.08798582995330305	0.14833751341980594	0.11225989693993525	0.11447122227986851	0.09707930342855302	0.12108877797218734	0.09873130259288476	0.12637400197679935	0.11946641235109348	0.11832616678134547	0.14399254019908225	0.11335322872499223	0.08586375452577569	0.10703304312930202	0.09875385917482522	0.08479288883274588	0.11256665120717185	0.09495014766399203	0.1051787603624347	0.10827788518910172	0.07675371023347007	0.1225206928179688	0.11317388545968028	0.10965834568110772	0.13124058921094955	0.13535765873035502	0.13329912397065227	0.13329912397065227	0.13329912397065227	0.13329912397065227	0.13329912397065227	0.13329912397065227	0.13329912397065227	0.13329912397065227	0.13329912397065227	0.13329912397065227	0.13329912397065227	0.13329912397065227	0.13329912397065227	0.13329912397065227	0.13329912397065227	0.13329912397065227	0.13329912397065227	0.13329912397065227
0.07162508192522118	0.08285357580021047	0.08776387435195157	0.09134937733316749	0.15235260928868646	0.10047712597290327	0.08754917762395287	0.11432904796096835	0.13112858266492533	0.14357038695751506	0.09224591448444476	0.10276752557565931	0.11499161965896354	0.1072682125848893	0.13245171369497083	0.14750363484866488	0.06918554815455794	0.1335919828206852	0.10874634990216785	0.11823867831901724	0.11592854833651269	0.14842435740647175	0.1325100417422236	0.11315651280936612	0.1293089172376736	0.1422859707132929	0.09488845100558038	0.09883051742448073	0.13910452705529006	0.10199475367178844	0.12054964036353923	0.12054964036353923	0.12054964036353923	0.12054964036353923	0.12054964036353923	0.12054964036353923	0.12054964036353923	0.12054964036353923	0.12054964036353923	0.12054964036353923	0.12054964036353923	0.12054964036353923	0.12054964036353923	0.12054964036353923	0.12054964036353923	0.12054964036353923	0.12054964036353923	0.12054964036353923	0.12054964036353923	0.12054964036353923
0.08522425370112141	0.06244545237690849	0.06228171524543972	0.08195391835942903	0.08862842442391046	0.090523682645968	0.0904893274658539	0.10733096108867153	0.09872685727563732	0.09161941049708004	0.1067693746638705	0.09916874663340927	0.07684084610833658	0.11291468425718093	0.07657081358380866	0.08574134830193138	0.07317095665274534	0.11812549401041192	0.11072095453088375	0.09398724449879041	0.08996773880895528	0.1108471495020052	0.09220805088635448	0.10152760019417982	0.10152760019417982	0.10152760019417982	0.10152760019417982	0.10152760019417982	0.10152760019417982	0.10152760019417982	0.10152760019417982	0.10152760019417982	0.10152760019417982	0.10152760019417982	0.10152760019417982	0.10152760019417982	0.10152760019417982	0.10152760019417982	0.10152760019417982	0.10152760019417982	0.10152760019417982	0.10152760019417982	0.10152760019417982	0.10152760019417982	0.10152760019417982	0.10152760019417982	0.10152760019417982	0.10152760019417982	0.10152760019417982	0.10152760019417982
0.09118082504063896	0.09719245488363024	0.07305558396177993	0.047059052924078436	0.0870504629515419	0.10172017532478336	0.08648505863182286	0.09423207221586748	0.10271244762557677	0.09313794794759456	0.06970033049217024	0.11052884578193552	0.08876229652682388	0.07912680144187581	0.08965144997335052	0.07967167483522214	0.08749771518155049	0.08293906275034735	0.09404037713621725	0.0967450153498514	0.08404728660230623	0.08938184306821485	0.09672256046371608	0.09305220176596546	0.09305220176596546	0.09305220176596546	0.09305220176596546	0.09305220176596546	0.09305220176596546	0.09305220176596546	0.09305220176596546	0.09305220176596546	0.09305220176596546	0.09305220176596546	0.09305220176596546	0.09305220176596546	0.09305220176596546	0.09305220176596546	0.09305220176596546	0.09305220176596546	0.09305220176596546	0.09305220176596546	0.09305220176596546	0.09305220176596546	0.09305220176596546	0.09305220176596546	0.09305220176596546	0.09305220176596546	0.09305220176596546	0.09305220176596546
0.17607218970151695	0.14582589142555596	0.174600393917879	0.1771433042140718	0.17344603418060664	0.15499029953914545	0.22283316730256225	0.1713140118558147	0.12390353520379314	0.1572403100308259	0.1286825779975238	0.15987368824062428	0.15396269185351805	0.18448749584315632	0.1876001634220583	0.13747823422198527	0.11864609583225198	0.17878503163104684	0.21269065421710162	0.16606558398408808	0.16859693641037746	0.16879824739479002	0.15820253268055548	0.18854177155140833	0.12154607744079045	0.1787905211847486	0.210731026860683	0.1599194185207345	0.20373242527316718	0.1159978644028683	0.15986514483801775	0.15986514483801775	0.15986514483801775	0.15986514483801775	0.15986514483801775	0.15986514483801775	0.15986514483801775	0.15986514483801775	0.15986514483801775	0.15986514483801775	0.15986514483801775	0.15986514483801775	0.15986514483801775	0.15986514483801775	0.15986514483801775	0.15986514483801775	0.15986514483801775	0.15986514483801775	0.15986514483801775	0.15986514483801775
0.10852510414544636	0.13871143138921105	0.13762193275093815	0.12337770283029358	0.11156832198603632	0.11759574855400311	0.14118592000674354	0.10748447499828387	0.13101122189203782	0.11073704907494632	0.11839459300303837	0.10425759202984472	0.1252796836052294	0.09842724326213823	0.10389487703508254	0.11436425670590272	0.10568509833660526	0.13398489649442294	0.12891381888483341	0.11973690513070684	0.1419994289231569	0.12019434354130779	0.0792579376392361	0.11046630568240422	0.1260173440337204	0.12050210412813184	0.08212020322605858	0.11157889012301374	0.09923438748042003	0.10062683371918402	0.12093141590118364	0.07388371536916538	0.09740756563517451	0.09740756563517451	0.09740756563517451	0.09740756563517451	0.09740756563517451	0.09740756563517451	0.09740756563517451	0.09740756563517451	0.09740756563517451	0.09740756563517451	0.09740756563517451	0.09740756563517451	0.09740756563517451	0.09740756563517451	0.09740756563517451	0.09740756563517451	0.09740756563517451	0.09740756563517451
0.1343621379628984	0.1240944746720336	0.11536732436204165	0.11327508014811016	0.12330459665137816	0.07344164120695441	0.1332370979565122	0.13188662875455257	0.09686637050000946	0.1300124484449987	0.12610795004227737	0.10841484382514739	0.0876497374499353	0.11502104553859119	0.11438010322464325	0.0896723766814873	0.09126850584810055	0.10427364777336316	0.138409318662912	0.10138758457708971	0.1291921822365569	0.11740441196095705	0.11743802231887417	0.12252792516038861	0.13489395021249337	0.10403958247923827	0.09963441949727815	0.14100261840211484	0.08273836109323976	0.1319306149485896	0.10769773167157481	0.11334422786342656	0.12530765230317312	0.11608912119308058	0.11558384500745819	0.11583648310026938	0.11583648310026938	0.11583648310026938	0.11583648310026938	0.11583648310026938	0.11583648310026938	0.11583648310026938	0.11583648310026938	0.11583648310026938	0.11583648310026938	0.11583648310026938	0.11583648310026938	0.11583648310026938	0.11583648310026938	0.11583648310026938
0.08414901545628585	0.09900864648070641	0.08733435357436811	0.09580052083576855	0.08820058410222908	0.06514818163830359	0.07560143911727546	0.09119090727438445	0.08463106750390782	0.07632456881763916	0.06976471594541865	0.08076175773972924	0.0952578226076233	0.07416868393462571	0.09204117828378107	0.09118132576081706	0.06860279575883864	0.08583329492290721	0.09015868379746113	0.08929852558786301	0.0722169889811077	0.06781916718633949	0.08543366516557065	0.08332952925880328	0.06839379714926401	0.08835913012608027	0.09289523920063154	0.08369288995955555	0.08829406458009355	0.08829406458009355	0.08829406458009355	0.08829406458009355	0.08829406458009355	0.08829406458009355	0.08829406458009355	0.08829406458009355	0.08829406458009355	0.08829406458009355	0.08829406458009355	0.08829406458009355	0.08829406458009355	0.08829406458009355	0.08829406458009355	0.08829406458009355	0.08829406458009355	0.08829406458009355	0.08829406458009355	0.08829406458009355	0.08829406458009355	0.08829406458009355
0.11541215627977341	0.08779918437310162	0.10579831757961922	0.0365225452882497	0.05280450474418516	0.08007747140822015	0.12987267557002047	0.14356850179249203	0.11492532035986529	0.11508916622479004	0.16485042782666942	0.1711665580551652	0.09597328026223237	0.11990675832354976	0.12266884679027597	0.1334354378665069	0.12974659856239895	0.05038768957598531	0.10956661258669662	0.12608950051652415	0.08946372045246989	0.1425190980927306	0.17782644340436116	0.09244948923459977	0.12079520725545455	0.07357921921632539	0.1519548100491105	0.1385733704633053	0.10261674963232671	0.12059506004781602	0.12059506004781602	0.12059506004781602	0.12059506004781602	0.12059506004781602	0.12059506004781602	0.12059506004781602	0.12059506004781602	0.12059506004781602	0.12059506004781602	0.12059506004781602	0.12059506004781602	0.12059506004781602	0.12059506004781602	0.12059506004781602	0.12059506004781602	0.12059506004781602	0.12059506004781602	0.12059506004781602	0.12059506004781602	0.12059506004781602
0.0708690646383457	0.07208498324917793	0.0802241632137121	0.09832845511655953	0.08389468058621628	0.0659303723806201	0.06597880960808684	0.09272069425900686	0.08056240707076096	0.07356197922032025	0.08163626025073366	0.09621870636874229	0.07450593693267503	0.07585512401487624	0.0942136316449347	0.10058654700802203	0.07908905037105232	0.09954300607724287	0.09276430292250461	0.08933174999650859	0.0927260952307981	0.06307269773874845	0.05820303703028167	0.06406091681026492	0.07852377267244003	0.07484852266982121	0.07668614767113062	0.07668614767113062	0.07668614767113062	0.07668614767113062	0.07668614767113062	0.07668614767113062	0.07668614767113062	0.07668614767113062	0.07668614767113062	0.07668614767113062	0.07668614767113062	0.07668614767113062	0.07668614767113062	0.07668614767113062	0.07668614767113062	0.07668614767113062	0.07668614767113062	0.07668614767113062	0.07668614767113062	0.07668614767113062	0.07668614767113062	0.07668614767113062	0.07668614767113062	0.07668614767113062
0.06828083104752297	0.06883034205523114	0.06511514126468858	0.0660729874053713	0.06969714294474333	0.08851094556532754	0.06322972541610093	0.061620212406878684	0.07851285903291531	0.07028541393678323	0.07493596760218735	0.06906745916161258	0.09309022859570545	0.07638052386377048	0.06227034154766161	0.05192422312821763	0.08177974159047775	0.06749416663556765	0.08605107328813348	0.06931119786914494	0.10181285255598169	0.07358615085448877	0.08769950170523523	0.08769950170523523	0.08769950170523523	0.08769950170523523	0.08769950170523523	0.08769950170523523	0.08769950170523523	0.08769950170523523	0.08769950170523523	0.08769950170523523	0.08769950170523523	0.08769950170523523	0.08769950170523523	0.08769950170523523	0.08769950170523523	0.08769950170523523	0.08769950170523523	0.08769950170523523	0.08769950170523523	0.08769950170523523	0.08769950170523523	0.08769950170523523	0.08769950170523523	0.08769950170523523	0.08769950170523523	0.08769950170523523	0.08769950170523523	0.08769950170523523
0.07088086700646298	0.06764328102888564	0.08093118048272821	0.07427314330876204	0.0888517806872141	0.07818220401071153	0.08379495575135613	0.09192111719232494	0.0799714956060612	0.0984326493432895	0.09342796070840059	0.08175273983986839	0.0843583195587484	0.06119290239910765	0.09860450173267515	0.08199273305656864	0.09366658289557576	0.08134069803229113	0.05736196308268393	0.07610616572464049	0.07040567469478211	0.07078261065236377	0.08157477292036891	0.07483055991421989	0.07293738553797473	0.09508358479027866	0.07924288025561846	0.08716323252294857	0.08716323252294857	0.08716323252294857	0.08716323252294857	0.08716323252294857	0.08716323252294857	0.08716323252294857	0.08716323252294857	0.08716323252294857	0.08716323252294857	0.08716323252294857	0.08716323252294857	0.08716323252294857	0.08716323252294857	0.08716323252294857	0.08716323252294857	0.08716323252294857	0.08716323252294857	0.08716323252294857	0.08716323252294857	0.08716323252294857	0.08716323252294857	0.08716323252294857
0.1501052412210057	0.15910411781181436	0.09256573351350404	0.12155395909327261	0.15116763467799946	0.16473363966599225	0.1358172971525947	0.10948425483028516	0.12196446123667418	0.1806228828450926	0.12933648359730002	0.16586461208946762	0.12436745137346213	0.1746631974094541	0.14012717309932474	0.1275527607739487	0.15805788899231615	0.20872330264908387	0.14845964877455933	0.14194395745392846	0.1777942975599912	0.16478824536483364	0.17077719084589907	0.13404158377940986	0.13313434869612306	0.1334932379627405	0.12440265955927456	0.09430401675628612	0.11764254095272934	0.10597327885450773	0.10597327885450773	0.10597327885450773	0.10597327885450773	0.10597327885450773	0.10597327885450773	0.10597327885450773	0.10597327885450773	0.10597327885450773	0.10597327885450773	0.10597327885450773	0.10597327885450773	0.10597327885450773	0.10597327885450773	0.10597327885450773	0.10597327885450773	0.10597327885450773	0.10597327885450773	0.10597327885450773	0.10597327885450773	0.10597327885450773
0.07611651980541156	0.13604727841550254	0.11916737636480719	0.129601488338286	0.1494705065156113	0.08075368825533683	0.0920854145076988	0.10624190780725709	0.11481388718156288	0.14122061477951542	0.135155081499964	0.13133890325636305	0.13820729731771456	0.13478800593751603	0.11432273581208562	0.14282023949461398	0.141190748424578	0.09780955730300282	0.13372040094991672	0.1219756425512362	0.13008251885636468	0.16481324638827044	0.12299343655897772	0.16239912595720368	0.12700235366440865	0.1383802621248002	0.12571314993320856	0.11657408738835306	0.11965431531904575	0.11140050752705626	0.1273352637636889	0.1461615178269428	0.11631028829541867	0.17568001882461645	0.1295710951955323	0.14329776760895938	0.1335385478843615	0.13173415551988282	0.13263635170212215	0.13263635170212215	0.13263635170212215	0.13263635170212215	0.13263635170212215	0.13263635170212215	0.13263635170212215	0.13263635170212215	0.13263635170212215	0.13263635170212215	0.13263635170212215	0.13263635170212215
0.04000804773863947	0.03575818194682439	0.06524262235070262	0.05170393929301288	0.03560381735269072	0.07258327084226196	0.03900285411268013	0.051172166821059725	0.037713974119028014	0.04047062802014344	0.014874519449000832	0.03569388262718682	0.07281169442714107	0.0	0.03403363638057663	0.03594496023576844	0.04847038656178264	0.033319287547577	0.016740055390625373	0.07671746916478604	0.1112397912621543	0.06123527092075078	0.051157127225854006	0.08456909904831843	0.03666546182904051	0.02705854181232203	0.052426746340010176	0.056625119630322907	0.04317516906247588	0.0	0.07739040955592642	0.03859724838342813	0.06907944474046755	0.07477657052100567	0.0420651771519215	0.023438503108935745	0.03623312066323077	0.0501535401085368	0.03401523917418633	0.04423732695024268	0.05678470379704884	0.19168670725036405	0.12423570552370644	0.12423570552370644	0.12423570552370644	0.12423570552370644	0.12423570552370644	0.12423570552370644	0.12423570552370644	0.12423570552370644
0.06169359730323535	0.06805693930266533	0.08896644873237289	0.0879840796422522	0.09240503752575921	0.0775797335219912	0.0701918378647547	0.08942412242399582	0.09503082660981439	0.08709855320766749	0.057038248242602126	0.08213239463642474	0.08190387809557675	0.08939719412108785	0.09975079338083527	0.06589017777552256	0.08390064341613883	0.07940431499571567	0.10279404113437993	0.08153505204034336	0.0704870272769562	0.08452297886845557	0.061615150677425526	0.06811444737066423	0.07053801590597676	0.06107870839926157	0.07735501720689165	0.06528780507972633	0.07132141114330899	0.07132141114330899	0.07132141114330899	0.07132141114330899	0.07132141114330899	0.07132141114330899	0.07132141114330899	0.07132141114330899	0.07132141114330899	0.07132141114330899	0.07132141114330899	0.07132141114330899	0.07132141114330899	0.07132141114330899	0.07132141114330899	0.07132141114330899	0.07132141114330899	0.07132141114330899	0.07132141114330899	0.07132141114330899	0.07132141114330899	0.07132141114330899
0.09333472885768664	0.10644163545237392	0.10377028004968346	0.11533878125534111	0.10133160980182587	0.11480342111428418	0.09803701092386818	0.10176034066406857	0.09814772121475003	0.10291838715899812	0.1215886154707502	0.1107172967422722	0.10262600125254669	0.09147436610118538	0.10349352047971784	0.09748411218803414	0.09790867572166122	0.11050617672587691	0.12377560675611897	0.10211035894250077	0.10296686473946383	0.11605168568760901	0.12904240225180375	0.13136031047361374	0.126898132773954	0.12912922162378387	0.12912922162378387	0.12912922162378387	0.12912922162378387	0.12912922162378387	0.12912922162378387	0.12912922162378387	0.12912922162378387	0.12912922162378387	0.12912922162378387	0.12912922162378387	0.12912922162378387	0.12912922162378387	0.12912922162378387	0.12912922162378387	0.12912922162378387	0.12912922162378387	0.12912922162378387	0.12912922162378387	0.12912922162378387	0.12912922162378387	0.12912922162378387	0.12912922162378387	0.12912922162378387	0.12912922162378387
0.0665089018384906	0.0594560807971609	0.08095563353109557	0.07327988550668794	0.07144971427354603	0.0703367061920803	0.06021270702298677	0.052434618754820896	0.07286714962692228	0.05294607891103097	0.06223508303544475	0.07609748512075994	0.05262921043490556	0.06476483288812339	0.0743057627377495	0.05825462078140246	0.0496515455437276	0.056230068295886164	0.041742416470149896	0.06961540273500054	0.05834278156528721	0.06397909215014387	0.06397909215014387	0.06397909215014387	0.06397909215014387	0.06397909215014387	0.06397909215014387	0.06397909215014387	0.06397909215014387	0.06397909215014387	0.06397909215014387	0.06397909215014387	0.06397909215014387	0.06397909215014387	0.06397909215014387	0.06397909215014387	0.06397909215014387	0.06397909215014387	0.06397909215014387	0.06397909215014387	0.06397909215014387	0.06397909215014387	0.06397909215014387	0.06397909215014387	0.06397909215014387	0.06397909215014387	0.06397909215014387	0.06397909215014387	0.06397909215014387	0.06397909215014387
0.07778240822135475	0.08352056384135996	0.07259080782589977	0.10564584670387327	0.09572735609849824	0.1104646310437338	0.11775459303293492	0.12043226309513999	0.09532031904693279	0.10039511061202488	0.10297876754581613	0.11348453796552467	0.10654105606837364	0.10839562807526969	0.08625964649626634	0.11311195543670234	0.09351185001718133	0.1079613112641784	0.09728316049658862	0.10946805998346434	0.09562111909027034	0.09710530782148478	0.0886941133093	0.09289971056539238	0.09289971056539238	0.09289971056539238	0.09289971056539238	0.09289971056539238	0.09289971056539238	0.09289971056539238	0.09289971056539238	0.09289971056539238	0.09289971056539238	0.09289971056539238	0.09289971056539238	0.09289971056539238	0.09289971056539238	0.09289971056539238	0.09289971056539238	0.09289971056539238	0.09289971056539238	0.09289971056539238	0.09289971056539238	0.09289971056539238	0.09289971056539238	0.09289971056539238	0.09289971056539238	0.09289971056539238	0.09289971056539238	0.09289971056539238
0.054505406610970426	0.07029493667739842	0.07347814443799898	0.06508559024658571	0.0750284956373161	0.07912870660662001	0.06431579945151658	0.05536258610771738	0.07923594824864429	0.08624051484387903	0.08800249522496104	0.05715372429201002	0.0837390549120361	0.09685978358726834	0.07855013238469212	0.09170027933721756	0.0518267954021747	0.0693558749476446	0.04819158411649244	0.06201200889546415	0.06909047449382805	0.0655512416946461	0.0655512416946461	0.0655512416946461	0.0655512416946461	0.0655512416946461	0.0655512416946461	0.0655512416946461	0.0655512416946461	0.0655512416946461	0.0655512416946461	0.0655512416946461	0.0655512416946461	0.0655512416946461	0.0655512416946461	0.0655512416946461	0.0655512416946461	0.0655512416946461	0.0655512416946461	0.0655512416946461	0.0655512416946461	0.0655512416946461	0.0655512416946461	0.0655512416946461	0.0655512416946461	0.0655512416946461	0.0655512416946461	0.0655512416946461	0.0655512416946461	0.0655512416946461
0.11638134699678142	0.11022920563939455	0.11027067226127195	0.1001931079230705	0.12157371134289358	0.1130482122793107	0.09690541842280899	0.08739252285542834	0.11138569956487687	0.09812335116823317	0.09959098327218954	0.10196165453458853	0.11885304694627484	0.08626013216300771	0.10840576920947433	0.09548727748448256	0.11472142895162377	0.10387636998239812	0.09789913775429245	0.10228082167416903	0.12414449992760519	0.103471651256191	0.14435567528823592	0.13724823955764523	0.12212241893765963	0.12968532924765241	0.12968532924765241	0.12968532924765241	0.12968532924765241	0.12968532924765241	0.12968532924765241	0.12968532924765241	0.12968532924765241	0.12968532924765241	0.12968532924765241	0.12968532924765241	0.12968532924765241	0.12968532924765241	0.12968532924765241	0.12968532924765241	0.12968532924765241	0.12968532924765241	0.12968532924765241	0.12968532924765241	0.12968532924765241	0.12968532924765241	0.12968532924765241	0.12968532924765241	0.12968532924765241	0.12968532924765241
0.11793328835830454	0.12117847532975422	0.11969564520107824	0.12051214413758891	0.11084889487576574	0.11360514364626348	0.1106980895335604	0.08485650842783043	0.09712278455173802	0.15405091098297785	0.10481192978060301	0.11949835613518271	0.1256474294138451	0.12006154767887142	0.14717429921285338	0.13590556162684345	0.11608164158454545	0.13634818594027273	0.1323202745988051	0.10648312476507783	0.11940169968194146	0.11940169968194146	0.11940169968194146	0.11940169968194146	0.11940169968194146	0.11940169968194146	0.11940169968194146	0.11940169968194146	0.11940169968194146	0.11940169968194146	0.11940169968194146	0.11940169968194146	0.11940169968194146	0.11940169968194146	0.11940169968194146	0.11940169968194146	0.11940169968194146	0.11940169968194146	0.11940169968194146	0.11940169968194146	0.11940169968194146	0.11940169968194146	0.11940169968194146	0.11940169968194146	0.11940169968194146	0.11940169968194146	0.11940169968194146	0.11940169968194146	0.11940169968194146	0.11940169968194146
0.0666656625948063	0.07143029537140097	0.05972011488976026	0.0548415033172672	0.05512478672120911	0.0676757113382617	0.06442549351752802	0.05786269528772722	0.05629933986974434	0.05516645455920191	0.07480941667849195	0.07038269119839978	0.05503324731247745	0.08449241852723659	0.05457508208169421	0.07200492146630467	0.06640032462924236	0.05306680481267815	0.07837373216484719	0.06157357586156249	0.07004918790354049	0.04651551505672559	0.05828235148013304	0.05828235148013304	0.05828235148013304	0.05828235148013304	0.05828235148013304	0.05828235148013304	0.05828235148013304	0.05828235148013304	0.05828235148013304	0.05828235148013304	0.05828235148013304	0.05828235148013304	0.05828235148013304	0.05828235148013304	0.05828235148013304	0.05828235148013304	0.05828235148013304	0.05828235148013304	0.05828235148013304	0.05828235148013304	0.05828235148013304	0.05828235148013304	0.05828235148013304	0.05828235148013304	0.05828235148013304	0.05828235148013304	0.05828235148013304	0.05828235148013304
0.06933222859317649	0.05092859961115205	0.06970082624365063	0.08534754789125788	0.08483900225719322	0.07207336057574958	0.07624518818022209	0.05635326767302234	0.0669146478002235	0.07523015764859876	0.07417244067692898	0.06832423220655626	0.0763216702252438	0.07212770792125128	0.06877471714624074	0.09015556375835126	0.06584986501629403	0.0570999171001151	0.06673047014274477	0.10040622701257303	0.0835683485776589	0.0835683485776589	0.0835683485776589	0.0835683485776589	0.0835683485776589	0.0835683485776589	0.0835683485776589	0.0835683485776589	0.0835683485776589	0.0835683485776589	0.0835683485776589	0.0835683485776589	0.0835683485776589	0.0835683485776589	0.0835683485776589	0.0835683485776589	0.0835683485776589	0.0835683485776589	0.0835683485776589	0.0835683485776589	0.0835683485776589	0.0835683485776589	0.0835683485776589	0.0835683485776589	0.0835683485776589	0.0835683485776589	0.0835683485776589	0.0835683485776589	0.0835683485776589	0.0835683485776589
0.10946344311769435	0.12679930785921956	0.1366024506459186	0.1037865952407349	0.14525275136592225	0.1107731218398741	0.1078531852467559	0.15364261784107083	0.18361778444428556	0.09957847653684294	0.17976591209435308	0.20649254455422528	0.11610844820480987	0.16767947263783056	0.13383180821252916	0.15200186820167774	0.18357000068626256	0.14544578069183872	0.11392684740452003	0.16366615189088418	0.1399451629115313	0.13867027370390506	0.12228770805775553	0.11665462435454099	0.12417713470419513	0.13194729315100626	0.13951190308615702	0.129063030207987	0.16403822499249546	0.12941169319394794	0.15253025282842145	0.12279778724750087	0.10628107007078068	0.11467739888267013	0.18869684687293461	0.1516871228778024	0.1516871228778024	0.1516871228778024	0.1516871228778024	0.1516871228778024	0.1516871228778024	0.1516871228778024	0.1516871228778024	0.1516871228778024	0.1516871228778024	0.1516871228778024	0.1516871228778024	0.1516871228778024	0.1516871228778024	0.1516871228778024
0.07067255522000512	0.07090399759646292	0.07240133129058673	0.068938233532688	0.07450873683050069	0.08200680397506598	0.07888369022491193	0.09398260442522306	0.06795555330761689	0.05240655415776107	0.08702985792017957	0.06957849529079403	0.06931853192417566	0.08180575880733487	0.07443403678969787	0.0736660120627738	0.07405002442623583	0.07405002442623583	0.07405002442623583	0.07405002442623583	0.07405002442623583	0.07405002442623583	0.07405002442623583	0.07405002442623583	0.07405002442623583	0.07405002442623583	0.07405002442623583	0.07405002442623583	0.07405002442623583	0.07405002442623583	0.07405002442623583	0.07405002442623583	0.07405002442623583	0.07405002442623583	0.07405002442623583	0.07405002442623583	0.07405002442623583	0.07405002442623583	0.07405002442623583	0.07405002442623583	0.07405002442623583	0.07405002442623583	0.07405002442623583	0.07405002442623583	0.07405002442623583	0.07405002442623583	0.07405002442623583	0.07405002442623583	0.07405002442623583	0.07405002442623583
0.05967123397043196	0.08594667516355285	0.07294538629387169	0.08801173124619553	0.0811568879963827	0.07874479251491784	0.08270888185617135	0.0674496758853874	0.09476335090941962	0.07883581519456732	0.08232812236936012	0.05537539508280651	0.08467477301623101	0.09208859627616578	0.08132681269922214	0.08419925248978331	0.06889956872628418	0.09418881704373956	0.08101609078266425	0.07606839124318124	0.05861605164337573	0.07494133819558249	0.07900889929830733	0.07494312073805995	0.07697601001818365	0.07697601001818365	0.07697601001818365	0.07697601001818365	0.07697601001818365	0.07697601001818365	0.07697601001818365	0.07697601001818365	0.07697601001818365	0.07697601001818365	0.07697601001818365	0.07697601001818365	0.07697601001818365	0.07697601001818365	0.07697601001818365	0.07697601001818365	0.07697601001818365	0.07697601001818365	0.07697601001818365	0.07697601001818365	0.07697601001818365	0.07697601001818365	0.07697601001818365	0.07697601001818365	0.07697601001818365	0.07697601001818365
0.131881468038048	0.1810712622453055	0.10538282593292297	0.16145275272402224	0.17706037649941947	0.19619489587881964	0.14333556714410914	0.15479610863518783	0.13693645849500827	0.14908082301724043	0.16131187389524113	0.17937075842109237	0.140118564371418	0.1776589856946956	0.14081866804117388	0.13664807990196393	0.17787573980114432	0.17546554382066354	0.17667064181090392	0.17667064181090392	0.17667064181090392	0.17667064181090392	0.17667064181090392	0.17667064181090392	0.17667064181090392	0.17667064181090392	0.17667064181090392	0.17667064181090392	0.17667064181090392	0.17667064181090392	0.17667064181090392	0.17667064181090392	0.17667064181090392	0.17667064181090392	0.17667064181090392	0.17667064181090392	0.17667064181090392	0.17667064181090392	0.17667064181090392	0.17667064181090392	0.17667064181090392	0.17667064181090392	0.17667064181090392	0.17667064181090392	0.17667064181090392	0.17667064181090392	0.17667064181090392	0.17667064181090392	0.17667064181090392	0.17667064181090392
0.06737206886763245	0.05101663696592912	0.0705163996683178	0.06777096668442796	0.0802213705089492	0.07033441030935234	0.08396492432122463	0.07703738671935782	0.07754955551567008	0.0822079870700828	0.07498793551628347	0.06489829282199479	0.07331259630941289	0.09121317172995977	0.07481355520312731	0.08067864513663274	0.06893225095589917	0.07980601523434488	0.0648510136463613	0.06682944281264885	0.09659665223141577	0.08171304752203232	0.08171304752203232	0.08171304752203232	0.08171304752203232	0.08171304752203232	0.08171304752203232	0.08171304752203232	0.08171304752203232	0.08171304752203232	0.08171304752203232	0.08171304752203232	0.08171304752203232	0.08171304752203232	0.08171304752203232	0.08171304752203232	0.08171304752203232	0.08171304752203232	0.08171304752203232	0.08171304752203232	0.08171304752203232	0.08171304752203232	0.08171304752203232	0.08171304752203232	0.08171304752203232	0.08171304752203232	0.08171304752203232	0.08171304752203232	0.08171304752203232	0.08171304752203232
0.11491410301841452	0.09945122393018918	0.10960709698410348	0.10760661206830845	0.10500763088878136	0.09111984381967059	0.09029518454421506	0.09250639255567333	0.06029691259606543	0.11049503297694549	0.08539597278650546	0.08539597278650546	0.08539597278650546	0.08539597278650546	0.08539597278650546	0.08539597278650546	0.08539597278650546	0.08539597278650546	0.08539597278650546	0.08539597278650546	0.08539597278650546	0.08539597278650546	0.08539597278650546	0.08539597278650546	0.08539597278650546	0.08539597278650546	0.08539597278650546	0.08539597278650546	0.08539597278650546	0.08539597278650546	0.08539597278650546	0.08539597278650546	0.08539597278650546	0.08539597278650546	0.08539597278650546	0.08539597278650546	0.08539597278650546	0.08539597278650546	0.08539597278650546	0.08539597278650546	0.08539597278650546	0.08539597278650546	0.08539597278650546	0.08539597278650546	0.08539597278650546	0.08539597278650546	0.08539597278650546	0.08539597278650546	0.08539597278650546	0.08539597278650546
0.08808678523314344	0.10898539272260153	0.09377065222583139	0.07625106068041268	0.055722312282490735	0.10116696344565328	0.08529366231007338	0.09819138532014855	0.07150485895547858	0.10906993718871442	0.08140447023088715	0.10297023208237877	0.08323491079863801	0.08555141640281153	0.08369025592706689	0.0688479922329592	0.09118743766255706	0.11211136269956717	0.10164940018106211	0.10164940018106211	0.10164940018106211	0.10164940018106211	0.10164940018106211	0.10164940018106211	0.10164940018106211	0.10164940018106211	0.10164940018106211	0.10164940018106211	0.10164940018106211	0.10164940018106211	0.10164940018106211	0.10164940018106211	0.10164940018106211	0.10164940018106211	0.10164940018106211	0.10164940018106211	0.10164940018106211	0.10164940018106211	0.10164940018106211	0.10164940018106211	0.10164940018106211	0.10164940018106211	0.10164940018106211	0.10164940018106211	0.10164940018106211	0.10164940018106211	0.10164940018106211	0.10164940018106211	0.10164940018106211	0.10164940018106211
0.09638383639930788	0.10055965387643875	0.15615034614228654	0.2328457177842915	0.1762370507542895	0.15326359594193126	0.17916275925022787	0.15373079140957974	0.1755804442757384	0.152570127109954	0.13868133860750834	0.10559223741569354	0.15241509292128938	0.16031972132434205	0.15936799620765046	0.21819315654051769	0.21072344173559004	0.15942307410738527	0.14452293877441028	0.1587591683081863	0.1766590455821631	0.1604948366242799	0.12867904499122176	0.2130802502328037	0.19552448341655143	0.20589000956272663	0.16073400745212177	0.16353248613711235	0.20651191591453763	0.16930845180667353	0.13922616096087506	0.1542673063837743	0.1542673063837743	0.1542673063837743	0.1542673063837743	0.1542673063837743	0.1542673063837743	0.1542673063837743	0.1542673063837743	0.1542673063837743	0.1542673063837743	0.1542673063837743	0.1542673063837743	0.1542673063837743	0.1542673063837743	0.1542673063837743	0.1542673063837743	0.1542673063837743	0.1542673063837743	0.1542673063837743
0.11908875586089353	0.06331090144150037	0.11020262742407448	0.1092694645355014	0.09195584299049943	0.11135874952984803	0.07400058558192026	0.11616684430891212	0.11798476481569385	0.13848049737445367	0.10446368932353309	0.13522688651522052	0.11994117000040525	0.06058347538713736	0.12580121419628226	0.08947024705913166	0.1054882366054231	0.11572357552659304	0.08245227766829127	0.11714427995496009	0.09749020730899324	0.10611945685310978	0.09103984158769245	0.08622666125150294	0.0886332514195977	0.0886332514195977	0.0886332514195977	0.0886332514195977	0.0886332514195977	0.0886332514195977	0.0886332514195977	0.0886332514195977	0.0886332514195977	0.0886332514195977	0.0886332514195977	0.0886332514195977	0.0886332514195977	0.0886332514195977	0.0886332514195977	0.0886332514195977	0.0886332514195977	0.0886332514195977	0.0886332514195977	0.0886332514195977	0.0886332514195977	0.0886332514195977	0.0886332514195977	0.0886332514195977	0.0886332514195977	0.0886332514195977
0.08118775570084746	0.08601753534420711	0.09545619926126268	0.09883358355884138	0.09955800785023208	0.09043946488751077	0.09062434600859641	0.10717385746008133	0.07012727170706941	0.07586370983302226	0.08034052346449652	0.07810211664875939	0.07810211664875939	0.07810211664875939	0.07810211664875939	0.07810211664875939	0.07810211664875939	0.07810211664875939	0.07810211664875939	0.07810211664875939	0.07810211664875939	0.07810211664875939	0.07810211664875939	0.07810211664875939	0.07810211664875939	0.07810211664875939	0.07810211664875939	0.07810211664875939	0.07810211664875939	0.07810211664875939	0.07810211664875939	0.07810211664875939	0.07810211664875939	0.07810211664875939	0.07810211664875939	0.07810211664875939	0.07810211664875939	0.07810211664875939	0.07810211664875939	0.07810211664875939	0.07810211664875939	0.07810211664875939	0.07810211664875939	0.07810211664875939	0.07810211664875939	0.07810211664875939	0.07810211664875939	0.07810211664875939	0.07810211664875939	0.07810211664875939
0.14839707602654506	0.16591123638558408	0.1531260236541094	0.15330375081126188	0.11707343696178876	0.1435734035716103	0.1555256729922595	0.17529156848363814	0.1448533141348355	0.15117736301739435	0.1252772139686095	0.17481399254909205	0.18200330272208473	0.15938645872631882	0.15869211369001962	0.1748960791021808	0.13795914004947704	0.17445785890570434	0.15620849947759066	0.15620849947759066	0.15620849947759066	0.15620849947759066	0.15620849947759066	0.15620849947759066	0.15620849947759066	0.15620849947759066	0.15620849947759066	0.15620849947759066	0.15620849947759066	0.15620849947759066	0.15620849947759066	0.15620849947759066	0.15620849947759066	0.15620849947759066	0.15620849947759066	0.15620849947759066	0.15620849947759066	0.15620849947759066	0.15620849947759066	0.15620849947759066	0.15620849947759066	0.15620849947759066	0.15620849947759066	0.15620849947759066	0.15620849947759066	0.15620849947759066	0.15620849947759066	0.15620849947759066	0.15620849947759066	0.15620849947759066
0.09196815901987192	0.1004267826492432	0.12636693304015836	0.10166659165492498	0.12871938724106385	0.14760950530150602	0.11545138890332814	0.10088046265520655	0.08976887449226496	0.11011807676756113	0.07170850445383425	0.13651551772973988	0.10782080232475358	0.12862515644208342	0.13068144585963867	0.12965330115086107	0.12965330115086107	0.12965330115086107	0.12965330115086107	0.12965330115086107	0.12965330115086107	0.12965330115086107	0.12965330115086107	0.12965330115086107	0.12965330115086107	0.12965330115086107	0.12965330115086107	0.12965330115086107	0.12965330115086107	0.12965330115086107	0.12965330115086107	0.12965330115086107	0.12965330115086107	0.12965330115086107	0.12965330115086107	0.12965330115086107	0.12965330115086107	0.12965330115086107	0.12965330115086107	0.12965330115086107	0.12965330115086107	0.12965330115086107	0.12965330115086107	0.12965330115086107	0.12965330115086107	0.12965330115086107	0.12965330115086107	0.12965330115086107	0.12965330115086107	0.12965330115086107
0.09135164583753172	0.14158861027252675	0.12910491045172	0.12014512679295564	0.10469331335330756	0.10213350634578436	0.09767741840333692	0.13705363460142508	0.14112941200737394	0.06632402636268722	0.09665938877558589	0.06739675353532304	0.10519441628770157	0.06595460099988505	0.09490841711719057	0.12263644088834155	0.12718644324658593	0.13881099963324273	0.13698686475925637	0.09859914735299796	0.11881972235661854	0.09849534659139739	0.1444625439784979	0.10607940245745694	0.11249463127824619	0.1526952050947283	0.14615201447222423	0.13612366283388128	0.14113783865305277	0.14113783865305277	0.14113783865305277	0.14113783865305277	0.14113783865305277	0.14113783865305277	0.14113783865305277	0.14113783865305277	0.14113783865305277	0.14113783865305277	0.14113783865305277	0.14113783865305277	0.14113783865305277	0.14113783865305277	0.14113783865305277	0.14113783865305277	0.14113783865305277	0.14113783865305277	0.14113783865305277	0.14113783865305277	0.14113783865305277	0.14113783865305277
0.09284248978280836	0.1241415907498118	0.12959681655718427	0.09872686741174146	0.09780127302760604	0.09900220927782448	0.09342983285001906	0.08788626126218024	0.11161619559049145	0.11849622866438159	0.09443670097766861	0.10175928651259983	0.10156840697009506	0.10274629968013084	0.10264313074916379	0.1081920550795706	0.09545991657334063	0.09451844130078303	0.11839720862336892	0.09663686959642662	0.12942176353522364	0.0917738002718913	0.1088677406630838	0.10032077046748754	0.10032077046748754	0.10032077046748754	0.10032077046748754	0.10032077046748754	0.10032077046748754	0.10032077046748754	0.10032077046748754	0.10032077046748754	0.10032077046748754	0.10032077046748754	0.10032077046748754	0.10032077046748754	0.10032077046748754	0.10032077046748754	0.10032077046748754	0.10032077046748754	0.10032077046748754	0.10032077046748754	0.10032077046748754	0.10032077046748754	0.10032077046748754	0.10032077046748754	0.10032077046748754	0.10032077046748754	0.10032077046748754	0.10032077046748754
0.08280259969395402	0.10582259565634625	0.09887520388825126	0.11847303298909079	0.11193888868409466	0.09451221379414036	0.08222637441533676	0.11042102200680666	0.09564090680901496	0.10613538022239566	0.10495162355243069	0.09056427534362417	0.09113213919670339	0.08018657052720074	0.08905269022231209	0.12160086129924823	0.09559942164436426	0.08477633539397834	0.11391320042651246	0.0903851777041411	0.0926831994626366	0.09153418858338885	0.09153418858338885	0.09153418858338885	0.09153418858338885	0.09153418858338885	0.09153418858338885	0.09153418858338885	0.09153418858338885	0.09153418858338885	0.09153418858338885	0.09153418858338885	0.09153418858338885	0.09153418858338885	0.09153418858338885	0.09153418858338885	0.09153418858338885	0.09153418858338885	0.09153418858338885	0.09153418858338885	0.09153418858338885	0.09153418858338885	0.09153418858338885	0.09153418858338885	0.09153418858338885	0.09153418858338885	0.09153418858338885	0.09153418858338885	0.09153418858338885	0.09153418858338885
0.09025511407719372	0.15723449980675197	0.12729079202029644	0.12247938497237144	0.12011304233991411	0.10859757769073566	0.11034075620695738	0.08693821467398935	0.08554894261789425	0.12669085647141412	0.13444494918051336	0.11476567503163713	0.13044989036890295	0.10994655360817876	0.09896806877893032	0.11474221353530162	0.1137228456866511	0.1308566033357508	0.12228972451120096	0.12228972451120096	0.12228972451120096	0.12228972451120096	0.12228972451120096	0.12228972451120096	0.12228972451120096	0.12228972451120096	0.12228972451120096	0.12228972451120096	0.12228972451120096	0.12228972451120096	0.12228972451120096	0.12228972451120096	0.12228972451120096	0.12228972451120096	0.12228972451120096	0.12228972451120096	0.12228972451120096	0.12228972451120096	0.12228972451120096	0.12228972451120096	0.12228972451120096	0.12228972451120096	0.12228972451120096	0.12228972451120096	0.12228972451120096	0.12228972451120096	0.12228972451120096	0.12228972451120096	0.12228972451120096	0.12228972451120096
0.07852217295971185	0.07550201980767715	0.0870742495450953	0.07013577270907306	0.07355870463147346	0.08322646883501325	0.06606731955148365	0.062390973035805056	0.08044884396356634	0.0783150842778646	0.07392809913317955	0.0730160434624838	0.09119955195703365	0.08560938575584416	0.07580747780746043	0.08067968881377868	0.08795554925474061	0.08750183208764224	0.07910950921943519	0.0765598222784638	0.07783466574894948	0.07783466574894948	0.07783466574894948	0.07783466574894948	0.07783466574894948	0.07783466574894948	0.07783466574894948	0.07783466574894948	0.07783466574894948	0.07783466574894948	0.07783466574894948	0.07783466574894948	0.07783466574894948	0.07783466574894948	0.07783466574894948	0.07783466574894948	0.07783466574894948	0.07783466574894948	0.07783466574894948	0.07783466574894948	0.07783466574894948	0.07783466574894948	0.07783466574894948	0.07783466574894948	0.07783466574894948	0.07783466574894948	0.07783466574894948	0.07783466574894948	0.07783466574894948	0.07783466574894948
0.14447682137205445	0.13704273343622472	0.12859378589907677	0.10345985092983577	0.07992071080896723	0.12231349799111625	0.1514025816095266	0.15192032649353088	0.15394443651296266	0.12507345250167218	0.20644861970730277	0.15575610396737072	0.18478638668239059	0.16153845303326989	0.17687270003373562	0.15318866789117427	0.16436002348681758	0.10810715095723274	0.2137315646195913	0.17091126257886866	0.21257041520991493	0.20531435457183456	0.21720301910653772	0.21186582167322526	0.21103444803667012	0.2607611070707494	0.20421415590422473	0.20217671458039074	0.2019636278887222	0.21054984327741388	0.2113412406743839	0.21811676040549663	0.2521746863041849	0.20202235702211657	0.20596253118060573	0.21855543816741002	0.21681990935314438	0.21619621637380249	0.21003137628345347	0.19653742584037293	0.21793569037647395	0.20723655810842342	0.20723655810842342	0.20723655810842342	0.20723655810842342	0.20723655810842342	0.20723655810842342	0.20723655810842342	0.20723655810842342	0.20723655810842342
0.129124372324124	0.020764332109003282	0.0	0.15332294613006717	0.15580252463483318	0.056127413509907007	0.18687075873266265	0.09858138306255709	0.2393140443277031	0.08596829699927892	0.1358019435327678	0.1359307094845892	0.1952149878662014	0.270259306142865	0.17132422376844877	0.25350410104941945	0.18940062931001883	0.19942177193589428	0.15831093832903617	0.28289711486597585	0.31135431061357516	0.35378517121728836	0.27013784289127235	0.2765164949566108	0.2681212800509635	0.21661868429610073	0.2660172738778304	0.2486483357062211	0.29872520755446313	0.3125690891001415	0.2863721904948354	0.26065551957708016	0.21127717192691836	0.18990431906765445	0.3181980983094611	0.28733733653196936	0.31977249954482434	0.230569138110074	0.23247910494052987	0.1972801566792092	0.2052482841436908	0.21799241939796782	0.3121408927499075	0.25255209144838897	0.20622329264641331	0.25489885856697225	0.23056107560669278	0.23056107560669278	0.23056107560669278	0.23056107560669278
0.07966708407246732	0.06744885096129866	0.08499911189235135	0.0720046432696528	0.08493084125033079	0.08563312427033755	0.07084357904586931	0.08015505760647312	0.08052173755997281	0.0960122911911269	0.0733006606582592	0.08080175428001556	0.08134182455984408	0.05754187472657395	0.0711509559589362	0.0735836938315817	0.09217287984956275	0.08318465411856217	0.08789987551859411	0.07051313323058236	0.08673616106277326	0.0873939391914631	0.09273912463995178	0.09131408575344224	0.0992812737564933	0.07726524517656261	0.07339095004415173	0.0858266109473814	0.07529472463075818	0.06158251305539631	0.07869540204266293	0.10272420331376998	0.06034118296037347	0.09233201694296088	0.09065047636349644	0.0938360632180647	0.0641944152719759	0.0615515213640515	0.07895912515840135	0.09211963956940428	0.10293124893364997	0.09752544425152712	0.09752544425152712	0.09752544425152712	0.09752544425152712	0.09752544425152712	0.09752544425152712	0.09752544425152712	0.09752544425152712	0.09752544425152712
0.08718979911262369	0.08745951552340749	0.07014289912766582	0.08164981123782994	0.1079991037661917	0.07927578718718865	0.09372792724784976	0.10078782796828611	0.09193473709101772	0.11053728222281627	0.10012653692216793	0.08487821612346767	0.09392405698673205	0.11083369153298542	0.0806714413159053	0.08692279367801307	0.10419943944533842	0.0978171290161803	0.07095673664060444	0.12349308704402649	0.13276673669881867	0.10056971386466648	0.08865296627066048	0.10086395246585012	0.1326708758240409	0.10653931742875108	0.08861844862734601	0.11460067914227694	0.11075208236346695	0.07877465974741521	0.09674591480558652	0.07869814228497085	0.07574265158167356	0.10198658642351906	0.0910862332964163	0.09711858035212526	0.09439789126559367	0.07063406243018117	0.09947924679271304	0.10291519271761314	0.08238841780162015	0.07838864078206943	0.1104171667829736	0.08688556363341443	0.11887409868335636	0.08360685998487653	0.10124047933411644	0.10124047933411644	0.10124047933411644	0.10124047933411644
0.18381905350528982	0.14426925068664545	0.16168698923700855	0.15517340602696403	0.14492533482523315	0.20271828121998609	0.14212115120720253	0.19783624715273274	0.15803748340114057	0.14740566624193735	0.15544408069701074	0.1739104162856404	0.1555327654496274	0.15876395032562043	0.1968200842821741	0.13853318172502957	0.16138027626122228	0.22324630132842366	0.1938335455469223	0.19188221844258224	0.17219511836438478	0.20155825038518202	0.1981516355522887	0.12687910266426147	0.17635926413019612	0.17338728791196145	0.14828349188003115	0.18585136865448496	0.17130223582921073	0.16365260134056397	0.19354276071875753	0.1727554581025237	0.14543711149446423	0.16136812235288792	0.18469606038041753	0.15989154003263156	0.228165659231687	0.18653764552848306	0.20906392689966752	0.1867811860573412	0.18000137153980378	0.18866225303405487	0.18423290193209807	0.18644757748307647	0.18644757748307647	0.18644757748307647	0.18644757748307647	0.18644757748307647	0.18644757748307647	0.18644757748307647
0.1148940234979163	0.12948337209529986	0.144970555885096	0.11663232228971591	0.11850840532427412	0.12012462139062131	0.14323050122556497	0.17385325015731015	0.11432776786508411	0.14521108151717663	0.132289323890093	0.12057031334524013	0.12642981861766656	0.12642981861766656	0.12642981861766656	0.12642981861766656	0.12642981861766656	0.12642981861766656	0.12642981861766656	0.12642981861766656	0.12642981861766656	0.12642981861766656	0.12642981861766656	0.12642981861766656	0.12642981861766656	0.12642981861766656	0.12642981861766656	0.12642981861766656	0.12642981861766656	0.12642981861766656	0.12642981861766656	0.12642981861766656	0.12642981861766656	0.12642981861766656	0.12642981861766656	0.12642981861766656	0.12642981861766656	0.12642981861766656	0.12642981861766656	0.12642981861766656	0.12642981861766656	0.12642981861766656	0.12642981861766656	0.12642981861766656	0.12642981861766656	0.12642981861766656	0.12642981861766656	0.12642981861766656	0.12642981861766656	0.12642981861766656
0.16656001794310465	0.12183358718498107	0.1628064147368856	0.13763448175893495	0.14726650924592538	0.1250608146959449	0.10646165149932134	0.12139046146665318	0.14002020647573066	0.12900889951236488	0.14587351109159402	0.13251300020030146	0.16440006686496347	0.16160858923725827	0.16716976658890606	0.1171929174894734	0.11677494779399251	0.1273646641538338	0.09265763612265801	0.11279432721088467	0.15119481037163232	0.13720883614661014	0.12066829680896984	0.11626040951162048	0.13146514041865057	0.1574617765482886	0.185870717648462	0.11433642304280327	0.13385501941838884	0.10955784528290033	0.16436846762616047	0.13608468158985115	0.14667290539927158	0.142276022070495	0.12851937170801336	0.16287530154978372	0.125670064460474	0.14828276229560708	0.19613377673567955	0.16294427380999912	0.15858999188149267	0.1607671328457459	0.1607671328457459	0.1607671328457459	0.1607671328457459	0.1607671328457459	0.1607671328457459	0.1607671328457459	0.1607671328457459	0.1607671328457459
0.07132163484309015	0.05875353943658483	0.0798540822536231	0.06419713827380731	0.06647530680150283	0.08822617744824239	0.09583391148656012	0.07534771457356007	0.09089035198214983	0.07661540924880371	0.08655460632059359	0.08412028057705073	0.07974691197340204	0.06300585913152167	0.09222271229800443	0.07442380234858845	0.0721443993098114	0.09079178359907579	0.08836138422470792	0.06348473090079387	0.09585515643122532	0.09677260343724003	0.08693646032998337	0.0743684086165475	0.08177222868407304	0.07586245203474719	0.08122536074098548	0.09016348848794295	0.0736164942152637	0.07364997005788654	0.09029067822791274	0.06503132218320505	0.0781149128505036	0.07355150775225108	0.08063847348379793	0.08202203028811197	0.08655861230519649	0.08711740955324918	0.07778683476993951	0.07804773380787548	0.08536812760142587	0.05939260548261201	0.09421772555449702	0.06507766538044744	0.07360177233315032	0.06933971885679889	0.06933971885679889	0.06933971885679889	0.06933971885679889	0.06933971885679889
0.00985398606161941	0.11495654296961544	0.0	0.0	0.0006365995858156984	0.0	0.0	0.0	0.22258179883837614	0.0697232774623139	0.003790999417588278	0.2574758594328798	0.0	0.0	0.0006365995858156984	0.0	0.37520156603499616	0.18131155722842382	0.2227187015113202	0.34792198852619904	0.0	0.28309951700252856	0.0	0.27608002557715117	0.0697232774623139	0.0	0.0	0.11484246363628893	0.0	0.0	0.0	0.0	0.0	0.0	0.2227187015113202	0.11495654296961544	0.0	0.0	0.27608002557715117	0.11751082202166604	0.010909770282507199	0.3573191615098316	0.17530172684960996	0.2227187015113202	0.27605718082165415	0.2493879411664872	0.2493879411664872	0.2493879411664872	0.2493879411664872	0.2493879411664872
0.14032461186342585	0.15383772138091384	0.17816895619394388	0.12886664483552226	0.1747662902957958	0.17083726138233518	0.1777162438177291	0.10838911809809394	0.18514032818662315	0.1310698599812577	0.12701557990781645	0.12651389858487525	0.17156393264095443	0.1751801606232018	0.1413645600199959	0.1583602984730243	0.1591247483653225	0.16405088973187557	0.17617409149507438	0.18330511724367912	0.199818425787259	0.19499564705835368	0.1731355669788076	0.22316920199842527	0.16130965288391494	0.17459376061070686	0.15891744892248125	0.200262415733896	0.19406224832689026	0.102082963212946	0.16596525028274525	0.13648382176702734	0.1626133624960506	0.16926706614868056	0.16479883277587976	0.16506073438350413	0.17797871252400901	0.1444401196073222	0.20115826513488794	0.1971665778084341	0.13588122094604393	0.1894541725077001	0.1713959862817843	0.18042507939474223	0.18042507939474223	0.18042507939474223	0.18042507939474223	0.18042507939474223	0.18042507939474223	0.18042507939474223
0.09732884075779544	0.13942522135621468	0.12162614155941646	0.14979073752708666	0.12777259660584783	0.1429825720122058	0.12773036293665277	0.12536043207339462	0.10852731405426087	0.11230718091450069	0.16116550912760774	0.12931343419853011	0.15212741446435438	0.11244374933867698	0.114414351240586	0.12987427420317305	0.1469100857128241	0.11207176211547742	0.12057051365323596	0.12160926675541861	0.13678526062801083	0.1266801140484802	0.14911781760357487	0.14705150651299886	0.12490973926419136	0.11664779034381324	0.10161441029277557	0.13988121833143705	0.14820568965628028	0.14408862126494945	0.12880258786047052	0.12750298720608275	0.17505530950881712	0.12153914489892176	0.12859564331159465	0.1494134944204533	0.14521663592047096	0.11594255896859024	0.12673857346766138	0.15858959685322718	0.1426640851604443	0.1426640851604443	0.1426640851604443	0.1426640851604443	0.1426640851604443	0.1426640851604443	0.1426640851604443	0.1426640851604443	0.1426640851604443	0.1426640851604443
0.14994604572619338	0.1483087079907201	0.13626656352128913	0.16713731969429935	0.13299204471270443	0.19260931892279282	0.16052127891825424	0.16819246892647005	0.1562364274578412	0.18558792034349395	0.15003991787364515	0.15919319876164842	0.1710178332437439	0.13591060935378238	0.18660685585956702	0.16839070295945618	0.22423090455814926	0.16041219030336348	0.17192202393960643	0.18695890296874176	0.13785020424242939	0.1921754525023861	0.18627738051939807	0.21393826497815968	0.20993485018294222	0.18598165995362037	0.1761768817616228	0.1594926727501019	0.17690690277636137	0.15533703471789884	0.19483312384006152	0.11775860792903858	0.14133148040787485	0.18361440078282462	0.1835752020082455	0.19117579983898697	0.17881031232497913	0.23565050212054156	0.1495231756118088	0.18136742221545343	0.2080521850036713	0.1947098036095624	0.1947098036095624	0.1947098036095624	0.1947098036095624	0.1947098036095624	0.1947098036095624	0.1947098036095624	0.1947098036095624	0.1947098036095624
0.0667685343030859	0.0652798444153022	0.0721399695891749	0.05510253783821509	0.06316922189336296	0.0834127826237787	0.05046911090562098	0.08398866233542283	0.06732554669178883	0.0776877499054324	0.058152103534746334	0.07737617895781598	0.08677639501007105	0.09860092363025606	0.09215589450512364	0.08217879093987192	0.08157965579401234	0.0965007804271182	0.1018148062473393	0.09586762554401841	0.07329386799356535	0.09704035592952995	0.09154202978945854	0.09537475263837512	0.08733175571033773	0.08650484828938797	0.08798988678361604	0.06834986712626467	0.11819524792739448	0.11021474412459084	0.0759910152804853	0.09304419781027348	0.08765695362022409	0.08543536191633094	0.09025497096558723	0.08579926186314789	0.09271878119465839	0.09408294497890458	0.1013676263917813	0.1123239475809142	0.10161119911808476	0.0743173171819626	0.09672059733654836	0.10260560902969988	0.09323885975203895	0.09084747428579132	0.10455571373204438	0.10274692628991064	0.0946818313345868	0.1230243140102577
0.22303857919106182	0.05453899701722567	0.0005402040102786457	0.09969390801651432	0.4894816003725035	0.2745521514788577	0.5020184370274136	0.2559571884366565	0.18891385241715467	0.30037153443607195	0.4555673588112727	0.41386315173386534	0.28496580976111174	0.4671704856572139	0.30151791122896215	0.24833652901436573	0.5547497326954004	0.45344352191429765	0.45168160847503797	0.4773841433258386	0.2760993947184626	0.23394155352999918	0.537294986047577	0.32276698037887724	0.3637432584663394	0.500135849294089	0.563155226726021	0.4458306150720313	0.4122739240510061	0.4229849849268592	0.32256573505255565	0.3321192420967451	0.29128943114291955	0.2760222992721237	0.4569432883397026	0.4750982782106353	0.37031026577909626	0.5023032621649218	0.48376046742483214	0.37480666463291384	0.31108530697019077	0.5624286570001165	0.20976752352766345	0.3563991064645078	0.3070101012178591	0.3861706983464466	0.27033294135161556	0.42319250954980725	0.4470326948485339	0.5616813149195378
0.15422885715532583	0.1751593698374776	0.1345717173852614	0.19206540900607452	0.14236526515249975	0.17679962915046646	0.13935625633102727	0.15908860814807466	0.14128491924561243	0.17339003616477164	0.16183504988414182	0.19049693295195397	0.1672871961971113	0.17082547294314182	0.16968969570482356	0.1760108551736319	0.1831843354997353	0.18504927868883894	0.1785911186852245	0.17114979908400513	0.18788510684288715	0.14861707484574851	0.1751826952823719	0.14731368713846993	0.17213825282518408	0.17153794528561242	0.17575018822348476	0.16229210098786678	0.17987601175625162	0.1548966348130012	0.16850047511780272	0.17892407360982207	0.1435175204966302	0.19539089715414695	0.17972104688366117	0.1771127945464296	0.19596436655981475	0.19952590719096563	0.14222355292861008	0.15438532893370677	0.19152038751916656	0.17510165959060356	0.16714333375440277	0.17785000780462493	0.1753435833689958	0.18287705127037768	0.16362386508185522	0.14534557887711347	0.17065953490263905	0.1411705762078178
0.08786826812034679	0.07832961236544923	0.07812337744948272	0.08252121372135804	0.08055774319458542	0.07778407486811237	0.08099029173859404	0.08350954961428274	0.06390110216581207	0.09428313462156042	0.08042074175400865	0.06743938669341434	0.0773770162277405	0.09801246738226901	0.06416491087255236	0.08379081574108424	0.07900200839647596	0.09662561778546594	0.0677701890451253	0.0595751927008034	0.08911270255547583	0.0775768176728172	0.07732739085701094	0.09501057563841761	0.12514387654556988	0.098422561254863	0.07620359284549767	0.09906977943452222	0.09245386092346908	0.09232138785847192	0.06437310727698971	0.08872169790511888	0.1074514428628762	0.07827438803961112	0.07675684357935482	0.06724898378725298	0.07925378673429602	0.0817404634425846	0.07095587956773035	0.10473872359900697	0.08291120955552632	0.08940965344151766	0.07483230984171653	0.07831959864753742	0.07972692573094416	0.10008556244372943	0.06574426022013594	0.09604747440013423	0.11326939231480077	0.10030399871614928
0.1293440030440687	0.1550371673426864	0.1282850413850802	0.10470091767770459	0.14948341940744392	0.12675338540197112	0.10628171524723098	0.1174661437037916	0.1288943534817562	0.1010222209353531	0.12471082431125699	0.15593269478851157	0.11472697898189259	0.12883354091299315	0.1331625227663288	0.1088212369304897	0.10608837457455149	0.176172315177001	0.10920509059211925	0.15279501116652336	0.14264944009593983	0.13569625550993808	0.1492976440107391	0.13395349259471587	0.11740485742200818	0.15816801085446455	0.12448414064957727	0.14809515215439867	0.15596335087350988	0.1139023099545769	0.1355079145168072	0.1290728118787818	0.10028459224739025	0.11994815881291969	0.09970603878255963	0.11594064692700087	0.11046070489818192	0.1194804972487105	0.1798670380982544	0.12401614112523268	0.13511643146066638	0.11067922039799738	0.12222721462755108	0.1358061464710542	0.12213877427259212	0.13063845446917915	0.12087605720335945	0.13805008435560034	0.10391888260406253	0.11739465452584749
0.09152265641924878	0.09477856823885111	0.0858182706178343	0.07786204604033622	0.08180747721845354	0.07286897416575143	0.08467611423194146	0.07310374899829711	0.07513764269724221	0.07352536404021646	0.0954023742384188	0.06841481232395927	0.09201050587870518	0.07896571958384031	0.07849676093936238	0.06976404820254577	0.07812164426922015	0.09632830999025137	0.07487902561690125	0.0748300167368454	0.07888128108294033	0.0675968427369061	0.08651354096302953	0.08361189015043553	0.0917898887408045	0.09734752560792698	0.08915013528105663	0.0829250319547435	0.08468564330429729	0.10087467723340421	0.09145494596186768	0.08496994666050088	0.09820009117959484	0.08057398820381106	0.06917137104260707	0.08783014807230212	0.07556374280896357	0.11748851646662158	0.07844810023484819	0.09405553867897837	0.09917822609550257	0.0933980506749193	0.10393444065632954	0.09866624566562442	0.09866624566562442	0.09866624566562442	0.09866624566562442	0.09866624566562442	0.09866624566562442	0.09866624566562442
0.13432102345494634	0.1655132056905351	0.14957011689439506	0.12654549003479956	0.15548285270058318	0.19203715618040418	0.14381185271293742	0.1562525894596848	0.15485219018871094	0.18579791392219344	0.18328147650166882	0.18453969521193114	0.18453969521193114	0.18453969521193114	0.18453969521193114	0.18453969521193114	0.18453969521193114	0.18453969521193114	0.18453969521193114	0.18453969521193114	0.18453969521193114	0.18453969521193114	0.18453969521193114	0.18453969521193114	0.18453969521193114	0.18453969521193114	0.18453969521193114	0.18453969521193114	0.18453969521193114	0.18453969521193114	0.18453969521193114	0.18453969521193114	0.18453969521193114	0.18453969521193114	0.18453969521193114	0.18453969521193114	0.18453969521193114	0.18453969521193114	0.18453969521193114	0.18453969521193114	0.18453969521193114	0.18453969521193114	0.18453969521193114	0.18453969521193114	0.18453969521193114	0.18453969521193114	0.18453969521193114	0.18453969521193114	0.18453969521193114	0.18453969521193114
0.139856664885771	0.16473983465686576	0.17017190204354604	0.1738662084678679	0.1581571655584345	0.1565653212927823	0.15736124342560842	0.15736124342560842	0.15736124342560842	0.15736124342560842	0.15736124342560842	0.15736124342560842	0.15736124342560842	0.15736124342560842	0.15736124342560842	0.15736124342560842	0.15736124342560842	0.15736124342560842	0.15736124342560842	0.15736124342560842	0.15736124342560842	0.15736124342560842	0.15736124342560842	0.15736124342560842	0.15736124342560842	0.15736124342560842	0.15736124342560842	0.15736124342560842	0.15736124342560842	0.15736124342560842	0.15736124342560842	0.15736124342560842	0.15736124342560842	0.15736124342560842	0.15736124342560842	0.15736124342560842	0.15736124342560842	0.15736124342560842	0.15736124342560842	0.15736124342560842	0.15736124342560842	0.15736124342560842	0.15736124342560842	0.15736124342560842	0.15736124342560842	0.15736124342560842	0.15736124342560842	0.15736124342560842	0.15736124342560842	0.15736124342560842
0.24686007160503962	0.37578726913798516	0.24967911409262541	0.5118766112792251	0.6190706103188934	0.49425052236736433	0.4129300756414177	0.3668358153768576	0.29496086802244253	0.3071739527758856	0.40593951430225694	0.3675638812199921	0.3909531631920114	0.22273666938897901	0.40789288015801173	0.20915856870290264	0.25193909856806335	0.3808939841894733	0.4129569495298058	0.33414108619914584	0.3416277672144	0.33782982894481617	0.33232958087808023	0.4013420936026202	0.20878102592924924	0.34486855939633104	0.3578335215024744	0.3024952198434176	0.28848297900102937	0.32920026613329467	0.4208122559257527	0.29468609551032415	0.21301628543841392	0.30030738740777674	0.32456525676403203	0.2489032349124548	0.2867342458382434	0.2867342458382434	0.2867342458382434	0.2867342458382434	0.2867342458382434	0.2867342458382434	0.2867342458382434	0.2867342458382434	0.2867342458382434	0.2867342458382434	0.2867342458382434	0.2867342458382434	0.2867342458382434	0.2867342458382434
0.08903539124225981	0.11604094412008607	0.09037259286564091	0.09775563882790123	0.11201226704027155	0.11293838350587734	0.11038387476209545	0.0876518307003573	0.08353615229502673	0.09468880460770107	0.12391336020147513	0.10750744658678817	0.10705502842486174	0.0909657969763758	0.14125305618149875	0.09149840935136028	0.10439504273788981	0.10301101708137775	0.10260578672088802	0.12813073131805136	0.11566832011013038	0.07495920332149056	0.10086032683848187	0.12745973119997214	0.1104310894165854	0.09079455580886367	0.10788994718451861	0.09934225149669114	0.09934225149669114	0.09934225149669114	0.09934225149669114	0.09934225149669114	0.09934225149669114	0.09934225149669114	0.09934225149669114	0.09934225149669114	0.09934225149669114	0.09934225149669114	0.09934225149669114	0.09934225149669114	0.09934225149669114	0.09934225149669114	0.09934225149669114	0.09934225149669114	0.09934225149669114	0.09934225149669114	0.09934225149669114	0.09934225149669114	0.09934225149669114	0.09934225149669114
0.13028459790146413	0.13043340682181007	0.15215123435156158	0.14942458217467983	0.1532538438952478	0.14223529851310696	0.12766079232176256	0.1451789039159179	0.13811250345976933	0.12364506443491144	0.14082203251197545	0.11557099669631204	0.15496794028941174	0.1440473044341646	0.16771878423644837	0.14586357563312913	0.17226270170240343	0.15539212416311007	0.11963003485986115	0.14399546912830022	0.1318127519940807	0.1318127519940807	0.1318127519940807	0.1318127519940807	0.1318127519940807	0.1318127519940807	0.1318127519940807	0.1318127519940807	0.1318127519940807	0.1318127519940807	0.1318127519940807	0.1318127519940807	0.1318127519940807	0.1318127519940807	0.1318127519940807	0.1318127519940807	0.1318127519940807	0.1318127519940807	0.1318127519940807	0.1318127519940807	0.1318127519940807	0.1318127519940807	0.1318127519940807	0.1318127519940807	0.1318127519940807	0.1318127519940807	0.1318127519940807	0.1318127519940807	0.1318127519940807	0.1318127519940807
0.08224803268655384	0.07205071260011837	0.1104975292911533	0.08669809368154588	0.09765783415636058	0.09471459562930622	0.10711306358399282	0.09095202335655593	0.08121063703031134	0.10083033381821571	0.10351740607095324	0.08161520532058725	0.11067430145004499	0.10595675190402691	0.13178565140833112	0.09833000380496819	0.08786380026587491	0.08292913983031223	0.11827461774608405	0.13360624075367794	0.11681054415772346	0.11256787533855332	0.1054237324269621	0.08653485836801504	0.1245380116099297	0.11539451321633737	0.12284137642441083	0.14593579041615212	0.11417921003166631	0.10073037831580736	0.09614067399711484	0.0933776376272416	0.13882970478041354	0.08062469643195075	0.10027268673114158	0.09099989190984223	0.10628380722850775	0.09864184956917499	0.09864184956917499	0.09864184956917499	0.09864184956917499	0.09864184956917499	0.09864184956917499	0.09864184956917499	0.09864184956917499	0.09864184956917499	0.09864184956917499	0.09864184956917499	0.09864184956917499	0.09864184956917499
0.1779038844673255	0.13928614057838315	0.16955309576373068	0.16099012374645003	0.14432001807320716	0.1568886325174708	0.15188209917773013	0.16703410907881744	0.13686772438192757	0.15535603429671777	0.13963567230077192	0.1510097891278369	0.13611551799119362	0.14771514793966672	0.11609633009779097	0.13982577861295273	0.15425480235398312	0.1637273288233643	0.1784060895203811	0.17088160084512768	0.14426289359215702	0.19962100519304676	0.1104471231923731	0.14644991748563987	0.17269076281378676	0.15894774163533348	0.1760982814248946	0.19540148506183874	0.1445168815318579	0.12554690351681244	0.17776150375376892	0.10223613424885027	0.13999881900130962	0.13999881900130962	0.13999881900130962	0.13999881900130962	0.13999881900130962	0.13999881900130962	0.13999881900130962	0.13999881900130962	0.13999881900130962	0.13999881900130962	0.13999881900130962	0.13999881900130962	0.13999881900130962	0.13999881900130962	0.13999881900130962	0.13999881900130962	0.13999881900130962	0.13999881900130962
0.24797057738754977	0.37318702811258	0.23897384333634475	0.2705203632168188	0.28790005452359524	0.3606503000162459	0.3360144492979952	0.24193758420720632	0.3250128137569669	0.23058272939490407	0.2036517584216502	0.29162095072350036	0.22566418950740375	0.3406244623294464	0.2501938901853324	0.3002366443964978	0.2500219531846525	0.33862260927692034	0.2374669503840567	0.36661731789821195	0.2697360913859414	0.4680216999542965	0.27799921747047374	0.22066637446101184	0.3010671547793525	0.34557246922906015	0.2128502462707224	0.25963829385461074	0.25739704794362084	0.35543952374863685	0.33146832717133246	0.19693378549943372	0.37328263247559246	0.30251434823258855	0.33789849035409053	0.33789849035409053	0.33789849035409053	0.33789849035409053	0.33789849035409053	0.33789849035409053	0.33789849035409053	0.33789849035409053	0.33789849035409053	0.33789849035409053	0.33789849035409053	0.33789849035409053	0.33789849035409053	0.33789849035409053	0.33789849035409053	0.33789849035409053
0.12087312335862697	0.130005888792987	0.13888740027550958	0.11410295520060938	0.1528719257623532	0.16888437595530337	0.11916657317932608	0.16038094902142427	0.12566167157627514	0.15589125029070017	0.09514389580407394	0.13089274498102163	0.1499224331273717	0.13140989351254112	0.1325308657152224	0.13394870708606738	0.10806452232599444	0.1438332444423829	0.11790084131870292	0.132613060168902	0.16321583155467903	0.1271416471588689	0.14517873935677394	0.14517873935677394	0.14517873935677394	0.14517873935677394	0.14517873935677394	0.14517873935677394	0.14517873935677394	0.14517873935677394	0.14517873935677394	0.14517873935677394	0.14517873935677394	0.14517873935677394	0.14517873935677394	0.14517873935677394	0.14517873935677394	0.14517873935677394	0.14517873935677394	0.14517873935677394	0.14517873935677394	0.14517873935677394	0.14517873935677394	0.14517873935677394	0.14517873935677394	0.14517873935677394	0.14517873935677394	0.14517873935677394	0.14517873935677394	0.14517873935677394
0.11526676941775803	0.18057980280591532	0.20306118174322224	0.27680532756802495	0.21686421630582656	0.2148826355990405	0.23721856336755096	0.14919507894794776	0.33841376326407313	0.2704323549388942	0.2480526648933752	0.18108529643480348	0.38979880183877724	0.2582640470748072	0.36358281882914223	0.2874660061439392	0.34952449772512323	0.24921231194786594	0.24948961140959397	0.4119520044496991	0.263950089778824	0.3048681887089234	0.26447237369403276	0.2544469808228174	0.23805266996984362	0.2960779056302865	0.21402198190008073	0.309565664320581	0.32574334288225193	0.3203352772518593	0.3028324994879923	0.25947221666304693	0.291528732617627	0.31844223604376887	0.3239610754374142	0.27067636476511847	0.5047772071900475	0.23787751670510948	0.3020996660218191	0.23382338791658222	0.24225093998881944	0.23803716395270083	0.23803716395270083	0.23803716395270083	0.23803716395270083	0.23803716395270083	0.23803716395270083	0.23803716395270083	0.23803716395270083	0.23803716395270083
0.09230573580719763	0.10145757789089459	0.12319068064288387	0.10028095931449205	0.10517842992737268	0.13329552627897973	0.1499846345287334	0.12284821090652463	0.12885673660598634	0.16925549097458992	0.11943039520458223	0.15829624225513908	0.11790933921162748	0.1382768358113063	0.12361792662736285	0.12961335289934364	0.14915005265821082	0.0890555730525843	0.12135499106740899	0.1236072321868459	0.1851739448837659	0.12033344737185686	0.1894741585618686	0.15184435494198356	0.1151284951914267	0.13348642506670513	0.13348642506670513	0.13348642506670513	0.13348642506670513	0.13348642506670513	0.13348642506670513	0.13348642506670513	0.13348642506670513	0.13348642506670513	0.13348642506670513	0.13348642506670513	0.13348642506670513	0.13348642506670513	0.13348642506670513	0.13348642506670513	0.13348642506670513	0.13348642506670513	0.13348642506670513	0.13348642506670513	0.13348642506670513	0.13348642506670513	0.13348642506670513	0.13348642506670513	0.13348642506670513	0.13348642506670513
0.20280596724094374	0.23170354799879167	0.2675887093982099	0.2651122326480201	0.1827732658300208	0.23794301955664598	0.26389824749798046	0.24016530366556865	0.23345763892531357	0.21065273990094546	0.26526945456100043	0.26982233704248687	0.20197633540559146	0.22600179591533812	0.2602900132300944	0.25186272152839295	0.25170055990547263	0.26644257506036817	0.2969576351420481	0.23073241916415255	0.2611119941663663	0.37171099127821944	0.23541240836565788	0.2957430497302285	0.29726895481777915	0.3549672693531944	0.2887656233788206	0.25968441258412117	0.27854612638233855	0.2738708861432472	0.2762085062627929	0.2762085062627929	0.2762085062627929	0.2762085062627929	0.2762085062627929	0.2762085062627929	0.2762085062627929	0.2762085062627929	0.2762085062627929	0.2762085062627929	0.2762085062627929	0.2762085062627929	0.2762085062627929	0.2762085062627929	0.2762085062627929	0.2762085062627929	0.2762085062627929	0.2762085062627929	0.2762085062627929	0.2762085062627929
0.10440236185799658	0.10343133711309425	0.12239044058300055	0.09721037307755781	0.16284572436282946	0.15485909386120422	0.1459335400945378	0.11474009275679191	0.141008279552995	0.10652753614437999	0.09438116888977716	0.12634851925799853	0.11638463357640229	0.11715310273382251	0.12466470341575203	0.11443292517887915	0.13988880741685294	0.15396741099786998	0.14692810920736146	0.14692810920736146	0.14692810920736146	0.14692810920736146	0.14692810920736146	0.14692810920736146	0.14692810920736146	0.14692810920736146	0.14692810920736146	0.14692810920736146	0.14692810920736146	0.14692810920736146	0.14692810920736146	0.14692810920736146	0.14692810920736146	0.14692810920736146	0.14692810920736146	0.14692810920736146	0.14692810920736146	0.14692810920736146	0.14692810920736146	0.14692810920736146	0.14692810920736146	0.14692810920736146	0.14692810920736146	0.14692810920736146	0.14692810920736146	0.14692810920736146	0.14692810920736146	0.14692810920736146	0.14692810920736146	0.14692810920736146
0.1362984014608464	0.16652378730019363	0.14452757516032133	0.13192659971915424	0.10954704654296886	0.16882588493437314	0.1373895465703712	0.15145884225855594	0.15262112644344308	0.14944649215631883	0.14554996772302203	0.161815806150715	0.16637846167185094	0.1384141333519508	0.1711651299381657	0.15107623897165984	0.13105511780905488	0.1360058205107922	0.13434967932682493	0.10682636378853264	0.14991235148454174	0.1790999460298096	0.1370594667191186	0.18687379789505035	0.12989386318798485	0.13572362403588728	0.16238755220684398	0.12178853764560453	0.14591986355472275	0.13385420060016362	0.13385420060016362	0.13385420060016362	0.13385420060016362	0.13385420060016362	0.13385420060016362	0.13385420060016362	0.13385420060016362	0.13385420060016362	0.13385420060016362	0.13385420060016362	0.13385420060016362	0.13385420060016362	0.13385420060016362	0.13385420060016362	0.13385420060016362	0.13385420060016362	0.13385420060016362	0.13385420060016362	0.13385420060016362	0.13385420060016362
0.1457739947910903	0.18940163401588617	0.14132285451326937	0.1560530471718534	0.1307921492548499	0.17938271704781203	0.12004979772889951	0.16480105227940184	0.16258596558995098	0.19872755037721465	0.17172214643784514	0.14876941568734633	0.17511853726401463	0.18489417552526902	0.20171784186029568	0.17335066818711112	0.17027386276893902	0.1715038690470439	0.15790688461254482	0.1404043237559578	0.13278735465998048	0.18639704173960422	0.15959219819979237	0.15959219819979237	0.15959219819979237	0.15959219819979237	0.15959219819979237	0.15959219819979237	0.15959219819979237	0.15959219819979237	0.15959219819979237	0.15959219819979237	0.15959219819979237	0.15959219819979237	0.15959219819979237	0.15959219819979237	0.15959219819979237	0.15959219819979237	0.15959219819979237	0.15959219819979237	0.15959219819979237	0.15959219819979237	0.15959219819979237	0.15959219819979237	0.15959219819979237	0.15959219819979237	0.15959219819979237	0.15959219819979237	0.15959219819979237	0.15959219819979237
0.11726974249269659	0.1469532044270524	0.09823982674060819	0.12141043572440706	0.12579180256091962	0.12513851602561957	0.15000296594960041	0.1468440401858826	0.10820124525035715	0.12845030202079144	0.1096146146000196	0.12796020652718715	0.1236694551624098	0.12229735601307143	0.10250026291933269	0.13668626952914742	0.14267295681071532	0.12886317775047268	0.10925648016130628	0.12525379237154471	0.12484347601521835	0.12308060988892308	0.11580330633121655	0.1266849253630734	0.11267756318499862	0.12092962695273649	0.11680359506886756	0.11680359506886756	0.11680359506886756	0.11680359506886756	0.11680359506886756	0.11680359506886756	0.11680359506886756	0.11680359506886756	0.11680359506886756	0.11680359506886756	0.11680359506886756	0.11680359506886756	0.11680359506886756	0.11680359506886756	0.11680359506886756	0.11680359506886756	0.11680359506886756	0.11680359506886756	0.11680359506886756	0.11680359506886756	0.11680359506886756	0.11680359506886756	0.11680359506886756	0.11680359506886756
0.12749294896991079	0.14113928890521732	0.14472054015083266	0.1295341033184759	0.1747714778247187	0.15375414817404545	0.16782455638142874	0.16390427974567198	0.1632413076210237	0.13798189918373985	0.17828742806260223	0.19018386203342422	0.15469858818131907	0.13457633047092862	0.19700782075360948	0.14320436153887678	0.16616052932345768	0.15777420391318406	0.09114805292992152	0.10402466840612529	0.16643544170379862	0.12569936216498867	0.13852848581370011	0.1546458333028075	0.14658715955825383	0.14658715955825383	0.14658715955825383	0.14658715955825383	0.14658715955825383	0.14658715955825383	0.14658715955825383	0.14658715955825383	0.14658715955825383	0.14658715955825383	0.14658715955825383	0.14658715955825383	0.14658715955825383	0.14658715955825383	0.14658715955825383	0.14658715955825383	0.14658715955825383	0.14658715955825383	0.14658715955825383	0.14658715955825383	0.14658715955825383	0.14658715955825383	0.14658715955825383	0.14658715955825383	0.14658715955825383	0.14658715955825383
0.10410012863465443	0.130028920005555	0.12761203874031576	0.16013711002115733	0.12129627539513715	0.1533480683791049	0.1199767796876746	0.13840823722933507	0.12860639729341358	0.08847208718998287	0.13874044479046205	0.1346855812562009	0.1284276797014997	0.16743612833868013	0.13892170497704706	0.1301700575951213	0.1340377076775685	0.1502582006038508	0.12999787098906856	0.16907769524044824	0.14639584230260566	0.14338799178345316	0.13922015509110702	0.139803704952955	0.13951193002203102	0.13951193002203102	0.13951193002203102	0.13951193002203102	0.13951193002203102	0.13951193002203102	0.13951193002203102	0.13951193002203102	0.13951193002203102	0.13951193002203102	0.13951193002203102	0.13951193002203102	0.13951193002203102	0.13951193002203102	0.13951193002203102	0.13951193002203102	0.13951193002203102	0.13951193002203102	0.13951193002203102	0.13951193002203102	0.13951193002203102	0.13951193002203102	0.13951193002203102	0.13951193002203102	0.13951193002203102	0.13951193002203102
0.06997002416904574	0.09439010692364876	0.10318592122575512	0.14122877356715127	0.10529822065236814	0.10691821569855414	0.120692753683323	0.1586014784303372	0.11376180048393099	0.1394011563699204	0.13688283852479977	0.12282324842676443	0.12001350859023077	0.13288715062943773	0.12369624633797101	0.116595948835842	0.12701358977335123	0.1271400958428286	0.09923868634761195	0.13298535163293498	0.1378764279670255	0.13547977532776423	0.1233824883539211	0.12943113184084265	0.12943113184084265	0.12943113184084265	0.12943113184084265	0.12943113184084265	0.12943113184084265	0.12943113184084265	0.12943113184084265	0.12943113184084265	0.12943113184084265	0.12943113184084265	0.12943113184084265	0.12943113184084265	0.12943113184084265	0.12943113184084265	0.12943113184084265	0.12943113184084265	0.12943113184084265	0.12943113184084265	0.12943113184084265	0.12943113184084265	0.12943113184084265	0.12943113184084265	0.12943113184084265	0.12943113184084265	0.12943113184084265	0.12943113184084265
0.10532684846403637	0.12543238231244902	0.14645361706089222	0.11856826454024526	0.13794574584757746	0.10616417660864172	0.1643627982475467	0.1414062422037142	0.1101334491925369	0.15241921788459045	0.12445919111697876	0.12144832747369913	0.1434800631109366	0.14079660380401132	0.12904340007641393	0.1652084717358518	0.1372488966652959	0.14333150605163833	0.12282664993115547	0.09841135426650226	0.13678423539229942	0.10631377097263839	0.1355644925661345	0.11588755046380592	0.1257260215149702	0.1257260215149702	0.1257260215149702	0.1257260215149702	0.1257260215149702	0.1257260215149702	0.1257260215149702	0.1257260215149702	0.1257260215149702	0.1257260215149702	0.1257260215149702	0.1257260215149702	0.1257260215149702	0.1257260215149702	0.1257260215149702	0.1257260215149702	0.1257260215149702	0.1257260215149702	0.1257260215149702	0.1257260215149702	0.1257260215149702	0.1257260215149702	0.1257260215149702	0.1257260215149702	0.1257260215149702	0.1257260215149702
0.08472577224036479	0.10398365756386188	0.08699094785388523	0.10425464106593452	0.08271327230482103	0.14153407958086686	0.12808397589614617	0.08823851934450286	0.09729034585241411	0.10697254646294861	0.07886875074117362	0.09294328425140576	0.1251991916694179	0.10812735521916363	0.08477088983126363	0.10126632697824489	0.11497991115949091	0.11065134667738534	0.09555794421871663	0.07187927786134767	0.10107108384800645	0.07851638565078294	0.07602074950227006	0.08047136020216587	0.0812276843140873	0.08577825457548602	0.10575460941272462	0.09831569003801928	0.10746947242255125	0.11639974780393776	0.1119346101132445	0.1119346101132445	0.1119346101132445	0.1119346101132445	0.1119346101132445	0.1119346101132445	0.1119346101132445	0.1119346101132445	0.1119346101132445	0.1119346101132445	0.1119346101132445	0.1119346101132445	0.1119346101132445	0.1119346101132445	0.1119346101132445	0.1119346101132445	0.1119346101132445	0.1119346101132445	0.1119346101132445	0.1119346101132445
0.07533713827664894	0.10953785636435977	0.09203071683745108	0.09932783262130541	0.07546741935297117	0.08341115424000528	0.1207128081326866	0.08615420930185744	0.07110708622122329	0.09085809606653918	0.07943361763271198	0.092518302235293	0.08860415235441813	0.0774598134671068	0.07008379381017399	0.09317666346397133	0.09053333596776852	0.0705094510206017	0.0703371139044735	0.07812626336002164	0.08528310400245298	0.08281131707140849	0.09371013355468716	0.07002122327772847	0.08215750482873521	0.08626660814567909	0.09223397817381597	0.06999034706580073	0.07643648038266307	0.09666356533049729	0.0764820575420266	0.08657281143626194	0.08657281143626194	0.08657281143626194	0.08657281143626194	0.08657281143626194	0.08657281143626194	0.08657281143626194	0.08657281143626194	0.08657281143626194	0.08657281143626194	0.08657281143626194	0.08657281143626194	0.08657281143626194	0.08657281143626194	0.08657281143626194	0.08657281143626194	0.08657281143626194	0.08657281143626194	0.08657281143626194
0.08555990452785031	0.0912789714311282	0.1298959500895477	0.10975550315870011	0.13265638986810915	0.13077780155497587	0.11768630873852608	0.12839354010641998	0.13350746871136968	0.11655579816097898	0.11987759870503752	0.09237082052953415	0.15167264408866069	0.09917911600388239	0.14328388919195795	0.13633834069226378	0.09851643599857716	0.11928295093641005	0.14605061772033073	0.15170626998320125	0.13926587672972168	0.12812200915661137	0.10215987787625784	0.1295115591790691	0.12935348679662848	0.09403871681750019	0.10618334689530284	0.13455216065280973	0.12270953933308569	0.14018027249625598	0.13144490591467084	0.13144490591467084	0.13144490591467084	0.13144490591467084	0.13144490591467084	0.13144490591467084	0.13144490591467084	0.13144490591467084	0.13144490591467084	0.13144490591467084	0.13144490591467084	0.13144490591467084	0.13144490591467084	0.13144490591467084	0.13144490591467084	0.13144490591467084	0.13144490591467084	0.13144490591467084	0.13144490591467084	0.13144490591467084
0.07814025256174076	0.080947504497166	0.08392983840340838	0.09477801597711524	0.09099028285737071	0.09746709937315672	0.09084090199620183	0.11293116104361603	0.10066667723623654	0.09758496711569407	0.10481354467281825	0.09760320767180904	0.0951692328623338	0.07653587660157435	0.12345476935615843	0.10544071263492424	0.08002275112218764	0.1253897002653633	0.08321721668374402	0.08932554309634348	0.08627137989004376	0.08627137989004376	0.08627137989004376	0.08627137989004376	0.08627137989004376	0.08627137989004376	0.08627137989004376	0.08627137989004376	0.08627137989004376	0.08627137989004376	0.08627137989004376	0.08627137989004376	0.08627137989004376	0.08627137989004376	0.08627137989004376	0.08627137989004376	0.08627137989004376	0.08627137989004376	0.08627137989004376	0.08627137989004376	0.08627137989004376	0.08627137989004376	0.08627137989004376	0.08627137989004376	0.08627137989004376	0.08627137989004376	0.08627137989004376	0.08627137989004376	0.08627137989004376	0.08627137989004376
0.10274293245225453	0.08339130463852111	0.14180026402389168	0.11636688275944314	0.1100596846169703	0.11200753127642976	0.1399174218388084	0.12535543475426894	0.07802764987792164	0.1437712223391919	0.1045914688857956	0.09664247172382748	0.12805324062577567	0.09793349632873638	0.14163462732549598	0.1286589522819003	0.1422810778690845	0.0991980406699927	0.15039211531015378	0.12031160366418188	0.1581511807456039	0.13430391573897596	0.12735071176186163	0.13387718184101433	0.10938955461309459	0.1327109532670561	0.14993815321742066	0.14132455324223836	0.14132455324223836	0.14132455324223836	0.14132455324223836	0.14132455324223836	0.14132455324223836	0.14132455324223836	0.14132455324223836	0.14132455324223836	0.14132455324223836	0.14132455324223836	0.14132455324223836	0.14132455324223836	0.14132455324223836	0.14132455324223836	0.14132455324223836	0.14132455324223836	0.14132455324223836	0.14132455324223836	0.14132455324223836	0.14132455324223836	0.14132455324223836	0.14132455324223836
0.0631698271299585	0.1009054484205033	0.086835453957815	0.07136205628739022	0.08475720170681197	0.06357304209359248	0.08604232245894324	0.08283935572986709	0.07936689917810898	0.08985889590102915	0.10480975630216052	0.07302943736957741	0.08954122902142993	0.0665911490213602	0.09873102185012089	0.09341416271410125	0.07958206154794525	0.09193453064578637	0.07926964583229669	0.08242109292679753	0.08753655104156849	0.08869649305539001	0.06483968562113157	0.09536923507300915	0.09686393391986853	0.09395317279941992	0.08596762730174015	0.07624114384719284	0.05418343847976457	0.09174324024306227	0.07937166689707627	0.08207624939192887	0.08072395814450256	0.08072395814450256	0.08072395814450256	0.08072395814450256	0.08072395814450256	0.08072395814450256	0.08072395814450256	0.08072395814450256	0.08072395814450256	0.08072395814450256	0.08072395814450256	0.08072395814450256	0.08072395814450256	0.08072395814450256	0.08072395814450256	0.08072395814450256	0.08072395814450256	0.08072395814450256
0.22974513451300194	0.05333871629323977	0.18056097885778566	0.561913785163583	0.21085191989575794	0.2230641251933792	0.2390320271353324	0.23311973008972087	0.1698456537489302	0.29732155792235626	0.24825945860132878	0.24181001548206377	0.2597892694108465	0.0984873922581382	0.4281221625631173	0.26330477741062774	0.26330477741062774	0.26330477741062774	0.26330477741062774	0.26330477741062774	0.26330477741062774	0.26330477741062774	0.26330477741062774	0.26330477741062774	0.26330477741062774	0.26330477741062774	0.26330477741062774	0.26330477741062774	0.26330477741062774	0.26330477741062774	0.26330477741062774	0.26330477741062774	0.26330477741062774	0.26330477741062774	0.26330477741062774	0.26330477741062774	0.26330477741062774	0.26330477741062774	0.26330477741062774	0.26330477741062774	0.26330477741062774	0.26330477741062774	0.26330477741062774	0.26330477741062774	0.26330477741062774	0.26330477741062774	0.26330477741062774	0.26330477741062774	0.26330477741062774	0.26330477741062774
0.056033070548659816	0.08729804658686961	0.1145891912403247	0.06562435070848432	0.10433111309817876	0.10091357952402795	0.10256012803185903	0.09421992047063724	0.0916746585467721	0.08734865593980941	0.09321960474187474	0.07582255182980353	0.06876617672731386	0.0715406761776324	0.09127792777311494	0.10451788512586568	0.10103235313709699	0.10437652326129976	0.08153562153061508	0.09010739454642105	0.10313276766416206	0.09731161606704279	0.1394115790220214	0.09141086842480117	0.1154112237234113	0.1154112237234113	0.1154112237234113	0.1154112237234113	0.1154112237234113	0.1154112237234113	0.1154112237234113	0.1154112237234113	0.1154112237234113	0.1154112237234113	0.1154112237234113	0.1154112237234113	0.1154112237234113	0.1154112237234113	0.1154112237234113	0.1154112237234113	0.1154112237234113	0.1154112237234113	0.1154112237234113	0.1154112237234113	0.1154112237234113	0.1154112237234113	0.1154112237234113	0.1154112237234113	0.1154112237234113	0.1154112237234113
0.15132761268843722	0.19103958279711292	0.18644443690816334	0.152104311711104	0.16575230815734798	0.1760260520244532	0.12238249440166578	0.1328529567207284	0.14978201688389983	0.15998779181752443	0.0951972398639787	0.1593078305823456	0.14594280617238067	0.1084052593781805	0.12113728674321309	0.19024067383231505	0.1770355831291656	0.18839068016077581	0.14565750823331147	0.22843058222974338	0.11314459644204362	0.1581643364047667	0.1315216862126845	0.16884437084248813	0.15018302852758633	0.15018302852758633	0.15018302852758633	0.15018302852758633	0.15018302852758633	0.15018302852758633	0.15018302852758633	0.15018302852758633	0.15018302852758633	0.15018302852758633	0.15018302852758633	0.15018302852758633	0.15018302852758633	0.15018302852758633	0.15018302852758633	0.15018302852758633	0.15018302852758633	0.15018302852758633	0.15018302852758633	0.15018302852758633	0.15018302852758633	0.15018302852758633	0.15018302852758633	0.15018302852758633	0.15018302852758633	0.15018302852758633
0.13136943667823575	0.17314845187574554	0.11670037535082084	0.15081337813102555	0.15728724966968285	0.1688754470610904	0.11364061033467165	0.1385657239655053	0.1360339271356188	0.16824320510363425	0.12494932106813726	0.14241324110303444	0.16821522369095723	0.13802422630940978	0.111265228468594	0.14499925766304117	0.15413414025883712	0.1374224059364092	0.16798177320252808	0.17618308092291945	0.16467380773959356	0.17661978671250417	0.176713819605836	0.1454645013130697	0.15351102455457086	0.16440486074823943	0.15556120690560077	0.17317740086575362	0.1279253675996993	0.15751870658531636	0.14272203709250783	0.14272203709250783	0.14272203709250783	0.14272203709250783	0.14272203709250783	0.14272203709250783	0.14272203709250783	0.14272203709250783	0.14272203709250783	0.14272203709250783	0.14272203709250783	0.14272203709250783	0.14272203709250783	0.14272203709250783	0.14272203709250783	0.14272203709250783	0.14272203709250783	0.14272203709250783	0.14272203709250783	0.14272203709250783
0.06830015374575935	0.10373218574892924	0.08033813169707772	0.06650369246052878	0.10152921933126853	0.07345661760338983	0.11645232485244918	0.08013186992537567	0.08130716210738144	0.09032743985194426	0.09193596573533323	0.11658820215142565	0.10404186434268675	0.1103150332470562	0.1103150332470562	0.1103150332470562	0.1103150332470562	0.1103150332470562	0.1103150332470562	0.1103150332470562	0.1103150332470562	0.1103150332470562	0.1103150332470562	0.1103150332470562	0.1103150332470562	0.1103150332470562	0.1103150332470562	0.1103150332470562	0.1103150332470562	0.1103150332470562	0.1103150332470562	0.1103150332470562	0.1103150332470562	0.1103150332470562	0.1103150332470562	0.1103150332470562	0.1103150332470562	0.1103150332470562	0.1103150332470562	0.1103150332470562	0.1103150332470562	0.1103150332470562	0.1103150332470562	0.1103150332470562	0.1103150332470562	0.1103150332470562	0.1103150332470562	0.1103150332470562	0.1103150332470562	0.1103150332470562
0.22611545731978092	0.16277432646671822	0.1853906284974478	0.18714954870954348	0.19464679532817417	0.1782402160768144	0.17332363268600068	0.14072636260939486	0.15091534861628056	0.13329805189038604	0.1577686889308194	0.25305767128145845	0.14779412708575604	0.15968308780708937	0.1348910427409563	0.16691113704208452	0.19136734685125226	0.2045038039195379	0.19012564676591123	0.1614302792912212	0.17237280183674378	0.1827321618050924	0.1904352287413577	0.16234986548604238	0.19204557875414247	0.1771977221200924	0.1771977221200924	0.1771977221200924	0.1771977221200924	0.1771977221200924	0.1771977221200924	0.1771977221200924	0.1771977221200924	0.1771977221200924	0.1771977221200924	0.1771977221200924	0.1771977221200924	0.1771977221200924	0.1771977221200924	0.1771977221200924	0.1771977221200924	0.1771977221200924	0.1771977221200924	0.1771977221200924	0.1771977221200924	0.1771977221200924	0.1771977221200924	0.1771977221200924	0.1771977221200924	0.1771977221200924
0.07977171781247867	0.058860595372705354	0.07560047439618157	0.05771234849703294	0.13387229048306237	0.11040243467697432	0.0791949816983674	0.07524666850429468	0.11291590587746182	0.09688345061200444	0.105053270386359	0.10406125470082371	0.11586187628963786	0.10503317375939313	0.09031371919615007	0.0953262622081415	0.12806338182139687	0.12210492790508211	0.11852998527079549	0.12248277068256436	0.10474933399227665	0.09676668839486877	0.08494800718344259	0.11581282139454757	0.12404799658806444	0.1085669575707104	0.11630747707938743	0.11630747707938743	0.11630747707938743	0.11630747707938743	0.11630747707938743	0.11630747707938743	0.11630747707938743	0.11630747707938743	0.11630747707938743	0.11630747707938743	0.11630747707938743	0.11630747707938743	0.11630747707938743	0.11630747707938743	0.11630747707938743	0.11630747707938743	0.11630747707938743	0.11630747707938743	0.11630747707938743	0.11630747707938743	0.11630747707938743	0.11630747707938743	0.11630747707938743	0.11630747707938743
0.12531331251012776	0.17579271895724458	0.20791393181129567	0.011226545672963464	0.1349148324450917	0.13238942199056605	0.2340039624274332	0.14162658582196155	0.10497249423483303	0.047830531727202655	0.13377004882237617	0.16767839605049195	0.1373659108624634	0.08488814881099496	0.10501564317671443	0.08498258592817366	0.12768439047991678	0.12928844820727345	0.06547196108618356	0.18708726675063853	0.0	0.024438622092043106	0.18297236844937562	0.134242243324194	0.13329546552452937	0.17752753943637078	0.15541150248045008	0.15541150248045008	0.15541150248045008	0.15541150248045008	0.15541150248045008	0.15541150248045008	0.15541150248045008	0.15541150248045008	0.15541150248045008	0.15541150248045008	0.15541150248045008	0.15541150248045008	0.15541150248045008	0.15541150248045008	0.15541150248045008	0.15541150248045008	0.15541150248045008	0.15541150248045008	0.15541150248045008	0.15541150248045008	0.15541150248045008	0.15541150248045008	0.15541150248045008	0.15541150248045008
0.06794394233132257	0.06781331922102242	0.0773270230576242	0.060379285864507824	0.07811732797624552	0.05936255374923255	0.06280504139611601	0.05143077327600505	0.06493606417498338	0.06752172718053658	0.09226362734536997	0.08933003977856294	0.06254862877389583	0.08767644205435883	0.05943677154325144	0.07777988702389664	0.08065030872205921	0.07176933426433287	0.06397629117759213	0.07681652987835144	0.0928130588442231	0.07546543474415271	0.0757432477344132	0.07890645407560848	0.0855720376728921	0.06142877374761169	0.0735004057102519	0.0735004057102519	0.0735004057102519	0.0735004057102519	0.0735004057102519	0.0735004057102519	0.0735004057102519	0.0735004057102519	0.0735004057102519	0.0735004057102519	0.0735004057102519	0.0735004057102519	0.0735004057102519	0.0735004057102519	0.0735004057102519	0.0735004057102519	0.0735004057102519	0.0735004057102519	0.0735004057102519	0.0735004057102519	0.0735004057102519	0.0735004057102519	0.0735004057102519	0.0735004057102519
0.08638610830580068	0.08914785507853475	0.11220290716598534	0.10387708431159702	0.09931869456600839	0.10084140669036801	0.09628537459566595	0.13190556196435915	0.10925373585293768	0.09167402169003055	0.12438962106264186	0.09489603071660985	0.14470173454009858	0.09963564546939742	0.1218212531015872	0.13072178611683435	0.11722562601659042	0.1418345093836182	0.1276311495680843	0.11367857501446477	0.09277541109540051	0.0771790813050222	0.13489092277469253	0.11773392891844434	0.10294743717179175	0.11034068304511804	0.11034068304511804	0.11034068304511804	0.11034068304511804	0.11034068304511804	0.11034068304511804	0.11034068304511804	0.11034068304511804	0.11034068304511804	0.11034068304511804	0.11034068304511804	0.11034068304511804	0.11034068304511804	0.11034068304511804	0.11034068304511804	0.11034068304511804	0.11034068304511804	0.11034068304511804	0.11034068304511804	0.11034068304511804	0.11034068304511804	0.11034068304511804	0.11034068304511804	0.11034068304511804	0.11034068304511804
0.16035450966926618	0.18083496089890888	0.1381164221099591	0.19114249675849038	0.17302601091327613	0.23638246193583867	0.15797106848033318	0.14615976795790242	0.1650435041223045	0.1794900615884034	0.17352426572527513	0.2163821102929974	0.18449818888725478	0.1521321630311965	0.21878049852433845	0.16658501275078905	0.19682547432173553	0.17753310640579448	0.1835484352481712	0.14398751795629416	0.19388292992961412	0.14339136297336771	0.1572848539180709	0.18622419694842998	0.18649171704923737	0.18635795699883367	0.18635795699883367	0.18635795699883367	0.18635795699883367	0.18635795699883367	0.18635795699883367	0.18635795699883367	0.18635795699883367	0.18635795699883367	0.18635795699883367	0.18635795699883367	0.18635795699883367	0.18635795699883367	0.18635795699883367	0.18635795699883367	0.18635795699883367	0.18635795699883367	0.18635795699883367	0.18635795699883367	0.18635795699883367	0.18635795699883367	0.18635795699883367	0.18635795699883367	0.18635795699883367	0.18635795699883367
0.08712895266987958	0.07804408859816736	0.08068469650159707	0.0753520531643193	0.07655157625885625	0.07217016867912616	0.07636866825846773	0.09053890468723294	0.09881210593285808	0.0768294697025062	0.09164383645927902	0.0689138230316968	0.08053922326716934	0.09303229780059134	0.07038170357583551	0.08678442732570155	0.06815735186398537	0.08813260367878847	0.07634013954146983	0.08380463590362756	0.08676614196553721	0.06646542324880186	0.08724029280564216	0.07249900290104058	0.06199734771217506	0.06724817530660783	0.06724817530660783	0.06724817530660783	0.06724817530660783	0.06724817530660783	0.06724817530660783	0.06724817530660783	0.06724817530660783	0.06724817530660783	0.06724817530660783	0.06724817530660783	0.06724817530660783	0.06724817530660783	0.06724817530660783	0.06724817530660783	0.06724817530660783	0.06724817530660783	0.06724817530660783	0.06724817530660783	0.06724817530660783	0.06724817530660783	0.06724817530660783	0.06724817530660783	0.06724817530660783	0.06724817530660783
0.1633931558086257	0.14164503079153515	0.1668812922618372	0.16019399418637273	0.13126232106186186	0.18617233352674678	0.18932621610747152	0.15471853938232089	0.20841017589965244	0.21403470902941296	0.13922840745021456	0.19825311979841945	0.1995349605777971	0.15994462637757523	0.18473062473221305	0.1344442855299179	0.14390520087951444	0.12794912613248452	0.127222322699415	0.22209630058060545	0.17465931164001022	0.17465931164001022	0.17465931164001022	0.17465931164001022	0.17465931164001022	0.17465931164001022	0.17465931164001022	0.17465931164001022	0.17465931164001022	0.17465931164001022	0.17465931164001022	0.17465931164001022	0.17465931164001022	0.17465931164001022	0.17465931164001022	0.17465931164001022	0.17465931164001022	0.17465931164001022	0.17465931164001022	0.17465931164001022	0.17465931164001022	0.17465931164001022	0.17465931164001022	0.17465931164001022	0.17465931164001022	0.17465931164001022	0.17465931164001022	0.17465931164001022	0.17465931164001022	0.17465931164001022
0.07714350727375503	0.06377392909593611	0.06996030389866298	0.07640531020121062	0.06759233681023961	0.07392000086215682	0.07232266809823158	0.0743112207747066	0.07229108872109283	0.07562226857057557	0.07996911675907398	0.062193877608118064	0.08914694294450334	0.06345532460683724	0.07310058348976453	0.07995071243075606	0.08435529610432652	0.07173631214111209	0.07614138524014379	0.09036622082110277	0.08325380303062328	0.08325380303062328	0.08325380303062328	0.08325380303062328	0.08325380303062328	0.08325380303062328	0.08325380303062328	0.08325380303062328	0.08325380303062328	0.08325380303062328	0.08325380303062328	0.08325380303062328	0.08325380303062328	0.08325380303062328	0.08325380303062328	0.08325380303062328	0.08325380303062328	0.08325380303062328	0.08325380303062328	0.08325380303062328	0.08325380303062328	0.08325380303062328	0.08325380303062328	0.08325380303062328	0.08325380303062328	0.08325380303062328	0.08325380303062328	0.08325380303062328	0.08325380303062328	0.08325380303062328
0.20073498051023173	0.061803076470547155	0.2031784190760329	0.24700094202540798	0.19292879584026598	0.21386840217920847	0.21656381618364404	0.23661441000542047	0.22734365015982194	0.21228074448550754	0.274973805777555	0.25064413192731866	0.26936194122343177	0.2851425229427879	0.1827316422657563	0.252570713836778	0.1709405911672834	0.2762551760446331	0.1379150055266995	0.2609555235163442	0.2441247725487174	0.21390041380908262	0.2440547459104304	0.15734147132014661	0.20053929527861644	0.3098967707103886	0.1657815119995102	0.23783914135494943	0.23783914135494943	0.23783914135494943	0.23783914135494943	0.23783914135494943	0.23783914135494943	0.23783914135494943	0.23783914135494943	0.23783914135494943	0.23783914135494943	0.23783914135494943	0.23783914135494943	0.23783914135494943	0.23783914135494943	0.23783914135494943	0.23783914135494943	0.23783914135494943	0.23783914135494943	0.23783914135494943	0.23783914135494943	0.23783914135494943	0.23783914135494943	0.23783914135494943
0.1380273218391892	0.16636033856389712	0.14879635684758408	0.17506300361296284	0.12230753721359541	0.19577954680697834	0.1720645179697405	0.14223543666772348	0.19976561351789612	0.18702236255314297	0.19682145504260093	0.1629154484150546	0.13362569585754402	0.2037408593896581	0.13415213741151197	0.17547212710875515	0.1687195287056612	0.15916668604622244	0.12713113750932895	0.20329911899637498	0.2277016191030065	0.15794601343824405	0.21154465792028576	0.1486110062303097	0.18007783207529773	0.18007783207529773	0.18007783207529773	0.18007783207529773	0.18007783207529773	0.18007783207529773	0.18007783207529773	0.18007783207529773	0.18007783207529773	0.18007783207529773	0.18007783207529773	0.18007783207529773	0.18007783207529773	0.18007783207529773	0.18007783207529773	0.18007783207529773	0.18007783207529773	0.18007783207529773	0.18007783207529773	0.18007783207529773	0.18007783207529773	0.18007783207529773	0.18007783207529773	0.18007783207529773	0.18007783207529773	0.18007783207529773
0.14021849272486106	0.1580271191790401	0.14708499401340977	0.11247048546762724	0.1399671661572864	0.13685850241366385	0.14869514012808302	0.1490976818719535	0.15087788000671454	0.15273518492031182	0.15260542029366908	0.15273121814698912	0.11454494996461026	0.13194888624605677	0.10532001942736872	0.1025829104630522	0.17501181290359763	0.1656980957939244	0.15877220059568958	0.1539241220893143	0.16620397002609985	0.1370857721317612	0.1402105941912967	0.14539921941093695	0.17256151270991557	0.20344936167370042	0.188005437191808	0.188005437191808	0.188005437191808	0.188005437191808	0.188005437191808	0.188005437191808	0.188005437191808	0.188005437191808	0.188005437191808	0.188005437191808	0.188005437191808	0.188005437191808	0.188005437191808	0.188005437191808	0.188005437191808	0.188005437191808	0.188005437191808	0.188005437191808	0.188005437191808	0.188005437191808	0.188005437191808	0.188005437191808	0.188005437191808	0.188005437191808
0.16686238285491795	0.2181724552060389	0.1475981014651472	0.2837428436009499	0.2325898382438987	0.26774134660067334	0.2997481220115869	0.20423215329871827	0.22939539524869645	0.20788063680801214	0.2789339233278803	0.23385847525364098	0.23588239427528512	0.2178050965482148	0.3034528338565823	0.24744186263725004	0.21710989316919493	0.20257499862527217	0.15900091035262426	0.22017529770295952	0.20368242309101237	0.21300124961434694	0.2587092687232734	0.23585525916881014	0.23585525916881014	0.23585525916881014	0.23585525916881014	0.23585525916881014	0.23585525916881014	0.23585525916881014	0.23585525916881014	0.23585525916881014	0.23585525916881014	0.23585525916881014	0.23585525916881014	0.23585525916881014	0.23585525916881014	0.23585525916881014	0.23585525916881014	0.23585525916881014	0.23585525916881014	0.23585525916881014	0.23585525916881014	0.23585525916881014	0.23585525916881014	0.23585525916881014	0.23585525916881014	0.23585525916881014	0.23585525916881014	0.23585525916881014
0.10593654673979702	0.12190416373813188	0.11552637813685325	0.15073494136520593	0.11454793954546784	0.1301626779998605	0.14383714039592754	0.11314533132121095	0.13607733098514843	0.14504714078547642	0.11053522882887548	0.1068208099373316	0.11708370980961881	0.12451067713135239	0.14223742930900043	0.10418206718163615	0.11867443793418958	0.11080916073136737	0.11334967911636956	0.11007860951475544	0.1152854959182715	0.11268205271651349	0.11268205271651349	0.11268205271651349	0.11268205271651349	0.11268205271651349	0.11268205271651349	0.11268205271651349	0.11268205271651349	0.11268205271651349	0.11268205271651349	0.11268205271651349	0.11268205271651349	0.11268205271651349	0.11268205271651349	0.11268205271651349	0.11268205271651349	0.11268205271651349	0.11268205271651349	0.11268205271651349	0.11268205271651349	0.11268205271651349	0.11268205271651349	0.11268205271651349	0.11268205271651349	0.11268205271651349	0.11268205271651349	0.11268205271651349	0.11268205271651349	0.11268205271651349
0.10057656009515994	0.10353119239834137	0.08964550899236862	0.09513335559720718	0.11107029086343148	0.09739172470124177	0.10731604208392684	0.11887960374798946	0.10066148220377573	0.14224273139315402	0.1180363606058031	0.14445252370154527	0.09740115422148131	0.10224300618326904	0.12578303816054626	0.109608632880165	0.09038143914274498	0.1333307013657667	0.11758112248468977	0.11800912995951147	0.11695163683321196	0.11457091981659012	0.12561262962904987	0.09860417872065029	0.08836001160684198	0.09793952266856178	0.0865076978691229	0.09930525803790136	0.12847041226648714	0.0930773737047307	0.09668542010681702	0.10722981454961998	0.09899693766841451	0.10311337610901725	0.10311337610901725	0.10311337610901725	0.10311337610901725	0.10311337610901725	0.10311337610901725	0.10311337610901725	0.10311337610901725	0.10311337610901725	0.10311337610901725	0.10311337610901725	0.10311337610901725	0.10311337610901725	0.10311337610901725	0.10311337610901725	0.10311337610901725	0.10311337610901725
0.07178025586253331	0.09293312439740156	0.11150752469319834	0.0977311827743901	0.09899396183451853	0.1128965130728024	0.12353668379842042	0.10533989664907292	0.11494911980666181	0.1042739146313758	0.09922383310893514	0.11845300980677843	0.12113383266736992	0.09667084747593799	0.10984836325063146	0.1101430849286786	0.14398790750514648	0.09375536989097616	0.09090872556606913	0.11416292047823112	0.14478302292614098	0.09891360027676997	0.11254903663976823	0.07170691470302819	0.09304313423920935	0.10450507581007652	0.1041223851283864	0.11833864328917465	0.09972952627613034	0.1040853479455576	0.09954724680884007	0.10609986832840869	0.10618541117833549	0.10614263975337208	0.10614263975337208	0.10614263975337208	0.10614263975337208	0.10614263975337208	0.10614263975337208	0.10614263975337208	0.10614263975337208	0.10614263975337208	0.10614263975337208	0.10614263975337208	0.10614263975337208	0.10614263975337208	0.10614263975337208	0.10614263975337208	0.10614263975337208	0.10614263975337208
0.10231958031187278	0.10685790504702795	0.11780854548437775	0.1274362249329039	0.13803527931897372	0.1346252872273113	0.14885419632245198	0.09942732132491014	0.14213577181529605	0.12000583867467904	0.13139863423130277	0.15849227915371847	0.1396295832438644	0.12063574077974829	0.17495515837220338	0.11774672206880422	0.12677853337437162	0.11201442099715946	0.1305254557812323	0.14641080369056456	0.11321370970805827	0.12981225669931143	0.12981225669931143	0.12981225669931143	0.12981225669931143	0.12981225669931143	0.12981225669931143	0.12981225669931143	0.12981225669931143	0.12981225669931143	0.12981225669931143	0.12981225669931143	0.12981225669931143	0.12981225669931143	0.12981225669931143	0.12981225669931143	0.12981225669931143	0.12981225669931143	0.12981225669931143	0.12981225669931143	0.12981225669931143	0.12981225669931143	0.12981225669931143	0.12981225669931143	0.12981225669931143	0.12981225669931143	0.12981225669931143	0.12981225669931143	0.12981225669931143	0.12981225669931143
0.09215002340818466	0.09642006962849942	0.10891321029795027	0.11588193159897217	0.08732617849120339	0.10451383934867384	0.09731861537454845	0.09071601308723681	0.0948393332279115	0.09422741328609871	0.07810132466046109	0.10002638131656764	0.08486017640435634	0.09485105298491936	0.0980667817042129	0.09243964157700445	0.09342386724355707	0.06541575837812648	0.09390870609352765	0.09780544830424126	0.06879168470147166	0.1354111510126267	0.09559617300224331	0.09683569433170898	0.09621593366697613	0.09621593366697613	0.09621593366697613	0.09621593366697613	0.09621593366697613	0.09621593366697613	0.09621593366697613	0.09621593366697613	0.09621593366697613	0.09621593366697613	0.09621593366697613	0.09621593366697613	0.09621593366697613	0.09621593366697613	0.09621593366697613	0.09621593366697613	0.09621593366697613	0.09621593366697613	0.09621593366697613	0.09621593366697613	0.09621593366697613	0.09621593366697613	0.09621593366697613	0.09621593366697613	0.09621593366697613	0.09621593366697613
0.1413593263801539	0.1672821576679778	0.1551197105510554	0.13610582457761836	0.1210160263894978	0.13951018045426297	0.14493165067453542	0.14568676438445974	0.13225192085078555	0.1521445870797592	0.16251217784247846	0.1607575873802387	0.12652998618642772	0.16442685608074417	0.12429210817752209	0.16765072221943608	0.19073619452058055	0.20178880744475183	0.13752190537621528	0.10909906320245209	0.1661169306361889	0.140141501078036	0.13877566266146055	0.12009949727442944	0.11464455029110616	0.19218377360373898	0.15341416194742258	0.15341416194742258	0.15341416194742258	0.15341416194742258	0.15341416194742258	0.15341416194742258	0.15341416194742258	0.15341416194742258	0.15341416194742258	0.15341416194742258	0.15341416194742258	0.15341416194742258	0.15341416194742258	0.15341416194742258	0.15341416194742258	0.15341416194742258	0.15341416194742258	0.15341416194742258	0.15341416194742258	0.15341416194742258	0.15341416194742258	0.15341416194742258	0.15341416194742258	0.15341416194742258
0.07293790716265089	0.10253985070442191	0.0822864291725518	0.10024022561140063	0.095809469764634	0.07776272497995212	0.09938433203794936	0.06182057930480321	0.07075073551256021	0.10219763356873039	0.09884469538714168	0.07892650589303678	0.08489584982585514	0.0974120735614302	0.08832511185749545	0.07584019595045709	0.11219144979417879	0.09896252746407551	0.09936453009429501	0.09314439622895239	0.0962544631616237	0.0962544631616237	0.0962544631616237	0.0962544631616237	0.0962544631616237	0.0962544631616237	0.0962544631616237	0.0962544631616237	0.0962544631616237	0.0962544631616237	0.0962544631616237	0.0962544631616237	0.0962544631616237	0.0962544631616237	0.0962544631616237	0.0962544631616237	0.0962544631616237	0.0962544631616237	0.0962544631616237	0.0962544631616237	0.0962544631616237	0.0962544631616237	0.0962544631616237	0.0962544631616237	0.0962544631616237	0.0962544631616237	0.0962544631616237	0.0962544631616237	0.0962544631616237	0.0962544631616237
0.08396203192920723	0.08678969572381903	0.10438475374499143	0.08339599374672212	0.09059594737835396	0.0892247011317905	0.09529590678629765	0.13668759507812936	0.07850069678095448	0.09846946663357911	0.0650250427794476	0.09479361578172121	0.08125021771220398	0.11325701981242946	0.10838478133708573	0.09345724531747092	0.1002251511227319	0.08672588197977232	0.09338408370441213	0.09725862012461703	0.08029381878759444	0.08527142200849687	0.08278262039804565	0.08278262039804565	0.08278262039804565	0.08278262039804565	0.08278262039804565	0.08278262039804565	0.08278262039804565	0.08278262039804565	0.08278262039804565	0.08278262039804565	0.08278262039804565	0.08278262039804565	0.08278262039804565	0.08278262039804565	0.08278262039804565	0.08278262039804565	0.08278262039804565	0.08278262039804565	0.08278262039804565	0.08278262039804565	0.08278262039804565	0.08278262039804565	0.08278262039804565	0.08278262039804565	0.08278262039804565	0.08278262039804565	0.08278262039804565	0.08278262039804565
0.14541478910889083	0.16882946239043636	0.19137831479767545	0.2523446933945348	0.19999264493934688	0.16132305485305395	0.14610333151297322	0.2147240252710644	0.16262153403914653	0.126645495637341	0.2061834628355832	0.18532184085398373	0.19107768496802272	0.1743530264587114	0.17374715140977737	0.16872905992410248	0.1681562589202062	0.20887160421995016	0.14603070371459173	0.2481640187748765	0.19709736124473412	0.19709736124473412	0.19709736124473412	0.19709736124473412	0.19709736124473412	0.19709736124473412	0.19709736124473412	0.19709736124473412	0.19709736124473412	0.19709736124473412	0.19709736124473412	0.19709736124473412	0.19709736124473412	0.19709736124473412	0.19709736124473412	0.19709736124473412	0.19709736124473412	0.19709736124473412	0.19709736124473412	0.19709736124473412	0.19709736124473412	0.19709736124473412	0.19709736124473412	0.19709736124473412	0.19709736124473412	0.19709736124473412	0.19709736124473412	0.19709736124473412	0.19709736124473412	0.19709736124473412
0.1758337200926407	0.17271005869344608	0.18595218042768727	0.14221724882715453	0.1797349815426965	0.2029907263084504	0.16493408616843178	0.2104643038961865	0.19494080398429775	0.17711353440408895	0.14520083845826381	0.1386830372013551	0.18940966912045226	0.19553700151893907	0.18217773902937184	0.15402183144824164	0.20895169998089747	0.1539317638822769	0.156614119370065	0.1350354867425376	0.2073102166607463	0.16835581553109716	0.1287585696190582	0.14855719257507768	0.14855719257507768	0.14855719257507768	0.14855719257507768	0.14855719257507768	0.14855719257507768	0.14855719257507768	0.14855719257507768	0.14855719257507768	0.14855719257507768	0.14855719257507768	0.14855719257507768	0.14855719257507768	0.14855719257507768	0.14855719257507768	0.14855719257507768	0.14855719257507768	0.14855719257507768	0.14855719257507768	0.14855719257507768	0.14855719257507768	0.14855719257507768	0.14855719257507768	0.14855719257507768	0.14855719257507768	0.14855719257507768	0.14855719257507768
0.1565958781509798	0.16746068913513806	0.12896729783787803	0.15867789763289086	0.16021881105208483	0.13773382464571562	0.12754588631380032	0.15345298479445502	0.12747013308498364	0.18800097544403274	0.1677887651200314	0.15799773259718244	0.11864672620711064	0.13804501245424639	0.1243568871832362	0.13809826867268915	0.16884545075426638	0.14440756615471292	0.21660338332008489	0.14777349698629072	0.15840154968704384	0.2181025101335249	0.18825202991028436	0.18825202991028436	0.18825202991028436	0.18825202991028436	0.18825202991028436	0.18825202991028436	0.18825202991028436	0.18825202991028436	0.18825202991028436	0.18825202991028436	0.18825202991028436	0.18825202991028436	0.18825202991028436	0.18825202991028436	0.18825202991028436	0.18825202991028436	0.18825202991028436	0.18825202991028436	0.18825202991028436	0.18825202991028436	0.18825202991028436	0.18825202991028436	0.18825202991028436	0.18825202991028436	0.18825202991028436	0.18825202991028436	0.18825202991028436	0.18825202991028436
0.13534394957745455	0.12548058601877696	0.13334051239819164	0.1470495668089867	0.1539027123998501	0.1425377052867772	0.18252215095634378	0.15813290784179548	0.19834196061712092	0.1373516455232971	0.15633801867934566	0.14367237489939896	0.1941230153805085	0.16760495827416122	0.14003440646464577	0.1236833721102361	0.16813902964004843	0.1461350639081294	0.15642395887613292	0.15577173574877148	0.13482904142851593	0.13339803543767975	0.16041117446158193	0.13921216261429942	0.1693578816485713	0.16244648266388384	0.16563486768533633	0.1892194450041848	0.1658114084700794	0.13976992117967998	0.20984752272558302	0.1748087219526315	0.1748087219526315	0.1748087219526315	0.1748087219526315	0.1748087219526315	0.1748087219526315	0.1748087219526315	0.1748087219526315	0.1748087219526315	0.1748087219526315	0.1748087219526315	0.1748087219526315	0.1748087219526315	0.1748087219526315	0.1748087219526315	0.1748087219526315	0.1748087219526315	0.1748087219526315	0.1748087219526315
0.1053477637880034	0.0980579342400177	0.10602707186031317	0.14396182666081292	0.09479495550960897	0.09298005946043791	0.07916065393223407	0.09838296018634833	0.10353642119084015	0.07980629674313508	0.0935152835047891	0.11160526997956832	0.11124858217305125	0.11578716959577018	0.11717664893589201	0.10893361351520507	0.08086001783665236	0.1238030375674708	0.0867633122738579	0.10249985884708562	0.1195276255469232	0.082454497529483	0.12648968937293975	0.0962666573798692	0.10485353857322685	0.10077388009523507	0.09282276662596144	0.1188393439087175	0.11029235521720561	0.11517304547423819	0.15534691432762726	0.13525997990093275	0.13525997990093275	0.13525997990093275	0.13525997990093275	0.13525997990093275	0.13525997990093275	0.13525997990093275	0.13525997990093275	0.13525997990093275	0.13525997990093275	0.13525997990093275	0.13525997990093275	0.13525997990093275	0.13525997990093275	0.13525997990093275	0.13525997990093275	0.13525997990093275	0.13525997990093275	0.13525997990093275
0.13368731084954444	0.16086004687217195	0.12948832593953913	0.1578627721783109	0.17407455377627407	0.16964151538357058	0.14920661892101753	0.16638898601065957	0.15838096068241264	0.1570239288148527	0.15958017313129177	0.13364617450576458	0.13477583805931057	0.13980567076407172	0.11921141080396437	0.1413142184150467	0.1432503348545476	0.19706712764312256	0.11235061801107075	0.14929735039016942	0.16739021898448694	0.1583437846873282	0.1583437846873282	0.1583437846873282	0.1583437846873282	0.1583437846873282	0.1583437846873282	0.1583437846873282	0.1583437846873282	0.1583437846873282	0.1583437846873282	0.1583437846873282	0.1583437846873282	0.1583437846873282	0.1583437846873282	0.1583437846873282	0.1583437846873282	0.1583437846873282	0.1583437846873282	0.1583437846873282	0.1583437846873282	0.1583437846873282	0.1583437846873282	0.1583437846873282	0.1583437846873282	0.1583437846873282	0.1583437846873282	0.1583437846873282	0.1583437846873282	0.1583437846873282
0.0	0.8601676112159897	0.5359265488855655	1.4799284277914406	0.35780845573915115	0.0	0.6322229110445712	0.8815852844038007	0.20024597426154003	0.20017314135713618	0.8593389052774286	1.013296977319566	0.8018542432602627	0.883306806210525	1.013296977319566	0.6939126184577347	0.6518307202888968	0.8022036164737796	0.0	0.0	0.6939126184577347	0.34695630922886733	0.34695630922886733	0.34695630922886733	0.34695630922886733	0.34695630922886733	0.34695630922886733	0.34695630922886733	0.34695630922886733	0.34695630922886733	0.34695630922886733	0.34695630922886733	0.34695630922886733	0.34695630922886733	0.34695630922886733	0.34695630922886733	0.34695630922886733	0.34695630922886733	0.34695630922886733	0.34695630922886733	0.34695630922886733	0.34695630922886733	0.34695630922886733	0.34695630922886733	0.34695630922886733	0.34695630922886733	0.34695630922886733	0.34695630922886733	0.34695630922886733	0.34695630922886733
0.15011690465388602	0.16077077458923628	0.1879200805499944	0.1819232159207742	0.15652949793535792	0.2065738678425232	0.1559664992751272	0.14218974009482893	0.15680286856471642	0.1638271619838706	0.18690130421233822	0.14039099923025297	0.15340430511507486	0.12364965514556343	0.1868874101267071	0.15931259371683315	0.15331750210834244	0.16892143991827183	0.1403319210934801	0.13785067184198554	0.1665627582304956	0.1825736818403365	0.18584336055904077	0.2040629488279718	0.18461803158726628	0.14400712007801172	0.13263080379169875	0.12378471247548767	0.11804767477003379	0.12091619362276072	0.12091619362276072	0.12091619362276072	0.12091619362276072	0.12091619362276072	0.12091619362276072	0.12091619362276072	0.12091619362276072	0.12091619362276072	0.12091619362276072	0.12091619362276072	0.12091619362276072	0.12091619362276072	0.12091619362276072	0.12091619362276072	0.12091619362276072	0.12091619362276072	0.12091619362276072	0.12091619362276072	0.12091619362276072	0.12091619362276072
0.12757956602494416	0.1106223548410091	0.11141717091261248	0.11999959616771746	0.11288360982975985	0.11901415787547712	0.10618150704319992	0.10467260075481394	0.11045386770860105	0.1286030924537538	0.13407296252845144	0.1169044215459854	0.12861699271574112	0.11758230669475868	0.09099363813345561	0.09128957821754782	0.13076958231461316	0.0990480045171102	0.10385600122717593	0.14067983072990103	0.08826458202205113	0.14260458386353467	0.1236398272393736	0.1153557717842575	0.1210740068122651	0.13129794449812848	0.14538596583596658	0.06773415897999409	0.11199642145687044	0.13217304453923448	0.1041789407390852	0.1053366292104645	0.15627324138791676	0.12789008540594327	0.09900670310002342	0.11344839425298334	0.11344839425298334	0.11344839425298334	0.11344839425298334	0.11344839425298334	0.11344839425298334	0.11344839425298334	0.11344839425298334	0.11344839425298334	0.11344839425298334	0.11344839425298334	0.11344839425298334	0.11344839425298334	0.11344839425298334	0.11344839425298334
0.08992202652768794	0.08486395618781602	0.07013419050750438	0.11678664956041206	0.09919723500939061	0.09504699009418832	0.09566894619660726	0.10844858262483949	0.0969699527354743	0.09313394465943883	0.09287016203196295	0.08660014064876327	0.10811334684944014	0.08783700870989587	0.11602513990154537	0.10500224893890855	0.12449702150882679	0.10022244255607876	0.12381219334839763	0.12664923904751144	0.09727281281978524	0.12994663220673108	0.11848371881358585	0.13581523127329262	0.13357043901169274	0.12078582866641839	0.12207261328507857	0.12075019560374328	0.11158977399966899	0.10507228617104765	0.12971875017409748	0.07813820906262085	0.0820323895432866	0.08503374374977414	0.08755994346148814	0.11151169432167499	0.0918324330020136	0.11170323552703508	0.1327285608641976	0.10082651736080166	0.1167775391124996	0.1167775391124996	0.1167775391124996	0.1167775391124996	0.1167775391124996	0.1167775391124996	0.1167775391124996	0.1167775391124996	0.1167775391124996	0.1167775391124996
0.13157970239351796	0.1010815221260584	0.12441371277749083	0.11958115756151567	0.13068079510619846	0.14689262109632534	0.13646389485834998	0.14787026857066865	0.1497804205066239	0.14254854992711086	0.12105621965523393	0.11586013254395873	0.10992410303254253	0.1386068259430589	0.14414626038990733	0.11967422052286568	0.17607141888944847	0.13940032249026998	0.1114214534891481	0.1347437655270699	0.12506203469196475	0.1355084507786061	0.12380335757688798	0.12319692070098341	0.14248957261043074	0.13284324665570707	0.13284324665570707	0.13284324665570707	0.13284324665570707	0.13284324665570707	0.13284324665570707	0.13284324665570707	0.13284324665570707	0.13284324665570707	0.13284324665570707	0.13284324665570707	0.13284324665570707	0.13284324665570707	0.13284324665570707	0.13284324665570707	0.13284324665570707	0.13284324665570707	0.13284324665570707	0.13284324665570707	0.13284324665570707	0.13284324665570707	0.13284324665570707	0.13284324665570707	0.13284324665570707	0.13284324665570707
0.1222655560318704	0.12277877310002358	0.1090286031390294	0.08583276272614046	0.11556427127284358	0.15021968650056194	0.09646777299063682	0.11604842201183985	0.08623708254576323	0.1415866582247618	0.11867233160054831	0.11252764967479266	0.1083640592510605	0.12015274199434732	0.10348633220773457	0.11088506846254184	0.12206434045691043	0.14504133067228264	0.1187047453267062	0.14793222880581605	0.1058918791522787	0.11958998443031438	0.12113141408522603	0.14389912570207003	0.10226654006152457	0.11443964508837005	0.1060366553940436	0.1356828752921016	0.12201415261402522	0.09850384146098269	0.130691710064661	0.11459777576282183	0.11459777576282183	0.11459777576282183	0.11459777576282183	0.11459777576282183	0.11459777576282183	0.11459777576282183	0.11459777576282183	0.11459777576282183	0.11459777576282183	0.11459777576282183	0.11459777576282183	0.11459777576282183	0.11459777576282183	0.11459777576282183	0.11459777576282183	0.11459777576282183	0.11459777576282183	0.11459777576282183
0.17672590370991956	0.5195241563893884	0.468194046040183	0.8266494855436544	0.4065837818625295	0.37204693791352345	0.5698939308927332	0.5279919268694983	0.4490797913387636	0.036158266676405475	0.4436207787000738	0.38913682990986365	0.21028346261419426	0.5014147615097874	0.518604018865924	0.27295168924055474	0.7486131961817871	0.14018916213304763	0.14032217096693564	0.5085585520181756	0.4816908606503698	0.15757516552830209	0.6373339119881273	0.45542926198117023	0.21025186560698145	0.30125768346425885	0.2557547745356201	0.2557547745356201	0.2557547745356201	0.2557547745356201	0.2557547745356201	0.2557547745356201	0.2557547745356201	0.2557547745356201	0.2557547745356201	0.2557547745356201	0.2557547745356201	0.2557547745356201	0.2557547745356201	0.2557547745356201	0.2557547745356201	0.2557547745356201	0.2557547745356201	0.2557547745356201	0.2557547745356201	0.2557547745356201	0.2557547745356201	0.2557547745356201	0.2557547745356201	0.2557547745356201
0.09381108258006153	0.0745338599313082	0.10188784081561668	0.0932014384833941	0.09485819440099905	0.0710417011963638	0.09686570535876589	0.08911302208767864	0.0752296131640817	0.11402870611631995	0.08710990178753879	0.06641850896448737	0.08969221441778533	0.09887083446628522	0.11290591533272377	0.10696174292733147	0.10464276749018973	0.10066729311234995	0.09734769309800163	0.0973328374966254	0.09723432019043983	0.0861270106666154	0.07645009568369684	0.08128855317515613	0.08128855317515613	0.08128855317515613	0.08128855317515613	0.08128855317515613	0.08128855317515613	0.08128855317515613	0.08128855317515613	0.08128855317515613	0.08128855317515613	0.08128855317515613	0.08128855317515613	0.08128855317515613	0.08128855317515613	0.08128855317515613	0.08128855317515613	0.08128855317515613	0.08128855317515613	0.08128855317515613	0.08128855317515613	0.08128855317515613	0.08128855317515613	0.08128855317515613	0.08128855317515613	0.08128855317515613	0.08128855317515613	0.08128855317515613
0.14792788863579498	0.172115516992621	0.17155295147523267	0.16077878777481772	0.12258704270064015	0.13361707650722499	0.18361935099072849	0.13656799134074296	0.144233931075972	0.1427934280060879	0.1250480331252502	0.14202490548334784	0.1527320372941315	0.14185330223742143	0.13081285914653748	0.13988655692128585	0.16733397384623758	0.16249684230189998	0.1533118464504649	0.13229875475570319	0.14676417265859454	0.13980945539675488	0.15940516034799745	0.11438424805666304	0.154352213409354	0.15040300813204316	0.1439802393010265	0.12366935631062104	0.14777294438720767	0.13781774458835508	0.21193423978238507	0.1748759921853701	0.1748759921853701	0.1748759921853701	0.1748759921853701	0.1748759921853701	0.1748759921853701	0.1748759921853701	0.1748759921853701	0.1748759921853701	0.1748759921853701	0.1748759921853701	0.1748759921853701	0.1748759921853701	0.1748759921853701	0.1748759921853701	0.1748759921853701	0.1748759921853701	0.1748759921853701	0.1748759921853701
0.2283267388456845	0.2028490676636848	0.2483866641787253	0.31279884079853393	0.2910670937866316	0.2594459506157615	0.31510213816230137	0.07427428115043747	0.22522213447961023	0.1862106820275102	0.21297584125742616	0.4595421275007066	0.35300771978681844	0.24838009339009576	0.4252291067629566	0.3188985736277317	0.3045731489319782	0.28768482821559765	0.2107687771594441	0.20229181579623512	0.4393784374642509	0.32466964805649523	0.3373296054885907	0.3771500252770315	0.2540942295435554	0.2091223506440026	0.32416469935316305	0.43167186035777505	0.4476983094189672	0.43908373293134395	0.27727733454797776	0.36085054935392286	0.27275003776436196	0.21246775841063426	0.019372577660446585	0.2916066921401108	0.2717327531359714	0.324217099365485	0.2979749262507282	0.2979749262507282	0.2979749262507282	0.2979749262507282	0.2979749262507282	0.2979749262507282	0.2979749262507282	0.2979749262507282	0.2979749262507282	0.2979749262507282	0.2979749262507282	0.2979749262507282
0.14322109827501686	0.11684994700274201	0.28433465465791313	0.15928462843028424	0.2111028535032154	0.18298877268966685	0.11714780683200669	0.20820802524604975	0.06437088766120333	0.18040898321225135	0.21747868209347052	0.1225065179704381	0.22638853745307033	0.2859034841872307	0.26497856785215385	0.22907688601667617	0.3045977832475471	0.2595392708892766	0.25076839798320294	0.2645989320512252	0.2612425658629747	0.27818756327878746	0.42296334134706465	0.25165013468945546	0.20770806647923415	0.28850843115205754	0.24510959528547233	0.20110105318110352	0.2908265901155412	0.3637400843552812	0.3124159298838627	0.20671646213317088	0.28340558028766444	0.20552211697525313	0.21555742159574776	0.2968704395701321	0.2379541827752526	0.45893143277607434	0.22089985148218866	0.22978771252982486	0.37204302864162087	0.2433228981781577	0.08230039168014279	0.3670165738204718	0.2246584827503073	0.2246584827503073	0.2246584827503073	0.2246584827503073	0.2246584827503073	0.2246584827503073
0.11941145141426467	0.1204026406983938	0.062312587476153015	0.07712458387275865	0.0795052114124653	0.06936243013404521	0.09039383800258587	0.11392216792248694	0.11898497700085642	0.08726027608310306	0.035094073702303316	0.07579654354757082	0.0995805696274993	0.09397316174227505	0.09664333187126209	0.06576982511328729	0.09358820825347444	0.07072379186031642	0.06256313901405529	0.056051963982060214	0.09012429509374628	0.14702938201089658	0.12226540960564733	0.0668695369671009	0.10045098902530675	0.12982656063871964	0.036254491118000505	0.07407436633945881	0.09680011030228475	0.08652114350744163	0.09275088020717216	0.002205846036817499	0.07534844735730988	0.13734860381521993	0.08274317311540125	0.13155752719153885	0.07895414689336248	0.10328394432210393	0.19158840036845265	0.13816767769547952	0.1543897900082602	0.19411669066908896	0.23827788993609203	0.1748915727677105	0.2254946975542511	0.2001931351609808	0.2001931351609808	0.2001931351609808	0.2001931351609808	0.2001931351609808
0.15610237658588885	0.1745163712504595	0.19214018078074005	0.18643597500004597	0.1838261637521855	0.183661033499276	0.19524389608861897	0.18946062723182708	0.1812371445576931	0.17085469304581336	0.15478512343888287	0.18312000944080734	0.16921854918036772	0.18220330073005334	0.2005049140898929	0.20021979480613036	0.14641305678749414	0.1602060563848018	0.19704097071147433	0.1528834775954857	0.1582253929300197	0.18381460567481864	0.2124753760610668	0.1773718833649483	0.18160373089454315	0.15877167989891744	0.18788946096819426	0.17261232645646557	0.17085458198751943	0.14658086617365476	0.15625022631709992	0.15560432754615394	0.1671665068492983	0.23894783518594148	0.15455299491161517	0.17639063888745385	0.11843532232395805	0.19892788575833764	0.26239741692006313	0.23066265133920036	0.23066265133920036	0.23066265133920036	0.23066265133920036	0.23066265133920036	0.23066265133920036	0.23066265133920036	0.23066265133920036	0.23066265133920036	0.23066265133920036	0.23066265133920036
0.37788700616492893	0.4574225137597371	0.3860606696231045	0.531050155869836	0.2388303402049579	0.34759231090237747	0.44601777734393233	0.5063100195344358	0.22347234387967208	0.3648911817070539	0.3648911817070539	0.3648911817070539	0.3648911817070539	0.3648911817070539	0.3648911817070539	0.3648911817070539	0.3648911817070539	0.3648911817070539	0.3648911817070539	0.3648911817070539	0.3648911817070539	0.3648911817070539	0.3648911817070539	0.3648911817070539	0.3648911817070539	0.3648911817070539	0.3648911817070539	0.3648911817070539	0.3648911817070539	0.3648911817070539	0.3648911817070539	0.3648911817070539	0.3648911817070539	0.3648911817070539	0.3648911817070539	0.3648911817070539	0.3648911817070539	0.3648911817070539	0.3648911817070539	0.3648911817070539	0.3648911817070539	0.3648911817070539	0.3648911817070539	0.3648911817070539	0.3648911817070539	0.3648911817070539	0.3648911817070539	0.3648911817070539	0.3648911817070539	0.3648911817070539
0.01383655371006784	0.0	0.0	0.0	0.0003623998699916269	0.0	0.0	0.14657442458888428	0.15716530077261223	0.06537687868266742	0.14657442458888426	0.0	0.0	0.0	0.1267880631260317	0.0	0.14657442458888428	0.1267880631260317	0.01680152950508238	0.12678806312603166	0.07179479631555702	0.07179479631555702	0.07179479631555702	0.07179479631555702	0.07179479631555702	0.07179479631555702	0.07179479631555702	0.07179479631555702	0.07179479631555702	0.07179479631555702	0.07179479631555702	0.07179479631555702	0.07179479631555702	0.07179479631555702	0.07179479631555702	0.07179479631555702	0.07179479631555702	0.07179479631555702	0.07179479631555702	0.07179479631555702	0.07179479631555702	0.07179479631555702	0.07179479631555702	0.07179479631555702	0.07179479631555702	0.07179479631555702	0.07179479631555702	0.07179479631555702	0.07179479631555702	0.07179479631555702
0.257720459588918	0.25321588655530586	0.4486538497804651	0.3057780969461443	0.5149550631997135	0.26656804783592564	0.16630431554926298	0.18230221394759494	0.25054642663453164	0.1903254733013328	0.2559595253347825	0.3494122690764136	0.33343842435931753	0.3057824779432364	0.1469931429731396	0.2352021627655395	0.31312400741027946	0.25076952802943314	0.24368785757454647	0.41188203133731566	0.4586539826187505	0.3448666687970432	0.23631824921852906	0.29053761049378274	0.34538415069688566	0.24542222417687137	0.22199455310989305	0.3993478962342279	0.18627070816635957	0.2647854734541785	0.2713789972494057	0.20105926609073077	0.23621913167006822	0.23621913167006822	0.23621913167006822	0.23621913167006822	0.23621913167006822	0.23621913167006822	0.23621913167006822	0.23621913167006822	0.23621913167006822	0.23621913167006822	0.23621913167006822	0.23621913167006822	0.23621913167006822	0.23621913167006822	0.23621913167006822	0.23621913167006822	0.23621913167006822	0.23621913167006822
0.16307059897770207	0.18336528730977295	0.17473183206961404	0.15361700227982214	0.16514459128373812	0.13532034788817007	0.1683981802236349	0.15173066331306484	0.15106959022201757	0.1778593118266902	0.14756771517916356	0.13984632456669352	0.16342628544390245	0.1833755840390676	0.1414583129278796	0.13386827670927373	0.17779489624447847	0.16023858206659294	0.12164006483210786	0.10429315541214837	0.13583156157732523	0.1578483380813663	0.12438420032555905	0.14111626920346268	0.14111626920346268	0.14111626920346268	0.14111626920346268	0.14111626920346268	0.14111626920346268	0.14111626920346268	0.14111626920346268	0.14111626920346268	0.14111626920346268	0.14111626920346268	0.14111626920346268	0.14111626920346268	0.14111626920346268	0.14111626920346268	0.14111626920346268	0.14111626920346268	0.14111626920346268	0.14111626920346268	0.14111626920346268	0.14111626920346268	0.14111626920346268	0.14111626920346268	0.14111626920346268	0.14111626920346268	0.14111626920346268	0.14111626920346268
0.30941247359798046	0.3346580506618689	0.2891595525359917	0.2018413733257232	0.2397982134062786	0.26132678225353095	0.23212355978411647	0.24539959353644164	0.28174640024867187	0.3035205652548798	0.3010072903038136	0.3022639277793467	0.3022639277793467	0.3022639277793467	0.3022639277793467	0.3022639277793467	0.3022639277793467	0.3022639277793467	0.3022639277793467	0.3022639277793467	0.3022639277793467	0.3022639277793467	0.3022639277793467	0.3022639277793467	0.3022639277793467	0.3022639277793467	0.3022639277793467	0.3022639277793467	0.3022639277793467	0.3022639277793467	0.3022639277793467	0.3022639277793467	0.3022639277793467	0.3022639277793467	0.3022639277793467	0.3022639277793467	0.3022639277793467	0.3022639277793467	0.3022639277793467	0.3022639277793467	0.3022639277793467	0.3022639277793467	0.3022639277793467	0.3022639277793467	0.3022639277793467	0.3022639277793467	0.3022639277793467	0.3022639277793467	0.3022639277793467	0.3022639277793467
0.11563821274439393	0.154989584691095	0.138432866953967	0.14557635886265918	0.1335267442233862	0.14953306760022614	0.1512847127010211	0.1433784959358251	0.1395484378938849	0.1397903107342266	0.15700839634047872	0.1076052222103051	0.08389419902626692	0.14195679142658285	0.13665837624180174	0.19924374936403266	0.15369303166535686	0.13655958699252327	0.16384484209965292	0.11553758059974203	0.16348587301995787	0.1488791385994883	0.1325526053292595	0.1284230485697751	0.13852364202818196	0.18190448448863464	0.1414244993709417	0.1133366520866586	0.12738057572880015	0.12738057572880015	0.12738057572880015	0.12738057572880015	0.12738057572880015	0.12738057572880015	0.12738057572880015	0.12738057572880015	0.12738057572880015	0.12738057572880015	0.12738057572880015	0.12738057572880015	0.12738057572880015	0.12738057572880015	0.12738057572880015	0.12738057572880015	0.12738057572880015	0.12738057572880015	0.12738057572880015	0.12738057572880015	0.12738057572880015	0.12738057572880015
0.09121375308446356	0.13465814536466517	0.10207606073903035	0.11406972826128715	0.09557591301461753	0.15032883729379964	0.08436278130339146	0.09825515862874849	0.10741852356568941	0.16849537719715535	0.13321697644335212	0.15407595832462165	0.07849275530650139	0.12004797758837901	0.17195634760419076	0.10452363812121974	0.11969474799497254	0.07651705990291317	0.15128553559271654	0.12858301614392353	0.05571792775182363	0.10216325531368048	0.12104541874454602	0.1263047322357319	0.04600363731765081	0.08351331086556504	0.1267494333959848	0.08857071456701418	0.14728740569711013	0.07919126910524604	0.15836830515747558	0.14795219425090275	0.15316024970418918	0.15316024970418918	0.15316024970418918	0.15316024970418918	0.15316024970418918	0.15316024970418918	0.15316024970418918	0.15316024970418918	0.15316024970418918	0.15316024970418918	0.15316024970418918	0.15316024970418918	0.15316024970418918	0.15316024970418918	0.15316024970418918	0.15316024970418918	0.15316024970418918	0.15316024970418918
0.16766939987288737	0.16596536546334031	0.11177296016355195	0.13023102613511556	0.18931460365260033	0.16785472355340167	0.197162495013484	0.2217290559274095	0.17248583481094118	0.23751108974768403	0.17442275374251187	0.13925991466918766	0.15888819750996397	0.18028525028664324	0.20551023511826147	0.22589716471393298	0.1512514081621151	0.18072814103841336	0.2501152466322704	0.13489288915940909	0.17705637261760337	0.16771508905687926	0.1640633104650983	0.20641667813593428	0.12630698193809223	0.12386071523127855	0.22018395359951706	0.2087751363351795	0.20862292934514007	0.1689509359124379	0.2212021192883508	0.13420387518944896	0.14330650658163752	0.17093212526722915	0.14743153869831044	0.22720629650883717	0.1873189176035738	0.1873189176035738	0.1873189176035738	0.1873189176035738	0.1873189176035738	0.1873189176035738	0.1873189176035738	0.1873189176035738	0.1873189176035738	0.1873189176035738	0.1873189176035738	0.1873189176035738	0.1873189176035738	0.1873189176035738
0.10124829772381508	0.0994851920258684	0.1219155887389387	0.12051713948120822	0.10243537579785492	0.14162001156514786	0.11999717303340719	0.11946029097631765	0.106824873958263	0.10362356656313909	0.12123882393901979	0.1379265248180218	0.12742107938861186	0.11701983754597618	0.10489046880004618	0.10077447291666203	0.12074045115037296	0.14513744488346017	0.1471221806208844	0.12289125483114405	0.10699076972288743	0.09345070436283122	0.13257183007454604	0.1602344061387496	0.08810770643933273	0.13596541773980084	0.11637468413643334	0.11269593444250814	0.11830001525922999	0.1244933545907991	0.13413444093156154	0.12931389776118032	0.12931389776118032	0.12931389776118032	0.12931389776118032	0.12931389776118032	0.12931389776118032	0.12931389776118032	0.12931389776118032	0.12931389776118032	0.12931389776118032	0.12931389776118032	0.12931389776118032	0.12931389776118032	0.12931389776118032	0.12931389776118032	0.12931389776118032	0.12931389776118032	0.12931389776118032	0.12931389776118032
0.20181112353049438	0.16167608229873676	0.16575776319268729	0.12436514779267846	0.2154689225549103	0.1262695879468841	0.2180535523067575	0.22302974423659366	0.20334264235333074	0.17726220521919564	0.21862165371593936	0.17388620113170614	0.16247414110797948	0.15195090519918583	0.1935573101236965	0.1862758216360298	0.15274561396310635	0.16841584701322282	0.20226474267218184	0.14167134952691682	0.17551808274001102	0.18155782200225984	0.186506163315004	0.15569186547259595	0.19739706644877983	0.1702887353602965	0.19511162491916967	0.2161794520371312	0.22430452788445104	0.13588588848188166	0.15183414341107843	0.19889710240039354	0.15274237079842898	0.16384596782346414	0.159898718413589	0.19402394215836144	0.20965957028549215	0.2018417562219268	0.2018417562219268	0.2018417562219268	0.2018417562219268	0.2018417562219268	0.2018417562219268	0.2018417562219268	0.2018417562219268	0.2018417562219268	0.2018417562219268	0.2018417562219268	0.2018417562219268	0.2018417562219268
0.01272843488961668	0.03653843121959417	0.04745495097134965	0.00231560887955978	0.013641599494598524	0.05859824195570734	0.0	0.0	0.21537889839590427	0.13088443825671917	0.0	0.12131878221453463	0.03684215465985025	0.09276289217059645	0.026683253009273974	0.035809452212426825	0.10604024959135842	0.13418080207997238	0.16100489283407504	0.16198029714498324	0.17643079138902673	0.13714935852463178	0.14903936006308888	0.16490532514792364	0.165358359676558	0.14127998841678255	0.15516179268855929	0.1294459290594189	0.1639628816233651	0.11050616745270894	0.22150212022409901	0.20447952536565006	0.21299082279487455	0.21299082279487455	0.21299082279487455	0.21299082279487455	0.21299082279487455	0.21299082279487455	0.21299082279487455	0.21299082279487455	0.21299082279487455	0.21299082279487455	0.21299082279487455	0.21299082279487455	0.21299082279487455	0.21299082279487455	0.21299082279487455	0.21299082279487455	0.21299082279487455	0.21299082279487455
0.19836991226516792	0.19276193617841852	0.32353565488754943	0.24763460456486	0.18233565100710689	0.3272448315471412	0.305308620333694	0.17233830184619164	0.28734522410224	0.15733108445351085	0.28648410590443885	0.24919069373166008	0.2030534584808789	0.2807409624426998	0.16167169468753992	0.1683692888674588	0.14316286291695923	0.29111127882217575	0.23531192490164846	0.2213117117178345	0.20173335775999776	0.26722363500715385	0.22367915468322203	0.22203014822853995	0.27497812355311335	0.21921805194944294	0.19157909306786566	0.19960544897743734	0.2040519292372953	0.2621365742670389	0.16332828663067508	0.21273243044885698	0.21273243044885698	0.21273243044885698	0.21273243044885698	0.21273243044885698	0.21273243044885698	0.21273243044885698	0.21273243044885698	0.21273243044885698	0.21273243044885698	0.21273243044885698	0.21273243044885698	0.21273243044885698	0.21273243044885698	0.21273243044885698	0.21273243044885698	0.21273243044885698	0.21273243044885698	0.21273243044885698
0.14115974867293923	0.10761816091134607	0.10141004265769331	0.0857572872935774	0.1510990563593914	0.19430169481474854	0.1667871836919372	0.18550862391276363	0.13633945720581772	0.165949680474769	0.10978822309971518	0.17834600196533532	0.16991739578148699	0.1951949817000266	0.17413403820150888	0.15005966696803172	0.1687487695418706	0.19652797283881107	0.2464633498550786	0.15237723774474232	0.15560458281196002	0.17674779531927842	0.15444256026832293	0.16584429764313172	0.18700230804787832	0.1850426028776388	0.178208809650132	0.16716612737061035	0.1611316588663756	0.1482559085067125	0.15902121466891952	0.18366968619164153	0.19954351088566752	0.18775274114994883	0.18241244877766566	0.19960670340393896	0.17681543084400364	0.1739988838009943	0.2217471223916224	0.17918181583569243	0.20046446911365742	0.20046446911365742	0.20046446911365742	0.20046446911365742	0.20046446911365742	0.20046446911365742	0.20046446911365742	0.20046446911365742	0.20046446911365742	0.20046446911365742
0.12839950472269276	0.12072824806212405	0.12908923036852987	0.14765120089781786	0.12520649495048988	0.14701255704122665	0.12790814900479236	0.1061790963938263	0.11835369116507827	0.09630121798923698	0.11442934693561305	0.1215933225368517	0.10629062567018242	0.1526991364854137	0.16069438916612377	0.1365934265497063	0.11693608617279305	0.14072898635485223	0.09526693298517068	0.12248518672269786	0.1339499603512251	0.1377861111498267	0.1659326583854361	0.1319210011193625	0.13397481347064696	0.11667053364303706	0.14677944053015976	0.11510276419643213	0.13527439488704754	0.12243768539103174	0.13249211776804343	0.1471852412393217	0.12244722663444851	0.1577071649358466	0.18098641576326713	0.16934679034955688	0.16934679034955688	0.16934679034955688	0.16934679034955688	0.16934679034955688	0.16934679034955688	0.16934679034955688	0.16934679034955688	0.16934679034955688	0.16934679034955688	0.16934679034955688	0.16934679034955688	0.16934679034955688	0.16934679034955688	0.16934679034955688
0.24524146808526942	0.16876589391612784	0.18859347176772054	0.21102288366888566	0.17667189817611145	0.24152154244864965	0.24509847739906016	0.22460126583111853	0.2543963608410964	0.16392115125679166	0.15976586284213612	0.2134178854228652	0.17887824597559135	0.18290933724474634	0.22439640249805523	0.21769423996039652	0.19494550301564031	0.1549066234897444	0.17279520292910217	0.20967748336915754	0.17576853360981254	0.16181283000140698	0.17470533529748092	0.14293229913424588	0.2205638808996034	0.15638688679784107	0.20139269858946773	0.23746388846161356	0.20087353159283697	0.22706309980504918	0.21396831569894306	0.21396831569894306	0.21396831569894306	0.21396831569894306	0.21396831569894306	0.21396831569894306	0.21396831569894306	0.21396831569894306	0.21396831569894306	0.21396831569894306	0.21396831569894306	0.21396831569894306	0.21396831569894306	0.21396831569894306	0.21396831569894306	0.21396831569894306	0.21396831569894306	0.21396831569894306	0.21396831569894306	0.21396831569894306
0.44998883991650407	0.4375743945738285	0.23105600620940395	0.02721890159658414	0.33110838786250374	0.2429249708801655	0.2242264051845911	0.39111444929474587	0.42317938122626486	0.6011932394126782	0.23663949445184668	0.195875907808012	0.2794700765471513	0.3766377645742777	0.2988647656859527	0.10323531763011198	0.3063615001147189	0.5038871871933837	0.3413394776101401	0.2961525132876841	0.28617113164762636	0.11356634615672048	0.3640064032321622	0.27554525421155335	0.4848727687038966	0.30535492698997746	0.44849518233668	0.4211297203313969	0.44793024995228464	0.413463570514254	0.30554613785243984	0.20217277320683347	0.41053474499521597	0.29436267384452786	0.2467881107247597	0.27057539228464383	0.27057539228464383	0.27057539228464383	0.27057539228464383	0.27057539228464383	0.27057539228464383	0.27057539228464383	0.27057539228464383	0.27057539228464383	0.27057539228464383	0.27057539228464383	0.27057539228464383	0.27057539228464383	0.27057539228464383	0.27057539228464383
0.13461306050657001	0.16043207299047532	0.1426581736795794	0.13263959221281	0.11716337351765801	0.13630252330735246	0.0981242567061031	0.1364413503913877	0.10453036643538761	0.13011062072688367	0.09211768193871135	0.14190046239641407	0.1447735053672625	0.1556095999090809	0.10887080234977642	0.173651395379734	0.195163972787349	0.13506912658349185	0.155805112382211	0.14819853224390458	0.1410481643757119	0.13668764819805737	0.12248578446883908	0.14888066881054599	0.1490463179408009	0.144802979278559	0.164763952921796	0.19030147252368465	0.1515160590950977	0.1664376211064465	0.15389936593296263	0.1885149447014476	0.14949117224228423	0.09972233546606818	0.18225151804459208	0.14098692675533014	0.14098692675533014	0.14098692675533014	0.14098692675533014	0.14098692675533014	0.14098692675533014	0.14098692675533014	0.14098692675533014	0.14098692675533014	0.14098692675533014	0.14098692675533014	0.14098692675533014	0.14098692675533014	0.14098692675533014	0.14098692675533014
0.12041273432553806	0.14785376279058715	0.2079964417355969	0.18747988036993044	0.2093805372907134	0.18831517186481408	0.20852016505742282	0.22315843324972168	0.23241897704220582	0.17295389660100657	0.12828221414481025	0.17356599860412947	0.1716153507939851	0.18694875896347518	0.160093982956741	0.13507989441727578	0.1684671113698066	0.18130210805146937	0.1773621338014325	0.17354432337988426	0.14557781759535654	0.1346388994656122	0.14803935316804417	0.15940539577914997	0.1508465765160338	0.15253542284919372	0.17490969106436818	0.13986245470770503	0.15443512061099643	0.16568682277635982	0.13061310005383062	0.1481499614150952	0.1481499614150952	0.1481499614150952	0.1481499614150952	0.1481499614150952	0.1481499614150952	0.1481499614150952	0.1481499614150952	0.1481499614150952	0.1481499614150952	0.1481499614150952	0.1481499614150952	0.1481499614150952	0.1481499614150952	0.1481499614150952	0.1481499614150952	0.1481499614150952	0.1481499614150952	0.1481499614150952
0.08859108923903822	0.11440787646760006	0.09830633513539719	0.12429143130830875	0.09723683304247274	0.13072166378583044	0.09362661929209704	0.0929084500962159	0.10931077049183116	0.12488857635937674	0.10124450259842228	0.11623524956368594	0.10183486233701709	0.1245189013524579	0.10544566928136892	0.10391655885354305	0.12800344412881567	0.15298025624558353	0.09221667343113742	0.12506794706919583	0.1307757041691587	0.12190332275415289	0.09527526716219266	0.12371250284076826	0.10463689066713605	0.10064710004366446	0.10866692810416106	0.09730432709845278	0.12102428400638135	0.09546401501919334	0.09715885328593717	0.11154806348052561	0.10435345838323139	0.10435345838323139	0.10435345838323139	0.10435345838323139	0.10435345838323139	0.10435345838323139	0.10435345838323139	0.10435345838323139	0.10435345838323139	0.10435345838323139	0.10435345838323139	0.10435345838323139	0.10435345838323139	0.10435345838323139	0.10435345838323139	0.10435345838323139	0.10435345838323139	0.10435345838323139
0.08940632659999721	0.0884120426396812	0.0907952881936953	0.07409850803344133	0.058302275635645356	0.07615294244102702	0.08522770207094908	0.11719510101781581	0.09205600024872616	0.10279318885916848	0.0942120651203984	0.08378803990083021	0.11602090676703675	0.10927441226999025	0.08813016569065056	0.09998562297169165	0.0886698803107794	0.06964428902953873	0.09950341031625157	0.10273732359866747	0.09751600999787982	0.10980955782319947	0.08351229750740227	0.07268065526908285	0.07934483261622251	0.0934204301556815	0.11852908635789923	0.10597475825679037	0.10597475825679037	0.10597475825679037	0.10597475825679037	0.10597475825679037	0.10597475825679037	0.10597475825679037	0.10597475825679037	0.10597475825679037	0.10597475825679037	0.10597475825679037	0.10597475825679037	0.10597475825679037	0.10597475825679037	0.10597475825679037	0.10597475825679037	0.10597475825679037	0.10597475825679037	0.10597475825679037	0.10597475825679037	0.10597475825679037	0.10597475825679037	0.10597475825679037
0.09282728247552516	0.09589773134997757	0.09056938808961028	0.08723223233396903	0.09243525206701422	0.0974534639212114	0.08180968715605814	0.08427650866021852	0.11515246351135713	0.12450704592885894	0.11146090054788885	0.1023011885050292	0.07218432201469895	0.06649819963851909	0.0746196637870452	0.07830640830915793	0.09960074934917634	0.08030049159540663	0.09024780913939456	0.09351961992547451	0.09925850075908613	0.09239028605174786	0.083219069071222	0.08102954820397425	0.08818127725398157	0.09138613760414707	0.10167550916619937	0.07328084546445666	0.08974427715344879	0.07706099914790328	0.06235199248674489	0.09875555098851116	0.08675468551961064	0.09481945033489658	0.10124755278016143	0.08923044588318231	0.09451908375987228	0.1044973544035696	0.09013809690562209	0.09141292694119263	0.09585777893014531	0.10795900531596848	0.08532254294427176	0.06394190869437519	0.09818926127688424	0.0940922965799256	0.0912904636858939	0.09269138013290974	0.09269138013290974	0.09269138013290974
0.0	0.017344338026430005	0.017344338026430005	0.0	0.10217809879035976	0.4389116509293825	0.0	0.0	0.0	0.4682944243070627	0.0	0.0	0.0	0.0	0.0	0.6144973977056789	0.2736392946864602	0.4093347727779251	0.44069793126431894	0.4389116509293825	0.45022906321365663	0.4093347727779251	0.0010120651597565408	0.0	0.0	0.6846188150705831	0.5795597749560251	0.47848818698391865	0.25276557079501305	0.6225107012431711	0.7976838145764967	0.7364795481025946	0.001401140767810279	0.36894034443520246	0.36894034443520246	0.36894034443520246	0.36894034443520246	0.36894034443520246	0.36894034443520246	0.36894034443520246	0.36894034443520246	0.36894034443520246	0.36894034443520246	0.36894034443520246	0.36894034443520246	0.36894034443520246	0.36894034443520246	0.36894034443520246	0.36894034443520246	0.36894034443520246
0.0	0.0	0.0	0.0	0.0	0.0	0.08619216956403575	0.0	0.8782421702579213	0.08619216956403575	0.0	0.0	0.00932155742773482	0.0	0.751929617722868	0.0	0.08619216956403575	0.5026631108107058	0.09060678422194945	1.13070831428479	0.6670809812439427	0.3769526272592845	0.0	0.8270505950239341	0.6889627640261808	0.8159296075507072	1.030649189547294	0.8890604339853871	1.4723580386198525	0.3774479947512393	1.0291037872671538	0.7192070969419103	0.874155442104532	0.874155442104532	0.874155442104532	0.874155442104532	0.874155442104532	0.874155442104532	0.874155442104532	0.874155442104532	0.874155442104532	0.874155442104532	0.874155442104532	0.874155442104532	0.874155442104532	0.874155442104532	0.874155442104532	0.874155442104532	0.874155442104532	0.874155442104532
0.07346180619937648	0.06482193624350238	0.06417383919916168	0.08031791816112804	0.06359286782821927	0.08045491526822512	0.06041339130561851	0.06455431439179408	0.09472425375951718	0.08563565170154219	0.08022009694366838	0.08918756693754006	0.0675787698345138	0.068278646595097	0.06780411523329932	0.07891486141347726	0.07967890478897978	0.08299162952253661	0.07261487477915218	0.05747084602233936	0.08787982761456314	0.07267533681845126	0.07267533681845126	0.07267533681845126	0.07267533681845126	0.07267533681845126	0.07267533681845126	0.07267533681845126	0.07267533681845126	0.07267533681845126	0.07267533681845126	0.07267533681845126	0.07267533681845126	0.07267533681845126	0.07267533681845126	0.07267533681845126	0.07267533681845126	0.07267533681845126	0.07267533681845126	0.07267533681845126	0.07267533681845126	0.07267533681845126	0.07267533681845126	0.07267533681845126	0.07267533681845126	0.07267533681845126	0.07267533681845126	0.07267533681845126	0.07267533681845126	0.07267533681845126
0.059166752174757975	0.06821094454927092	0.08427195116257181	0.06432839959160547	0.07185001389824182	0.07392399011181246	0.07604372728406768	0.078087826312584	0.06723080167420406	0.08481773926756273	0.0878042119661104	0.07895274495360333	0.06794788702919208	0.07195428900189271	0.09549122937464924	0.07505655992215511	0.07975204841889526	0.09311183291512418	0.068322422670471	0.07001239693539185	0.06061471431483411	0.09033435048722555	0.07547453240102983	0.07547453240102983	0.07547453240102983	0.07547453240102983	0.07547453240102983	0.07547453240102983	0.07547453240102983	0.07547453240102983	0.07547453240102983	0.07547453240102983	0.07547453240102983	0.07547453240102983	0.07547453240102983	0.07547453240102983	0.07547453240102983	0.07547453240102983	0.07547453240102983	0.07547453240102983	0.07547453240102983	0.07547453240102983	0.07547453240102983	0.07547453240102983	0.07547453240102983	0.07547453240102983	0.07547453240102983	0.07547453240102983	0.07547453240102983	0.07547453240102983
0.07716921992251456	0.0830337466729242	0.07690571356133348	0.09549515261826697	0.09937881028923169	0.08063603049923872	0.0826769827895539	0.08247345083643481	0.09316761226878517	0.09921992194527868	0.0709928354244974	0.08905705348947306	0.08176654835802094	0.0818235857881335	0.0890189685216098	0.08750611413153003	0.07859058103140613	0.08454454572607421	0.09396733868416446	0.07567189226326002	0.07440813302517578	0.07776137079280339	0.0760847519089896	0.0760847519089896	0.0760847519089896	0.0760847519089896	0.0760847519089896	0.0760847519089896	0.0760847519089896	0.0760847519089896	0.0760847519089896	0.0760847519089896	0.0760847519089896	0.0760847519089896	0.0760847519089896	0.0760847519089896	0.0760847519089896	0.0760847519089896	0.0760847519089896	0.0760847519089896	0.0760847519089896	0.0760847519089896	0.0760847519089896	0.0760847519089896	0.0760847519089896	0.0760847519089896	0.0760847519089896	0.0760847519089896	0.0760847519089896	0.0760847519089896
0.07662476713564613	0.07717263618862805	0.09084357431380298	0.05866477339036261	0.0896177808970313	0.0713724023588036	0.07527007059463814	0.08318831515818705	0.07926766033005526	0.09561600699855054	0.0621459690022341	0.06779117820375086	0.06990381639148525	0.0728887238435309	0.06695647388025434	0.043195849845775736	0.08503715509330256	0.06284088165475434	0.05614274974568722	0.05949181570022077	0.05949181570022077	0.05949181570022077	0.05949181570022077	0.05949181570022077	0.05949181570022077	0.05949181570022077	0.05949181570022077	0.05949181570022077	0.05949181570022077	0.05949181570022077	0.05949181570022077	0.05949181570022077	0.05949181570022077	0.05949181570022077	0.05949181570022077	0.05949181570022077	0.05949181570022077	0.05949181570022077	0.05949181570022077	0.05949181570022077	0.05949181570022077	0.05949181570022077	0.05949181570022077	0.05949181570022077	0.05949181570022077	0.05949181570022077	0.05949181570022077	0.05949181570022077	0.05949181570022077	0.05949181570022077
[truncated: 6 more columns]
