# Supplementary material for: Neuronal tuning aligns dynamically with object and texture manifolds across the visual hierarchy
Source: Nat Neurosci. 2026 Mar 10;29(4):864–75. doi: 10.1038/s41593-026-02207-1 (PMC13061647; doi:10.1038/s41593-026-02207-1)
Supplement: Supplementary file 6 — Average PSTH for each session and thread before or after optimization Fig. 5a. Response rate for each 10 ms time window in csv format to reproduce Fig. 5c. [file 41593_2026_2207_MOESM6_ESM.zip › Figure5C_src_normresp_wdw_170-180_DeePSim_mean.csv]

0	1	2	3	4	5	6	7	8	9	10	11	12	13	14	15	16	17	18	19	20	21	22	23	24	25	26	27	28	29	30	31	32	33	34	35	36	37	38	39	40	41	42	43	44	45	46	47	48	49
0.5534138066912312	0.5911391636681546	0.6172463995681484	0.5359042474778936	0.6339967007799838	0.5827095110268209	0.5454369083610786	0.6047816353912365	0.638203485664499	0.642499166422776	0.5913248787413911	0.5864942676715622	0.5252887953281606	0.476348620594808	0.5579786245416285	0.5830575488625548	0.6064035694683458	0.6499164528421346	0.7390955889075052	0.652629676479555	0.5327214088391505	0.6366463024774287	0.6486546476656286	0.5757558328401924	0.6363811199736038	0.6095083160114105	0.5158047605089187	0.6002983269420545	0.6173347783225651	0.570714452275823	0.5667267544675326	0.6980590954028153	0.6218671378669165	0.7382854930636844	0.7153484406738437	0.6474242837493073	0.7782429789398401	0.5403220073391327	0.593431997722459	0.6399020658390273	0.6435049293919364	0.6211855427070662	0.7212880641308619	0.6689238164123067	0.548603783855783	0.6238012678043336	0.671324673266559	0.6475629705354463	0.6475629705354463	0.6475629705354463
0.7310238789659766	0.7385506417180381	0.692861991807736	0.7389953775767159	0.7561447862974475	0.7109816356011199	0.7056229585691016	0.8662665028789116	0.8472967320559686	0.9708209687922444	0.849092830046197	0.9770796484774062	0.9116402492153935	1.0526215529658267	0.8945383048918768	0.7326416645903343	0.8886439619206238	0.8530250740294107	0.8570515194651871	0.70523034222255	0.9584278013078797	0.9268103676207792	0.7402007264712405	0.8273448377472433	0.7905017568240004	1.075617049833765	0.8599669568807402	0.8057612949527359	0.9471852205410443	0.726435933917132	0.9033968339270696	0.8782860473997659	0.9840530120273735	0.7092500531836344	0.9341972282913821	0.8217236407375083	0.8217236407375083	0.8217236407375083	0.8217236407375083	0.8217236407375083	0.8217236407375083	0.8217236407375083	0.8217236407375083	0.8217236407375083	0.8217236407375083	0.8217236407375083	0.8217236407375083	0.8217236407375083	0.8217236407375083	0.8217236407375083
0.27382624223175095	0.5029923219874289	0.23536691083567815	0.27929876344425314	0.32963083838186674	0.33160763234765606	0.327019991062731	0.2246573679878283	0.29313313752307973	0.20194958349611455	0.35963894635317395	0.4635828194008311	0.6085800457508197	0.446260521635514	0.32636897808969856	0.4915079371774715	0.6650985948685797	0.667411849618208	0.6014248984215969	0.4864953517501779	0.5703507515952012	0.8550609186275936	0.6715364513900013	0.724158455501538	0.6545072176112522	0.6456769952897907	0.6868562142500082	0.8908938828966994	0.7586991998534126	1.0766621856991687	0.8814656891317788	0.5813230080519258	0.6210424320581128	0.6011827200550194	0.6011827200550194	0.6011827200550194	0.6011827200550194	0.6011827200550194	0.6011827200550194	0.6011827200550194	0.6011827200550194	0.6011827200550194	0.6011827200550194	0.6011827200550194	0.6011827200550194	0.6011827200550194	0.6011827200550194	0.6011827200550194	0.6011827200550194	0.6011827200550194
0.7330541549022765	0.6027880856549315	0.5977362290458446	0.615962738743994	0.6558646368396722	0.7768575091084917	0.5733508347083164	0.7267180220976562	0.5883178241748386	0.6094362711787716	0.6359544518866683	0.6581630699472379	0.6869895319524434	0.623782813468461	0.6495751613065147	0.6952714351538353	0.6054859438531359	0.556246893688594	0.7207651429327554	0.5899924764194254	0.6122096817098422	0.6812862671405887	0.6769206792698006	0.7158830922379676	0.7805149421159862	0.7518142991943577	0.8778778448410907	0.7542319065955305	0.8316394119300287	0.7809637737752606	0.535303567669756	0.6467765421094577	0.7840517534879478	0.5878640288237584	0.6459008902575273	0.6230917620084163	0.7788753114617175	0.6814603833875437	0.7301678474246305	0.7301678474246305	0.7301678474246305	0.7301678474246305	0.7301678474246305	0.7301678474246305	0.7301678474246305	0.7301678474246305	0.7301678474246305	0.7301678474246305	0.7301678474246305	0.7301678474246305
0.5315973053389805	0.5146691541158857	0.5202523588934054	0.5409338413965767	0.5206962393658099	0.6827440449397099	0.6100815734480263	0.5612753419039006	0.57530930398242	0.5276523253698269	0.5653003020139469	0.5115246374255384	0.6494350384679123	0.6395023854756049	0.7103594053841094	0.6848364434807697	0.7535383779793318	0.7819883311968395	0.982611158459057	0.7624710455849287	0.8010541485437186	0.8592728547642935	0.7255157576821986	1.11358340560757	1.00134646914824	0.7680475372222252	0.7535806507197206	0.9504863729769982	1.0740832152003135	1.0135585668353675	1.0438208910178406	1.0438208910178406	1.0438208910178406	1.0438208910178406	1.0438208910178406	1.0438208910178406	1.0438208910178406	1.0438208910178406	1.0438208910178406	1.0438208910178406	1.0438208910178406	1.0438208910178406	1.0438208910178406	1.0438208910178406	1.0438208910178406	1.0438208910178406	1.0438208910178406	1.0438208910178406	1.0438208910178406	1.0438208910178406
1.0622771904254724	0.4711947402573243	0.944819856895887	0.9002425221281362	0.6410007965602075	1.0032447255864867	0.7047510103351865	0.7351460074133149	0.9484547742738079	1.1391274281253083	0.9646819657693378	0.801080507692313	0.8169376344105758	0.81626049505839	0.7662056165544079	0.9175472485136654	0.7121522961153548	0.8107432203390251	0.9226411430954862	0.8305758683888828	1.147059235001561	0.7624507704045425	0.864733988933648	0.7337535964077936	1.0837274192124102	0.8579267988694127	0.8273082742818574	0.8534214466635862	0.8563736353048292	0.5106153954888087	0.8995758502099926	1.0986794236695296	0.7617510599944523	1.0350428913419751	0.9372829211546865	0.9234333600168388	0.9663276886727034	1.003246913613352	1.2110828016255837	0.7353754741514347	0.9732291378885091	0.9732291378885091	0.9732291378885091	0.9732291378885091	0.9732291378885091	0.9732291378885091	0.9732291378885091	0.9732291378885091	0.9732291378885091	0.9732291378885091
0.8588387220940006	0.5957896997842989	0.7366613719787667	0.7380777061547471	0.7077732713307033	0.7780932867695016	0.7390138982527382	0.8508753162749277	0.831017836617958	0.734336798396712	0.4487956411748277	1.0441221700771577	0.4154228874246613	0.6169642510143762	0.4961801256855614	0.6412072184985741	0.6197899481997687	0.5734877108064665	0.6560574198891775	0.5978715773951578	0.527912215432577	0.7030885528950018	0.5060368468726955	0.5480675320494541	0.9034248091755354	0.8277881534591403	0.8656064813173379	0.8656064813173379	0.8656064813173379	0.8656064813173379	0.8656064813173379	0.8656064813173379	0.8656064813173379	0.8656064813173379	0.8656064813173379	0.8656064813173379	0.8656064813173379	0.8656064813173379	0.8656064813173379	0.8656064813173379	0.8656064813173379	0.8656064813173379	0.8656064813173379	0.8656064813173379	0.8656064813173379	0.8656064813173379	0.8656064813173379	0.8656064813173379	0.8656064813173379	0.8656064813173379
0.7842770243462026	0.6241968100287428	0.5970171603175168	0.6502405042091043	0.6521769515168628	0.6849952322821471	0.6778483036606989	0.6794406922851347	0.7461175811130321	0.7300594128482621	0.716561021452672	0.7310977495241593	0.7415563477489335	0.7272148721785807	0.6998103417007128	0.6678364205423363	0.8110987636437293	0.646575054316819	0.7541067566706168	0.8375636317820655	0.8958203883054509	0.9491869915239638	0.8291702102986933	0.8313345754972398	0.8027868059397892	0.749550755563557	0.8332342868019503	0.7913925211827537	0.7913925211827537	0.7913925211827537	0.7913925211827537	0.7913925211827537	0.7913925211827537	0.7913925211827537	0.7913925211827537	0.7913925211827537	0.7913925211827537	0.7913925211827537	0.7913925211827537	0.7913925211827537	0.7913925211827537	0.7913925211827537	0.7913925211827537	0.7913925211827537	0.7913925211827537	0.7913925211827537	0.7913925211827537	0.7913925211827537	0.7913925211827537	0.7913925211827537
0.35810539147230974	0.4267707535342989	0.45349553093819706	0.43822110596198754	0.6342860531926259	0.5360399200605063	0.445733211945928	0.4724993000225946	0.46001171398567847	0.5413802648065418	0.5581262545913825	0.46633612231469546	0.4549743582390756	0.5328555930177866	0.5282468415623903	0.560105428940788	0.5674049791493563	0.6288254023589755	0.5870960270466835	0.5727615308982568	0.5666308755934509	0.6234178264263984	0.5144771639418787	0.6357672943088191	0.6591998657833138	0.6666872354195157	0.6535829308750073	0.6370811523051485	0.7519066442898458	0.6081632012641491	0.6366528481509098	0.751029489328023	0.6137970317556886	0.7308290101716742	0.6723130209636813	0.6723130209636813	0.6723130209636813	0.6723130209636813	0.6723130209636813	0.6723130209636813	0.6723130209636813	0.6723130209636813	0.6723130209636813	0.6723130209636813	0.6723130209636813	0.6723130209636813	0.6723130209636813	0.6723130209636813	0.6723130209636813	0.6723130209636813
0.7028622634877467	0.943501625322016	0.8037906941530045	0.847026063895962	0.9393095794494865	1.141283928563347	1.0041844893829213	0.9640516020664617	0.9540215491915801	0.8803257419537999	0.9585760651947723	0.9205236188781023	0.8688265143202083	1.0850773882330744	0.8247234325699382	1.1216656919654469	0.9659222734626689	0.9277759571401574	0.8406017958547812	1.0712384805974944	0.8200393729076743	1.0700356292297828	1.020248348819457	1.0326275294658447	0.9375683861899686	0.8637396227051428	1.0632233970805516	1.220037082783094	0.9598024432914297	0.8951703426185061	0.8293004004473393	0.9092831289944197	1.0749630064405757	0.9921230677174977	0.9921230677174977	0.9921230677174977	0.9921230677174977	0.9921230677174977	0.9921230677174977	0.9921230677174977	0.9921230677174977	0.9921230677174977	0.9921230677174977	0.9921230677174977	0.9921230677174977	0.9921230677174977	0.9921230677174977	0.9921230677174977	0.9921230677174977	0.9921230677174977
0.627202681714639	0.45418710952433433	0.6048378421452383	0.6972866074761419	0.6655879998370653	0.5827610357968342	0.670808715100142	0.6119092005302748	0.7027931813492392	0.5945226124291404	0.5138671542208489	0.5868365297007128	0.6050280289089507	0.674229906400908	0.746967226007279	0.6114479610623843	0.3980668198661526	0.49192883039007734	0.5354002764232481	0.7598183017102299	0.6515997127264107	0.5451349502215767	0.6468589703630576	0.5563630564731116	0.6958868937078587	0.6005379406723377	0.49726401247863683	0.717483953093286	0.5728240624762797	0.5209178458624908	0.5957193569692283	0.5583186014158595	0.5583186014158595	0.5583186014158595	0.5583186014158595	0.5583186014158595	0.5583186014158595	0.5583186014158595	0.5583186014158595	0.5583186014158595	0.5583186014158595	0.5583186014158595	0.5583186014158595	0.5583186014158595	0.5583186014158595	0.5583186014158595	0.5583186014158595	0.5583186014158595	0.5583186014158595	0.5583186014158595
0.3378003524094144	0.3678041522233201	0.41442324469775615	0.40864762520617626	0.38630694068886007	0.435720337975472	0.35020513336896913	0.3697583171091312	0.5271694163410802	0.40184577938905963	0.39934419073003335	0.5075879003645098	0.5569636244973752	0.6180866121926408	0.6850828520338212	0.6774158449544737	0.6800396145968912	0.5786401270765247	0.7387883781663703	0.6954414979585715	0.7990191784565461	0.6918620184150374	0.7063772422757661	0.7832066842639419	0.8271657184822115	0.8197684169642827	0.7829228110610871	0.8383189712072462	0.8099497897415348	0.8842144192579507	0.9387110194349629	0.9114627193464568	0.9114627193464568	0.9114627193464568	0.9114627193464568	0.9114627193464568	0.9114627193464568	0.9114627193464568	0.9114627193464568	0.9114627193464568	0.9114627193464568	0.9114627193464568	0.9114627193464568	0.9114627193464568	0.9114627193464568	0.9114627193464568	0.9114627193464568	0.9114627193464568	0.9114627193464568	0.9114627193464568
0.7378880036803134	0.7942268602669941	0.676669106842066	0.6797430864588148	0.8342700828964866	0.8028814391637769	0.819960401078491	0.8335800362561989	0.7083315668285146	0.7015271387174911	0.8592430036325559	1.0269461015702817	0.9022509726582199	0.839023470762208	0.7913457845399697	0.8278510252788058	0.9077036873752722	0.73673472240026	0.7718490588720353	0.8678563448036511	0.8675772732740681	0.8763103904169114	0.899787218235057	0.8074212028647253	0.785280435585271	0.7600452048996059	0.8014000038405958	0.6400483055369445	0.7090586717270781	0.7715105774155772	0.6753934042667543	0.7234519908411657	0.7234519908411657	0.7234519908411657	0.7234519908411657	0.7234519908411657	0.7234519908411657	0.7234519908411657	0.7234519908411657	0.7234519908411657	0.7234519908411657	0.7234519908411657	0.7234519908411657	0.7234519908411657	0.7234519908411657	0.7234519908411657	0.7234519908411657	0.7234519908411657	0.7234519908411657	0.7234519908411657
0.6892410498066978	0.6870697024974965	0.6066909908748428	0.752304662133202	0.5294089134145602	0.5078756542903012	0.5736408436674055	0.557242593051979	0.7627295548968066	0.5782988494041263	0.7956753247318843	0.6401984910734339	0.78876054585417	0.6062416375842764	0.6590287448980913	0.6271653776040448	0.46568478042254574	0.8192885209666674	0.7034179291182241	0.6959894809600463	0.5420538278490121	0.5777174622238119	0.7481996105646077	0.7417888076311961	0.7633682711911282	0.6778943376720454	0.6804205803833295	0.6930999828376652	0.5930313442673933	0.7522108228944216	0.6930561179882309	0.6847842574269283	0.6889201877075796	0.6889201877075796	0.6889201877075796	0.6889201877075796	0.6889201877075796	0.6889201877075796	0.6889201877075796	0.6889201877075796	0.6889201877075796	0.6889201877075796	0.6889201877075796	0.6889201877075796	0.6889201877075796	0.6889201877075796	0.6889201877075796	0.6889201877075796	0.6889201877075796	0.6889201877075796
0.512257732323041	0.5049989048928931	0.5471336926045645	0.44226908083980593	0.47339948654358005	0.5022071348155153	0.5008118308627632	0.4610990833701948	0.3652329532541897	0.536697313687069	0.48442741500006026	0.4780526789149944	0.5259878735334489	0.45767089804929906	0.41314480391051206	0.6610508041686421	0.4195483007564717	0.3623604878930698	0.5363822726594009	0.4514999676094537	0.6097518784214317	0.6096635105867665	0.5967315045783563	0.5928375100167488	0.5232630579283982	0.6953429765016987	0.41767556779290116	0.6322607472389904	0.6959974204684644	0.5194704832958744	0.6077339518821694	0.6077339518821694	0.6077339518821694	0.6077339518821694	0.6077339518821694	0.6077339518821694	0.6077339518821694	0.6077339518821694	0.6077339518821694	0.6077339518821694	0.6077339518821694	0.6077339518821694	0.6077339518821694	0.6077339518821694	0.6077339518821694	0.6077339518821694	0.6077339518821694	0.6077339518821694	0.6077339518821694	0.6077339518821694
0.5789089324153184	0.5481867785043615	0.43196619580501056	0.3760653741379462	0.5671980835331928	0.43891993591959455	0.4556249151243689	0.45614084032661883	0.4412990832026163	0.42329458562246247	0.3762587623352979	0.47408252515586874	0.4385898003932417	0.4569609072990893	0.37690240290772553	0.4847251906930578	0.5151108609942776	0.4403602611534184	0.40576383207769345	0.4890085822149291	0.43740252113164085	0.4197210072308503	0.3520690436195194	0.38589502542518483	0.38589502542518483	0.38589502542518483	0.38589502542518483	0.38589502542518483	0.38589502542518483	0.38589502542518483	0.38589502542518483	0.38589502542518483	0.38589502542518483	0.38589502542518483	0.38589502542518483	0.38589502542518483	0.38589502542518483	0.38589502542518483	0.38589502542518483	0.38589502542518483	0.38589502542518483	0.38589502542518483	0.38589502542518483	0.38589502542518483	0.38589502542518483	0.38589502542518483	0.38589502542518483	0.38589502542518483	0.38589502542518483	0.38589502542518483
0.507152670918041	0.5069108995794378	0.4303482642205743	0.4833920520558099	0.5313032879301374	0.4410305412275435	0.42264962093427305	0.5307107966835225	0.5223073899955202	0.34066502687514716	0.5194696850782143	0.5866436323954642	0.4852160965503017	0.4603595627405465	0.5062103559090242	0.4754156791065721	0.5831824430961877	0.5409656548147272	0.5780304417412531	0.6273782793651813	0.49431178461327024	0.6301950279603504	0.6474975614169144	0.6388462946886325	0.6388462946886325	0.6388462946886325	0.6388462946886325	0.6388462946886325	0.6388462946886325	0.6388462946886325	0.6388462946886325	0.6388462946886325	0.6388462946886325	0.6388462946886325	0.6388462946886325	0.6388462946886325	0.6388462946886325	0.6388462946886325	0.6388462946886325	0.6388462946886325	0.6388462946886325	0.6388462946886325	0.6388462946886325	0.6388462946886325	0.6388462946886325	0.6388462946886325	0.6388462946886325	0.6388462946886325	0.6388462946886325	0.6388462946886325
0.7469155940555746	0.5320238162531541	0.5279453123618744	0.7389590565725	0.7623567102427804	0.6890392728253332	0.695483469167134	0.5476093417211619	0.7991801310271743	0.5964066163516524	0.43162241196089507	0.7172820641882112	0.7184357695157579	0.6021744378426237	1.1344087744970084	0.6611046009711405	0.8020472131124674	0.7896188887005833	0.841254136501872	0.5346741237926088	0.47110009549337567	0.6291366733897971	0.7083726051269003	0.7821706369571584	0.7087618766899395	0.7005826568008117	0.7687789701829163	0.65660404296466	0.9080496665615952	0.6809330472100383	0.7944913568858167	0.7944913568858167	0.7944913568858167	0.7944913568858167	0.7944913568858167	0.7944913568858167	0.7944913568858167	0.7944913568858167	0.7944913568858167	0.7944913568858167	0.7944913568858167	0.7944913568858167	0.7944913568858167	0.7944913568858167	0.7944913568858167	0.7944913568858167	0.7944913568858167	0.7944913568858167	0.7944913568858167	0.7944913568858167
0.5353035391076124	0.49584972551600026	0.6717550409424071	0.6700780999268576	0.681634020368719	0.4781135002477062	0.41475116962907677	0.5149451421393496	0.3857337732899902	0.4523743671328462	0.5390244372898904	0.3425742522794373	0.6047839891011946	0.5563185069070062	0.5021247184377021	0.659627719332863	0.5097016345944152	0.6844401559052592	0.6407875483556547	0.9251304881926331	0.6865440991868039	0.5421164433504844	0.8569651145429839	0.6650679066548015	0.6859554180253112	0.7913579291684409	0.7672146012936116	0.7869039261697865	0.43812008893029514	0.5021613437442628	0.5833319267548034	0.548176646731185	0.5657542867429942	0.5657542867429942	0.5657542867429942	0.5657542867429942	0.5657542867429942	0.5657542867429942	0.5657542867429942	0.5657542867429942	0.5657542867429942	0.5657542867429942	0.5657542867429942	0.5657542867429942	0.5657542867429942	0.5657542867429942	0.5657542867429942	0.5657542867429942	0.5657542867429942	0.5657542867429942
0.7011806354880015	0.6522970215484014	0.7099925914342609	0.5485156865437563	0.7324150063934382	0.6932809674615646	0.5772206389874687	0.6082177961245944	0.7340612877374285	0.5767551944701593	0.4097147443770908	0.755138037000378	0.5771973295750998	0.7000993158902399	0.8208563970379718	0.6940941869915084	0.6595208765021041	0.6746002280101495	0.740313999175229	0.8567228713297852	0.9026920937569267	0.7629245662255045	0.8377248073474491	0.7976623994267608	0.689316227081817	0.7436303762854992	0.700521043671829	0.8029125834961895	0.7154136506506069	0.8578752540926099	0.8173941600820599	0.9403326315890623	0.9406017013457857	0.7833159695878744	0.795474805446672	0.7893953875172732	0.7893953875172732	0.7893953875172732	0.7893953875172732	0.7893953875172732	0.7893953875172732	0.7893953875172732	0.7893953875172732	0.7893953875172732	0.7893953875172732	0.7893953875172732	0.7893953875172732	0.7893953875172732	0.7893953875172732	0.7893953875172732
0.43463992383715916	0.39537058057373853	0.4204244262397579	0.4917208720781804	0.5099180274095828	0.5328648841516115	0.5881556329432778	0.5427397633023872	0.5055439007419996	0.4974885868591491	0.6690018159278434	0.8221310715632446	0.6605278546660598	0.6749706513443136	0.6222645079119079	0.6781283065429835	0.7459229885508295	0.7090496400825905	0.7278881397818049	0.6997779193305701	0.7967505406775846	0.812547903268502	0.8124098035309715	0.7999752766248993	0.8438257467252357	0.8608836424006394	0.8500835353388092	0.757591760812704	0.8038376480757566	0.8038376480757566	0.8038376480757566	0.8038376480757566	0.8038376480757566	0.8038376480757566	0.8038376480757566	0.8038376480757566	0.8038376480757566	0.8038376480757566	0.8038376480757566	0.8038376480757566	0.8038376480757566	0.8038376480757566	0.8038376480757566	0.8038376480757566	0.8038376480757566	0.8038376480757566	0.8038376480757566	0.8038376480757566	0.8038376480757566	0.8038376480757566
0.20481605013160967	0.27706893664350024	0.21637916114180936	0.2429231122333031	0.36848759478168336	0.346396680836213	0.3331489798181891	0.5375637332613893	0.32131392651524493	0.5424530414264674	0.3827036814636323	0.5008865635557426	0.2247984897790593	0.389897452135282	0.2171153735469808	0.41449038416134426	0.5165176483088082	0.2697027621483688	0.3356582782436585	0.48355234182308043	0.31675604937590573	0.40248203361537405	0.2466729393543833	0.40515009145103636	0.45706458731928296	0.5833143585585682	0.4743682252908888	0.5678083387598702	0.6332378877378233	0.6005231132488468	0.6005231132488468	0.6005231132488468	0.6005231132488468	0.6005231132488468	0.6005231132488468	0.6005231132488468	0.6005231132488468	0.6005231132488468	0.6005231132488468	0.6005231132488468	0.6005231132488468	0.6005231132488468	0.6005231132488468	0.6005231132488468	0.6005231132488468	0.6005231132488468	0.6005231132488468	0.6005231132488468	0.6005231132488468	0.6005231132488468
0.4469487275382087	0.6731108084908928	0.6533259315125869	0.7514502240341445	0.665578174539097	0.6416730736973478	0.7731931945472461	0.6460244271190199	0.5544493768911073	0.8039061044370456	0.773652188941522	0.692947645542842	0.7348139925303118	0.6282650049060315	0.739375267124806	0.7495233893073486	0.6975720171481595	0.7764487462993036	0.6562766279477288	0.6092514796904465	0.6290873936109814	0.5684691238129455	0.5825306144802987	0.6367444888992373	0.617998854018997	0.6344977476742981	0.6262483008466476	0.6262483008466476	0.6262483008466476	0.6262483008466476	0.6262483008466476	0.6262483008466476	0.6262483008466476	0.6262483008466476	0.6262483008466476	0.6262483008466476	0.6262483008466476	0.6262483008466476	0.6262483008466476	0.6262483008466476	0.6262483008466476	0.6262483008466476	0.6262483008466476	0.6262483008466476	0.6262483008466476	0.6262483008466476	0.6262483008466476	0.6262483008466476	0.6262483008466476	0.6262483008466476
0.5270571839394657	0.6594121414418194	0.719684922367073	0.6938474383392971	0.6326408746847058	0.883716235794687	0.7507916795779557	0.651248297425613	0.7592606348483829	0.5677915157411003	0.7695363756872048	0.6906941302910695	0.7653441031897199	0.6707510973462296	0.7359855361234531	0.7738601918652205	0.6286639652898739	0.6835515973622089	0.7682293661718613	0.6551180501835225	0.6622223021652304	0.7400471314111022	0.7011347167881663	0.7011347167881663	0.7011347167881663	0.7011347167881663	0.7011347167881663	0.7011347167881663	0.7011347167881663	0.7011347167881663	0.7011347167881663	0.7011347167881663	0.7011347167881663	0.7011347167881663	0.7011347167881663	0.7011347167881663	0.7011347167881663	0.7011347167881663	0.7011347167881663	0.7011347167881663	0.7011347167881663	0.7011347167881663	0.7011347167881663	0.7011347167881663	0.7011347167881663	0.7011347167881663	0.7011347167881663	0.7011347167881663	0.7011347167881663	0.7011347167881663
0.5441825537439344	0.5463805642867224	0.6062061706739935	0.5707619881813673	0.515594907108669	0.5458251251003955	0.515210961981268	0.5670736670610398	0.6700742146324162	0.578733072530568	0.6098651834723531	0.6552434999735341	0.7015069708957773	0.7531848552805315	0.761118898337773	0.7608572901965281	0.9026433710416646	0.9842511795341047	0.9524286656247459	0.918374190699757	0.8905457479137779	0.9138835823748727	0.8000082079135007	0.9421278984724688	0.9482565601463507	0.9886233729811736	0.8983152029404153	0.9434692879607944	0.9434692879607944	0.9434692879607944	0.9434692879607944	0.9434692879607944	0.9434692879607944	0.9434692879607944	0.9434692879607944	0.9434692879607944	0.9434692879607944	0.9434692879607944	0.9434692879607944	0.9434692879607944	0.9434692879607944	0.9434692879607944	0.9434692879607944	0.9434692879607944	0.9434692879607944	0.9434692879607944	0.9434692879607944	0.9434692879607944	0.9434692879607944	0.9434692879607944
0.8679817048079363	0.9540136311293088	0.7932794451317754	0.7140514789200949	1.0215586258392908	0.7849505438935996	0.7359681190898121	0.9693033850124835	0.8657887559283185	0.9307854581944336	0.9122422367604982	0.7457671501742796	0.8676202334922241	0.7469834640133578	0.9405248175284049	1.0850505753716742	0.9742055248999244	0.8930687492474144	0.9890385865767956	1.1959755898983222	0.9282076218544288	0.8719005161818869	0.864478462235358	0.9192711394646556	0.9758161213882383	1.1579374532381925	0.9478184224205122	1.0082807621024308	0.9454743040256919	0.9768775330640612	0.9768775330640612	0.9768775330640612	0.9768775330640612	0.9768775330640612	0.9768775330640612	0.9768775330640612	0.9768775330640612	0.9768775330640612	0.9768775330640612	0.9768775330640612	0.9768775330640612	0.9768775330640612	0.9768775330640612	0.9768775330640612	0.9768775330640612	0.9768775330640612	0.9768775330640612	0.9768775330640612	0.9768775330640612	0.9768775330640612
0.9762452205538569	0.8568105424988482	0.8092243047483109	0.6731663302629264	0.6331662780161829	0.9056294131748464	0.6612382267635721	0.8329158359780268	0.8086931683381281	0.9196079171424333	0.7465504559953322	0.7899652038987248	0.9680663613945595	0.7853742067885048	0.7204909212935926	0.8601081757473027	0.8681091498196907	0.9297452283311549	0.8878209338373511	0.8663023912572515	0.9523953094307571	0.7201117802003022	1.0079738167549792	0.8374071742771948	1.0839521170440887	0.9851336768224824	0.9559824434373982	0.8118862374367658	0.8011084890609638	0.9825675058541535	0.993750241003523	1.051710763956876	0.9387243552617313	0.8865810740556631	0.9677381993298108	0.8966016373177484	0.8450090688685176	0.782041622866347	0.8135253458674323	0.8135253458674323	0.8135253458674323	0.8135253458674323	0.8135253458674323	0.8135253458674323	0.8135253458674323	0.8135253458674323	0.8135253458674323	0.8135253458674323	0.8135253458674323	0.8135253458674323
0.07659450633051383	0.06981360922546281	0.05951632297566431	0.03667391083900782	0.02002138384786356	0.09767214477862673	0.07810947248652177	0.024341018913096257	0.09458069053867768	0.05374911126819082	0.0641891260188787	0.05514684066602957	0.13359588990752108	0.23699735182534465	0.12523181297259092	0.045841167395521916	0.0400105766368108	0.13925174609721672	0.1917028191961348	0.15165243188035066	0.1614227940316224	0.28081250849207706	0.224797771435386	0.2537709725324612	0.11361862630767765	0.29053103926681934	0.23492225885482992	0.33619843796659205	0.3173231390875106	0.2722562464194322	0.21004428564300495	0.25610114172077786	0.10247999373793866	0.29198574059392063	0.08715394639064625	0.10430912028349296	0.16663686917083229	0.1785490268572104	0.2913902552402178	0.25385515478611037	0.19712759964382548	0.16755750127706714	0.1823425504604463	0.1823425504604463	0.1823425504604463	0.1823425504604463	0.1823425504604463	0.1823425504604463	0.1823425504604463	0.1823425504604463
0.47301246419133774	0.5113864101870506	0.7200839916026329	0.7203726807107036	0.6241242595689417	0.5926408127363308	0.5301924083282229	0.6356555392057572	0.6222012839255112	0.712606676622902	0.7453743385720468	0.8057306515212166	0.810273609901082	0.8375976638711938	0.8626643588284005	0.8930355185968821	0.9232568046266401	0.8862452632091242	0.8671728220337304	0.8904698708899066	0.8801541214670497	0.7642986255680533	0.8774913064292027	1.0006157395958162	0.9033235504139242	0.9362445510130047	0.8054867249939264	0.9229353603123445	0.8642110426531354	0.8642110426531354	0.8642110426531354	0.8642110426531354	0.8642110426531354	0.8642110426531354	0.8642110426531354	0.8642110426531354	0.8642110426531354	0.8642110426531354	0.8642110426531354	0.8642110426531354	0.8642110426531354	0.8642110426531354	0.8642110426531354	0.8642110426531354	0.8642110426531354	0.8642110426531354	0.8642110426531354	0.8642110426531354	0.8642110426531354	0.8642110426531354
0.7100467159203304	0.8150014134255215	0.8655245236233859	0.6908670064875974	0.8664359071489793	0.6424365882841796	0.8760260548941322	0.6522841062923675	0.6160720749891903	0.6478237106362189	0.7546935264895215	0.7814679589250189	0.660742433551132	0.785480602983103	0.8841228485514011	0.9032429696825272	0.664373053885058	0.7702940464497466	0.8253477235986866	0.7611422898820236	0.7585135933390632	0.8884476825818698	0.776236225489333	0.6621853275038936	0.9148974691921409	0.7885413983480172	0.7885413983480172	0.7885413983480172	0.7885413983480172	0.7885413983480172	0.7885413983480172	0.7885413983480172	0.7885413983480172	0.7885413983480172	0.7885413983480172	0.7885413983480172	0.7885413983480172	0.7885413983480172	0.7885413983480172	0.7885413983480172	0.7885413983480172	0.7885413983480172	0.7885413983480172	0.7885413983480172	0.7885413983480172	0.7885413983480172	0.7885413983480172	0.7885413983480172	0.7885413983480172	0.7885413983480172
0.6651883091765177	0.8027627823613406	0.8898476342217427	0.7820731736967582	0.7731340759469849	0.7123513636927781	0.7641104610192325	0.7540510563433042	0.9171495265398335	0.8704911210574146	0.914874183425164	0.8146763721124282	0.7969766520081712	0.8387045707319433	0.8522576014834529	0.8457611694613373	0.8001860105410431	0.8698388564039565	0.8454404918110698	0.8182128374072741	0.8175553595402193	0.8178840984737467	0.8178840984737467	0.8178840984737467	0.8178840984737467	0.8178840984737467	0.8178840984737467	0.8178840984737467	0.8178840984737467	0.8178840984737467	0.8178840984737467	0.8178840984737467	0.8178840984737467	0.8178840984737467	0.8178840984737467	0.8178840984737467	0.8178840984737467	0.8178840984737467	0.8178840984737467	0.8178840984737467	0.8178840984737467	0.8178840984737467	0.8178840984737467	0.8178840984737467	0.8178840984737467	0.8178840984737467	0.8178840984737467	0.8178840984737467	0.8178840984737467	0.8178840984737467
0.5423175657330438	0.4747433843380567	0.5271040924973047	0.6013168707073144	0.41014252483013397	0.5197195397132939	0.6585773783590274	0.7480471573639569	0.5896934447346724	0.7375379183260297	0.6904298314070964	0.6416801999411561	0.7873676838121539	0.8166869337892593	0.9112984407399511	0.7158206315732348	0.8480721531362371	0.6939189586778106	0.678268796773242	0.7303176585420154	0.6962470503208269	0.7322166143504174	0.7571049542168835	0.7446607842836505	0.7446607842836505	0.7446607842836505	0.7446607842836505	0.7446607842836505	0.7446607842836505	0.7446607842836505	0.7446607842836505	0.7446607842836505	0.7446607842836505	0.7446607842836505	0.7446607842836505	0.7446607842836505	0.7446607842836505	0.7446607842836505	0.7446607842836505	0.7446607842836505	0.7446607842836505	0.7446607842836505	0.7446607842836505	0.7446607842836505	0.7446607842836505	0.7446607842836505	0.7446607842836505	0.7446607842836505	0.7446607842836505	0.7446607842836505
0.4257388058459913	0.5344725140810421	0.4416058690167623	0.48108408936874436	0.5759904187953306	0.5198418960965211	0.5335521320536757	0.5496490431812716	0.5875453570660644	0.7259116011166098	0.5674120113651748	0.6288189240224176	0.48226491996386334	0.6725273047141549	0.8770621733608253	0.9340396938172321	0.28764907918268534	0.3582694122042528	0.36799094667422305	0.3265017463019715	0.2476962736478284	0.2870990099748999	0.2870990099748999	0.2870990099748999	0.2870990099748999	0.2870990099748999	0.2870990099748999	0.2870990099748999	0.2870990099748999	0.2870990099748999	0.2870990099748999	0.2870990099748999	0.2870990099748999	0.2870990099748999	0.2870990099748999	0.2870990099748999	0.2870990099748999	0.2870990099748999	0.2870990099748999	0.2870990099748999	0.2870990099748999	0.2870990099748999	0.2870990099748999	0.2870990099748999	0.2870990099748999	0.2870990099748999	0.2870990099748999	0.2870990099748999	0.2870990099748999	0.2870990099748999
0.8465250335435146	0.7789615343197366	0.818046312051052	0.7863883154529546	0.7309782903279993	0.8531548775921589	0.8893800951376701	0.9203924146165732	0.9146504355787534	0.907963481972032	1.0266449900813952	0.9015579863238592	1.019634522243823	0.8922266006404169	0.8656506308304521	1.0501848190984315	0.9612543982832069	1.0883214129907401	0.95119977546245	0.913824690951381	0.8717532404132226	1.0544349766909702	1.0608569884625274	1.0059575017937272	1.1307380855113218	1.0683477936525245	1.0683477936525245	1.0683477936525245	1.0683477936525245	1.0683477936525245	1.0683477936525245	1.0683477936525245	1.0683477936525245	1.0683477936525245	1.0683477936525245	1.0683477936525245	1.0683477936525245	1.0683477936525245	1.0683477936525245	1.0683477936525245	1.0683477936525245	1.0683477936525245	1.0683477936525245	1.0683477936525245	1.0683477936525245	1.0683477936525245	1.0683477936525245	1.0683477936525245	1.0683477936525245	1.0683477936525245
0.7135512563152532	0.7690266970100993	0.8828532926623694	0.7140738073306502	0.7973231337336028	0.9700467345582506	0.7175863881184152	0.663869925534828	1.0449256901941304	0.7376039177266508	0.7788266509259497	0.7225636075954465	0.8127352104905701	0.754445559551261	0.7984974856837661	1.005082996953856	0.7955208519398315	0.731295871439584	0.9126557007962166	0.8742661715952217	0.8934609361957192	0.8934609361957192	0.8934609361957192	0.8934609361957192	0.8934609361957192	0.8934609361957192	0.8934609361957192	0.8934609361957192	0.8934609361957192	0.8934609361957192	0.8934609361957192	0.8934609361957192	0.8934609361957192	0.8934609361957192	0.8934609361957192	0.8934609361957192	0.8934609361957192	0.8934609361957192	0.8934609361957192	0.8934609361957192	0.8934609361957192	0.8934609361957192	0.8934609361957192	0.8934609361957192	0.8934609361957192	0.8934609361957192	0.8934609361957192	0.8934609361957192	0.8934609361957192	0.8934609361957192
0.4256646106278088	0.6299987439087155	0.5558998341522717	0.6236387499729333	0.5985047562314805	0.6108018879526561	0.48402866140439654	0.6266832289634684	0.5515953162108672	0.6583714092439654	0.5122380786524537	0.48467021519679065	0.49864705920039853	0.7370539583016875	0.962970001956554	0.8106011472217253	0.6645008359236704	0.6908657988681067	0.666560288078789	0.508030345629287	0.5470308628060069	0.5488334974894898	0.5479321801477482	0.5479321801477482	0.5479321801477482	0.5479321801477482	0.5479321801477482	0.5479321801477482	0.5479321801477482	0.5479321801477482	0.5479321801477482	0.5479321801477482	0.5479321801477482	0.5479321801477482	0.5479321801477482	0.5479321801477482	0.5479321801477482	0.5479321801477482	0.5479321801477482	0.5479321801477482	0.5479321801477482	0.5479321801477482	0.5479321801477482	0.5479321801477482	0.5479321801477482	0.5479321801477482	0.5479321801477482	0.5479321801477482	0.5479321801477482	0.5479321801477482
0.47881906719866646	0.6015939399412434	0.6082762443074987	0.7662585841779204	0.7493340707730336	0.7196406259908319	0.6431801088658704	0.5646560039229411	0.680713473428131	0.635854181602185	0.679995396556738	0.7296673104733526	0.7372824311566138	0.6319228924170229	0.7556461192255164	0.7312485788363899	0.7166716274760656	0.8846011377322103	0.7950720909254546	0.6944345143619304	0.7447533026436925	0.7447533026436925	0.7447533026436925	0.7447533026436925	0.7447533026436925	0.7447533026436925	0.7447533026436925	0.7447533026436925	0.7447533026436925	0.7447533026436925	0.7447533026436925	0.7447533026436925	0.7447533026436925	0.7447533026436925	0.7447533026436925	0.7447533026436925	0.7447533026436925	0.7447533026436925	0.7447533026436925	0.7447533026436925	0.7447533026436925	0.7447533026436925	0.7447533026436925	0.7447533026436925	0.7447533026436925	0.7447533026436925	0.7447533026436925	0.7447533026436925	0.7447533026436925	0.7447533026436925
0.5898055841390717	0.3088198186016341	0.48846126288118996	0.29623290995921986	0.5119287661689201	0.4421393689202097	0.5271826057988852	0.4106662143743733	0.5338064932706761	0.4640533080791215	0.44939461837173267	0.46078565895932616	0.5384245067768676	0.36483904097783243	0.4224997177866789	0.5759799063228531	0.6810644635360759	0.3173978589516434	0.5725159071955346	0.5097591875496832	0.6607563020777165	0.5724000598589897	0.7939906806804187	0.5610502088755452	0.5938543843709128	0.9693766823428399	0.8375701227567586	0.7620554189670666	0.6492629347256473	0.7178369798720386	0.7424133914607408	0.5475156232190264	0.8333888672572555	0.552923007076033	0.8349335655854704	0.6939282863307517	0.6939282863307517	0.6939282863307517	0.6939282863307517	0.6939282863307517	0.6939282863307517	0.6939282863307517	0.6939282863307517	0.6939282863307517	0.6939282863307517	0.6939282863307517	0.6939282863307517	0.6939282863307517	0.6939282863307517	0.6939282863307517
0.6106271593252032	0.782127105834323	0.6936240358121596	0.6710435941947032	0.6641954472811649	0.71202792077643	0.6996161093423834	0.6798767147075897	0.8923280086911908	0.6972000013014247	0.7213306225074938	0.7453509143810106	0.8276365183218497	0.7295222848648724	0.6282767343362435	0.6579090460492193	0.6430928901927314	0.6430928901927314	0.6430928901927314	0.6430928901927314	0.6430928901927314	0.6430928901927314	0.6430928901927314	0.6430928901927314	0.6430928901927314	0.6430928901927314	0.6430928901927314	0.6430928901927314	0.6430928901927314	0.6430928901927314	0.6430928901927314	0.6430928901927314	0.6430928901927314	0.6430928901927314	0.6430928901927314	0.6430928901927314	0.6430928901927314	0.6430928901927314	0.6430928901927314	0.6430928901927314	0.6430928901927314	0.6430928901927314	0.6430928901927314	0.6430928901927314	0.6430928901927314	0.6430928901927314	0.6430928901927314	0.6430928901927314	0.6430928901927314	0.6430928901927314
0.5967927779233507	0.5100723414998614	0.7318007726755869	0.7393404184654746	0.661167757280041	0.6726043033347259	0.706891075356693	0.7276144110733814	0.7608801317345473	0.743406997990244	0.7487119157288076	0.774938321823104	0.7476383054750296	0.7518653488698562	0.7391952628679164	0.645991045633008	0.6640182066045811	0.6540432075097428	0.748299042201913	0.7451835810627342	0.6734690764546535	0.7776828775994435	0.6456998866744741	0.7520000363914442	0.6988499615329591	0.6988499615329591	0.6988499615329591	0.6988499615329591	0.6988499615329591	0.6988499615329591	0.6988499615329591	0.6988499615329591	0.6988499615329591	0.6988499615329591	0.6988499615329591	0.6988499615329591	0.6988499615329591	0.6988499615329591	0.6988499615329591	0.6988499615329591	0.6988499615329591	0.6988499615329591	0.6988499615329591	0.6988499615329591	0.6988499615329591	0.6988499615329591	0.6988499615329591	0.6988499615329591	0.6988499615329591	0.6988499615329591
0.7585700695730533	0.8817661934953834	0.6571669116615623	0.8593018363243501	0.7849999080979353	0.8348019405496382	0.8356611187645755	0.84296018081529	0.7758514625358511	0.5776790378302886	0.9355486070743534	0.5557722796510197	0.6812298382198303	0.8532341684880469	0.8885122775269617	0.7464790007690985	0.8108438047209977	0.9655334137975974	0.8881886092592975	0.8881886092592975	0.8881886092592975	0.8881886092592975	0.8881886092592975	0.8881886092592975	0.8881886092592975	0.8881886092592975	0.8881886092592975	0.8881886092592975	0.8881886092592975	0.8881886092592975	0.8881886092592975	0.8881886092592975	0.8881886092592975	0.8881886092592975	0.8881886092592975	0.8881886092592975	0.8881886092592975	0.8881886092592975	0.8881886092592975	0.8881886092592975	0.8881886092592975	0.8881886092592975	0.8881886092592975	0.8881886092592975	0.8881886092592975	0.8881886092592975	0.8881886092592975	0.8881886092592975	0.8881886092592975	0.8881886092592975
0.4759840818763034	0.5493231838544578	0.6098208264204406	0.6089951455542124	0.658748754539638	0.6341195346397589	0.6431878106453393	0.7356180016928433	0.5608510793883225	0.6442815334806171	0.5622942851627263	0.6776019314288606	0.7019390141596992	0.6037499144723498	0.6634279950444638	0.7192370057651366	0.6469481293403916	0.7451654983366514	0.6543963224410065	0.6246323672375348	0.6267485264897558	0.6256904468636453	0.6256904468636453	0.6256904468636453	0.6256904468636453	0.6256904468636453	0.6256904468636453	0.6256904468636453	0.6256904468636453	0.6256904468636453	0.6256904468636453	0.6256904468636453	0.6256904468636453	0.6256904468636453	0.6256904468636453	0.6256904468636453	0.6256904468636453	0.6256904468636453	0.6256904468636453	0.6256904468636453	0.6256904468636453	0.6256904468636453	0.6256904468636453	0.6256904468636453	0.6256904468636453	0.6256904468636453	0.6256904468636453	0.6256904468636453	0.6256904468636453	0.6256904468636453
0.5346135428702602	0.7353826184114691	0.7038664635514343	0.7466583187164011	0.7485331181588798	0.7380454570662262	0.6600599658248643	0.7279700445896661	0.7124591626844567	0.7741203330837826	0.7432897478841197	0.7432897478841197	0.7432897478841197	0.7432897478841197	0.7432897478841197	0.7432897478841197	0.7432897478841197	0.7432897478841197	0.7432897478841197	0.7432897478841197	0.7432897478841197	0.7432897478841197	0.7432897478841197	0.7432897478841197	0.7432897478841197	0.7432897478841197	0.7432897478841197	0.7432897478841197	0.7432897478841197	0.7432897478841197	0.7432897478841197	0.7432897478841197	0.7432897478841197	0.7432897478841197	0.7432897478841197	0.7432897478841197	0.7432897478841197	0.7432897478841197	0.7432897478841197	0.7432897478841197	0.7432897478841197	0.7432897478841197	0.7432897478841197	0.7432897478841197	0.7432897478841197	0.7432897478841197	0.7432897478841197	0.7432897478841197	0.7432897478841197	0.7432897478841197
0.5528824151017248	0.5135462887070403	0.6419643375308011	0.5706626061605097	0.5445693396963975	0.6275877281190144	0.5613838226570838	0.46551954167222476	0.6873096209142796	0.6538793221171555	0.6009100104473705	0.4827051183993249	0.5558611156390819	0.6127453599356029	0.617719363258687	0.6002626688286367	0.7709931740433453	0.5760627925300297	0.6735279832866875	0.6735279832866875	0.6735279832866875	0.6735279832866875	0.6735279832866875	0.6735279832866875	0.6735279832866875	0.6735279832866875	0.6735279832866875	0.6735279832866875	0.6735279832866875	0.6735279832866875	0.6735279832866875	0.6735279832866875	0.6735279832866875	0.6735279832866875	0.6735279832866875	0.6735279832866875	0.6735279832866875	0.6735279832866875	0.6735279832866875	0.6735279832866875	0.6735279832866875	0.6735279832866875	0.6735279832866875	0.6735279832866875	0.6735279832866875	0.6735279832866875	0.6735279832866875	0.6735279832866875	0.6735279832866875	0.6735279832866875
0.7824885930295565	0.7437302685641468	0.3319379920151284	0.2874471046157388	0.4374268981719662	0.6175035670430427	0.512730037025809	0.44460111977202227	0.6665251065904713	0.5183939202749127	0.587578375747249	0.7451704735690492	0.6107785729479933	0.86533777919811	0.4531536654297322	0.5874143783471015	0.6870284187208832	0.49858815325385625	0.5043184565983301	0.3781033860624319	0.31736581321880253	0.6216582599054141	0.5530993044569941	0.617996193859702	0.1849012795974157	0.28428955704317627	0.5925942572471262	0.606312711699797	0.693578365092131	0.5097775408156572	0.8451854100776687	0.6774814754466629	0.6774814754466629	0.6774814754466629	0.6774814754466629	0.6774814754466629	0.6774814754466629	0.6774814754466629	0.6774814754466629	0.6774814754466629	0.6774814754466629	0.6774814754466629	0.6774814754466629	0.6774814754466629	0.6774814754466629	0.6774814754466629	0.6774814754466629	0.6774814754466629	0.6774814754466629	0.6774814754466629
0.3260522544665695	0.6682923961091167	0.5670672396868927	0.5440163775023374	0.4955403090175929	0.591613016647756	0.556578746217178	0.710698648000924	0.6174684931207203	0.6205444743554144	0.6611139546325961	0.7413802473829667	0.6168981603447949	0.7112263864128976	0.7577897090681273	0.6993523852937954	0.7132573169743744	0.6952913205279779	0.48702901285086486	0.8138601049236661	0.7890255342485949	0.7261607467842737	0.6844944553745664	0.6169702025925591	0.6507323289835627	0.6507323289835627	0.6507323289835627	0.6507323289835627	0.6507323289835627	0.6507323289835627	0.6507323289835627	0.6507323289835627	0.6507323289835627	0.6507323289835627	0.6507323289835627	0.6507323289835627	0.6507323289835627	0.6507323289835627	0.6507323289835627	0.6507323289835627	0.6507323289835627	0.6507323289835627	0.6507323289835627	0.6507323289835627	0.6507323289835627	0.6507323289835627	0.6507323289835627	0.6507323289835627	0.6507323289835627	0.6507323289835627
1.0090696911906112	0.9507228919127327	0.8206480100515594	0.9630410250461726	0.82617431337442	0.9854105194235631	0.8767551537347912	0.986293989056732	1.0972413826074672	0.7534450742473122	0.9372550168403045	0.8453500455438084	0.8453500455438084	0.8453500455438084	0.8453500455438084	0.8453500455438084	0.8453500455438084	0.8453500455438084	0.8453500455438084	0.8453500455438084	0.8453500455438084	0.8453500455438084	0.8453500455438084	0.8453500455438084	0.8453500455438084	0.8453500455438084	0.8453500455438084	0.8453500455438084	0.8453500455438084	0.8453500455438084	0.8453500455438084	0.8453500455438084	0.8453500455438084	0.8453500455438084	0.8453500455438084	0.8453500455438084	0.8453500455438084	0.8453500455438084	0.8453500455438084	0.8453500455438084	0.8453500455438084	0.8453500455438084	0.8453500455438084	0.8453500455438084	0.8453500455438084	0.8453500455438084	0.8453500455438084	0.8453500455438084	0.8453500455438084	0.8453500455438084
1.0245331770595638	0.8348612179836551	0.8782274949716816	0.8170726736494387	0.8454829145003653	0.8934238511254607	0.7350035322330957	0.8641428711518602	0.6422155989308074	0.9593212773887155	0.8757167531500099	0.9466283923482239	0.8394889294267281	0.7621011525157579	1.0174985530458094	0.7612750636064327	0.6387752736482951	0.7371084149579531	0.6879418443031241	0.6879418443031241	0.6879418443031241	0.6879418443031241	0.6879418443031241	0.6879418443031241	0.6879418443031241	0.6879418443031241	0.6879418443031241	0.6879418443031241	0.6879418443031241	0.6879418443031241	0.6879418443031241	0.6879418443031241	0.6879418443031241	0.6879418443031241	0.6879418443031241	0.6879418443031241	0.6879418443031241	0.6879418443031241	0.6879418443031241	0.6879418443031241	0.6879418443031241	0.6879418443031241	0.6879418443031241	0.6879418443031241	0.6879418443031241	0.6879418443031241	0.6879418443031241	0.6879418443031241	0.6879418443031241	0.6879418443031241
0.5383776947423625	0.45988870930470815	0.7585104593518723	0.41807663343016555	0.597807077940847	0.5776832171023764	0.5729689797935926	0.5596304096202187	0.6862234096705565	0.5962504505231329	0.8089928990167331	0.6494787966171802	0.6297270232714144	0.7315720018221306	0.5935590610994894	0.66256553146081	0.66256553146081	0.66256553146081	0.66256553146081	0.66256553146081	0.66256553146081	0.66256553146081	0.66256553146081	0.66256553146081	0.66256553146081	0.66256553146081	0.66256553146081	0.66256553146081	0.66256553146081	0.66256553146081	0.66256553146081	0.66256553146081	0.66256553146081	0.66256553146081	0.66256553146081	0.66256553146081	0.66256553146081	0.66256553146081	0.66256553146081	0.66256553146081	0.66256553146081	0.66256553146081	0.66256553146081	0.66256553146081	0.66256553146081	0.66256553146081	0.66256553146081	0.66256553146081	0.66256553146081	0.66256553146081
0.4331636919553145	0.1752308221591174	0.34534572803998204	0.5156330721469137	0.5776955431617798	0.3974097117535791	0.4101924540376892	0.46840366431211056	0.3259936222756654	0.5098480363999605	0.5529452216939462	0.6075501313889006	0.5596918510638692	0.4305977469301897	0.5135214711581096	0.5642017839987575	0.7271939472945155	0.5925317367374513	0.5736472619827522	0.5575397971569455	0.5354027218229345	0.6287543392745523	0.5955031225822874	0.5218480395441789	0.7934503029537533	0.523450625459805	0.6448075079711036	0.8445781075558244	0.744692807763464	0.744692807763464	0.744692807763464	0.744692807763464	0.744692807763464	0.744692807763464	0.744692807763464	0.744692807763464	0.744692807763464	0.744692807763464	0.744692807763464	0.744692807763464	0.744692807763464	0.744692807763464	0.744692807763464	0.744692807763464	0.744692807763464	0.744692807763464	0.744692807763464	0.744692807763464	0.744692807763464	0.744692807763464
0.482585706560326	0.4843674240804274	0.40321260008782234	0.7249055422713938	0.6491293782712132	0.5866021991644838	0.6417033195325965	0.5351045583181985	0.4589838698624787	0.5523896561213961	0.665110243794546	0.48377142981039334	0.6818613655166635	0.6010983763982927	0.702742628850376	0.5920051609358792	0.4959921608539798	0.6517387652619103	0.6908203360229515	0.6512094135474708	0.6498288159675251	0.6797211459703412	0.648007649215567	0.663864397592954	0.663864397592954	0.663864397592954	0.663864397592954	0.663864397592954	0.663864397592954	0.663864397592954	0.663864397592954	0.663864397592954	0.663864397592954	0.663864397592954	0.663864397592954	0.663864397592954	0.663864397592954	0.663864397592954	0.663864397592954	0.663864397592954	0.663864397592954	0.663864397592954	0.663864397592954	0.663864397592954	0.663864397592954	0.663864397592954	0.663864397592954	0.663864397592954	0.663864397592954	0.663864397592954
0.6948408805840777	0.5125733849135038	0.6877560337786492	0.7048095935776407	0.641906555410591	0.5452177419057793	0.731423075379	0.8859360151890391	0.6092879540804328	0.8833502622605163	0.6732348580641652	0.704448309831613	0.5603159105151775	0.6000951122077061	0.6266028458895592	0.6943668612751694	0.7312220217416842	0.7410766266235389	0.7355226704845264	0.7735883807476683	0.6185882222954543	0.6960883015215613	0.6960883015215613	0.6960883015215613	0.6960883015215613	0.6960883015215613	0.6960883015215613	0.6960883015215613	0.6960883015215613	0.6960883015215613	0.6960883015215613	0.6960883015215613	0.6960883015215613	0.6960883015215613	0.6960883015215613	0.6960883015215613	0.6960883015215613	0.6960883015215613	0.6960883015215613	0.6960883015215613	0.6960883015215613	0.6960883015215613	0.6960883015215613	0.6960883015215613	0.6960883015215613	0.6960883015215613	0.6960883015215613	0.6960883015215613	0.6960883015215613	0.6960883015215613
0.44150529672717337	0.4738521196034702	0.7776210096655889	0.5463216938636396	0.5760405441708147	0.48117447725367263	0.50889089881902	0.5478124269895754	0.5244166244364473	0.45978756653008607	0.5928542696151082	0.6736656228996631	0.7332770356234223	0.5832724079275311	0.6090017747980593	0.6419637122456573	0.5269305683863414	0.7428604536077099	0.6348955109970257	0.6348955109970257	0.6348955109970257	0.6348955109970257	0.6348955109970257	0.6348955109970257	0.6348955109970257	0.6348955109970257	0.6348955109970257	0.6348955109970257	0.6348955109970257	0.6348955109970257	0.6348955109970257	0.6348955109970257	0.6348955109970257	0.6348955109970257	0.6348955109970257	0.6348955109970257	0.6348955109970257	0.6348955109970257	0.6348955109970257	0.6348955109970257	0.6348955109970257	0.6348955109970257	0.6348955109970257	0.6348955109970257	0.6348955109970257	0.6348955109970257	0.6348955109970257	0.6348955109970257	0.6348955109970257	0.6348955109970257
0.5231323954763317	0.6115032126037238	0.716886758703744	0.5495015011733417	0.6340037118437695	0.6984909034380101	0.7179987213172555	0.7764521412774085	0.6604287849794146	0.6597740622018198	0.7087440426706143	0.6317234385137339	0.5992602261227573	0.6887030438968064	0.6992489532282923	0.8829102509056761	0.8040363533181816	0.6426958670613113	0.8061344634158951	0.7831406369270145	0.7946375501714548	0.7946375501714548	0.7946375501714548	0.7946375501714548	0.7946375501714548	0.7946375501714548	0.7946375501714548	0.7946375501714548	0.7946375501714548	0.7946375501714548	0.7946375501714548	0.7946375501714548	0.7946375501714548	0.7946375501714548	0.7946375501714548	0.7946375501714548	0.7946375501714548	0.7946375501714548	0.7946375501714548	0.7946375501714548	0.7946375501714548	0.7946375501714548	0.7946375501714548	0.7946375501714548	0.7946375501714548	0.7946375501714548	0.7946375501714548	0.7946375501714548	0.7946375501714548	0.7946375501714548
0.19147102227077958	0.4990784519491348	0.2678939879397693	0.4737686349299589	0.3556097705698161	0.5446863932494437	0.9965074510721906	0.7075438395399285	0.37953075020469357	0.841339167778205	0.8658814596703712	0.8546107304333486	0.5842113696794508	1.1455385185409404	0.8671363724184565	0.6229349621978377	0.6639948084263189	0.5861476877687972	0.9678292589126649	0.8481681685638186	0.7987160749650295	1.0336898120620912	0.8071953276626652	1.0013516988411117	0.7955887641525199	0.814651526105782	1.3565500255651428	1.1348267620181511	0.7141264964806656	0.8398733360569008	1.4363717588690859	0.8957102972599618	0.983954847068867	0.9725716498021953	1.2768504466172785	0.7284188443851419	0.7695435645121615	0.981766790459048	0.7118733396441131	1.433495728891145	1.0616699367027367	1.247582832796941	1.247582832796941	1.247582832796941	1.247582832796941	1.247582832796941	1.247582832796941	1.247582832796941	1.247582832796941	1.247582832796941
0.0035472352081064515	0.08726370312331219	0.03734022072394264	0.22364017322321084	0.1864184483589023	0.05596370551229034	0.2580152253394128	0.09331271712228113	0.3184224997989844	0.20306835989882693	0.3005876550508516	0.04029677936948868	0.4451128394851709	0.5029079512036265	0.4615898027867375	0.672736773881658	0.7705625757774023	0.40093846988786885	0.5091292411453736	0.5675607697558996	0.9466067628069228	1.2043936091507779	0.4278249057214353	0.8428102557623877	0.7973684505216032	0.8427798054137478	0.6139370144528901	0.4537665664562019	0.4022274568494043	0.29431425262543776	0.9071245374568558	0.07009201280186114	0.24486295003818281	0.5707566034492292	1.0473371794951989	0.6358389604398024	0.6112953141778695	0.924552290974055	0.6248333878164505	0.35942821837616806	0.35423490195966584	0.33933938622284254	0.5006131539334466	0.4128581269203876	0.31398772173775125	0.2237586689046826	0.26887319532121695	0.26887319532121695	0.26887319532121695	0.26887319532121695
0.5827573653248848	0.6255833470652066	0.7635254137770555	0.7315386343654807	0.7042019116982035	0.69999423708049	0.6989863160247856	0.8123545154709835	0.8101489421070963	0.8866281556183019	0.7767697771325153	0.5915881444061912	0.48206883294795133	0.5985332860211472	0.8422968483750474	0.8158675996215498	0.9936908719104038	0.8155223913084839	0.8561411801389373	0.7964627853353977	0.8478132036814939	0.8618979238888712	0.9220399337650317	0.7804702721574299	1.0824650344138829	0.9700565137888294	1.0271008230350709	1.0388821020597705	0.9864721483207632	0.9942492073963889	1.124585769534238	1.163751756976621	0.9253928315011186	0.8280001340520857	1.022015005621793	1.1947622827506539	0.8449376968945369	0.9788991891102868	1.0159806102170537	0.848930064887433	0.9798505283917539	0.9143902966395934	0.9143902966395934	0.9143902966395934	0.9143902966395934	0.9143902966395934	0.9143902966395934	0.9143902966395934	0.9143902966395934	0.9143902966395934
0.33375477803455195	0.3498255464742846	0.46521113056623575	0.3990288884346598	0.4258794542095981	0.4781369507825168	0.5965674557331011	0.4826592806569549	0.49263322238224283	0.3612657136951463	0.38342584797567797	0.40563688983777557	0.5056863388273861	0.4719183812315592	0.5977870137441144	0.5012808118212367	0.5463271614722248	0.7158522792972327	0.3278385490732293	0.5425637029253859	0.43398750348775894	0.39738468012032563	0.5763160332612532	0.41464930990424403	0.49261380027209883	0.6456235685413092	0.45007979868929826	0.7055174820301745	0.6908617279994682	0.6523443961017644	0.8174161650128267	0.6289444655075181	0.6727276575293556	0.8234642296646433	0.8208163410684862	0.8012149801366074	0.6542421729415967	0.8537719904569677	0.8749512082643196	0.8625356359849412	0.8963106977912404	1.1442200256131367	0.7720458182269319	0.9367372588534426	0.7627953474478603	0.7680667928866926	0.7654310701672764	0.7654310701672764	0.7654310701672764	0.7654310701672764
0.5117697844831085	0.5852822624600944	0.6068972552049381	0.5958854917208272	1.113506515892833	0.6152479636340407	0.5643154968776561	0.764604153266758	1.2267575319221755	0.7596665701507423	0.7080933895327377	0.6138850996277061	0.6038975534133906	0.7799980967973246	0.8784249135222949	0.9669383316551652	0.5749254336921557	1.4936364599160359	0.8744812310219617	0.6633700900219547	1.1203844762146313	0.818070552185665	0.8432883115706035	1.1915243252401349	0.8750743254180228	0.78974484128978	0.8207328636521615	1.0987645505957204	1.2617047212592807	0.961219096267872	0.648570750650072	0.9156934023135872	0.9450662798729699	1.0659147286497324	1.0454456918770314	1.0854807884606452	1.1644097118575858	1.2367606382782033	1.4812473832658688	0.9387404925057554	1.4869576520755312	1.0999495554263894	0.8847223922294584	0.9923359738279238	0.9923359738279238	0.9923359738279238	0.9923359738279238	0.9923359738279238	0.9923359738279238	0.9923359738279238
0.8338731984047828	0.856464354562631	0.5820055372025642	0.572693761368596	0.8679319118811288	0.6607251072376726	1.0737574962426444	0.673753599452519	0.7172306421221016	0.6802300516450868	0.415715129962002	0.4845496416239773	0.45013238579298964	0.45013238579298964	0.45013238579298964	0.45013238579298964	0.45013238579298964	0.45013238579298964	0.45013238579298964	0.45013238579298964	0.45013238579298964	0.45013238579298964	0.45013238579298964	0.45013238579298964	0.45013238579298964	0.45013238579298964	0.45013238579298964	0.45013238579298964	0.45013238579298964	0.45013238579298964	0.45013238579298964	0.45013238579298964	0.45013238579298964	0.45013238579298964	0.45013238579298964	0.45013238579298964	0.45013238579298964	0.45013238579298964	0.45013238579298964	0.45013238579298964	0.45013238579298964	0.45013238579298964	0.45013238579298964	0.45013238579298964	0.45013238579298964	0.45013238579298964	0.45013238579298964	0.45013238579298964	0.45013238579298964	0.45013238579298964
0.7200658937736967	0.8873050080440115	0.9401852663616767	0.8907300020585959	0.9034547331106407	0.8613381306072718	0.8563818538484829	0.8730610942875362	0.6930179544011865	0.8405537732042022	0.8077588447265178	0.7806796536473902	0.8359740139998378	0.7033400801296621	1.1402822133660062	0.72695889284861	0.8038247519607363	0.6887594806264927	0.6857291661790501	0.6434585905191801	0.8345856407562754	0.720994494874611	0.8536009258585678	0.4188183301048828	0.7051324971955879	0.6395091685377771	0.8019291198728566	0.7319390602955946	0.8733136672292227	0.5308483660960008	0.7414476734811374	0.6752308990489226	0.7024260020714007	0.5230396937956386	0.9988597062349014	0.7735354187409684	0.6216364900078051	0.638319657681161	0.5158755729528189	0.819587498312784	0.7309633228850984	0.7752754105989412	0.7752754105989412	0.7752754105989412	0.7752754105989412	0.7752754105989412	0.7752754105989412	0.7752754105989412	0.7752754105989412	0.7752754105989412
0.6513085466633621	0.7320030117891692	0.6523138924111529	0.7146558369691414	0.794844211968402	0.869759837461965	0.7393281735864907	0.7098113464751062	0.7511072293083717	0.8307322577148392	0.7075593924600417	0.8341643894875539	0.8784255201361099	0.7362573230361293	0.7792781621055375	0.8416027653145334	0.7643067813752407	0.8643127601583948	0.8881319238040202	0.8357702798113593	0.7066282661692735	0.9433172341056812	0.7153752880642775	0.696843046915953	0.7289359924391402	0.8073790832140743	0.9770137051098716	0.7574513825919096	0.7307617466305761	0.7080404908598517	0.8029988138140434	0.7267522883331707	0.7776352329029914	0.8936598451365414	0.7801179024943455	0.9310248058317215	0.915948420186196	0.7591697794640144	0.874856795260732	0.879181564534284	0.8404221390129858	0.8406692402603866	0.7145178724911816	0.7099487417872753	0.7233035922086374	0.7166261669979563	0.7166261669979563	0.7166261669979563	0.7166261669979563	0.7166261669979563
0.0	0.0	0.06058051433854359	0.2576746905386744	0.0	0.0	0.10718629939386966	0.010182452263673385	0.010182452263673385	0.10718629939386966	0.0005941596134279853	0.26785714280234785	0.0	0.0	0.0	0.0	0.0	0.059986354725115605	0.0	0.41410820150634664	0.0	0.0005941596134279853	0.0	0.2582688501521024	0.0	0.0005941596134279853	0.0	0.26785714280234785	0.0	0.0	0.37504344219621744	0.5727317803111693	0.0	0.37872408374938377	0.30618536988177897	1.2046579778443578	0.4458918751235666	0.13532679967229094	0.03772879292866668	0.7130946265072802	0.16067084340847815	0.497985492676029	0.0	0.3576795537948976	0.33174135044528236	0.34471045212008994	0.34471045212008994	0.34471045212008994	0.34471045212008994	0.34471045212008994
0.7018614298462933	0.428605229098285	0.6123590596173485	0.5723855009825003	0.6075963688644764	0.5662942007602669	0.6694764331343652	0.49905558501132147	0.8332286746065807	1.148220468002168	0.7759634731189777	0.699209087724025	0.4998347683769719	0.8148972319723485	0.874476629616223	0.5246632546088484	0.6651001783416981	1.1222136229846125	0.9590230266170925	0.6712898852125707	0.7506856889534167	1.0870122195350285	0.9929772147446846	0.9956874486908475	1.0115692010888762	0.8814396015470907	0.6826957035526521	0.99589414000413	0.6686381070723169	0.9161844159361706	0.9365167306356703	1.1729890605316196	0.46581469692716154	0.9681448326780441	0.8469192488892461	0.8731677394180147	0.5958624210231278	0.8383916496999396	1.0596001928594954	0.9219722397532994	0.8470442881052967	0.8605653270366524	0.765642777526921	0.8131040522817867	0.8131040522817867	0.8131040522817867	0.8131040522817867	0.8131040522817867	0.8131040522817867	0.8131040522817867
0.7082131373231424	0.7584782575402294	0.6871059591186282	0.7181630589404575	0.8958173694117924	0.8181508888510169	0.7709787996501204	0.8944566638325551	0.6069761133737979	0.6729052662347822	0.741017122417483	0.9159412573160219	0.9952084884730766	0.6975744033550404	0.8172113860530572	0.7481139037953507	0.8885807549944944	0.7198879511224239	1.0372846536099247	0.9326598140732467	0.7294523441171052	0.8402606874507486	0.7490235495647919	0.6465127871754142	0.9158274407602571	0.7549720233013548	0.6724179637660654	0.636639171424614	0.7512010044225035	0.72661931624488	0.6391927169602921	0.5896455045504798	0.7379033271221521	0.6338653972284267	0.6670148275456314	0.5189869165191354	0.9723519818046248	0.9044710196589898	0.769394886840593	0.8478680513303737	0.8086314690854833	0.8086314690854833	0.8086314690854833	0.8086314690854833	0.8086314690854833	0.8086314690854833	0.8086314690854833	0.8086314690854833	0.8086314690854833	0.8086314690854833
0.5493774993043745	0.6422907764273204	0.6113232960873327	0.499527076068461	0.5616536382934256	0.7314490582876899	0.810835644922737	0.8502204872416661	0.6929363088166264	0.7280332986553312	1.0539131468976422	0.8370174739441697	0.7989162833682271	0.6742028262701596	0.9333809527093149	0.6242434723304008	0.9560662110192405	0.8053589961407084	0.8770581478575908	0.9352669795500296	1.090262439235459	0.9257387320886102	0.7977426096642728	0.7794940884146921	1.2630817984190326	1.198383341977197	0.8618379124503558	0.9816177608276037	1.0767946994078257	0.934251673738896	0.9391306781344699	0.8312088873804664	0.7737867927852746	0.8922406055242169	0.906395505042102	0.9489028388303191	1.0152565340660402	0.9973672662234663	1.1744338941257995	0.9229346119651457	1.1561667028014435	1.0395506573832947	1.0395506573832947	1.0395506573832947	1.0395506573832947	1.0395506573832947	1.0395506573832947	1.0395506573832947	1.0395506573832947	1.0395506573832947
0.32715882315458894	0.3918046209099214	0.31472168186443583	0.5232238974472718	0.5363999078142878	0.4901921428695931	0.44647685049868785	0.48196115494697256	0.6099152518593857	0.5362253422046042	0.5025710753411045	0.7845833472219508	0.6594937464757349	0.789195116430417	0.7092619454091545	0.7642383430693263	0.7937013057372843	0.6324745986729404	0.7624637915207555	0.6407426806206749	0.8450371282664467	0.8480976661002799	0.8750480499418765	0.9008949289142978	0.7566345443992375	0.7976449843622508	0.8962563245426369	0.9861187147586804	1.0897034074519114	0.9917495030637082	0.802330432505946	1.0194761497184872	1.0203086472895897	1.0346020616966953	1.0419908216098335	0.974360191645722	0.8459712282724309	0.967859500269665	0.9438365608368375	0.8686342774463878	1.049663424353281	0.9527738466341037	0.7505276477488425	0.8017453337865248	0.939952824557346	0.9562962393086424	0.8163140328434726	0.7734594200645188	0.9234607281299702	0.8420126979025468
0.1819117387747069	0.23593811183282673	0.6279869829399111	0.023375201660968726	0.4078446229635477	0.6498767390771748	0.3532930889295906	0.22979581533872173	0.647718190302754	0.4078446229635477	0.5849316848297291	0.023375201660968726	0.7032781051558978	0.05090306388274395	0.3240905418031156	0.7408326084645283	0.3015757786864553	0.5787003692659689	0.34026395523716296	0.27649510774702957	0.03251999076064628	0.49385500299538276	0.22780170355233598	0.9036892549485483	0.3532930889295906	0.721152512015315	0.14435723546607654	0.2328148026574508	0.5594250600994147	0.5822235469942914	0.43172401503410973	0.15049953196018157	0.12347586014799972	0.4490942314839334	0.5715452160995897	0.7978614736942407	0.34263696501025154	0.3575451526173313	0.390830654648439	0.36162363166887673	0.7556880280052161	0.23593811183282673	0.567057277970312	0.6621399186225156	0.15971684541635783	0.5430525934768594	0.5145434761409724	0.13634164375538912	0.5350155883233029	0.10823706676752173
1.2215822015325233	0.7582893538631511	0.828907951344552	0.7450473840062235	0.7890647686337389	0.8136802148552368	0.9396435624465821	0.6639115130212991	0.8660462718769839	0.8184779617729081	1.048297600099831	0.9858971497512116	0.9431954485612496	0.9227172391898247	1.0549783007574067	0.7494851449774601	0.852602843626839	0.8382905580956886	0.8082821465806026	0.7713808855949219	1.14220706048343	1.1125760186439344	0.648849572613535	0.7276605247975811	0.8423882913106145	0.9965801513828062	1.4393494266483484	1.0971505382142897	0.8585142913349763	0.7440130714231404	1.0139483750724403	0.9399441389063838	0.5886775260512428	1.0644787426744577	0.6854546496089933	1.272177947972946	1.0619644876221577	0.9408670929769698	0.7141584637184775	1.0344415425229452	1.1862074243545804	1.051590816449002	0.7140072298508392	0.9197911233718725	0.9256975061239958	0.7498173163716891	1.0612144840140671	1.107865676998479	1.0863123902934406	1.12591156308158
0.6535671634549184	0.7755432689446196	0.6588640786656161	0.7144710890950104	0.8499412936986526	0.6102480917280977	0.7107261718424118	0.6858101799061456	0.8197250560756945	0.681669723343345	0.7025713168175106	0.8715856645023687	0.863738370114397	0.8243851664084588	0.832983688496451	0.6559199483246558	0.7998173085842076	0.7236010303129304	0.7481488186564774	0.8744195049496869	0.736925682219248	0.8923278479614016	0.8472669942001662	0.9492094612102553	0.8650972717341973	0.9014175497982564	0.8310805904010493	0.8197821433128106	0.957255273758735	0.919079811098211	0.9661965763636773	0.8748355417239762	0.8623858769681229	0.7854818576332446	0.8581383894560444	0.947897495236924	0.8334989459363449	0.891580469738365	0.9344882269062232	0.6831557376013677	0.7959275423764586	0.9755488633936996	1.0656685351823558	0.8386183665982179	0.8672172849681905	1.1036592199840998	1.012913879054884	1.0415515990660467	0.8621735555239582	0.9530751240778679
0.7753257377569546	0.8155885342478572	0.635853429161689	0.9444003866983364	0.7699875783251616	0.7255080318825948	0.7555811914232076	0.741613796795251	0.8418449084009343	0.7157212036888103	0.8363882411166772	0.8943067843245422	0.8312572671603885	0.6153923392087715	0.8503872517525478	0.7109847438034841	0.8577619084646452	0.9209875119713457	0.8580121558790904	0.9923595001354872	0.9833222336533226	0.9935710085557476	0.9527301819411189	0.7884634451047973	0.9258883569693593	0.9094389344747158	0.9768922260711919	0.9766156967672235	1.098211221410896	0.9078932283081346	1.0333887224185634	0.8507081321109831	0.5177343065104955	1.0337461310558744	1.007242881997276	1.0405775856671802	0.9838034280552326	0.8930587419268705	1.2376409975858023	1.0069119420100774	1.03669836706045	1.3012702718192475	1.1531547810853446	1.1158165912730218	1.008863839214186	0.9387538040842873	1.2764019222899725	0.9550590493849658	0.9069916973011054	1.0252575479085944
0.6266537164211283	0.7575382308603493	0.7811875198773643	0.6965958781087811	0.6615495636586803	0.7485093704893557	0.8348406414549405	0.8466715591483123	0.9999804320181642	0.7779019431202915	0.8593525892337984	0.7427725593628741	0.9926378556161267	0.7985434105708733	0.7672987283518827	0.8280088464279163	0.8935239949697711	0.885593456572577	0.9485534151184831	0.9574223003139122	0.9360358903186867	1.0281998398584244	0.8240739038871264	0.8342706701682842	0.9299337297816879	0.8022626030674228	0.7650126196815716	0.7041245545801488	0.8602253331912793	0.7614931366393695	1.0181422356754406	0.8174091196665434	0.8013911883687925	0.9016198553424781	0.9697380515115549	1.1705561577519763	1.120075429506544	0.9050033227760887	0.9393612821544632	1.0521618249227727	0.9960162710591284	1.1551200509007886	0.9586191793772081	1.0568696151389982	1.0568696151389982	1.0568696151389982	1.0568696151389982	1.0568696151389982	1.0568696151389982	1.0568696151389982
1.0575095994287569	0.945741977446267	0.7311135474642603	0.7073796655909141	0.9201892929604111	0.8592000101707289	0.6314264220638456	0.6301262269480485	0.8841885852121091	0.7536233766607806	0.8797217208645407	0.8166725487626606	0.8166725487626606	0.8166725487626606	0.8166725487626606	0.8166725487626606	0.8166725487626606	0.8166725487626606	0.8166725487626606	0.8166725487626606	0.8166725487626606	0.8166725487626606	0.8166725487626606	0.8166725487626606	0.8166725487626606	0.8166725487626606	0.8166725487626606	0.8166725487626606	0.8166725487626606	0.8166725487626606	0.8166725487626606	0.8166725487626606	0.8166725487626606	0.8166725487626606	0.8166725487626606	0.8166725487626606	0.8166725487626606	0.8166725487626606	0.8166725487626606	0.8166725487626606	0.8166725487626606	0.8166725487626606	0.8166725487626606	0.8166725487626606	0.8166725487626606	0.8166725487626606	0.8166725487626606	0.8166725487626606	0.8166725487626606	0.8166725487626606
0.7247214513922597	0.7339119672996408	0.6711314535472973	0.896982307606296	0.9212673552995972	0.770131230556189	0.8456992929278931	0.8456992929278931	0.8456992929278931	0.8456992929278931	0.8456992929278931	0.8456992929278931	0.8456992929278931	0.8456992929278931	0.8456992929278931	0.8456992929278931	0.8456992929278931	0.8456992929278931	0.8456992929278931	0.8456992929278931	0.8456992929278931	0.8456992929278931	0.8456992929278931	0.8456992929278931	0.8456992929278931	0.8456992929278931	0.8456992929278931	0.8456992929278931	0.8456992929278931	0.8456992929278931	0.8456992929278931	0.8456992929278931	0.8456992929278931	0.8456992929278931	0.8456992929278931	0.8456992929278931	0.8456992929278931	0.8456992929278931	0.8456992929278931	0.8456992929278931	0.8456992929278931	0.8456992929278931	0.8456992929278931	0.8456992929278931	0.8456992929278931	0.8456992929278931	0.8456992929278931	0.8456992929278931	0.8456992929278931	0.8456992929278931
0.3173913075091736	0.3622746060362882	0.129246118371717	0.11535926887036675	0.5482600674737426	0.34414944785550283	0.2690949168818304	0.1897302395612916	0.4145388191678253	0.19933595787936892	0.24644466604221313	0.15516430720198313	0.4181780642379193	0.059468268961143524	0.08575062465006097	0.1845943331058005	0.7362039131015673	0.2870208917912983	0.14414616106569125	0.19085319793766048	0.1719359750345623	0.9223507146014586	0.6570224507862651	0.4186588733948853	0.8056104554326957	0.9391432847475087	0.8271998706142074	0.40293707867592976	0.7522582628724305	0.5093712673689358	0.5444584354594649	0.3794264713862563	0.6168118342748319	0.5234009053012677	0.7559405935525862	0.4404758984062033	0.5982082459793948	0.5982082459793948	0.5982082459793948	0.5982082459793948	0.5982082459793948	0.5982082459793948	0.5982082459793948	0.5982082459793948	0.5982082459793948	0.5982082459793948	0.5982082459793948	0.5982082459793948	0.5982082459793948	0.5982082459793948
0.8932415895173296	0.7286433794103568	0.7793722444752696	0.8103459647361977	0.7234386464725534	0.8515747266794477	0.7339720871720103	0.6094230500082513	0.7254478688798597	0.6673328571620566	0.8977502108729533	0.6753100799604413	0.645554758683552	0.6431746503780407	0.6330159786582084	0.7720404021610509	0.6569764297691209	0.6835529104985614	0.6941411128046835	0.6413711765173365	0.8151680222351909	0.6924104779873312	0.7090790496357285	0.8244024797938752	0.5961018331237641	0.6811299584543185	0.6323628958602697	0.656746427157294	0.656746427157294	0.656746427157294	0.656746427157294	0.656746427157294	0.656746427157294	0.656746427157294	0.656746427157294	0.656746427157294	0.656746427157294	0.656746427157294	0.656746427157294	0.656746427157294	0.656746427157294	0.656746427157294	0.656746427157294	0.656746427157294	0.656746427157294	0.656746427157294	0.656746427157294	0.656746427157294	0.656746427157294	0.656746427157294
0.8852090267792074	0.8406439610091824	0.6704036505156521	0.742530916896953	0.48915299684088925	0.7221618658205169	0.7127016279127285	0.6737469581722684	0.7167596040689458	0.590842708191696	0.42006593535983444	0.9095996185103042	0.7408698441308764	0.5156080601963026	0.6445427293423731	0.5668117082408362	0.5655471008035731	0.40499496775485055	0.667969483983447	0.6878603465319318	0.6779149152576894	0.6779149152576894	0.6779149152576894	0.6779149152576894	0.6779149152576894	0.6779149152576894	0.6779149152576894	0.6779149152576894	0.6779149152576894	0.6779149152576894	0.6779149152576894	0.6779149152576894	0.6779149152576894	0.6779149152576894	0.6779149152576894	0.6779149152576894	0.6779149152576894	0.6779149152576894	0.6779149152576894	0.6779149152576894	0.6779149152576894	0.6779149152576894	0.6779149152576894	0.6779149152576894	0.6779149152576894	0.6779149152576894	0.6779149152576894	0.6779149152576894	0.6779149152576894	0.6779149152576894
0.8681488712645257	0.74788055846515	0.5799536863341341	0.5809261610187303	0.6584141473898981	0.6595120289912602	0.615408165007875	0.5648705835218474	0.6940733545775576	0.5685887070059695	0.5498672316997931	0.5263942245434038	0.6936345204591715	0.5620906700179948	0.5670131589781441	0.5960616413999941	0.5658159238345293	0.6542331819405662	0.5248383525781777	0.6441224876285663	0.4739575745605349	0.5813245435830412	0.5194683344297363	0.7015536966213847	0.535386309014753	0.6695926913785752	0.6493496740214553	0.7258386721387692	0.5948238585291925	0.5763432855415836	0.57328752819643	0.6441061944952694	0.6261912154367694	0.7765920672821623	0.6053558165853477	0.5711896983219007	0.5936638855516051	0.5824267919367528	0.5824267919367528	0.5824267919367528	0.5824267919367528	0.5824267919367528	0.5824267919367528	0.5824267919367528	0.5824267919367528	0.5824267919367528	0.5824267919367528	0.5824267919367528	0.5824267919367528	0.5824267919367528
0.579000727836541	0.674305681799547	0.6763096551632439	0.7283189933972718	0.5926529848727947	0.5738475372149553	0.6167661666247798	0.5699378917430792	0.44503357018701656	0.8190406157801133	0.5487057973734268	0.6863766366739307	0.4334432924393959	0.5669719809972126	0.6105152287002181	0.6954711763430099	0.6076607081220919	0.6232797714576899	0.6185076300600999	0.7430840580451729	0.5758233979850813	0.45808906822145185	0.4707322243803351	0.6677093458737289	0.5597182720626186	0.6377280586262016	0.6817447717045972	0.5515161951459698	0.45551726716846036	0.5602976109211423	0.45992819981723865	0.5710144128906474	0.515471306353943	0.515471306353943	0.515471306353943	0.515471306353943	0.515471306353943	0.515471306353943	0.515471306353943	0.515471306353943	0.515471306353943	0.515471306353943	0.515471306353943	0.515471306353943	0.515471306353943	0.515471306353943	0.515471306353943	0.515471306353943	0.515471306353943	0.515471306353943
0.9076856942821058	0.6722701733688009	0.955933523785518	0.4510945612577835	0.8660301130089836	0.9758948219299743	1.191188923179003	0.8228483005379892	1.125519945384628	0.8169921631018184	0.9295975763318937	1.060566491567606	0.7434650363440801	0.9714945735646949	1.230263086011236	1.0150067761531	1.2046689246869668	1.0031004673197637	1.4541668478388896	1.2138587780079175	1.2743358379928844	1.1058876870741243	1.1397647999579066	0.9803608420832641	1.1266135419389363	0.9130657910993006	1.3880650289678758	1.1787910910402524	1.3765236909921659	1.1777458462529264	1.0473456813867656	1.1948069845214553	1.173118586103971	1.2821171165556158	1.2276178513297933	1.2276178513297933	1.2276178513297933	1.2276178513297933	1.2276178513297933	1.2276178513297933	1.2276178513297933	1.2276178513297933	1.2276178513297933	1.2276178513297933	1.2276178513297933	1.2276178513297933	1.2276178513297933	1.2276178513297933	1.2276178513297933	1.2276178513297933
0.5442384204353062	0.5835929553657344	0.4464246875130811	0.541765753809379	0.8304938117739245	0.5115063667429113	0.42180496200365164	0.6491172792927756	0.4331402743622865	0.6180359608006196	0.40798380724575606	0.514968406896766	0.4561530292015148	0.6754284316607176	0.5283759261946558	0.4991834369649266	0.514880866068612	0.5727689774954855	0.7179845065600549	0.7844852901889471	0.7344594882204001	0.5539560430048123	0.6442077656126062	0.6442077656126062	0.6442077656126062	0.6442077656126062	0.6442077656126062	0.6442077656126062	0.6442077656126062	0.6442077656126062	0.6442077656126062	0.6442077656126062	0.6442077656126062	0.6442077656126062	0.6442077656126062	0.6442077656126062	0.6442077656126062	0.6442077656126062	0.6442077656126062	0.6442077656126062	0.6442077656126062	0.6442077656126062	0.6442077656126062	0.6442077656126062	0.6442077656126062	0.6442077656126062	0.6442077656126062	0.6442077656126062	0.6442077656126062	0.6442077656126062
0.7092534731284341	0.3564993898417573	0.36950947318640603	0.2635265412512608	0.2742621513756162	0.28543133388169123	0.33547167946955353	0.44623305567147786	0.6648948466551224	0.6452794075453069	0.3980411515380975	0.24910134192692565	0.45408090546648716	0.6557566843618129	0.3461387221558672	0.6683308161210817	0.5220395871138614	0.7579382915108552	0.4205666058159377	0.6185728518704531	0.7045123493918588	0.8298138934309179	1.171578872968929	1.0570968730100645	0.7619310544609582	0.7173532335729982	1.0767874890969047	1.0786340810581572	1.0878612697067598	0.9575624274328404	1.1306724834687067	1.374769801888823	0.8232642967760748	1.1117759565421288	0.8837387769990458	0.9942920468584386	0.6232212773242501	1.0269739968543383	1.0798512008213836	0.5834212191644916	0.8859741057653946	0.7346976624649431	0.7346976624649431	0.7346976624649431	0.7346976624649431	0.7346976624649431	0.7346976624649431	0.7346976624649431	0.7346976624649431	0.7346976624649431
0.7270593299281928	0.7052309179716745	0.6148475724792598	0.717508621225059	0.610637196289275	0.6302540049909304	0.653156156969227	0.5216315735507936	0.6017277541608367	0.6883559626497994	0.5539821353408112	0.7211551498213035	0.6680571245353368	0.8309020471484639	0.7587229587297981	1.0082605744412656	0.8756243470247105	0.8335230888704308	0.6961353765819486	0.8442406027687932	0.9699130584482655	0.8244075419042179	0.870027562430869	0.9131390236795857	1.0673170866959958	0.9902280551877908	0.9902280551877908	0.9902280551877908	0.9902280551877908	0.9902280551877908	0.9902280551877908	0.9902280551877908	0.9902280551877908	0.9902280551877908	0.9902280551877908	0.9902280551877908	0.9902280551877908	0.9902280551877908	0.9902280551877908	0.9902280551877908	0.9902280551877908	0.9902280551877908	0.9902280551877908	0.9902280551877908	0.9902280551877908	0.9902280551877908	0.9902280551877908	0.9902280551877908	0.9902280551877908	0.9902280551877908
0.7867655331422385	0.9241963472071878	0.7975735780991795	1.0587066651817756	0.9366808434777428	0.8462266906229533	1.1490741842131542	0.6557791111519496	0.8641441260739655	0.7210037343094932	1.0612557349549574	0.9676324191185088	0.6912268009747247	1.1438378896448775	0.9302601528938251	1.335488983899109	1.2091456652680908	0.9986625104537737	1.0835605553072374	1.076403968367708	0.8735250876913404	0.7885957450813625	0.7502529428700571	1.0370658677277207	0.802412170769306	1.0125058137525984	1.3378885209442564	1.3688805023448978	1.4546218141755591	1.3956962789721186	1.4251590465738389	1.4251590465738389	1.4251590465738389	1.4251590465738389	1.4251590465738389	1.4251590465738389	1.4251590465738389	1.4251590465738389	1.4251590465738389	1.4251590465738389	1.4251590465738389	1.4251590465738389	1.4251590465738389	1.4251590465738389	1.4251590465738389	1.4251590465738389	1.4251590465738389	1.4251590465738389	1.4251590465738389	1.4251590465738389
0.8335227793686562	0.7983972192558363	0.6153079652320915	0.5946724011899333	0.4295009046717265	0.6148692264478192	0.4523195363745233	0.5946027347865405	0.7509936079553402	0.46635590231078833	0.5466180005817277	0.6216129218016383	0.6156389769622043	0.6695780087817405	0.5941496909812306	0.5929404795741999	0.7189334873214085	0.6604395483288299	0.6896865178251191	0.6896865178251191	0.6896865178251191	0.6896865178251191	0.6896865178251191	0.6896865178251191	0.6896865178251191	0.6896865178251191	0.6896865178251191	0.6896865178251191	0.6896865178251191	0.6896865178251191	0.6896865178251191	0.6896865178251191	0.6896865178251191	0.6896865178251191	0.6896865178251191	0.6896865178251191	0.6896865178251191	0.6896865178251191	0.6896865178251191	0.6896865178251191	0.6896865178251191	0.6896865178251191	0.6896865178251191	0.6896865178251191	0.6896865178251191	0.6896865178251191	0.6896865178251191	0.6896865178251191	0.6896865178251191	0.6896865178251191
0.6618950711591728	0.5621032256754049	0.42782855364647515	0.6789411008678109	0.5926924327882445	0.5430823363248584	0.5382740916853258	0.5271746147269314	0.5865106303419464	0.7233793906021823	0.5863545091067852	0.6278994598774458	0.6514236697133952	0.6238373709380115	0.6226278609427492	0.528642301899182	0.7580413472024037	0.7110808262077856	0.5869681756788593	0.6009821111009734	0.6914726449494369	0.5439845055855486	0.8464433458393137	0.6320083837273417	0.7198575539471632	0.7409042434171031	0.8275207342508121	0.8437051293457395	0.44899199310977317	0.6463485612277563	0.6463485612277563	0.6463485612277563	0.6463485612277563	0.6463485612277563	0.6463485612277563	0.6463485612277563	0.6463485612277563	0.6463485612277563	0.6463485612277563	0.6463485612277563	0.6463485612277563	0.6463485612277563	0.6463485612277563	0.6463485612277563	0.6463485612277563	0.6463485612277563	0.6463485612277563	0.6463485612277563	0.6463485612277563	0.6463485612277563
0.7826284253630756	0.5635117206088816	0.5627665130299824	0.9410719561327472	0.45069457325663054	0.6935465447237732	0.7130969738624483	0.7910952035637351	0.7463716226186777	0.7581573876798847	0.6629307408932251	1.0338012879892524	0.9898052289845447	0.6022797343626779	1.2030280912839875	1.0209482760375432	1.0192395265920775	1.0704197029715854	0.9444781708560158	0.8162979969918648	1.045668062130032	1.03958536649773	1.042626714313881	1.042626714313881	1.042626714313881	1.042626714313881	1.042626714313881	1.042626714313881	1.042626714313881	1.042626714313881	1.042626714313881	1.042626714313881	1.042626714313881	1.042626714313881	1.042626714313881	1.042626714313881	1.042626714313881	1.042626714313881	1.042626714313881	1.042626714313881	1.042626714313881	1.042626714313881	1.042626714313881	1.042626714313881	1.042626714313881	1.042626714313881	1.042626714313881	1.042626714313881	1.042626714313881	1.042626714313881
0.8509623629306655	0.809618061825842	0.6618110586267376	0.757460026940154	0.7204248336604299	0.6038865716420072	0.8070423861567944	0.7390834350514424	0.8176921109895234	0.871512869152371	0.6015116485519181	0.6772222544553069	0.6465204650784434	0.6406312863808089	0.6747301296796567	0.530771114939758	0.7204598734237013	0.7053715633574023	0.8205222775162793	0.5205194051972974	0.5063225402834683	0.6717528266470798	0.6310167858036182	0.5323315601940449	0.5892339031237449	0.6368512027572724	0.6130425529405087	0.6130425529405087	0.6130425529405087	0.6130425529405087	0.6130425529405087	0.6130425529405087	0.6130425529405087	0.6130425529405087	0.6130425529405087	0.6130425529405087	0.6130425529405087	0.6130425529405087	0.6130425529405087	0.6130425529405087	0.6130425529405087	0.6130425529405087	0.6130425529405087	0.6130425529405087	0.6130425529405087	0.6130425529405087	0.6130425529405087	0.6130425529405087	0.6130425529405087	0.6130425529405087
0.6645693996669227	0.626998870729799	0.6212670361399779	0.7934380564458056	0.6750088487765779	0.703956488562483	0.8179193296243391	0.8640640095405802	0.8618894910500484	0.8033962161702316	0.792087113074074	0.8021227554691425	0.807455143456029	1.0714599655337547	0.8063948658207835	1.0676884158218867	0.7128020339420212	0.6938209284742276	0.9816033835066081	0.8575041655363277	0.7825355649398003	0.7839727169370218	0.7860783544739735	0.7483040506111924	0.767191202542583	0.767191202542583	0.767191202542583	0.767191202542583	0.767191202542583	0.767191202542583	0.767191202542583	0.767191202542583	0.767191202542583	0.767191202542583	0.767191202542583	0.767191202542583	0.767191202542583	0.767191202542583	0.767191202542583	0.767191202542583	0.767191202542583	0.767191202542583	0.767191202542583	0.767191202542583	0.767191202542583	0.767191202542583	0.767191202542583	0.767191202542583	0.767191202542583	0.767191202542583
0.7256794949805406	0.775526681054805	0.6415123885724386	0.6749164909765686	0.544770911592734	0.815697836825934	0.6367717461231049	0.7218921940503963	0.8368160065832445	0.8550509327325553	0.7441376540429505	0.852789302307134	0.5801666714890417	0.7230308107284291	0.7326493021109991	0.7112038743171906	0.5741235511382438	0.5825753193043536	0.6075587122655236	0.7271022913605125	0.8224112860383634	0.9098289756133475	0.7546061996608289	0.7309180081400898	0.7427621039004594	0.7427621039004594	0.7427621039004594	0.7427621039004594	0.7427621039004594	0.7427621039004594	0.7427621039004594	0.7427621039004594	0.7427621039004594	0.7427621039004594	0.7427621039004594	0.7427621039004594	0.7427621039004594	0.7427621039004594	0.7427621039004594	0.7427621039004594	0.7427621039004594	0.7427621039004594	0.7427621039004594	0.7427621039004594	0.7427621039004594	0.7427621039004594	0.7427621039004594	0.7427621039004594	0.7427621039004594	0.7427621039004594
0.16808100411008303	0.21303684403385423	0.32161825800281657	0.13545906276287403	0.2724651936877481	0.2195905052452539	0.2845815673705545	0.13986269645579202	0.24303646537048068	0.20585114365589077	0.27019064747172833	0.29060850254570286	0.2368856631774457	0.30889766866434415	0.3079776825429677	0.23564067284047227	0.19229921180833187	0.17304764677094073	0.2874277843655058	0.17339827213141185	0.2511321487266046	0.2701404187175015	0.21188812068397575	0.24101426970073864	0.24101426970073864	0.24101426970073864	0.24101426970073864	0.24101426970073864	0.24101426970073864	0.24101426970073864	0.24101426970073864	0.24101426970073864	0.24101426970073864	0.24101426970073864	0.24101426970073864	0.24101426970073864	0.24101426970073864	0.24101426970073864	0.24101426970073864	0.24101426970073864	0.24101426970073864	0.24101426970073864	0.24101426970073864	0.24101426970073864	0.24101426970073864	0.24101426970073864	0.24101426970073864	0.24101426970073864	0.24101426970073864	0.24101426970073864
0.8717193392576715	0.5778513309562991	0.604305061803388	0.5350913123291033	0.6600890743478569	0.7937381242459177	0.9403498496821545	0.7689186115215457	0.7800708711123228	0.8308812225349473	0.7450731302555845	0.8078506813998659	0.768347429198071	0.6895133210612908	0.7242235332949597	0.6692827991953502	0.7617918345289147	0.5826222036308831	0.5740594495378185	0.654723616444809	0.6257844202494423	0.6966127588819785	0.5570156356054577	0.517406325035331	0.5372109803203944	0.5372109803203944	0.5372109803203944	0.5372109803203944	0.5372109803203944	0.5372109803203944	0.5372109803203944	0.5372109803203944	0.5372109803203944	0.5372109803203944	0.5372109803203944	0.5372109803203944	0.5372109803203944	0.5372109803203944	0.5372109803203944	0.5372109803203944	0.5372109803203944	0.5372109803203944	0.5372109803203944	0.5372109803203944	0.5372109803203944	0.5372109803203944	0.5372109803203944	0.5372109803203944	0.5372109803203944	0.5372109803203944
0.5412269595329994	0.46472474962204974	0.5961376307092372	0.4126728130670313	0.5945761948347974	0.4694329461730752	0.6232968946247137	0.5336146428745011	0.5615530022673006	0.607590502733588	0.6249475436012143	0.6586994789901411	0.663739505574709	0.5720206925920506	0.5489808125750923	0.5605837941561056	0.6004273882087023	0.5978611568661252	0.6624742340715702	0.7524548478453748	0.6359412285049089	0.5751909774993119	0.6946761008626214	0.6840984894557367	0.8230828521548778	0.7720480272674738	0.7769109279133556	0.6237589838743456	0.6611897213861733	0.693958914795199	0.6775743180906862	0.6775743180906862	0.6775743180906862	0.6775743180906862	0.6775743180906862	0.6775743180906862	0.6775743180906862	0.6775743180906862	0.6775743180906862	0.6775743180906862	0.6775743180906862	0.6775743180906862	0.6775743180906862	0.6775743180906862	0.6775743180906862	0.6775743180906862	0.6775743180906862	0.6775743180906862	0.6775743180906862	0.6775743180906862
0.6494160387502721	0.558262181762097	0.6347114102501855	0.6772065125832082	0.708026618030567	0.5693557409272594	0.7514065390564569	0.6360506205233883	0.7321658044362053	0.674320528231401	0.6594000689420948	0.6556597058889746	0.7192008486999942	0.5969985382807448	0.7973882407580735	0.6522045853136025	0.8789345643946302	0.6120247704844282	0.7367341689007697	0.7661835185999561	0.6467718468787276	0.8187068818047095	0.6172387071723289	0.7189259128304211	0.7905909362023267	0.658914069966555	0.7923786953196861	0.8180241711696772	0.7702949290806858	0.7224521658001598	0.5791547371572096	0.6508034514786847	0.6508034514786847	0.6508034514786847	0.6508034514786847	0.6508034514786847	0.6508034514786847	0.6508034514786847	0.6508034514786847	0.6508034514786847	0.6508034514786847	0.6508034514786847	0.6508034514786847	0.6508034514786847	0.6508034514786847	0.6508034514786847	0.6508034514786847	0.6508034514786847	0.6508034514786847	0.6508034514786847
0.36102585112007535	0.47414645398358973	0.37575343063641553	0.5083428009501307	0.560640700247005	0.4945781302089566	0.49293607821675073	0.6090304130233185	0.4971840973853642	0.6782184124217226	0.6271078909655614	0.8591328618614197	0.6929190975433904	0.642096484835553	0.5808969945852949	0.6928551653841033	0.7657049192562043	0.8015826116371767	0.855431518822057	0.7622749518733556	0.8533838189264163	0.7054478098880734	0.8873361790923723	1.02265574251097	0.9212314281659374	0.9744621768346415	0.8737924665109178	0.9317402420451679	0.967502709633177	0.8209086074306321	0.8942056585319045	0.8942056585319045	0.8942056585319045	0.8942056585319045	0.8942056585319045	0.8942056585319045	0.8942056585319045	0.8942056585319045	0.8942056585319045	0.8942056585319045	0.8942056585319045	0.8942056585319045	0.8942056585319045	0.8942056585319045	0.8942056585319045	0.8942056585319045	0.8942056585319045	0.8942056585319045	0.8942056585319045	0.8942056585319045
0.4941474484848932	0.5090037011893201	0.682228380667213	0.5110224040632999	0.7434270631741164	0.704183327771001	0.781559351170582	0.7318982479142337	0.5436804629838308	0.7399487522555293	0.7579892084140463	0.584334794249819	0.6393940299431868	0.7886214427148196	0.7398215573295929	0.8469952373934119	0.900593065414891	0.7298651955288186	1.038090883451073	0.9881067131092313	1.013098798280152	1.013098798280152	1.013098798280152	1.013098798280152	1.013098798280152	1.013098798280152	1.013098798280152	1.013098798280152	1.013098798280152	1.013098798280152	1.013098798280152	1.013098798280152	1.013098798280152	1.013098798280152	1.013098798280152	1.013098798280152	1.013098798280152	1.013098798280152	1.013098798280152	1.013098798280152	1.013098798280152	1.013098798280152	1.013098798280152	1.013098798280152	1.013098798280152	1.013098798280152	1.013098798280152	1.013098798280152	1.013098798280152	1.013098798280152
0.7635406845335349	0.7649535950554851	0.8548802179772061	0.8149728001495716	0.6960662371031413	0.9770994162253471	0.8464393327931623	0.805074597324693	1.021275622380588	0.9428163316092512	0.7845521434458046	0.7845595999518965	0.9539972834825582	1.1366327429082146	0.7016413150923434	0.789457277246637	0.7648632752045654	1.041407982151217	0.9141561159840523	0.9288122433693671	0.954758173754573	0.9271945385922424	0.8397231062396358	0.9375249190086175	0.8841829089959635	0.9537864165959072	0.7820851584750146	0.867935787535461	0.867935787535461	0.867935787535461	0.867935787535461	0.867935787535461	0.867935787535461	0.867935787535461	0.867935787535461	0.867935787535461	0.867935787535461	0.867935787535461	0.867935787535461	0.867935787535461	0.867935787535461	0.867935787535461	0.867935787535461	0.867935787535461	0.867935787535461	0.867935787535461	0.867935787535461	0.867935787535461	0.867935787535461	0.867935787535461
0.4530455583162485	0.5352735637793264	0.35053940396880984	0.562481088095391	0.48542676773683296	0.4928110098991209	0.6925404016743055	0.5388343122477717	0.6285196593027164	0.47217065264958924	0.6004717781933887	0.5213278841926834	0.5991573950451805	0.7137760382584936	0.5574714027236316	0.633137608863257	0.7341350395795543	0.7526062051790802	0.7250851078456582	0.7102819686431506	0.8273814541974879	0.6997795634342812	0.8538610071856674	0.8003561034368953	0.7524968405448362	0.8902988135567143	0.8193864202110155	0.7675048388213828	0.8691827252174198	0.698077540364875	0.7549263914840573	0.7364250608434416	0.7456757261637494	0.7456757261637494	0.7456757261637494	0.7456757261637494	0.7456757261637494	0.7456757261637494	0.7456757261637494	0.7456757261637494	0.7456757261637494	0.7456757261637494	0.7456757261637494	0.7456757261637494	0.7456757261637494	0.7456757261637494	0.7456757261637494	0.7456757261637494	0.7456757261637494	0.7456757261637494
0.18265340916097988	0.28553725056445695	0.4863087107888506	0.32177123334941543	0.5102642525623776	0.0	0.3678389753100473	0.3073356391554092	0.5016748130223272	0.5014909087957906	0.386106724961908	0.8102761474491549	0.7151512504560312	0.5615296618209453	0.7041605347495287	0.632845098285237	0.632845098285237	0.632845098285237	0.632845098285237	0.632845098285237	0.632845098285237	0.632845098285237	0.632845098285237	0.632845098285237	0.632845098285237	0.632845098285237	0.632845098285237	0.632845098285237	0.632845098285237	0.632845098285237	0.632845098285237	0.632845098285237	0.632845098285237	0.632845098285237	0.632845098285237	0.632845098285237	0.632845098285237	0.632845098285237	0.632845098285237	0.632845098285237	0.632845098285237	0.632845098285237	0.632845098285237	0.632845098285237	0.632845098285237	0.632845098285237	0.632845098285237	0.632845098285237	0.632845098285237	0.632845098285237
0.5394818028739732	0.7320847592139994	0.5919177009645199	0.7441055829373815	0.5020974892386448	0.5625763907946887	0.6836996159393676	0.5770653711183272	0.6049404939337063	0.6568384508855544	0.7007164368044513	0.6157514026131518	0.5722734731789835	0.6498604297134005	0.6370784542462199	0.6996584623482298	0.5485940457438611	0.6756584242524757	0.6401662902530298	0.7591177481489328	0.6007803046174768	0.6861127686198547	0.6972841974061843	0.7470261455411175	0.7221551714736509	0.7221551714736509	0.7221551714736509	0.7221551714736509	0.7221551714736509	0.7221551714736509	0.7221551714736509	0.7221551714736509	0.7221551714736509	0.7221551714736509	0.7221551714736509	0.7221551714736509	0.7221551714736509	0.7221551714736509	0.7221551714736509	0.7221551714736509	0.7221551714736509	0.7221551714736509	0.7221551714736509	0.7221551714736509	0.7221551714736509	0.7221551714736509	0.7221551714736509	0.7221551714736509	0.7221551714736509	0.7221551714736509
0.4576269052053446	0.4503810922649322	0.5136637798442228	0.5529616131103842	1.0496848829057275	0.9510130038055821	0.9621839939388357	0.6841674489728867	0.7929782786266498	0.8406724206987272	0.8225526160097634	0.9603176268002338	0.811589159628891	1.0818686576851468	1.0747089432506294	1.136406942954845	0.6765606051160977	1.2990468135281028	0.8629373397435874	0.9980502878248462	1.0090074797065194	0.9157039892655781	0.940981874888284	0.8675990654969066	0.9042904701925953	0.9042904701925953	0.9042904701925953	0.9042904701925953	0.9042904701925953	0.9042904701925953	0.9042904701925953	0.9042904701925953	0.9042904701925953	0.9042904701925953	0.9042904701925953	0.9042904701925953	0.9042904701925953	0.9042904701925953	0.9042904701925953	0.9042904701925953	0.9042904701925953	0.9042904701925953	0.9042904701925953	0.9042904701925953	0.9042904701925953	0.9042904701925953	0.9042904701925953	0.9042904701925953	0.9042904701925953	0.9042904701925953
0.7858950108642586	0.6825174383365723	0.6035259375487727	0.6876595206294536	0.6640825960119204	0.8352744757819427	0.76609952659255	0.6512021114295012	0.6539851065072579	0.8549344495535744	0.5924600436557098	0.8991495766722524	0.8686431802515815	1.3329866818393428	1.0743482854381465	0.7915954756091629	0.8839071491358031	1.0487061757142089	0.7070122236890267	1.0209263632320043	0.960947475766322	0.9185933222651348	1.0223782782859934	1.191766212174502	1.1573386758660644	1.2645672731382829	0.9206449148406218	1.180200036310627	1.0544965864274742	1.188847631919738	1.1216721091736062	1.1216721091736062	1.1216721091736062	1.1216721091736062	1.1216721091736062	1.1216721091736062	1.1216721091736062	1.1216721091736062	1.1216721091736062	1.1216721091736062	1.1216721091736062	1.1216721091736062	1.1216721091736062	1.1216721091736062	1.1216721091736062	1.1216721091736062	1.1216721091736062	1.1216721091736062	1.1216721091736062	1.1216721091736062
0.2629803321735022	0.38426271347271335	0.5327323019518868	0.41329976427790405	0.4401556470833409	0.47765782318223826	0.5493345703167215	0.6687404622789369	0.5069006489642216	0.5881234708621177	0.5653621900218714	0.5573482216086415	0.7026356485276115	0.6299919350681266	0.6299919350681266	0.6299919350681266	0.6299919350681266	0.6299919350681266	0.6299919350681266	0.6299919350681266	0.6299919350681266	0.6299919350681266	0.6299919350681266	0.6299919350681266	0.6299919350681266	0.6299919350681266	0.6299919350681266	0.6299919350681266	0.6299919350681266	0.6299919350681266	0.6299919350681266	0.6299919350681266	0.6299919350681266	0.6299919350681266	0.6299919350681266	0.6299919350681266	0.6299919350681266	0.6299919350681266	0.6299919350681266	0.6299919350681266	0.6299919350681266	0.6299919350681266	0.6299919350681266	0.6299919350681266	0.6299919350681266	0.6299919350681266	0.6299919350681266	0.6299919350681266	0.6299919350681266	0.6299919350681266
0.7879954253243251	0.6362909694355862	0.643995442696144	0.766272820869776	0.5347042698996849	0.6394914739120658	0.5717935208695926	0.6934552095317937	0.5010346641812063	0.5202559839877707	0.7127361125181579	0.6973916162536509	0.4811518364994708	0.6347371252698424	0.7548395686723035	0.7051639757574533	0.7645062035557165	0.5735359355002178	0.6707838609090103	0.5078971414015131	0.9030199401616981	0.7782664664770548	0.7677790831976727	0.5560778065599215	0.5871621207927344	0.571619963676328	0.571619963676328	0.571619963676328	0.571619963676328	0.571619963676328	0.571619963676328	0.571619963676328	0.571619963676328	0.571619963676328	0.571619963676328	0.571619963676328	0.571619963676328	0.571619963676328	0.571619963676328	0.571619963676328	0.571619963676328	0.571619963676328	0.571619963676328	0.571619963676328	0.571619963676328	0.571619963676328	0.571619963676328	0.571619963676328	0.571619963676328	0.571619963676328
0.4867955756763204	0.45423842908523204	0.49581296011478404	0.38363673451791425	0.4890826213258645	0.45225411762555473	0.5259813148335983	0.5004447137114223	0.5144355085678255	0.6381079826240786	0.47255365127592713	0.36841573674542394	0.5293682617815488	0.4198075118583763	0.592891310290575	0.48565531000500584	0.47173939025642486	0.45399050872328967	0.4174022338613506	0.42771496797909403	0.5332377101124648	0.5614401338830257	0.5066446260034609	0.6543373889944358	0.438141522570052	0.5250511389639237	0.4815963307669879	0.4815963307669879	0.4815963307669879	0.4815963307669879	0.4815963307669879	0.4815963307669879	0.4815963307669879	0.4815963307669879	0.4815963307669879	0.4815963307669879	0.4815963307669879	0.4815963307669879	0.4815963307669879	0.4815963307669879	0.4815963307669879	0.4815963307669879	0.4815963307669879	0.4815963307669879	0.4815963307669879	0.4815963307669879	0.4815963307669879	0.4815963307669879	0.4815963307669879	0.4815963307669879
0.3415123295902415	0.35615410382327845	0.2943904981038538	0.4037238793958867	0.44206984411291395	0.7019780344030812	0.3127604575704347	0.3007490897706622	0.30517201021783125	0.5585626303110421	0.5764953786931807	0.5618025259390889	0.42645785740649866	0.6883131499419554	0.24651260741214506	0.45647835411786547	0.47885980953395046	0.46489860280107975	0.8307590225844044	0.4248883603045632	0.660690453488817	0.5062220046503942	1.2021493045734626	0.6604987706405017	0.42800026008762887	0.7240692998879698	0.5760347799877994	0.5760347799877994	0.5760347799877994	0.5760347799877994	0.5760347799877994	0.5760347799877994	0.5760347799877994	0.5760347799877994	0.5760347799877994	0.5760347799877994	0.5760347799877994	0.5760347799877994	0.5760347799877994	0.5760347799877994	0.5760347799877994	0.5760347799877994	0.5760347799877994	0.5760347799877994	0.5760347799877994	0.5760347799877994	0.5760347799877994	0.5760347799877994	0.5760347799877994	0.5760347799877994
0.49894157998531363	0.5105358814799804	0.5945558120414657	0.5354822196420874	0.6275763935160471	0.5551993001410243	0.6199811278891143	0.686158929354719	0.7669863770473475	0.705558350592547	0.7608240304577274	0.7715429353598304	0.7151848245894452	0.624612569128272	0.7489461098549952	0.6506031355223982	0.7689032848729928	0.7512556665920681	0.7312607819157481	0.8198246151660842	0.8872235999493135	0.8421649308899682	0.7019358809496792	0.6842709091203801	0.6704655495823647	0.7378348995668316	0.7041502245745982	0.7041502245745982	0.7041502245745982	0.7041502245745982	0.7041502245745982	0.7041502245745982	0.7041502245745982	0.7041502245745982	0.7041502245745982	0.7041502245745982	0.7041502245745982	0.7041502245745982	0.7041502245745982	0.7041502245745982	0.7041502245745982	0.7041502245745982	0.7041502245745982	0.7041502245745982	0.7041502245745982	0.7041502245745982	0.7041502245745982	0.7041502245745982	0.7041502245745982	0.7041502245745982
0.46356214561423054	0.46251174378157633	0.4262520780471879	0.38086787262888144	0.5868914467696846	0.45650697577971744	0.4875901157696129	0.6358649049544274	0.4197815367458237	0.5393101214601902	0.5499988735467267	0.44951127871483965	0.489051473155137	0.5545593016848236	0.5107325604548063	0.6857160607834792	0.5015759261070293	0.6753165913828272	0.5532719000200643	0.5206456325797522	0.5242593830371369	0.6399531581886809	0.5000756742381339	0.5862070198108098	0.5633635049232184	0.5747852623670141	0.5747852623670141	0.5747852623670141	0.5747852623670141	0.5747852623670141	0.5747852623670141	0.5747852623670141	0.5747852623670141	0.5747852623670141	0.5747852623670141	0.5747852623670141	0.5747852623670141	0.5747852623670141	0.5747852623670141	0.5747852623670141	0.5747852623670141	0.5747852623670141	0.5747852623670141	0.5747852623670141	0.5747852623670141	0.5747852623670141	0.5747852623670141	0.5747852623670141	0.5747852623670141	0.5747852623670141
1.0817017483161224	0.8995592096435043	1.0807337381879292	1.0035693832609922	0.9111096967582623	0.7376064158647248	0.9886235034601584	0.9948929601352603	0.9222867370724371	0.9477680601577491	1.3069313646501777	0.8508048870227657	0.7387775544854762	0.8162934042362093	0.8299546773225076	0.9728302892957386	1.128528221302114	0.8253263897624092	0.8969196882547964	1.0261976238611237	0.6211071255252507	1.0102342676142608	0.9834544613142783	0.9701363278312414	0.7124503809935503	0.8412933544123957	0.8412933544123957	0.8412933544123957	0.8412933544123957	0.8412933544123957	0.8412933544123957	0.8412933544123957	0.8412933544123957	0.8412933544123957	0.8412933544123957	0.8412933544123957	0.8412933544123957	0.8412933544123957	0.8412933544123957	0.8412933544123957	0.8412933544123957	0.8412933544123957	0.8412933544123957	0.8412933544123957	0.8412933544123957	0.8412933544123957	0.8412933544123957	0.8412933544123957	0.8412933544123957	0.8412933544123957
0.5884477286077365	0.6628737386175876	0.6576718217170195	0.7047658413837807	0.7021558748979496	0.6117246506121733	0.659394079435017	0.6185380449164081	0.5740593226010018	0.6253211969774252	0.726229992498953	0.6748748037149133	0.6267445069040489	0.7127717535283489	0.5230994756063517	0.7462023170940879	0.7470169240342867	0.7612703876157	0.7115705397355492	0.6344114472530165	0.6553972780313588	0.5914985338540923	0.7818679389044363	0.784822706646549	0.7767286352524357	0.7807756709494924	0.7807756709494924	0.7807756709494924	0.7807756709494924	0.7807756709494924	0.7807756709494924	0.7807756709494924	0.7807756709494924	0.7807756709494924	0.7807756709494924	0.7807756709494924	0.7807756709494924	0.7807756709494924	0.7807756709494924	0.7807756709494924	0.7807756709494924	0.7807756709494924	0.7807756709494924	0.7807756709494924	0.7807756709494924	0.7807756709494924	0.7807756709494924	0.7807756709494924	0.7807756709494924	0.7807756709494924
0.8537482547367314	0.6966362961681926	0.8397557915631154	0.8393613467305424	0.7235097448196716	0.8222788364591415	0.6928294107379487	0.722630494175065	0.8479522553048046	0.6357139015911483	0.8445205568276636	0.66460622012607	0.7270984801674134	0.876470146879221	0.6191317053747009	0.7482499435806964	0.8378720282736483	0.8805280417041419	0.8136024485923335	0.8621188109311851	0.8378606297617593	0.8378606297617593	0.8378606297617593	0.8378606297617593	0.8378606297617593	0.8378606297617593	0.8378606297617593	0.8378606297617593	0.8378606297617593	0.8378606297617593	0.8378606297617593	0.8378606297617593	0.8378606297617593	0.8378606297617593	0.8378606297617593	0.8378606297617593	0.8378606297617593	0.8378606297617593	0.8378606297617593	0.8378606297617593	0.8378606297617593	0.8378606297617593	0.8378606297617593	0.8378606297617593	0.8378606297617593	0.8378606297617593	0.8378606297617593	0.8378606297617593	0.8378606297617593	0.8378606297617593
0.4139591228422308	0.6616527544788612	0.7008789513082718	0.6661234638817021	0.7725119779105158	0.75148894013714	0.7334824053493411	0.6889382716352933	0.7134070427887235	0.7790478040480069	0.7929972789553139	0.7517327382717895	0.7518407169240647	0.6889897721425006	0.6736754880475889	0.7866314512165108	0.873601479060648	0.6803837878942377	0.8796366200044539	0.8225768652502248	0.8511067426273393	0.8511067426273393	0.8511067426273393	0.8511067426273393	0.8511067426273393	0.8511067426273393	0.8511067426273393	0.8511067426273393	0.8511067426273393	0.8511067426273393	0.8511067426273393	0.8511067426273393	0.8511067426273393	0.8511067426273393	0.8511067426273393	0.8511067426273393	0.8511067426273393	0.8511067426273393	0.8511067426273393	0.8511067426273393	0.8511067426273393	0.8511067426273393	0.8511067426273393	0.8511067426273393	0.8511067426273393	0.8511067426273393	0.8511067426273393	0.8511067426273393	0.8511067426273393	0.8511067426273393
0.6742461226667998	0.7465202498981699	0.6177972719278059	0.9628958458660283	0.45508800845553177	0.5116539133698941	0.546175235187309	1.008208431630226	0.7710346859485876	1.164700935814929	0.8046757219385278	1.0297548271777839	0.6028619936304005	1.2030418589928709	0.9435286923968239	1.0075761790081204	0.8812790747427343	1.3569447263200605	0.9110123867410593	1.0766744688365888	0.945737652485891	0.8623055184492856	0.8179750976474459	0.899690722049963	0.8285895954440324	1.3874164471634864	1.137492996689208	1.2624547219263473	1.2624547219263473	1.2624547219263473	1.2624547219263473	1.2624547219263473	1.2624547219263473	1.2624547219263473	1.2624547219263473	1.2624547219263473	1.2624547219263473	1.2624547219263473	1.2624547219263473	1.2624547219263473	1.2624547219263473	1.2624547219263473	1.2624547219263473	1.2624547219263473	1.2624547219263473	1.2624547219263473	1.2624547219263473	1.2624547219263473	1.2624547219263473	1.2624547219263473
0.4831017243702229	0.583576653084045	0.8651298961924941	0.7835192778204297	0.594770016761569	0.8263126127016911	0.6453044499926458	0.6885293023047555	0.5668652965997849	0.6199138326502825	0.815185312697273	0.5766364773385172	0.8136858268364087	0.6830341940348716	0.6535986362899994	0.5113768750062527	0.9148980052637132	0.6325525231983891	0.7886608234946587	0.6637853459933094	0.575052072785834	0.8637298222629942	0.5308451716086959	0.8054655420822403	0.6681553568454681	0.6681553568454681	0.6681553568454681	0.6681553568454681	0.6681553568454681	0.6681553568454681	0.6681553568454681	0.6681553568454681	0.6681553568454681	0.6681553568454681	0.6681553568454681	0.6681553568454681	0.6681553568454681	0.6681553568454681	0.6681553568454681	0.6681553568454681	0.6681553568454681	0.6681553568454681	0.6681553568454681	0.6681553568454681	0.6681553568454681	0.6681553568454681	0.6681553568454681	0.6681553568454681	0.6681553568454681	0.6681553568454681
0.7066728139390075	0.9108211921185879	0.5968775997471668	0.7351513890932116	0.696706506254533	0.8332503575259502	0.7642287185194286	0.778930053754403	0.6771139608611029	0.628735631573975	0.7826996867484126	0.7076651898182811	0.6661085409408378	0.8626718204362408	0.8816648423933926	0.6291438774115369	0.7602616909689676	0.7274973468591274	0.7736895916527993	0.8242343338573556	0.6667821509722868	0.5835140136223367	0.7714034716972895	0.9415418431312662	0.7041175086569986	0.7876613238379097	0.7458894162474541	0.7458894162474541	0.7458894162474541	0.7458894162474541	0.7458894162474541	0.7458894162474541	0.7458894162474541	0.7458894162474541	0.7458894162474541	0.7458894162474541	0.7458894162474541	0.7458894162474541	0.7458894162474541	0.7458894162474541	0.7458894162474541	0.7458894162474541	0.7458894162474541	0.7458894162474541	0.7458894162474541	0.7458894162474541	0.7458894162474541	0.7458894162474541	0.7458894162474541	0.7458894162474541
0.22043521463375004	0.15634564862452846	0.1709140638724076	0.18515649335074424	0.18408098346629903	0.22026442547775457	0.22944239566397098	0.13471198366753304	0.11130929966060642	0.2407843640645445	0.21905409340837118	0.36292781368509064	0.1758274778343514	0.3056560433023574	0.28079487122725144	0.34322942448752075	0.11834544119364954	0.3763276721226658	0.3145228301367531	0.17206166445088075	0.023474049897710573	0.30849214364373334	0.18294041244200665	0.24571627804287002	0.24571627804287002	0.24571627804287002	0.24571627804287002	0.24571627804287002	0.24571627804287002	0.24571627804287002	0.24571627804287002	0.24571627804287002	0.24571627804287002	0.24571627804287002	0.24571627804287002	0.24571627804287002	0.24571627804287002	0.24571627804287002	0.24571627804287002	0.24571627804287002	0.24571627804287002	0.24571627804287002	0.24571627804287002	0.24571627804287002	0.24571627804287002	0.24571627804287002	0.24571627804287002	0.24571627804287002	0.24571627804287002	0.24571627804287002
0.8265063320532108	0.7314753635853778	0.7994357737990487	0.880210491403077	0.7612659258143034	0.8143963972466736	0.8292243265106385	0.9332865106952194	0.9220476301948812	0.8714539955655358	1.0018117410790308	0.7058105359166029	0.6451261856378571	0.6910678495078129	0.771564331339081	0.7258116625418193	0.6548694379369123	0.7537833707564296	0.9373585217816874	0.6848879334537522	0.6624553639450657	0.6736716486994089	0.6736716486994089	0.6736716486994089	0.6736716486994089	0.6736716486994089	0.6736716486994089	0.6736716486994089	0.6736716486994089	0.6736716486994089	0.6736716486994089	0.6736716486994089	0.6736716486994089	0.6736716486994089	0.6736716486994089	0.6736716486994089	0.6736716486994089	0.6736716486994089	0.6736716486994089	0.6736716486994089	0.6736716486994089	0.6736716486994089	0.6736716486994089	0.6736716486994089	0.6736716486994089	0.6736716486994089	0.6736716486994089	0.6736716486994089	0.6736716486994089	0.6736716486994089
0.44420614358602206	0.3815708619185784	0.5101607089141756	0.7359147274947077	0.49577893005732204	0.5442894454041962	0.481284366662337	0.4667274775069936	0.5032722514860557	0.6477664000590296	0.5498619851249783	0.6644528611641123	0.5638631989035902	0.6878712353474751	0.6229496464914923	0.54625745829745	0.5141119970671544	0.537833171276398	0.43929979830816007	0.6830522616858041	0.6928911815219212	0.6655661646995471	0.7025643614860014	0.681464557117689	0.570989345433726	0.7249619428483356	0.7227566454406911	0.6256022867623454	0.6366861211093024	0.6015678468511333	0.7222054057648533	0.7628594752916706	0.6384765938116325	0.7006680345516516	0.7006680345516516	0.7006680345516516	0.7006680345516516	0.7006680345516516	0.7006680345516516	0.7006680345516516	0.7006680345516516	0.7006680345516516	0.7006680345516516	0.7006680345516516	0.7006680345516516	0.7006680345516516	0.7006680345516516	0.7006680345516516	0.7006680345516516	0.7006680345516516
0.6391023463328435	0.6624623364149076	0.5364785467664079	0.6465435594625378	0.7961566674461719	0.6140681865155861	0.5914430145779334	0.7140070231613014	0.5920161006165914	0.6298457667704815	0.7304998957236256	0.744632422791782	0.6642572559710439	0.8352197167513098	0.5905887476443455	0.7539044036405488	0.7670775257238192	0.7228747004562998	0.7492486027897257	0.97192029245074	0.8738394856544087	0.7460231474353025	0.784202767175843	0.6655668739143396	0.7411559619464112	0.7957075601730271	0.8068490130509333	0.8544503957947578	0.7971058562415311	0.7435282117409469	0.7949327687035458	0.7515650203489106	0.731270248230716	0.7414176342898133	0.7414176342898133	0.7414176342898133	0.7414176342898133	0.7414176342898133	0.7414176342898133	0.7414176342898133	0.7414176342898133	0.7414176342898133	0.7414176342898133	0.7414176342898133	0.7414176342898133	0.7414176342898133	0.7414176342898133	0.7414176342898133	0.7414176342898133	0.7414176342898133
1.0005134196997343	0.8014902252499988	0.8873238509175881	0.8403523992105083	1.0714539952401274	0.6769957947800829	0.8313139188535633	0.6737233305637589	0.7726207104616244	0.7416294168702415	0.9560682462612591	0.7122029921013087	0.7785034515591757	0.7703454247678292	0.8564371019845193	0.6926431302518977	0.6343093233971102	0.7666503670979814	0.8898259704222363	0.6654281631846993	0.9370404032866694	0.8012342832356842	0.8012342832356842	0.8012342832356842	0.8012342832356842	0.8012342832356842	0.8012342832356842	0.8012342832356842	0.8012342832356842	0.8012342832356842	0.8012342832356842	0.8012342832356842	0.8012342832356842	0.8012342832356842	0.8012342832356842	0.8012342832356842	0.8012342832356842	0.8012342832356842	0.8012342832356842	0.8012342832356842	0.8012342832356842	0.8012342832356842	0.8012342832356842	0.8012342832356842	0.8012342832356842	0.8012342832356842	0.8012342832356842	0.8012342832356842	0.8012342832356842	0.8012342832356842
0.5373215585868443	0.60035127296157	0.4888292432052932	0.543004112115297	0.4446282362045333	0.5430662845074147	0.48595846915694363	0.4595166855076871	0.5998219262799784	0.4162340729191242	0.4899085932374584	0.4007845416188082	0.5874325070174462	0.4507272426223969	0.5346253741968622	0.6787909134583255	0.4555189132054772	0.46935390802418886	0.45983628389714004	0.5180352379834843	0.4641543240828558	0.7229471635155749	0.4845915354582275	0.6009400069604808	0.5427657712093541	0.5427657712093541	0.5427657712093541	0.5427657712093541	0.5427657712093541	0.5427657712093541	0.5427657712093541	0.5427657712093541	0.5427657712093541	0.5427657712093541	0.5427657712093541	0.5427657712093541	0.5427657712093541	0.5427657712093541	0.5427657712093541	0.5427657712093541	0.5427657712093541	0.5427657712093541	0.5427657712093541	0.5427657712093541	0.5427657712093541	0.5427657712093541	0.5427657712093541	0.5427657712093541	0.5427657712093541	0.5427657712093541
0.9416549775194365	0.8270007049939139	0.8491988862241275	0.909558002143659	0.7988198410679545	0.8388344184216934	0.8365880270656301	0.8188677935429888	0.6308369844141863	0.5987717920678719	0.7353336330713971	0.7959759586562697	0.8221860953840676	0.7058983159771945	0.6049927731608514	0.7241105941817362	0.7919443647900675	0.7794626711885206	0.8871996413388005	0.9537033842755877	0.6808136931734513	0.6467773711608555	0.8271672780067275	0.8229923360130305	0.880006919958807	0.5843062955493041	0.7321566077540556	0.7321566077540556	0.7321566077540556	0.7321566077540556	0.7321566077540556	0.7321566077540556	0.7321566077540556	0.7321566077540556	0.7321566077540556	0.7321566077540556	0.7321566077540556	0.7321566077540556	0.7321566077540556	0.7321566077540556	0.7321566077540556	0.7321566077540556	0.7321566077540556	0.7321566077540556	0.7321566077540556	0.7321566077540556	0.7321566077540556	0.7321566077540556	0.7321566077540556	0.7321566077540556
0.741408607297549	0.6413579379352556	0.7032355283666974	0.6591753783100519	0.6730717744631532	0.7578829387460662	0.6645988143091685	0.8335156326559202	0.7248118292791033	0.6899558385997349	0.6223564796449259	0.786965173802985	0.7499761386728293	0.7439366841828703	0.5992544110049082	0.7358557726818782	0.6253673995851853	0.6037813261997222	0.7890888740814922	0.6761603738729451	0.7326246239772186	0.7326246239772186	0.7326246239772186	0.7326246239772186	0.7326246239772186	0.7326246239772186	0.7326246239772186	0.7326246239772186	0.7326246239772186	0.7326246239772186	0.7326246239772186	0.7326246239772186	0.7326246239772186	0.7326246239772186	0.7326246239772186	0.7326246239772186	0.7326246239772186	0.7326246239772186	0.7326246239772186	0.7326246239772186	0.7326246239772186	0.7326246239772186	0.7326246239772186	0.7326246239772186	0.7326246239772186	0.7326246239772186	0.7326246239772186	0.7326246239772186	0.7326246239772186	0.7326246239772186
0.4653999815815077	0.4954252608869875	0.5057772483341286	0.5227168738978154	0.6089354340782352	0.5443838870856852	0.6291155753232575	0.6720117030565841	0.6039285813586425	0.5478253063415757	0.560533129192661	0.5513458776184917	0.6444010678332596	0.6645693307371735	0.7527857369018761	0.8467590552942701	0.7200888772451554	0.7589615726950386	0.6563198159949729	0.7629185207781536	0.7155033088674975	0.8418898539216199	0.7786965813945587	0.7786965813945587	0.7786965813945587	0.7786965813945587	0.7786965813945587	0.7786965813945587	0.7786965813945587	0.7786965813945587	0.7786965813945587	0.7786965813945587	0.7786965813945587	0.7786965813945587	0.7786965813945587	0.7786965813945587	0.7786965813945587	0.7786965813945587	0.7786965813945587	0.7786965813945587	0.7786965813945587	0.7786965813945587	0.7786965813945587	0.7786965813945587	0.7786965813945587	0.7786965813945587	0.7786965813945587	0.7786965813945587	0.7786965813945587	0.7786965813945587
0.7194245637495195	0.6963816518984741	0.8351764722750193	0.7087474321865037	0.721748151352449	0.8573607022783772	0.7372131174778033	0.5409744929964291	0.8236638909155819	0.7571932668949566	0.9289235194543792	0.9519706919407432	0.8988100382838436	0.8142689164030695	0.72157886419414	0.8928803453116771	0.8653594887715164	0.8144747798231747	0.5245108433330194	0.8026284729197644	0.6635696581263919	0.6635696581263919	0.6635696581263919	0.6635696581263919	0.6635696581263919	0.6635696581263919	0.6635696581263919	0.6635696581263919	0.6635696581263919	0.6635696581263919	0.6635696581263919	0.6635696581263919	0.6635696581263919	0.6635696581263919	0.6635696581263919	0.6635696581263919	0.6635696581263919	0.6635696581263919	0.6635696581263919	0.6635696581263919	0.6635696581263919	0.6635696581263919	0.6635696581263919	0.6635696581263919	0.6635696581263919	0.6635696581263919	0.6635696581263919	0.6635696581263919	0.6635696581263919	0.6635696581263919
0.606711470630573	0.7049327738719346	0.7400157528564323	0.9226291296053568	1.0601973990046263	0.8051520783032613	0.7448410413724516	0.636431555064613	0.7603567471707178	0.680639609862585	0.9673043339781232	0.8907243503379342	0.8669703930979749	0.8419988368274535	0.7179919631275073	0.7508371524633202	0.9053969299584413	0.8260627370514627	0.5795516852823943	0.7760035030210077	0.6392131397837375	0.7919673251980999	0.7833868462486718	0.7876770857233859	0.7876770857233859	0.7876770857233859	0.7876770857233859	0.7876770857233859	0.7876770857233859	0.7876770857233859	0.7876770857233859	0.7876770857233859	0.7876770857233859	0.7876770857233859	0.7876770857233859	0.7876770857233859	0.7876770857233859	0.7876770857233859	0.7876770857233859	0.7876770857233859	0.7876770857233859	0.7876770857233859	0.7876770857233859	0.7876770857233859	0.7876770857233859	0.7876770857233859	0.7876770857233859	0.7876770857233859	0.7876770857233859	0.7876770857233859
0.6360089476990662	0.9325658102735199	0.6549065256830358	0.7509764112532411	0.6523658712562433	0.8728194271653635	0.5407231159360905	0.6542496621788912	0.7918442141250983	0.6559537562237923	0.744716955291598	0.4385596145755974	0.64405024485256	0.5830007998430593	0.560315853615595	0.7826450193542942	0.6448981993464762	0.6546373283175169	0.559072932454312	0.6125248909555333	0.8132944813206745	0.6645008677497867	0.7388976745352306	0.7388976745352306	0.7388976745352306	0.7388976745352306	0.7388976745352306	0.7388976745352306	0.7388976745352306	0.7388976745352306	0.7388976745352306	0.7388976745352306	0.7388976745352306	0.7388976745352306	0.7388976745352306	0.7388976745352306	0.7388976745352306	0.7388976745352306	0.7388976745352306	0.7388976745352306	0.7388976745352306	0.7388976745352306	0.7388976745352306	0.7388976745352306	0.7388976745352306	0.7388976745352306	0.7388976745352306	0.7388976745352306	0.7388976745352306	0.7388976745352306
0.536336420261279	0.8121114758451944	0.9068298440020641	0.8206913952859105	0.6807743352076955	0.420902728926972	0.6062043183921686	0.406134656501171	0.8518132152384568	0.9026026577187923	0.7792948426909363	1.0023393697696517	0.9154830635507064	0.5177795003665304	0.9168230176095474	0.8413124014918536	0.46199457653006476	0.9056533967616822	0.6655110910148573	0.7844373489485383	0.7155077140091182	0.8727515508906663	0.6956244314672501	0.5354276198164813	0.9068891819549694	0.5296883055843641	0.883221472843843	0.7886156761061632	0.5988754261155697	0.6882752225023073	0.6366666313535675	0.6624709269279374	0.6624709269279374	0.6624709269279374	0.6624709269279374	0.6624709269279374	0.6624709269279374	0.6624709269279374	0.6624709269279374	0.6624709269279374	0.6624709269279374	0.6624709269279374	0.6624709269279374	0.6624709269279374	0.6624709269279374	0.6624709269279374	0.6624709269279374	0.6624709269279374	0.6624709269279374	0.6624709269279374
0.77898841211806	0.8422328942240108	0.7637818329409376	0.8539756392118862	0.9616687196879045	0.9483885976137599	0.9739844081117104	1.0908442483368965	0.9289169144763383	1.1393881526992804	1.0174660920619996	1.0576072176383504	0.9696731327016109	0.7930615041446569	0.9243809424077319	1.0708624778598608	0.922714872284898	0.9754942535750539	1.0307838236009716	1.0892380277896536	0.9375664118194353	1.044198801937241	1.0090517245258124	1.0061464177835358	1.117405731394592	1.1147078642176156	0.8805780032143545	0.9389027648570996	0.9189231227641382	0.6993748400971637	0.7821712428088138	0.7407730414529888	0.7407730414529888	0.7407730414529888	0.7407730414529888	0.7407730414529888	0.7407730414529888	0.7407730414529888	0.7407730414529888	0.7407730414529888	0.7407730414529888	0.7407730414529888	0.7407730414529888	0.7407730414529888	0.7407730414529888	0.7407730414529888	0.7407730414529888	0.7407730414529888	0.7407730414529888	0.7407730414529888
0.8252549718021043	0.774367294786791	1.0558876478491785	0.9656082037326797	0.6784127881397924	1.085858052437026	0.8301571400774683	0.7651486400640046	0.7162590255083813	0.943945658656999	0.7609310233719601	0.8311882985301801	0.7463336805663555	0.7746059039371892	0.9631504729014542	1.0444317305893105	0.9097100047464916	0.8061532539339668	0.7372448615951325	0.8554369405321404	0.8923587797440259	0.8738978601380832	0.8738978601380832	0.8738978601380832	0.8738978601380832	0.8738978601380832	0.8738978601380832	0.8738978601380832	0.8738978601380832	0.8738978601380832	0.8738978601380832	0.8738978601380832	0.8738978601380832	0.8738978601380832	0.8738978601380832	0.8738978601380832	0.8738978601380832	0.8738978601380832	0.8738978601380832	0.8738978601380832	0.8738978601380832	0.8738978601380832	0.8738978601380832	0.8738978601380832	0.8738978601380832	0.8738978601380832	0.8738978601380832	0.8738978601380832	0.8738978601380832	0.8738978601380832
0.0	1.1702782468656308	0.6627584909234562	0.058711496975872746	0.05747186015343457	0.0	0.606110966996388	0.5950766171634282	0.11494372030686914	0.49116724668951883	0.8288653559469725	0.1826255940668971	0.5013772602961123	0.5600887572719849	0.2823417818128422	0.06361435579949704	1.0890717449910396	0.4349350233585224	0.05747186015343457	1.038982017306106	0.3352188356125773	0.6871004264593416	0.6871004264593416	0.6871004264593416	0.6871004264593416	0.6871004264593416	0.6871004264593416	0.6871004264593416	0.6871004264593416	0.6871004264593416	0.6871004264593416	0.6871004264593416	0.6871004264593416	0.6871004264593416	0.6871004264593416	0.6871004264593416	0.6871004264593416	0.6871004264593416	0.6871004264593416	0.6871004264593416	0.6871004264593416	0.6871004264593416	0.6871004264593416	0.6871004264593416	0.6871004264593416	0.6871004264593416	0.6871004264593416	0.6871004264593416	0.6871004264593416	0.6871004264593416
0.523113811154527	0.6793210188034616	0.7592654848751488	0.5411072337430874	0.7378421126244435	0.7587911961076912	0.638398454020885	0.5758914900482295	0.711388452672865	0.7866898660051997	0.7024347342267441	0.6852592251923291	0.8221268212379574	0.5281950300024799	0.5218939354373237	0.8414313667508095	0.5717631285407168	0.8741210092509025	0.7926488305936619	0.7567577418117425	0.8496377730733353	0.6550275395589698	0.7913103641688323	0.7160911381748425	0.8483428112012208	0.8772468658894895	0.5834378894311725	0.7399968225239625	0.9239797845548198	0.8319883035393911	0.8319883035393911	0.8319883035393911	0.8319883035393911	0.8319883035393911	0.8319883035393911	0.8319883035393911	0.8319883035393911	0.8319883035393911	0.8319883035393911	0.8319883035393911	0.8319883035393911	0.8319883035393911	0.8319883035393911	0.8319883035393911	0.8319883035393911	0.8319883035393911	0.8319883035393911	0.8319883035393911	0.8319883035393911	0.8319883035393911
0.8191629535772945	0.8154121907837464	0.6131075094053846	0.8388457580456996	0.8373775419209196	0.8766239589930555	0.8613018575552511	0.7800940398661156	0.7052023449835569	0.8494557930041795	0.9321270060819281	0.9399566626003215	1.0452944613767707	0.8868100778651862	0.9343274447898351	0.8630204086457551	0.7335009455415543	1.0252388392951424	1.0844039003903654	0.9354050142306362	0.8523111839532393	1.209492672973948	0.9227356598185668	1.0132727109110284	0.9774283077558115	0.9205192304432026	1.064401570227437	1.1883817885011483	1.0065052872345202	0.849765559433092	0.9250166329060932	1.1460514284150682	1.1934349727267493	0.9556118984687689	0.8163274320962343	0.8859696652825015	0.8859696652825015	0.8859696652825015	0.8859696652825015	0.8859696652825015	0.8859696652825015	0.8859696652825015	0.8859696652825015	0.8859696652825015	0.8859696652825015	0.8859696652825015	0.8859696652825015	0.8859696652825015	0.8859696652825015	0.8859696652825015
0.5523904915266298	0.6618797946358208	0.4962803701868935	0.5576823155957963	0.6329100059968727	0.7527568506229336	0.5339920261603323	0.6468698164560293	0.6442142268445902	0.6830492115107033	0.6715716940257526	0.833237251673929	0.7983226634568772	0.7012778052050441	0.48474224535841	0.5066775162889655	0.6489133196824314	0.7482343397670248	0.6558361521119599	0.69571237477832	0.7203624552662664	0.8568880097378256	0.744424617957977	0.8031677293104611	0.7489982264425574	0.6044709297546718	0.7565737175283294	0.632917533189286	0.9231114998494199	0.9548049200186782	0.7017942331157564	0.8270096193033042	0.7306538293096322	0.7021706283345426	0.7192733963565306	0.9702664689953271	0.8681646784117049	0.8392180944124817	0.7903218813772434	0.7810983436736161	0.7857101125254298	0.7857101125254298	0.7857101125254298	0.7857101125254298	0.7857101125254298	0.7857101125254298	0.7857101125254298	0.7857101125254298	0.7857101125254298	0.7857101125254298
0.6222930112670395	0.833224788346811	0.7786489944982654	0.8078544865001889	0.787022378469002	0.5656304058926864	0.7165134664589996	0.618344454039455	0.6257031338064779	0.7778726521619642	0.8415874878997536	0.6511641586162487	0.8756436680329219	0.7035715506313647	0.7800457662402523	0.7112907147223355	0.8468236142384503	0.8094071766501639	0.7880050908453367	0.7424534065483542	1.1407482157125506	0.9073528198301181	0.7739680122319316	0.6323825280288058	0.971288187611241	0.8018353578200234	0.8018353578200234	0.8018353578200234	0.8018353578200234	0.8018353578200234	0.8018353578200234	0.8018353578200234	0.8018353578200234	0.8018353578200234	0.8018353578200234	0.8018353578200234	0.8018353578200234	0.8018353578200234	0.8018353578200234	0.8018353578200234	0.8018353578200234	0.8018353578200234	0.8018353578200234	0.8018353578200234	0.8018353578200234	0.8018353578200234	0.8018353578200234	0.8018353578200234	0.8018353578200234	0.8018353578200234
0.6920447862698355	0.7139533791338011	0.7306006939887926	0.6188978877375118	0.8219628796135164	0.7294729388944967	0.7252247440993909	0.8054082125179765	0.6233432254498433	0.8082537708270509	0.6585526105879461	0.7253880750811035	0.6281663057566189	0.7458897643344227	0.6702181731592703	0.6866021423026325	0.5789607323137246	0.7002211406330218	0.6945754732202873	0.726721393750344	0.7551091245305237	0.8745910781266122	0.7098241410109447	0.809872992783752	0.725221965786872	0.753490025130849	0.7774742427424955	0.7172667710554433	0.7756954856511417	0.6765165073377768	0.6665224838306163	0.6715194955841965	0.6715194955841965	0.6715194955841965	0.6715194955841965	0.6715194955841965	0.6715194955841965	0.6715194955841965	0.6715194955841965	0.6715194955841965	0.6715194955841965	0.6715194955841965	0.6715194955841965	0.6715194955841965	0.6715194955841965	0.6715194955841965	0.6715194955841965	0.6715194955841965	0.6715194955841965	0.6715194955841965
0.3950890681176903	0.24129487811627334	0.8377261790863818	0.54453368815617	0.1339151994326313	0.5284476501685013	0.45812030944263366	0.693441464488856	0.9190757182329162	0.34833094502679807	0.32819456326554086	0.7228423071565173	0.284418652923219	0.29921279325619243	0.3958327657458931	0.22115849635501608	0.5919396316442821	0.6904130286316776	0.9073709036472916	0.22467323571782039	0.13731340767084377	0.38103862541291966	0.4650216645006534	0.23344707372481324	0.21923511705855378	0.9137859522695803	0.566510534664067	0.566510534664067	0.566510534664067	0.566510534664067	0.566510534664067	0.566510534664067	0.566510534664067	0.566510534664067	0.566510534664067	0.566510534664067	0.566510534664067	0.566510534664067	0.566510534664067	0.566510534664067	0.566510534664067	0.566510534664067	0.566510534664067	0.566510534664067	0.566510534664067	0.566510534664067	0.566510534664067	0.566510534664067	0.566510534664067	0.566510534664067
0.5312737189478063	0.5842396536657954	0.7941853287752447	0.7045692994159547	0.7607241430354894	0.7315829669428623	0.8701238104629321	0.7286344336977469	0.8567192461277335	0.88383721141597	0.9626390251162498	0.9858037831877292	0.9834817012188227	0.8457181274685299	0.7971385337465742	0.7782109257692916	0.8828145009588086	0.8793670290644406	0.8472809193694146	0.9391914346290036	0.9934742281541841	0.9432499269487423	1.0589091695889656	1.001079548268854	1.001079548268854	1.001079548268854	1.001079548268854	1.001079548268854	1.001079548268854	1.001079548268854	1.001079548268854	1.001079548268854	1.001079548268854	1.001079548268854	1.001079548268854	1.001079548268854	1.001079548268854	1.001079548268854	1.001079548268854	1.001079548268854	1.001079548268854	1.001079548268854	1.001079548268854	1.001079548268854	1.001079548268854	1.001079548268854	1.001079548268854	1.001079548268854	1.001079548268854	1.001079548268854
0.4248518563372287	0.705219302584374	0.5935222406574151	0.8279886670094813	0.6945182511408255	0.7901834053801728	0.6647922416360746	0.906638537729603	0.696883309302507	0.7364870662216768	0.7700053596365795	0.722692484798761	0.6357681990171544	0.5615362758228496	0.9667951733983683	0.6374053942421113	1.0381692245956418	0.919156121162659	0.7745563704528277	0.6432336292772478	0.7469320434127531	0.9581676094991189	0.7671814534460251	0.5464606419855813	0.3979703428225169	0.6379775462378979	0.7224608477182022	0.5657168656660807	0.532882789007278	0.6850037119421913	0.8372728712878444	0.7611382916150178	0.7611382916150178	0.7611382916150178	0.7611382916150178	0.7611382916150178	0.7611382916150178	0.7611382916150178	0.7611382916150178	0.7611382916150178	0.7611382916150178	0.7611382916150178	0.7611382916150178	0.7611382916150178	0.7611382916150178	0.7611382916150178	0.7611382916150178	0.7611382916150178	0.7611382916150178	0.7611382916150178
0.4502801602649982	0.2781554230636475	0.49090034701406693	0.435109104120189	0.4734486607286798	0.9661246631472218	0.7466166332525641	0.6553585358003033	0.725584832542168	1.221776112380356	1.0641771052220286	0.8595303234895454	1.3983992882028724	1.1751488338117706	0.3940359936654578	0.9936855158158628	0.871518321117236	0.5524642084831474	1.0212341413264783	1.011598651606874	0.6443557911252893	1.0038404118048623	0.6005230868401845	1.0581576126137715	1.1755187901202142	0.7414616368606182	1.5937198690915981	0.8167953254701344	1.2239248549939101	1.4240007026416108	1.4325094485487677	1.691654087976366	1.5876853507154172	1.0467011831709	0.6984780367474737	1.2936887784147666	1.0777511754111522	0.9490599927047056	1.013405584057929	1.013405584057929	1.013405584057929	1.013405584057929	1.013405584057929	1.013405584057929	1.013405584057929	1.013405584057929	1.013405584057929	1.013405584057929	1.013405584057929	1.013405584057929
0.11079282338772324	0.10408099835893844	0.44189611486117425	0.6302910799842876	0.682376632611177	0.5852883909055098	0.6986288790326421	0.9143283640380462	0.23525122715763044	0.7131230632045416	0.5340793376786888	0.5310662694669981	0.8311989955266386	0.8853845678622712	0.9194837331285811	0.9454349784357036	1.0572763448216058	1.1746328278503462	1.120573171652051	0.43788697631845114	0.9983914717117618	1.0887217772143798	1.1784429510919439	0.7194731535274886	0.7971170156623855	1.3594247970207276	1.1811139939985202	0.504508413285739	1.0701873204432892	1.0465162326889461	1.166930428472207	0.32121852730127	0.9750040993808681	0.6840727286143264	0.7845988943201798	1.037666693853878	1.326503103309675	1.4161981799295495	1.0167977155994128	0.947915616727017	1.1424984472241848	1.0074681549129265	1.0435008496156783	0.5550539958624631	0.7992774227390707	0.7992774227390707	0.7992774227390707	0.7992774227390707	0.7992774227390707	0.7992774227390707
0.44847763471525826	0.48207591587774556	0.306433147923902	0.2472455258779692	0.3446440382242732	0.4845881357087313	0.33671426306603197	0.35107396640800875	0.670744316831546	0.3628139889308812	0.5900593167051671	0.6187826662582825	0.3990519006085766	0.5712712346970585	0.5076604501953217	0.6640194605530106	0.5533789320271544	0.6069707627025329	0.4173637182206817	0.4822995503619736	0.5068658942190342	0.5002990579876263	0.6771890875220027	0.6009609978660925	0.5705057057214882	0.4764565870575761	0.5771996078258357	0.8291046548879037	0.5326806370974831	0.5853226906504313	0.8366432141249116	0.8570945821520054	0.5654155447283516	0.4693227882648833	0.3816980899351015	0.5946016236153383	0.8465176527132375	0.6730264234812342	0.6734265642317735	0.6414574694049693	0.524899839005202	0.6222768740053732	0.8551122542040746	0.9390655011164255	0.7578500313133417	0.8484577662148837	0.8484577662148837	0.8484577662148837	0.8484577662148837	0.8484577662148837
1.2531964435218819	0.9074064844376553	0.9442529942678437	0.9696307669662416	1.0003738533299131	1.2428478785844748	0.9156683482071741	1.1327767769461188	0.7529581073373685	1.1452897690430894	1.0892775475596481	1.0371765418864827	0.8510731760461628	0.9477578303178419	1.3384021003626996	1.257134405877992	1.0811470403983081	0.9905903711034415	0.9036579284573965	0.9668654752185561	1.0414745672341403	1.169965082167576	1.1041922926645809	1.1184144192908132	1.1344713052680886	1.1907949243766083	1.044171969307654	1.2537857785865525	1.0153032736331538	1.0183409485407393	1.246456211856644	1.5466890528452273	1.1653131975105733	1.0349143739797797	0.9087476800496971	1.2115003166227951	1.275738218945427	1.3065847147266005	1.1694262880283164	1.2380055013774582	1.2380055013774582	1.2380055013774582	1.2380055013774582	1.2380055013774582	1.2380055013774582	1.2380055013774582	1.2380055013774582	1.2380055013774582	1.2380055013774582	1.2380055013774582
0.9895005789316346	0.6525199581527392	0.9472358420750961	0.4683466019934958	0.5240450647703356	0.38466406295488487	1.0822530167064863	0.6092898434480951	1.0246296917745383	0.8169597676113167	0.8169597676113167	0.8169597676113167	0.8169597676113167	0.8169597676113167	0.8169597676113167	0.8169597676113167	0.8169597676113167	0.8169597676113167	0.8169597676113167	0.8169597676113167	0.8169597676113167	0.8169597676113167	0.8169597676113167	0.8169597676113167	0.8169597676113167	0.8169597676113167	0.8169597676113167	0.8169597676113167	0.8169597676113167	0.8169597676113167	0.8169597676113167	0.8169597676113167	0.8169597676113167	0.8169597676113167	0.8169597676113167	0.8169597676113167	0.8169597676113167	0.8169597676113167	0.8169597676113167	0.8169597676113167	0.8169597676113167	0.8169597676113167	0.8169597676113167	0.8169597676113167	0.8169597676113167	0.8169597676113167	0.8169597676113167	0.8169597676113167	0.8169597676113167	0.8169597676113167
0.05562673554141366	0.0012570034289762521	0.0	0.06859935278790946	0.01610852797850577	0.23418556899138826	0.04601749498686133	0.11436316786577666	0.19008596547462472	0.20286113214500467	0.34183250038670776	0.5501028505964531	0.4451211987941052	0.4571989939560069	0.3456725956009501	0.48836496199144425	1.0908979503665817	0.3675892495931652	0.7323439814517059	0.44412012945211304	0.5882320554519095	0.5882320554519095	0.5882320554519095	0.5882320554519095	0.5882320554519095	0.5882320554519095	0.5882320554519095	0.5882320554519095	0.5882320554519095	0.5882320554519095	0.5882320554519095	0.5882320554519095	0.5882320554519095	0.5882320554519095	0.5882320554519095	0.5882320554519095	0.5882320554519095	0.5882320554519095	0.5882320554519095	0.5882320554519095	0.5882320554519095	0.5882320554519095	0.5882320554519095	0.5882320554519095	0.5882320554519095	0.5882320554519095	0.5882320554519095	0.5882320554519095	0.5882320554519095	0.5882320554519095
0.5388084469661187	0.7702166951191176	0.46166185393263554	0.8923843934382191	0.4443486518560782	0.5553245658727703	0.6771263720902629	0.4046060648668712	0.7919968241667479	0.9599958153950691	0.3302900166448067	0.756211103293639	1.1317685231707237	0.370124878917968	1.0840614906687165	0.8678251029340547	1.0218465449962193	0.7312146885149301	1.2442496548825277	0.757552493274529	0.5179570461500751	0.614120780234431	1.037642185661817	0.7944061326175025	0.7283828107759418	1.3728946506018167	1.4051719026154497	0.962437832786225	0.9940985770206175	0.960404467171238	0.6278111031665293	1.010149170646393	0.8189801369064612	0.8189801369064612	0.8189801369064612	0.8189801369064612	0.8189801369064612	0.8189801369064612	0.8189801369064612	0.8189801369064612	0.8189801369064612	0.8189801369064612	0.8189801369064612	0.8189801369064612	0.8189801369064612	0.8189801369064612	0.8189801369064612	0.8189801369064612	0.8189801369064612	0.8189801369064612
0.5451540330112242	0.8664265934792963	0.9520247429591295	0.7818006542044004	0.7181191270948388	0.8796067312765418	0.5848654626846059	0.8554759550045089	0.9245409254964151	0.7942461110300414	0.628188252031859	0.882480468509183	0.7433133779356947	0.648999042333232	0.7253865754746182	0.7031189258543291	0.5180290983704119	0.8342849825583194	0.7941117079793167	0.5664120548377958	0.6440737609831083	0.6762853409376148	0.7743657853405843	0.7253255631390997	0.7253255631390997	0.7253255631390997	0.7253255631390997	0.7253255631390997	0.7253255631390997	0.7253255631390997	0.7253255631390997	0.7253255631390997	0.7253255631390997	0.7253255631390997	0.7253255631390997	0.7253255631390997	0.7253255631390997	0.7253255631390997	0.7253255631390997	0.7253255631390997	0.7253255631390997	0.7253255631390997	0.7253255631390997	0.7253255631390997	0.7253255631390997	0.7253255631390997	0.7253255631390997	0.7253255631390997	0.7253255631390997	0.7253255631390997
1.0188302657381956	1.0267565856932301	0.877502793747517	0.3419487734399082	0.8921922768024733	0.7405135883805797	0.5175241182391244	0.8587167977926206	0.4304016035609769	0.6510020313002639	0.6902716302430081	0.6706368307716359	0.6706368307716359	0.6706368307716359	0.6706368307716359	0.6706368307716359	0.6706368307716359	0.6706368307716359	0.6706368307716359	0.6706368307716359	0.6706368307716359	0.6706368307716359	0.6706368307716359	0.6706368307716359	0.6706368307716359	0.6706368307716359	0.6706368307716359	0.6706368307716359	0.6706368307716359	0.6706368307716359	0.6706368307716359	0.6706368307716359	0.6706368307716359	0.6706368307716359	0.6706368307716359	0.6706368307716359	0.6706368307716359	0.6706368307716359	0.6706368307716359	0.6706368307716359	0.6706368307716359	0.6706368307716359	0.6706368307716359	0.6706368307716359	0.6706368307716359	0.6706368307716359	0.6706368307716359	0.6706368307716359	0.6706368307716359	0.6706368307716359
0.920970989572749	1.0892776206998143	1.0035313065883598	0.8146476758573284	1.1524281066988482	0.805098920199368	0.7766869283471456	0.8480425983522462	0.7113355285357821	0.9361397009376061	0.994345460112921	0.5004683676791336	1.089230367071119	0.9469716871617586	1.2541522525118425	0.8030548864897128	0.6389710977086859	0.71292626690596	0.9361319981466866	0.7087553195363808	0.8449507270592775	0.7636978360295279	1.0727031342736657	0.7505074190172301	0.8649996284738113	0.8594938533294484	0.990377751700055	0.8700508544033244	0.9302143030516897	0.9302143030516897	0.9302143030516897	0.9302143030516897	0.9302143030516897	0.9302143030516897	0.9302143030516897	0.9302143030516897	0.9302143030516897	0.9302143030516897	0.9302143030516897	0.9302143030516897	0.9302143030516897	0.9302143030516897	0.9302143030516897	0.9302143030516897	0.9302143030516897	0.9302143030516897	0.9302143030516897	0.9302143030516897	0.9302143030516897	0.9302143030516897
0.31288449604560237	0.48916824889276955	0.7364698415368138	0.6114250071182835	0.36956555991164414	0.9424380979779022	0.662194915525502	1.007447874063674	0.768693720119634	0.7970335327344834	0.9410754541527789	0.8309457964327768	0.6562937003010294	0.9551192329548707	1.3105371173147922	1.039508414368126	0.9479207483678456	0.7208787512943442	0.5018979029921775	1.1576007782722246	0.9399912759393265	1.3857683330660073	1.0706874944963536	1.5030425199786488	1.0014525547430129	1.018752030062225	1.2230079063166772	1.1771762101481615	1.0595067089410133	1.0374771262915552	0.6864180745915199	0.8211475797547975	0.7537828271731588	0.7537828271731588	0.7537828271731588	0.7537828271731588	0.7537828271731588	0.7537828271731588	0.7537828271731588	0.7537828271731588	0.7537828271731588	0.7537828271731588	0.7537828271731588	0.7537828271731588	0.7537828271731588	0.7537828271731588	0.7537828271731588	0.7537828271731588	0.7537828271731588	0.7537828271731588
0.2811681079549487	0.27400001717834793	0.5376022642962623	0.538481469009138	0.2730441605768912	0.33256010211752723	0.4743730831628346	0.43581855822163407	0.555748155039974	0.3145036775115724	0.05892597345767966	0.13720378961425886	0.4163316749968177	0.5238424356258174	0.25452707276156533	0.6178490027051202	0.1496010618237149	0.30463360808245743	0.33127679007300526	0.2617489852682168	0.4769136279322311	0.3461855554983578	0.6479934932787251	0.7499287471876771	0.4920466226867474	1.016574850966519	0.4557999009812868	0.6016605524224402	0.564311864033099	0.7962038920513336	0.7994738574816058	1.0063458764729065	1.295111429444974	1.1679925189386546	1.0900336687755166	1.1202723080011152	1.105152988388316	1.105152988388316	1.105152988388316	1.105152988388316	1.105152988388316	1.105152988388316	1.105152988388316	1.105152988388316	1.105152988388316	1.105152988388316	1.105152988388316	1.105152988388316	1.105152988388316	1.105152988388316
0.7004246813231628	0.9210078374005486	0.8142897849953373	0.6070024352387446	0.6065924295297662	0.7227124577022775	0.6739798156211741	0.8660997867019462	0.7888312704887084	0.8487303388296948	0.6823052652372962	0.6861306692132915	0.7011555297126894	0.5778182790137955	0.6553383345820922	0.6949986891498638	0.6525306195823953	0.7877654190114918	0.7097630382869443	0.5615228680509049	0.5949653448591262	0.4186261308614411	0.5716133204542149	0.5020587155108656	0.6350403417663449	0.49304713647084775	0.5400243636374784	0.4693759218850088	0.6126968198016848	0.6260220816444912	0.6234990946424763	0.6247605881434838	0.6247605881434838	0.6247605881434838	0.6247605881434838	0.6247605881434838	0.6247605881434838	0.6247605881434838	0.6247605881434838	0.6247605881434838	0.6247605881434838	0.6247605881434838	0.6247605881434838	0.6247605881434838	0.6247605881434838	0.6247605881434838	0.6247605881434838	0.6247605881434838	0.6247605881434838	0.6247605881434838
0.8498719704095363	0.7880688421661678	1.0150408579560333	0.65751368792066	0.2382288141521477	0.6922617050066906	0.4494210505026708	0.6619111127310554	0.4772407551024607	0.2631000337561208	0.47781410868183405	0.5895025595186001	0.8691120386071441	0.9236377489808957	0.7229826665470681	0.5385182602863186	0.44140702019546685	0.7239824782014975	0.4599714989041412	0.6080696345776179	0.7576503426579342	0.462998498803688	0.4951897612969965	0.3885910201995818	0.5724694077507911	0.9265057324113125	0.603616171060347	0.5041784660820192	0.7191182711213056	0.40732350829649155	0.8225597598719798	0.5155378020918745	0.44197478516313016	0.425784276195193	0.4579018178480214	0.29728390829497836	0.7230076301718044	0.5101457692333914	0.5101457692333914	0.5101457692333914	0.5101457692333914	0.5101457692333914	0.5101457692333914	0.5101457692333914	0.5101457692333914	0.5101457692333914	0.5101457692333914	0.5101457692333914	0.5101457692333914	0.5101457692333914
0.15156813659552937	0.06896019763227375	0.1336647661869685	0.33595232727718505	0.07480693403381954	0.21079574050967934	0.0007510002722964978	0.09512695896266088	0.9450385773488829	1.248824051229212	1.1423677234199443	1.0703845723868948	1.3421482215389653	1.5447364812926943	1.7939097804673845	1.1415059590569783	1.6013244034906604	1.3523738267591014	1.0479410555510198	1.5100466522166471	1.1698153902261614	1.4269740007191887	1.1684364990546092	1.4938522491589679	1.7577814914466914	1.5913042585180568	1.259918830456666	1.3044648442580875	1.387281846878665	1.0094635787917723	1.1361345032993033	0.9627789209817921	1.0494567121405478	1.0494567121405478	1.0494567121405478	1.0494567121405478	1.0494567121405478	1.0494567121405478	1.0494567121405478	1.0494567121405478	1.0494567121405478	1.0494567121405478	1.0494567121405478	1.0494567121405478	1.0494567121405478	1.0494567121405478	1.0494567121405478	1.0494567121405478	1.0494567121405478	1.0494567121405478
0.25253769432957485	0.3236401514269742	0.12150481132843248	0.18182192143884743	0.17626009916951177	0.2410295654617472	0.20268375856038767	0.04360961813092082	0.23854433022915505	0.30795975584052937	0.03275175146498404	0.28588802324205237	0.21184937221353575	0.117263983889143	0.04360961813092082	0.18134110707314888	0.393591059564698	0.024271394339219928	0.3937389011628527	0.15174829878554996	0.2225271649419925	0.14084303512013338	0.16026323668350165	0.1634345220147199	0.0	0.011145669710158464	0.10957031711168624	0.1423645142916923	0.1787080322082239	0.00024040604474189126	0.14976824386664694	0.07500432495569442	0.07500432495569442	0.07500432495569442	0.07500432495569442	0.07500432495569442	0.07500432495569442	0.07500432495569442	0.07500432495569442	0.07500432495569442	0.07500432495569442	0.07500432495569442	0.07500432495569442	0.07500432495569442	0.07500432495569442	0.07500432495569442	0.07500432495569442	0.07500432495569442	0.07500432495569442	0.07500432495569442
0.03719573576380435	0.17523040485183317	0.1517817424473122	0.0853236028841963	0.3912880113064923	0.03638789193548134	0.20100564515663533	0.05740933192480217	0.2957943909813926	0.33153928135861405	0.3463774427101724	0.22650837480072253	0.3674043993205855	0.38261001086014346	0.13437148098107074	0.21759280195457795	0.5997586287106516	0.5069080346113048	0.4078345293425945	0.44653195053586	0.42410020990636693	0.505346502067945	0.5791940518618065	0.19583932939068446	0.5276568972801736	0.5898413073990224	0.20326582483111	0.8502956452171602	0.604943915204358	0.6395850352179658	0.7934223777771693	0.8226059586789127	0.466595602308832	0.4904328712616299	1.2847924752900939	0.5712715085157282	0.7370119809979414	0.6925129402850698	0.7398788605745347	0.5393756681253152	0.639627264349925	0.639627264349925	0.639627264349925	0.639627264349925	0.639627264349925	0.639627264349925	0.639627264349925	0.639627264349925	0.639627264349925	0.639627264349925
0.71946175983673	0.7144558684287002	0.5590008132368502	0.6824842063695709	0.5467952560988838	0.7053898632397616	0.6859645971430972	0.7418868246177464	0.7742233498749292	0.6354221701526925	0.49221215117977607	0.8211475350503257	0.8423029216686594	0.824859690170708	0.5568629803858637	0.5179346753583545	0.516557689253063	0.560868998280106	0.4877105706705486	0.5540744529513403	0.6184232845394496	0.6751916092067493	0.6613954779285276	0.6234039883203231	0.803603734409466	0.5768297253836496	0.6560351256049508	0.6338077442909172	0.7630058255228794	0.6628076573580022	0.6296874707774268	0.7078879219877614	0.7123837622838333	0.7999227120574667	0.6290248754786226	0.7144737937680448	0.7144737937680448	0.7144737937680448	0.7144737937680448	0.7144737937680448	0.7144737937680448	0.7144737937680448	0.7144737937680448	0.7144737937680448	0.7144737937680448	0.7144737937680448	0.7144737937680448	0.7144737937680448	0.7144737937680448	0.7144737937680448
0.6260537143643036	0.7911272958692809	0.46430025440734596	0.4808057922795619	0.6065596252921033	0.372212996434777	0.26947380794451753	0.4992985989508666	0.664570774236849	0.3489524120281325	0.8463643608158676	0.33763698781723717	0.7054276729111696	0.5237186859556475	0.639445271549003	0.3310487959819174	0.5403637377849919	0.8829379619348204	0.9658713773325064	0.2189075236826396	0.5734384004495271	0.2982291261147325	0.6404735016033105	0.49897132628673396	0.6223821925629296	0.5777796620605725	0.6806620092005062	0.37538599937359246	0.3630798274958145	0.5429245454883842	0.45300218649209933	0.45300218649209933	0.45300218649209933	0.45300218649209933	0.45300218649209933	0.45300218649209933	0.45300218649209933	0.45300218649209933	0.45300218649209933	0.45300218649209933	0.45300218649209933	0.45300218649209933	0.45300218649209933	0.45300218649209933	0.45300218649209933	0.45300218649209933	0.45300218649209933	0.45300218649209933	0.45300218649209933	0.45300218649209933
1.0905487249431134	0.8439061504057664	0.6026040447404543	0.7211383883283883	0.9758843258864617	1.0143455138079762	1.1130033586690489	0.8987566911905206	0.6034006562358071	0.6049170271407465	0.2768926358492867	0.6124498964212014	0.16841796792029398	0.3446649477177592	0.02488785177645603	0.775775101317958	0.6477328091312228	0.6403606425744159	1.007950110441879	0.556856247295562	0.21565702087590702	0.37606005755047367	0.12749155593691278	0.6624839955504271	0.4363147713138975	0.45795605509244397	0.23579177575849003	0.08652196816848724	0.3958592939655614	0.5743185308123272	0.1262281518436455	0.5672120673592679	0.626670167819291	0.06876848425383447	0.7467601171551972	0.40776430070451586	0.40776430070451586	0.40776430070451586	0.40776430070451586	0.40776430070451586	0.40776430070451586	0.40776430070451586	0.40776430070451586	0.40776430070451586	0.40776430070451586	0.40776430070451586	0.40776430070451586	0.40776430070451586	0.40776430070451586	0.40776430070451586
0.48103120874368505	0.706601698740549	0.7075721381824687	0.43661102852024136	0.5997552407155443	0.5213123128590348	0.8562747615223414	0.7060048877126925	0.23675628861730824	0.6068664173093724	0.505539387375661	0.5349769778231704	0.6803757289744155	0.6153555835465814	0.606351154241322	0.40413267918318874	0.4983084815566404	0.5686798928658868	0.5148764029146703	0.59139377859371	0.5175852942723869	0.4998598496093872	0.4902474754215729	0.4536700626380851	0.45125679951235054	0.5265413728071804	0.4781003175635218	0.5637559500934978	0.6592500429027276	0.43221444643060764	0.38825649532585743	0.5909971747867268	0.6595679189815045	0.6603304994942317	0.5913352074640065	0.6258328534791191	0.6258328534791191	0.6258328534791191	0.6258328534791191	0.6258328534791191	0.6258328534791191	0.6258328534791191	0.6258328534791191	0.6258328534791191	0.6258328534791191	0.6258328534791191	0.6258328534791191	0.6258328534791191	0.6258328534791191	0.6258328534791191
0.5898723820856332	0.6678682080816295	0.488878855283031	0.849690041359083	0.4855815397404765	0.6042122761730341	0.619721003305243	0.7560380350672626	0.7171191696135355	0.7431521968166802	0.6556548502688765	0.7082770940879262	0.8809499642843579	0.8316389306233283	1.0540357380743202	0.9057162219599693	0.6823817653236812	0.797720019953254	0.556411259895197	0.7467508490788629	0.8191656624520864	0.9482282331186936	0.786602998273126	0.544467454139887	0.9643048273640805	0.7840767687600131	0.6909811850785607	0.4902911787886131	0.6892493134136506	0.7120149417132238	0.6949047942734651	0.7034598679933445	0.7034598679933445	0.7034598679933445	0.7034598679933445	0.7034598679933445	0.7034598679933445	0.7034598679933445	0.7034598679933445	0.7034598679933445	0.7034598679933445	0.7034598679933445	0.7034598679933445	0.7034598679933445	0.7034598679933445	0.7034598679933445	0.7034598679933445	0.7034598679933445	0.7034598679933445	0.7034598679933445
0.6335502830890193	0.6328908645515244	0.5192648311695034	0.47033854796167057	0.6098436433270338	0.5701945281580607	0.5923924534281109	0.6818278302339162	0.7085654189630338	0.676952762228408	0.7110279200103361	0.6614397505901471	0.5762181249819742	0.564471667458113	0.7311351443079608	0.7697897796622962	0.750396563941844	0.6055888762516516	0.8047794445526735	0.5202805027027751	0.5869678203452438	0.6947398325965692	0.6553344066737377	0.6218101733674326	0.5769456406126545	0.5157488535960687	0.638802152678507	0.6005723402681042	0.6900550189817187	0.6437052566154642	0.5242055927651268	0.6068381236470912	0.565521858206109	0.565521858206109	0.565521858206109	0.565521858206109	0.565521858206109	0.565521858206109	0.565521858206109	0.565521858206109	0.565521858206109	0.565521858206109	0.565521858206109	0.565521858206109	0.565521858206109	0.565521858206109	0.565521858206109	0.565521858206109	0.565521858206109	0.565521858206109
0.33678810561673256	0.3367839473271971	0.4451604951710593	0.37764606915086074	0.37591804688137137	0.38951482688164424	0.42001859224587357	0.6518562798724248	0.7868378259327276	0.6760173216920049	0.9306065245172727	0.7684109061286147	0.8722617891060471	0.7148490948324574	0.8223292360201667	0.9815114443193268	0.8695247550784484	0.88608597559612	0.8432430033404335	0.8177122088781971	0.9730543394722188	0.955203426389834	0.8656493629723964	1.0781335236156575	1.1444867904650144	1.188794507704468	1.0536614162178835	1.1212279619611758	1.1212279619611758	1.1212279619611758	1.1212279619611758	1.1212279619611758	1.1212279619611758	1.1212279619611758	1.1212279619611758	1.1212279619611758	1.1212279619611758	1.1212279619611758	1.1212279619611758	1.1212279619611758	1.1212279619611758	1.1212279619611758	1.1212279619611758	1.1212279619611758	1.1212279619611758	1.1212279619611758	1.1212279619611758	1.1212279619611758	1.1212279619611758	1.1212279619611758
0.5701605784231336	0.5920743439154857	0.7236373949943739	0.5451785633329983	0.6271704503387964	0.7129376176859316	0.7984623422181492	0.741550428400472	0.8170724459803659	0.837336443431553	0.92460715497154	0.9568087570416668	0.6850151537596681	0.8387582472758537	0.8683786662153228	0.7639033614631038	0.9465844581723647	1.0051102660680298	0.8804939105323933	0.8725048185089461	1.0726183601007264	1.0181689259992874	1.0506126343080722	1.0094036327076408	1.0022877963843024	0.8501930232390746	1.0457903807465614	0.811147425343805	1.0648554788359754	1.0256071608934016	1.036510573854173	1.0002217847171875	1.0175318935084001	1.0540878885456182	1.0244060959107024	1.0704378461620003	1.069166367519275	0.9876468732550624	1.1286963042914813	0.9861827134050668	1.0664309810032258	0.984429970181462	0.8909699090892179	1.0646619195833973	0.9079866347147632	1.1766103194795898	1.0193196511641942	1.097964985321892	1.097964985321892	1.097964985321892
0.004179050485332821	0.25583423298620317	0.25583423298620317	0.25583423298620317	0.27558486328055976	0.11411024576575887	0.032460047975179276	0.45244291184015933	0.7585260788481466	1.0844239982236985	0.4541549304966535	0.4631315506071166	0.0031342878639996157	0.0644938524688227	0.28139316450853535	0.20100804816765144	0.44600206988733593	0.28139316450853535	0.2851599930973828	0.2698087321167216	0.45684228115385467	0.5179955485153658	0.5232260337622439	0.22443296921740757	0.4031886399515507	0.5598418963365743	0.01084021126651875	0.4199559992630038	0.165116428409976	0.7102388890741144	0.9225024435020993	0.27495232255571195	0.30364554194204374	0.2892989322488778	0.2892989322488778	0.2892989322488778	0.2892989322488778	0.2892989322488778	0.2892989322488778	0.2892989322488778	0.2892989322488778	0.2892989322488778	0.2892989322488778	0.2892989322488778	0.2892989322488778	0.2892989322488778	0.2892989322488778	0.2892989322488778	0.2892989322488778	0.2892989322488778
0.5420210023314088	0.0	0.0	0.0	0.4699560110767925	0.5039131351731231	0.0	0.0	0.02567052810531689	0.021074930821422706	0.5238261170543148	0.5238261170543148	0.0	0.11731036530575818	0.01991298188119177	0.01991298188119177	0.0	0.5226641681140839	0.9926201791908765	0.0	0.0	0.40651575174855664	1.0407327389442738	0.9495896498991773	0.0	0.5776962240319804	1.524732892236205	0.47571355730091763	0.3142107137632294	0.5647027363150015	1.0911795115556737	0.13722334718694995	0.6142014293713118	0.6142014293713118	0.6142014293713118	0.6142014293713118	0.6142014293713118	0.6142014293713118	0.6142014293713118	0.6142014293713118	0.6142014293713118	0.6142014293713118	0.6142014293713118	0.6142014293713118	0.6142014293713118	0.6142014293713118	0.6142014293713118	0.6142014293713118	0.6142014293713118	0.6142014293713118
0.4114162639020919	0.43731176500205143	0.4373373614658716	0.437431498279819	0.5141518469015472	0.5256743956299461	0.5137141069126899	0.5816072693011818	0.6584329412902535	0.5655454504916627	0.5339471095072386	0.4794365442223825	0.6874291687222552	0.6258611261025887	0.5656799924442626	0.7121019800314552	0.5373935743839348	0.7227182213810914	0.5986024070781341	0.6031729276535779	0.5869725452621614	0.5950727364578696	0.5950727364578696	0.5950727364578696	0.5950727364578696	0.5950727364578696	0.5950727364578696	0.5950727364578696	0.5950727364578696	0.5950727364578696	0.5950727364578696	0.5950727364578696	0.5950727364578696	0.5950727364578696	0.5950727364578696	0.5950727364578696	0.5950727364578696	0.5950727364578696	0.5950727364578696	0.5950727364578696	0.5950727364578696	0.5950727364578696	0.5950727364578696	0.5950727364578696	0.5950727364578696	0.5950727364578696	0.5950727364578696	0.5950727364578696	0.5950727364578696	0.5950727364578696
0.4610275263356511	0.6039519950498775	0.6555123218154462	0.5672193777767446	0.5866449709547679	0.6703811596335544	0.671275368607125	0.6591108398993792	0.709638346140961	0.7258573435493334	0.7043060641983173	0.6747235621927836	0.7375557578469794	0.5961248229941762	0.6496634462911436	0.6700496068435328	0.7395389997123407	0.8015508502570746	0.6411159621191421	0.8682889999007081	0.8169730321688734	0.7259123930537785	0.7714427126113259	0.7714427126113259	0.7714427126113259	0.7714427126113259	0.7714427126113259	0.7714427126113259	0.7714427126113259	0.7714427126113259	0.7714427126113259	0.7714427126113259	0.7714427126113259	0.7714427126113259	0.7714427126113259	0.7714427126113259	0.7714427126113259	0.7714427126113259	0.7714427126113259	0.7714427126113259	0.7714427126113259	0.7714427126113259	0.7714427126113259	0.7714427126113259	0.7714427126113259	0.7714427126113259	0.7714427126113259	0.7714427126113259	0.7714427126113259	0.7714427126113259
0.6597934151308721	0.7608950425513848	0.7351888696103409	0.7586723739090583	0.8525129617310617	0.7013347888569401	0.6869851873353867	0.7606754775308667	0.7536380572054296	0.5834432649056647	0.7098314620829884	0.6854416384550478	0.832563989266657	0.7188753611206815	0.7403830769754262	0.5899112839905888	0.7175312371632063	0.6802012317035491	0.7840517780370149	0.7045462215007642	0.7508945873180143	0.6670623924885312	0.7089784899032727	0.7089784899032727	0.7089784899032727	0.7089784899032727	0.7089784899032727	0.7089784899032727	0.7089784899032727	0.7089784899032727	0.7089784899032727	0.7089784899032727	0.7089784899032727	0.7089784899032727	0.7089784899032727	0.7089784899032727	0.7089784899032727	0.7089784899032727	0.7089784899032727	0.7089784899032727	0.7089784899032727	0.7089784899032727	0.7089784899032727	0.7089784899032727	0.7089784899032727	0.7089784899032727	0.7089784899032727	0.7089784899032727	0.7089784899032727	0.7089784899032727
0.5068524215264475	0.7394964002809734	0.7645531736923419	0.6961904419281068	0.7538253757106612	0.6659103669329373	0.7821883765057648	0.751249250432189	0.6951792340747649	0.8129546272433247	0.7258865939325279	0.7777469290221246	0.7031617917849267	0.8253111414017845	0.7221518349364394	0.8102187169123694	0.8174374717451734	0.7341536639230773	0.8331910578684405	0.783672360895759	0.783672360895759	0.783672360895759	0.783672360895759	0.783672360895759	0.783672360895759	0.783672360895759	0.783672360895759	0.783672360895759	0.783672360895759	0.783672360895759	0.783672360895759	0.783672360895759	0.783672360895759	0.783672360895759	0.783672360895759	0.783672360895759	0.783672360895759	0.783672360895759	0.783672360895759	0.783672360895759	0.783672360895759	0.783672360895759	0.783672360895759	0.783672360895759	0.783672360895759	0.783672360895759	0.783672360895759	0.783672360895759	0.783672360895759	0.783672360895759
[truncated: 6 more columns]
