# Supplementary material for: Neuronal tuning aligns dynamically with object and texture manifolds across the visual hierarchy
Source: Nat Neurosci. 2026 Mar 10;29(4):864–75. doi: 10.1038/s41593-026-02207-1 (PMC13061647; doi:10.1038/s41593-026-02207-1)
Supplement: Supplementary file 6 — Average PSTH for each session and thread before or after optimization Fig. 5a. Response rate for each 10 ms time window in csv format to reproduce Fig. 5c. [file 41593_2026_2207_MOESM6_ESM.zip › Figure5C_src_normresp_wdw_170-180_DeePSim_sem.csv]

0	1	2	3	4	5	6	7	8	9	10	11	12	13	14	15	16	17	18	19	20	21	22	23	24	25	26	27	28	29	30	31	32	33	34	35	36	37	38	39	40	41	42	43	44	45	46	47	48	49
0.05683007161860813	0.0506002398145595	0.06717114096775749	0.060187505390627026	0.06109905532880221	0.04987108438149929	0.04451013624376199	0.059689877034108725	0.0625981854080275	0.05908196812808748	0.06242481127954229	0.06365886513638534	0.05670553332117665	0.052816570917890854	0.05150404295550504	0.06279450928044358	0.061147256729128636	0.061823421151658446	0.0605509237318796	0.0630980350318243	0.055048674981060475	0.058460958449606165	0.06369270081182783	0.05458845619855234	0.05284321996833008	0.05719134760297757	0.05366824135719914	0.053837205736389705	0.0719770241660768	0.06258134225996279	0.06609211095019911	0.07818074442522933	0.06282096365986187	0.06549152527497283	0.0654764463604664	0.06466201224369378	0.0702325756973833	0.059778721497410106	0.052627941701624714	0.06267444434040251	0.07212224634318823	0.06899440512525472	0.06601517595493747	0.06148720854236595	0.05730844079988083	0.06906315381074965	0.0732448151415177	0.07115398447613368	0.07115398447613368	0.07115398447613368
0.06807802877569118	0.07627121660361492	0.07155250196432075	0.08262484688133104	0.0707590784992321	0.07960014577493048	0.08894529375883103	0.08470028609807476	0.10815899968175585	0.09576250823867286	0.0915630133510814	0.11520841928629788	0.08020311982445748	0.0983800531462106	0.09573694476451938	0.07616116268251989	0.09639095042313202	0.09020435837264816	0.08444209490784625	0.09437522864973352	0.09108896424407563	0.08889362374147848	0.10422301677783188	0.07419956612657048	0.09583680292434214	0.09831310288636298	0.09558730629583248	0.08877881796509646	0.10172494108921022	0.09198266705326388	0.09534421929981163	0.0923543971792736	0.10126778989140409	0.0927091260078456	0.0784834079349782	0.08559626697141191	0.08559626697141191	0.08559626697141191	0.08559626697141191	0.08559626697141191	0.08559626697141191	0.08559626697141191	0.08559626697141191	0.08559626697141191	0.08559626697141191	0.08559626697141191	0.08559626697141191	0.08559626697141191	0.08559626697141191	0.08559626697141191
0.10215583470260393	0.12080991409457396	0.06884925222449648	0.07203395965297929	0.0890319227631918	0.08645217976898512	0.07936399362962403	0.0737003207271478	0.09973002016484299	0.060089799150186335	0.07890905767985333	0.09170476016395974	0.12709746348958192	0.08428281756458934	0.08428193597420995	0.10562181215479258	0.1042361824709594	0.11371991482105942	0.13623097328645764	0.12098625966589616	0.11556447777495506	0.13204496672950694	0.12489582221668036	0.1403224219297737	0.10219541644302545	0.10357365366828579	0.10762307158157254	0.12916596064791264	0.14199785977566312	0.14289125247009923	0.1446169899048568	0.12098326050553752	0.11171625125485511	0.11634975588019632	0.11634975588019632	0.11634975588019632	0.11634975588019632	0.11634975588019632	0.11634975588019632	0.11634975588019632	0.11634975588019632	0.11634975588019632	0.11634975588019632	0.11634975588019632	0.11634975588019632	0.11634975588019632	0.11634975588019632	0.11634975588019632	0.11634975588019632	0.11634975588019632
0.07443907317266676	0.07292906579992878	0.07033547806956313	0.061926902486782995	0.07110018643024923	0.06143292352150417	0.06145899315764006	0.06566627165341443	0.06624234868196904	0.06550634648207404	0.0583978280683514	0.06561242577107648	0.0677040810840258	0.057987245506215306	0.05345345333593697	0.06061475904398571	0.06724930049854982	0.05919553089139888	0.0652416597869793	0.05404516995761089	0.04761323508368757	0.055359363281995165	0.05974444305016912	0.056110387668163314	0.06019864826897024	0.07759608767093913	0.07313117255811669	0.07769554073240208	0.07950662918868423	0.0689213272406941	0.06261287496828964	0.07097650867674209	0.07822546220766013	0.06342054507214649	0.07142128566076895	0.0657405596635967	0.06043882858989408	0.06836613037773857	0.06440247948381633	0.06440247948381633	0.06440247948381633	0.06440247948381633	0.06440247948381633	0.06440247948381633	0.06440247948381633	0.06440247948381633	0.06440247948381633	0.06440247948381633	0.06440247948381633	0.06440247948381633
0.07699678734467795	0.06415541484957162	0.06053666257123777	0.06390972313194612	0.08119726025870001	0.07600403581383676	0.07076676084783187	0.0704271647002109	0.06752159913293056	0.06757677707502827	0.07283761539665544	0.07085119043783095	0.0865427657133301	0.061706005828956134	0.08387296783965624	0.06526866671814387	0.07723407210644329	0.093887883602941	0.07398013656459919	0.0808142007402007	0.0649029096552891	0.08856428958442902	0.08167002228952659	0.12419102706481983	0.09622770474486916	0.07838060264586377	0.08787571305053113	0.08889871703319986	0.09578709272869008	0.08386750368362525	0.08982729820615766	0.08982729820615766	0.08982729820615766	0.08982729820615766	0.08982729820615766	0.08982729820615766	0.08982729820615766	0.08982729820615766	0.08982729820615766	0.08982729820615766	0.08982729820615766	0.08982729820615766	0.08982729820615766	0.08982729820615766	0.08982729820615766	0.08982729820615766	0.08982729820615766	0.08982729820615766	0.08982729820615766	0.08982729820615766
0.12953582759677426	0.08633152104278702	0.13975285463748327	0.13966117032192987	0.13685340845399885	0.17867087461066092	0.11584666039305731	0.107801664968362	0.12827809717425606	0.1472533281169266	0.13867891190788753	0.1624930610359269	0.1253786464427993	0.12991363286221302	0.1357871599255841	0.15510444954030517	0.13119768292887402	0.10676928264359589	0.12484950783547659	0.13708324588627	0.1550431933579272	0.13127737859832128	0.15243975913865263	0.1184505182566759	0.15593973540472605	0.12611546111144672	0.09893536658654437	0.17749601843803553	0.14513033842047368	0.1103952824408388	0.1532368071179351	0.13258295316857743	0.14072713606639056	0.13726841887571425	0.10894012699377281	0.1401501107838034	0.1227835025003745	0.16867454639777074	0.13650498511648526	0.13215117568962162	0.13432808040305344	0.13432808040305344	0.13432808040305344	0.13432808040305344	0.13432808040305344	0.13432808040305344	0.13432808040305344	0.13432808040305344	0.13432808040305344	0.13432808040305344
0.15575503046777114	0.1271302252704322	0.12471476424950767	0.13638977731894886	0.127411343491065	0.12466402635890374	0.15535676110301977	0.1596853203909954	0.14420198092683517	0.13849468419944166	0.10105895318057657	0.18572519528742715	0.11335550315964389	0.1395074930203045	0.12930772452038242	0.12097810142165727	0.10592078831079693	0.10677141427714038	0.1353583546511294	0.12764114319069034	0.11278703256509182	0.13369965583616117	0.11375743872824921	0.11106989476203728	0.14464472546859566	0.14221333606588665	0.14342903076724117	0.14342903076724117	0.14342903076724117	0.14342903076724117	0.14342903076724117	0.14342903076724117	0.14342903076724117	0.14342903076724117	0.14342903076724117	0.14342903076724117	0.14342903076724117	0.14342903076724117	0.14342903076724117	0.14342903076724117	0.14342903076724117	0.14342903076724117	0.14342903076724117	0.14342903076724117	0.14342903076724117	0.14342903076724117	0.14342903076724117	0.14342903076724117	0.14342903076724117	0.14342903076724117
0.055189881064682235	0.039170684172430324	0.050657097432367355	0.04811148368909179	0.04295685284582943	0.04549823894963628	0.04697246445988704	0.04959197376020772	0.03962731479324917	0.04895863243775195	0.04641935844046143	0.04608270145245442	0.05717194123111457	0.046549445713177706	0.047385597886711144	0.05054760269230876	0.048744517327299265	0.04654756000694107	0.044603793643455215	0.0619425697785253	0.04801887035611067	0.0531652771363026	0.048133858203928896	0.044868895146882644	0.046004071094517617	0.05006450247242691	0.07705982823432966	0.06356216535337829	0.06356216535337829	0.06356216535337829	0.06356216535337829	0.06356216535337829	0.06356216535337829	0.06356216535337829	0.06356216535337829	0.06356216535337829	0.06356216535337829	0.06356216535337829	0.06356216535337829	0.06356216535337829	0.06356216535337829	0.06356216535337829	0.06356216535337829	0.06356216535337829	0.06356216535337829	0.06356216535337829	0.06356216535337829	0.06356216535337829	0.06356216535337829	0.06356216535337829
0.054281421263031024	0.06785782820757201	0.06729394839941794	0.07282367182923029	0.07174487467978026	0.07867558709671653	0.061228364450437	0.04975304254995396	0.053888804451030316	0.06469924087268594	0.07046924048350044	0.061756335650451716	0.05835513958303014	0.06793577477539574	0.07938959383266456	0.06673560227582197	0.06212077053867304	0.07647886850580839	0.07160480713873624	0.06019334532366508	0.06615809327745655	0.0683595288334342	0.06780276116943261	0.06980071852593067	0.07755794526131693	0.07665258767822236	0.07211113479524382	0.06396428293082866	0.0691190333540985	0.06572202116377474	0.07245006402536075	0.06748414054234239	0.06935460624935809	0.07145531946897528	0.0704049628591667	0.0704049628591667	0.0704049628591667	0.0704049628591667	0.0704049628591667	0.0704049628591667	0.0704049628591667	0.0704049628591667	0.0704049628591667	0.0704049628591667	0.0704049628591667	0.0704049628591667	0.0704049628591667	0.0704049628591667	0.0704049628591667	0.0704049628591667
0.10431898698372154	0.14716895752490694	0.102490985087573	0.09995773796120823	0.10736777695095495	0.11779020468700532	0.11384261013866659	0.11736248608853214	0.11402650497900416	0.1077375584506074	0.10432917783590798	0.10840321661132458	0.09794821372335673	0.09961025714454591	0.09352437265710008	0.10359803247521318	0.08304804446164642	0.10104156438701266	0.0907302042901477	0.09585936248538253	0.0772954413399319	0.14558429151089047	0.11114291505293834	0.10883790525434717	0.08948719559576206	0.10957488775752736	0.10648321096750817	0.10580168902111822	0.12718368523994222	0.0920396981191222	0.11968129782920175	0.10979348766794224	0.09348169436328224	0.10163759101561225	0.10163759101561225	0.10163759101561225	0.10163759101561225	0.10163759101561225	0.10163759101561225	0.10163759101561225	0.10163759101561225	0.10163759101561225	0.10163759101561225	0.10163759101561225	0.10163759101561225	0.10163759101561225	0.10163759101561225	0.10163759101561225	0.10163759101561225	0.10163759101561225
0.07785159851457389	0.06585428938981146	0.06340278404192178	0.08426972925283335	0.08176236522263958	0.0806672680073403	0.08139366350280809	0.08059036360378062	0.08769481662530278	0.08967516737606573	0.0700400005869775	0.08198817599310006	0.07259289843988678	0.09033756146836776	0.0934272066636079	0.08137305605684668	0.059916368346558155	0.07497289059003473	0.07395485068942786	0.07649251699138833	0.10224307440454718	0.07809393334408533	0.0936156963429523	0.06515386377961191	0.06903522131299979	0.08893391863922293	0.07902264546198844	0.09462225453555143	0.07230703197431292	0.0692269868629186	0.07109989213059523	0.07016343949675692	0.07016343949675692	0.07016343949675692	0.07016343949675692	0.07016343949675692	0.07016343949675692	0.07016343949675692	0.07016343949675692	0.07016343949675692	0.07016343949675692	0.07016343949675692	0.07016343949675692	0.07016343949675692	0.07016343949675692	0.07016343949675692	0.07016343949675692	0.07016343949675692	0.07016343949675692	0.07016343949675692
0.06154703296881979	0.04134517174413078	0.04517936373065717	0.05368976956434342	0.05581332509198581	0.05345947830981239	0.05378590311207096	0.03970413730859851	0.05537886171030655	0.04437997519874272	0.05391673101011741	0.06108796925343539	0.04458866542699317	0.05082809890991412	0.0627019372562321	0.05103880235073154	0.05817580434954962	0.0588101281942911	0.05443116668346057	0.0592597399676002	0.06056094991622505	0.06669308398119496	0.06406099565694658	0.07249543397322113	0.06056283529475272	0.056404582711302796	0.06967811181469227	0.0699638446261192	0.051143972180618856	0.06166214944845761	0.07141298994819574	0.06653756969832668	0.06653756969832668	0.06653756969832668	0.06653756969832668	0.06653756969832668	0.06653756969832668	0.06653756969832668	0.06653756969832668	0.06653756969832668	0.06653756969832668	0.06653756969832668	0.06653756969832668	0.06653756969832668	0.06653756969832668	0.06653756969832668	0.06653756969832668	0.06653756969832668	0.06653756969832668	0.06653756969832668
0.10886913410422741	0.08178860372538953	0.07211499559070389	0.08638544321623709	0.097471360679747	0.08165966634340312	0.08901765871762343	0.08012559735594402	0.0749418238871628	0.07842929955961228	0.09224673113948426	0.0928790470778718	0.08474339221089133	0.10126992295684473	0.1016152604392522	0.06860247160402592	0.10618452661678024	0.09285525577461504	0.061909517838455067	0.08845504842852016	0.07907399259959152	0.08544492580018023	0.09087513919772958	0.08634631892586729	0.07883490695120017	0.0698665103841142	0.11213358547199596	0.08633074788605294	0.08893769691595016	0.08722308833401073	0.06701590178697354	0.07711949506049214	0.07711949506049214	0.07711949506049214	0.07711949506049214	0.07711949506049214	0.07711949506049214	0.07711949506049214	0.07711949506049214	0.07711949506049214	0.07711949506049214	0.07711949506049214	0.07711949506049214	0.07711949506049214	0.07711949506049214	0.07711949506049214	0.07711949506049214	0.07711949506049214	0.07711949506049214	0.07711949506049214
0.08535330983789774	0.08924932912390009	0.0787665162991683	0.09749084399887328	0.07051952211251392	0.0780170777147009	0.08616305842936028	0.08327577858721508	0.0849964695544359	0.08176929225804395	0.10522546447625596	0.09144694755818289	0.09971073674931571	0.08680172897111842	0.08586067795398475	0.07791638961627763	0.08456542712367489	0.09646580434130368	0.08730122341867794	0.09457801687798344	0.08619040031049904	0.0776291031554475	0.0866263878939398	0.07664957466902757	0.08883719415189811	0.07098370061077415	0.07644418183007214	0.0901281127143952	0.08151769638520846	0.09133958104991309	0.09492009843473395	0.10420293798205958	0.09956151820839677	0.09956151820839677	0.09956151820839677	0.09956151820839677	0.09956151820839677	0.09956151820839677	0.09956151820839677	0.09956151820839677	0.09956151820839677	0.09956151820839677	0.09956151820839677	0.09956151820839677	0.09956151820839677	0.09956151820839677	0.09956151820839677	0.09956151820839677	0.09956151820839677	0.09956151820839677
0.06162389405143143	0.07325118386019239	0.07814408106718042	0.06130984177723854	0.061957267381486616	0.07195097906177743	0.06644305025292234	0.059129104095278856	0.047430294351022285	0.0665907200192999	0.07779922246241645	0.08640250364482886	0.07819083638242143	0.07616698664695927	0.06955227176702655	0.08089418935389543	0.05677354870701837	0.04463192173027526	0.0695602965387395	0.07193899329326546	0.08110037258505616	0.07309854222374745	0.07692482900040173	0.06779669889830285	0.06555941151452485	0.0902699166234096	0.06268148991634309	0.08965145548706713	0.07454117066104037	0.09231139662529379	0.08342628364316709	0.08342628364316709	0.08342628364316709	0.08342628364316709	0.08342628364316709	0.08342628364316709	0.08342628364316709	0.08342628364316709	0.08342628364316709	0.08342628364316709	0.08342628364316709	0.08342628364316709	0.08342628364316709	0.08342628364316709	0.08342628364316709	0.08342628364316709	0.08342628364316709	0.08342628364316709	0.08342628364316709	0.08342628364316709
0.0939027378738685	0.06400171253954484	0.057748032286365485	0.060398868344399066	0.05987092486955568	0.06638708066292533	0.06257951769133221	0.06025584064134945	0.06431069034744556	0.060962102006838485	0.06035226035723715	0.060316148337494595	0.06291437944676301	0.05915485803772563	0.05846669512618273	0.05984679033579337	0.05719257387320174	0.06595374830816157	0.059442151097780144	0.06720090177246574	0.06240752518890782	0.054798911844750095	0.057065279493225714	0.0559320956689879	0.0559320956689879	0.0559320956689879	0.0559320956689879	0.0559320956689879	0.0559320956689879	0.0559320956689879	0.0559320956689879	0.0559320956689879	0.0559320956689879	0.0559320956689879	0.0559320956689879	0.0559320956689879	0.0559320956689879	0.0559320956689879	0.0559320956689879	0.0559320956689879	0.0559320956689879	0.0559320956689879	0.0559320956689879	0.0559320956689879	0.0559320956689879	0.0559320956689879	0.0559320956689879	0.0559320956689879	0.0559320956689879	0.0559320956689879
0.07268141775297142	0.06162807431518105	0.06147897138771054	0.06986586745298427	0.06698508075774792	0.06191643335372385	0.05494223430824937	0.061487511431925795	0.06030461477361749	0.052947491992520856	0.0600744171559805	0.0734040836405289	0.06151405675375752	0.052686245845586656	0.05862823531801065	0.06294586401243382	0.06707830040208483	0.05641455838011573	0.07138430571671149	0.0762489078339188	0.04938794966189413	0.07086967823623351	0.08126886722335454	0.07606927272979404	0.07606927272979404	0.07606927272979404	0.07606927272979404	0.07606927272979404	0.07606927272979404	0.07606927272979404	0.07606927272979404	0.07606927272979404	0.07606927272979404	0.07606927272979404	0.07606927272979404	0.07606927272979404	0.07606927272979404	0.07606927272979404	0.07606927272979404	0.07606927272979404	0.07606927272979404	0.07606927272979404	0.07606927272979404	0.07606927272979404	0.07606927272979404	0.07606927272979404	0.07606927272979404	0.07606927272979404	0.07606927272979404	0.07606927272979404
0.16439656490523613	0.10835833561819791	0.11926089004763044	0.13086381331333516	0.14617759585720083	0.15488204716514223	0.13964955878801721	0.13553670853005073	0.13865419777628207	0.11414313603477687	0.1075222763564455	0.1237575139707775	0.11743537462052668	0.1254828179353441	0.173830409978838	0.15599726400031522	0.13186271472498096	0.15670784668808913	0.1277168018698487	0.12410983821127503	0.11288625120189853	0.10618230743474048	0.13116495965438535	0.14129148608705003	0.12350535227535193	0.1387049292590175	0.12844148520922868	0.12947664113933927	0.1295928612669503	0.1165941446285033	0.1230935029477268	0.1230935029477268	0.1230935029477268	0.1230935029477268	0.1230935029477268	0.1230935029477268	0.1230935029477268	0.1230935029477268	0.1230935029477268	0.1230935029477268	0.1230935029477268	0.1230935029477268	0.1230935029477268	0.1230935029477268	0.1230935029477268	0.1230935029477268	0.1230935029477268	0.1230935029477268	0.1230935029477268	0.1230935029477268
0.08669292561813273	0.0672422236071704	0.08484484448233545	0.058596125550497764	0.09549372821635677	0.07357523225042861	0.06192017194650019	0.08134123369527181	0.06748424354066299	0.06371594496197644	0.07503519446847254	0.06648005525767509	0.07927971036144328	0.07663194500187029	0.08707026810447706	0.08684266590534213	0.06866863045788149	0.08766745492282697	0.08551508433876404	0.09529666382425822	0.07604674120868057	0.06812404919893023	0.07992112111537895	0.07506554923475417	0.07725869692257283	0.07312021270522863	0.0833210640506998	0.09057774973192308	0.07103404981180562	0.062343714703235985	0.087927393569371	0.07076540641004372	0.07934639998970736	0.07934639998970736	0.07934639998970736	0.07934639998970736	0.07934639998970736	0.07934639998970736	0.07934639998970736	0.07934639998970736	0.07934639998970736	0.07934639998970736	0.07934639998970736	0.07934639998970736	0.07934639998970736	0.07934639998970736	0.07934639998970736	0.07934639998970736	0.07934639998970736	0.07934639998970736
0.08766008252487258	0.09217795062478755	0.10111226931026425	0.08408174764975701	0.10037808929813982	0.09317855494110674	0.07219915264166563	0.06067681448455049	0.10504403526194359	0.08954238128150295	0.07985621602990384	0.10902284890474231	0.07619521569390117	0.09928735123995754	0.10978791900496608	0.09649432718684851	0.0792302958788517	0.1037149407815157	0.09842628604149882	0.08080732053630342	0.11006839753946995	0.07943432785269604	0.10482563229130866	0.09146729825694631	0.08676091815328084	0.0770615521483156	0.07129923744835014	0.08522920505359274	0.07523545214260931	0.09915178776190393	0.09382492971973914	0.10939583452086853	0.08832065738325225	0.10561525724853676	0.09638522544376867	0.10100024134615271	0.10100024134615271	0.10100024134615271	0.10100024134615271	0.10100024134615271	0.10100024134615271	0.10100024134615271	0.10100024134615271	0.10100024134615271	0.10100024134615271	0.10100024134615271	0.10100024134615271	0.10100024134615271	0.10100024134615271	0.10100024134615271
0.06733772126254459	0.06573184634159879	0.055988797255217645	0.061548091910873085	0.06310890281362566	0.06988290752614099	0.08626690523484873	0.05918145674816019	0.05099514865329226	0.05937094734381689	0.06460793263243796	0.08252690313281213	0.07132403127396612	0.08215528210438587	0.0714879575525981	0.06419767364328352	0.06768264047069043	0.06905493379125988	0.06954786303978919	0.06106442890476283	0.08917616408250541	0.08578469391458694	0.0909214083427891	0.08707363455126224	0.08487157176900599	0.06969800404843614	0.06866396071691035	0.06695318226628327	0.0678085714915968	0.0678085714915968	0.0678085714915968	0.0678085714915968	0.0678085714915968	0.0678085714915968	0.0678085714915968	0.0678085714915968	0.0678085714915968	0.0678085714915968	0.0678085714915968	0.0678085714915968	0.0678085714915968	0.0678085714915968	0.0678085714915968	0.0678085714915968	0.0678085714915968	0.0678085714915968	0.0678085714915968	0.0678085714915968	0.0678085714915968	0.0678085714915968
0.07523232815151933	0.09177278542684547	0.06981937193022666	0.07087045666581562	0.0938449420508861	0.07758819811393193	0.09898168446984074	0.11935428220812108	0.0744680947827504	0.12524125613808426	0.11927354634352098	0.11013136287443571	0.06619757325247078	0.08945080950898496	0.08100115549476516	0.10419904792920759	0.11812575138795926	0.08232285984711013	0.08479090075278257	0.12916848451273258	0.08047830415993311	0.0965116880853592	0.0711821139089157	0.11519909198257824	0.11017532304044726	0.12121129135139502	0.09313543107107848	0.11619591487355821	0.10774301202527287	0.11196946344941554	0.11196946344941554	0.11196946344941554	0.11196946344941554	0.11196946344941554	0.11196946344941554	0.11196946344941554	0.11196946344941554	0.11196946344941554	0.11196946344941554	0.11196946344941554	0.11196946344941554	0.11196946344941554	0.11196946344941554	0.11196946344941554	0.11196946344941554	0.11196946344941554	0.11196946344941554	0.11196946344941554	0.11196946344941554	0.11196946344941554
0.07139936129427948	0.06837781930165683	0.05434487218175138	0.05312349416949808	0.06355214197551878	0.04992827881003807	0.051616214849351624	0.06541983216841814	0.05412041224482989	0.05540149350140662	0.056783968014029185	0.05373078835394757	0.05054499654310379	0.05884098352250767	0.06112608242499288	0.06636300557905263	0.06759488780543854	0.05965092285637122	0.06691816547688863	0.057630495349399534	0.054828682959031406	0.06974546463846347	0.06091174683592604	0.06435998274203508	0.05245843575993442	0.06775871472149654	0.06010857524071547	0.06010857524071547	0.06010857524071547	0.06010857524071547	0.06010857524071547	0.06010857524071547	0.06010857524071547	0.06010857524071547	0.06010857524071547	0.06010857524071547	0.06010857524071547	0.06010857524071547	0.06010857524071547	0.06010857524071547	0.06010857524071547	0.06010857524071547	0.06010857524071547	0.06010857524071547	0.06010857524071547	0.06010857524071547	0.06010857524071547	0.06010857524071547	0.06010857524071547	0.06010857524071547
0.061493993709098714	0.06503840228482262	0.0636314444932354	0.04677009425729983	0.057919308541657256	0.07347754096616108	0.07375664731551783	0.05749026736878306	0.04564749275468306	0.06372744675893481	0.0643715318340851	0.06221175307508736	0.0681836815015111	0.060700737294873075	0.0532751633019907	0.07331731576372763	0.04558304456777427	0.07142461743920248	0.06379604089715832	0.07182470829046264	0.05685180282825049	0.06343793489005405	0.060144868859152274	0.060144868859152274	0.060144868859152274	0.060144868859152274	0.060144868859152274	0.060144868859152274	0.060144868859152274	0.060144868859152274	0.060144868859152274	0.060144868859152274	0.060144868859152274	0.060144868859152274	0.060144868859152274	0.060144868859152274	0.060144868859152274	0.060144868859152274	0.060144868859152274	0.060144868859152274	0.060144868859152274	0.060144868859152274	0.060144868859152274	0.060144868859152274	0.060144868859152274	0.060144868859152274	0.060144868859152274	0.060144868859152274	0.060144868859152274	0.060144868859152274
0.09249927586177428	0.05716924443303041	0.054204284867064835	0.06163803233423673	0.05256195403452366	0.0591512745104378	0.06869275971862937	0.06110371244999916	0.06408944434296712	0.04914885143710655	0.05758692087098496	0.07793234838919996	0.05237044753622125	0.06826365824454592	0.06659669673478907	0.056809011558419914	0.06898202239851522	0.06901845299036181	0.07096625213062789	0.05643116384955899	0.06348967317054957	0.05512471120865289	0.06877602858186796	0.057805315684490564	0.05657930691872876	0.049429400170689496	0.05328503347448682	0.05135721682258816	0.05135721682258816	0.05135721682258816	0.05135721682258816	0.05135721682258816	0.05135721682258816	0.05135721682258816	0.05135721682258816	0.05135721682258816	0.05135721682258816	0.05135721682258816	0.05135721682258816	0.05135721682258816	0.05135721682258816	0.05135721682258816	0.05135721682258816	0.05135721682258816	0.05135721682258816	0.05135721682258816	0.05135721682258816	0.05135721682258816	0.05135721682258816	0.05135721682258816
0.12134585348429508	0.11377829333175839	0.12087137370981775	0.1092975453618545	0.11618534179913453	0.10744661274748268	0.10019928724435911	0.09181676377479625	0.09106911654616939	0.11558051291439443	0.10916263341407227	0.10212943543417481	0.12777296118740442	0.10532152454173138	0.11909479605540084	0.12487440679777466	0.10613193731934766	0.11497553018224416	0.15532181104561227	0.1595748059734496	0.11073606881200948	0.1210391568117204	0.13063672292533426	0.14218086920182046	0.1112817158770066	0.1104883363959357	0.1013564313831006	0.13043419648407711	0.12498960102114626	0.12771189875261169	0.12771189875261169	0.12771189875261169	0.12771189875261169	0.12771189875261169	0.12771189875261169	0.12771189875261169	0.12771189875261169	0.12771189875261169	0.12771189875261169	0.12771189875261169	0.12771189875261169	0.12771189875261169	0.12771189875261169	0.12771189875261169	0.12771189875261169	0.12771189875261169	0.12771189875261169	0.12771189875261169	0.12771189875261169	0.12771189875261169
0.10651650475512568	0.10213988177625882	0.0897692626612973	0.0856455148242446	0.09330107913178563	0.09359694748005297	0.07917762686599537	0.10773249073283776	0.08941281871402523	0.12439828274780622	0.08560664653003998	0.10225215800497324	0.10145750202624128	0.09174708019701185	0.10234382103180498	0.09547158427913707	0.10118186121977789	0.12156214068540373	0.1073763248290287	0.08909408461922456	0.10234339433353612	0.08085793079271132	0.10544245114807692	0.09593790437116294	0.11754988815551688	0.09767533362171388	0.10759102148091275	0.08705224026628121	0.09453413924289776	0.1093126457041497	0.11814014989690015	0.10459882949737168	0.12023312994535076	0.10175118803922166	0.10802889879473768	0.11098867561943913	0.09764078974507999	0.11088967237180813	0.10426523105844407	0.10426523105844407	0.10426523105844407	0.10426523105844407	0.10426523105844407	0.10426523105844407	0.10426523105844407	0.10426523105844407	0.10426523105844407	0.10426523105844407	0.10426523105844407	0.10426523105844407
0.04597171026514496	0.03650964771809818	0.0327421274297453	0.02184425306381754	0.01557902550245531	0.041721143337888435	0.04001083574288285	0.015476116733080341	0.04069933453336322	0.028042779691424245	0.032006068727069646	0.032996043213506736	0.07041272656884742	0.08056687056785063	0.05048975518006328	0.030535471578039885	0.027180332965202555	0.05119551756492115	0.07839304380700247	0.06832122881005229	0.05099045975896749	0.07739508471274056	0.06910085029177751	0.08349840386875194	0.060824294186045645	0.08451342745177079	0.08620115663643874	0.09321123547891554	0.10435693508721924	0.09791914758847575	0.065414617165915	0.09511952816594592	0.05342366233119142	0.09648069455915402	0.043246952278233795	0.06588327059093756	0.059278629988619	0.07609502015275743	0.09679612443882045	0.09091736481532395	0.09177939758990204	0.08764953079699005	0.08971446419344604	0.08971446419344604	0.08971446419344604	0.08971446419344604	0.08971446419344604	0.08971446419344604	0.08971446419344604	0.08971446419344604
0.06145354918634166	0.05485143518915822	0.06611897465940844	0.07587101748953168	0.06039230214509177	0.06113229912867002	0.057692599169618414	0.06399886839185513	0.06591602371296527	0.054353740640106105	0.059197696573198344	0.061030482985045084	0.056109866979274566	0.07169321356797062	0.061723752987103093	0.0607427261919287	0.06198456585999637	0.06667222671713516	0.07261244184550046	0.055010455937207804	0.054846107199890734	0.06341936828796745	0.05147551877721007	0.05984039292445842	0.060775840713991294	0.05987883780191661	0.05637103267814017	0.05947839760820311	0.057924715143171636	0.057924715143171636	0.057924715143171636	0.057924715143171636	0.057924715143171636	0.057924715143171636	0.057924715143171636	0.057924715143171636	0.057924715143171636	0.057924715143171636	0.057924715143171636	0.057924715143171636	0.057924715143171636	0.057924715143171636	0.057924715143171636	0.057924715143171636	0.057924715143171636	0.057924715143171636	0.057924715143171636	0.057924715143171636	0.057924715143171636	0.057924715143171636
0.08071753465878101	0.07783683253456479	0.08775075719110557	0.0810897793772505	0.08444575715312805	0.06650695979023474	0.07749650210412007	0.06964989701385638	0.07197979366517546	0.07561255463928444	0.059816096916994445	0.08354484299149108	0.06886597920535932	0.09095346853880226	0.08507138653334127	0.09564977859702145	0.07979535501681032	0.08126510078704353	0.08099730470401893	0.09041821687454263	0.08016972414941566	0.08995532257881285	0.0780015784212988	0.08110288173421103	0.08439569237174334	0.08274928705297718	0.08274928705297718	0.08274928705297718	0.08274928705297718	0.08274928705297718	0.08274928705297718	0.08274928705297718	0.08274928705297718	0.08274928705297718	0.08274928705297718	0.08274928705297718	0.08274928705297718	0.08274928705297718	0.08274928705297718	0.08274928705297718	0.08274928705297718	0.08274928705297718	0.08274928705297718	0.08274928705297718	0.08274928705297718	0.08274928705297718	0.08274928705297718	0.08274928705297718	0.08274928705297718	0.08274928705297718
0.06082527448138678	0.04967897474544629	0.053342455822365874	0.056668795044350885	0.04374762668525305	0.045505468499602464	0.040340462166918625	0.04378992754597208	0.04396411764438884	0.042319423645960884	0.04988324992617179	0.049452756759149286	0.050264428492284095	0.05499849844825836	0.04160053350026725	0.053548612094993404	0.04466853616283297	0.05320393297215638	0.05463726501555941	0.046870959707862245	0.048418546443803466	0.04764475307583285	0.04764475307583285	0.04764475307583285	0.04764475307583285	0.04764475307583285	0.04764475307583285	0.04764475307583285	0.04764475307583285	0.04764475307583285	0.04764475307583285	0.04764475307583285	0.04764475307583285	0.04764475307583285	0.04764475307583285	0.04764475307583285	0.04764475307583285	0.04764475307583285	0.04764475307583285	0.04764475307583285	0.04764475307583285	0.04764475307583285	0.04764475307583285	0.04764475307583285	0.04764475307583285	0.04764475307583285	0.04764475307583285	0.04764475307583285	0.04764475307583285	0.04764475307583285
0.07486331341649785	0.07150404972264174	0.06125493385860434	0.07851891168787974	0.05550057668399915	0.06800940746755274	0.08018512271256022	0.08088160663621397	0.05486825621980344	0.06782917945920668	0.07724899254990888	0.06370015276053984	0.0724298806790766	0.08804584307049002	0.09613400470094877	0.08457573467829499	0.09182848348027002	0.09003126914698406	0.07232352213257004	0.07485473585666909	0.06196125494191147	0.07387123752122807	0.08106287485442813	0.0774670561878281	0.0774670561878281	0.0774670561878281	0.0774670561878281	0.0774670561878281	0.0774670561878281	0.0774670561878281	0.0774670561878281	0.0774670561878281	0.0774670561878281	0.0774670561878281	0.0774670561878281	0.0774670561878281	0.0774670561878281	0.0774670561878281	0.0774670561878281	0.0774670561878281	0.0774670561878281	0.0774670561878281	0.0774670561878281	0.0774670561878281	0.0774670561878281	0.0774670561878281	0.0774670561878281	0.0774670561878281	0.0774670561878281	0.0774670561878281
0.0589055193416109	0.05900542491942966	0.051643114115853705	0.056757465538951314	0.05651047678860321	0.05522278772848705	0.04650564168424095	0.062168740200000995	0.06819021389104395	0.07638372914930146	0.059074031738586774	0.05568287191173128	0.05525652882125554	0.05868992802042418	0.058612558391243234	0.057641271474102494	0.0433110081657102	0.0484248459339283	0.048752873342416764	0.04055724151507616	0.043393852027888286	0.04197554677148223	0.04197554677148223	0.04197554677148223	0.04197554677148223	0.04197554677148223	0.04197554677148223	0.04197554677148223	0.04197554677148223	0.04197554677148223	0.04197554677148223	0.04197554677148223	0.04197554677148223	0.04197554677148223	0.04197554677148223	0.04197554677148223	0.04197554677148223	0.04197554677148223	0.04197554677148223	0.04197554677148223	0.04197554677148223	0.04197554677148223	0.04197554677148223	0.04197554677148223	0.04197554677148223	0.04197554677148223	0.04197554677148223	0.04197554677148223	0.04197554677148223	0.04197554677148223
0.09834807086482747	0.08309236985306329	0.060921337616564826	0.08187538894706423	0.08080529160414117	0.08291468213464269	0.07694074498496666	0.09097836784896794	0.08159370447166824	0.06688146815560551	0.09950640247361744	0.10403680755039868	0.09488798187217384	0.08544578713176933	0.08832503185000251	0.10743348045657172	0.09415353784786443	0.0858058458057913	0.08289837613141332	0.104404608205617	0.08355898702524901	0.0984158854658495	0.08657928014956806	0.08362186990964726	0.0950915640103827	0.08935671696001497	0.08935671696001497	0.08935671696001497	0.08935671696001497	0.08935671696001497	0.08935671696001497	0.08935671696001497	0.08935671696001497	0.08935671696001497	0.08935671696001497	0.08935671696001497	0.08935671696001497	0.08935671696001497	0.08935671696001497	0.08935671696001497	0.08935671696001497	0.08935671696001497	0.08935671696001497	0.08935671696001497	0.08935671696001497	0.08935671696001497	0.08935671696001497	0.08935671696001497	0.08935671696001497	0.08935671696001497
0.09769857760998182	0.08217485358253201	0.08978968638535455	0.07512583520704733	0.08758227815213189	0.10251036541872655	0.08007699204703694	0.0787956646130182	0.09884144540514218	0.08158537530051997	0.07896401531942077	0.0765212828691448	0.09254444972237069	0.08796980039370879	0.08743709452624256	0.10705431881673998	0.08401201668947403	0.09158555726341891	0.0816354719726334	0.08011578639454865	0.08087562918359102	0.08087562918359102	0.08087562918359102	0.08087562918359102	0.08087562918359102	0.08087562918359102	0.08087562918359102	0.08087562918359102	0.08087562918359102	0.08087562918359102	0.08087562918359102	0.08087562918359102	0.08087562918359102	0.08087562918359102	0.08087562918359102	0.08087562918359102	0.08087562918359102	0.08087562918359102	0.08087562918359102	0.08087562918359102	0.08087562918359102	0.08087562918359102	0.08087562918359102	0.08087562918359102	0.08087562918359102	0.08087562918359102	0.08087562918359102	0.08087562918359102	0.08087562918359102	0.08087562918359102
0.05789491620142488	0.04488841315728109	0.05352085701051161	0.05423880354541812	0.045015222443364845	0.04869424960259531	0.04011621513956048	0.05001922673001409	0.056231267362282594	0.04921436478708306	0.05359650564861215	0.04967773334893516	0.05307427556508779	0.05511942505674004	0.05025931007489663	0.06552882973320524	0.04998631612233818	0.05513822369913882	0.05325677975939025	0.04540642216256559	0.04583249427784171	0.04752134056838472	0.046676917423113216	0.046676917423113216	0.046676917423113216	0.046676917423113216	0.046676917423113216	0.046676917423113216	0.046676917423113216	0.046676917423113216	0.046676917423113216	0.046676917423113216	0.046676917423113216	0.046676917423113216	0.046676917423113216	0.046676917423113216	0.046676917423113216	0.046676917423113216	0.046676917423113216	0.046676917423113216	0.046676917423113216	0.046676917423113216	0.046676917423113216	0.046676917423113216	0.046676917423113216	0.046676917423113216	0.046676917423113216	0.046676917423113216	0.046676917423113216	0.046676917423113216
0.05459445180132593	0.05697916198428137	0.05456628585475509	0.06512414185356123	0.055227900333335515	0.06514322285444356	0.0471247391496332	0.05080838808092062	0.04885949067808136	0.05665277037347925	0.044972398173937465	0.0544634086374135	0.05646511873483016	0.05652289993881701	0.057938529670625814	0.04631622116168562	0.05749815947631294	0.08595840580190697	0.059803769945129356	0.06703738612485766	0.06342057803499351	0.06342057803499351	0.06342057803499351	0.06342057803499351	0.06342057803499351	0.06342057803499351	0.06342057803499351	0.06342057803499351	0.06342057803499351	0.06342057803499351	0.06342057803499351	0.06342057803499351	0.06342057803499351	0.06342057803499351	0.06342057803499351	0.06342057803499351	0.06342057803499351	0.06342057803499351	0.06342057803499351	0.06342057803499351	0.06342057803499351	0.06342057803499351	0.06342057803499351	0.06342057803499351	0.06342057803499351	0.06342057803499351	0.06342057803499351	0.06342057803499351	0.06342057803499351	0.06342057803499351
0.13711961811173565	0.07865682766691673	0.09567741287248621	0.06514240101131182	0.10390163759105615	0.07912278167331371	0.12144542974855665	0.08654528185469904	0.09201801937905689	0.10104834871608014	0.09151173436216577	0.10226688073862268	0.10922018380059971	0.08043788651658579	0.10976458515553955	0.10914536233297327	0.09153357216497966	0.08823206995882894	0.09223346621783828	0.1226564376117342	0.11368786221208337	0.09726088395672149	0.118192976058026	0.0954738772387193	0.10766668602035422	0.10892539927049984	0.1353271099595114	0.10428456597937254	0.11207205798530087	0.11656964093000664	0.10792840401945973	0.09986878236059026	0.1311155862589917	0.09599886370684771	0.11496738440804222	0.10548312405744496	0.10548312405744496	0.10548312405744496	0.10548312405744496	0.10548312405744496	0.10548312405744496	0.10548312405744496	0.10548312405744496	0.10548312405744496	0.10548312405744496	0.10548312405744496	0.10548312405744496	0.10548312405744496	0.10548312405744496	0.10548312405744496
0.06742771864929416	0.0734417877163896	0.06275298767775152	0.06366178403651573	0.06566840030578981	0.06013317517292665	0.05075096464518565	0.06281152076663446	0.07594031805635745	0.04476796407168384	0.059580468036558615	0.06468378365630792	0.07188001654248069	0.051708170497652126	0.05864141504677052	0.05754197027024489	0.05809169265850771	0.05809169265850771	0.05809169265850771	0.05809169265850771	0.05809169265850771	0.05809169265850771	0.05809169265850771	0.05809169265850771	0.05809169265850771	0.05809169265850771	0.05809169265850771	0.05809169265850771	0.05809169265850771	0.05809169265850771	0.05809169265850771	0.05809169265850771	0.05809169265850771	0.05809169265850771	0.05809169265850771	0.05809169265850771	0.05809169265850771	0.05809169265850771	0.05809169265850771	0.05809169265850771	0.05809169265850771	0.05809169265850771	0.05809169265850771	0.05809169265850771	0.05809169265850771	0.05809169265850771	0.05809169265850771	0.05809169265850771	0.05809169265850771	0.05809169265850771
0.06105742338889752	0.058946281509013994	0.05675271487266963	0.06362489710948455	0.0627237975525035	0.06181643288447532	0.06754825345005772	0.06506900008928226	0.06227084237158824	0.0629363898472776	0.04808119863176237	0.06104752616566093	0.07385331300960683	0.051630514529228386	0.054656074642171384	0.052305984158699345	0.05414166178564916	0.06520693685468114	0.05475859115914371	0.06725121942580586	0.06709059903680945	0.05701168556090454	0.05536695152750174	0.05236875428810452	0.05386785290780313	0.05386785290780313	0.05386785290780313	0.05386785290780313	0.05386785290780313	0.05386785290780313	0.05386785290780313	0.05386785290780313	0.05386785290780313	0.05386785290780313	0.05386785290780313	0.05386785290780313	0.05386785290780313	0.05386785290780313	0.05386785290780313	0.05386785290780313	0.05386785290780313	0.05386785290780313	0.05386785290780313	0.05386785290780313	0.05386785290780313	0.05386785290780313	0.05386785290780313	0.05386785290780313	0.05386785290780313	0.05386785290780313
0.11646801824743813	0.14728538994800902	0.10111381113641787	0.10665067371951725	0.11289612056401792	0.12616627743360417	0.11428531969017365	0.12256674569015123	0.11517505643758927	0.09823387057103458	0.12026562184170977	0.10898660220477091	0.11982158439703618	0.11507595971620875	0.12828259853589288	0.11874039462104001	0.10481693424592813	0.14966440998807415	0.12724067211700116	0.12724067211700116	0.12724067211700116	0.12724067211700116	0.12724067211700116	0.12724067211700116	0.12724067211700116	0.12724067211700116	0.12724067211700116	0.12724067211700116	0.12724067211700116	0.12724067211700116	0.12724067211700116	0.12724067211700116	0.12724067211700116	0.12724067211700116	0.12724067211700116	0.12724067211700116	0.12724067211700116	0.12724067211700116	0.12724067211700116	0.12724067211700116	0.12724067211700116	0.12724067211700116	0.12724067211700116	0.12724067211700116	0.12724067211700116	0.12724067211700116	0.12724067211700116	0.12724067211700116	0.12724067211700116	0.12724067211700116
0.07809899632128071	0.07024646428745698	0.06392913880705405	0.06115022332017131	0.060297400797384805	0.058774259819046416	0.06614006189410965	0.06655476450443343	0.06276010908537111	0.057441445112413496	0.057170789224465605	0.06543036306541306	0.079245425582266	0.05680196902194352	0.07157314924908587	0.07438780167311998	0.05982432321690812	0.07234253683962902	0.07368016233071253	0.07109225539347432	0.06580278141363494	0.06844751840355463	0.06844751840355463	0.06844751840355463	0.06844751840355463	0.06844751840355463	0.06844751840355463	0.06844751840355463	0.06844751840355463	0.06844751840355463	0.06844751840355463	0.06844751840355463	0.06844751840355463	0.06844751840355463	0.06844751840355463	0.06844751840355463	0.06844751840355463	0.06844751840355463	0.06844751840355463	0.06844751840355463	0.06844751840355463	0.06844751840355463	0.06844751840355463	0.06844751840355463	0.06844751840355463	0.06844751840355463	0.06844751840355463	0.06844751840355463	0.06844751840355463	0.06844751840355463
0.08827573361083285	0.0693514864443827	0.08074866566866004	0.08100895598523163	0.08197989039273408	0.07539084650878829	0.0636201567860703	0.0833037053144222	0.08209108222911385	0.07440301177091803	0.07824704700001593	0.07824704700001593	0.07824704700001593	0.07824704700001593	0.07824704700001593	0.07824704700001593	0.07824704700001593	0.07824704700001593	0.07824704700001593	0.07824704700001593	0.07824704700001593	0.07824704700001593	0.07824704700001593	0.07824704700001593	0.07824704700001593	0.07824704700001593	0.07824704700001593	0.07824704700001593	0.07824704700001593	0.07824704700001593	0.07824704700001593	0.07824704700001593	0.07824704700001593	0.07824704700001593	0.07824704700001593	0.07824704700001593	0.07824704700001593	0.07824704700001593	0.07824704700001593	0.07824704700001593	0.07824704700001593	0.07824704700001593	0.07824704700001593	0.07824704700001593	0.07824704700001593	0.07824704700001593	0.07824704700001593	0.07824704700001593	0.07824704700001593	0.07824704700001593
0.06255277622664127	0.055436114173910624	0.06276532190614574	0.07094001177030605	0.054931535759336424	0.07354154306616315	0.06764220241532068	0.058756580451662016	0.0716662206854888	0.0662503977746444	0.07672182036979418	0.06489006432090719	0.05602080139036721	0.0562236011261505	0.07284266605034148	0.06346434937112282	0.07748681211656046	0.0946115204389544	0.08604916627775742	0.08604916627775742	0.08604916627775742	0.08604916627775742	0.08604916627775742	0.08604916627775742	0.08604916627775742	0.08604916627775742	0.08604916627775742	0.08604916627775742	0.08604916627775742	0.08604916627775742	0.08604916627775742	0.08604916627775742	0.08604916627775742	0.08604916627775742	0.08604916627775742	0.08604916627775742	0.08604916627775742	0.08604916627775742	0.08604916627775742	0.08604916627775742	0.08604916627775742	0.08604916627775742	0.08604916627775742	0.08604916627775742	0.08604916627775742	0.08604916627775742	0.08604916627775742	0.08604916627775742	0.08604916627775742	0.08604916627775742
0.15837299857660683	0.14085118009742034	0.0989457471443962	0.08375847160270365	0.12568749198386236	0.13536015759155928	0.11566455523671973	0.10576524887677378	0.1726717327796144	0.10906079836983468	0.12975981385583346	0.12648030304912056	0.12754657942111516	0.13527419529138013	0.10507233146794921	0.12007008189766792	0.1442087811928576	0.11957658284216521	0.11026255937023068	0.13079573163009545	0.07767841614987037	0.1724024129788269	0.11005186359083734	0.1113325396411341	0.0647690995440719	0.0961133349766293	0.12811078485311744	0.13034297432089348	0.11915505959685815	0.1379876679143601	0.17428431962602678	0.15613599377019344	0.15613599377019344	0.15613599377019344	0.15613599377019344	0.15613599377019344	0.15613599377019344	0.15613599377019344	0.15613599377019344	0.15613599377019344	0.15613599377019344	0.15613599377019344	0.15613599377019344	0.15613599377019344	0.15613599377019344	0.15613599377019344	0.15613599377019344	0.15613599377019344	0.15613599377019344	0.15613599377019344
0.06045181758094049	0.08363095302175977	0.0811684635587321	0.08754667038155874	0.07872820762365995	0.07211157007441595	0.08746533352581724	0.08866175468364636	0.07907225784280877	0.09494088324087221	0.09389507998433821	0.09060921160019138	0.07638075595886311	0.09180753651067361	0.09992363574022006	0.09764281168951859	0.08008121144284182	0.09628393095552841	0.07751759877613043	0.09525754392470813	0.10970820549130698	0.11359923273938247	0.09478506401487115	0.07267421292888593	0.08372963847187855	0.08372963847187855	0.08372963847187855	0.08372963847187855	0.08372963847187855	0.08372963847187855	0.08372963847187855	0.08372963847187855	0.08372963847187855	0.08372963847187855	0.08372963847187855	0.08372963847187855	0.08372963847187855	0.08372963847187855	0.08372963847187855	0.08372963847187855	0.08372963847187855	0.08372963847187855	0.08372963847187855	0.08372963847187855	0.08372963847187855	0.08372963847187855	0.08372963847187855	0.08372963847187855	0.08372963847187855	0.08372963847187855
0.08931528384000753	0.07003476747742539	0.06977512991038347	0.06893904546917619	0.0734473118595636	0.05957021662274458	0.07174684104541183	0.05706122763202033	0.0762302241880088	0.06086074672487577	0.07590799591155549	0.06838437131821563	0.06838437131821563	0.06838437131821563	0.06838437131821563	0.06838437131821563	0.06838437131821563	0.06838437131821563	0.06838437131821563	0.06838437131821563	0.06838437131821563	0.06838437131821563	0.06838437131821563	0.06838437131821563	0.06838437131821563	0.06838437131821563	0.06838437131821563	0.06838437131821563	0.06838437131821563	0.06838437131821563	0.06838437131821563	0.06838437131821563	0.06838437131821563	0.06838437131821563	0.06838437131821563	0.06838437131821563	0.06838437131821563	0.06838437131821563	0.06838437131821563	0.06838437131821563	0.06838437131821563	0.06838437131821563	0.06838437131821563	0.06838437131821563	0.06838437131821563	0.06838437131821563	0.06838437131821563	0.06838437131821563	0.06838437131821563	0.06838437131821563
0.14045012898471151	0.11665598119020432	0.14224855602879521	0.11925171771750678	0.12547891101862724	0.11361396944448529	0.09953802109823866	0.12199321009540154	0.09526304176827093	0.13396907902079538	0.11983436871914728	0.09305028282693399	0.08363418222000071	0.12218515886540823	0.13345491564053866	0.1079069202554618	0.11331494015888513	0.10471453482288606	0.1090147374908856	0.1090147374908856	0.1090147374908856	0.1090147374908856	0.1090147374908856	0.1090147374908856	0.1090147374908856	0.1090147374908856	0.1090147374908856	0.1090147374908856	0.1090147374908856	0.1090147374908856	0.1090147374908856	0.1090147374908856	0.1090147374908856	0.1090147374908856	0.1090147374908856	0.1090147374908856	0.1090147374908856	0.1090147374908856	0.1090147374908856	0.1090147374908856	0.1090147374908856	0.1090147374908856	0.1090147374908856	0.1090147374908856	0.1090147374908856	0.1090147374908856	0.1090147374908856	0.1090147374908856	0.1090147374908856	0.1090147374908856
0.13454810264093087	0.0830498330118172	0.117910976094961	0.09347114604773904	0.08781963166782983	0.10226216615597296	0.08259505167742688	0.11777450198035853	0.1105622373474075	0.09333712956523461	0.10614807044405158	0.11162678163778066	0.10539741491221355	0.13281612681393587	0.10117221513204097	0.1169941709729884	0.1169941709729884	0.1169941709729884	0.1169941709729884	0.1169941709729884	0.1169941709729884	0.1169941709729884	0.1169941709729884	0.1169941709729884	0.1169941709729884	0.1169941709729884	0.1169941709729884	0.1169941709729884	0.1169941709729884	0.1169941709729884	0.1169941709729884	0.1169941709729884	0.1169941709729884	0.1169941709729884	0.1169941709729884	0.1169941709729884	0.1169941709729884	0.1169941709729884	0.1169941709729884	0.1169941709729884	0.1169941709729884	0.1169941709729884	0.1169941709729884	0.1169941709729884	0.1169941709729884	0.1169941709729884	0.1169941709729884	0.1169941709729884	0.1169941709729884	0.1169941709729884
0.11015021839485208	0.0615221826269344	0.06795255824453515	0.14028038522789535	0.13436087201810368	0.08256505641236456	0.0921125943326068	0.07918326980811422	0.08851282548429952	0.08269959166216412	0.11359369908029764	0.10965116866084414	0.10235605683001357	0.08727883318326042	0.09086788003518498	0.11149429199376289	0.1098382875787434	0.11645068247086296	0.10442153993333085	0.12532799927559232	0.09592959166920555	0.10837605574140961	0.12420016851826955	0.09913182668622951	0.1179066145063973	0.08907780624133708	0.12954442122689458	0.1251786893571414	0.12736155529201798	0.12736155529201798	0.12736155529201798	0.12736155529201798	0.12736155529201798	0.12736155529201798	0.12736155529201798	0.12736155529201798	0.12736155529201798	0.12736155529201798	0.12736155529201798	0.12736155529201798	0.12736155529201798	0.12736155529201798	0.12736155529201798	0.12736155529201798	0.12736155529201798	0.12736155529201798	0.12736155529201798	0.12736155529201798	0.12736155529201798	0.12736155529201798
0.09192181018945231	0.06995502663201318	0.06588057179600669	0.0944044469920848	0.07812470835497684	0.07336236558121499	0.07234949587377312	0.0748986820225015	0.07191092619799497	0.06722917913235893	0.08898779990918872	0.07145456135143778	0.09325485578008634	0.08017496089202811	0.09505370586565265	0.0847592966148908	0.07742444777022812	0.10412052810263107	0.07237299248619998	0.07424190662256126	0.07903451843249948	0.07929558894504166	0.08056850556358143	0.07993204725431155	0.07993204725431155	0.07993204725431155	0.07993204725431155	0.07993204725431155	0.07993204725431155	0.07993204725431155	0.07993204725431155	0.07993204725431155	0.07993204725431155	0.07993204725431155	0.07993204725431155	0.07993204725431155	0.07993204725431155	0.07993204725431155	0.07993204725431155	0.07993204725431155	0.07993204725431155	0.07993204725431155	0.07993204725431155	0.07993204725431155	0.07993204725431155	0.07993204725431155	0.07993204725431155	0.07993204725431155	0.07993204725431155	0.07993204725431155
0.10407417235954	0.07204302617250005	0.08668203462898447	0.07571052705602384	0.07802586793734496	0.07080656299183186	0.0668429253124518	0.11188359268721966	0.0728916155358683	0.10250848010111248	0.07278849057737163	0.08104968954446266	0.0673421721245789	0.07374760233442935	0.06169347586643494	0.06407578560848999	0.07191428223308338	0.09085173123388111	0.0881830692828398	0.0938868871345724	0.0933936063467396	0.093640246740656	0.093640246740656	0.093640246740656	0.093640246740656	0.093640246740656	0.093640246740656	0.093640246740656	0.093640246740656	0.093640246740656	0.093640246740656	0.093640246740656	0.093640246740656	0.093640246740656	0.093640246740656	0.093640246740656	0.093640246740656	0.093640246740656	0.093640246740656	0.093640246740656	0.093640246740656	0.093640246740656	0.093640246740656	0.093640246740656	0.093640246740656	0.093640246740656	0.093640246740656	0.093640246740656	0.093640246740656	0.093640246740656
0.08399532794688157	0.08562539072567366	0.09771036254282923	0.098929825614667	0.0875951929814626	0.09474183166768083	0.09742779297732258	0.08956535588565187	0.09969862458856722	0.07100627044612752	0.07790391711688614	0.0970833252460956	0.08378997375155822	0.09903393441424092	0.08548520652736188	0.0947514651604273	0.09164623018686789	0.09918759854819059	0.09541691436752925	0.09541691436752925	0.09541691436752925	0.09541691436752925	0.09541691436752925	0.09541691436752925	0.09541691436752925	0.09541691436752925	0.09541691436752925	0.09541691436752925	0.09541691436752925	0.09541691436752925	0.09541691436752925	0.09541691436752925	0.09541691436752925	0.09541691436752925	0.09541691436752925	0.09541691436752925	0.09541691436752925	0.09541691436752925	0.09541691436752925	0.09541691436752925	0.09541691436752925	0.09541691436752925	0.09541691436752925	0.09541691436752925	0.09541691436752925	0.09541691436752925	0.09541691436752925	0.09541691436752925	0.09541691436752925	0.09541691436752925
0.06378704723426176	0.0425674670677541	0.05396197442375234	0.052089149414346454	0.06316315279503308	0.06979848654051805	0.054550093284724786	0.06285468039856393	0.066075513594756	0.05461928244566514	0.06267820463881278	0.05603864052333483	0.059686042120568106	0.05364801842854342	0.05417397310768723	0.06907405828349651	0.06857651660036938	0.06062770793611141	0.061853035837176516	0.06821752327450378	0.06503527955584015	0.06503527955584015	0.06503527955584015	0.06503527955584015	0.06503527955584015	0.06503527955584015	0.06503527955584015	0.06503527955584015	0.06503527955584015	0.06503527955584015	0.06503527955584015	0.06503527955584015	0.06503527955584015	0.06503527955584015	0.06503527955584015	0.06503527955584015	0.06503527955584015	0.06503527955584015	0.06503527955584015	0.06503527955584015	0.06503527955584015	0.06503527955584015	0.06503527955584015	0.06503527955584015	0.06503527955584015	0.06503527955584015	0.06503527955584015	0.06503527955584015	0.06503527955584015	0.06503527955584015
0.11977314391854564	0.1817973771858922	0.10770419882298193	0.174100023297139	0.1582851170984364	0.1683382230580247	0.2709863323870739	0.18050778550618488	0.15539371173390096	0.21868078837560512	0.1850709643605397	0.1918850143775008	0.1651230965039975	0.22544342980008308	0.20276801222655905	0.1942927306038793	0.20023055958104977	0.19093860280561262	0.22104988649353904	0.24919702869945956	0.1958419666800293	0.21107124428624782	0.19006999687533394	0.21465439066187608	0.2006406093506026	0.18052911192943746	0.23458408952556714	0.21602014570612876	0.18260385937273027	0.20841993721580054	0.21343867341222272	0.24322322604786575	0.2056619819169418	0.2356238438222323	0.22283878750162014	0.19449450237888397	0.19961135852025605	0.19787438324025378	0.1882559392287272	0.29953974324972465	0.22190214996757027	0.2607209466086475	0.2607209466086475	0.2607209466086475	0.2607209466086475	0.2607209466086475	0.2607209466086475	0.2607209466086475	0.2607209466086475	0.2607209466086475
0.0035472352081064524	0.0836692879120932	0.03734022072394264	0.14200969362089108	0.12214436281677428	0.0300812485978177	0.13333032406059914	0.08971323576097547	0.13265990859954221	0.11309560408273775	0.16945747517829582	0.02421430400481181	0.18507826310638634	0.21214432060147395	0.20371436338649596	0.20222394341016825	0.19454549636059104	0.1530822994782887	0.18016722458720028	0.19495924814533033	0.2821114237740416	0.2606255595623235	0.16099932757600327	0.26024066807847873	0.20436508455301014	0.22902370523427507	0.1963954414431819	0.16034580157059491	0.1524961340115043	0.1112012070188647	0.2435533609155086	0.04268724305980803	0.11339599794939995	0.17580859948992544	0.24075673326160166	0.23006769131817714	0.188110629466921	0.2922358235363317	0.19447260812215503	0.14544841765280953	0.14946706535049278	0.1397541560547067	0.21858912902004535	0.17129529902771443	0.14961968933500128	0.13227096255128037	0.1409453259431408	0.1409453259431408	0.1409453259431408	0.1409453259431408
0.057433294040496116	0.08322777846828983	0.06410330688699598	0.07762235557083112	0.06747071010879381	0.08003732465103684	0.07342782218062525	0.07640785498886743	0.08743068056501108	0.09083502480248375	0.07327801268542275	0.07344879055804014	0.06514229845914245	0.07646381171073682	0.07034438000992138	0.0703556914495579	0.09720488587303003	0.08012362571912568	0.07746965570055514	0.09337764773487138	0.08570680216847537	0.10097926996304422	0.0794629861202967	0.06735155986881562	0.08635887671918856	0.06626939192427428	0.07314471124961833	0.07242968936737611	0.07766412413310722	0.07407114688721349	0.08762396386062243	0.09316364425298215	0.09776696400698168	0.07595522935111691	0.09213180814300503	0.09187547781637147	0.08358376870909061	0.07645849380788786	0.058000754315376234	0.07076394062382191	0.08342965991682544	0.07709680027032367	0.07709680027032367	0.07709680027032367	0.07709680027032367	0.07709680027032367	0.07709680027032367	0.07709680027032367	0.07709680027032367	0.07709680027032367
0.08036957583622018	0.07608922382209549	0.08755367811412566	0.074366905334677	0.07312788089796853	0.07898855757178205	0.08001353556406113	0.08322842270993944	0.06854512704980735	0.07549988221746515	0.08554371696433166	0.07068097123681796	0.08198845787212049	0.0857776709396435	0.09886834474171706	0.06376667585721245	0.06682084720314602	0.10052004586065244	0.05731217894512105	0.07708138542548668	0.07425871720957644	0.07649584287268743	0.0724659128567324	0.07715708889794107	0.07152746647159253	0.09530466443912172	0.07385971147137967	0.08379800647685375	0.10668440627716297	0.06853630735088437	0.0936622253765816	0.08872857366897947	0.078500182124798	0.0931328986870855	0.0940234195790087	0.09705022154638197	0.07735725715276091	0.1062429550804261	0.11808144135150599	0.09066608710192747	0.09405695112369575	0.14388359453412392	0.1198012781406204	0.08920111047251439	0.10005603908395432	0.08646730035274482	0.09326166971834957	0.09326166971834957	0.09326166971834957	0.09326166971834957
0.14360722993740924	0.15622613052161607	0.12151351206250467	0.16418851628464268	0.14756567031796047	0.15222617924092965	0.11387990469737863	0.19167714141199182	0.16623100647770422	0.11974817792348635	0.14603119432937922	0.14723493830563478	0.14218923748437098	0.15892363697552445	0.16161224636626484	0.16392819888122484	0.11716765416354133	0.2012211583950703	0.15501179990629324	0.1593219539019667	0.18465850374156909	0.15077258652643621	0.18619924926966933	0.20994072319263568	0.16673964257102603	0.16567682411341914	0.12251207072189568	0.2064885396506883	0.18995760563297318	0.23900607920018863	0.14172182790878288	0.1492351660213893	0.15258851709605895	0.1602398357248508	0.17112858351780513	0.17867851546622965	0.1772733539090287	0.2036828128587942	0.24830612473423289	0.20217364457815357	0.21295945883587347	0.21183968256436236	0.1442110045137563	0.17802534353905933	0.17802534353905933	0.17802534353905933	0.17802534353905933	0.17802534353905933	0.17802534353905933	0.17802534353905933
0.14185861410392533	0.12330391319411486	0.12585847506094644	0.10178409137230095	0.12250684833902248	0.12393955071206418	0.1587696390308767	0.10375139854950424	0.12458577543923927	0.1315218876408142	0.09033448122933876	0.10570302200633933	0.09801875161783906	0.09801875161783906	0.09801875161783906	0.09801875161783906	0.09801875161783906	0.09801875161783906	0.09801875161783906	0.09801875161783906	0.09801875161783906	0.09801875161783906	0.09801875161783906	0.09801875161783906	0.09801875161783906	0.09801875161783906	0.09801875161783906	0.09801875161783906	0.09801875161783906	0.09801875161783906	0.09801875161783906	0.09801875161783906	0.09801875161783906	0.09801875161783906	0.09801875161783906	0.09801875161783906	0.09801875161783906	0.09801875161783906	0.09801875161783906	0.09801875161783906	0.09801875161783906	0.09801875161783906	0.09801875161783906	0.09801875161783906	0.09801875161783906	0.09801875161783906	0.09801875161783906	0.09801875161783906	0.09801875161783906	0.09801875161783906
0.1313337875100061	0.14161803703812667	0.1458684683718749	0.11329241224294732	0.13104406739131366	0.13505312494416655	0.1550439525563101	0.17752670243873503	0.12570525017187126	0.1533743768231567	0.1261477866612927	0.13335081332796472	0.1263387635088732	0.1157409452768224	0.15120376702103236	0.11584278076344194	0.1446692435661273	0.14144292781807638	0.10729943724848663	0.09369097456980903	0.16753645593210545	0.11584961677980411	0.13107704956484065	0.08670741335374724	0.09992141747344627	0.13380956054552737	0.15387516941444	0.13029729733341844	0.14009158945760605	0.11095176333923165	0.1042720418419315	0.11530940873696047	0.10257006287867756	0.09373236838172905	0.181465458710745	0.11640563982178372	0.10043253823295756	0.1201060121616685	0.14325728846384317	0.1556858046940415	0.12787901426654358	0.14178240948029253	0.14178240948029253	0.14178240948029253	0.14178240948029253	0.14178240948029253	0.14178240948029253	0.14178240948029253	0.14178240948029253	0.14178240948029253
0.06363029349242634	0.07741332964477614	0.06729890127415003	0.08325721199324376	0.06922796549403697	0.05932079032519095	0.05784712718829437	0.07180650859860531	0.069320520790373	0.06712301917148242	0.07749116498425533	0.07340846014056816	0.07819221706074757	0.06833193830462522	0.08074072401696235	0.08602715446350649	0.08952717541149462	0.0640243460297552	0.06316428366968234	0.06155953725299165	0.06756691594998329	0.06725641143576719	0.08349171373891182	0.07012404690520778	0.05891331949495017	0.08172156603094968	0.06745576370425736	0.09043337144920374	0.08499647219970112	0.07338957013664084	0.08221571337732105	0.09109108250696171	0.07921775150804546	0.07174290751909015	0.06619545761529472	0.07116185563318415	0.06921280179232771	0.07944044394171565	0.07867496119499581	0.056937422427781346	0.07340591876913362	0.07200715307835884	0.08039621087327234	0.07037615743918592	0.08057749037258848	0.0754768239058872	0.0754768239058872	0.0754768239058872	0.0754768239058872	0.0754768239058872
0.0	0.0	0.05996880644539907	0.2576746905386745	0.0	0.0	0.10718629939386966	0.010182452263673385	0.010182452263673389	0.10718629939386966	0.0005941596134279851	0.2575247162827537	0.0	0.0	0.0	0.0	0.0	0.05998635472511559	0.0	0.2953596772541006	0.0	0.0005941596134279851	0.0	0.25765488653707436	0.0	0.0005941596134279851	0.0	0.2409388981269104	0.0	0.0	0.23549422120956523	0.4000730444782624	0.0	0.25800561823169715	0.2454552362007037	0.5085101849200443	0.3224991388026527	0.10972196176501928	0.029036858104093954	0.3989739895712649	0.16067084340847812	0.3462297563920288	0.0	0.2594637267100443	0.17879475773630182	0.2191292422231731	0.2191292422231731	0.2191292422231731	0.2191292422231731	0.2191292422231731
0.13899494456267233	0.12620299786999173	0.14155232581621321	0.13284369832728773	0.1521101036822	0.13285667519542144	0.14764949273120423	0.12572252113798593	0.15871147923653656	0.21324996921922618	0.1281227984407714	0.14577626139215547	0.107054329353757	0.16303475695339192	0.18986731572080073	0.13245467602617028	0.1629695458369548	0.17376170120340323	0.13612538335743077	0.16615526211920825	0.16327314630778805	0.254511926237893	0.1550094014631045	0.20451158553568735	0.21027069375103385	0.136846961071266	0.1409863950096303	0.1976532592980887	0.10798233763546697	0.15507401267670903	0.19577671488238502	0.21727097348915134	0.12506035286991718	0.22225803393749352	0.16851810474705847	0.14865377666808152	0.1456195381281398	0.1832718917163328	0.18866964750514098	0.19563265236098445	0.20098919016735337	0.21933983617121536	0.16410562389072503	0.1917227300309702	0.1917227300309702	0.1917227300309702	0.1917227300309702	0.1917227300309702	0.1917227300309702	0.1917227300309702
0.10823016910069713	0.13324516562940314	0.1118881846926408	0.09985883129326319	0.11435296092403692	0.12158378719483512	0.10976202987395771	0.09322154655106818	0.09650775234468513	0.11025526371469041	0.10677119419962466	0.1247903556308386	0.12582440819794327	0.10062302216181959	0.15017290609747638	0.11121121550041925	0.15689517065534353	0.10191874891656842	0.11972032864140085	0.10099546688455044	0.11313067934852093	0.13301801439142122	0.10497462319440326	0.11111743723607784	0.11367132973419115	0.10284653435076582	0.09904985630033367	0.10643940831023141	0.09546501689117327	0.12205098982790934	0.10155209091025369	0.09901567183693627	0.11016462281318172	0.12314027978132593	0.1006604661111699	0.10026522524979466	0.1382220919744295	0.12552000235711894	0.08769829417096599	0.11970097692257226	0.10369963554676911	0.10369963554676911	0.10369963554676911	0.10369963554676911	0.10369963554676911	0.10369963554676911	0.10369963554676911	0.10369963554676911	0.10369963554676911	0.10369963554676911
0.14850159152064257	0.15018520244285555	0.15628422754821078	0.13697307533239547	0.12953814425009944	0.15527544530846366	0.15628539619604687	0.1972689373029431	0.14753642225712665	0.14268198170557334	0.23546325439945767	0.15598379928309175	0.1506237156347964	0.1315351167143169	0.18723245611897704	0.11984905962380994	0.22116074070289274	0.159677337465157	0.1658409278853042	0.14127526397031948	0.15202861770800746	0.15362010633095072	0.17685903938941766	0.1785724825078545	0.1888903190863214	0.15810771482236768	0.1636057810253486	0.14741312091690975	0.1955805087284413	0.2155884992071878	0.1967435281638058	0.14375988354970584	0.14707114250131342	0.19072339464110308	0.22598838775668936	0.1859449052626681	0.15883131184293559	0.19373020483659592	0.20800865939254534	0.18213075332017173	0.18123167671842433	0.18168121501929801	0.18168121501929801	0.18168121501929801	0.18168121501929801	0.18168121501929801	0.18168121501929801	0.18168121501929801	0.18168121501929801	0.18168121501929801
0.055839041534997656	0.04707376782833058	0.06934055434667823	0.08231241025746915	0.07459577826872607	0.08424712432470341	0.06990673324621713	0.055767727856852044	0.06832678932462381	0.0849126700546451	0.06883995842250369	0.086073952484883	0.07377616735666255	0.07491732502814462	0.0705752706481437	0.09665007072900075	0.07079339364083063	0.08074193967705796	0.07346966562516126	0.09657810348168035	0.08429868684562301	0.07593490613843754	0.08842593353853695	0.08887736675699753	0.08927399317557334	0.0860844457717034	0.08746974215691136	0.0835408212959638	0.0775999494365671	0.09954192472534114	0.09338426612156607	0.10479231483116781	0.10432086717221153	0.09394141820865116	0.09400886033603867	0.09029493019278978	0.08974387846501534	0.08646400972483557	0.09856073491420166	0.09842736543414529	0.11228411798763994	0.08922806175987098	0.09836717901478459	0.10299684828079053	0.08506762271859657	0.08237517595578293	0.09640896259695539	0.08831635518733423	0.10101958197867805	0.12132201257011976
0.12639379211301327	0.18173082738396185	0.35025964000474197	0.023375201660968726	0.2833738429222927	0.325119357641591	0.24509616151821711	0.20437477439418117	0.3461238947269359	0.28337384292229256	0.33394308894687685	0.02337520166096873	0.3361218569884827	0.050903063882743946	0.19369806166117945	0.36692043137905744	0.2090288697972475	0.3071927840074701	0.24136258523769566	0.1954392424853973	0.02462258312482068	0.4441199552274353	0.20443659208196488	0.3628286418313722	0.2450961615182171	0.360323947219153	0.1025991524876378	0.1338951127850159	0.3176735042499196	0.30361502323629186	0.2539184799432746	0.10263972006426657	0.0931410208959188	0.31165948326455195	0.3047058595797527	0.3785317593712098	0.1812843726727898	0.24082055480227318	0.23426579175280313	0.17112160526917417	0.365004961947906	0.16107755956792288	0.321262679304839	0.3318351891312779	0.13753417700998707	0.27967954071292683	0.30316173159803167	0.1363416437553891	0.2707104007334758	0.09115228625600942
0.16665491628718485	0.13467420526875057	0.1530490654652311	0.13355237266827263	0.16085491785587355	0.13874320211034752	0.1997037382949689	0.1349857823619538	0.12422915224502115	0.17520985345894566	0.1446136095473889	0.1504526390880585	0.1579930970102846	0.16430387220858256	0.13356833066288468	0.12142009920187283	0.13122198711669	0.15429177604908884	0.12425120019453477	0.1178815650589451	0.1933549396173345	0.20596097693296544	0.1442916210503145	0.16194200322091132	0.16136493355992257	0.14762713251576284	0.19062973487278403	0.1617044159611868	0.18571360760928304	0.131785375218874	0.12917655400676079	0.16556665845314825	0.10910006529368407	0.15544378229321806	0.11236740057134302	0.20546143636815634	0.15017265886740788	0.156665394640846	0.13123663505093788	0.16692143079219823	0.1348340199175277	0.21577334820196822	0.15734662857944773	0.12101864513523859	0.13011322888982968	0.15528077625754436	0.1391552713017366	0.12975041252386857	0.14595100991556428	0.20553128774935853
0.08300402363799454	0.08342095630780912	0.08741692513947527	0.08561958056435703	0.08342399588793972	0.06403206662416283	0.07298952694718623	0.08226113873150265	0.08543556102929713	0.08864532207239068	0.08103867564122845	0.078211396929034	0.07503448764697078	0.07804317456306979	0.10483072000201916	0.08061462221939784	0.09344238142487112	0.08570015562021416	0.07276940313264263	0.0783238309762525	0.09875030184668804	0.08790651220332658	0.0774925887936141	0.09567658283611692	0.07111137337190414	0.07572419072006435	0.07649379484312656	0.08328651726429855	0.08731191979799117	0.08060222056709831	0.09844274289867277	0.07622091953142016	0.09737442940995718	0.07071501594184759	0.07392428712085285	0.09275212797461792	0.08424361584299753	0.07907045227551669	0.05828097500715242	0.07057213667352778	0.09530783062443618	0.10523598910416986	0.10018387151505731	0.07910968189598074	0.07387226667589822	0.08933161871316021	0.09440996348798791	0.08008703361536443	0.07967449187965066	0.08777563235881539
0.11972774080593558	0.11577170819839457	0.09637855137653908	0.1460883937652062	0.08537053511750127	0.10639609791435098	0.08952226251371535	0.10722276799553543	0.15515073596438875	0.11607414976502439	0.11124777159501952	0.11838922488761706	0.11989672585457846	0.098009661873293	0.11666882460154468	0.09090933357921421	0.10288569198739056	0.10919381719253722	0.12817195721730165	0.1302833407533869	0.10610356340756519	0.11697243585739867	0.11839982465524698	0.09732499917362933	0.10712296488815594	0.12133191202944715	0.1111560736523599	0.11729648640918854	0.12792987496893282	0.10980215101985814	0.10843746312348478	0.10813454566977995	0.09427915373189487	0.1344671796387517	0.09699641187092815	0.13048095167537396	0.10996520070969296	0.108462992880731	0.1356772606412334	0.10925339676232423	0.12610055795256134	0.11377550424619944	0.12060690135250537	0.15329014444610406	0.1267821517935467	0.1111029751648988	0.11347009188614988	0.1044330010713028	0.1402252772647471	0.1519514770590194
0.07662861080401388	0.07872013221774432	0.0831327491872255	0.0844309113963869	0.08786901443999107	0.09668645893067492	0.09402483124793465	0.07742515449881505	0.08436584942099094	0.07331193634640079	0.11765858000481323	0.09761628242035537	0.09435720048663988	0.07994323086229164	0.07548156024128304	0.07203713073893207	0.08259283085146611	0.07767072441685884	0.09612991491433137	0.0935878321745883	0.08144339759796843	0.08425600496614251	0.0968577934043806	0.07004672714627516	0.09442217288118335	0.0647186292138772	0.07114855163248388	0.08997409685205342	0.08728471769281083	0.0914196345426744	0.08286811193530615	0.09788458421484317	0.09030096688007767	0.08220941707051208	0.07376998412181951	0.09369663358331971	0.07553495439691899	0.08722402644130982	0.07817094619488558	0.08877685273375689	0.0964087666026398	0.0884669271854233	0.06874782451820058	0.07860737585181193	0.07860737585181193	0.07860737585181193	0.07860737585181193	0.07860737585181193	0.07860737585181193	0.07860737585181193
0.1548804480259529	0.1222570578672038	0.11684890087958581	0.11722524541154214	0.1408157492200974	0.11988463395106724	0.1299441067859957	0.11618588048175148	0.13162129262251293	0.12812443785970937	0.12867422369076595	0.12839933077523766	0.12839933077523766	0.12839933077523766	0.12839933077523766	0.12839933077523766	0.12839933077523766	0.12839933077523766	0.12839933077523766	0.12839933077523766	0.12839933077523766	0.12839933077523766	0.12839933077523766	0.12839933077523766	0.12839933077523766	0.12839933077523766	0.12839933077523766	0.12839933077523766	0.12839933077523766	0.12839933077523766	0.12839933077523766	0.12839933077523766	0.12839933077523766	0.12839933077523766	0.12839933077523766	0.12839933077523766	0.12839933077523766	0.12839933077523766	0.12839933077523766	0.12839933077523766	0.12839933077523766	0.12839933077523766	0.12839933077523766	0.12839933077523766	0.12839933077523766	0.12839933077523766	0.12839933077523766	0.12839933077523766	0.12839933077523766	0.12839933077523766
0.13105578268967596	0.12537953115818234	0.09331718575102109	0.12307766337376075	0.12736076896609522	0.13428266262947547	0.13082171579778534	0.13082171579778534	0.13082171579778534	0.13082171579778534	0.13082171579778534	0.13082171579778534	0.13082171579778534	0.13082171579778534	0.13082171579778534	0.13082171579778534	0.13082171579778534	0.13082171579778534	0.13082171579778534	0.13082171579778534	0.13082171579778534	0.13082171579778534	0.13082171579778534	0.13082171579778534	0.13082171579778534	0.13082171579778534	0.13082171579778534	0.13082171579778534	0.13082171579778534	0.13082171579778534	0.13082171579778534	0.13082171579778534	0.13082171579778534	0.13082171579778534	0.13082171579778534	0.13082171579778534	0.13082171579778534	0.13082171579778534	0.13082171579778534	0.13082171579778534	0.13082171579778534	0.13082171579778534	0.13082171579778534	0.13082171579778534	0.13082171579778534	0.13082171579778534	0.13082171579778534	0.13082171579778534	0.13082171579778534	0.13082171579778534
0.22220804733101449	0.16817523952541397	0.1052939446232723	0.10476699309392334	0.23905697353856314	0.19801478292077548	0.15581529856620635	0.1266387800174765	0.21703099442317758	0.13915390048905538	0.14810920365125124	0.07741160690845621	0.18371354636901754	0.05414001055324127	0.08091542526790593	0.12465904207869584	0.25710080015174147	0.1766710135879951	0.08692963655970937	0.10856684879713643	0.09080245901215271	0.2909098214645546	0.2420324827691057	0.207496105739342	0.24525526671704018	0.2844804914007096	0.2542688750059028	0.21385273168303423	0.265492818959436	0.20977828390233208	0.22145887241594073	0.16836135781252712	0.2389465565074561	0.2234590443712865	0.2656739588181883	0.198017674975623	0.23184581689690567	0.23184581689690567	0.23184581689690567	0.23184581689690567	0.23184581689690567	0.23184581689690567	0.23184581689690567	0.23184581689690567	0.23184581689690567	0.23184581689690567	0.23184581689690567	0.23184581689690567	0.23184581689690567	0.23184581689690567
0.09755389875946949	0.08610152135041026	0.06857230986387085	0.07717869300976667	0.07470696520293199	0.08641951390340197	0.09682501105592103	0.07469975597609729	0.08599758660415772	0.07921949556342056	0.07452505784293614	0.06310317709621656	0.08445490854778014	0.09151194288200162	0.07512091408929053	0.08844576559824968	0.07096025077913522	0.09626839352514235	0.06952146448185434	0.08314416535525433	0.08698993267881083	0.07815097813854964	0.0738662027875505	0.07267908139660446	0.08879324533416146	0.07083809721776022	0.07610727306907047	0.07347268514341534	0.07347268514341534	0.07347268514341534	0.07347268514341534	0.07347268514341534	0.07347268514341534	0.07347268514341534	0.07347268514341534	0.07347268514341534	0.07347268514341534	0.07347268514341534	0.07347268514341534	0.07347268514341534	0.07347268514341534	0.07347268514341534	0.07347268514341534	0.07347268514341534	0.07347268514341534	0.07347268514341534	0.07347268514341534	0.07347268514341534	0.07347268514341534	0.07347268514341534
0.12715120342656647	0.12312425449800962	0.09916779625055629	0.09833954475177424	0.08955714692896016	0.11098454059405581	0.11529195774479292	0.1068643677944318	0.09586937598792908	0.10875967292112332	0.09240778240317322	0.10152529730758621	0.10396576613608086	0.11021770180892201	0.1423084455591559	0.09332157873867432	0.09494502956447358	0.08535805899141809	0.0926923010875508	0.1147320901977424	0.1037121956426466	0.1037121956426466	0.1037121956426466	0.1037121956426466	0.1037121956426466	0.1037121956426466	0.1037121956426466	0.1037121956426466	0.1037121956426466	0.1037121956426466	0.1037121956426466	0.1037121956426466	0.1037121956426466	0.1037121956426466	0.1037121956426466	0.1037121956426466	0.1037121956426466	0.1037121956426466	0.1037121956426466	0.1037121956426466	0.1037121956426466	0.1037121956426466	0.1037121956426466	0.1037121956426466	0.1037121956426466	0.1037121956426466	0.1037121956426466	0.1037121956426466	0.1037121956426466	0.1037121956426466
0.09822306279467392	0.06832298082478662	0.07342310554567105	0.0672656728070984	0.056888720928609665	0.06379276841660089	0.07202640873194713	0.06231992277851719	0.07154110201398621	0.06855446019175758	0.059570579821020306	0.059103403452371854	0.06342904078078164	0.07492741802549478	0.052108224870752756	0.07428694647741262	0.06223405875439632	0.06298479639788743	0.06599881950893226	0.07686221284006142	0.06978440142055312	0.06947173195749985	0.07475899223609117	0.06877324868618795	0.06489094260661081	0.07658402296429132	0.07508827358367647	0.06362575738019145	0.07242088583007365	0.0656404076106126	0.05025754942836943	0.07022409192707542	0.0680963764537931	0.0794057597633632	0.06795541041811327	0.06900335582340804	0.08088959402139248	0.07494647492240024	0.07494647492240024	0.07494647492240024	0.07494647492240024	0.07494647492240024	0.07494647492240024	0.07494647492240024	0.07494647492240024	0.07494647492240024	0.07494647492240024	0.07494647492240024	0.07494647492240024	0.07494647492240024
0.09092595585684542	0.09869565992689328	0.10804704210988855	0.11108120968533115	0.09868517118269567	0.0943147238182893	0.09926221460884804	0.10341691949915818	0.07367461277801106	0.1081777256816749	0.08216818590815349	0.10746236575323607	0.06934182134968749	0.0716707040953696	0.08476240259399963	0.1116641134935207	0.08435650603523791	0.08434766186075411	0.0954788198396909	0.09807809156591292	0.09231661504275593	0.0863818329166109	0.09356727258923588	0.10719301472475229	0.10992153779443826	0.09231668855129371	0.1169935416439053	0.07959711572578616	0.08923917776257691	0.08922125891452073	0.09302175739046646	0.11366146521414126	0.10334161130230386	0.10334161130230386	0.10334161130230386	0.10334161130230386	0.10334161130230386	0.10334161130230386	0.10334161130230386	0.10334161130230386	0.10334161130230386	0.10334161130230386	0.10334161130230386	0.10334161130230386	0.10334161130230386	0.10334161130230386	0.10334161130230386	0.10334161130230386	0.10334161130230386	0.10334161130230386
0.18198227811620551	0.1928102245201673	0.24437435592211038	0.148250813119773	0.1694964585181071	0.2549643084303795	0.24211621096059327	0.19219103317693068	0.20978731997011024	0.19437957552895116	0.22161693952165382	0.2571635235332631	0.19694653200360607	0.2213311149004332	0.3003106105028983	0.26213514313367814	0.22943617027910923	0.2353128195192778	0.25787860025343157	0.2503327327051481	0.2646899146543842	0.2024223362207352	0.26956429907001794	0.21799351648089982	0.19698110813993297	0.194257784911786	0.3328391683023701	0.2360938962210903	0.28974396485471704	0.2575206127015083	0.25999284369344355	0.24803564736733477	0.26390785292189467	0.24747095724054025	0.25568940508121746	0.25568940508121746	0.25568940508121746	0.25568940508121746	0.25568940508121746	0.25568940508121746	0.25568940508121746	0.25568940508121746	0.25568940508121746	0.25568940508121746	0.25568940508121746	0.25568940508121746	0.25568940508121746	0.25568940508121746	0.25568940508121746	0.25568940508121746
0.10828086873058324	0.10035001252765295	0.07922562789062733	0.08071725674615665	0.1162921004466951	0.0904114672092181	0.06194691178675261	0.0891298583587576	0.06435082064370602	0.07167105067769504	0.06955282822227606	0.07663162613704634	0.07762166477357041	0.0791204773172422	0.08162792278015676	0.08925174595383062	0.07454648261728557	0.09880539126260986	0.09677099868917124	0.10094208655963918	0.08396143512886528	0.07935737075955829	0.08165940294421178	0.08165940294421178	0.08165940294421178	0.08165940294421178	0.08165940294421178	0.08165940294421178	0.08165940294421178	0.08165940294421178	0.08165940294421178	0.08165940294421178	0.08165940294421178	0.08165940294421178	0.08165940294421178	0.08165940294421178	0.08165940294421178	0.08165940294421178	0.08165940294421178	0.08165940294421178	0.08165940294421178	0.08165940294421178	0.08165940294421178	0.08165940294421178	0.08165940294421178	0.08165940294421178	0.08165940294421178	0.08165940294421178	0.08165940294421178	0.08165940294421178
0.19392470456318414	0.11769090683625105	0.14212477244161967	0.09871488029474393	0.10041971308872884	0.10126602020515262	0.13434721065630392	0.13969378958611225	0.18763901120692533	0.17661769592648524	0.11783646239231554	0.09074532786773351	0.13722244065085543	0.2423902610098791	0.10454297581681614	0.15530163959741508	0.12479495534987309	0.1638098796119177	0.12944179035175668	0.18797060535091759	0.2041700243201153	0.22506225754287754	0.2528705036601369	0.20596712567617337	0.15534941004228278	0.16956387375228363	0.22176673728623317	0.2176112072220754	0.2261268434273638	0.24862606220314523	0.2391136508801765	0.2576616283781325	0.20330987286393884	0.22872955360694305	0.19174415096021336	0.2661906299216314	0.18280856006873913	0.1974420898025067	0.2241044688319159	0.13376947298297637	0.20158426237439797	0.16767686767868714	0.16767686767868714	0.16767686767868714	0.16767686767868714	0.16767686767868714	0.16767686767868714	0.16767686767868714	0.16767686767868714	0.16767686767868714
0.12359892436261119	0.09963542612073842	0.09888424696728297	0.10795516321644809	0.09845190876791513	0.09979587905371885	0.09001302546285755	0.09286125506036289	0.11182244190135736	0.1198370426229003	0.10672538756320445	0.0846993117762186	0.1033311043777455	0.09451528046729066	0.11547390534991551	0.13149162886072407	0.10369452583989784	0.11267784034984936	0.08854334718597641	0.11088534928120301	0.10715726305543463	0.1134747107005802	0.104880982104973	0.09268765912933005	0.1333000522784067	0.11299385570386837	0.11299385570386837	0.11299385570386837	0.11299385570386837	0.11299385570386837	0.11299385570386837	0.11299385570386837	0.11299385570386837	0.11299385570386837	0.11299385570386837	0.11299385570386837	0.11299385570386837	0.11299385570386837	0.11299385570386837	0.11299385570386837	0.11299385570386837	0.11299385570386837	0.11299385570386837	0.11299385570386837	0.11299385570386837	0.11299385570386837	0.11299385570386837	0.11299385570386837	0.11299385570386837	0.11299385570386837
0.18981084316839467	0.1761591288912201	0.19014187013104167	0.20323492204262608	0.2023530469474535	0.17484852572752108	0.1913281522327014	0.18925345099969487	0.1908210123606163	0.14495438062851398	0.20609450833838108	0.1732866547666886	0.16902420322950143	0.18970895582115158	0.18959897635935363	0.18778077443907218	0.2053675704206853	0.1898972843575192	0.18710788323395497	0.20358673875980746	0.17431288540582016	0.1707447304424974	0.15715283351925227	0.1758594477610463	0.16002577538652335	0.17091939814639975	0.1734211594881108	0.2366004824499442	0.2471192369162575	0.17597731721307203	0.21154827706466475	0.21154827706466475	0.21154827706466475	0.21154827706466475	0.21154827706466475	0.21154827706466475	0.21154827706466475	0.21154827706466475	0.21154827706466475	0.21154827706466475	0.21154827706466475	0.21154827706466475	0.21154827706466475	0.21154827706466475	0.21154827706466475	0.21154827706466475	0.21154827706466475	0.21154827706466475	0.21154827706466475	0.21154827706466475
0.11762782759553282	0.09019208753637896	0.09640943182033623	0.07866419616707052	0.06213998151403818	0.0895802649636326	0.07188191312280852	0.09115966018555151	0.08247792483614846	0.07544047001637907	0.06731499014015337	0.08223430113652466	0.06992886125478685	0.08682920241009884	0.07764207010047793	0.09301112895719987	0.09330888558237287	0.08480295991389482	0.08905592274813384	0.08905592274813384	0.08905592274813384	0.08905592274813384	0.08905592274813384	0.08905592274813384	0.08905592274813384	0.08905592274813384	0.08905592274813384	0.08905592274813384	0.08905592274813384	0.08905592274813384	0.08905592274813384	0.08905592274813384	0.08905592274813384	0.08905592274813384	0.08905592274813384	0.08905592274813384	0.08905592274813384	0.08905592274813384	0.08905592274813384	0.08905592274813384	0.08905592274813384	0.08905592274813384	0.08905592274813384	0.08905592274813384	0.08905592274813384	0.08905592274813384	0.08905592274813384	0.08905592274813384	0.08905592274813384	0.08905592274813384
0.10288259545038882	0.09268348020370322	0.07839259357594762	0.11670191033310784	0.1054658989416253	0.10436375344510054	0.10133769279919551	0.084471206101276	0.09194205554579869	0.09262559525662548	0.10954768303688758	0.09992701844709555	0.10075542738018489	0.10226363759623489	0.10699117472896319	0.08023710898409882	0.09137885994062506	0.09524145947448556	0.12179459972118042	0.09083056922633956	0.09410610171217146	0.0957537553793913	0.10571792459833809	0.09827517610141097	0.11678172006325328	0.08020587217170348	0.10968008095723308	0.11999486259612617	0.08926513878338715	0.10463000068975666	0.10463000068975666	0.10463000068975666	0.10463000068975666	0.10463000068975666	0.10463000068975666	0.10463000068975666	0.10463000068975666	0.10463000068975666	0.10463000068975666	0.10463000068975666	0.10463000068975666	0.10463000068975666	0.10463000068975666	0.10463000068975666	0.10463000068975666	0.10463000068975666	0.10463000068975666	0.10463000068975666	0.10463000068975666	0.10463000068975666
0.17524309826456705	0.10732837636967417	0.09104663158879536	0.11465559260525478	0.09028452582147234	0.15637603586915494	0.1489248879882828	0.14296995587094374	0.13014683651596903	0.13695876191561163	0.11925245788246383	0.1627290480908297	0.1801336618526878	0.12927251547489135	0.16969015528859194	0.11959594129220065	0.15562299166224883	0.15559080623354868	0.1278271360589618	0.11417554528241837	0.1392475396314595	0.11122221020488786	0.12523487491817367	0.12523487491817367	0.12523487491817367	0.12523487491817367	0.12523487491817367	0.12523487491817367	0.12523487491817367	0.12523487491817367	0.12523487491817367	0.12523487491817367	0.12523487491817367	0.12523487491817367	0.12523487491817367	0.12523487491817367	0.12523487491817367	0.12523487491817367	0.12523487491817367	0.12523487491817367	0.12523487491817367	0.12523487491817367	0.12523487491817367	0.12523487491817367	0.12523487491817367	0.12523487491817367	0.12523487491817367	0.12523487491817367	0.12523487491817367	0.12523487491817367
0.10872898466156838	0.09734930818815454	0.09624783163762579	0.07738777562186563	0.09701167716131445	0.10712070632095942	0.09546869579695574	0.09692563840556558	0.08543717633526529	0.09760241925179297	0.08953248355002758	0.0742090007143754	0.07988758926986543	0.09567948645040301	0.10682970747675309	0.08413313437900205	0.09130407577375338	0.07842346805725837	0.09139607123085781	0.09040019069278779	0.08425028696894281	0.10571897663904199	0.09759070784856606	0.1018146876713183	0.10461915452016075	0.08549322374002895	0.09505618913009485	0.09505618913009485	0.09505618913009485	0.09505618913009485	0.09505618913009485	0.09505618913009485	0.09505618913009485	0.09505618913009485	0.09505618913009485	0.09505618913009485	0.09505618913009485	0.09505618913009485	0.09505618913009485	0.09505618913009485	0.09505618913009485	0.09505618913009485	0.09505618913009485	0.09505618913009485	0.09505618913009485	0.09505618913009485	0.09505618913009485	0.09505618913009485	0.09505618913009485	0.09505618913009485
0.11996884100258008	0.08405874640518782	0.10198374951972	0.09578551480115746	0.10097318376205688	0.09987316401690073	0.09699762244959645	0.11752545370635924	0.09947850523521772	0.1361264142547834	0.1002930913461255	0.09116313484044376	0.09950794697248073	0.12187884829953942	0.11010992142973532	0.11668905720462597	0.10087300426300763	0.1171899678126273	0.11417275170576205	0.12769259399807428	0.11904764887463055	0.10443323813288037	0.10942052471919148	0.10935099375750111	0.1093857592383463	0.1093857592383463	0.1093857592383463	0.1093857592383463	0.1093857592383463	0.1093857592383463	0.1093857592383463	0.1093857592383463	0.1093857592383463	0.1093857592383463	0.1093857592383463	0.1093857592383463	0.1093857592383463	0.1093857592383463	0.1093857592383463	0.1093857592383463	0.1093857592383463	0.1093857592383463	0.1093857592383463	0.1093857592383463	0.1093857592383463	0.1093857592383463	0.1093857592383463	0.1093857592383463	0.1093857592383463	0.1093857592383463
0.09092664041085186	0.08864735820647375	0.09754026211894606	0.11098037079319417	0.06844257085664757	0.08521385760544396	0.10205299912266322	0.08395709324115938	0.09166341927284789	0.13328373212405845	0.09137906265080645	0.08469797324128446	0.07241892415233481	0.09181393093111077	0.09185011711021786	0.09381353351220957	0.0828014322278632	0.06889791075597161	0.09380195424001515	0.08642998137896159	0.11285571686593746	0.09156847737163418	0.0817726015134195	0.10246832353735168	0.0921204625253856	0.0921204625253856	0.0921204625253856	0.0921204625253856	0.0921204625253856	0.0921204625253856	0.0921204625253856	0.0921204625253856	0.0921204625253856	0.0921204625253856	0.0921204625253856	0.0921204625253856	0.0921204625253856	0.0921204625253856	0.0921204625253856	0.0921204625253856	0.0921204625253856	0.0921204625253856	0.0921204625253856	0.0921204625253856	0.0921204625253856	0.0921204625253856	0.0921204625253856	0.0921204625253856	0.0921204625253856	0.0921204625253856
0.051170417074680716	0.050185766799591934	0.05553841598287492	0.03330120838188723	0.05430294676255909	0.051783155115442986	0.07185745032800755	0.03734476495099148	0.054202383124466125	0.04801572339133061	0.05658944927844706	0.05696617232158068	0.05642051406206151	0.06355336113864436	0.05556245075186097	0.052858465443181374	0.053233906109986504	0.050384656871484156	0.059198350419503054	0.04650747545124367	0.060543143530767764	0.054504434544004596	0.04357749364559201	0.04904096409479831	0.04904096409479831	0.04904096409479831	0.04904096409479831	0.04904096409479831	0.04904096409479831	0.04904096409479831	0.04904096409479831	0.04904096409479831	0.04904096409479831	0.04904096409479831	0.04904096409479831	0.04904096409479831	0.04904096409479831	0.04904096409479831	0.04904096409479831	0.04904096409479831	0.04904096409479831	0.04904096409479831	0.04904096409479831	0.04904096409479831	0.04904096409479831	0.04904096409479831	0.04904096409479831	0.04904096409479831	0.04904096409479831	0.04904096409479831
0.09276193877478106	0.08249263522572307	0.07625639249235144	0.07369937930926505	0.08863120376828175	0.08853668763564738	0.10017159322373545	0.09466957714291115	0.08192392532837928	0.09179053456906085	0.08372204422298331	0.10572622993418963	0.08567324413715997	0.08670943643360815	0.09450802791426194	0.09327511364529985	0.07639301173394297	0.09494471255445368	0.07952752384716698	0.08334517363598318	0.06863159456686434	0.09145914750929757	0.08525299802613483	0.08303096408717923	0.08414198105665703	0.08414198105665703	0.08414198105665703	0.08414198105665703	0.08414198105665703	0.08414198105665703	0.08414198105665703	0.08414198105665703	0.08414198105665703	0.08414198105665703	0.08414198105665703	0.08414198105665703	0.08414198105665703	0.08414198105665703	0.08414198105665703	0.08414198105665703	0.08414198105665703	0.08414198105665703	0.08414198105665703	0.08414198105665703	0.08414198105665703	0.08414198105665703	0.08414198105665703	0.08414198105665703	0.08414198105665703	0.08414198105665703
0.09555735789492006	0.06990830256936527	0.08740269000122305	0.07179829119081807	0.09326331722693275	0.05864773476657592	0.09028218025101686	0.07662541588259109	0.06944958824339581	0.07479760317819768	0.08876213062500839	0.08005794716915819	0.08419284216950602	0.07240438290702764	0.09112848067623551	0.07412495022621603	0.07257663875914895	0.07780014883059097	0.08499329953504878	0.08604748489410571	0.07633153395130685	0.06800524313213853	0.08381497141604732	0.08576366160012762	0.08879588201104104	0.08567835791440975	0.08613748160293368	0.07340559451760992	0.08530161019701192	0.08156733738324606	0.083434473790129	0.083434473790129	0.083434473790129	0.083434473790129	0.083434473790129	0.083434473790129	0.083434473790129	0.083434473790129	0.083434473790129	0.083434473790129	0.083434473790129	0.083434473790129	0.083434473790129	0.083434473790129	0.083434473790129	0.083434473790129	0.083434473790129	0.083434473790129	0.083434473790129	0.083434473790129
0.07467237759263251	0.05571756508887395	0.0694324732560079	0.07548508516316596	0.0690794378154777	0.07391752573828451	0.06819730340433676	0.06365608348705892	0.053639787400592956	0.07497002653125591	0.07727570120886472	0.07708323727433278	0.06895113733166502	0.07783290429640075	0.06739219003721088	0.0734883977880158	0.07412127861624447	0.06662842994566837	0.06439546452245454	0.07131487991116331	0.06190109433235607	0.07984836774801791	0.05943628070352563	0.06145985014699727	0.053112264432956316	0.06908194864621758	0.08900223964243129	0.06091392240621742	0.07402770039282447	0.06469450813970665	0.0682312220751822	0.06646286510744442	0.06646286510744442	0.06646286510744442	0.06646286510744442	0.06646286510744442	0.06646286510744442	0.06646286510744442	0.06646286510744442	0.06646286510744442	0.06646286510744442	0.06646286510744442	0.06646286510744442	0.06646286510744442	0.06646286510744442	0.06646286510744442	0.06646286510744442	0.06646286510744442	0.06646286510744442	0.06646286510744442
0.09109513537630252	0.07772773560935345	0.06884198136549265	0.0822053701543946	0.0796158331760258	0.08503963368354352	0.07573263737727783	0.07580148438705642	0.08136326135352659	0.0797856542747895	0.08515407419992047	0.11156497148901122	0.07758833959256388	0.099269833014525	0.08390301370105599	0.09865938451211685	0.10699953331302384	0.10395076113659885	0.1262133349029141	0.1047490989263783	0.09670087294434708	0.08164963061678208	0.10698850568582557	0.13964136211535633	0.11533985974665932	0.10507200304760776	0.09727433726362547	0.10440213408067009	0.07608065343326542	0.10802684359220144	0.09205374851273343	0.09205374851273343	0.09205374851273343	0.09205374851273343	0.09205374851273343	0.09205374851273343	0.09205374851273343	0.09205374851273343	0.09205374851273343	0.09205374851273343	0.09205374851273343	0.09205374851273343	0.09205374851273343	0.09205374851273343	0.09205374851273343	0.09205374851273343	0.09205374851273343	0.09205374851273343	0.09205374851273343	0.09205374851273343
0.08952616826986963	0.06240349569840992	0.07448321602013058	0.07451814352845704	0.10258554507389385	0.07845474728835196	0.0946658688957018	0.09126979959451438	0.06642001983403935	0.0731112174824575	0.06748681715112613	0.06479175595501342	0.0829356071069993	0.08825946483906935	0.08243173322764422	0.09943188231839786	0.10042359690452467	0.08295712855280128	0.0926407594555969	0.09631368846966629	0.0944772239626316	0.0944772239626316	0.0944772239626316	0.0944772239626316	0.0944772239626316	0.0944772239626316	0.0944772239626316	0.0944772239626316	0.0944772239626316	0.0944772239626316	0.0944772239626316	0.0944772239626316	0.0944772239626316	0.0944772239626316	0.0944772239626316	0.0944772239626316	0.0944772239626316	0.0944772239626316	0.0944772239626316	0.0944772239626316	0.0944772239626316	0.0944772239626316	0.0944772239626316	0.0944772239626316	0.0944772239626316	0.0944772239626316	0.0944772239626316	0.0944772239626316	0.0944772239626316	0.0944772239626316
0.11500333419081586	0.09247296765281682	0.09421009576353587	0.10062260800334626	0.08587355900082567	0.10288544024540307	0.10259869049457654	0.10017057158318234	0.09669179075300348	0.10020577462721625	0.08744448250462569	0.09096442405963706	0.09771876197140113	0.12081715355285973	0.06257463755803033	0.10406730326700145	0.09461324140353072	0.09664265870911319	0.10412170262486742	0.1233352081299546	0.0881132559985049	0.10544984065441308	0.1173127506203233	0.10644199339386776	0.10014040012108498	0.10951420883344097	0.09781153566365769	0.10366287224854932	0.10366287224854932	0.10366287224854932	0.10366287224854932	0.10366287224854932	0.10366287224854932	0.10366287224854932	0.10366287224854932	0.10366287224854932	0.10366287224854932	0.10366287224854932	0.10366287224854932	0.10366287224854932	0.10366287224854932	0.10366287224854932	0.10366287224854932	0.10366287224854932	0.10366287224854932	0.10366287224854932	0.10366287224854932	0.10366287224854932	0.10366287224854932	0.10366287224854932
0.06034805718448002	0.06573063049809919	0.06342563665249593	0.06974119915527385	0.05568054053022018	0.06681760209858992	0.07784656230012271	0.07368261849887449	0.07176468948366638	0.06973814161902073	0.07365472525324668	0.06294080894271409	0.06516482874363168	0.06950009619113938	0.05549145626042032	0.06810052656706918	0.07508516688026032	0.09100659788575736	0.07963372576182264	0.08291255799952976	0.08045924143992647	0.07382820447898476	0.07068599520148655	0.060998770049459465	0.0723233088338602	0.08928046391962903	0.08607005963376838	0.09140607859441445	0.07883517023937792	0.0787931014456438	0.0514901770585537	0.07924421809987499	0.06536719757921435	0.06536719757921435	0.06536719757921435	0.06536719757921435	0.06536719757921435	0.06536719757921435	0.06536719757921435	0.06536719757921435	0.06536719757921435	0.06536719757921435	0.06536719757921435	0.06536719757921435	0.06536719757921435	0.06536719757921435	0.06536719757921435	0.06536719757921435	0.06536719757921435	0.06536719757921435
0.17560766489235757	0.16806926430718028	0.24724715875141573	0.24983004061550873	0.23909360061341295	0.0	0.21463904029381642	0.1779739852501654	0.22224137472934383	0.21238976198341603	0.20344163045945884	0.32816911698201756	0.28491718479828104	0.22159679449153713	0.29453317089318454	0.25806498269236083	0.25806498269236083	0.25806498269236083	0.25806498269236083	0.25806498269236083	0.25806498269236083	0.25806498269236083	0.25806498269236083	0.25806498269236083	0.25806498269236083	0.25806498269236083	0.25806498269236083	0.25806498269236083	0.25806498269236083	0.25806498269236083	0.25806498269236083	0.25806498269236083	0.25806498269236083	0.25806498269236083	0.25806498269236083	0.25806498269236083	0.25806498269236083	0.25806498269236083	0.25806498269236083	0.25806498269236083	0.25806498269236083	0.25806498269236083	0.25806498269236083	0.25806498269236083	0.25806498269236083	0.25806498269236083	0.25806498269236083	0.25806498269236083	0.25806498269236083	0.25806498269236083
0.07605258218359144	0.0819515126508744	0.0775358025724113	0.08696582709711315	0.06211015479195301	0.054788704227307715	0.09193955763199273	0.06981311456993276	0.07653605723502825	0.07352380323430278	0.06145658772789734	0.06392578249119947	0.06460410373489389	0.08300908654808634	0.07594202384696183	0.08109814824189363	0.08080498951868569	0.0769525849455768	0.07258823407634239	0.08573491801392356	0.06957446682869653	0.05645371580657439	0.07109915322460027	0.07517284568722456	0.07313599945591241	0.07313599945591241	0.07313599945591241	0.07313599945591241	0.07313599945591241	0.07313599945591241	0.07313599945591241	0.07313599945591241	0.07313599945591241	0.07313599945591241	0.07313599945591241	0.07313599945591241	0.07313599945591241	0.07313599945591241	0.07313599945591241	0.07313599945591241	0.07313599945591241	0.07313599945591241	0.07313599945591241	0.07313599945591241	0.07313599945591241	0.07313599945591241	0.07313599945591241	0.07313599945591241	0.07313599945591241	0.07313599945591241
0.0975405036058203	0.10139994334854914	0.10458237029245555	0.13214281399777225	0.16908899803488012	0.14856568299019313	0.15342489917868726	0.12587271576326925	0.130274636487911	0.14610861578258671	0.1582841766351052	0.1829331882274377	0.14388509246173636	0.1514542561730883	0.1641243591559605	0.16669171956455242	0.1511725857480545	0.15347238727342377	0.14404490470311726	0.16246125621584975	0.13677095247953927	0.14226111017987486	0.14552515330819474	0.14887628184343837	0.14720071757581654	0.14720071757581654	0.14720071757581654	0.14720071757581654	0.14720071757581654	0.14720071757581654	0.14720071757581654	0.14720071757581654	0.14720071757581654	0.14720071757581654	0.14720071757581654	0.14720071757581654	0.14720071757581654	0.14720071757581654	0.14720071757581654	0.14720071757581654	0.14720071757581654	0.14720071757581654	0.14720071757581654	0.14720071757581654	0.14720071757581654	0.14720071757581654	0.14720071757581654	0.14720071757581654	0.14720071757581654	0.14720071757581654
0.12445213755155525	0.10551723946967363	0.08925249452940566	0.1294752848924249	0.09513030819974087	0.14006764016113304	0.10930279076310456	0.11646221160364867	0.11551091636835736	0.12152978729485127	0.10466037241285278	0.10895351354642588	0.12738892377985744	0.15682211999199513	0.13007745292335757	0.1114128935483585	0.12135314418776788	0.13329445636154463	0.11166954203463503	0.10608688737607062	0.11322211412717531	0.12032035431546614	0.12141203692924543	0.15556688728115795	0.14639031195090144	0.1405138854677154	0.1165971358139265	0.12651235937518265	0.1094146504436957	0.1083562835077763	0.10888546697573599	0.10888546697573599	0.10888546697573599	0.10888546697573599	0.10888546697573599	0.10888546697573599	0.10888546697573599	0.10888546697573599	0.10888546697573599	0.10888546697573599	0.10888546697573599	0.10888546697573599	0.10888546697573599	0.10888546697573599	0.10888546697573599	0.10888546697573599	0.10888546697573599	0.10888546697573599	0.10888546697573599	0.10888546697573599
0.06550434903960894	0.07155141638274691	0.0763562675742118	0.06463999897428226	0.07131691163730229	0.07121674645849589	0.07677145453793659	0.09045864446763928	0.07357893665046703	0.0566046940434517	0.06008401093619061	0.06985085730365632	0.13724746400836274	0.10354916065600954	0.10354916065600954	0.10354916065600954	0.10354916065600954	0.10354916065600954	0.10354916065600954	0.10354916065600954	0.10354916065600954	0.10354916065600954	0.10354916065600954	0.10354916065600954	0.10354916065600954	0.10354916065600954	0.10354916065600954	0.10354916065600954	0.10354916065600954	0.10354916065600954	0.10354916065600954	0.10354916065600954	0.10354916065600954	0.10354916065600954	0.10354916065600954	0.10354916065600954	0.10354916065600954	0.10354916065600954	0.10354916065600954	0.10354916065600954	0.10354916065600954	0.10354916065600954	0.10354916065600954	0.10354916065600954	0.10354916065600954	0.10354916065600954	0.10354916065600954	0.10354916065600954	0.10354916065600954	0.10354916065600954
0.1384653732596261	0.09329961618442373	0.11605204876130482	0.12189541845091563	0.09847839990367695	0.10312586099555152	0.1042697469217909	0.11117081267354267	0.11561573119343604	0.09732981449499845	0.13154640849681276	0.12171217665797585	0.07795113727708065	0.10965136920304401	0.13593189577185702	0.12278157983859748	0.13482809896987055	0.07904981266484008	0.12377897769103509	0.08670094913984858	0.11961964344029909	0.11084390183847626	0.1431224083228221	0.0846652129819944	0.11268122814963838	0.09867322056581637	0.09867322056581637	0.09867322056581637	0.09867322056581637	0.09867322056581637	0.09867322056581637	0.09867322056581637	0.09867322056581637	0.09867322056581637	0.09867322056581637	0.09867322056581637	0.09867322056581637	0.09867322056581637	0.09867322056581637	0.09867322056581637	0.09867322056581637	0.09867322056581637	0.09867322056581637	0.09867322056581637	0.09867322056581637	0.09867322056581637	0.09867322056581637	0.09867322056581637	0.09867322056581637	0.09867322056581637
0.08057172284826145	0.07373254510211967	0.07979848159205258	0.06200444441621935	0.08983429237481408	0.07395759078717935	0.08885342213468751	0.06817779195585892	0.06964169157156695	0.08147695512831339	0.07319189195351081	0.05850979854615654	0.06959538999219117	0.058056775828647676	0.0732250616447777	0.0716981908611653	0.05986965487257214	0.06402938075114337	0.05813407884934853	0.06904219195637784	0.08337992052158583	0.0742516338471573	0.059502671136644786	0.07014784183283256	0.06511241618433522	0.13010632497960778	0.09760937058197151	0.09760937058197151	0.09760937058197151	0.09760937058197151	0.09760937058197151	0.09760937058197151	0.09760937058197151	0.09760937058197151	0.09760937058197151	0.09760937058197151	0.09760937058197151	0.09760937058197151	0.09760937058197151	0.09760937058197151	0.09760937058197151	0.09760937058197151	0.09760937058197151	0.09760937058197151	0.09760937058197151	0.09760937058197151	0.09760937058197151	0.09760937058197151	0.09760937058197151	0.09760937058197151
0.16286869640124596	0.14520333265318636	0.11496976376009195	0.12254509489100145	0.16049598759455422	0.17287576351152653	0.11538799610121205	0.15761869609644877	0.12484468619910306	0.17802882874901083	0.18349146671624786	0.17763509176866854	0.13793114204105508	0.22814549990557959	0.10769734625239333	0.16513106123118973	0.13721373499431014	0.1690496324734344	0.21801840724909885	0.15773316066922216	0.2048227131599345	0.14611574206922362	0.23315033723845516	0.24789661947821806	0.14948617416327314	0.1971430228161111	0.17331459848969213	0.17331459848969213	0.17331459848969213	0.17331459848969213	0.17331459848969213	0.17331459848969213	0.17331459848969213	0.17331459848969213	0.17331459848969213	0.17331459848969213	0.17331459848969213	0.17331459848969213	0.17331459848969213	0.17331459848969213	0.17331459848969213	0.17331459848969213	0.17331459848969213	0.17331459848969213	0.17331459848969213	0.17331459848969213	0.17331459848969213	0.17331459848969213	0.17331459848969213	0.17331459848969213
0.06717053747624457	0.05324737284070498	0.04974431216668528	0.05947820542892349	0.04395715685344149	0.054071325527564995	0.057184204778751864	0.054204787329643886	0.06120685945768144	0.05769030626373364	0.08204784506789217	0.05950226664485853	0.06136097396799527	0.051563687216175214	0.06197673168751963	0.05778135245016193	0.061285023428511214	0.06366245406197955	0.05444080972369155	0.06322639398965157	0.05199932816844677	0.07261357398081257	0.07753778206711187	0.06645755744920154	0.05182573252721268	0.06611860734086898	0.05897216993404083	0.05897216993404083	0.05897216993404083	0.05897216993404083	0.05897216993404083	0.05897216993404083	0.05897216993404083	0.05897216993404083	0.05897216993404083	0.05897216993404083	0.05897216993404083	0.05897216993404083	0.05897216993404083	0.05897216993404083	0.05897216993404083	0.05897216993404083	0.05897216993404083	0.05897216993404083	0.05897216993404083	0.05897216993404083	0.05897216993404083	0.05897216993404083	0.05897216993404083	0.05897216993404083
0.11809056182473872	0.0917608814128837	0.08435071841781193	0.06956653781936756	0.0952921254426497	0.07582599039681104	0.09146877731104133	0.1009580844717343	0.08472808100685461	0.08985722335126663	0.07674958025263422	0.08136844856340385	0.09391844892269446	0.08555484994934176	0.12372812959894237	0.10166759532276308	0.08491715659199232	0.09295409598093772	0.10601715071707311	0.07749874107007977	0.08454245213338647	0.08814061199217522	0.10830729631031537	0.09646202735620807	0.10996766285030705	0.10321484510325755	0.10321484510325755	0.10321484510325755	0.10321484510325755	0.10321484510325755	0.10321484510325755	0.10321484510325755	0.10321484510325755	0.10321484510325755	0.10321484510325755	0.10321484510325755	0.10321484510325755	0.10321484510325755	0.10321484510325755	0.10321484510325755	0.10321484510325755	0.10321484510325755	0.10321484510325755	0.10321484510325755	0.10321484510325755	0.10321484510325755	0.10321484510325755	0.10321484510325755	0.10321484510325755	0.10321484510325755
0.16588311503079603	0.1452314556245631	0.13415804776394197	0.12742340157239138	0.12386758152668932	0.12886985189714925	0.14711739288782222	0.1618593380030891	0.14049228972807878	0.14942704787006986	0.1350928093042099	0.13732972427101278	0.10990569104591401	0.12308279215418882	0.12746022049453837	0.12091566316068084	0.1589183573462291	0.1325777435945346	0.14227656765501162	0.12581289877786694	0.1349037411740828	0.1363146777666943	0.11664872482811169	0.1540336351109763	0.12491693406127805	0.13947528458612718	0.13947528458612718	0.13947528458612718	0.13947528458612718	0.13947528458612718	0.13947528458612718	0.13947528458612718	0.13947528458612718	0.13947528458612718	0.13947528458612718	0.13947528458612718	0.13947528458612718	0.13947528458612718	0.13947528458612718	0.13947528458612718	0.13947528458612718	0.13947528458612718	0.13947528458612718	0.13947528458612718	0.13947528458612718	0.13947528458612718	0.13947528458612718	0.13947528458612718	0.13947528458612718	0.13947528458612718
0.07120396383460188	0.07137126821323843	0.06987511521032878	0.08318956586917375	0.06858629757344499	0.06317247625560171	0.05951015010874863	0.07105472549883171	0.06348903402806065	0.0597541056604732	0.07035245325741395	0.05967056457061472	0.06147488245555942	0.07791860198727261	0.06299421346318303	0.07499556453353651	0.06988665264110652	0.06479820923060985	0.061343809513328074	0.05174310462988407	0.06209252281789052	0.057163745353839175	0.06464924476934984	0.07621110894077628	0.05670012174571154	0.0664556153432439	0.0664556153432439	0.0664556153432439	0.0664556153432439	0.0664556153432439	0.0664556153432439	0.0664556153432439	0.0664556153432439	0.0664556153432439	0.0664556153432439	0.0664556153432439	0.0664556153432439	0.0664556153432439	0.0664556153432439	0.0664556153432439	0.0664556153432439	0.0664556153432439	0.0664556153432439	0.0664556153432439	0.0664556153432439	0.0664556153432439	0.0664556153432439	0.0664556153432439	0.0664556153432439	0.0664556153432439
0.1776167934160174	0.13090296260182938	0.12020030679063358	0.10889077381698178	0.1358641378621594	0.13713181077596073	0.0955376982611297	0.1302787685933923	0.11604839222129795	0.08968586618771943	0.1255934775062435	0.098741447514789	0.1245134077589784	0.10316070193166565	0.11072722618378063	0.10497699943875793	0.11710694962589667	0.12265389763048061	0.12121213474817814	0.13925721795853843	0.13023467635335828	0.13023467635335828	0.13023467635335828	0.13023467635335828	0.13023467635335828	0.13023467635335828	0.13023467635335828	0.13023467635335828	0.13023467635335828	0.13023467635335828	0.13023467635335828	0.13023467635335828	0.13023467635335828	0.13023467635335828	0.13023467635335828	0.13023467635335828	0.13023467635335828	0.13023467635335828	0.13023467635335828	0.13023467635335828	0.13023467635335828	0.13023467635335828	0.13023467635335828	0.13023467635335828	0.13023467635335828	0.13023467635335828	0.13023467635335828	0.13023467635335828	0.13023467635335828	0.13023467635335828
0.05805346595514382	0.06621362013386695	0.06426522451617554	0.05526594779867309	0.05872921942680095	0.06235370939612492	0.055342820641999274	0.06427196754007139	0.060720635286434795	0.050465179961821746	0.0586465554717559	0.06377785472368835	0.060465247827074145	0.05998880469595213	0.05973914756201491	0.06066633407555233	0.0680961164928023	0.05300256408480175	0.059878418425469565	0.06305633490564103	0.061467376665555296	0.061467376665555296	0.061467376665555296	0.061467376665555296	0.061467376665555296	0.061467376665555296	0.061467376665555296	0.061467376665555296	0.061467376665555296	0.061467376665555296	0.061467376665555296	0.061467376665555296	0.061467376665555296	0.061467376665555296	0.061467376665555296	0.061467376665555296	0.061467376665555296	0.061467376665555296	0.061467376665555296	0.061467376665555296	0.061467376665555296	0.061467376665555296	0.061467376665555296	0.061467376665555296	0.061467376665555296	0.061467376665555296	0.061467376665555296	0.061467376665555296	0.061467376665555296	0.061467376665555296
0.2106363550815451	0.17262587252349726	0.1525319208806267	0.20761491126755793	0.1470908976951687	0.13991070469782496	0.136327060028607	0.22784805593680219	0.18513134241468485	0.20635800312899114	0.23619877637378697	0.1749428566511796	0.1693443963073279	0.22622382686554043	0.1605594728805836	0.20154815752965718	0.15435811708271177	0.2321929831307894	0.19236775928686353	0.22428523766741187	0.1818840643259583	0.17954010138353035	0.21231106182684212	0.18363137281350395	0.18701387488267662	0.25264224705500754	0.2049862768387886	0.22881426194689805	0.22881426194689805	0.22881426194689805	0.22881426194689805	0.22881426194689805	0.22881426194689805	0.22881426194689805	0.22881426194689805	0.22881426194689805	0.22881426194689805	0.22881426194689805	0.22881426194689805	0.22881426194689805	0.22881426194689805	0.22881426194689805	0.22881426194689805	0.22881426194689805	0.22881426194689805	0.22881426194689805	0.22881426194689805	0.22881426194689805	0.22881426194689805	0.22881426194689805
0.1286046067552022	0.11192932922586486	0.14553495121380935	0.12997455888119983	0.09561563835502034	0.13205699771129983	0.10855848825730999	0.10689780465769604	0.09793241411406817	0.10583909885782289	0.13174976558341467	0.11671736697889055	0.1329289815568449	0.11807898555789029	0.12913130959464786	0.09790461022840703	0.13030002899956478	0.12253109516449373	0.12174427599948186	0.11774679052435229	0.10845134506898162	0.1234217137298702	0.09171488899374462	0.13774386691968465	0.11472937795671463	0.11472937795671463	0.11472937795671463	0.11472937795671463	0.11472937795671463	0.11472937795671463	0.11472937795671463	0.11472937795671463	0.11472937795671463	0.11472937795671463	0.11472937795671463	0.11472937795671463	0.11472937795671463	0.11472937795671463	0.11472937795671463	0.11472937795671463	0.11472937795671463	0.11472937795671463	0.11472937795671463	0.11472937795671463	0.11472937795671463	0.11472937795671463	0.11472937795671463	0.11472937795671463	0.11472937795671463	0.11472937795671463
0.10929755826723328	0.11450787048981932	0.07801915025922998	0.08812408624169668	0.10416761343225803	0.12036165107836576	0.09784479645088989	0.10409788609469658	0.10513738868532052	0.09789992215513428	0.09911441842794098	0.10824919708571154	0.09841079254153613	0.10466713088040762	0.11213725374163036	0.08217643552171983	0.09778637137077942	0.09380964747141247	0.08657892197515013	0.10486649558493216	0.11118969258346921	0.09369141291569437	0.09960159127184304	0.09389313083323225	0.11787388626914304	0.1286875863364833	0.12328073630281318	0.12328073630281318	0.12328073630281318	0.12328073630281318	0.12328073630281318	0.12328073630281318	0.12328073630281318	0.12328073630281318	0.12328073630281318	0.12328073630281318	0.12328073630281318	0.12328073630281318	0.12328073630281318	0.12328073630281318	0.12328073630281318	0.12328073630281318	0.12328073630281318	0.12328073630281318	0.12328073630281318	0.12328073630281318	0.12328073630281318	0.12328073630281318	0.12328073630281318	0.12328073630281318
0.11482437080098806	0.08065379580858922	0.07030500335413173	0.08761202178259134	0.07842765570332678	0.09186098502018065	0.10132631355034707	0.06838326400626488	0.0863202594445388	0.10674043060360017	0.0974793130318945	0.132406301036762	0.08809814531519794	0.15789567568247634	0.12474169369462527	0.14961460242459995	0.06564279024006976	0.12899461968389853	0.11577312352717786	0.12115565016419713	0.015146849742252272	0.11267979997220665	0.09000022678248783	0.10134001337734724	0.10134001337734724	0.10134001337734724	0.10134001337734724	0.10134001337734724	0.10134001337734724	0.10134001337734724	0.10134001337734724	0.10134001337734724	0.10134001337734724	0.10134001337734724	0.10134001337734724	0.10134001337734724	0.10134001337734724	0.10134001337734724	0.10134001337734724	0.10134001337734724	0.10134001337734724	0.10134001337734724	0.10134001337734724	0.10134001337734724	0.10134001337734724	0.10134001337734724	0.10134001337734724	0.10134001337734724	0.10134001337734724	0.10134001337734724
0.1009626272788945	0.0882916248503477	0.09180822181141589	0.08589747841920245	0.08851535073981694	0.08302966004039433	0.08355370103524418	0.11340370089675066	0.09909036791703117	0.08521276107588593	0.07355709964409171	0.08721771579692625	0.09217091612515022	0.10154928825724874	0.09315175418440365	0.08519632073482064	0.08572798780316858	0.08632087486519341	0.09001880430014149	0.08184098007183085	0.08639018399045698	0.0841155820311439	0.0841155820311439	0.0841155820311439	0.0841155820311439	0.0841155820311439	0.0841155820311439	0.0841155820311439	0.0841155820311439	0.0841155820311439	0.0841155820311439	0.0841155820311439	0.0841155820311439	0.0841155820311439	0.0841155820311439	0.0841155820311439	0.0841155820311439	0.0841155820311439	0.0841155820311439	0.0841155820311439	0.0841155820311439	0.0841155820311439	0.0841155820311439	0.0841155820311439	0.0841155820311439	0.0841155820311439	0.0841155820311439	0.0841155820311439	0.0841155820311439	0.0841155820311439
0.07710432886539803	0.0637237520961142	0.07337431012255713	0.07229857692385112	0.07237567933345386	0.07252111745675208	0.07779766988447746	0.07367615905819555	0.08048898628960599	0.07735826826373196	0.07037200899123058	0.08299219875007924	0.07968968603391258	0.08966478293216965	0.08104874417864537	0.07437576622855516	0.0819127129106727	0.06740602923903599	0.0770754993417681	0.08546240945201584	0.07977064452795599	0.09260608040409196	0.08245324394818737	0.077010560336418	0.07735283313815176	0.09363672905662146	0.07776336414533404	0.08545003867598924	0.0742692576972079	0.0794089502175247	0.07445922036622958	0.08360289855655167	0.13061932730441458	0.10711111293048313	0.10711111293048313	0.10711111293048313	0.10711111293048313	0.10711111293048313	0.10711111293048313	0.10711111293048313	0.10711111293048313	0.10711111293048313	0.10711111293048313	0.10711111293048313	0.10711111293048313	0.10711111293048313	0.10711111293048313	0.10711111293048313	0.10711111293048313	0.10711111293048313
0.08415096450106473	0.1027424694531291	0.09575432342405253	0.09274293203350711	0.08633299834026294	0.08808212104944897	0.08987635166407881	0.09988491002126994	0.09135320927256109	0.07917109249074862	0.08966814006794245	0.0817868902469987	0.08902684986709185	0.09025279838235666	0.08153992628171365	0.08760080240781337	0.08784617885248121	0.10122051131621648	0.10543656212431503	0.08735883522705433	0.06669440615659229	0.08733085565666704	0.09982652230643821	0.09760282038838981	0.06988587009375696	0.08949346930299426	0.07847630608419633	0.08363918066768239	0.08428684574099714	0.09873035254161372	0.09154525694766437	0.07720536630485703	0.09199677352487974	0.08460106991486839	0.08460106991486839	0.08460106991486839	0.08460106991486839	0.08460106991486839	0.08460106991486839	0.08460106991486839	0.08460106991486839	0.08460106991486839	0.08460106991486839	0.08460106991486839	0.08460106991486839	0.08460106991486839	0.08460106991486839	0.08460106991486839	0.08460106991486839	0.08460106991486839
0.08351459913155593	0.07045393119444686	0.10602980398989383	0.09107591790117264	0.10885462392324477	0.08724184920982155	0.09877670635942416	0.10312183297731403	0.09601507701204348	0.08042992339608754	0.09764501474502563	0.07861077722935916	0.09761313331244602	0.07469507389952852	0.09165177037479251	0.05742707832885882	0.09213073455930626	0.09959197322923001	0.0933074056929408	0.0774400463398961	0.10462928602667441	0.09103466618328525	0.09103466618328525	0.09103466618328525	0.09103466618328525	0.09103466618328525	0.09103466618328525	0.09103466618328525	0.09103466618328525	0.09103466618328525	0.09103466618328525	0.09103466618328525	0.09103466618328525	0.09103466618328525	0.09103466618328525	0.09103466618328525	0.09103466618328525	0.09103466618328525	0.09103466618328525	0.09103466618328525	0.09103466618328525	0.09103466618328525	0.09103466618328525	0.09103466618328525	0.09103466618328525	0.09103466618328525	0.09103466618328525	0.09103466618328525	0.09103466618328525	0.09103466618328525
0.07798470320680093	0.0754770997941244	0.05900741558940992	0.06349713789324783	0.05625876888476976	0.08300469460289861	0.06507908710115765	0.06895643953791801	0.06366301677639316	0.06705186091574417	0.054736611336134014	0.04803890405906217	0.07423751716940849	0.05183751551291769	0.060363341591189376	0.06985529869259789	0.057924841624785194	0.07074689607556127	0.05483473271076241	0.09918981105401724	0.06977041302827097	0.08294181390963462	0.0674804039614133	0.060988767572521106	0.06423458576696721	0.06423458576696721	0.06423458576696721	0.06423458576696721	0.06423458576696721	0.06423458576696721	0.06423458576696721	0.06423458576696721	0.06423458576696721	0.06423458576696721	0.06423458576696721	0.06423458576696721	0.06423458576696721	0.06423458576696721	0.06423458576696721	0.06423458576696721	0.06423458576696721	0.06423458576696721	0.06423458576696721	0.06423458576696721	0.06423458576696721	0.06423458576696721	0.06423458576696721	0.06423458576696721	0.06423458576696721	0.06423458576696721
0.11679048883181226	0.10898018039189171	0.10713153547279872	0.12939930146574055	0.12304987088665362	0.10213593604031866	0.11287315851135475	0.09186374509565128	0.09654011552897607	0.11571761502218167	0.10041382831196481	0.11516776760100252	0.10107012683830453	0.12346328225805683	0.10249608242329523	0.11331814567874764	0.12149877322907908	0.11045471613153847	0.11774134476820973	0.13269383086351053	0.12076695941384763	0.1041799124500398	0.12659520592243306	0.1265846633238246	0.12243915289827446	0.1381733645161573	0.13030625870721588	0.13030625870721588	0.13030625870721588	0.13030625870721588	0.13030625870721588	0.13030625870721588	0.13030625870721588	0.13030625870721588	0.13030625870721588	0.13030625870721588	0.13030625870721588	0.13030625870721588	0.13030625870721588	0.13030625870721588	0.13030625870721588	0.13030625870721588	0.13030625870721588	0.13030625870721588	0.13030625870721588	0.13030625870721588	0.13030625870721588	0.13030625870721588	0.13030625870721588	0.13030625870721588
0.09602170727607345	0.09233320365483852	0.08223826580465804	0.07978538278816238	0.07849341416685156	0.07227687028613113	0.07198184967470687	0.07648995606862878	0.07954623247244803	0.07997159366590162	0.0775061012201148	0.078081014711163	0.05449025818636519	0.0699355343315471	0.06731926978139426	0.0715322244011541	0.07316816440619844	0.07778536766924149	0.07159698732467301	0.0778712707719341	0.07473412904830355	0.07473412904830355	0.07473412904830355	0.07473412904830355	0.07473412904830355	0.07473412904830355	0.07473412904830355	0.07473412904830355	0.07473412904830355	0.07473412904830355	0.07473412904830355	0.07473412904830355	0.07473412904830355	0.07473412904830355	0.07473412904830355	0.07473412904830355	0.07473412904830355	0.07473412904830355	0.07473412904830355	0.07473412904830355	0.07473412904830355	0.07473412904830355	0.07473412904830355	0.07473412904830355	0.07473412904830355	0.07473412904830355	0.07473412904830355	0.07473412904830355	0.07473412904830355	0.07473412904830355
0.06905257647804627	0.05218212297265697	0.06368764571938099	0.07036015134233593	0.06510425137162573	0.05841698906633048	0.06995415578739171	0.06461526878528416	0.0669625685487848	0.0639745022307708	0.06511109284796744	0.062220558779294936	0.07231007354992684	0.0860995762588279	0.0863673209949284	0.08490303644260606	0.07102407939188785	0.07564942879197802	0.06282706377341439	0.07354997962822886	0.06844638043810987	0.07709317074287268	0.07276977559049128	0.07276977559049128	0.07276977559049128	0.07276977559049128	0.07276977559049128	0.07276977559049128	0.07276977559049128	0.07276977559049128	0.07276977559049128	0.07276977559049128	0.07276977559049128	0.07276977559049128	0.07276977559049128	0.07276977559049128	0.07276977559049128	0.07276977559049128	0.07276977559049128	0.07276977559049128	0.07276977559049128	0.07276977559049128	0.07276977559049128	0.07276977559049128	0.07276977559049128	0.07276977559049128	0.07276977559049128	0.07276977559049128	0.07276977559049128	0.07276977559049128
0.1502118636905182	0.12295285104777354	0.13074578977365062	0.12268230414052637	0.11914705256601947	0.13468106555364132	0.1357667828876658	0.09139438128020097	0.11791986629024505	0.10714106630296248	0.14280463153934222	0.17305738728849357	0.12449749362814555	0.12782840142141902	0.1091738861492926	0.13352102322860676	0.13269230804939636	0.14940946801612423	0.10637733038547934	0.20169394888509287	0.1540356396352861	0.1540356396352861	0.1540356396352861	0.1540356396352861	0.1540356396352861	0.1540356396352861	0.1540356396352861	0.1540356396352861	0.1540356396352861	0.1540356396352861	0.1540356396352861	0.1540356396352861	0.1540356396352861	0.1540356396352861	0.1540356396352861	0.1540356396352861	0.1540356396352861	0.1540356396352861	0.1540356396352861	0.1540356396352861	0.1540356396352861	0.1540356396352861	0.1540356396352861	0.1540356396352861	0.1540356396352861	0.1540356396352861	0.1540356396352861	0.1540356396352861	0.1540356396352861	0.1540356396352861
0.13845497206913313	0.12919070990453155	0.11962496581575986	0.13573328204463023	0.15560819531028872	0.11211884417221067	0.10253799758963256	0.11886306772069202	0.14533004832859622	0.1302948689308044	0.15293743570106658	0.1458807899088528	0.1495418509955375	0.13000510128770945	0.12923183548041164	0.13368395715541692	0.13151021914007552	0.12859276616884985	0.11635847843029933	0.1417590522020536	0.1146150382943113	0.1318522395973548	0.1408485140780911	0.13635037683772291	0.13635037683772291	0.13635037683772291	0.13635037683772291	0.13635037683772291	0.13635037683772291	0.13635037683772291	0.13635037683772291	0.13635037683772291	0.13635037683772291	0.13635037683772291	0.13635037683772291	0.13635037683772291	0.13635037683772291	0.13635037683772291	0.13635037683772291	0.13635037683772291	0.13635037683772291	0.13635037683772291	0.13635037683772291	0.13635037683772291	0.13635037683772291	0.13635037683772291	0.13635037683772291	0.13635037683772291	0.13635037683772291	0.13635037683772291
0.11096087563141545	0.13612900844147394	0.08381271398274928	0.09527773444291707	0.09711426423369802	0.10824638745359497	0.10565454892781115	0.11327319405757834	0.10942566653349979	0.09536136093248027	0.10901170092476323	0.08991215944876736	0.10495871681629125	0.10098351461737172	0.06816980811561699	0.1114209910736747	0.0981296026057363	0.09796592228509798	0.08295304969374317	0.09846231544721855	0.12166201059804456	0.09870790357780619	0.11018495708792538	0.11018495708792538	0.11018495708792538	0.11018495708792538	0.11018495708792538	0.11018495708792538	0.11018495708792538	0.11018495708792538	0.11018495708792538	0.11018495708792538	0.11018495708792538	0.11018495708792538	0.11018495708792538	0.11018495708792538	0.11018495708792538	0.11018495708792538	0.11018495708792538	0.11018495708792538	0.11018495708792538	0.11018495708792538	0.11018495708792538	0.11018495708792538	0.11018495708792538	0.11018495708792538	0.11018495708792538	0.11018495708792538	0.11018495708792538	0.11018495708792538
0.11040522025141582	0.12700732426433242	0.12617565860303323	0.14019472581411943	0.1313749449554719	0.11839902650065906	0.1438501025888025	0.11457011520637968	0.12441419952500056	0.16008122891529386	0.14075984876279712	0.13669538191667063	0.1417205108414963	0.1089826511865762	0.12576172684884868	0.11532128658719092	0.11741711971519657	0.13666338218898794	0.13110386790032066	0.15433076860620423	0.13064159188933444	0.10206523952211284	0.13821541966257225	0.11929419456355371	0.1479497141637129	0.1233423593498207	0.15046086157621683	0.1318213883959554	0.11464615261834094	0.13015991635497126	0.17653914406501314	0.1533495302099922	0.1533495302099922	0.1533495302099922	0.1533495302099922	0.1533495302099922	0.1533495302099922	0.1533495302099922	0.1533495302099922	0.1533495302099922	0.1533495302099922	0.1533495302099922	0.1533495302099922	0.1533495302099922	0.1533495302099922	0.1533495302099922	0.1533495302099922	0.1533495302099922	0.1533495302099922	0.1533495302099922
0.09368082105128817	0.08680564021562445	0.0983300636667759	0.07724590064077845	0.10328477764893884	0.12056809506351039	0.11901301489343721	0.09400541697637506	0.09165409132128695	0.12367189419893308	0.08409492447443252	0.09409947206126978	0.08167540352326313	0.07819676664953455	0.10021268228529878	0.10405367171508542	0.08299338713755204	0.07871424772680033	0.09259330664849516	0.09974422008660597	0.08795112040565216	0.07789864092827792	0.1023512194127341	0.10078778274670094	0.10130335315724891	0.075145885858021	0.10912407364163454	0.09283331163051912	0.09447001426829717	0.08798801289923354	0.09356729400268082	0.09077765345095717	0.09077765345095717	0.09077765345095717	0.09077765345095717	0.09077765345095717	0.09077765345095717	0.09077765345095717	0.09077765345095717	0.09077765345095717	0.09077765345095717	0.09077765345095717	0.09077765345095717	0.09077765345095717	0.09077765345095717	0.09077765345095717	0.09077765345095717	0.09077765345095717	0.09077765345095717	0.09077765345095717
0.1264115788479985	0.13421021656998802	0.15722026881733975	0.16528841649258857	0.12175820704321526	0.1437677947473868	0.11077057039501904	0.10753126047344658	0.10132702289341664	0.16718011617210587	0.11964510946859414	0.09531560114293688	0.1280543368677866	0.13969173164601198	0.0992932340524653	0.1432361173003384	0.1493390500874181	0.11760919352192499	0.11501733530877872	0.14620644550983938	0.14368880404936757	0.1449476247796035	0.1449476247796035	0.1449476247796035	0.1449476247796035	0.1449476247796035	0.1449476247796035	0.1449476247796035	0.1449476247796035	0.1449476247796035	0.1449476247796035	0.1449476247796035	0.1449476247796035	0.1449476247796035	0.1449476247796035	0.1449476247796035	0.1449476247796035	0.1449476247796035	0.1449476247796035	0.1449476247796035	0.1449476247796035	0.1449476247796035	0.1449476247796035	0.1449476247796035	0.1449476247796035	0.1449476247796035	0.1449476247796035	0.1449476247796035	0.1449476247796035	0.1449476247796035
0.0	0.7316019934432479	0.5488459794598188	0.05745344078887536	0.057471860153434584	0.0	0.44006581072326795	0.5392007237325884	0.0802286984144336	0.43602348961267645	0.5421647017265729	0.13637305219844023	0.5013772602961122	0.44826068047001505	0.2294299148028463	0.05764235716156789	0.760217770385205	0.43366537157244267	0.05747186015343457	0.7256551000300796	0.3352188356125773	0.5304369678213284	0.5304369678213284	0.5304369678213284	0.5304369678213284	0.5304369678213284	0.5304369678213284	0.5304369678213284	0.5304369678213284	0.5304369678213284	0.5304369678213284	0.5304369678213284	0.5304369678213284	0.5304369678213284	0.5304369678213284	0.5304369678213284	0.5304369678213284	0.5304369678213284	0.5304369678213284	0.5304369678213284	0.5304369678213284	0.5304369678213284	0.5304369678213284	0.5304369678213284	0.5304369678213284	0.5304369678213284	0.5304369678213284	0.5304369678213284	0.5304369678213284	0.5304369678213284
0.10766534317630731	0.1102433464147476	0.0956875747671821	0.0951988265758917	0.09590046414112448	0.11040396739575632	0.0818711622112938	0.1070021984083224	0.1093050254394718	0.12356399270881552	0.11709140578799887	0.09160261640435031	0.1004105203299768	0.0973648873423768	0.08995326646735607	0.11832180215409906	0.09466149550675693	0.11100704098603448	0.10689359767774129	0.11684533411054977	0.10663834938109329	0.11766101300210426	0.13588949804844938	0.1099681552747414	0.14276856533188603	0.12357047887209997	0.10614389414196639	0.10673837999099559	0.12791784666020134	0.11732811332559848	0.11732811332559848	0.11732811332559848	0.11732811332559848	0.11732811332559848	0.11732811332559848	0.11732811332559848	0.11732811332559848	0.11732811332559848	0.11732811332559848	0.11732811332559848	0.11732811332559848	0.11732811332559848	0.11732811332559848	0.11732811332559848	0.11732811332559848	0.11732811332559848	0.11732811332559848	0.11732811332559848	0.11732811332559848	0.11732811332559848
0.13585964232592831	0.08269141578517411	0.08544325702161248	0.09520669242622436	0.09041251367978245	0.08277315208506358	0.09383301241417057	0.07891826209809714	0.08516647507312546	0.10078750816623376	0.12419801640068169	0.09915259351295753	0.11520964898343528	0.09153390324071373	0.10930838447780108	0.09456257493632628	0.10666509278621658	0.09778992011386628	0.08441400588963045	0.10767771286289402	0.10634881874612799	0.11438132694109766	0.08549043544564236	0.09465670137191495	0.07663104601446023	0.07919083168607448	0.11377511684554463	0.09501741713768491	0.10149690843552163	0.08845887092385323	0.10428988435304806	0.09951010835219944	0.11753153204114387	0.11479526867054407	0.09542660661748202	0.10511093764401304	0.10511093764401304	0.10511093764401304	0.10511093764401304	0.10511093764401304	0.10511093764401304	0.10511093764401304	0.10511093764401304	0.10511093764401304	0.10511093764401304	0.10511093764401304	0.10511093764401304	0.10511093764401304	0.10511093764401304	0.10511093764401304
0.07548121860420393	0.0773829723107396	0.06658506032730215	0.06467196631065787	0.08490496299500186	0.0811795967131473	0.08431725253019187	0.06140608806600327	0.07680706512090317	0.0748017932459083	0.07388744150222315	0.09121717805310765	0.08160405598745867	0.08134261563704283	0.06290309796900781	0.06981704128419353	0.08115505338110728	0.08349043886131499	0.10041512315813739	0.08665747159590706	0.0791888345767326	0.07543916922634188	0.07791328267145003	0.07518937781411747	0.07772222507282647	0.08167674817401958	0.07221909500885926	0.0760427273344301	0.10164536745999565	0.0847362642434552	0.06721050159447108	0.07774025286791279	0.08764565009908899	0.0917998048263467	0.08246363682826978	0.10002016689279403	0.09885593103211372	0.08872147949841885	0.09170404454404994	0.09007738411719013	0.09089071433062003	0.09089071433062003	0.09089071433062003	0.09089071433062003	0.09089071433062003	0.09089071433062003	0.09089071433062003	0.09089071433062003	0.09089071433062003	0.09089071433062003
0.09145250272775046	0.10889960029609914	0.09446343014657461	0.11265221955376513	0.10145759423575487	0.09369640050351413	0.09333226170970584	0.07791557161183234	0.07425157300696793	0.10410166554503267	0.09896836755772558	0.10204076340107465	0.09900785079190133	0.08576278833780969	0.09095599525544755	0.09033844630175353	0.0961730248198616	0.08602163155266904	0.11094553399478656	0.09422474363745043	0.13209124582784773	0.12065357784920934	0.09506302553856553	0.08107770895325943	0.09728565631280606	0.08918168263303275	0.08918168263303275	0.08918168263303275	0.08918168263303275	0.08918168263303275	0.08918168263303275	0.08918168263303275	0.08918168263303275	0.08918168263303275	0.08918168263303275	0.08918168263303275	0.08918168263303275	0.08918168263303275	0.08918168263303275	0.08918168263303275	0.08918168263303275	0.08918168263303275	0.08918168263303275	0.08918168263303275	0.08918168263303275	0.08918168263303275	0.08918168263303275	0.08918168263303275	0.08918168263303275	0.08918168263303275
0.09287617896738584	0.09567485375043276	0.0692371790319248	0.08907899208504394	0.1001447850159921	0.09491211554018643	0.07191953654764059	0.08270293273877716	0.07627078084199157	0.08401384607936346	0.06719481385411431	0.07754647328858083	0.0673714675866861	0.08416998343696282	0.0782552529533501	0.09135473747893111	0.08859897697301353	0.07731955792167228	0.07876170856827928	0.08173625369277247	0.07623643021789281	0.07033618182698036	0.05560186972683246	0.09408196505025589	0.07807258918280727	0.09461146897167648	0.07864786360447161	0.0825630151317078	0.07659147365538164	0.06917474817009694	0.057525248389161406	0.06334999827962917	0.06334999827962917	0.06334999827962917	0.06334999827962917	0.06334999827962917	0.06334999827962917	0.06334999827962917	0.06334999827962917	0.06334999827962917	0.06334999827962917	0.06334999827962917	0.06334999827962917	0.06334999827962917	0.06334999827962917	0.06334999827962917	0.06334999827962917	0.06334999827962917	0.06334999827962917	0.06334999827962917
0.2935762074943681	0.216880371723763	0.4011637971461249	0.3127544721809562	0.13146579823515742	0.28069357057710603	0.2622472313828199	0.3368318312596951	0.3825026989827857	0.25025769775691603	0.2337815999614304	0.3630360151482223	0.21330300170013225	0.16248178725002993	0.21661885409348142	0.2162416813075516	0.33458043397939113	0.3473158212930952	0.40059997467360087	0.21628595219867477	0.09941320037690395	0.26755547335421975	0.24947370498962604	0.21152709999879682	0.19740185867841561	0.4023007708817835	0.2998513147800996	0.2998513147800996	0.2998513147800996	0.2998513147800996	0.2998513147800996	0.2998513147800996	0.2998513147800996	0.2998513147800996	0.2998513147800996	0.2998513147800996	0.2998513147800996	0.2998513147800996	0.2998513147800996	0.2998513147800996	0.2998513147800996	0.2998513147800996	0.2998513147800996	0.2998513147800996	0.2998513147800996	0.2998513147800996	0.2998513147800996	0.2998513147800996	0.2998513147800996	0.2998513147800996
0.08916450030893984	0.06177073434438163	0.0650204656109817	0.07272931538401102	0.07730387814987504	0.07661510255305162	0.0818105112962648	0.060508107218594696	0.06776823760719443	0.07476965878083705	0.06911892746805445	0.06551672233255222	0.06603198196417931	0.057081325963976054	0.06017195413948795	0.06326974106607658	0.06694546402692157	0.06938887064056842	0.07289378944694144	0.05861847124720363	0.07188286471105178	0.0755386766473771	0.07973450192850214	0.07763658928793962	0.07763658928793962	0.07763658928793962	0.07763658928793962	0.07763658928793962	0.07763658928793962	0.07763658928793962	0.07763658928793962	0.07763658928793962	0.07763658928793962	0.07763658928793962	0.07763658928793962	0.07763658928793962	0.07763658928793962	0.07763658928793962	0.07763658928793962	0.07763658928793962	0.07763658928793962	0.07763658928793962	0.07763658928793962	0.07763658928793962	0.07763658928793962	0.07763658928793962	0.07763658928793962	0.07763658928793962	0.07763658928793962	0.07763658928793962
0.11538563576492035	0.1254522001388125	0.1426972430496218	0.15764500496747688	0.14439674765392221	0.14678970509687334	0.13752308807641545	0.13615726712916085	0.14649884991800657	0.10616519639516676	0.12243755003650125	0.14250762560248698	0.13402333441636768	0.11839612482977774	0.1351408768351526	0.1356757235677202	0.1507470857252972	0.145020527365181	0.13194531998901438	0.1125770959769357	0.14402904181909756	0.14282782612401518	0.14391865018209773	0.1120777607099799	0.10077466870192475	0.1486213722984306	0.13021235008545917	0.12887412533097553	0.12315074994461632	0.1469676547197252	0.19510234925615885	0.17103500198794203	0.17103500198794203	0.17103500198794203	0.17103500198794203	0.17103500198794203	0.17103500198794203	0.17103500198794203	0.17103500198794203	0.17103500198794203	0.17103500198794203	0.17103500198794203	0.17103500198794203	0.17103500198794203	0.17103500198794203	0.17103500198794203	0.17103500198794203	0.17103500198794203	0.17103500198794203	0.17103500198794203
0.25065979848520836	0.16306207363161188	0.2708554587737319	0.21140009151599207	0.27482692804560976	0.3104300029265972	0.2530391414398707	0.234183709906906	0.24488075255139957	0.41338999712459035	0.3006181144143729	0.264366417085252	0.32731984567262107	0.35303310446789093	0.19778524562381414	0.2618472473827596	0.2787744756586316	0.224608827629486	0.28206781694850125	0.296466708122641	0.2374619648795282	0.3078458041539615	0.2901498098556166	0.34479978226820435	0.3233328566452916	0.24124537398943172	0.4338755640368042	0.3307097261078006	0.30644490475132335	0.38184096041871385	0.3445126730866415	0.397037423575996	0.3762662167262716	0.2904897117822551	0.24909959650245908	0.3234338688442882	0.33537631867376516	0.3570851772888337	0.34623074798129944	0.34623074798129944	0.34623074798129944	0.34623074798129944	0.34623074798129944	0.34623074798129944	0.34623074798129944	0.34623074798129944	0.34623074798129944	0.34623074798129944	0.34623074798129944	0.34623074798129944
0.09902524603029499	0.08796004685256896	0.22369834435920383	0.2434950997130527	0.28172841850801045	0.23390044021546622	0.2590908962042574	0.2180504224976648	0.10169488908102851	0.29175444834584796	0.2275444636912427	0.190503166229961	0.2603668988379113	0.26033584589961	0.29414780741796986	0.23044912307718285	0.27953204962127015	0.2801378012894932	0.3293158126915213	0.15175439356949202	0.3073551272411743	0.2823852144515884	0.29479480494738275	0.2227286029237354	0.25751913850026076	0.34535967197293554	0.30299033416012755	0.1899015692395605	0.26875671834249165	0.31694229620551956	0.2736069387953651	0.13104428127764436	0.250899346734713	0.22817464372660967	0.22789864722406808	0.25825060333589756	0.3402513217799323	0.30697521606253486	0.3034966975239838	0.2517762392228853	0.23584689332406805	0.2540734793157895	0.2947457391737618	0.20499152729563144	0.24986863323469663	0.24986863323469663	0.24986863323469663	0.24986863323469663	0.24986863323469663	0.24986863323469663
0.1464289674952903	0.11142809893579428	0.08954573003477262	0.08246472830546203	0.08638767409453098	0.1315858664978697	0.10099379380674117	0.08686732116109956	0.14770753278809187	0.09120563591662616	0.13877049924267476	0.12794879021944028	0.11797144801047124	0.12424318390080388	0.1233368623892318	0.11549604148201828	0.11868866604954782	0.14109670229097937	0.10395644458197428	0.10947153808003955	0.0991071276347998	0.13212712015485747	0.12977651241786467	0.12478986601771618	0.12779320511490014	0.11910244316649314	0.14410271994837298	0.13944764784425479	0.12524849251452205	0.1360294048339649	0.15561667355954553	0.149115873867928	0.1276274489805183	0.10888067170978163	0.11457243209056171	0.11884460008493944	0.14955215610618136	0.14555836918967194	0.13801139555516265	0.11967065821507845	0.12075205270801974	0.11584326899715425	0.13787304345702728	0.15207617770540335	0.14258872635660283	0.1473324520310031	0.1473324520310031	0.1473324520310031	0.1473324520310031	0.1473324520310031
0.1730852478140676	0.13687153035645314	0.1359410749666689	0.14179308324463558	0.1261695071797104	0.14047359729375722	0.12879439321706473	0.15679537979095465	0.13258395064271675	0.16080061628231965	0.15043767438565697	0.17129686833654648	0.16519288640908839	0.1315952521577191	0.17653881421453374	0.13424072733548467	0.13817250766935296	0.1423699349524941	0.15067225698031592	0.15533653982240508	0.13172955762720126	0.14840481588300736	0.155810864863882	0.18609274061464806	0.12865119254523644	0.19788400252893373	0.1588656023469233	0.17995636536960813	0.1416785903927507	0.1625323483731112	0.15563247886548648	0.20235833350230845	0.15950064770384756	0.14556188308543674	0.1412230467697565	0.1453262075742845	0.15719228092309764	0.17200600768464835	0.24547875656508042	0.20874238212486437	0.20874238212486437	0.20874238212486437	0.20874238212486437	0.20874238212486437	0.20874238212486437	0.20874238212486437	0.20874238212486437	0.20874238212486437	0.20874238212486437	0.20874238212486437
0.38861400663572165	0.27077937216858233	0.302116979029851	0.20046864491584918	0.24026547917101773	0.16982118744141994	0.32371959203195244	0.22670296308088025	0.3215476263089234	0.2741252946949018	0.2741252946949018	0.2741252946949018	0.2741252946949018	0.2741252946949018	0.2741252946949018	0.2741252946949018	0.2741252946949018	0.2741252946949018	0.2741252946949018	0.2741252946949018	0.2741252946949018	0.2741252946949018	0.2741252946949018	0.2741252946949018	0.2741252946949018	0.2741252946949018	0.2741252946949018	0.2741252946949018	0.2741252946949018	0.2741252946949018	0.2741252946949018	0.2741252946949018	0.2741252946949018	0.2741252946949018	0.2741252946949018	0.2741252946949018	0.2741252946949018	0.2741252946949018	0.2741252946949018	0.2741252946949018	0.2741252946949018	0.2741252946949018	0.2741252946949018	0.2741252946949018	0.2741252946949018	0.2741252946949018	0.2741252946949018	0.2741252946949018	0.2741252946949018	0.2741252946949018
0.03726647271201581	0.0012570034289762523	0.0	0.06859935278790946	0.012433868192360226	0.13895611073114056	0.04575801320162188	0.10999013287628016	0.11357969762509455	0.14253537189997265	0.18472638490452178	0.23236101469404316	0.21096631578103503	0.19764174668621265	0.18062313922663792	0.19660346729374603	0.31025070855364584	0.22168088235673544	0.24286161954755414	0.18455683998285846	0.21370922976520632	0.21370922976520632	0.21370922976520632	0.21370922976520632	0.21370922976520632	0.21370922976520632	0.21370922976520632	0.21370922976520632	0.21370922976520632	0.21370922976520632	0.21370922976520632	0.21370922976520632	0.21370922976520632	0.21370922976520632	0.21370922976520632	0.21370922976520632	0.21370922976520632	0.21370922976520632	0.21370922976520632	0.21370922976520632	0.21370922976520632	0.21370922976520632	0.21370922976520632	0.21370922976520632	0.21370922976520632	0.21370922976520632	0.21370922976520632	0.21370922976520632	0.21370922976520632	0.21370922976520632
0.39812077349538827	0.321468686145711	0.21826167603136312	0.32775675137536614	0.19087499729642446	0.22525846037306693	0.28019754492157023	0.1984134250197489	0.2641458762698499	0.3067132671886379	0.2034031058937482	0.24988814409414886	0.31416500790592	0.14553011397519441	0.302266777461007	0.3177777166088272	0.2937559904830128	0.2569146912193985	0.3913598094067755	0.25221501964351767	0.20564942599003205	0.22650220641913693	0.32294295797998557	0.2635699385894123	0.26716123688272864	0.3246009038682193	0.32632577864547024	0.30257534055390245	0.285973895231396	0.33386170966550505	0.25934248031596885	0.30069258341160815	0.2800175318637885	0.2800175318637885	0.2800175318637885	0.2800175318637885	0.2800175318637885	0.2800175318637885	0.2800175318637885	0.2800175318637885	0.2800175318637885	0.2800175318637885	0.2800175318637885	0.2800175318637885	0.2800175318637885	0.2800175318637885	0.2800175318637885	0.2800175318637885	0.2800175318637885	0.2800175318637885
0.11763221325506479	0.11803811994208145	0.12411093402381113	0.12004490477905917	0.0919382867289148	0.1285488575032659	0.12128357629208551	0.13047366879643574	0.12232782397664634	0.1137795470362098	0.09573899864443708	0.14312859721817967	0.126350026908179	0.12344131410719944	0.10152316349612867	0.1145210572854903	0.10413830410670896	0.1309033619598048	0.12077868427220412	0.10636510038360837	0.10931571666142297	0.11086610116903996	0.11594990788999247	0.11340800452951622	0.11340800452951622	0.11340800452951622	0.11340800452951622	0.11340800452951622	0.11340800452951622	0.11340800452951622	0.11340800452951622	0.11340800452951622	0.11340800452951622	0.11340800452951622	0.11340800452951622	0.11340800452951622	0.11340800452951622	0.11340800452951622	0.11340800452951622	0.11340800452951622	0.11340800452951622	0.11340800452951622	0.11340800452951622	0.11340800452951622	0.11340800452951622	0.11340800452951622	0.11340800452951622	0.11340800452951622	0.11340800452951622	0.11340800452951622
0.24021211753461183	0.2554363558195463	0.17885409769500585	0.12072901295130715	0.23904655284761336	0.19555473785076669	0.15795628466471326	0.2527395111215374	0.14672842080813167	0.1777980078760286	0.21663286233417256	0.1972154351051006	0.1972154351051006	0.1972154351051006	0.1972154351051006	0.1972154351051006	0.1972154351051006	0.1972154351051006	0.1972154351051006	0.1972154351051006	0.1972154351051006	0.1972154351051006	0.1972154351051006	0.1972154351051006	0.1972154351051006	0.1972154351051006	0.1972154351051006	0.1972154351051006	0.1972154351051006	0.1972154351051006	0.1972154351051006	0.1972154351051006	0.1972154351051006	0.1972154351051006	0.1972154351051006	0.1972154351051006	0.1972154351051006	0.1972154351051006	0.1972154351051006	0.1972154351051006	0.1972154351051006	0.1972154351051006	0.1972154351051006	0.1972154351051006	0.1972154351051006	0.1972154351051006	0.1972154351051006	0.1972154351051006	0.1972154351051006	0.1972154351051006
0.1335840549304184	0.13070800722590353	0.13915545454394507	0.12449257329662271	0.13877967833330904	0.10278463187300635	0.10448814032085683	0.12417987736466997	0.10985396172776048	0.1327322126318085	0.12629413222638156	0.09097776457948276	0.14311108851764082	0.11977388954822389	0.1593103699658691	0.11898761591560032	0.09999265349909961	0.10162172509608318	0.13072712487913282	0.10836912541261952	0.1222930980578986	0.09763811696602276	0.10948899220977351	0.11310593500077298	0.10202083942742814	0.12135992905493828	0.12520634343253692	0.1039477705135681	0.11457705697305251	0.11457705697305251	0.11457705697305251	0.11457705697305251	0.11457705697305251	0.11457705697305251	0.11457705697305251	0.11457705697305251	0.11457705697305251	0.11457705697305251	0.11457705697305251	0.11457705697305251	0.11457705697305251	0.11457705697305251	0.11457705697305251	0.11457705697305251	0.11457705697305251	0.11457705697305251	0.11457705697305251	0.11457705697305251	0.11457705697305251	0.11457705697305251
0.11496807467661485	0.17219235420012857	0.1657755442647294	0.19745191800025255	0.15516795847051684	0.19168742030333105	0.196754666830316	0.2366925305675754	0.2378252844569561	0.2073803734300866	0.21220301297710112	0.1823705681630913	0.152817604364589	0.22638080426285623	0.2326252229562634	0.17478377569922043	0.19972847426988066	0.203308651630556	0.1294612050304632	0.2222624254476509	0.1886943997471603	0.22036241279038146	0.21327511217774528	0.2054102000813049	0.2277589028416709	0.18647969735291958	0.1811088987135264	0.21602031208878117	0.17620749463485968	0.21718322763595654	0.18234331307310733	0.16849664800578443	0.17541998053944588	0.17541998053944588	0.17541998053944588	0.17541998053944588	0.17541998053944588	0.17541998053944588	0.17541998053944588	0.17541998053944588	0.17541998053944588	0.17541998053944588	0.17541998053944588	0.17541998053944588	0.17541998053944588	0.17541998053944588	0.17541998053944588	0.17541998053944588	0.17541998053944588	0.17541998053944588
0.10570680970550539	0.13367259350751887	0.1723456261727372	0.162918653439381	0.0855378972994121	0.13300175316492707	0.15099669776432542	0.11957420645206879	0.14749091093800162	0.12709359041036006	0.05135892554991324	0.07567567551956353	0.19323697682565533	0.1562926999098104	0.09326908414556218	0.1857339340050234	0.06140445924498065	0.10430924070541878	0.10906302960162702	0.10881137467309879	0.14455152381981884	0.11864722877408199	0.15343105824350378	0.18877546716818197	0.14825984243920406	0.22936877643360246	0.14652361419200663	0.20562185656864349	0.1385725269341807	0.1859117413278218	0.16528754274938687	0.23697188077116418	0.23572304786593112	0.21888016482557301	0.1939999019027433	0.24663712978356853	0.2203185158431559	0.2203185158431559	0.2203185158431559	0.2203185158431559	0.2203185158431559	0.2203185158431559	0.2203185158431559	0.2203185158431559	0.2203185158431559	0.2203185158431559	0.2203185158431559	0.2203185158431559	0.2203185158431559	0.2203185158431559
0.11477117766053428	0.1279225477779335	0.11761200187755828	0.0681915188951702	0.10276645214930033	0.11142480798484006	0.09864528125969348	0.09591703902491695	0.11872290547287837	0.1035945211341689	0.10556046396241556	0.1264168935673394	0.09157732901120963	0.1151670256551104	0.10621129516490938	0.09131097511162754	0.09447668156037133	0.10860052092574535	0.11075715620761321	0.08150515929846748	0.11241090674226062	0.1053545518391777	0.09293784953613916	0.08209945764821798	0.09207145408920976	0.0980059908670353	0.12170620771866612	0.08754597156382578	0.10457789832966584	0.09775531047697311	0.10809927510959998	0.10292729279328655	0.10292729279328655	0.10292729279328655	0.10292729279328655	0.10292729279328655	0.10292729279328655	0.10292729279328655	0.10292729279328655	0.10292729279328655	0.10292729279328655	0.10292729279328655	0.10292729279328655	0.10292729279328655	0.10292729279328655	0.10292729279328655	0.10292729279328655	0.10292729279328655	0.10292729279328655	0.10292729279328655
0.16711030203452507	0.1980771031461163	0.20603705484547638	0.16591356519293143	0.08700424651598164	0.15269536065688327	0.11659260956245686	0.17446760769145014	0.1373317358343039	0.08410316651770541	0.1618171109688868	0.14905303265922215	0.15959839263825623	0.2051151651918182	0.14842010226400643	0.1306650374626852	0.10900103947602784	0.15749288371836545	0.14125681713497323	0.17811809292731065	0.15506799962276624	0.12365526451077574	0.14021011951646184	0.12631833857202496	0.13507617085830154	0.18269227288520995	0.14633980515487008	0.12672078496413322	0.2035753069230066	0.10389776765764645	0.16525099607850033	0.14588352231175117	0.1198736961833997	0.16252518593671994	0.13793306487252782	0.08365334945388056	0.14395807687202278	0.11380571316295168	0.11380571316295168	0.11380571316295168	0.11380571316295168	0.11380571316295168	0.11380571316295168	0.11380571316295168	0.11380571316295168	0.11380571316295168	0.11380571316295168	0.11380571316295168	0.11380571316295168	0.11380571316295168
0.05981790120364147	0.0570936894357165	0.05483613642403688	0.13974616376646845	0.057149517481444555	0.09718628294082338	0.0006332107099748667	0.06628024937919699	0.371452214639547	0.2712351023800182	0.2035541524370821	0.20827075749236051	0.22263780528678206	0.24104720046367167	0.21159424533888443	0.20145921667268388	0.2832635759405181	0.20544255443536202	0.18416767844767307	0.22717683539334058	0.24596328246296018	0.24826191986906784	0.19686643033035653	0.2117290351940524	0.28975141686950656	0.18697334064929194	0.20548983061954837	0.2025198626173953	0.21207443225628755	0.18640671329246689	0.24724255057098854	0.36985767652953594	0.30855011355026224	0.30855011355026224	0.30855011355026224	0.30855011355026224	0.30855011355026224	0.30855011355026224	0.30855011355026224	0.30855011355026224	0.30855011355026224	0.30855011355026224	0.30855011355026224	0.30855011355026224	0.30855011355026224	0.30855011355026224	0.30855011355026224	0.30855011355026224	0.30855011355026224	0.30855011355026224
0.13646643334692662	0.15447518118093997	0.09940160959306693	0.1263270925967795	0.09701224956722501	0.17195048990016062	0.14003581488734246	0.04336158786686698	0.14095482452146776	0.15169218633131112	0.024649631759387315	0.14599720722527298	0.14027807432516548	0.08646801332904756	0.04336158786686698	0.18134110707314882	0.18630407173868793	0.024271394339219925	0.18718500594482296	0.11141831773308782	0.14567920037182616	0.10508153671634053	0.11345670577214441	0.11503378262557729	0.0	0.011145669710158464	0.10416250736024155	0.1089550452320767	0.11534133044894358	0.0002404060447418912	0.09872908582900367	0.049484745936872784	0.049484745936872784	0.049484745936872784	0.049484745936872784	0.049484745936872784	0.049484745936872784	0.049484745936872784	0.049484745936872784	0.049484745936872784	0.049484745936872784	0.049484745936872784	0.049484745936872784	0.049484745936872784	0.049484745936872784	0.049484745936872784	0.049484745936872784	0.049484745936872784	0.049484745936872784	0.049484745936872784
0.035723899311486236	0.1064036330733364	0.06740916423388396	0.058663281939849356	0.13321734535838778	0.03074985837098405	0.07611153780133628	0.034641078607040056	0.1092969786788403	0.08019410961986394	0.1272370743655271	0.09246881325706204	0.09528467022770452	0.1316131584859092	0.04190959256207064	0.10852891873377891	0.14255030374624608	0.1385947490992483	0.13108081910176267	0.12105158820963505	0.1314695028052686	0.1198098024572139	0.17359692833391518	0.10991972808703743	0.1305742491773396	0.15126759426546443	0.06840394066379063	0.15084167928205167	0.14497812005915364	0.15063666303145945	0.18033136682266343	0.15403642987579214	0.15047235342157078	0.14502846900622568	0.17933003496540179	0.13271241973705955	0.13703267661379986	0.14208125211268086	0.1721179009320563	0.139556530880023	0.15583721590603966	0.15583721590603966	0.15583721590603966	0.15583721590603966	0.15583721590603966	0.15583721590603966	0.15583721590603966	0.15583721590603966	0.15583721590603966	0.15583721590603966
0.09803842420135019	0.09753499461756372	0.06759373492322722	0.11253624679208281	0.0860416869297672	0.13074582973049176	0.1029029697142744	0.10720427672093966	0.10410337606656817	0.07831214383284459	0.09276566946689728	0.10546933114163484	0.07827247387830225	0.09379242314114784	0.08818183867656619	0.09946861918881071	0.0713506288505757	0.09136058572665151	0.0985773122098568	0.09791244854695659	0.07123097973065978	0.11540628150163028	0.10196735001857248	0.09856090389870266	0.10090486441338921	0.08576145599478349	0.08288153999566482	0.08515881135434868	0.10139062942094906	0.07917581078364826	0.07836537401501925	0.10838385418830211	0.09560539905003632	0.10695566836846761	0.09600989160119218	0.1014827799848299	0.1014827799848299	0.1014827799848299	0.1014827799848299	0.1014827799848299	0.1014827799848299	0.1014827799848299	0.1014827799848299	0.1014827799848299	0.1014827799848299	0.1014827799848299	0.1014827799848299	0.1014827799848299	0.1014827799848299	0.1014827799848299
0.1415408215341275	0.1688840226482739	0.1320561322919311	0.14749913017101932	0.14210847429390247	0.11022143258544932	0.1025446904696829	0.18089508934776224	0.1778852078438496	0.11795274052891137	0.23449066271256544	0.10978231900340503	0.18049973118448898	0.18254121441799354	0.16309297621034663	0.09245222685478639	0.13745996023679366	0.2221096995847683	0.16937903326521828	0.08584475688165995	0.14972903096661583	0.126343861923559	0.15928797078861787	0.133846498404152	0.16193940458710257	0.16766855563158495	0.1456130029130454	0.15705413568226873	0.13559237978815347	0.18737788731524038	0.1614851335516969	0.1614851335516969	0.1614851335516969	0.1614851335516969	0.1614851335516969	0.1614851335516969	0.1614851335516969	0.1614851335516969	0.1614851335516969	0.1614851335516969	0.1614851335516969	0.1614851335516969	0.1614851335516969	0.1614851335516969	0.1614851335516969	0.1614851335516969	0.1614851335516969	0.1614851335516969	0.1614851335516969	0.1614851335516969
0.35638048607304285	0.3380198898241469	0.33578569709399614	0.28799462535554504	0.40626753255955667	0.3884877144135317	0.4339586266184368	0.384749347010978	0.4980290177987952	0.32250953690473105	0.21153494308158732	0.3003720169532489	0.1170182076692542	0.20576732387298505	0.02165921250822231	0.3680755447465845	0.30572148210984024	0.3787576535426008	0.34872836629030174	0.3101123168252789	0.20753556164620657	0.21572527067935596	0.08800102039115551	0.3043213786452906	0.2554093582325613	0.2690042722527106	0.15004700309098706	0.08416097778922228	0.2717986417339284	0.28428756778255576	0.12622815184364547	0.2779498628512198	0.2991226061556474	0.05117597693452732	0.7467601171551973	0.39896804704486233	0.39896804704486233	0.39896804704486233	0.39896804704486233	0.39896804704486233	0.39896804704486233	0.39896804704486233	0.39896804704486233	0.39896804704486233	0.39896804704486233	0.39896804704486233	0.39896804704486233	0.39896804704486233	0.39896804704486233	0.39896804704486233
0.09817255523539932	0.13568943316333415	0.0951875140039063	0.08127950232712208	0.08893635912874492	0.12963653205379513	0.11528657541196272	0.1136358761155108	0.07744228002996348	0.10514377422272013	0.11071714791249285	0.11837515957817729	0.09535307534186228	0.11068632624469557	0.1490197622386672	0.10682447414515846	0.08907884118151577	0.11241646910712741	0.10984249022481887	0.11438964099670865	0.10174585541720021	0.12337089070216221	0.0848837765751	0.1058365007330658	0.09676049953649461	0.10873522067984345	0.10084709750261818	0.1103056723137434	0.1078586921982902	0.12371795269802507	0.0907172386455491	0.12421257465044605	0.1105434692816564	0.12088783957382673	0.12258997887759727	0.12173890922571201	0.12173890922571201	0.12173890922571201	0.12173890922571201	0.12173890922571201	0.12173890922571201	0.12173890922571201	0.12173890922571201	0.12173890922571201	0.12173890922571201	0.12173890922571201	0.12173890922571201	0.12173890922571201	0.12173890922571201	0.12173890922571201
0.11076236631590973	0.12337795762665163	0.10266406972890665	0.12144670158726237	0.09685656644512039	0.12099693816783832	0.1380543509100057	0.1326475360143147	0.11950904319961972	0.1161227864717195	0.11657341236410446	0.13500546642845873	0.14149726322693035	0.10667544077167522	0.12354622248989454	0.148217462034084	0.1441226708618008	0.15959891398104928	0.12070874409682739	0.10833407005439323	0.13343646138655307	0.12564264459507876	0.1268845652453427	0.10202972302789948	0.12751193661137147	0.10476419148179418	0.13461613886192936	0.11567233947557287	0.11659356424447867	0.119869112576978	0.13385116106020892	0.12686013681859346	0.12686013681859346	0.12686013681859346	0.12686013681859346	0.12686013681859346	0.12686013681859346	0.12686013681859346	0.12686013681859346	0.12686013681859346	0.12686013681859346	0.12686013681859346	0.12686013681859346	0.12686013681859346	0.12686013681859346	0.12686013681859346	0.12686013681859346	0.12686013681859346	0.12686013681859346	0.12686013681859346
0.07397135492636112	0.08309046501377816	0.09275629120070807	0.0728065773130286	0.0846370321969251	0.076935971300803	0.08744284299186997	0.08253862918029	0.08292330645864758	0.08901014760447717	0.12586196942785563	0.08008037129806427	0.09191707398691516	0.07295411752934851	0.09887090746521199	0.09221175795100917	0.08224358417776981	0.07890142154802615	0.10494904189314411	0.07435405320135734	0.09990090735709181	0.10087996105563303	0.09099193344050568	0.09595521934676865	0.09899635362198375	0.08467951773138797	0.09841318735259261	0.08347785473917961	0.10786385401038222	0.09317251181428551	0.07448530984999331	0.09408155862272886	0.08428343423636109	0.08428343423636109	0.08428343423636109	0.08428343423636109	0.08428343423636109	0.08428343423636109	0.08428343423636109	0.08428343423636109	0.08428343423636109	0.08428343423636109	0.08428343423636109	0.08428343423636109	0.08428343423636109	0.08428343423636109	0.08428343423636109	0.08428343423636109	0.08428343423636109	0.08428343423636109
0.07264888324470806	0.08046876723414786	0.08064980949372641	0.0645539175573901	0.06750112573606287	0.07015923106982361	0.08110528775027544	0.08286533884930632	0.09751693819600557	0.09976875054278722	0.10269823643217708	0.08537248886137179	0.11210610690149128	0.08653225204727567	0.08219043704969359	0.11519707976281358	0.08947031482689624	0.10335126030949106	0.1023383274377659	0.09142357336457638	0.11671575380931294	0.07287610985320274	0.09757671606129346	0.095676143753708	0.09032667702660813	0.07947906260885884	0.10962142445668316	0.094550243532771	0.094550243532771	0.094550243532771	0.094550243532771	0.094550243532771	0.094550243532771	0.094550243532771	0.094550243532771	0.094550243532771	0.094550243532771	0.094550243532771	0.094550243532771	0.094550243532771	0.094550243532771	0.094550243532771	0.094550243532771	0.094550243532771	0.094550243532771	0.094550243532771	0.094550243532771	0.094550243532771	0.094550243532771	0.094550243532771
0.056360640838530096	0.0686889087924448	0.06283976839724324	0.05971674225785885	0.05155175937225807	0.0502017728037986	0.07063477064993733	0.06423771900394958	0.07445496962151635	0.0907632392204804	0.06879107555390783	0.08789204277171687	0.07530198668981766	0.06962186946792705	0.07134339482763208	0.0681390417760238	0.07587492183045669	0.06484818187670202	0.08714033068301635	0.08024054543653039	0.07818410937641142	0.08330989315719535	0.07901633804526097	0.08095341299302151	0.08308140390195175	0.05744036028284813	0.0737818622393298	0.06322717108497673	0.06653290490871998	0.08059049171873224	0.06990572414596213	0.06547795825086325	0.07408355149588047	0.07339112376337176	0.07482550416759519	0.07926352221995472	0.0892872389416909	0.0745971594234797	0.06611063543028445	0.08221339062941027	0.07758032989542571	0.08210564699305163	0.07333436885121071	0.0739215637141164	0.07732933695622296	0.06821299079116322	0.09083015399986755	0.07952157239551538	0.07952157239551538	0.07952157239551538
0.004179050485332821	0.25583423298620317	0.25583423298620317	0.25583423298620317	0.2742887632377571	0.11411024576575886	0.029412758415164303	0.3255331160159537	0.42873974995442116	0.467635153681957	0.30173318849042935	0.29889711355843496	0.003134287863999616	0.06384822404030112	0.2813931645085353	0.17278506135087562	0.3195137535101947	0.28139316450853535	0.27425600494550684	0.2557213425510231	0.3044152855043405	0.2612769819779427	0.3096990407343921	0.22124050305534618	0.27602416398610563	0.3252480094569372	0.01084021126651875	0.29185012215146244	0.11738423815109078	0.3596223949714193	0.45025161164666383	0.2743042916731147	0.2751341444968242	0.27471921808496946	0.27471921808496946	0.27471921808496946	0.27471921808496946	0.27471921808496946	0.27471921808496946	0.27471921808496946	0.27471921808496946	0.27471921808496946	0.27471921808496946	0.27471921808496946	0.27471921808496946	0.27471921808496946	0.27471921808496946	0.27471921808496946	0.27471921808496946	0.27471921808496946
0.5420210023314088	0.0	0.0	0.0	0.4699560110767924	0.5039131351731231	0.0	0.0	0.020586323206750204	0.019917088527119355	0.3732149238747677	0.5167622179914397	0.0	0.11731036530575818	0.01991298188119177	0.01991298188119177	0.0	0.5167910446914535	0.689445624144723	0.0	0.0	0.4065157517485566	0.6897602560616426	0.605225863964178	0.0	0.5576280801616292	0.857503287898026	0.4698436368058086	0.3142107137632294	0.5052470389127578	0.6859632970628592	0.11848398130502098	0.4022236391839401	0.4022236391839401	0.4022236391839401	0.4022236391839401	0.4022236391839401	0.4022236391839401	0.4022236391839401	0.4022236391839401	0.4022236391839401	0.4022236391839401	0.4022236391839401	0.4022236391839401	0.4022236391839401	0.4022236391839401	0.4022236391839401	0.4022236391839401	0.4022236391839401	0.4022236391839401
0.06162041506358317	0.05321501910360699	0.044164756330183075	0.057894232003480504	0.05658391960816727	0.056442906386556795	0.05877429438127253	0.07169547963268633	0.05789994203992662	0.05677843221686328	0.05015553855383514	0.04630367821477796	0.06341951638859203	0.055248025561676815	0.05177471305252166	0.052476766249680874	0.048274388950297495	0.056066010912053994	0.060552957670015665	0.05202405464964439	0.048631103962850336	0.05032757930624736	0.05032757930624736	0.05032757930624736	0.05032757930624736	0.05032757930624736	0.05032757930624736	0.05032757930624736	0.05032757930624736	0.05032757930624736	0.05032757930624736	0.05032757930624736	0.05032757930624736	0.05032757930624736	0.05032757930624736	0.05032757930624736	0.05032757930624736	0.05032757930624736	0.05032757930624736	0.05032757930624736	0.05032757930624736	0.05032757930624736	0.05032757930624736	0.05032757930624736	0.05032757930624736	0.05032757930624736	0.05032757930624736	0.05032757930624736	0.05032757930624736	0.05032757930624736
0.06050315934538578	0.056585446719937454	0.07132073612126918	0.050567237078042525	0.058364904439862565	0.0490123900635355	0.060402209276381805	0.0505268332044935	0.06255616382094628	0.05980076825999154	0.05988223458077671	0.06019099688184611	0.06085180693458875	0.060103756251053006	0.05323188785081506	0.06974589849597504	0.062129652011577316	0.061529746074015526	0.0642026143185201	0.06201652999819877	0.051859146835637124	0.06085420754761672	0.056356677191626924	0.056356677191626924	0.056356677191626924	0.056356677191626924	0.056356677191626924	0.056356677191626924	0.056356677191626924	0.056356677191626924	0.056356677191626924	0.056356677191626924	0.056356677191626924	0.056356677191626924	0.056356677191626924	0.056356677191626924	0.056356677191626924	0.056356677191626924	0.056356677191626924	0.056356677191626924	0.056356677191626924	0.056356677191626924	0.056356677191626924	0.056356677191626924	0.056356677191626924	0.056356677191626924	0.056356677191626924	0.056356677191626924	0.056356677191626924	0.056356677191626924
0.0657736985436958	0.06199608044996249	0.07185176449446937	0.06395098869801794	0.06672142367857746	0.06707192676939022	0.06656718303348541	0.06604268029974018	0.06727853366864378	0.05497844992797478	0.07611249008275958	0.07256030077293289	0.07153000563640372	0.06698662359438064	0.06101494526316913	0.06876564190012881	0.07535133589293125	0.059499804475553725	0.0638412367939154	0.06948114254385475	0.05756312099251508	0.06016605258483992	0.0588645867886775	0.0588645867886775	0.0588645867886775	0.0588645867886775	0.0588645867886775	0.0588645867886775	0.0588645867886775	0.0588645867886775	0.0588645867886775	0.0588645867886775	0.0588645867886775	0.0588645867886775	0.0588645867886775	0.0588645867886775	0.0588645867886775	0.0588645867886775	0.0588645867886775	0.0588645867886775	0.0588645867886775	0.0588645867886775	0.0588645867886775	0.0588645867886775	0.0588645867886775	0.0588645867886775	0.0588645867886775	0.0588645867886775	0.0588645867886775	0.0588645867886775
0.06000044364870449	0.0540509561404185	0.06182327628310616	0.0639337947036843	0.060967627939196356	0.05745919267004902	0.06114702832947488	0.06292940801889901	0.06029418567717792	0.05909566556663378	0.06487590195011973	0.06344613396653676	0.0612447204091457	0.057427759771919044	0.06070336541142117	0.05312484817582457	0.05773154893098903	0.058611855807247155	0.06591517234234803	0.06226351407479759	0.06226351407479759	0.06226351407479759	0.06226351407479759	0.06226351407479759	0.06226351407479759	0.06226351407479759	0.06226351407479759	0.06226351407479759	0.06226351407479759	0.06226351407479759	0.06226351407479759	0.06226351407479759	0.06226351407479759	0.06226351407479759	0.06226351407479759	0.06226351407479759	0.06226351407479759	0.06226351407479759	0.06226351407479759	0.06226351407479759	0.06226351407479759	0.06226351407479759	0.06226351407479759	0.06226351407479759	0.06226351407479759	0.06226351407479759	0.06226351407479759	0.06226351407479759	0.06226351407479759	0.06226351407479759
[truncated: 6 more columns]
