# Supplementary material for: Neuronal tuning aligns dynamically with object and texture manifolds across the visual hierarchy
Source: Nat Neurosci. 2026 Mar 10;29(4):864–75. doi: 10.1038/s41593-026-02207-1 (PMC13061647; doi:10.1038/s41593-026-02207-1)
Supplement: Supplementary file 6 — Average PSTH for each session and thread before or after optimization Fig. 5a. Response rate for each 10 ms time window in csv format to reproduce Fig. 5c. [file 41593_2026_2207_MOESM6_ESM.zip › Figure5C_src_normresp_wdw_180-190_BigGAN_mean.csv]

0	1	2	3	4	5	6	7	8	9	10	11	12	13	14	15	16	17	18	19	20	21	22	23	24	25	26	27	28	29	30	31	32	33	34	35	36	37	38	39	40	41	42	43	44	45	46	47	48	49
0.7717398252918919	0.7618896753458836	0.7177244971219273	0.8816027872073052	1.0198729386040073	0.8532986432882189	0.823518273816863	0.9265722326227348	0.7952704642737863	0.7903992660132373	1.0331142246914735	0.8077633415649252	0.8029787939189905	0.7361864538091448	1.0257099392407192	0.7899625094419788	0.9775405140841987	0.9613748827819594	0.8875439362358574	0.7991320975442702	0.9850429964183847	0.7374799648344231	0.8951231056724964	0.9506727197321139	0.8705130414533417	0.8532689342992343	0.9214787884596622	0.9652819818843156	0.7938314866846286	0.9215280626941689	0.8717683266978148	0.7295852132411853	0.8996584688031438	0.9495278806794342	0.76080167322264	0.9785181721964429	0.8481405493355224	0.7915328545027888	0.7549517099278096	0.8030908816283427	0.8053952287394159	0.8123155680510143	1.009508826180697	0.8206699487434329	0.9237074069232498	0.8251678980262193	0.9068934487953205	0.8660306734107698	0.8660306734107698	0.8660306734107698
0.8885129858564266	0.8204819645209397	0.9285400639803375	0.7904516913107055	0.8307657173732941	0.8710521582933143	1.02778802358766	0.9626238709133237	0.9486914733369114	1.0123502235530901	0.9370122546783257	0.8805364589428737	1.0332303324919527	1.0862865539284587	0.7746431220066199	0.8919314546819642	1.0177725106227815	1.0201321091621225	0.8719651040767118	1.0100890343365987	0.8112590414319696	1.007747690284758	1.004091413882915	1.0813413358010775	1.0136853273006383	0.9019597170150008	1.0310842623215088	1.0385338279232168	0.8729365350339746	1.0781122257540976	0.9015836711286129	1.0672627049758503	1.0597030452716671	0.924243835797235	0.9794809215949527	0.9518623786960938	0.9518623786960938	0.9518623786960938	0.9518623786960938	0.9518623786960938	0.9518623786960938	0.9518623786960938	0.9518623786960938	0.9518623786960938	0.9518623786960938	0.9518623786960938	0.9518623786960938	0.9518623786960938	0.9518623786960938	0.9518623786960938
0.33939317376522105	0.28775749712067433	0.5839300603354954	0.41444962936023366	0.4210142677369546	0.4540087909431234	0.4209896825802164	0.33242914243801336	0.5130076092639072	0.7287746900778391	0.5034265015193747	0.6168607342890241	0.5324548294596958	0.5491651850790397	0.5820820340129708	0.41482526531025693	0.4458220629852384	0.4947968998346721	0.5670802135993173	0.5636180157906459	0.4997649298726756	0.5426567814561641	0.44976230850085663	0.6276208317360922	0.4244621038901231	0.3118480600694387	0.7034075401599703	0.5965859774622254	0.3629320114448426	0.5956258978115205	0.6369257115128593	0.6221297800697779	0.6533556470551692	0.6377427135624736	0.6377427135624736	0.6377427135624736	0.6377427135624736	0.6377427135624736	0.6377427135624736	0.6377427135624736	0.6377427135624736	0.6377427135624736	0.6377427135624736	0.6377427135624736	0.6377427135624736	0.6377427135624736	0.6377427135624736	0.6377427135624736	0.6377427135624736	0.6377427135624736
0.8485951387077283	0.8339829543362797	0.979406666778266	1.1460489219867545	1.0823269384763021	1.1567076246254027	1.0042980756170454	1.344143764799435	1.1520891827338067	1.2064626488838184	1.180807173847166	1.0398833479573708	1.1944106898381666	1.263653729281308	1.0572035715127122	1.1010709156937624	1.1543522111653155	0.9935004315953807	1.0955039544627776	0.9753034473941318	1.0629221289019966	1.0710891751293294	1.040386710602873	1.0996787577999396	1.0064810883235547	1.0465609038180888	0.9990196958466084	1.010070198259539	0.9966489962100124	0.988740739784456	0.9249828073659228	0.9690338993413286	1.0780939940532992	0.963333002309341	1.1669237529443892	1.029084401387349	0.9707054538266363	1.0746811222148587	1.0226932880207475	1.0226932880207475	1.0226932880207475	1.0226932880207475	1.0226932880207475	1.0226932880207475	1.0226932880207475	1.0226932880207475	1.0226932880207475	1.0226932880207475	1.0226932880207475	1.0226932880207475
0.577790049859715	0.49309731949600677	0.6582728531410706	0.5950729596040146	0.6072218662524572	0.623220370597688	0.6318437520539383	0.45595312433708934	0.4793325781193484	0.49734711492234185	0.640715702020213	0.6682825039805191	0.5714942834559502	0.5069243772010833	0.5868964376107344	0.6406466443549942	0.6514495017941802	0.42530093491352006	0.6308616053397424	0.8293533321675057	0.6535834316299153	0.6108588517914986	0.6284323417523521	0.6830527955930782	0.49596118097979985	0.6952249681011334	0.5125176630727275	0.6238017377587376	0.624016264808261	0.8295798130162413	0.726798038912251	0.726798038912251	0.726798038912251	0.726798038912251	0.726798038912251	0.726798038912251	0.726798038912251	0.726798038912251	0.726798038912251	0.726798038912251	0.726798038912251	0.726798038912251	0.726798038912251	0.726798038912251	0.726798038912251	0.726798038912251	0.726798038912251	0.726798038912251	0.726798038912251	0.726798038912251
0.8425170302836991	0.8804770234996391	0.9233367284796172	0.8496681993151556	0.95628841594245	0.9165885221177327	0.6074550381079461	0.7140102519805904	0.8206922376255225	0.9616883751946925	1.1625742251409632	0.9694874625888927	1.218756284410171	0.8572902765632947	0.9813891281286231	0.7856563523971943	0.6843407197585727	0.9706429344947451	0.8914207753928826	0.7198522433669365	0.9377712354815986	0.9945863864634904	0.9654723488082869	0.9388880286245824	0.9685307464159528	0.6319128140880691	0.7239076762511784	0.5170981376225512	0.7345821582743347	0.7651296636231523	1.0882291578247807	0.8733282927712698	1.0922294285655574	0.7478683544109898	0.944501722286985	0.7697269731311337	0.7947697298552899	0.9402236347866996	0.666582987060874	0.9031341715071133	0.7848585792839937	0.7848585792839937	0.7848585792839937	0.7848585792839937	0.7848585792839937	0.7848585792839937	0.7848585792839937	0.7848585792839937	0.7848585792839937	0.7848585792839937
0.8662484201192958	0.7560721743409017	0.6803376094200695	1.0183600924748004	1.3498588508979539	1.1673377222001462	0.6542345533261854	1.1597506160866051	0.6091636009909644	0.9671457424485665	1.1850703438645924	0.6925658159983014	1.0260963855941616	0.9380959211056406	0.8022538657527483	0.760329489953302	0.7838256386272969	0.8600968211129224	0.9018129138536588	0.982271392033028	1.0146386575411992	0.9740803710730737	0.7764291416916917	0.7756941426391307	0.978331348748633	0.6544383776970577	0.8163848632228453	0.8163848632228453	0.8163848632228453	0.8163848632228453	0.8163848632228453	0.8163848632228453	0.8163848632228453	0.8163848632228453	0.8163848632228453	0.8163848632228453	0.8163848632228453	0.8163848632228453	0.8163848632228453	0.8163848632228453	0.8163848632228453	0.8163848632228453	0.8163848632228453	0.8163848632228453	0.8163848632228453	0.8163848632228453	0.8163848632228453	0.8163848632228453	0.8163848632228453	0.8163848632228453
0.8411221938204159	0.7745785180068001	0.755004219971788	0.8839350798772109	0.7277465959257071	0.7429662354258213	0.7838346696742937	0.8675888113384796	0.7285426552788578	0.8427353201244294	0.8158187435555425	0.8732005131017966	0.8422929000733013	0.8413044699835802	0.7778994547850034	0.8856391264925968	0.7884108416197523	0.8149108544134428	0.8216749020125208	0.9910503574377348	1.0085668673306618	0.9519695693590974	1.1249418030033473	1.0275137332424966	0.7877511239538479	0.842767263121597	0.8288821528905984	0.8358247080060976	0.8358247080060976	0.8358247080060976	0.8358247080060976	0.8358247080060976	0.8358247080060976	0.8358247080060976	0.8358247080060976	0.8358247080060976	0.8358247080060976	0.8358247080060976	0.8358247080060976	0.8358247080060976	0.8358247080060976	0.8358247080060976	0.8358247080060976	0.8358247080060976	0.8358247080060976	0.8358247080060976	0.8358247080060976	0.8358247080060976	0.8358247080060976	0.8358247080060976
0.5744414901118646	0.8065351033313696	0.7652795745094497	0.8280551825002508	0.8508697237794365	0.8476761670997268	0.7173009595984674	0.8492192307083868	0.7851422395859308	0.896795093204946	1.04767052440984	0.87602304028651	0.9076986311622232	1.0378585185221092	1.074443832803722	0.8898766329286856	0.9079162259454251	0.9402020883334639	1.07576739358081	0.9716473469292775	0.982579805651656	0.9172357222877539	0.7160920567029214	0.9288924347043077	0.9386118255247083	1.0237347160934624	0.9625543340701282	0.9174449894558897	0.9986378436944559	0.8206273836829766	1.0084512659019742	1.0714662222706988	1.1190623625468101	0.8354329221429486	0.9772476423448794	0.9772476423448794	0.9772476423448794	0.9772476423448794	0.9772476423448794	0.9772476423448794	0.9772476423448794	0.9772476423448794	0.9772476423448794	0.9772476423448794	0.9772476423448794	0.9772476423448794	0.9772476423448794	0.9772476423448794	0.9772476423448794	0.9772476423448794
0.6736488684441152	0.34390901294468007	0.5092639927974449	0.5366339880064207	0.5465813298691736	0.7359007074552969	0.9375362049784911	0.7341107573639012	0.8156920289554475	0.8123191250517293	0.7921847261223695	0.819892786913365	0.908591963519613	0.8458686503854601	1.0506968255768439	0.9932007917664061	1.0391438349137008	0.8195575637134299	0.8890209878642598	0.8321697845121352	0.9468767835180106	1.25022922116441	0.9485228012802436	0.9730913859087312	1.174304761003539	0.9004822141277654	1.0791817702645365	0.9258705856205776	0.8540724115201407	0.9369138378837649	0.9079723127530686	1.2036656997034028	1.047806839046503	1.1257362693749529	1.1257362693749529	1.1257362693749529	1.1257362693749529	1.1257362693749529	1.1257362693749529	1.1257362693749529	1.1257362693749529	1.1257362693749529	1.1257362693749529	1.1257362693749529	1.1257362693749529	1.1257362693749529	1.1257362693749529	1.1257362693749529	1.1257362693749529	1.1257362693749529
0.6437465631641649	0.5980903382735694	0.734382373668954	0.7871087668835453	0.6617309571567164	0.6993270775869899	0.5089639657760562	0.6183682712182864	0.5162890451854222	0.6669175851496582	0.8782356978389356	0.6817035204201964	0.9453488586488382	1.0849970229959962	0.47478017208604806	0.7525733945157852	0.8501645481808179	0.5671492667774186	0.9166814117925223	0.8587160773553542	1.0423109508169246	0.9008717673608023	0.7268776706051094	0.669773367004751	0.7507395821782067	0.865721263689606	0.8583200986444625	0.7063411256041623	0.9358873387390405	1.1172484538169434	1.031424061396937	1.0743362576069402	1.0743362576069402	1.0743362576069402	1.0743362576069402	1.0743362576069402	1.0743362576069402	1.0743362576069402	1.0743362576069402	1.0743362576069402	1.0743362576069402	1.0743362576069402	1.0743362576069402	1.0743362576069402	1.0743362576069402	1.0743362576069402	1.0743362576069402	1.0743362576069402	1.0743362576069402	1.0743362576069402
0.3878419325268416	0.38024898494417037	0.4407000148442298	0.5017297674559507	0.6444217052359662	0.43842529802305863	0.4841867110912171	0.530359778466535	0.6590830831605762	0.4732598725559061	0.6593134946832272	0.5500173487453713	0.5691017055795946	0.7101971878363615	0.7795328286062723	0.731581914311144	0.6502007490794461	0.8434511818059328	0.6920072198253913	0.7128239545225598	0.7130718864951093	0.6596114729417233	0.8109345653412331	0.7371311287420066	0.8266730552058547	0.7637677127431842	0.8506282989401208	0.8850415420728986	0.8242863870639211	0.956501098366391	1.0121963821688122	0.9843487402676017	0.9843487402676017	0.9843487402676017	0.9843487402676017	0.9843487402676017	0.9843487402676017	0.9843487402676017	0.9843487402676017	0.9843487402676017	0.9843487402676017	0.9843487402676017	0.9843487402676017	0.9843487402676017	0.9843487402676017	0.9843487402676017	0.9843487402676017	0.9843487402676017	0.9843487402676017	0.9843487402676017
0.7855213259646611	0.8189943149135636	0.7308014150614051	0.9405649942972998	0.8268314149598989	1.0663556122011553	0.9812726260390652	0.8921609814454172	0.8113652658512788	0.7205538262589609	0.9719233916978549	1.0268770413336865	1.0769104811258532	0.8606754584114341	0.9737635762113858	1.1647253955278307	0.9690986674473046	0.9532218945832136	1.0290728511678264	0.9120987679495262	1.0600947668135738	0.9212159729219633	0.8616204256236645	0.7069124079815704	1.0366612316580188	1.0930719539186355	0.9344167059741374	1.0805316187806688	0.6699357754787352	0.9414041532540638	0.9402928039922943	0.9408484786231791	0.9408484786231791	0.9408484786231791	0.9408484786231791	0.9408484786231791	0.9408484786231791	0.9408484786231791	0.9408484786231791	0.9408484786231791	0.9408484786231791	0.9408484786231791	0.9408484786231791	0.9408484786231791	0.9408484786231791	0.9408484786231791	0.9408484786231791	0.9408484786231791	0.9408484786231791	0.9408484786231791
1.0883886555934312	1.122069470101875	0.9840876330315246	0.9577878315670793	0.8365096894628453	1.0203669742013999	0.8754748508969246	0.8968291316831395	0.9642723749276082	0.8424997107562452	0.8802756509959989	0.9522367920394343	1.0173698990872997	0.6715179309678789	0.8492582406870773	0.9196728245299346	0.7927265891288229	1.0344071078755146	1.0774867737196565	0.9349670276276588	0.907342277270659	1.0456350350659762	0.9914953854159834	0.7803257163642635	0.8457825164929464	0.9311705186619302	1.0683390697039898	0.8051898903540444	1.1786606931700365	1.071740289052334	1.0851569563164423	1.0715285728520805	1.0783427645842614	1.0783427645842614	1.0783427645842614	1.0783427645842614	1.0783427645842614	1.0783427645842614	1.0783427645842614	1.0783427645842614	1.0783427645842614	1.0783427645842614	1.0783427645842614	1.0783427645842614	1.0783427645842614	1.0783427645842614	1.0783427645842614	1.0783427645842614	1.0783427645842614	1.0783427645842614
0.6456827743137461	0.36430685503374916	0.6372589664870557	0.657513556678595	0.6441255214105622	0.5894948750580951	0.6914090016979862	0.6747211789098554	0.8687774101210645	0.9714097598700296	0.7581687548306544	0.7208357993718403	0.8273269852216852	0.8816505746215816	0.8586221335071882	1.0284375576367013	0.8838527202768258	0.9705159418749081	1.0348288108360402	0.7752394690573854	0.9728690594792021	0.877495128008053	0.7557481372999147	1.0637305938653938	0.8791015985207284	0.7989137989142779	0.9080490316076704	0.7736239751073672	0.9498852165743396	0.8141113498163947	0.881998283195367	0.881998283195367	0.881998283195367	0.881998283195367	0.881998283195367	0.881998283195367	0.881998283195367	0.881998283195367	0.881998283195367	0.881998283195367	0.881998283195367	0.881998283195367	0.881998283195367	0.881998283195367	0.881998283195367	0.881998283195367	0.881998283195367	0.881998283195367	0.881998283195367	0.881998283195367
0.5980333854307474	0.8122474165584043	0.551834501821684	0.7241890534250894	0.6276064209747053	0.7649887851175152	0.8026471126660947	1.0023615958643048	0.8735822503627348	0.9688828636474025	1.054264867600173	0.7441597700514109	0.9079633403018809	0.8166081268380224	0.8554858228084603	0.8898619602935955	0.9179910224263108	0.8147621739167354	0.9316353190901094	1.0077877014380934	0.87788197771411	0.9889289141691109	0.8324125910040092	0.91067075258656	0.91067075258656	0.91067075258656	0.91067075258656	0.91067075258656	0.91067075258656	0.91067075258656	0.91067075258656	0.91067075258656	0.91067075258656	0.91067075258656	0.91067075258656	0.91067075258656	0.91067075258656	0.91067075258656	0.91067075258656	0.91067075258656	0.91067075258656	0.91067075258656	0.91067075258656	0.91067075258656	0.91067075258656	0.91067075258656	0.91067075258656	0.91067075258656	0.91067075258656	0.91067075258656
0.6037880584160734	0.8834665944079952	0.7953192603849483	1.0221855375262825	0.9274585290976576	0.8825006963159284	0.8531636753421068	0.7944421699765107	0.9107495024333195	0.6865327004710187	0.8166025569459671	0.993530691583544	0.8818749160702182	0.9220621797023106	0.8860112124240338	0.9042608138184428	0.8755059927313453	0.7877237819888573	0.8309533722229258	0.761881745215942	0.6142127919223638	0.9595001569375569	0.8077733911854306	0.8836367740614937	0.8836367740614937	0.8836367740614937	0.8836367740614937	0.8836367740614937	0.8836367740614937	0.8836367740614937	0.8836367740614937	0.8836367740614937	0.8836367740614937	0.8836367740614937	0.8836367740614937	0.8836367740614937	0.8836367740614937	0.8836367740614937	0.8836367740614937	0.8836367740614937	0.8836367740614937	0.8836367740614937	0.8836367740614937	0.8836367740614937	0.8836367740614937	0.8836367740614937	0.8836367740614937	0.8836367740614937	0.8836367740614937	0.8836367740614937
0.7514155543169508	0.47697615604033994	0.8727484333250706	1.0191361098383624	0.8845566975208037	0.47699463474132237	0.8479494069579769	0.6726377417943179	0.695080767084284	0.829116853159593	0.43018423791254223	0.4683922907870986	0.45337919946740013	0.8395565785354191	0.6936264941237105	0.7797011795289186	0.6411533469427215	0.612941588094635	0.8602172970518672	0.7482119929616895	0.9283057875322204	0.8599296854401642	0.6756581891845141	0.9386523572105677	0.4886518032114544	0.7633989945844666	0.8764438394856007	0.854611550688871	0.8360588516966518	0.5860465023255317	0.7110526770110919	0.7110526770110919	0.7110526770110919	0.7110526770110919	0.7110526770110919	0.7110526770110919	0.7110526770110919	0.7110526770110919	0.7110526770110919	0.7110526770110919	0.7110526770110919	0.7110526770110919	0.7110526770110919	0.7110526770110919	0.7110526770110919	0.7110526770110919	0.7110526770110919	0.7110526770110919	0.7110526770110919	0.7110526770110919
0.9621650786289253	1.0406805194161461	1.0637823985981858	1.1786191173657643	1.1837258669260748	0.940820694074237	1.0330902698329967	0.9211763404379715	1.0294287782371923	1.0072197303635013	0.9655869585897121	0.9635146827040559	0.9817136968917155	0.8804438106986678	0.8079470633714194	0.892305180129262	0.940572998680024	0.8397402774439848	1.1059132079918037	1.026689884548514	0.9251719299137523	0.708665430549791	1.0602119926935292	0.9663498004390078	0.9075918357922482	1.012456693083323	0.7936913837295475	1.0209161568316274	0.9186848383056111	0.7980955893656239	0.9134427845183756	0.9502617948567368	0.9318522896875562	0.9318522896875562	0.9318522896875562	0.9318522896875562	0.9318522896875562	0.9318522896875562	0.9318522896875562	0.9318522896875562	0.9318522896875562	0.9318522896875562	0.9318522896875562	0.9318522896875562	0.9318522896875562	0.9318522896875562	0.9318522896875562	0.9318522896875562	0.9318522896875562	0.9318522896875562
1.009600695939305	0.8190704424107562	0.8724009310202883	0.5810513222881875	0.6718638881125732	0.691731459070436	0.854090622553117	0.8521233882749362	0.7551072490449934	0.9181712996071975	0.8945703554494272	0.7977968518578056	0.7921113649729655	0.8290755367915869	0.8688127851372384	0.934609977527208	0.8507879664965871	0.7359819487611734	1.0314287262386024	1.1219770590454792	1.0079678197705078	1.0460458790955132	0.8632085043024886	0.816100569556422	1.0911240635429933	0.8371248416846037	0.7517468071816147	1.0439112155065462	1.0311448964512548	1.1229050752957899	0.8949426841467413	0.989130159438636	1.0057465558814296	0.9363520300117478	0.8869252843004756	0.9116386571561117	0.9116386571561117	0.9116386571561117	0.9116386571561117	0.9116386571561117	0.9116386571561117	0.9116386571561117	0.9116386571561117	0.9116386571561117	0.9116386571561117	0.9116386571561117	0.9116386571561117	0.9116386571561117	0.9116386571561117	0.9116386571561117
0.589765063616218	0.7213976474837515	0.7552856940232906	0.5413313210610949	0.5625338592461865	0.6485716525557647	0.5617570436393559	0.5488975093347779	0.5769239808267713	0.46437179255824834	0.5935825995623987	0.4593863601359336	0.5136860218261939	0.6323410906371277	0.4301824587068358	0.4989629975106555	0.559696182569457	0.6294947717297562	0.5011701255110853	0.8096035613785066	0.4048074430726191	0.51542897688121	0.463471167946862	0.3610547092254194	0.5783586601083313	0.41337834419010333	0.6612453033587079	0.6024132154021495	0.6318292593804287	0.6318292593804287	0.6318292593804287	0.6318292593804287	0.6318292593804287	0.6318292593804287	0.6318292593804287	0.6318292593804287	0.6318292593804287	0.6318292593804287	0.6318292593804287	0.6318292593804287	0.6318292593804287	0.6318292593804287	0.6318292593804287	0.6318292593804287	0.6318292593804287	0.6318292593804287	0.6318292593804287	0.6318292593804287	0.6318292593804287	0.6318292593804287
0.23945251601484208	0.18746611092540755	0.2447393765600018	0.1938008054298373	0.14313019780016897	0.1700063987489347	0.216395077360847	0.17220671414993097	0.28166171013128716	0.3646798082843452	0.19317559514564323	0.3333838932742382	0.270042450183254	0.3679508735657246	0.10896665715296906	0.26602603046631657	0.4714118222499534	0.033001345852535814	0.04511461934737387	0.4025789953292006	0.1974493008889778	0.18496076194836994	0.350731766575667	0.28973241327732924	0.19295301172221188	0.22514796813184965	0.3447172536030311	0.2280321720327198	0.42033152343870395	0.3241818477357119	0.3241818477357119	0.3241818477357119	0.3241818477357119	0.3241818477357119	0.3241818477357119	0.3241818477357119	0.3241818477357119	0.3241818477357119	0.3241818477357119	0.3241818477357119	0.3241818477357119	0.3241818477357119	0.3241818477357119	0.3241818477357119	0.3241818477357119	0.3241818477357119	0.3241818477357119	0.3241818477357119	0.3241818477357119	0.3241818477357119
0.6599261694885533	0.5822078327270958	0.5092581777193986	0.6572173476218334	0.4924417920236024	0.49043145062690396	0.7669624126212661	0.6307132463188456	0.6294919461455885	0.6072295680145889	0.5484019252632206	0.6016280359541244	0.4320365187757752	0.661220061264551	0.5975690901924999	0.7478020993268438	0.6476939925735945	0.5909599410373955	0.5577507286925736	0.636704602575557	0.7518769787081745	0.596935064755657	0.6847719868921152	0.5899611701036429	0.5782173408123819	0.6712777138803275	0.6247475273463546	0.6247475273463546	0.6247475273463546	0.6247475273463546	0.6247475273463546	0.6247475273463546	0.6247475273463546	0.6247475273463546	0.6247475273463546	0.6247475273463546	0.6247475273463546	0.6247475273463546	0.6247475273463546	0.6247475273463546	0.6247475273463546	0.6247475273463546	0.6247475273463546	0.6247475273463546	0.6247475273463546	0.6247475273463546	0.6247475273463546	0.6247475273463546	0.6247475273463546	0.6247475273463546
0.5559147337271139	0.5830409239536908	0.5207717983401948	0.47439102971867003	0.6944782564360218	0.4906179702676511	0.7378605251950067	0.5550964523763641	0.7671475373622635	0.47403223052343796	0.5911909749437063	0.567105514679949	0.47338084536898933	0.5565959677136695	0.6656577863643146	0.5883080924748199	0.6046391350342623	0.5521895295608176	0.6049623450660254	0.43363647183714304	0.7097558764485473	0.6508738559395287	0.680314866194038	0.680314866194038	0.680314866194038	0.680314866194038	0.680314866194038	0.680314866194038	0.680314866194038	0.680314866194038	0.680314866194038	0.680314866194038	0.680314866194038	0.680314866194038	0.680314866194038	0.680314866194038	0.680314866194038	0.680314866194038	0.680314866194038	0.680314866194038	0.680314866194038	0.680314866194038	0.680314866194038	0.680314866194038	0.680314866194038	0.680314866194038	0.680314866194038	0.680314866194038	0.680314866194038	0.680314866194038
0.6805288993760487	0.7167201679098281	0.7579376723712525	0.7668159985785307	0.8113882409880384	0.854198548079908	0.7263901390175929	0.7925754892233801	0.8216633948414911	0.6682724177782667	0.8105825657591103	0.9435101904999451	0.6718499156629993	0.7917047968044809	0.7363564635046047	0.686600087934611	0.7481869447476536	0.6976077320662809	0.6907632867662354	0.7651247444013992	0.6624809431870207	0.8109244845906416	0.6694713935257671	0.7357205307265419	0.770843417093716	0.7498715591926044	0.712590865818042	0.7312312125053233	0.7312312125053233	0.7312312125053233	0.7312312125053233	0.7312312125053233	0.7312312125053233	0.7312312125053233	0.7312312125053233	0.7312312125053233	0.7312312125053233	0.7312312125053233	0.7312312125053233	0.7312312125053233	0.7312312125053233	0.7312312125053233	0.7312312125053233	0.7312312125053233	0.7312312125053233	0.7312312125053233	0.7312312125053233	0.7312312125053233	0.7312312125053233	0.7312312125053233
1.0201065006167147	0.8798761931807662	0.6907160731376641	0.6440093389314318	0.9579250944089042	0.9730426447222331	0.8652900983318548	0.7743372923589565	0.8302551718437975	0.773662251823316	0.8372774590299921	0.5403655602466544	0.7917644314389333	1.1755310533627823	0.681959510561518	0.9740785820897987	1.0664646741515824	1.0457242630011605	1.1080496368283326	0.8129819560644522	0.7715084304094341	0.9219231802560774	1.2988515202094906	0.827058935305745	1.1470416845668991	0.8523339130519778	0.989683856076896	0.9930103654754813	0.6629190350056772	0.8279647002405792	0.8279647002405792	0.8279647002405792	0.8279647002405792	0.8279647002405792	0.8279647002405792	0.8279647002405792	0.8279647002405792	0.8279647002405792	0.8279647002405792	0.8279647002405792	0.8279647002405792	0.8279647002405792	0.8279647002405792	0.8279647002405792	0.8279647002405792	0.8279647002405792	0.8279647002405792	0.8279647002405792	0.8279647002405792	0.8279647002405792
0.8537014088533817	1.037504437202326	0.9070482690924377	0.8191630381361468	1.0026358167280867	0.7315577430507187	0.9247908829862975	0.7596739019388467	0.9234631639546567	0.721419206892269	1.002193308133374	0.8266999508935878	1.007668054089864	1.0678659169509674	1.1189749936425477	1.0969044319557726	1.1232321094029007	0.920903637433435	0.7611217452089732	1.1879757962175101	1.1265675489881817	1.1497232044879506	1.1579293743135215	0.9339381056094996	0.7463100954759262	1.028054169929999	0.8454962568645313	0.9945142493540401	0.9218477453054413	1.120013040388732	0.8817226176946609	0.933988787105862	0.9509860306348799	0.9709327275461583	1.056835156597489	0.9955419132926979	1.1834739837420798	0.9125531645419169	1.0480135741419982	1.0480135741419982	1.0480135741419982	1.0480135741419982	1.0480135741419982	1.0480135741419982	1.0480135741419982	1.0480135741419982	1.0480135741419982	1.0480135741419982	1.0480135741419982	1.0480135741419982
0.058766481160227785	0.0038226767999948296	0.00981995953723422	0.041484918254910935	0.08872595938894373	0.06820095647629155	0.0310297302318115	0.0913091265507278	0.1236643213434899	8.245306327135734e-05	0.0014130451847952762	0.03717122713161967	0.08680734220349737	0.03575818194682439	0.03649211944244174	0.03266944264244691	0.03584063501009575	0.06934965545077014	0.033348550331624836	0.02783878023564133	0.08612823359169425	0.054358367348737294	0.10952716949772205	0.04940081839051019	0.05196329351734914	0.031162084260224873	0.01673137564160653	0.04549568842078726	0.023198980738168423	0.06910673227844923	0.07426000119996798	0.022296707682618832	0.07143830646527488	0.12456389703326814	0.08438981334233099	0.06692026595865017	0.10578694508677247	0.10519891991639328	0.07076270063556542	0.07302811762688359	0.03592308807336711	0.14453764745544756	0.09023036776440733	0.09023036776440733	0.09023036776440733	0.09023036776440733	0.09023036776440733	0.09023036776440733	0.09023036776440733	0.09023036776440733
0.7773753212444972	0.6309163467726823	0.6568001812161202	0.7323161818415171	0.8567823211863121	0.8181415445898679	0.8231184188751419	0.8048793386567924	0.8997180054972367	0.8487951784503214	0.7388711929550662	0.8215122279236943	0.8812095363463901	1.0032217836809505	0.8685920579706714	0.9651925103141848	0.9696220772240601	0.951718538865011	1.0453230402113363	0.9385381767253541	0.8874148120678789	1.0765863616750406	0.9646150511907475	0.841675265660356	0.8767245446001888	0.872298918414791	0.9614451701607915	0.9884164950830807	0.974930832621936	0.974930832621936	0.974930832621936	0.974930832621936	0.974930832621936	0.974930832621936	0.974930832621936	0.974930832621936	0.974930832621936	0.974930832621936	0.974930832621936	0.974930832621936	0.974930832621936	0.974930832621936	0.974930832621936	0.974930832621936	0.974930832621936	0.974930832621936	0.974930832621936	0.974930832621936	0.974930832621936	0.974930832621936
0.9031612321110293	0.8982333645983078	0.9107369971593027	1.086925194357496	0.851737891739551	1.1057694609107238	0.9064961359925948	0.927225339034158	0.8651453938877058	0.9411434898736027	0.9163049669624673	0.8243243267413687	1.1612742791462582	1.193583921229933	0.8800239536701996	0.956807947639903	0.9687821461335707	0.9172031302495739	1.0338690266294577	1.0001829293063529	0.8879668033356124	1.0107130672306872	0.8631699329074329	0.9587697854024291	0.8959486382323656	0.9273592118173973	0.9273592118173973	0.9273592118173973	0.9273592118173973	0.9273592118173973	0.9273592118173973	0.9273592118173973	0.9273592118173973	0.9273592118173973	0.9273592118173973	0.9273592118173973	0.9273592118173973	0.9273592118173973	0.9273592118173973	0.9273592118173973	0.9273592118173973	0.9273592118173973	0.9273592118173973	0.9273592118173973	0.9273592118173973	0.9273592118173973	0.9273592118173973	0.9273592118173973	0.9273592118173973	0.9273592118173973
0.7204593159892951	0.808181527581757	0.8516559236203666	0.8883113666719008	0.7326403066686278	0.7826036738303437	0.5607769613844139	0.8021641717496264	0.6828908523170202	0.8073451312247723	0.8070060211704182	0.8145094864222496	0.8004494536952244	0.7279317377816356	0.7994307314948692	0.810382683257503	0.7741319150015499	0.8094758815496435	0.7075022866987848	0.7920988595086472	0.785410088163394	0.7887544738360206	0.7887544738360206	0.7887544738360206	0.7887544738360206	0.7887544738360206	0.7887544738360206	0.7887544738360206	0.7887544738360206	0.7887544738360206	0.7887544738360206	0.7887544738360206	0.7887544738360206	0.7887544738360206	0.7887544738360206	0.7887544738360206	0.7887544738360206	0.7887544738360206	0.7887544738360206	0.7887544738360206	0.7887544738360206	0.7887544738360206	0.7887544738360206	0.7887544738360206	0.7887544738360206	0.7887544738360206	0.7887544738360206	0.7887544738360206	0.7887544738360206	0.7887544738360206
0.7495597225537541	0.7170734887402881	0.6737521763830573	0.7371396470497784	0.8498216490782329	0.8880361391050878	0.7481584016545587	0.7396679815724467	0.5818419241013955	0.6849921390408162	0.7637101203873184	0.7593749814567938	0.9190966835148829	0.7324897047001965	0.6349497964192418	0.7590517044979693	0.6929781281137946	0.7729214104275361	0.6300132435768746	0.7027097870747474	0.8944408432130656	0.792396019179267	0.9348993693033901	0.8636476942413286	0.8636476942413286	0.8636476942413286	0.8636476942413286	0.8636476942413286	0.8636476942413286	0.8636476942413286	0.8636476942413286	0.8636476942413286	0.8636476942413286	0.8636476942413286	0.8636476942413286	0.8636476942413286	0.8636476942413286	0.8636476942413286	0.8636476942413286	0.8636476942413286	0.8636476942413286	0.8636476942413286	0.8636476942413286	0.8636476942413286	0.8636476942413286	0.8636476942413286	0.8636476942413286	0.8636476942413286	0.8636476942413286	0.8636476942413286
0.38870162228419963	0.5480209106588924	0.5349467137635087	0.557140268641232	0.3425263637854145	0.35132205141913264	0.5179608870384408	0.5528929037679392	0.5064548674361293	0.4978882522968095	0.553250174913852	0.5374146173047637	0.5034723189561237	0.709118315242014	0.834812247062301	0.812703282048706	0.22982154132391255	0.27531070025040627	0.20565791651280876	0.21204016121240157	0.2223081966773635	0.21717417894488253	0.21717417894488253	0.21717417894488253	0.21717417894488253	0.21717417894488253	0.21717417894488253	0.21717417894488253	0.21717417894488253	0.21717417894488253	0.21717417894488253	0.21717417894488253	0.21717417894488253	0.21717417894488253	0.21717417894488253	0.21717417894488253	0.21717417894488253	0.21717417894488253	0.21717417894488253	0.21717417894488253	0.21717417894488253	0.21717417894488253	0.21717417894488253	0.21717417894488253	0.21717417894488253	0.21717417894488253	0.21717417894488253	0.21717417894488253	0.21717417894488253	0.21717417894488253
0.8719695897807109	1.0738187875329714	1.1192883908657187	1.1134139237047658	0.9562455321817803	0.9817138732201924	1.1057683895450316	1.0172352113972019	1.1684150140347567	0.811877290041406	1.0225038161180877	0.8888834052851898	0.8676664663185992	1.2098355336141382	1.1375732125419227	0.9866484708842221	1.1790155834739415	0.9373396528574598	1.0105238588413632	0.9019100123308768	0.9461801792872195	1.0842669808147187	1.2680112233172622	1.0968827749154844	1.030137882058426	1.0635103284869551	1.0635103284869551	1.0635103284869551	1.0635103284869551	1.0635103284869551	1.0635103284869551	1.0635103284869551	1.0635103284869551	1.0635103284869551	1.0635103284869551	1.0635103284869551	1.0635103284869551	1.0635103284869551	1.0635103284869551	1.0635103284869551	1.0635103284869551	1.0635103284869551	1.0635103284869551	1.0635103284869551	1.0635103284869551	1.0635103284869551	1.0635103284869551	1.0635103284869551	1.0635103284869551	1.0635103284869551
0.8924148698598048	0.7036555065469274	0.8033199261351874	0.9439421523827124	0.7252479750891883	0.9265277085149206	0.7725896628253875	0.9001132417066764	1.1790394652738998	0.9347581510369707	0.8926832631162829	0.944227256969333	0.8713960893275148	1.0758115761834313	0.7699707855696669	1.0212868856642061	0.7236213191902254	0.9744525604212021	0.8319424625152126	0.9298883380896609	0.8809154003024366	0.8809154003024366	0.8809154003024366	0.8809154003024366	0.8809154003024366	0.8809154003024366	0.8809154003024366	0.8809154003024366	0.8809154003024366	0.8809154003024366	0.8809154003024366	0.8809154003024366	0.8809154003024366	0.8809154003024366	0.8809154003024366	0.8809154003024366	0.8809154003024366	0.8809154003024366	0.8809154003024366	0.8809154003024366	0.8809154003024366	0.8809154003024366	0.8809154003024366	0.8809154003024366	0.8809154003024366	0.8809154003024366	0.8809154003024366	0.8809154003024366	0.8809154003024366	0.8809154003024366
0.5112167452068687	0.5115485920196331	0.40872684605643134	0.5538681355101732	0.4990072250289847	0.6141840473037151	0.4448375127686015	0.6564821542050608	0.49351894978983796	0.5583592451366017	0.3923187169558514	0.3876777795239107	0.4870949774739181	0.6288302315469547	0.8973170580942016	0.7419354563728942	0.6805419121575159	0.5075568064966455	0.6497385312774014	0.4501565138483089	0.5587695250640403	0.5001390468575991	0.5294542859608198	0.5294542859608198	0.5294542859608198	0.5294542859608198	0.5294542859608198	0.5294542859608198	0.5294542859608198	0.5294542859608198	0.5294542859608198	0.5294542859608198	0.5294542859608198	0.5294542859608198	0.5294542859608198	0.5294542859608198	0.5294542859608198	0.5294542859608198	0.5294542859608198	0.5294542859608198	0.5294542859608198	0.5294542859608198	0.5294542859608198	0.5294542859608198	0.5294542859608198	0.5294542859608198	0.5294542859608198	0.5294542859608198	0.5294542859608198	0.5294542859608198
0.615698632134197	0.5682913565754782	0.5497902188379938	0.5698148735900483	0.5890652298921629	0.6037096541720424	0.5565637375579594	0.5435699999165368	0.6874970276983656	0.7638431104423202	0.6907031990134159	0.6575361779490253	0.5231035690302056	0.5624252287523567	0.5345183134223279	0.6780533639050835	0.6196341782484205	0.5776986420373528	0.6479063201688032	0.6929473968367915	0.6704268585027974	0.6704268585027974	0.6704268585027974	0.6704268585027974	0.6704268585027974	0.6704268585027974	0.6704268585027974	0.6704268585027974	0.6704268585027974	0.6704268585027974	0.6704268585027974	0.6704268585027974	0.6704268585027974	0.6704268585027974	0.6704268585027974	0.6704268585027974	0.6704268585027974	0.6704268585027974	0.6704268585027974	0.6704268585027974	0.6704268585027974	0.6704268585027974	0.6704268585027974	0.6704268585027974	0.6704268585027974	0.6704268585027974	0.6704268585027974	0.6704268585027974	0.6704268585027974	0.6704268585027974
0.6568289792793492	0.3641086297151564	0.5531612725416027	0.7006863760766658	0.5727115975296804	0.5110292349462819	0.588869896811528	0.6300434866876574	0.7611689744736805	0.8370579357869323	0.6776511858374399	0.6671327825713254	0.6825677953921397	0.6228927988683852	0.8709668477151967	0.7351879733167402	0.6736755145434723	0.7557139184090086	0.7492984868668388	1.0136837491205217	0.6182223349454675	0.5161057004704666	0.5403430919074619	0.6216852668981131	0.5955036874293748	0.4012928708645514	0.763445476456978	0.8212581818093153	0.6809220692631756	0.61364641648524	0.6593407200822917	0.8002741963578175	0.7069623290909913	0.8557077094167136	0.8287863143741493	0.8422470118954315	0.8422470118954315	0.8422470118954315	0.8422470118954315	0.8422470118954315	0.8422470118954315	0.8422470118954315	0.8422470118954315	0.8422470118954315	0.8422470118954315	0.8422470118954315	0.8422470118954315	0.8422470118954315	0.8422470118954315	0.8422470118954315
0.6366594051489917	0.5841094271172196	0.7183097913748062	0.5441090843500489	0.6088542969231975	0.6053128105468167	0.8061470528369306	0.5933300806089475	0.590000679039781	0.658934252433469	0.6128405673136584	0.6306460787727565	0.5982228148602378	0.6357782345542948	0.7820624230929851	0.6565066189487422	0.7192845210208636	0.7192845210208636	0.7192845210208636	0.7192845210208636	0.7192845210208636	0.7192845210208636	0.7192845210208636	0.7192845210208636	0.7192845210208636	0.7192845210208636	0.7192845210208636	0.7192845210208636	0.7192845210208636	0.7192845210208636	0.7192845210208636	0.7192845210208636	0.7192845210208636	0.7192845210208636	0.7192845210208636	0.7192845210208636	0.7192845210208636	0.7192845210208636	0.7192845210208636	0.7192845210208636	0.7192845210208636	0.7192845210208636	0.7192845210208636	0.7192845210208636	0.7192845210208636	0.7192845210208636	0.7192845210208636	0.7192845210208636	0.7192845210208636	0.7192845210208636
0.6111816859583534	0.6094195889753313	0.6653018388285609	0.6493560062191077	0.562297898142575	0.6680989156415915	0.649502702853802	0.6538071014505739	0.5940259727000771	0.7261029438991076	0.5621583668014241	0.7054438052693631	0.6033391708999172	0.666638958398318	0.7333120508299975	0.5523053728475651	0.573206688705602	0.7029063680434047	0.7105793906560998	0.42994257453140816	0.6420954073734162	0.6923641256925402	0.4705131662822037	0.6617515930079468	0.5661323796450752	0.5661323796450752	0.5661323796450752	0.5661323796450752	0.5661323796450752	0.5661323796450752	0.5661323796450752	0.5661323796450752	0.5661323796450752	0.5661323796450752	0.5661323796450752	0.5661323796450752	0.5661323796450752	0.5661323796450752	0.5661323796450752	0.5661323796450752	0.5661323796450752	0.5661323796450752	0.5661323796450752	0.5661323796450752	0.5661323796450752	0.5661323796450752	0.5661323796450752	0.5661323796450752	0.5661323796450752	0.5661323796450752
1.0231327060647115	0.9239265706348743	1.1102883284871738	1.0394238050776214	1.0520754366031215	0.8276901088588304	1.0279189083319629	1.2073510992359915	0.681341098231802	1.0641917119691542	1.2177568614965109	0.8601203591334022	0.895287781472439	0.9584010338633425	1.0631949594886765	0.7825785466047993	1.022748263680344	1.1098393166673366	1.06629379017384	1.06629379017384	1.06629379017384	1.06629379017384	1.06629379017384	1.06629379017384	1.06629379017384	1.06629379017384	1.06629379017384	1.06629379017384	1.06629379017384	1.06629379017384	1.06629379017384	1.06629379017384	1.06629379017384	1.06629379017384	1.06629379017384	1.06629379017384	1.06629379017384	1.06629379017384	1.06629379017384	1.06629379017384	1.06629379017384	1.06629379017384	1.06629379017384	1.06629379017384	1.06629379017384	1.06629379017384	1.06629379017384	1.06629379017384	1.06629379017384	1.06629379017384
0.6293967167042571	0.4003356341996225	0.5523284182318956	0.4742449837111398	0.41898597396543813	0.3173647562861727	0.30910925766818276	0.48357884345782987	0.6091179648451315	0.500752045615308	0.523518403428504	0.3912416676241017	0.4770108357577399	0.48780367489394716	0.47132202379401655	0.6504054661274186	0.5314830738032476	0.47116857451938066	0.7252295051389525	0.7361771961549497	0.5094001505514849	0.6227886733532173	0.6227886733532173	0.6227886733532173	0.6227886733532173	0.6227886733532173	0.6227886733532173	0.6227886733532173	0.6227886733532173	0.6227886733532173	0.6227886733532173	0.6227886733532173	0.6227886733532173	0.6227886733532173	0.6227886733532173	0.6227886733532173	0.6227886733532173	0.6227886733532173	0.6227886733532173	0.6227886733532173	0.6227886733532173	0.6227886733532173	0.6227886733532173	0.6227886733532173	0.6227886733532173	0.6227886733532173	0.6227886733532173	0.6227886733532173	0.6227886733532173	0.6227886733532173
0.5561560736648683	0.5075795122873125	0.4760036341656245	0.4454724244096639	0.4809398203106839	0.5414118665739056	0.5606239028846145	0.5353335778219864	0.5213195471641758	0.5449812890151571	0.5331504180896665	0.5331504180896665	0.5331504180896665	0.5331504180896665	0.5331504180896665	0.5331504180896665	0.5331504180896665	0.5331504180896665	0.5331504180896665	0.5331504180896665	0.5331504180896665	0.5331504180896665	0.5331504180896665	0.5331504180896665	0.5331504180896665	0.5331504180896665	0.5331504180896665	0.5331504180896665	0.5331504180896665	0.5331504180896665	0.5331504180896665	0.5331504180896665	0.5331504180896665	0.5331504180896665	0.5331504180896665	0.5331504180896665	0.5331504180896665	0.5331504180896665	0.5331504180896665	0.5331504180896665	0.5331504180896665	0.5331504180896665	0.5331504180896665	0.5331504180896665	0.5331504180896665	0.5331504180896665	0.5331504180896665	0.5331504180896665	0.5331504180896665	0.5331504180896665
0.5702364760808099	0.35957934922350593	0.6322897519961357	0.48973308544928784	0.5314162450837115	0.4102838217178364	0.40890614034471884	0.545086004491349	0.39287229550098846	0.4310291438361434	0.3834410483551705	0.4190773956099889	0.38301855150739095	0.4696699702962375	0.3410347366496823	0.5721409462551441	0.6205008793326493	0.5374115681163826	0.5789562237245159	0.5789562237245159	0.5789562237245159	0.5789562237245159	0.5789562237245159	0.5789562237245159	0.5789562237245159	0.5789562237245159	0.5789562237245159	0.5789562237245159	0.5789562237245159	0.5789562237245159	0.5789562237245159	0.5789562237245159	0.5789562237245159	0.5789562237245159	0.5789562237245159	0.5789562237245159	0.5789562237245159	0.5789562237245159	0.5789562237245159	0.5789562237245159	0.5789562237245159	0.5789562237245159	0.5789562237245159	0.5789562237245159	0.5789562237245159	0.5789562237245159	0.5789562237245159	0.5789562237245159	0.5789562237245159	0.5789562237245159
0.9347008267900155	0.5783767192276043	0.4164220302159134	0.7301568849352018	0.9801054111256319	0.6850735805117469	0.8435298786795828	0.6883216782076178	0.8394035548406007	0.8419454265819039	1.0064405800006735	0.9918290281219585	0.6578263304402182	0.8385425683444702	0.9112036789323867	0.9748326534826618	0.84652815604891	0.9223274961207564	0.9481675165409297	0.9613006578988322	0.7541794032037001	0.7910285795157117	0.9150807495813722	0.9471343513594129	1.2279971003852501	0.9835051424289682	0.7337930496756779	0.9603283207283861	1.026843118972827	0.698979186266449	0.8790659696332717	0.7890225779498603	0.7890225779498603	0.7890225779498603	0.7890225779498603	0.7890225779498603	0.7890225779498603	0.7890225779498603	0.7890225779498603	0.7890225779498603	0.7890225779498603	0.7890225779498603	0.7890225779498603	0.7890225779498603	0.7890225779498603	0.7890225779498603	0.7890225779498603	0.7890225779498603	0.7890225779498603	0.7890225779498603
0.6667484307436272	0.5841177771781028	0.5063985340479644	0.715325906179229	0.5982168882429477	0.7803000296663174	0.4835151635795998	0.4979800672901374	0.5118643037622043	0.43475213824835734	0.3528288351628758	0.5689688072423837	0.5655515448515437	0.3825067125703793	0.4226287343968819	0.6737479526693948	0.6336398270506269	0.64964278574283	0.6109561499160804	0.6093442559791524	0.4223693728291736	0.7346993455044406	0.6701471421243353	0.6530806813593956	0.6616139117418655	0.6616139117418655	0.6616139117418655	0.6616139117418655	0.6616139117418655	0.6616139117418655	0.6616139117418655	0.6616139117418655	0.6616139117418655	0.6616139117418655	0.6616139117418655	0.6616139117418655	0.6616139117418655	0.6616139117418655	0.6616139117418655	0.6616139117418655	0.6616139117418655	0.6616139117418655	0.6616139117418655	0.6616139117418655	0.6616139117418655	0.6616139117418655	0.6616139117418655	0.6616139117418655	0.6616139117418655	0.6616139117418655
0.9890089865257392	1.1038404996967515	0.9205100498057622	0.889791248989128	0.8902035854165273	0.9749372018386294	1.0055240690582028	0.9256279520106107	1.0048436181441833	0.5579578697083473	0.8565038848570854	0.7072308772827164	0.7072308772827164	0.7072308772827164	0.7072308772827164	0.7072308772827164	0.7072308772827164	0.7072308772827164	0.7072308772827164	0.7072308772827164	0.7072308772827164	0.7072308772827164	0.7072308772827164	0.7072308772827164	0.7072308772827164	0.7072308772827164	0.7072308772827164	0.7072308772827164	0.7072308772827164	0.7072308772827164	0.7072308772827164	0.7072308772827164	0.7072308772827164	0.7072308772827164	0.7072308772827164	0.7072308772827164	0.7072308772827164	0.7072308772827164	0.7072308772827164	0.7072308772827164	0.7072308772827164	0.7072308772827164	0.7072308772827164	0.7072308772827164	0.7072308772827164	0.7072308772827164	0.7072308772827164	0.7072308772827164	0.7072308772827164	0.7072308772827164
0.7387689419189778	0.8491015621744664	0.7988466553630522	0.9562810905595666	1.1276409190411512	0.6833629815716696	0.6774694562076751	0.823462623150834	0.9619602676534453	0.7012276823376177	0.7172061326174926	0.7079805242731702	0.48165398562583506	0.6964032939796869	0.8336843950410397	0.6977917628125826	0.9880551953841986	0.9102279130873676	0.9491415542357832	0.9491415542357832	0.9491415542357832	0.9491415542357832	0.9491415542357832	0.9491415542357832	0.9491415542357832	0.9491415542357832	0.9491415542357832	0.9491415542357832	0.9491415542357832	0.9491415542357832	0.9491415542357832	0.9491415542357832	0.9491415542357832	0.9491415542357832	0.9491415542357832	0.9491415542357832	0.9491415542357832	0.9491415542357832	0.9491415542357832	0.9491415542357832	0.9491415542357832	0.9491415542357832	0.9491415542357832	0.9491415542357832	0.9491415542357832	0.9491415542357832	0.9491415542357832	0.9491415542357832	0.9491415542357832	0.9491415542357832
0.34523060503309866	0.3690073693086655	0.6633898756832667	0.6090746972371102	0.6911513144539344	0.6908584728542873	0.6493272976391122	0.49729220640201727	0.2631342950104931	0.25264545232807467	0.5079451330085201	0.5174225079728703	0.395225649333027	0.4340057158612921	0.32413566354130263	0.37907068970129737	0.37907068970129737	0.37907068970129737	0.37907068970129737	0.37907068970129737	0.37907068970129737	0.37907068970129737	0.37907068970129737	0.37907068970129737	0.37907068970129737	0.37907068970129737	0.37907068970129737	0.37907068970129737	0.37907068970129737	0.37907068970129737	0.37907068970129737	0.37907068970129737	0.37907068970129737	0.37907068970129737	0.37907068970129737	0.37907068970129737	0.37907068970129737	0.37907068970129737	0.37907068970129737	0.37907068970129737	0.37907068970129737	0.37907068970129737	0.37907068970129737	0.37907068970129737	0.37907068970129737	0.37907068970129737	0.37907068970129737	0.37907068970129737	0.37907068970129737	0.37907068970129737
0.47996511382580326	0.20126065920488045	0.20899545000739264	0.3391891352039129	0.24738807673375565	0.3662092225044989	0.45410467071202404	0.2576468815323616	0.537992077407741	0.21033539613589453	0.22898637021474985	0.3915493439297685	0.3696067881385074	0.2854533351631097	0.3414995157286812	0.33108503391388583	0.41348670242338986	0.5252458670050879	0.4558922424322188	0.28187142885900246	0.2086499887725152	0.32704369975810055	0.4589785005222101	0.5477365103526131	0.6110620774258948	0.6587681289981342	0.6881141330822014	0.5242570692720828	0.606185601177142	0.606185601177142	0.606185601177142	0.606185601177142	0.606185601177142	0.606185601177142	0.606185601177142	0.606185601177142	0.606185601177142	0.606185601177142	0.606185601177142	0.606185601177142	0.606185601177142	0.606185601177142	0.606185601177142	0.606185601177142	0.606185601177142	0.606185601177142	0.606185601177142	0.606185601177142	0.606185601177142	0.606185601177142
0.588304301793816	0.5506659997446486	0.5032564224673491	0.4587951263168575	0.8758524492442662	0.6993844261319294	0.6178731870023303	0.3233761667813919	0.6954337967146718	0.6911935044982613	0.56750455286748	0.5975627312753266	0.5811053929323324	0.6114544446967926	0.5632932873169875	0.7055425952577413	0.7244744024635583	0.614471755788383	0.6089861267309388	0.515867633065203	0.7943262556919126	0.5869427215392492	0.7028899437186064	0.6449163326289278	0.6449163326289278	0.6449163326289278	0.6449163326289278	0.6449163326289278	0.6449163326289278	0.6449163326289278	0.6449163326289278	0.6449163326289278	0.6449163326289278	0.6449163326289278	0.6449163326289278	0.6449163326289278	0.6449163326289278	0.6449163326289278	0.6449163326289278	0.6449163326289278	0.6449163326289278	0.6449163326289278	0.6449163326289278	0.6449163326289278	0.6449163326289278	0.6449163326289278	0.6449163326289278	0.6449163326289278	0.6449163326289278	0.6449163326289278
0.5921502289634187	0.7156748634941212	0.5865059923551444	0.5791712032684658	0.5784344877802788	0.6471471759169556	0.4761042310451853	0.6069645974521415	0.5819421146421909	0.7602801646764209	0.7256542863599938	0.5929694725643482	0.6237272718209609	0.4824005320101303	0.5662276762145264	0.6049202273825833	0.5535455223180409	0.4784542051906786	0.5071766946058631	0.5752561448256189	0.5741814178095435	0.5747187813175813	0.5747187813175813	0.5747187813175813	0.5747187813175813	0.5747187813175813	0.5747187813175813	0.5747187813175813	0.5747187813175813	0.5747187813175813	0.5747187813175813	0.5747187813175813	0.5747187813175813	0.5747187813175813	0.5747187813175813	0.5747187813175813	0.5747187813175813	0.5747187813175813	0.5747187813175813	0.5747187813175813	0.5747187813175813	0.5747187813175813	0.5747187813175813	0.5747187813175813	0.5747187813175813	0.5747187813175813	0.5747187813175813	0.5747187813175813	0.5747187813175813	0.5747187813175813
0.5642487222582565	0.8344093913927063	0.5726485506408181	0.5422591365038633	0.5817588198165863	0.5703996435236746	0.5325013571311558	0.4420901935504726	0.4789007866612906	0.6237002604285244	0.7608133865215306	0.7070455410947101	0.6578516009927473	0.6213737330546997	0.5413609300952508	0.3582489785211076	0.5184499426656779	0.4201774088462807	0.46931367575597926	0.46931367575597926	0.46931367575597926	0.46931367575597926	0.46931367575597926	0.46931367575597926	0.46931367575597926	0.46931367575597926	0.46931367575597926	0.46931367575597926	0.46931367575597926	0.46931367575597926	0.46931367575597926	0.46931367575597926	0.46931367575597926	0.46931367575597926	0.46931367575597926	0.46931367575597926	0.46931367575597926	0.46931367575597926	0.46931367575597926	0.46931367575597926	0.46931367575597926	0.46931367575597926	0.46931367575597926	0.46931367575597926	0.46931367575597926	0.46931367575597926	0.46931367575597926	0.46931367575597926	0.46931367575597926	0.46931367575597926
0.7713292865451687	0.7691046640023225	0.8319350475500981	0.6989156836905851	0.45732182785697506	0.5287882887229298	0.6830531943963916	0.5532728709710775	0.5897726467413065	0.6636870786896286	0.6204058263028592	0.6560448029322359	0.8046130743121078	0.7973828708496365	0.7618257214295742	0.7575246979604441	0.7132415535447203	0.7437520865150371	0.63912267094837	0.7464883147678735	0.6928054928581217	0.6928054928581217	0.6928054928581217	0.6928054928581217	0.6928054928581217	0.6928054928581217	0.6928054928581217	0.6928054928581217	0.6928054928581217	0.6928054928581217	0.6928054928581217	0.6928054928581217	0.6928054928581217	0.6928054928581217	0.6928054928581217	0.6928054928581217	0.6928054928581217	0.6928054928581217	0.6928054928581217	0.6928054928581217	0.6928054928581217	0.6928054928581217	0.6928054928581217	0.6928054928581217	0.6928054928581217	0.6928054928581217	0.6928054928581217	0.6928054928581217	0.6928054928581217	0.6928054928581217
0.3321497175815952	0.3076176965112079	0.37667474588662336	0.1467623357032637	0.25168716778869166	0.22095275975760068	0.18115387278915077	0.4208901343472117	0.18046619491744864	0.2046550503411996	0.6989354278268022	0.3964315648405024	0.43351963261752685	0.611589878524789	0.38710157896029296	0.6620450953561158	0.7563769426221997	0.308772637488122	0.7335451896101315	0.650377846456034	0.6973330238382126	0.6042531867013808	1.1784289763304785	1.149898542687572	1.0960386323619702	0.795336819917433	0.6162352258803011	0.9334400065089392	0.8373972702787522	0.5025023583596012	0.5989330668267404	0.7870338787724658	0.6035363176026274	1.0578109723945905	1.1853896382597648	0.8112826619255783	0.7069307277279278	1.1830367820077343	0.8992862355532373	1.125056391952449	1.2066475942936745	1.1658519931230618	1.1658519931230618	1.1658519931230618	1.1658519931230618	1.1658519931230618	1.1658519931230618	1.1658519931230618	1.1658519931230618	1.1658519931230618
0.149699185024696	0.3458219583460401	0.0400073793470814	0.1496667474787974	0.24244314999985583	0.2870107162210102	0.35072145838212526	0.03399231548589203	0.27936092240205995	0.022611729595004893	0.24023811409668927	0.37086049472232246	0.36613167986840917	0.3218728961475905	0.49093577661627824	0.477943138192551	0.4626504589901683	0.9167010928727701	1.1082001339746634	0.9674905982528661	1.0342429173060779	0.9831502945107526	1.0105688738725296	1.01235215342375	0.7725967397015494	1.0652014642778973	0.935585667866287	0.7301640495641596	1.087205215469455	0.3925572747518505	1.1765222326011624	0.6703189880576353	0.7535790720017389	0.7594671742953262	1.1516535964746972	1.305244955523475	1.1983408144897447	1.2089801102266602	1.082772468719748	0.6853335223187612	0.9579638111751169	0.8352704776066878	0.8365499544726339	0.4522257410815121	0.5945800810776931	0.49655496914062275	0.545567525109158	0.545567525109158	0.545567525109158	0.545567525109158
0.6991753372821318	0.8194938133271538	0.8258493131779349	0.9794933936951404	0.9250925572664452	0.9609150507809557	0.9533513855751768	1.0434052204296835	1.1829252796643155	0.8978285840801992	0.9529245809959093	0.8726078834630637	1.0508720907889093	0.8839765978675975	0.9106511680335025	1.0501394531083434	1.0462750702181247	1.0476065750934216	1.0232480358647438	0.9764458668578233	0.9114923411880086	1.021783023692329	0.8334422371903394	0.9854344034793401	0.8858911512398959	1.077888045127688	0.9985216890256314	1.0168013297570284	0.9894505891766633	1.080183711751401	1.0040892054798851	1.2048641253308179	0.9159730791370757	1.0570354253198835	1.172513694458916	1.0281663079898988	0.9417767876204445	1.1374216598243323	1.0451555753543091	1.1183784393692515	1.1237884868346506	1.1210834631019513	1.1210834631019513	1.1210834631019513	1.1210834631019513	1.1210834631019513	1.1210834631019513	1.1210834631019513	1.1210834631019513	1.1210834631019513
0.7046583779144107	0.5093706623692219	0.540364066557692	0.7244781558698357	0.707731550265216	0.9340956144799044	0.6363718924683306	0.6030581007628119	0.5139643441838095	0.7509676973424295	0.7856609166862419	0.7023929724165479	0.7916607837168449	0.712189854085279	0.6853162776172357	0.8383827032172357	0.8085366618563647	0.7241292617553168	0.7852524858383568	0.88385343594076	0.7095735005860846	0.785016405913102	0.681413608664466	0.7616768134260764	0.929152316507363	0.8268384351045394	0.72379876374896	0.7631853064995794	0.8117359962375459	0.6607442968585114	0.7319952810758126	0.6507708041007464	0.57113506376128	0.8200528013214354	0.7786461390389845	0.8583367388884581	0.8644117501554385	0.7538854739266688	0.9599642551245589	0.8680427750834234	0.747389796558526	0.7554126918632799	0.6343712189649334	0.7122751786667612	0.7305014054750338	0.8312331440493526	0.7808672747621933	0.7808672747621933	0.7808672747621933	0.7808672747621933
1.065086884125647	1.010784009552236	1.1506014935490647	0.9779786892389682	0.8757288397285098	0.8261497674859987	0.9963375517256244	1.0183870837156361	1.2541342373098254	0.8224236230785945	0.9604593209401128	1.2222854075190552	1.1664173807002947	1.3173995301000372	1.4256824947162596	1.4393747798345724	1.009006713582473	1.2154030587485807	0.9904937086716045	1.3668402928952572	1.247781738764239	1.2079266050718995	1.0026372064704394	1.1478771241650918	1.0175278787461206	1.0149592989730796	1.1354792652622152	1.3877170934355652	1.0670284499093683	1.1828309659810212	1.198357185028121	0.9319397955067594	1.3293237111177256	1.6077171362728342	1.2457601002945877	1.0832013386671049	1.580214002016096	0.8149697645712023	1.1821306429700618	1.0250948392897314	1.2028931899706408	1.3335382726116223	1.1149695114184568	1.2242538920150396	1.2242538920150396	1.2242538920150396	1.2242538920150396	1.2242538920150396	1.2242538920150396	1.2242538920150396
0.8232123287861025	1.1128339884343617	0.8371712524091518	0.5916860915318878	0.7679051983990254	0.9063659514726383	0.9558716400465397	0.9664663938961083	0.6385725666350421	0.9037679333359749	0.6332748382427471	0.7547112738148797	0.6939930560288133	0.6939930560288133	0.6939930560288133	0.6939930560288133	0.6939930560288133	0.6939930560288133	0.6939930560288133	0.6939930560288133	0.6939930560288133	0.6939930560288133	0.6939930560288133	0.6939930560288133	0.6939930560288133	0.6939930560288133	0.6939930560288133	0.6939930560288133	0.6939930560288133	0.6939930560288133	0.6939930560288133	0.6939930560288133	0.6939930560288133	0.6939930560288133	0.6939930560288133	0.6939930560288133	0.6939930560288133	0.6939930560288133	0.6939930560288133	0.6939930560288133	0.6939930560288133	0.6939930560288133	0.6939930560288133	0.6939930560288133	0.6939930560288133	0.6939930560288133	0.6939930560288133	0.6939930560288133	0.6939930560288133	0.6939930560288133
0.9818092883901013	1.0264112410665844	1.2613034008652113	0.8904504823705705	0.9220560455699423	0.7822185719683526	0.7854783667852848	0.9844226268098847	1.0733988697889243	0.8441268537828668	0.9595318570995104	0.6669080075859007	0.8067723475365847	1.139846906873865	0.8429297874294582	0.8696073838486169	0.7398065512719942	0.8479173650350941	0.9162391843679326	0.7113686717606399	0.834635202397654	0.5642327121484721	1.0705747490475883	1.0061796660764795	0.9257106354084161	0.8236795367896287	1.0731867273521334	1.08384688903126	1.1289571437721917	0.729188778103038	0.9584559095617186	0.6471802408738432	1.038278070928209	0.7586211764857155	0.8376288539455751	0.5854291650205594	0.814294123954575	0.7926589600163508	1.0538256979619232	1.1301562780923775	0.9808864682663798	1.0555213731793787	1.0555213731793787	1.0555213731793787	1.0555213731793787	1.0555213731793787	1.0555213731793787	1.0555213731793787	1.0555213731793787	1.0555213731793787
0.7856980963822016	0.7934944365472604	0.7742222699864166	0.7855773486773234	0.8316237381386004	0.9123953009109663	0.7563618774826381	0.6797844215001986	0.8392970456118034	0.6526349754125044	0.8199715485593899	0.8430155248526967	0.7691095642758428	0.7992958421082006	0.8715589814776116	0.7462955118510204	0.7283222894026514	0.9519095215405087	0.9056665395452397	0.9386399489587971	0.8132035271581578	0.8086253181000959	0.8669812828492365	0.7314830955579575	0.8173783449675	0.9063061003820061	0.8049866706858775	0.9263779005043276	0.8310550434519117	0.9040507784615602	1.0486965102946753	0.8186413144475643	0.9463596271172192	0.8823209866947452	1.0165713327093437	0.9626052203710282	0.9774709615748279	0.9276578639184743	1.0688625851553868	1.0592046121766114	1.0799316097270013	0.8574983249976458	0.9658582903457416	0.993795553861355	0.8413332490725446	0.9175644014669497	0.9175644014669497	0.9175644014669497	0.9175644014669497	0.9175644014669497
0.0	0.17214733222336948	0.0	0.0	0.0	0.1148424636362889	0.0	0.0	0.06427109434833815	0.0	0.5708251918875441	0.0	0.0	0.0	0.5406746558749499	0.0	0.003790999417588278	0.6136411907247603	0.06427109434833815	0.0	0.27608002557715117	0.40119565991013156	0.0	0.010909770282507199	0.02951393642677853	0.0	0.0	0.0	0.0	0.0	0.0	0.0	0.0	0.0	0.06427109434833815	0.27671662516296686	0.0	0.0	0.04042370670928573	0.42962319165624935	0.0	0.03015053601259423	0.39804125487282693	0.129178788282492	0.4553461234599075	0.2922624558711997	0.2922624558711997	0.2922624558711997	0.2922624558711997	0.2922624558711997
0.2138275968050849	1.05237610871774	0.6659826044548492	0.33668014882690184	0.6891963192879776	0.6354016809277443	0.7827905336944478	0.6566884318260364	0.597694803231015	0.8863939700880048	0.6418969036701664	0.5970453442838926	0.34796857996760544	0.7831512734229594	1.187960901406853	1.1140074142715846	0.7851413818900681	1.3048312789197707	0.6893229355803481	1.0057916959243902	1.0738887247659128	1.0353911092053876	1.0242725948664226	1.1160874957877194	0.7641369674167288	0.9209260655319682	1.1387019242245129	0.8501017558165619	0.8986176216950461	0.8583702557602907	0.782268959227483	0.6727608923777184	0.8466480032559979	0.802140519968584	0.56209079473545	0.9097465566771159	0.8618303089476269	0.8755519647009675	0.9683760314015204	0.7303848962104035	0.4896866447117181	0.8221158588239836	0.8698200714068745	0.845967965115429	0.845967965115429	0.845967965115429	0.845967965115429	0.845967965115429	0.845967965115429	0.845967965115429
0.8985158004191921	1.000824671806732	1.0156749222438257	0.8957127948128991	1.0371753885696682	0.890464007960511	1.0199345153191672	1.2245630055537995	1.2223149207400361	1.1925388724448946	1.0844125919559506	1.189187022539864	1.1885402518673887	1.0434454592314037	1.3194853669758198	1.413627262292297	1.2667668262227472	1.0793331125120056	1.0805989973975787	1.104094823043253	1.2661552196712016	1.2408130229413987	1.2268174134944247	1.3013282001483262	1.2362180132488951	0.9163528723730869	1.3107244548772725	1.1567172563464696	0.9850038008359965	1.002773779067242	0.8892372573552277	1.320733596528343	1.2684321312122007	1.0456750816281621	1.2005004751843715	0.9962060367067005	1.0298097496282022	1.1143280372734121	1.0925479560690576	1.0882736128217412	1.0904107844453994	1.0904107844453994	1.0904107844453994	1.0904107844453994	1.0904107844453994	1.0904107844453994	1.0904107844453994	1.0904107844453994	1.0904107844453994	1.0904107844453994
0.6994215241046772	0.5337431681709895	0.7581151220550822	0.5264134149377279	0.5618108020309392	0.7478527224947579	0.6304436516220121	0.5433242771955379	0.8870626423358606	0.5779360845302001	0.6141344934806459	0.7713038973902715	0.6524644360957779	0.8806089069208531	0.8573553060688928	0.7395390172373333	0.8118341768226519	0.9192266194354095	0.791494702421536	0.7611812236599688	0.8617312633274473	0.7635585672981005	1.2115188854679602	0.7167179019681041	0.8310497162871086	0.7887597241801246	1.036252584777389	1.1062343990414583	1.1500993475016776	0.7553910268014101	0.7696713725078846	1.2841856412736614	0.9017078391272986	0.9022313328147722	0.8272510875012956	1.1135193312769123	0.7952104164587099	1.5185088472364705	1.2021834326898286	1.0983998392396823	1.2251035235761287	1.1617516814079054	1.1617516814079054	1.1617516814079054	1.1617516814079054	1.1617516814079054	1.1617516814079054	1.1617516814079054	1.1617516814079054	1.1617516814079054
0.5019298652019938	0.4477283473604766	0.6553925203133998	0.45256667237883197	0.42024617569177874	0.428314094364965	0.583528234416409	0.5294233274282527	0.6657084917663892	0.4926927296441333	0.6506712913058443	0.5959165292992512	0.6467080838185828	0.6689720219162615	0.5807155187585369	0.7438178713221488	0.6748518124054012	0.7292891039016061	0.864409726069226	0.6623783701352238	0.6336182326663835	0.7219132139447768	0.9126754570625725	0.757223745477463	0.6898449159424773	0.9155793821195778	0.975609221113733	0.7940304186728452	0.8784010345072633	0.7359415512949978	0.8148435923231621	0.7692921436618769	0.8577135839087751	0.80598844758483	0.8783703211370271	0.840520368855471	1.0846637326415507	0.9297912684683934	0.6836551295809806	0.9883127604658087	0.7425762551045194	0.8382980039436382	0.7171016233870151	0.96413095398317	1.0169911860379224	0.7127590924520083	0.8872399590653731	0.8903496188779074	0.9372323655799938	1.001992841789146
0.37007009590016554	0.025044858922466492	0.0005402040102786458	0.7050140864546416	0.23492197214808846	0.8056837688530845	0.1322955644442854	0.7856783504148911	0.2975318428027426	0.9857804189914007	0.632279901306622	0.651610254733851	0.6608132857210959	0.7645200988880739	0.09745271720073582	0.8913313868803767	0.7312458574454199	1.0318881525635215	0.9588512598316403	0.43843848419726733	0.7482943174242309	0.7633879485129366	1.099846732366966	1.4472614556502468	0.884616104206145	0.6509923474508309	0.8787158564960249	0.6340683301620028	0.8280342022832733	1.611749683862939	1.0190026542041142	0.6457506191853583	1.5146975036528982	0.613455077969854	1.4829762384526815	0.6903798523712613	0.53052002378538	0.9338775540282568	0.6111842877456295	0.7860941135951015	0.6858581406912444	0.6532308723444303	0.2962447583003888	0.4652381970322381	1.3231888347023777	0.8334053712937922	1.3783974732200777	0.6810496267181388	1.763922383099639	0.6653125245199834
0.8002100468383814	0.6993726467829913	1.0701629384490592	0.5669426207821938	1.146993027817653	0.8810142100127785	1.1657957593373443	1.3147513223127212	1.0626135330030444	0.8742955661070061	1.2430244143783726	0.9828377340088387	1.0335929596532727	1.0935989575417369	1.0021230599262012	1.2959370397986856	1.2716888807945863	0.9405303308759239	1.0171284390301853	1.3638172479234962	0.9767592334567141	1.2397933786365491	1.023367508530877	1.1925630516222694	0.913228255223519	1.091968610973158	1.4052212272497513	1.065592102693195	1.2418851123466421	1.0883848747886946	1.1194171199593592	1.062298824455237	1.1578409002610321	1.1165286228523543	1.093581715495071	1.1380490454368157	0.9395412757701515	1.3014025086155399	0.8216056813766409	0.6912068045436981	1.129702213389094	1.037388693733099	1.1568325674861917	1.3047334562274826	1.2038914007003414	0.8816107692900356	1.3253519508467557	1.2029877006519414	1.285609827152202	1.0186746864673195
0.7246246575031642	0.6585102176331117	0.6739265317854142	0.5300930245284283	0.681688700424499	0.6235016806059881	0.6932410260335857	0.7179947440284933	0.6625542228253476	0.6540135344511037	0.7708785454642342	0.6198867290827201	0.725634091190976	0.7916641713852749	0.8415592327093225	0.9993656095140044	0.9271818425111695	0.8898006597461394	0.7632023920745901	0.8466193604749424	0.8513336802065989	0.833836688622094	0.8328735460767344	0.8911187965716084	0.8567069351037759	0.8726651568525109	0.8522922231800801	1.0755606766412102	0.7348079657603466	0.8997703811058879	0.784076086803253	0.8000700955306902	0.9456966152765411	0.8568885071934405	0.6989642425293491	0.8765988742360779	0.7206894052626784	0.7203024402917478	0.648624468529985	0.7988149407603111	0.8340082285059693	0.8276877559881722	0.8974149067245898	0.8168793383074076	0.8118063952619644	0.8724644306725189	0.7827969973264248	0.775739103029858	0.986117650837634	0.8507974857600908
0.8360406326244357	0.5977401615175204	0.7978103863942967	0.8635369282059274	0.989356724279523	1.0992117657577207	0.9012923161041893	0.8352847139947934	0.7703019884451761	0.7893549534949221	0.7813281425163799	1.0543479566579226	0.8296305361061359	0.8743866965277537	0.8937807707392165	0.7602647199612433	0.9544844119201463	0.8564775096933813	0.8726252118601798	1.0350721953435098	1.051898909453657	1.0876333935680125	1.039340714541948	0.8734788170900853	0.8134755516119412	0.9938392415158099	1.3541546945449128	1.3103332181018883	1.3456375829512093	1.4171228130648974	1.364262335153547	1.1917024036964157	1.096462621387556	1.058991982483601	1.2962549073694707	1.5370521965940374	1.221610056323789	1.1325523525483734	1.1623965210204028	0.957020721626563	1.1242318492220862	1.0549783197493459	1.040853609734941	1.302569830255702	1.1450611166177511	0.9938122349185623	1.3033196019561202	1.147272136846497	1.2598961742039083	1.1864029194889214
0.8463533757656314	0.7793004150745202	0.6856994007497268	0.6935650397932352	0.8129050913134271	0.7236490072334721	0.7118630564497049	0.7033235781388507	0.7219150419869189	0.7663597363509554	0.7218556370811556	0.7975187453693001	0.8419098192406821	0.7595668142092205	0.7348229760509607	0.5796030435572874	0.6793922318005741	0.7968186781798828	0.746212944006971	0.6837261210114918	0.7239765736846708	0.7322007152073501	0.8257217540093189	0.7486128822290408	0.8676461555260397	0.7648132508194969	0.6815784172280344	0.7287120387302972	0.7284845547211225	0.6360480081997629	0.6624010900212279	0.7268666254005	0.7640739190534445	0.7289731379054263	0.7196270082468336	0.7655917122850638	0.7122457117387946	0.7794952606843495	0.7023799383442804	0.8102010583762216	0.700936046434708	0.8144765239277031	0.5658835642565927	0.6901800440921478	0.6901800440921478	0.6901800440921478	0.6901800440921478	0.6901800440921478	0.6901800440921478	0.6901800440921478
1.0038591834557955	0.7161972556373112	0.936632710420272	0.8125028328550522	0.9503638514552576	0.5761018916167575	0.8355707884726371	0.5607522800113013	0.4673441391962826	0.829336913100802	0.5641678246351005	0.6967523688679512	0.6967523688679512	0.6967523688679512	0.6967523688679512	0.6967523688679512	0.6967523688679512	0.6967523688679512	0.6967523688679512	0.6967523688679512	0.6967523688679512	0.6967523688679512	0.6967523688679512	0.6967523688679512	0.6967523688679512	0.6967523688679512	0.6967523688679512	0.6967523688679512	0.6967523688679512	0.6967523688679512	0.6967523688679512	0.6967523688679512	0.6967523688679512	0.6967523688679512	0.6967523688679512	0.6967523688679512	0.6967523688679512	0.6967523688679512	0.6967523688679512	0.6967523688679512	0.6967523688679512	0.6967523688679512	0.6967523688679512	0.6967523688679512	0.6967523688679512	0.6967523688679512	0.6967523688679512	0.6967523688679512	0.6967523688679512	0.6967523688679512
0.8685179640720772	1.1753993079992324	1.1654983902660916	0.8153173341949681	1.1813345122141066	0.9662762746671032	1.0738053934406049	1.0738053934406049	1.0738053934406049	1.0738053934406049	1.0738053934406049	1.0738053934406049	1.0738053934406049	1.0738053934406049	1.0738053934406049	1.0738053934406049	1.0738053934406049	1.0738053934406049	1.0738053934406049	1.0738053934406049	1.0738053934406049	1.0738053934406049	1.0738053934406049	1.0738053934406049	1.0738053934406049	1.0738053934406049	1.0738053934406049	1.0738053934406049	1.0738053934406049	1.0738053934406049	1.0738053934406049	1.0738053934406049	1.0738053934406049	1.0738053934406049	1.0738053934406049	1.0738053934406049	1.0738053934406049	1.0738053934406049	1.0738053934406049	1.0738053934406049	1.0738053934406049	1.0738053934406049	1.0738053934406049	1.0738053934406049	1.0738053934406049	1.0738053934406049	1.0738053934406049	1.0738053934406049	1.0738053934406049	1.0738053934406049
0.40274939782604974	0.3865775206835194	0.5891899813121256	0.8748742830180543	0.8261917193670181	0.6468455893406995	0.9628346599096058	0.6336581243694255	0.7341249257362448	1.349930143803718	0.7019074548071982	0.4882278292773137	0.4812475001338762	0.8342645249543738	0.9874972812429046	1.2389741622757409	0.6775422389522977	0.18932428009015215	0.9594814999180248	0.4587541759786044	0.016426391742989044	0.5872584742024434	0.45432767377243827	0.8426568228143569	0.3510111510266547	0.5886746973762803	0.13672174855262467	0.367870890193576	0.2083204123011173	0.016426391742989044	0.6560565413529105	0.2674083432840479	0.25670558202413135	0.008692446758967383	0.003333226723728388	0.7996802326276641	0.40150672967569623	0.40150672967569623	0.40150672967569623	0.40150672967569623	0.40150672967569623	0.40150672967569623	0.40150672967569623	0.40150672967569623	0.40150672967569623	0.40150672967569623	0.40150672967569623	0.40150672967569623	0.40150672967569623	0.40150672967569623
0.62357185304965	0.9995177933283289	1.2323090049344207	0.7335880724958186	0.9303966817262629	1.1693673060497172	1.1662763865787973	0.8479861165986186	0.9303917030492067	0.80221515496666	0.9787587856632073	0.8339857455077746	0.8424819891087575	0.9077230913223595	0.8950467760812115	0.7890006133468709	1.0144275637436888	0.760408745533445	0.8168076516070886	0.8775122494829893	0.887483625416737	0.9333362213960147	1.0188256673754057	0.7784645385052095	1.0398514596794275	0.7769142377149584	0.9968354211437735	0.8868748294293658	0.8868748294293658	0.8868748294293658	0.8868748294293658	0.8868748294293658	0.8868748294293658	0.8868748294293658	0.8868748294293658	0.8868748294293658	0.8868748294293658	0.8868748294293658	0.8868748294293658	0.8868748294293658	0.8868748294293658	0.8868748294293658	0.8868748294293658	0.8868748294293658	0.8868748294293658	0.8868748294293658	0.8868748294293658	0.8868748294293658	0.8868748294293658	0.8868748294293658
1.3503527321505737	0.998443327371262	0.9980275539650694	0.9529337820924697	0.8000592697842305	0.9325408370450246	0.886286653695712	0.942974312225655	0.7237129056253578	0.8477836326495722	0.6841955147478617	0.969654400791366	0.8416814134969052	0.5828185914126661	0.624337805327526	0.6100719542946582	0.9083464479740924	0.7010010260065168	0.865306228324911	0.7118631826142343	0.7885847054695726	0.7885847054695726	0.7885847054695726	0.7885847054695726	0.7885847054695726	0.7885847054695726	0.7885847054695726	0.7885847054695726	0.7885847054695726	0.7885847054695726	0.7885847054695726	0.7885847054695726	0.7885847054695726	0.7885847054695726	0.7885847054695726	0.7885847054695726	0.7885847054695726	0.7885847054695726	0.7885847054695726	0.7885847054695726	0.7885847054695726	0.7885847054695726	0.7885847054695726	0.7885847054695726	0.7885847054695726	0.7885847054695726	0.7885847054695726	0.7885847054695726	0.7885847054695726	0.7885847054695726
0.7859480300402067	0.7433196138293645	0.7169925265885547	0.6563546095314535	0.940269367963371	0.9234848170891718	0.7426412596324631	0.9164823371878046	1.0754375005568073	0.9489701332986927	0.9072134260081323	0.908407728129153	0.9918124514576053	0.9782812827646491	0.96758471422508	1.0526431243988867	1.136334903292826	1.0238197480219067	1.1628070079499186	0.8319806654806094	1.031350266240477	1.2203732741556779	1.0493519271698069	0.8366956206929357	1.0673021546544796	0.9869636551759468	1.2159359184558645	1.018517538365976	0.856507008388326	1.1752585495959749	1.2452335931871528	1.2662462748716723	1.1122628521311362	0.8840007203236819	1.0747065696470226	1.3173323685792147	0.9755190972758166	1.1464257329275156	1.1464257329275156	1.1464257329275156	1.1464257329275156	1.1464257329275156	1.1464257329275156	1.1464257329275156	1.1464257329275156	1.1464257329275156	1.1464257329275156	1.1464257329275156	1.1464257329275156	1.1464257329275156
0.823105169065449	0.9799245690885533	0.9698864852478137	0.9780267894663891	1.031788942123614	1.1602997424334718	0.8937638428430985	1.091912926691263	0.8554684947433647	0.9346235726922947	1.2289881575492372	0.8797755677861562	1.1022996580347226	0.8757252013795614	1.1627641637979507	0.9861670555893391	0.8191332164000242	1.0473239090617836	0.9630645409239224	0.978007973212307	1.1139342604594364	0.928705971973283	1.0521455628651895	1.078537470377279	1.1087624014369981	1.011285693310638	0.9114810608298667	1.0722472965303402	1.1958006476987146	0.9096224205310316	1.2529107856220538	1.0321140637644863	1.1425124246932699	1.1425124246932699	1.1425124246932699	1.1425124246932699	1.1425124246932699	1.1425124246932699	1.1425124246932699	1.1425124246932699	1.1425124246932699	1.1425124246932699	1.1425124246932699	1.1425124246932699	1.1425124246932699	1.1425124246932699	1.1425124246932699	1.1425124246932699	1.1425124246932699	1.1425124246932699
0.38825255494250177	0.49884446396393767	0.6489828144114148	0.45174125687113326	0.9023692709865556	1.0400733208376773	1.380180172297864	1.1473501814635816	1.0179206051254759	0.7356141951733188	1.0675794391852798	1.0678778554967308	0.8964670463774927	0.5017031677607762	0.7201554942378366	1.983489424945794	0.9481798835019967	1.471355254833319	1.181749290076394	1.1247510128839993	0.48131671393749886	0.9587710359049497	1.2356207473459562	1.3151679552387638	0.7974117632699352	0.9761447573791697	1.3206129351836389	0.8042506296845289	1.0696461522877065	0.8301097208337933	1.390119383473001	1.0526222543813144	0.7422786002483364	1.100664764461497	0.9214716823549166	0.9214716823549166	0.9214716823549166	0.9214716823549166	0.9214716823549166	0.9214716823549166	0.9214716823549166	0.9214716823549166	0.9214716823549166	0.9214716823549166	0.9214716823549166	0.9214716823549166	0.9214716823549166	0.9214716823549166	0.9214716823549166	0.9214716823549166
0.8969709005000076	0.8860504677724895	0.9071964971353862	0.8003928278171591	0.8278487253451855	1.009508380449436	0.8218997183011919	1.141050498813876	1.0275835083147558	0.855323694357996	1.1637784194500258	0.9913938637823272	1.0554985323707098	0.9601750009524511	0.8139505741334041	1.0046799567562583	0.6907697486640368	0.8377080095909841	1.0011071093347539	0.9010835248296528	1.2017888463201059	1.3770550005197386	1.289421923419922	1.289421923419922	1.289421923419922	1.289421923419922	1.289421923419922	1.289421923419922	1.289421923419922	1.289421923419922	1.289421923419922	1.289421923419922	1.289421923419922	1.289421923419922	1.289421923419922	1.289421923419922	1.289421923419922	1.289421923419922	1.289421923419922	1.289421923419922	1.289421923419922	1.289421923419922	1.289421923419922	1.289421923419922	1.289421923419922	1.289421923419922	1.289421923419922	1.289421923419922	1.289421923419922	1.289421923419922
0.5194070977944428	0.2953689300435058	0.42301454600057004	0.6705869865029668	0.9098821015273845	0.48664465083541314	0.220056614381808	0.5634828355987712	0.5749627986238606	0.784138898644182	0.32857451399811727	0.900609309929539	0.6816310416044395	0.8243846273369736	0.9793467329796375	1.0555997508948067	1.1967775211693619	0.9087945448146628	1.3848303478185875	1.0663721623447677	0.7511436743445098	1.0688091979717358	1.0682605350983443	1.387523205670764	0.6508214211515322	0.485061433948912	1.113728264465926	0.974023370920514	1.2707213456566724	0.7062355038881308	0.9607627599228422	1.0854879938681463	1.086734481464814	0.6912088988264441	1.0573162406815801	1.07690716565258	1.0333057148557228	1.0529349713794633	1.2150512883305038	1.3285672879216714	0.5185285623717124	0.9235479251466919	0.9235479251466919	0.9235479251466919	0.9235479251466919	0.9235479251466919	0.9235479251466919	0.9235479251466919	0.9235479251466919	0.9235479251466919
0.6451515108626205	0.5215189193439929	0.8963631707683276	0.8278536017875596	0.6942166494406438	0.7175685042110634	0.8610474977482734	0.6273516037054786	0.7956621414023306	0.9755412310217416	0.9248410155671274	0.6584985512255617	0.828494708691335	0.8909805977247138	0.890537691383423	0.9333503354863852	0.8785755521070095	0.5291813198893167	0.6425713358655664	0.7055436650058617	0.7826038275866614	0.514357246317241	1.0127699385137645	0.7869619344715256	0.9205717467132022	0.8537668405923639	0.8537668405923639	0.8537668405923639	0.8537668405923639	0.8537668405923639	0.8537668405923639	0.8537668405923639	0.8537668405923639	0.8537668405923639	0.8537668405923639	0.8537668405923639	0.8537668405923639	0.8537668405923639	0.8537668405923639	0.8537668405923639	0.8537668405923639	0.8537668405923639	0.8537668405923639	0.8537668405923639	0.8537668405923639	0.8537668405923639	0.8537668405923639	0.8537668405923639	0.8537668405923639	0.8537668405923639
1.3078060537735274	1.022691510108591	1.572711622745457	1.1797141613362192	1.1779921218537939	1.2729181786467212	1.1840889919650883	1.3817810378769642	1.4258511648254497	1.6097976206735105	1.1580576478615747	1.4044239631288427	1.41331190256069	1.5896537322948472	1.197469910659885	1.6888167331829709	0.8194558018654126	1.3590383486644573	1.8235545235183415	1.278850259232363	1.8222721833703532	0.5806458875579869	1.389828946195858	1.2156366805063052	0.9835339728086858	1.7292932474539096	1.5264979842003887	1.2086640341684984	1.7135575332629411	1.3938280033853103	1.5536927683241257	1.5536927683241257	1.5536927683241257	1.5536927683241257	1.5536927683241257	1.5536927683241257	1.5536927683241257	1.5536927683241257	1.5536927683241257	1.5536927683241257	1.5536927683241257	1.5536927683241257	1.5536927683241257	1.5536927683241257	1.5536927683241257	1.5536927683241257	1.5536927683241257	1.5536927683241257	1.5536927683241257	1.5536927683241257
0.7462411518939355	0.9344940160227604	0.9191588557355863	1.1837782273776618	0.7148220565637223	1.0067522544605654	0.9273462038479909	0.8229805835299685	0.886410811733842	0.8353336138256832	0.8991931855067291	0.9988987749810675	0.8908878451042084	1.0221931918168283	1.0106182260230792	1.1240734667042425	1.0516436009222057	0.8680329964139236	0.9598382986680647	0.9598382986680647	0.9598382986680647	0.9598382986680647	0.9598382986680647	0.9598382986680647	0.9598382986680647	0.9598382986680647	0.9598382986680647	0.9598382986680647	0.9598382986680647	0.9598382986680647	0.9598382986680647	0.9598382986680647	0.9598382986680647	0.9598382986680647	0.9598382986680647	0.9598382986680647	0.9598382986680647	0.9598382986680647	0.9598382986680647	0.9598382986680647	0.9598382986680647	0.9598382986680647	0.9598382986680647	0.9598382986680647	0.9598382986680647	0.9598382986680647	0.9598382986680647	0.9598382986680647	0.9598382986680647	0.9598382986680647
0.8794591613817726	0.8461802723786597	0.9074255710172332	0.8917589847087098	1.0006037843521292	1.2722714753367328	1.128786764796731	1.094904689020857	0.8497005229090737	0.5799425919644166	0.7075444910489717	0.8053450540144474	1.0155433797925393	0.9204297553932465	1.042391354215881	0.8467701485144041	0.937630661244208	0.6513288751224996	0.9133118821539883	0.9493358035315711	1.0224355281989337	0.7205888692644052	1.268793158675528	0.8404422968783976	1.0921646540848144	1.0913110821961212	0.986809086383751	0.9536430060923964	0.7928077902312649	0.8732253981618306	0.8732253981618306	0.8732253981618306	0.8732253981618306	0.8732253981618306	0.8732253981618306	0.8732253981618306	0.8732253981618306	0.8732253981618306	0.8732253981618306	0.8732253981618306	0.8732253981618306	0.8732253981618306	0.8732253981618306	0.8732253981618306	0.8732253981618306	0.8732253981618306	0.8732253981618306	0.8732253981618306	0.8732253981618306	0.8732253981618306
0.7929800444212489	1.149602581419049	0.9165014089041115	1.1730546924024254	0.9728802127372007	1.0283651866136838	1.0241764316493076	0.9541725962194758	1.2253634809438845	0.8377053168816277	0.7576328183271306	0.6925481596028684	0.7735984149232886	1.056825979849246	1.068863726239475	0.7701901492571824	1.1239647420654724	1.0363265134838462	1.0068218617896678	1.2474697807738233	1.097310154448254	1.1923493357851391	1.1448297451166967	1.1448297451166967	1.1448297451166967	1.1448297451166967	1.1448297451166967	1.1448297451166967	1.1448297451166967	1.1448297451166967	1.1448297451166967	1.1448297451166967	1.1448297451166967	1.1448297451166967	1.1448297451166967	1.1448297451166967	1.1448297451166967	1.1448297451166967	1.1448297451166967	1.1448297451166967	1.1448297451166967	1.1448297451166967	1.1448297451166967	1.1448297451166967	1.1448297451166967	1.1448297451166967	1.1448297451166967	1.1448297451166967	1.1448297451166967	1.1448297451166967
0.9403719609426263	1.0278147910167545	1.027873395257447	0.9932101258982119	0.9998950695766559	0.8924654776610794	0.9659914443081887	0.7939222156398147	0.7949587344023352	1.0042805797909218	1.0524097812524602	0.8740473037004702	0.9942684872421058	0.7502312458122099	1.0294394655466583	1.0135854991661	1.1302848837406314	0.8457959151225275	0.6428173342803193	0.6146669298740044	0.795140692110348	0.8011029939316914	0.7533559328779407	0.8430838200438765	0.8466623704953631	0.7691837191853603	0.8079230448403617	0.8079230448403617	0.8079230448403617	0.8079230448403617	0.8079230448403617	0.8079230448403617	0.8079230448403617	0.8079230448403617	0.8079230448403617	0.8079230448403617	0.8079230448403617	0.8079230448403617	0.8079230448403617	0.8079230448403617	0.8079230448403617	0.8079230448403617	0.8079230448403617	0.8079230448403617	0.8079230448403617	0.8079230448403617	0.8079230448403617	0.8079230448403617	0.8079230448403617	0.8079230448403617
1.1108574046558728	0.9345841216141643	0.8607626895590281	1.1815548981704143	0.968118291015277	0.9728437562498525	0.9739573381519895	0.8492954520459501	1.0136633193141047	1.0385226644812786	0.9655221961622654	1.1541140611392664	1.0920636183048773	0.9592902955736367	1.1961294536866605	0.8739394687052101	1.0100836393185912	1.1117546713667996	1.1037609750486603	1.225558539256185	1.1905370321738304	0.8198030520716854	1.1769540864623595	0.8789869518075305	1.027970519134945	1.027970519134945	1.027970519134945	1.027970519134945	1.027970519134945	1.027970519134945	1.027970519134945	1.027970519134945	1.027970519134945	1.027970519134945	1.027970519134945	1.027970519134945	1.027970519134945	1.027970519134945	1.027970519134945	1.027970519134945	1.027970519134945	1.027970519134945	1.027970519134945	1.027970519134945	1.027970519134945	1.027970519134945	1.027970519134945	1.027970519134945	1.027970519134945	1.027970519134945
1.0019423900179567	1.0273731988593195	1.1812111392646953	0.9985265821121565	0.9422541790323241	1.011941836738161	0.87736482647175	1.0832990226549084	1.127768872338801	0.9437948195516502	1.0551553586103486	0.7826978212232404	1.0488416019411044	1.0175245110706173	1.2505729771509506	1.0206205645148878	0.7091368803613859	0.779637061321796	0.9273326851550827	0.9840229287693636	1.0577604677834769	1.1440347081776887	0.8439526116320003	0.9005457547583519	0.8722491831951761	0.8722491831951761	0.8722491831951761	0.8722491831951761	0.8722491831951761	0.8722491831951761	0.8722491831951761	0.8722491831951761	0.8722491831951761	0.8722491831951761	0.8722491831951761	0.8722491831951761	0.8722491831951761	0.8722491831951761	0.8722491831951761	0.8722491831951761	0.8722491831951761	0.8722491831951761	0.8722491831951761	0.8722491831951761	0.8722491831951761	0.8722491831951761	0.8722491831951761	0.8722491831951761	0.8722491831951761	0.8722491831951761
0.39005458113184704	0.5186320044580524	0.4865526897962628	0.501972612226364	0.8030391844992512	0.8221240643040048	0.8438982984587144	0.7633409335274159	1.1930620040150683	0.9376861654677515	0.7481698682759036	0.8408683336803006	0.8115364890468402	0.9328975873109381	0.9174395999947748	0.778300966882262	0.8247276576878562	1.028172990816917	1.0044007332418454	0.7408520406439887	0.7627587558084749	1.0124158205036695	0.9075314263929398	0.9599736234483046	0.9599736234483046	0.9599736234483046	0.9599736234483046	0.9599736234483046	0.9599736234483046	0.9599736234483046	0.9599736234483046	0.9599736234483046	0.9599736234483046	0.9599736234483046	0.9599736234483046	0.9599736234483046	0.9599736234483046	0.9599736234483046	0.9599736234483046	0.9599736234483046	0.9599736234483046	0.9599736234483046	0.9599736234483046	0.9599736234483046	0.9599736234483046	0.9599736234483046	0.9599736234483046	0.9599736234483046	0.9599736234483046	0.9599736234483046
0.672844688756425	0.7128508426487484	0.9891995323649764	0.7213183801399614	0.7905481807842826	0.893192609755395	0.8241440804877856	1.1678054833181821	1.208023539806429	0.9625370939243852	0.9657547552368518	1.0562584552094818	0.9748793503070093	1.1392031448344768	1.0765880201569888	0.8773142977252179	0.9185231697977403	0.5997999895211948	0.7579214313648444	0.8375830933201387	0.8682946513093059	0.8743558993945436	0.9075294031254884	1.1355607098877794	1.0215450565066337	1.0215450565066337	1.0215450565066337	1.0215450565066337	1.0215450565066337	1.0215450565066337	1.0215450565066337	1.0215450565066337	1.0215450565066337	1.0215450565066337	1.0215450565066337	1.0215450565066337	1.0215450565066337	1.0215450565066337	1.0215450565066337	1.0215450565066337	1.0215450565066337	1.0215450565066337	1.0215450565066337	1.0215450565066337	1.0215450565066337	1.0215450565066337	1.0215450565066337	1.0215450565066337	1.0215450565066337	1.0215450565066337
0.715187036775866	0.4677678879736944	0.5033753566917444	0.6473957334800491	0.45685770887356375	0.5571364282055933	0.490380274765827	0.4911938187932276	0.5876638155782606	0.5694291109560901	0.4771364252552959	0.374487530121522	0.3892056646928926	0.5439776464160759	0.4620667712745498	0.6161775070042712	0.4377447673339795	0.4275469655368829	0.5832035984127824	0.6478834207243598	0.5015518797543219	0.5183108237975088	0.6002228619466182	0.5400844050710714	0.6296989680075729	0.2803800818136814	0.5093816144311261	0.5491842095516101	0.5989401324901321	0.42239808258135203	0.5106691075357421	0.5106691075357421	0.5106691075357421	0.5106691075357421	0.5106691075357421	0.5106691075357421	0.5106691075357421	0.5106691075357421	0.5106691075357421	0.5106691075357421	0.5106691075357421	0.5106691075357421	0.5106691075357421	0.5106691075357421	0.5106691075357421	0.5106691075357421	0.5106691075357421	0.5106691075357421	0.5106691075357421	0.5106691075357421
0.5236987085104916	0.6479415442039452	0.5587049999147445	0.5787808319025111	0.6511438957676218	0.7095889501785295	0.6198700030262968	0.6004585340672874	0.6164328138639561	0.6963996060359993	0.511181498317286	0.6305261480370636	0.5953495847531582	0.5935211386526783	0.6117065779121654	0.5952303703924815	0.5472126690957669	0.5059843243532611	0.5058488322745539	0.5269824855717017	0.5462899761883535	0.5724576106128039	0.6510967373496869	0.6397057313590992	0.5474129512502112	0.5043369022742328	0.6820497210088358	0.5392119561009594	0.5132439408802777	0.6781388147891266	0.498032854179534	0.5880858344843304	0.5880858344843304	0.5880858344843304	0.5880858344843304	0.5880858344843304	0.5880858344843304	0.5880858344843304	0.5880858344843304	0.5880858344843304	0.5880858344843304	0.5880858344843304	0.5880858344843304	0.5880858344843304	0.5880858344843304	0.5880858344843304	0.5880858344843304	0.5880858344843304	0.5880858344843304	0.5880858344843304
0.7926949324641713	0.7695381041973721	0.7395397323735172	0.6262328042744199	0.5885414700197311	0.8781009957977336	0.7597614854297601	0.4969868129051445	0.8201813492040422	0.581691972341772	0.8933061921889724	0.5034172323961326	0.6672677278099498	0.7218523642389953	0.6316367670596648	0.8035183817338297	0.7290042808609163	0.571425785669147	0.6500691442361265	0.7147892941674336	0.8745654544076844	0.8277482178266935	0.7217722916057288	0.6334601225110665	0.811909303357172	0.6426712707622904	0.6090289851735264	0.8775694529537974	0.6693013176698184	0.8605480914342528	0.7649247045520355	0.7649247045520355	0.7649247045520355	0.7649247045520355	0.7649247045520355	0.7649247045520355	0.7649247045520355	0.7649247045520355	0.7649247045520355	0.7649247045520355	0.7649247045520355	0.7649247045520355	0.7649247045520355	0.7649247045520355	0.7649247045520355	0.7649247045520355	0.7649247045520355	0.7649247045520355	0.7649247045520355	0.7649247045520355
0.4021703277426731	0.4254001056867737	0.5260603131055843	0.5592891332601199	0.6325440903654979	0.5271068332463815	0.6427494118818187	0.5564306612479737	0.48681161164438813	0.4299231627323638	0.4771769947511484	0.7701140150150306	0.5479441744153365	0.5347150288898957	0.7459447008911857	0.6307581280536326	0.7801963233921285	0.7643839294048929	0.7294003249804828	0.7589225348193547	0.7441614298999187	0.7441614298999187	0.7441614298999187	0.7441614298999187	0.7441614298999187	0.7441614298999187	0.7441614298999187	0.7441614298999187	0.7441614298999187	0.7441614298999187	0.7441614298999187	0.7441614298999187	0.7441614298999187	0.7441614298999187	0.7441614298999187	0.7441614298999187	0.7441614298999187	0.7441614298999187	0.7441614298999187	0.7441614298999187	0.7441614298999187	0.7441614298999187	0.7441614298999187	0.7441614298999187	0.7441614298999187	0.7441614298999187	0.7441614298999187	0.7441614298999187	0.7441614298999187	0.7441614298999187
0.6906401913926938	0.638706312278112	0.6942860155940069	0.6466673208602378	0.7757594207218914	0.6605741259397668	0.655393534618885	0.7694032042902129	0.5552142902529356	0.6568825804946374	0.6791058567515073	0.8161690152620714	0.9557798400570587	0.9486743353687987	0.850889344329799	0.8463222736153057	0.9981656821927163	1.1328619121848018	1.0052997867505062	0.9594182609540467	1.0367374695048401	1.002271677583805	0.9317916165843194	1.0299374634926475	0.9257297480184099	1.1087050706053265	0.8523554545417348	0.9805302625735307	0.9805302625735307	0.9805302625735307	0.9805302625735307	0.9805302625735307	0.9805302625735307	0.9805302625735307	0.9805302625735307	0.9805302625735307	0.9805302625735307	0.9805302625735307	0.9805302625735307	0.9805302625735307	0.9805302625735307	0.9805302625735307	0.9805302625735307	0.9805302625735307	0.9805302625735307	0.9805302625735307	0.9805302625735307	0.9805302625735307	0.9805302625735307	0.9805302625735307
0.3243317050957431	0.455034017924992	0.44258607243540965	0.3832700285340316	0.3142175835886495	0.29129068087406373	0.3975405459473603	0.4256928054914145	0.4056286298355742	0.40248803580388787	0.33087250848316696	0.25372147618434504	0.3849482463567167	0.432440985974561	0.37544280921370193	0.4516167322836843	0.5071130066738014	0.34143311450871544	0.3240479996802932	0.3923831269974106	0.2850555254371787	0.48990223500728647	0.5211439884018044	0.37106588168999943	0.4383141463368575	0.45540624472643326	0.37866743471377795	0.35096769063518696	0.4288300069448389	0.6317692037986137	0.3188405570883841	0.4662296936742856	0.39253512538133484	0.39253512538133484	0.39253512538133484	0.39253512538133484	0.39253512538133484	0.39253512538133484	0.39253512538133484	0.39253512538133484	0.39253512538133484	0.39253512538133484	0.39253512538133484	0.39253512538133484	0.39253512538133484	0.39253512538133484	0.39253512538133484	0.39253512538133484	0.39253512538133484	0.39253512538133484
0.5431346993458125	0.17009802035543803	0.0	0.5579270674306638	0.08236818682185307	0.6139030567661758	0.6908550380408991	0.9827751302989742	0.6925155362443607	0.49048198174216584	0.17831368745040066	0.6762515445246707	0.11025000464596077	0.4987023909457517	0.014878876959674789	0.25679063395271323	0.25679063395271323	0.25679063395271323	0.25679063395271323	0.25679063395271323	0.25679063395271323	0.25679063395271323	0.25679063395271323	0.25679063395271323	0.25679063395271323	0.25679063395271323	0.25679063395271323	0.25679063395271323	0.25679063395271323	0.25679063395271323	0.25679063395271323	0.25679063395271323	0.25679063395271323	0.25679063395271323	0.25679063395271323	0.25679063395271323	0.25679063395271323	0.25679063395271323	0.25679063395271323	0.25679063395271323	0.25679063395271323	0.25679063395271323	0.25679063395271323	0.25679063395271323	0.25679063395271323	0.25679063395271323	0.25679063395271323	0.25679063395271323	0.25679063395271323	0.25679063395271323
0.46661235258120926	0.5089276288058989	0.8062954828763935	0.5391122039548194	0.5346333405154404	0.6285264314334561	0.4457817059050739	0.47483468035678617	0.5464211408804291	0.5409692556234476	0.5999850434576444	0.4617439707683753	0.5966953613078094	0.44002114401780335	0.5119993265342341	0.4567299164966888	0.5696554812286346	0.4619654393822354	0.44265934821092934	0.5151164118519181	0.4730480657902682	0.5811658082913066	0.5692384147448613	0.4282151921790322	0.4987268034619468	0.4987268034619468	0.4987268034619468	0.4987268034619468	0.4987268034619468	0.4987268034619468	0.4987268034619468	0.4987268034619468	0.4987268034619468	0.4987268034619468	0.4987268034619468	0.4987268034619468	0.4987268034619468	0.4987268034619468	0.4987268034619468	0.4987268034619468	0.4987268034619468	0.4987268034619468	0.4987268034619468	0.4987268034619468	0.4987268034619468	0.4987268034619468	0.4987268034619468	0.4987268034619468	0.4987268034619468	0.4987268034619468
0.48885684474359875	0.4985949674327856	0.691822803787654	0.8403823228601629	0.47930697451156407	0.7052524859910786	0.6162373228355198	0.49895399696004694	0.5349356620331245	0.868136473637352	0.42195151580751805	0.8783797675818159	0.4202764782364783	0.6975213856092588	0.49213025855286435	0.5864054632756097	0.7935270916967054	0.7131422036521807	0.8841086877682554	0.49532366353899154	0.7190737243216725	0.771992685232202	0.5047345412982064	0.37430520569062903	0.43951987349441773	0.43951987349441773	0.43951987349441773	0.43951987349441773	0.43951987349441773	0.43951987349441773	0.43951987349441773	0.43951987349441773	0.43951987349441773	0.43951987349441773	0.43951987349441773	0.43951987349441773	0.43951987349441773	0.43951987349441773	0.43951987349441773	0.43951987349441773	0.43951987349441773	0.43951987349441773	0.43951987349441773	0.43951987349441773	0.43951987349441773	0.43951987349441773	0.43951987349441773	0.43951987349441773	0.43951987349441773	0.43951987349441773
0.8989036074470309	0.9090497266400465	0.7276779961296195	0.7612959180141878	0.7151027655263904	0.6832780589689721	0.6409698595475587	0.8691324170296355	0.7166661709540172	0.931750333850225	0.6634112993582655	0.9653725710656689	0.6822272136934845	0.883480931548908	0.726766878065799	0.7522273693045785	0.8711425452031789	0.7784174589538001	0.8000016426051447	0.5931194216810645	0.8092076616106888	0.7327103691223866	0.6805266213844565	0.8347015207523264	0.7316603626214173	0.47454703792219544	0.729408853028946	0.8843543752479427	1.1508304283475363	0.8953269260863028	1.0230786772169196	1.0230786772169196	1.0230786772169196	1.0230786772169196	1.0230786772169196	1.0230786772169196	1.0230786772169196	1.0230786772169196	1.0230786772169196	1.0230786772169196	1.0230786772169196	1.0230786772169196	1.0230786772169196	1.0230786772169196	1.0230786772169196	1.0230786772169196	1.0230786772169196	1.0230786772169196	1.0230786772169196	1.0230786772169196
0.5906650211045423	0.3528180490703942	0.49006672202297197	0.4065320727337997	0.2958193181743221	0.45608885842361196	0.4974465381180013	0.4653181274099227	0.41416542907703874	0.4565514834245952	0.6515521435152748	0.446216908525908	0.6524093708763392	0.5493131397011236	0.5493131397011236	0.5493131397011236	0.5493131397011236	0.5493131397011236	0.5493131397011236	0.5493131397011236	0.5493131397011236	0.5493131397011236	0.5493131397011236	0.5493131397011236	0.5493131397011236	0.5493131397011236	0.5493131397011236	0.5493131397011236	0.5493131397011236	0.5493131397011236	0.5493131397011236	0.5493131397011236	0.5493131397011236	0.5493131397011236	0.5493131397011236	0.5493131397011236	0.5493131397011236	0.5493131397011236	0.5493131397011236	0.5493131397011236	0.5493131397011236	0.5493131397011236	0.5493131397011236	0.5493131397011236	0.5493131397011236	0.5493131397011236	0.5493131397011236	0.5493131397011236	0.5493131397011236	0.5493131397011236
1.037907068288372	0.9743530329571892	0.8382779159294196	1.0099185595481084	0.9430461507743645	0.7326508304699615	0.8596352960058449	1.0988735079654037	0.5869715932679048	0.8330146150421139	0.983897618262498	0.776326546672688	1.0224246568862967	0.7534116472507706	0.7864659273093985	1.0100326765493788	0.9261018930767857	1.0317486931037683	0.9559549405605171	0.6930679128894593	0.8930111831909308	1.2151626916075613	0.7301912426934497	0.9111055332306558	0.7715645343858032	0.8413350338082295	0.8413350338082295	0.8413350338082295	0.8413350338082295	0.8413350338082295	0.8413350338082295	0.8413350338082295	0.8413350338082295	0.8413350338082295	0.8413350338082295	0.8413350338082295	0.8413350338082295	0.8413350338082295	0.8413350338082295	0.8413350338082295	0.8413350338082295	0.8413350338082295	0.8413350338082295	0.8413350338082295	0.8413350338082295	0.8413350338082295	0.8413350338082295	0.8413350338082295	0.8413350338082295	0.8413350338082295
0.43722119838607254	0.5346651768957352	0.2621279063948311	0.3011892328937287	0.3716838677160694	0.5527008111371037	0.42139790117038295	0.5717002379216716	0.43838961388263126	0.484770621149806	0.564222574528467	0.6564757533613903	0.45533847766033914	0.557209546255331	0.47362654218856776	0.49680826444387816	0.49079710407285704	0.4634912197642313	0.624432613824849	0.44367832573756016	0.6204900466644367	0.4943184720431519	0.41068807358199244	0.7667517308112543	0.4381549961303333	0.6434836796099174	0.5408193378701254	0.5408193378701254	0.5408193378701254	0.5408193378701254	0.5408193378701254	0.5408193378701254	0.5408193378701254	0.5408193378701254	0.5408193378701254	0.5408193378701254	0.5408193378701254	0.5408193378701254	0.5408193378701254	0.5408193378701254	0.5408193378701254	0.5408193378701254	0.5408193378701254	0.5408193378701254	0.5408193378701254	0.5408193378701254	0.5408193378701254	0.5408193378701254	0.5408193378701254	0.5408193378701254
0.3423104305019932	0.2830970571014089	0.2837546067921641	0.30424890331337257	0.12035722833598778	0.18755784107430196	0.3422175615674441	0.5614006409504781	0.13217100364147966	0.2782207364096007	0.18414673438536017	0.4733120473733869	0.2918224833413627	0.42272766361414743	0.1062155174757609	0.2876726121555258	0.20511006032473836	0.3028148005319384	0.04783378188365382	0.14898944529467895	0.09793896868958774	0.024447514073327528	0.15511054562241594	0.1258453279797053	0.2171232324130911	0.27673595738163453	0.2469295948973628	0.2469295948973628	0.2469295948973628	0.2469295948973628	0.2469295948973628	0.2469295948973628	0.2469295948973628	0.2469295948973628	0.2469295948973628	0.2469295948973628	0.2469295948973628	0.2469295948973628	0.2469295948973628	0.2469295948973628	0.2469295948973628	0.2469295948973628	0.2469295948973628	0.2469295948973628	0.2469295948973628	0.2469295948973628	0.2469295948973628	0.2469295948973628	0.2469295948973628	0.2469295948973628
0.5381485001696309	0.5148183946810583	0.7672686170777427	0.7061416321871694	0.5003815778112815	0.6965871128771647	0.7166164211590642	0.5057023626276307	0.6367981839638076	0.5875212430627579	0.5752446931948985	0.6505702266036196	0.49493154632764924	0.5521501384922152	0.6749943511871658	0.7819658381919004	0.5269892189628597	0.6547439029565875	0.6028795841893176	0.7385083483199626	0.6062970410177078	0.621827195134549	0.763546134097184	0.6417683643568153	0.5978625083409548	0.5058864206218575	0.5518744644814061	0.5518744644814061	0.5518744644814061	0.5518744644814061	0.5518744644814061	0.5518744644814061	0.5518744644814061	0.5518744644814061	0.5518744644814061	0.5518744644814061	0.5518744644814061	0.5518744644814061	0.5518744644814061	0.5518744644814061	0.5518744644814061	0.5518744644814061	0.5518744644814061	0.5518744644814061	0.5518744644814061	0.5518744644814061	0.5518744644814061	0.5518744644814061	0.5518744644814061	0.5518744644814061
0.32260773489100314	0.41072737619786326	0.37077230572025527	0.43890293479564846	0.38475225459722123	0.3982708298367269	0.5506437612425332	0.5150699594503143	0.5139000301421544	0.37587869556314746	0.46905114701412765	0.4275095678812144	0.4895137566097369	0.3734557676253945	0.36416333256976796	0.2675409034772639	0.48729249263672536	0.4292468364547822	0.527589545975621	0.2455622893592319	0.32290409630815825	0.4565156171068348	0.5781220527227957	0.28124024612747806	0.32768742775731147	0.3044638369423948	0.3044638369423948	0.3044638369423948	0.3044638369423948	0.3044638369423948	0.3044638369423948	0.3044638369423948	0.3044638369423948	0.3044638369423948	0.3044638369423948	0.3044638369423948	0.3044638369423948	0.3044638369423948	0.3044638369423948	0.3044638369423948	0.3044638369423948	0.3044638369423948	0.3044638369423948	0.3044638369423948	0.3044638369423948	0.3044638369423948	0.3044638369423948	0.3044638369423948	0.3044638369423948	0.3044638369423948
0.9340048001262655	0.8234015943659126	0.8365854360417557	1.0561324857557526	1.1042550219323068	1.2648041785761155	1.3971331248160168	1.417031679897665	0.9708396620000926	0.8552892609796691	1.3891277399939859	0.8125647384019797	1.1211775688192724	0.9798147596328793	0.9522834615119271	1.042712276540718	1.0084481110057744	0.8326394220693307	0.8227855071516077	0.7896966679708799	0.9766532135129848	1.2335199726478938	0.8649605570002276	0.9374773679399417	0.7406612234138016	0.8390692956768717	0.8390692956768717	0.8390692956768717	0.8390692956768717	0.8390692956768717	0.8390692956768717	0.8390692956768717	0.8390692956768717	0.8390692956768717	0.8390692956768717	0.8390692956768717	0.8390692956768717	0.8390692956768717	0.8390692956768717	0.8390692956768717	0.8390692956768717	0.8390692956768717	0.8390692956768717	0.8390692956768717	0.8390692956768717	0.8390692956768717	0.8390692956768717	0.8390692956768717	0.8390692956768717	0.8390692956768717
0.47708373589496317	0.5559767497804708	0.5824594911904645	0.5021921306685826	0.6181040725353885	0.7310747514645208	0.6297026316069153	0.5999932420709025	0.5525375994854097	0.7609465290988663	0.48911010950021916	0.5181729075011258	0.5545451562242109	0.5746686764074884	0.47771990870325326	0.46381265305993014	0.4392278203861364	0.5889276474536204	0.4050246145787447	0.531801223940051	0.5934396971652339	0.41864573543983313	0.5736679053695596	0.6412083572834759	0.5056774954387749	0.5734429263611255	0.5734429263611255	0.5734429263611255	0.5734429263611255	0.5734429263611255	0.5734429263611255	0.5734429263611255	0.5734429263611255	0.5734429263611255	0.5734429263611255	0.5734429263611255	0.5734429263611255	0.5734429263611255	0.5734429263611255	0.5734429263611255	0.5734429263611255	0.5734429263611255	0.5734429263611255	0.5734429263611255	0.5734429263611255	0.5734429263611255	0.5734429263611255	0.5734429263611255	0.5734429263611255	0.5734429263611255
1.006262973126435	1.013122532616383	1.1579899847707158	1.0510985242897004	0.9483425485303127	0.8860006929559275	1.251785968349159	1.049435994154477	1.0470659141591552	1.1318759167496912	0.8610913056508026	0.9220214168422965	0.8038745374141559	0.9705379470295502	1.0379379887049711	0.8733147031721893	0.9553612332148501	1.0188718913859467	0.8883661519425881	0.7151136084754594	0.8017398802090238	0.8017398802090238	0.8017398802090238	0.8017398802090238	0.8017398802090238	0.8017398802090238	0.8017398802090238	0.8017398802090238	0.8017398802090238	0.8017398802090238	0.8017398802090238	0.8017398802090238	0.8017398802090238	0.8017398802090238	0.8017398802090238	0.8017398802090238	0.8017398802090238	0.8017398802090238	0.8017398802090238	0.8017398802090238	0.8017398802090238	0.8017398802090238	0.8017398802090238	0.8017398802090238	0.8017398802090238	0.8017398802090238	0.8017398802090238	0.8017398802090238	0.8017398802090238	0.8017398802090238
0.62733560440481	0.7506403657900389	0.6621578348315779	0.6765695826446861	0.7219669584397587	0.6704066646743045	0.7204896510169777	0.5316672594848854	0.6557524379358214	0.7045605772858814	0.7256736542033992	0.7217967634072001	0.6863023169191578	0.6200766535664578	0.6996757183270444	0.5778843580987706	0.732746302713569	0.6586577853007386	0.6182750450038303	0.7498363952378786	0.6840557201208545	0.6840557201208545	0.6840557201208545	0.6840557201208545	0.6840557201208545	0.6840557201208545	0.6840557201208545	0.6840557201208545	0.6840557201208545	0.6840557201208545	0.6840557201208545	0.6840557201208545	0.6840557201208545	0.6840557201208545	0.6840557201208545	0.6840557201208545	0.6840557201208545	0.6840557201208545	0.6840557201208545	0.6840557201208545	0.6840557201208545	0.6840557201208545	0.6840557201208545	0.6840557201208545	0.6840557201208545	0.6840557201208545	0.6840557201208545	0.6840557201208545	0.6840557201208545	0.6840557201208545
0.9425324957356755	0.7473198703981028	0.5638633387751258	0.6209715120712269	0.7414227824861548	0.7786133559120497	0.946256467128044	0.8857213649355623	1.098644500093987	1.080709520794341	0.8727514917299866	0.6253885610053342	0.8336211708901704	0.6428591811083642	0.7790221055460099	0.9587901987699804	0.6811032618068442	1.0960812371160695	1.1516521248080427	1.1811027456224554	0.8358161862149451	0.9740380741584748	0.8946687569263532	0.6920001777249841	0.9198384596938662	0.8224846765159325	0.8037529257877075	0.81311880115182	0.81311880115182	0.81311880115182	0.81311880115182	0.81311880115182	0.81311880115182	0.81311880115182	0.81311880115182	0.81311880115182	0.81311880115182	0.81311880115182	0.81311880115182	0.81311880115182	0.81311880115182	0.81311880115182	0.81311880115182	0.81311880115182	0.81311880115182	0.81311880115182	0.81311880115182	0.81311880115182	0.81311880115182	0.81311880115182
1.336738359295328	0.735870374138123	0.7924762390373865	1.0309737414429863	1.2049158329370688	1.2828996951041725	1.031639924625032	1.0430940944256324	1.1348066814909439	1.334085879649909	1.1679871822042902	1.0722858707960874	1.0783260976204943	1.1681111962958082	0.9903080509326379	0.9616438140803744	1.131252375962219	1.1217079585549048	1.1224762955642567	1.2597691008135337	0.9226425132045986	1.0300631628679369	0.9409933876603512	0.992518879109512	0.9667561333849316	0.9667561333849316	0.9667561333849316	0.9667561333849316	0.9667561333849316	0.9667561333849316	0.9667561333849316	0.9667561333849316	0.9667561333849316	0.9667561333849316	0.9667561333849316	0.9667561333849316	0.9667561333849316	0.9667561333849316	0.9667561333849316	0.9667561333849316	0.9667561333849316	0.9667561333849316	0.9667561333849316	0.9667561333849316	0.9667561333849316	0.9667561333849316	0.9667561333849316	0.9667561333849316	0.9667561333849316	0.9667561333849316
0.9753660322439744	0.7870051226376127	0.8576892022920004	1.0256999281188344	1.2399154916172725	1.1036035515045068	0.8534468600227222	1.041832217993394	1.1601461637687387	1.112066988949586	0.8459247540136027	0.9468977738539093	0.9320641612836641	0.883548412091732	0.9511426359471535	1.0682510916443444	1.0839437185138032	1.0024751431758	0.9831843105714853	1.0506702683822657	0.6650004789911635	0.8738008442625046	0.9366238040926022	0.8144721023081836	1.1662836932582246	1.5368014971988042	1.3515425952285143	1.3515425952285143	1.3515425952285143	1.3515425952285143	1.3515425952285143	1.3515425952285143	1.3515425952285143	1.3515425952285143	1.3515425952285143	1.3515425952285143	1.3515425952285143	1.3515425952285143	1.3515425952285143	1.3515425952285143	1.3515425952285143	1.3515425952285143	1.3515425952285143	1.3515425952285143	1.3515425952285143	1.3515425952285143	1.3515425952285143	1.3515425952285143	1.3515425952285143	1.3515425952285143
0.7102136073462696	0.5369325178241379	0.5120585039187808	0.5817931357603319	0.6238400887678928	0.7206303541352521	0.889066845085845	0.5763271640553553	0.9290521498767347	1.0188764063047362	0.6892899591834053	1.3971762144100075	0.9269188811510513	0.7644945101670572	0.953197159343272	0.8961478421208379	0.7941390203665135	0.6006259608102053	0.5927399017914994	0.8136950781157821	0.515324917187849	0.514184762763346	0.41851543214603587	0.4663500974546909	0.4663500974546909	0.4663500974546909	0.4663500974546909	0.4663500974546909	0.4663500974546909	0.4663500974546909	0.4663500974546909	0.4663500974546909	0.4663500974546909	0.4663500974546909	0.4663500974546909	0.4663500974546909	0.4663500974546909	0.4663500974546909	0.4663500974546909	0.4663500974546909	0.4663500974546909	0.4663500974546909	0.4663500974546909	0.4663500974546909	0.4663500974546909	0.4663500974546909	0.4663500974546909	0.4663500974546909	0.4663500974546909	0.4663500974546909
1.16690492330982	1.4330150947479618	1.1341253539819816	0.982939294688723	1.0044216293935766	0.8566621253256361	1.01421569016086	0.8306120977780206	0.9261166701705947	0.9813179423189152	1.0097303393756853	0.7673179663240671	0.8844704672686957	0.9473269754762361	0.9041297548469461	1.1294680206070469	0.7048214271513922	0.7749499285286107	1.1157802336717848	0.7350398998445323	0.6082649154499755	0.6716524076472539	0.6716524076472539	0.6716524076472539	0.6716524076472539	0.6716524076472539	0.6716524076472539	0.6716524076472539	0.6716524076472539	0.6716524076472539	0.6716524076472539	0.6716524076472539	0.6716524076472539	0.6716524076472539	0.6716524076472539	0.6716524076472539	0.6716524076472539	0.6716524076472539	0.6716524076472539	0.6716524076472539	0.6716524076472539	0.6716524076472539	0.6716524076472539	0.6716524076472539	0.6716524076472539	0.6716524076472539	0.6716524076472539	0.6716524076472539	0.6716524076472539	0.6716524076472539
0.7214696368982463	0.7657326812819841	0.6375782593383391	0.9355755843925888	0.49601079959631816	0.7008417990481127	0.7694982069504281	0.8261504786745111	0.779389868105801	0.5832095436440438	0.8084471391496645	0.6393552854776856	0.5777754525344345	0.6104494293658191	0.7375338376674326	0.5897695695336798	0.6920706935634906	0.7421435477251676	0.7419714933540495	0.8241809637385051	0.8446136324597282	0.8717565949008484	1.0034071185226956	0.9977876834297134	0.7029579705787867	0.9248856005247127	1.0246390674369725	0.9954433032524793	0.8791675826224834	0.9523379119587008	1.097593408950044	1.1000979834956062	1.0450342385781903	1.0725661110368983	1.0725661110368983	1.0725661110368983	1.0725661110368983	1.0725661110368983	1.0725661110368983	1.0725661110368983	1.0725661110368983	1.0725661110368983	1.0725661110368983	1.0725661110368983	1.0725661110368983	1.0725661110368983	1.0725661110368983	1.0725661110368983	1.0725661110368983	1.0725661110368983
1.0657622941505605	1.1493036517566113	0.997473336134674	0.8371382541181249	0.8159845950977184	0.7697646007724475	0.832592434476443	0.9835098050780389	0.6870696341775917	0.7528149247113697	1.1656917560001017	0.7051511803773209	0.9591820842927393	0.962201016679102	0.6856139506648408	1.0775688735065092	0.9134982127748594	0.8742031184069059	1.2680454902444	0.8845567141122593	0.8231757720601713	0.9403070579205901	1.1041504058613436	0.8477943020445892	0.9894897001115222	0.9928367796611051	0.8763671207529352	0.9669936491769663	0.8379228907136348	1.1060425461692156	0.8877770247612897	0.8933127489309933	1.14178766167683	1.0175502053039116	1.0175502053039116	1.0175502053039116	1.0175502053039116	1.0175502053039116	1.0175502053039116	1.0175502053039116	1.0175502053039116	1.0175502053039116	1.0175502053039116	1.0175502053039116	1.0175502053039116	1.0175502053039116	1.0175502053039116	1.0175502053039116	1.0175502053039116	1.0175502053039116
1.1339598234580572	1.0266010798884138	0.8102040101401982	0.9831508970991069	1.0038685954417803	0.8594400716709707	0.8659126877366601	0.9923269584567567	0.979608062758026	1.0087960831714562	1.0649286667158442	1.0903206426466052	1.0398726277651762	0.9398823844620511	1.041725135277543	1.1805304877378673	1.1552032289558	0.7825715360412829	1.0943100678012865	1.0579760528910969	1.0638817005519268	1.060928876721512	1.060928876721512	1.060928876721512	1.060928876721512	1.060928876721512	1.060928876721512	1.060928876721512	1.060928876721512	1.060928876721512	1.060928876721512	1.060928876721512	1.060928876721512	1.060928876721512	1.060928876721512	1.060928876721512	1.060928876721512	1.060928876721512	1.060928876721512	1.060928876721512	1.060928876721512	1.060928876721512	1.060928876721512	1.060928876721512	1.060928876721512	1.060928876721512	1.060928876721512	1.060928876721512	1.060928876721512	1.060928876721512
0.773855127042322	0.8116479638446313	0.7866319037263918	0.8804726660089266	0.7400740443628457	0.5959481482919938	0.781101724307637	0.5460004987896017	0.8289338022721723	0.601721872854643	0.4162374693882714	0.6725655380138804	0.8050891087410822	0.599784771164392	0.8014702015864905	0.6823687203095276	0.6119664638496422	0.6762185779670561	0.6152414610635265	0.7289826153091956	0.6130427617139224	0.9777057236350607	0.6387629495312068	0.4759241490677489	0.5573435492994778	0.5573435492994778	0.5573435492994778	0.5573435492994778	0.5573435492994778	0.5573435492994778	0.5573435492994778	0.5573435492994778	0.5573435492994778	0.5573435492994778	0.5573435492994778	0.5573435492994778	0.5573435492994778	0.5573435492994778	0.5573435492994778	0.5573435492994778	0.5573435492994778	0.5573435492994778	0.5573435492994778	0.5573435492994778	0.5573435492994778	0.5573435492994778	0.5573435492994778	0.5573435492994778	0.5573435492994778	0.5573435492994778
0.8504342194765928	0.9137348310958503	0.7720624783571519	0.9222762804835932	0.9998832387669088	0.6066397082900937	0.9158402318318969	0.7869809368757402	0.6408754331908912	0.9212376817043736	0.6499256433023171	0.9055563350450305	0.7264767590968777	0.8197671385442966	0.9539235138591212	1.10179561049391	0.8696049238346231	0.901580687723624	0.8909343347671408	0.8578621121597816	0.7825212725296095	0.8672372002855611	0.8718299995256288	0.946124431058075	0.6777286983037881	0.9297256245993711	0.8037271614515796	0.8037271614515796	0.8037271614515796	0.8037271614515796	0.8037271614515796	0.8037271614515796	0.8037271614515796	0.8037271614515796	0.8037271614515796	0.8037271614515796	0.8037271614515796	0.8037271614515796	0.8037271614515796	0.8037271614515796	0.8037271614515796	0.8037271614515796	0.8037271614515796	0.8037271614515796	0.8037271614515796	0.8037271614515796	0.8037271614515796	0.8037271614515796	0.8037271614515796	0.8037271614515796
0.7115976080334302	0.5964928317049389	0.7215498369463477	0.6536422185027583	0.5819873599979006	0.5841478602580337	0.7258382957451481	0.5766316179708176	0.6124545022622743	0.7640562366623482	0.4393025744811092	0.5060894768703711	0.5729378980440429	0.4668109512385338	0.5053319510529987	0.6491484945705557	0.7064349125072116	0.7291962332488109	0.7271486465291083	0.6212157238525016	0.674182185190805	0.674182185190805	0.674182185190805	0.674182185190805	0.674182185190805	0.674182185190805	0.674182185190805	0.674182185190805	0.674182185190805	0.674182185190805	0.674182185190805	0.674182185190805	0.674182185190805	0.674182185190805	0.674182185190805	0.674182185190805	0.674182185190805	0.674182185190805	0.674182185190805	0.674182185190805	0.674182185190805	0.674182185190805	0.674182185190805	0.674182185190805	0.674182185190805	0.674182185190805	0.674182185190805	0.674182185190805	0.674182185190805	0.674182185190805
0.7268010117723976	0.46830675283237483	0.598800549954742	0.6369593409683665	0.8425772122736593	0.5719282307986711	0.7573243866563184	0.8082094651748818	0.7083757023302439	0.6325266667011126	0.6060747699554441	0.6842700836148748	0.7468795349878413	0.5981900248554878	0.593316119084288	0.7620971491474126	0.7600365653023416	0.7183194694158184	0.559546318192696	0.9492787368576869	0.5741382706512576	0.7212884164547039	0.6477133435529807	0.6477133435529807	0.6477133435529807	0.6477133435529807	0.6477133435529807	0.6477133435529807	0.6477133435529807	0.6477133435529807	0.6477133435529807	0.6477133435529807	0.6477133435529807	0.6477133435529807	0.6477133435529807	0.6477133435529807	0.6477133435529807	0.6477133435529807	0.6477133435529807	0.6477133435529807	0.6477133435529807	0.6477133435529807	0.6477133435529807	0.6477133435529807	0.6477133435529807	0.6477133435529807	0.6477133435529807	0.6477133435529807	0.6477133435529807	0.6477133435529807
0.9543629982125532	0.8565981690741838	1.1031761554717843	0.9304557669830775	0.7250759418349607	0.9334078198714059	0.6917745313510495	0.8571751663071201	0.7788816949452864	0.7830715051683859	0.6599428159660885	0.8043255026546494	0.46074977142407025	0.9758757118691159	0.6742109246048414	0.749927663044976	1.0684554168285736	1.1429092253803448	0.7299508249901557	0.9331321118512284	0.8315414684206921	0.8315414684206921	0.8315414684206921	0.8315414684206921	0.8315414684206921	0.8315414684206921	0.8315414684206921	0.8315414684206921	0.8315414684206921	0.8315414684206921	0.8315414684206921	0.8315414684206921	0.8315414684206921	0.8315414684206921	0.8315414684206921	0.8315414684206921	0.8315414684206921	0.8315414684206921	0.8315414684206921	0.8315414684206921	0.8315414684206921	0.8315414684206921	0.8315414684206921	0.8315414684206921	0.8315414684206921	0.8315414684206921	0.8315414684206921	0.8315414684206921	0.8315414684206921	0.8315414684206921
0.9323163791425925	0.790627742356427	0.8728494335237075	0.9206973404002784	0.8745488454455819	1.0829765444393002	0.667538022462698	1.1372215764419948	1.2094868970134474	1.1770747919212041	0.918160363587875	0.8918108966427738	0.7871559358137581	0.6961920037958087	0.7850247700505084	0.9465385752504327	0.8301802775849474	0.5232435101121645	1.2565811979463266	1.0285466041792795	0.9705786265572969	0.8031300494242248	0.9226599929009659	0.8628950211625954	0.8628950211625954	0.8628950211625954	0.8628950211625954	0.8628950211625954	0.8628950211625954	0.8628950211625954	0.8628950211625954	0.8628950211625954	0.8628950211625954	0.8628950211625954	0.8628950211625954	0.8628950211625954	0.8628950211625954	0.8628950211625954	0.8628950211625954	0.8628950211625954	0.8628950211625954	0.8628950211625954	0.8628950211625954	0.8628950211625954	0.8628950211625954	0.8628950211625954	0.8628950211625954	0.8628950211625954	0.8628950211625954	0.8628950211625954
1.0118231969880447	1.174817220779606	0.9675761215163418	0.8025938300608108	0.9507817909587396	1.006636849427768	0.9169168715974084	0.9211251432354379	0.906495756032693	0.8633038832178409	0.9055337801046488	0.6267554111143742	0.9931662297270424	0.7320445540099237	0.5824781953509279	0.9963409558686485	0.7852756381588437	1.0014946080819371	0.6560976414131492	0.895292514673798	0.9750684067452532	0.8510953039446872	0.9130818553449702	0.9130818553449702	0.9130818553449702	0.9130818553449702	0.9130818553449702	0.9130818553449702	0.9130818553449702	0.9130818553449702	0.9130818553449702	0.9130818553449702	0.9130818553449702	0.9130818553449702	0.9130818553449702	0.9130818553449702	0.9130818553449702	0.9130818553449702	0.9130818553449702	0.9130818553449702	0.9130818553449702	0.9130818553449702	0.9130818553449702	0.9130818553449702	0.9130818553449702	0.9130818553449702	0.9130818553449702	0.9130818553449702	0.9130818553449702	0.9130818553449702
0.7630225468348873	1.0110061065280056	0.8701178719586059	1.1012754746692681	0.9170252198541504	0.7380334706395385	0.5792897671051502	0.9564000405297983	0.953767575210237	1.0412601361315832	0.7897539885172326	0.8060528470617916	0.9645944712977684	1.123144276668073	0.85062007347248	1.28683895104043	1.2129431064916276	1.0942597013084203	0.8190096388732697	0.6598102911416011	0.806658817918961	0.914567045099462	0.7580893657458637	0.9181107412240884	1.0444279101143434	0.8911024801509914	0.7167883306958712	0.8779690147508112	0.8531680190295131	0.646289015650841	0.9583172580859698	0.8023031368684054	0.8023031368684054	0.8023031368684054	0.8023031368684054	0.8023031368684054	0.8023031368684054	0.8023031368684054	0.8023031368684054	0.8023031368684054	0.8023031368684054	0.8023031368684054	0.8023031368684054	0.8023031368684054	0.8023031368684054	0.8023031368684054	0.8023031368684054	0.8023031368684054	0.8023031368684054	0.8023031368684054
0.8114181383868145	0.8517886825144977	0.9407363637940179	0.7076294179285085	1.051980877144808	0.8353578174073819	0.9420308076018343	0.7870959874715395	0.9254839657034583	0.8432816282921888	0.8723602152049683	1.041225998073939	1.1683884770884745	1.0341480082952113	1.1169018533041253	0.8643851043224591	1.1559352960007307	1.2364360780949357	0.9496301169116194	1.0268864298355749	1.0089935636885263	1.1148037646814528	0.8220615494564497	1.1858665765897218	1.0695600878869453	0.9771837447173733	0.8471826035763126	0.979097444944575	0.9820699838356817	0.9642810093030544	1.0923181253859238	1.0282995673444892	1.0282995673444892	1.0282995673444892	1.0282995673444892	1.0282995673444892	1.0282995673444892	1.0282995673444892	1.0282995673444892	1.0282995673444892	1.0282995673444892	1.0282995673444892	1.0282995673444892	1.0282995673444892	1.0282995673444892	1.0282995673444892	1.0282995673444892	1.0282995673444892	1.0282995673444892	1.0282995673444892
0.810778457494319	0.9744499307656215	0.8303089006303991	0.8287334791836967	0.9875173738530989	0.8383007615459313	0.940124787667775	1.1046232165589305	0.8504187540294855	1.2296011123808093	0.6844670755159502	0.6334529419987301	1.065239050202958	0.8946152848335742	1.0595657978445592	1.1014620991947242	0.8242562299069758	0.8823465669800522	1.131723356785643	1.1287606008074413	0.7461513626984871	0.9374559817529643	0.9374559817529643	0.9374559817529643	0.9374559817529643	0.9374559817529643	0.9374559817529643	0.9374559817529643	0.9374559817529643	0.9374559817529643	0.9374559817529643	0.9374559817529643	0.9374559817529643	0.9374559817529643	0.9374559817529643	0.9374559817529643	0.9374559817529643	0.9374559817529643	0.9374559817529643	0.9374559817529643	0.9374559817529643	0.9374559817529643	0.9374559817529643	0.9374559817529643	0.9374559817529643	0.9374559817529643	0.9374559817529643	0.9374559817529643	0.9374559817529643	0.9374559817529643
0.0	0.0	2.1003232477248144	0.6322719510574212	0.7037406114914346	0.0	0.8941585927192748	0.79569558773693	0.7037406114914346	0.6939126184577348	0.8941585927192749	0.8961420116351758	0.9743021570151691	0.0019834189159010883	0.5600378489165923	0.0	0.8601676112159897	0.09195497624549533	0.20024597426154003	0.0	0.20024597426154003	0.10012298713077002	0.10012298713077002	0.10012298713077002	0.10012298713077002	0.10012298713077002	0.10012298713077002	0.10012298713077002	0.10012298713077002	0.10012298713077002	0.10012298713077002	0.10012298713077002	0.10012298713077002	0.10012298713077002	0.10012298713077002	0.10012298713077002	0.10012298713077002	0.10012298713077002	0.10012298713077002	0.10012298713077002	0.10012298713077002	0.10012298713077002	0.10012298713077002	0.10012298713077002	0.10012298713077002	0.10012298713077002	0.10012298713077002	0.10012298713077002	0.10012298713077002	0.10012298713077002
1.2152034242941743	1.1486863499170457	1.0529252127239048	0.8637828301448991	0.8198869813163929	1.1471983988802852	0.8891486028672985	1.0409743744635354	1.501313747009473	1.0488205907087873	0.6536082337764759	0.9724289514004748	0.6233448100997155	1.0621083450472748	0.8941974202641017	0.726179045028673	0.6717736018295686	0.7655568523202643	1.1043874407437906	0.893142047666969	1.2470811755849107	1.2062413590210759	1.1766136638990456	1.4395010148353289	1.1481855204435747	1.08385047584815	1.1712058935194085	1.023829070770508	1.2207488024819675	1.1222889366262376	1.1222889366262376	1.1222889366262376	1.1222889366262376	1.1222889366262376	1.1222889366262376	1.1222889366262376	1.1222889366262376	1.1222889366262376	1.1222889366262376	1.1222889366262376	1.1222889366262376	1.1222889366262376	1.1222889366262376	1.1222889366262376	1.1222889366262376	1.1222889366262376	1.1222889366262376	1.1222889366262376	1.1222889366262376	1.1222889366262376
0.9768054807707011	0.8058667916053287	0.9638016890836041	0.8426598305494356	1.0903792211476695	0.8329296887347291	0.9684425929885346	0.9788997465268524	0.8577892540366547	0.937424339497581	1.10178595809575	0.8717276181657707	0.9792637203720943	1.0316397273096074	0.9939071610345885	0.8845025725595147	0.9014088371774109	0.8743358530418054	0.8321337738977913	0.8518192076690034	0.9089217695683831	0.9874846869318701	0.995333321446129	1.043212910705955	0.9585042572024559	1.04409651498715	0.9060396805988289	0.7121651229604897	0.798267607797331	1.0614879869015068	1.0310783084298234	0.9402553076113817	0.9282622786841115	0.921057270324403	1.0424898353524832	0.9817735528384431	0.9817735528384431	0.9817735528384431	0.9817735528384431	0.9817735528384431	0.9817735528384431	0.9817735528384431	0.9817735528384431	0.9817735528384431	0.9817735528384431	0.9817735528384431	0.9817735528384431	0.9817735528384431	0.9817735528384431	0.9817735528384431
0.8604598983377538	0.8554302417185108	0.5891683800743425	0.7051810312848401	0.8355955504814432	0.7644763349113146	0.9279233579093299	0.8172176673914817	0.7118861432223101	0.6473838790191097	0.8820863567843605	0.905796185303532	0.6630151255696952	0.8180210608439474	0.8543387133687967	0.8787210901312444	1.0606834676546946	0.7821392400533896	0.943905854345516	1.0079811691707223	0.9563448088553923	0.817973018816257	1.1349296885723843	1.1519134669568691	0.948229634149933	1.043145296090954	1.195966561799114	1.1285236916139676	1.1051305377374356	1.1035921654713619	0.886568773267925	1.1215431540244558	0.9905369302775671	0.8227279011512968	1.093177199934706	0.9733227148741663	1.1538586220490592	0.9691852164230553	1.057321018943382	0.9163488048125494	0.9868349118779658	0.9868349118779658	0.9868349118779658	0.9868349118779658	0.9868349118779658	0.9868349118779658	0.9868349118779658	0.9868349118779658	0.9868349118779658	0.9868349118779658
0.9535088622928124	1.093865143027051	0.9479098624399627	1.029500588509088	0.9627765927175754	0.85184013517949	1.0223648773391556	1.2085357024899437	0.9371470537338302	0.9185961434502279	0.8195420475186335	0.8545763802097861	0.8826869056350233	0.7580048212761571	0.8224121095467413	1.2283368304057363	1.1700279853281375	1.0285502312307353	0.8305828843208889	1.02258415432282	0.7554412516244643	0.7597476440781201	1.0310061037302987	0.737015797280016	0.7632021487107163	0.7501089729953662	0.7501089729953662	0.7501089729953662	0.7501089729953662	0.7501089729953662	0.7501089729953662	0.7501089729953662	0.7501089729953662	0.7501089729953662	0.7501089729953662	0.7501089729953662	0.7501089729953662	0.7501089729953662	0.7501089729953662	0.7501089729953662	0.7501089729953662	0.7501089729953662	0.7501089729953662	0.7501089729953662	0.7501089729953662	0.7501089729953662	0.7501089729953662	0.7501089729953662	0.7501089729953662	0.7501089729953662
1.2020017476484604	1.2036913952492914	1.2436432072431782	1.2927681314660888	1.1656476555479975	1.143862549785331	0.9978361393254573	1.0544653418832413	1.2331912301944241	1.1316685421198973	1.0847806458689249	1.0612343963671684	1.2925338856674335	1.101382018537693	0.9719344621486119	1.1500031780706084	0.9653601951018645	1.064413801888755	1.1126840301299294	1.1978627436015112	0.9392848129578582	0.9848719082267586	1.215376529142108	0.9123037168962056	1.165612899126546	1.1927788490457059	1.0437438578768963	1.1318113071042863	1.0279804755081376	1.0949314748051724	1.2014384536230924	1.1481849642141324	1.1481849642141324	1.1481849642141324	1.1481849642141324	1.1481849642141324	1.1481849642141324	1.1481849642141324	1.1481849642141324	1.1481849642141324	1.1481849642141324	1.1481849642141324	1.1481849642141324	1.1481849642141324	1.1481849642141324	1.1481849642141324	1.1481849642141324	1.1481849642141324	1.1481849642141324	1.1481849642141324
1.0738161472978367	1.521622997168744	1.3262161649857693	0.2935983996300602	0.29406930806947723	0.21811981626371968	0.3523323672182875	1.674101399892631	0.9897391018094897	1.057619494863473	0.964626128761425	1.0428494817290617	0.960438000344517	0.640519096114751	0.6889958875610359	0.21970145227335006	0.7368479922797234	0.9604379879543576	1.2141071887859014	0.4164430532349866	1.1698822587278583	0.8947711136413276	1.6323971945438747	2.286575283882033	0.48650996519799217	0.8625529111950453	0.6745314381965187	0.6745314381965187	0.6745314381965187	0.6745314381965187	0.6745314381965187	0.6745314381965187	0.6745314381965187	0.6745314381965187	0.6745314381965187	0.6745314381965187	0.6745314381965187	0.6745314381965187	0.6745314381965187	0.6745314381965187	0.6745314381965187	0.6745314381965187	0.6745314381965187	0.6745314381965187	0.6745314381965187	0.6745314381965187	0.6745314381965187	0.6745314381965187	0.6745314381965187	0.6745314381965187
0.8295145748696703	0.8684798066537031	0.9741285114177713	0.7733513951680165	0.9677007852525132	0.8593654721230439	0.905715205276418	0.8187350550942517	0.9255795358682681	0.9880578911551103	0.8769731440179693	1.037289620795726	1.0583387649686085	0.8225673574143909	0.9357893564711572	1.1097778302092463	0.923819091464112	0.9642671887038898	0.8381217596534409	1.0370877073180742	0.9656959129428847	0.9703563411461607	0.9447519819929182	0.9575541615695393	0.9575541615695393	0.9575541615695393	0.9575541615695393	0.9575541615695393	0.9575541615695393	0.9575541615695393	0.9575541615695393	0.9575541615695393	0.9575541615695393	0.9575541615695393	0.9575541615695393	0.9575541615695393	0.9575541615695393	0.9575541615695393	0.9575541615695393	0.9575541615695393	0.9575541615695393	0.9575541615695393	0.9575541615695393	0.9575541615695393	0.9575541615695393	0.9575541615695393	0.9575541615695393	0.9575541615695393	0.9575541615695393	0.9575541615695393
0.525782098655259	0.6324181311330652	0.504574985601817	0.8046006487765367	0.8112337420654369	0.8476538620634526	0.8856520189060467	0.822388869959669	0.4916409013434746	0.6561962288091742	0.5360737349613525	0.8091870805351074	0.8677162149734269	0.8219801306464876	0.7835224850791718	0.7151458564626432	0.8261506601996836	0.6292645827924328	0.5389130958982344	0.6402752826288997	0.9124875311778471	0.941751399701931	0.957927919012343	0.5719298638361576	0.8260471063320518	0.9955641118213411	0.7969041788198222	0.8620094006770994	0.5619731752589849	0.6600786464194226	0.8559339078882008	0.7580062771538116	0.7580062771538116	0.7580062771538116	0.7580062771538116	0.7580062771538116	0.7580062771538116	0.7580062771538116	0.7580062771538116	0.7580062771538116	0.7580062771538116	0.7580062771538116	0.7580062771538116	0.7580062771538116	0.7580062771538116	0.7580062771538116	0.7580062771538116	0.7580062771538116	0.7580062771538116	0.7580062771538116
0.3851418552009036	0.28781600632440646	0.5256715514533139	0.5658878898522175	0.3716326114689929	0.4604932622568972	0.6968360210655126	0.18561044503969798	0.4282114552279225	0.34580548389085053	1.3054243884603183	0.6609355951897203	0.9625672776000469	0.40075594320615515	0.9732031731942182	0.418451380597663	0.5709036701397944	0.38325312121600164	0.23043084499448213	0.5631845830569954	0.6522338397145444	0.2205335635087007	0.6377497820638934	0.4977020057007472	0.4193511678516302	0.6579396657605682	0.11707672639311235	1.01612140155011	0.27988111135367016	0.7501868292606387	0.3948144088613421	0.2903836170148294	0.4559801891451465	0.388919981375508	1.0722075093360548	0.5678826033495658	0.17969853140275807	1.0934227077361698	0.6365606195694639	0.6365606195694639	0.6365606195694639	0.6365606195694639	0.6365606195694639	0.6365606195694639	0.6365606195694639	0.6365606195694639	0.6365606195694639	0.6365606195694639	0.6365606195694639	0.6365606195694639
0.004080106919881381	0.2539833212219991	0.45810114981682687	0.039096036754011756	0.16296005707319652	0.12712453282942732	0.11835910149430282	0.24230185445450925	0.46400087687920544	0.13176216147240893	0.5068802361369962	0.20850632653286855	0.047544681186547616	0.2579475627001346	0.2243867012222948	0.5150972483433617	0.431171437157356	0.6315569781245503	0.5327110266372354	0.5519383599874276	0.5292739413735846	0.30439299537517894	0.6583243315865195	0.153888119491923	0.39173269257033955	0.3795966249270886	0.5268928519343415	0.2620918264615017	0.3520225032684202	0.6797223880501262	0.38716313046041995	0.6132687789888683	0.23283534565483066	0.5237264866421772	0.2057945595036565	0.5682756883248047	0.7572629087662063	0.44727141569620893	0.5775733925007247	0.7464038729893161	0.08973524504782854	0.49920716545148025	0.35835860288317467	0.2761682426862155	0.31726342278469505	0.31726342278469505	0.31726342278469505	0.31726342278469505	0.31726342278469505	0.31726342278469505
0.20334057598624106	0.33842079607662684	0.12062526850364196	0.22783632090707204	0.2953514655453273	0.17529619171165248	0.3174734641906427	0.17322249851242297	0.1449655528925517	0.3503601965233483	0.309111824271342	0.270955321581951	0.2918002940062499	0.3272316701126332	0.16083456266058282	0.15454263364548693	0.2028982530584501	0.09987677419345108	0.1090244715734835	0.07072106118349725	0.21506059759151835	0.15716212809540528	0.3600829977481679	0.2262662403517454	0.2810152080661523	0.4375767889100999	0.14568904178148437	0.21313051920040257	0.2030614819975513	0.2569667566270319	0.21401861583352266	0.1907026671168143	0.3631996163382207	0.2280873356209817	0.10895729380086677	0.4041182278661629	0.14520352977853285	0.2448309779799878	0.6882993618914328	0.6956343545969502	0.9725878696817791	0.973560304343585	1.1621528704204351	1.1731920915115155	1.2271731284944756	1.2001826100029955	1.2001826100029955	1.2001826100029955	1.2001826100029955	1.2001826100029955
0.9300389965800615	1.0761343621588704	1.0411410626682216	1.1809524570718566	0.9399432323191848	1.3031575228659502	1.0258667713414247	1.003265626947671	0.8332778876409287	0.9422519309072612	1.2089514602759153	1.0663653725850377	0.893177984594069	1.1661683187623502	1.1063484263307237	1.3444295461193911	1.0336780874466673	1.4751783258138718	1.3649864421696996	1.4054894907963917	1.295277304865609	1.4587576859922518	0.9774910165578238	1.128204641945411	1.2730907264606228	1.3490968296847756	1.5380123089861222	1.0913672229535467	1.6818977105264166	1.3623042409305317	1.3944200246560503	1.2610748509962786	1.528108670313525	1.4434049593327525	1.2921000147764723	1.1370869526547285	1.271224384902913	1.3800722285921485	1.233973958239402	1.3070230934157752	1.3070230934157752	1.3070230934157752	1.3070230934157752	1.3070230934157752	1.3070230934157752	1.3070230934157752	1.3070230934157752	1.3070230934157752	1.3070230934157752	1.3070230934157752
0.4791510732893028	1.5353164164302286	0.3132946069669742	1.5969650798818977	0.5365831356369162	0.28790562380649504	0.6494133283537418	0.4831078225783455	1.153703412359771	0.8184056174690584	0.8184056174690584	0.8184056174690584	0.8184056174690584	0.8184056174690584	0.8184056174690584	0.8184056174690584	0.8184056174690584	0.8184056174690584	0.8184056174690584	0.8184056174690584	0.8184056174690584	0.8184056174690584	0.8184056174690584	0.8184056174690584	0.8184056174690584	0.8184056174690584	0.8184056174690584	0.8184056174690584	0.8184056174690584	0.8184056174690584	0.8184056174690584	0.8184056174690584	0.8184056174690584	0.8184056174690584	0.8184056174690584	0.8184056174690584	0.8184056174690584	0.8184056174690584	0.8184056174690584	0.8184056174690584	0.8184056174690584	0.8184056174690584	0.8184056174690584	0.8184056174690584	0.8184056174690584	0.8184056174690584	0.8184056174690584	0.8184056174690584	0.8184056174690584	0.8184056174690584
0.1294302476950924	0.1469368244588759	0.0	0.0	0.16121783503972323	0.0	0.0	0.03360305901016476	0.0	0.09799907541129925	0.11480060491638162	0.0	0.0	0.0	0.0	0.0	0.01680152950508238	0.09799907541129925	0.14657442458888428	0.10196476965060237	0.12426959711974332	0.12426959711974332	0.12426959711974332	0.12426959711974332	0.12426959711974332	0.12426959711974332	0.12426959711974332	0.12426959711974332	0.12426959711974332	0.12426959711974332	0.12426959711974332	0.12426959711974332	0.12426959711974332	0.12426959711974332	0.12426959711974332	0.12426959711974332	0.12426959711974332	0.12426959711974332	0.12426959711974332	0.12426959711974332	0.12426959711974332	0.12426959711974332	0.12426959711974332	0.12426959711974332	0.12426959711974332	0.12426959711974332	0.12426959711974332	0.12426959711974332	0.12426959711974332	0.12426959711974332
0.6824285216532681	1.0199435400232777	0.38861811785354733	0.2765675891908424	0.4981246640480001	0.45362868710709353	0.3209405435921384	0.3975056969639156	0.5343185545738981	0.8571762730057128	0.4965660006054547	0.7677009727000536	0.0025041835814139726	0.30318697794743305	0.5488059176515787	0.4350922336287476	1.2401256201760764	0.30788935511928683	0.1336299335318352	0.6512503280013211	0.2634336581027348	0.9246050911487763	0.8180803108343431	0.46700052925216334	0.8430867945535218	0.7583969881149372	0.8262887795304901	0.5025862969641274	0.7143215230224588	0.42830618526683983	0.732477583326006	0.3823699313289235	0.5574237573274647	0.5574237573274647	0.5574237573274647	0.5574237573274647	0.5574237573274647	0.5574237573274647	0.5574237573274647	0.5574237573274647	0.5574237573274647	0.5574237573274647	0.5574237573274647	0.5574237573274647	0.5574237573274647	0.5574237573274647	0.5574237573274647	0.5574237573274647	0.5574237573274647	0.5574237573274647
1.052908409721487	1.1093182272986108	0.6917413586673569	0.9574819040271554	0.9846099629397166	0.852091592053198	1.0341888253344391	0.8942793049640702	0.9095326767254958	0.7703430064605348	0.8265320375524453	1.0974588850826827	0.8578163115584624	0.9613464103005445	0.6812102788666341	1.222603800036051	1.1044104656361846	0.9683680417791514	0.7223185888677183	0.9045213294680761	1.0090785417819896	0.7908627862830244	0.6172094854898126	0.7040361358864186	0.7040361358864186	0.7040361358864186	0.7040361358864186	0.7040361358864186	0.7040361358864186	0.7040361358864186	0.7040361358864186	0.7040361358864186	0.7040361358864186	0.7040361358864186	0.7040361358864186	0.7040361358864186	0.7040361358864186	0.7040361358864186	0.7040361358864186	0.7040361358864186	0.7040361358864186	0.7040361358864186	0.7040361358864186	0.7040361358864186	0.7040361358864186	0.7040361358864186	0.7040361358864186	0.7040361358864186	0.7040361358864186	0.7040361358864186
0.919528603116227	0.916734110619456	1.5508624786062943	0.8549151858421767	0.6802691436178777	1.0567159285404404	0.9134214093104682	0.3899255519766796	1.1186119140280795	0.29671786886798696	0.6674916612876788	0.4821047650778329	0.4821047650778329	0.4821047650778329	0.4821047650778329	0.4821047650778329	0.4821047650778329	0.4821047650778329	0.4821047650778329	0.4821047650778329	0.4821047650778329	0.4821047650778329	0.4821047650778329	0.4821047650778329	0.4821047650778329	0.4821047650778329	0.4821047650778329	0.4821047650778329	0.4821047650778329	0.4821047650778329	0.4821047650778329	0.4821047650778329	0.4821047650778329	0.4821047650778329	0.4821047650778329	0.4821047650778329	0.4821047650778329	0.4821047650778329	0.4821047650778329	0.4821047650778329	0.4821047650778329	0.4821047650778329	0.4821047650778329	0.4821047650778329	0.4821047650778329	0.4821047650778329	0.4821047650778329	0.4821047650778329	0.4821047650778329	0.4821047650778329
1.076104760892627	0.8803030364770614	0.8702117634303678	0.9569907050067276	0.7007965089099785	0.8155744878597694	0.8560390033074442	0.8362312392029931	1.0013182640962202	0.7969053402170677	0.9950280703121591	0.8368961687864449	0.6222516802742893	1.043087347817067	0.8054016070212835	1.1903163964688053	0.9062375385431328	0.8411513100280373	0.8552053337808633	0.9964564371170298	0.7848516932531159	0.6601535962640737	0.8428092928752061	0.8901388815142504	0.9572332468468304	0.8503926184020559	0.989658769571501	0.7157561900861875	0.8527074798288443	0.8527074798288443	0.8527074798288443	0.8527074798288443	0.8527074798288443	0.8527074798288443	0.8527074798288443	0.8527074798288443	0.8527074798288443	0.8527074798288443	0.8527074798288443	0.8527074798288443	0.8527074798288443	0.8527074798288443	0.8527074798288443	0.8527074798288443	0.8527074798288443	0.8527074798288443	0.8527074798288443	0.8527074798288443	0.8527074798288443	0.8527074798288443
0.20326154427229587	0.1913634677318174	0.4865762909099523	0.2944127861845525	0.28113854007193967	0.2315568764221595	0.35875715228187216	0.1020157571485151	0.3498059460760041	0.4937849200315979	0.26474395662829725	0.33138393010371064	0.36983703062245665	0.28240836001898345	0.2898088497130564	0.5403734974499376	0.22555858147088062	0.12261380613230405	0.39529043625585547	0.186289252465296	0.22018258048191214	0.3358405579763624	0.26208437013089664	0.06912675742551294	0.23924296053092328	0.13548408445261598	0.0640586443059457	0.19674557068224005	0.3945724221788586	0.2912730808578567	0.27978790128896586	0.38271341115155605	0.3312506562202609	0.3312506562202609	0.3312506562202609	0.3312506562202609	0.3312506562202609	0.3312506562202609	0.3312506562202609	0.3312506562202609	0.3312506562202609	0.3312506562202609	0.3312506562202609	0.3312506562202609	0.3312506562202609	0.3312506562202609	0.3312506562202609	0.3312506562202609	0.3312506562202609	0.3312506562202609
0.24042811926913077	0.1630563197260441	0.4176888750023849	0.6811568790110929	0.6783030805057597	0.6550533619532339	1.1436494321810733	0.5514965613738413	0.8427367561570195	0.49355372200947023	0.7434983995289088	0.6804217524813841	0.5295303705280349	0.60762600741875	0.41193502348459693	0.7637089016466123	0.9407245879287247	0.6827887628170609	0.7069971767227554	0.763410791101415	0.3599345221477538	0.4906921001271242	0.6257486045216488	0.9775421502099396	0.7781345695180634	0.5927846069465578	0.9920198407732514	0.7331661315912724	0.4162651930111122	0.8193986473197035	0.8955887622517278	0.429632944974197	0.9492982506752874	0.7020912058736165	0.38452834462791086	0.6748126976886548	0.5296705211582828	0.5296705211582828	0.5296705211582828	0.5296705211582828	0.5296705211582828	0.5296705211582828	0.5296705211582828	0.5296705211582828	0.5296705211582828	0.5296705211582828	0.5296705211582828	0.5296705211582828	0.5296705211582828	0.5296705211582828
0.9395279320910414	0.7649939103708224	0.8538279653052273	0.814244312213741	0.7672425667878239	0.7704875587556362	1.004386326147267	0.9206858277652661	0.7958914393021755	0.6944606599698608	0.8816941719640066	0.768679112771421	0.84486253877833	0.8110581637491878	0.9083337091969705	0.8498925245811276	1.0351100281649301	0.8320746630152053	0.832321642280562	0.4944885243315361	1.0025613646349532	0.8498587465233888	0.6693674891277401	0.8407631345065166	0.7584172388794671	0.654437589466515	0.7787327215914456	0.8189321029788247	0.7699296754083924	1.0520071424275739	1.0126071217795891	1.0323071321035813	1.0323071321035813	1.0323071321035813	1.0323071321035813	1.0323071321035813	1.0323071321035813	1.0323071321035813	1.0323071321035813	1.0323071321035813	1.0323071321035813	1.0323071321035813	1.0323071321035813	1.0323071321035813	1.0323071321035813	1.0323071321035813	1.0323071321035813	1.0323071321035813	1.0323071321035813	1.0323071321035813
0.7883091799126155	1.0740256362457863	0.5030045137244653	0.9088478189921171	0.9354029403237972	0.6457514581015247	0.6315482924964291	0.659037517061074	0.7651721191595295	0.8756768067157176	0.5836608845741806	0.7510084696324962	1.0537111758486297	0.9809823306758181	0.7930092201590235	0.7190605054484523	0.9206910001135946	0.5384278878104085	0.5637964033996555	0.6476547231506942	0.9176851566574753	0.5942979880439674	0.8031217152006406	0.6705755325185591	1.066512753650423	0.7343628593853649	0.9187401657381846	0.5865463745686537	0.7643355448999897	0.7688342455232627	0.7751430713811727	0.7550992184925738	0.9437452900503438	0.6935134820415519	0.5303333462453081	0.7832594748891476	0.6033285502706734	0.6932940125799105	0.6932940125799105	0.6932940125799105	0.6932940125799105	0.6932940125799105	0.6932940125799105	0.6932940125799105	0.6932940125799105	0.6932940125799105	0.6932940125799105	0.6932940125799105	0.6932940125799105	0.6932940125799105
0.10606943149345593	0.024375419615672942	0.0006695242952866127	0.11025686056057732	0.05420613606618281	0.0	0.0	0.0	0.3345536540066391	0.4111092699653007	0.02617032035505375	0.11189852498910656	0.1156984600939091	0.0037897763237354975	0.30907109118381204	0.35786675681075847	0.22933412065381317	0.4620717250602139	0.6440410098147554	0.5186959938817626	0.45436835862311414	0.5856309435265202	0.37785006774563357	0.7527953072496036	0.8067176271687981	0.11869728946538162	0.7826140161656895	0.44345409890670284	0.6088625331831735	0.5336885625066733	0.8005568125693181	0.951177846288	0.8758673294286591	0.8758673294286591	0.8758673294286591	0.8758673294286591	0.8758673294286591	0.8758673294286591	0.8758673294286591	0.8758673294286591	0.8758673294286591	0.8758673294286591	0.8758673294286591	0.8758673294286591	0.8758673294286591	0.8758673294286591	0.8758673294286591	0.8758673294286591	0.8758673294286591	0.8758673294286591
0.24710953817355352	0.3892743054785732	0.8231632079160024	0.9470276674159497	0.7325079959635491	0.4146923355688002	0.4313699701878165	0.667638902861919	0.5952902440919396	0.38554932622520355	0.9129021845206533	1.0082413841060294	0.6441230194731629	0.3298728751865299	0.6123088329221452	0.4678773171477857	0.6996169224471405	0.5426174965280098	0.26521285965451097	1.104581737665584	0.17433631437870106	0.361346550723112	0.32757781593951907	0.5036942594550673	0.6089509962852272	0.5965797896744464	0.6473753239570641	0.2402835863454128	0.7548739227886987	1.8246091949908192	0.28610422698238724	1.0553567109866033	1.0553567109866033	1.0553567109866033	1.0553567109866033	1.0553567109866033	1.0553567109866033	1.0553567109866033	1.0553567109866033	1.0553567109866033	1.0553567109866033	1.0553567109866033	1.0553567109866033	1.0553567109866033	1.0553567109866033	1.0553567109866033	1.0553567109866033	1.0553567109866033	1.0553567109866033	1.0553567109866033
0.46803230295381465	0.24271219131289087	0.2757690150409362	0.3969011073772143	0.6256648327239539	0.5174310335783788	0.898754413136928	0.4341690883136233	0.43035024529978416	0.6237118552018944	0.47655616356740216	0.6970947722783482	0.480960399075436	0.9973864342773042	0.5781729256972981	1.1783431625922511	1.0421320053501533	0.6686161941139934	1.071061548489844	0.8231702930756164	0.7427097851859448	0.9850367307097899	0.78780812071854	1.2250377635884808	0.6936277729602441	0.7607847933556706	0.9206710146251782	0.7110864527566786	0.8298240403474952	0.9308813342565757	0.5087966485376776	0.9652058789594208	0.9501732603565175	0.8427009668905805	0.8419565430551164	0.6755984257452112	0.776136352920852	0.7774274398829403	0.8242509151744064	0.9643234353088503	0.8942871752416284	0.8942871752416284	0.8942871752416284	0.8942871752416284	0.8942871752416284	0.8942871752416284	0.8942871752416284	0.8942871752416284	0.8942871752416284	0.8942871752416284
0.916769395884588	0.6735901228585339	0.5399752836146924	0.7648925886106352	0.7378082706712343	0.8570101575285446	0.916825194956432	0.751051943122022	0.5950243416841088	0.5050566436001602	0.8500629055376385	1.0634721308138748	0.7798643827606645	1.0276017796456467	1.0592775809993575	1.0726712933680864	0.8181196784290222	0.9867720406274891	1.0275895257562848	1.0682189605143397	1.0693673815554106	1.1360721325602314	0.8156084786832973	0.9090748981330938	0.9649069725696647	0.7663238929508459	1.1344751748106292	0.7409741832626036	0.6367579513340624	0.884276794341266	0.6418118277032965	0.84098397873052	0.685123013556188	0.7885197242414217	0.9917972587213889	0.8901584914814054	0.8901584914814054	0.8901584914814054	0.8901584914814054	0.8901584914814054	0.8901584914814054	0.8901584914814054	0.8901584914814054	0.8901584914814054	0.8901584914814054	0.8901584914814054	0.8901584914814054	0.8901584914814054	0.8901584914814054	0.8901584914814054
0.9658547523267467	0.9849836706495736	1.0004605458400098	0.677389067279614	0.7888615710515336	1.051378643042291	0.673512693436577	0.5968373604730367	0.8404223842154994	0.5426541274102243	0.932263563444938	0.723004037224407	0.8008376773079691	0.7642292682171499	0.906062864595468	0.6032615067145798	0.6490664594335427	0.522717888598203	0.6224236740397773	0.8447694411925571	0.6121582333641753	0.7405418508641506	0.5383419543841553	0.7243844451839117	0.36465472815543387	0.33005756943003367	0.7615991076906932	0.8106677920622445	0.6118757667078707	0.6776005326578325	0.6447381496828516	0.6447381496828516	0.6447381496828516	0.6447381496828516	0.6447381496828516	0.6447381496828516	0.6447381496828516	0.6447381496828516	0.6447381496828516	0.6447381496828516	0.6447381496828516	0.6447381496828516	0.6447381496828516	0.6447381496828516	0.6447381496828516	0.6447381496828516	0.6447381496828516	0.6447381496828516	0.6447381496828516	0.6447381496828516
1.4051586905161881	0.7576273450089837	0.7547981078436447	0.5072645520044439	1.2027344510046072	0.5650717194736856	0.8491591031896375	0.8345850071190534	0.601090568118614	0.7710390250667597	0.44905663695839976	0.5966345402250866	0.9153113327104189	0.10228151422121201	0.47907958780557697	0.37802880199086614	0.5626168111695562	0.30337348774439515	0.2367147608107167	0.9193061157402336	0.5081453855107427	1.3066950386760587	0.26268430351463007	0.9406102918574286	0.5671529259476605	1.2515254656476669	0.8580643132247243	0.8326549262186969	0.06671237895076709	0.8394252956021273	0.8491591031896376	0.9854065302207193	1.2901188755989113	0.7479740968092674	0.5118731369634791	0.6299236168863733	0.6299236168863733	0.6299236168863733	0.6299236168863733	0.6299236168863733	0.6299236168863733	0.6299236168863733	0.6299236168863733	0.6299236168863733	0.6299236168863733	0.6299236168863733	0.6299236168863733	0.6299236168863733	0.6299236168863733	0.6299236168863733
0.6468976047898308	0.7617304857471765	0.8024163755903879	0.7984036356114236	0.5995643363859274	0.7491050404596553	0.8040517580370005	0.9020068734191192	1.0861291440611627	1.03567412145258	0.8493144404732687	1.1543134903921466	0.7785218072126543	0.8397804449993591	1.1377286070054116	0.9183766563181861	1.0417382320890411	0.8392077557129687	0.6355079466423773	1.0879864873098732	0.9254186327693729	0.9609617644488753	0.9297583387647389	1.06197561768501	0.8978134919072025	0.7233761102254478	0.8209670854223717	0.9922030514520392	0.8732978337313493	1.2294310053071424	1.0587159781781603	0.9707250418222101	0.9255869836924033	0.8920600774940886	0.34384428370852266	0.6179521806013056	0.6179521806013056	0.6179521806013056	0.6179521806013056	0.6179521806013056	0.6179521806013056	0.6179521806013056	0.6179521806013056	0.6179521806013056	0.6179521806013056	0.6179521806013056	0.6179521806013056	0.6179521806013056	0.6179521806013056	0.6179521806013056
1.4936704901236957	1.0360638886367577	1.3240817009966808	1.2799700335192528	1.4200001123137578	1.1287804191395672	1.4692225756686745	0.9599126521517896	1.2580697364434625	0.9305199041882617	1.0412343710712963	1.138550322395782	1.5697447281866141	1.5449368542901036	0.847060266282332	1.289845232008642	1.0145305937782874	1.082185124294679	1.0881474893087308	1.2888807041937989	0.9102908988781043	1.0566486151349388	1.2513591659659695	1.066689446757726	1.062857361002762	1.0354930181771866	0.7772155811845699	1.1350971631980442	1.036642620261889	0.5833689384296668	1.142961918337482	0.8631654283835742	0.8631654283835742	0.8631654283835742	0.8631654283835742	0.8631654283835742	0.8631654283835742	0.8631654283835742	0.8631654283835742	0.8631654283835742	0.8631654283835742	0.8631654283835742	0.8631654283835742	0.8631654283835742	0.8631654283835742	0.8631654283835742	0.8631654283835742	0.8631654283835742	0.8631654283835742	0.8631654283835742
1.0419726660721504	0.9978116623201135	0.7326695098024865	0.710234911721207	0.6569513365633585	0.8498975907455512	1.0566281681657468	0.6934547785111621	0.8362427141846194	0.8201204981803119	0.9346159350166118	0.8724893456404068	0.8119423960145159	1.0912258379519493	1.0151113669871903	0.9497856346802811	0.9250333323447614	0.8042842596591603	0.6780410634297347	0.9446513507234865	0.8314374765367184	0.9538158644833526	0.9734543881328495	0.919838468914861	0.8391909722123271	0.9144750242877423	0.8217825021630956	0.8372632415978839	0.9976594638691347	0.7760637405245747	0.8109702631873116	0.9022333532000363	0.8566018081936739	0.8566018081936739	0.8566018081936739	0.8566018081936739	0.8566018081936739	0.8566018081936739	0.8566018081936739	0.8566018081936739	0.8566018081936739	0.8566018081936739	0.8566018081936739	0.8566018081936739	0.8566018081936739	0.8566018081936739	0.8566018081936739	0.8566018081936739	0.8566018081936739	0.8566018081936739
0.803590747996783	0.5574721770099105	0.6641526375202698	0.7015292403614968	0.7598659478912253	0.8296624218249119	0.6954694222343993	0.7574193240766083	0.6439769126380639	0.7029100001171926	0.8839046392660478	0.8060250136289606	0.8240036858259774	0.7535861677426398	0.8852407463660963	0.7452675783010531	0.9100853334949598	0.8628755950014886	0.7371261143185525	0.5526792860175791	0.7486436503233519	0.8872945609305936	0.9103654157816792	0.6521218871338905	0.8805275446509133	0.7164244310368237	0.8755990957433006	0.7960117633900622	0.7960117633900622	0.7960117633900622	0.7960117633900622	0.7960117633900622	0.7960117633900622	0.7960117633900622	0.7960117633900622	0.7960117633900622	0.7960117633900622	0.7960117633900622	0.7960117633900622	0.7960117633900622	0.7960117633900622	0.7960117633900622	0.7960117633900622	0.7960117633900622	0.7960117633900622	0.7960117633900622	0.7960117633900622	0.7960117633900622	0.7960117633900622	0.7960117633900622
0.8586312516265016	1.0242143229479146	1.1969581041298625	1.0980141054928436	1.0402788505432654	1.126415628544811	1.0961794853906324	1.117757917150003	1.245928546349717	1.1788590237860423	1.1125994652608127	1.1651230228354654	1.1625376696238066	0.9738398869375057	0.991118410173882	0.9667126034634348	1.0178454799674903	1.0052379074152258	1.0742573313115005	1.1667704965028372	1.0961880336336431	1.2450132518725605	1.3988672961448507	1.0663432974258227	1.0984830671441603	1.0452262930938114	1.1168748530823394	1.1280962794046987	1.2162402734550566	0.8876741560083207	0.8737426616373033	1.1273234496822497	0.8171724695118638	0.9364792233101302	1.143445768223208	1.0499544114311616	1.112368643207551	0.8379693594267527	1.1057355758800769	1.1281747893570395	1.080966819809807	0.9776660529105339	1.0324292499286734	0.9946710243287186	1.0311913459776927	1.0117175678240018	1.1269187289455658	1.0693181483847838	1.0693181483847838	1.0693181483847838
0.0008433876331304506	0.7410104801002552	0.0	0.01734433802643	0.3540778901654527	0.0	0.3540778901654527	0.0	0.0	0.27869445631299766	0.0	0.0	0.0	0.0	0.11952243681678976	0.06928041478671684	0.0	0.04692121617788745	0.7239086589442549	0.01734433802643	0.44194784640865215	0.0	0.4502290632136566	0.40933477277792507	0.20435619758071955	0.4105463705738181	0.3768697596807146	0.5707304552297826	0.7176061072423803	1.4902175966847373	1.1739590335171959	1.1989936346178331	1.3014572327706535	1.2502254336942433	1.2502254336942433	1.2502254336942433	1.2502254336942433	1.2502254336942433	1.2502254336942433	1.2502254336942433	1.2502254336942433	1.2502254336942433	1.2502254336942433	1.2502254336942433	1.2502254336942433	1.2502254336942433	1.2502254336942433	1.2502254336942433	1.2502254336942433	1.2502254336942433
0.0	0.6504252027976906	0.0	0.0	0.0	0.0	0.0	0.0	0.5045962603255365	0.7519296177228679	0.8924531858410326	0.0	0.827050595023934	0.7837903887327748	0.08619216956403575	0.0	0.0	2.2837368140986216	2.3852412290237988	0.5364570313354433	2.1471199455850676	1.5747391596486302	0.009212073958600188	0.6522843211020601	0.502737142021167	0.502737142021167	0.1987677767521828	1.1623744187774576	1.2615577100195559	1.606599930658537	0.9488382761706813	0.827050595023934	0.8879444355973076	0.8879444355973076	0.8879444355973076	0.8879444355973076	0.8879444355973076	0.8879444355973076	0.8879444355973076	0.8879444355973076	0.8879444355973076	0.8879444355973076	0.8879444355973076	0.8879444355973076	0.8879444355973076	0.8879444355973076	0.8879444355973076	0.8879444355973076	0.8879444355973076	0.8879444355973076
0.43551292794194174	0.35132292268829995	0.5019524307835936	0.40243552308423747	0.35971943363585823	0.5933289891015481	0.3031722051017675	0.4775158710388867	0.43847285669550984	0.35815445316192307	0.5472973444112176	0.3256652443953613	0.381015826989801	0.5139523830816082	0.4762692400866182	0.4409361931667642	0.44120849821743163	0.4967467311661419	0.5394255413858267	0.3204483580040409	0.49084311127837355	0.40564573464120723	0.40564573464120723	0.40564573464120723	0.40564573464120723	0.40564573464120723	0.40564573464120723	0.40564573464120723	0.40564573464120723	0.40564573464120723	0.40564573464120723	0.40564573464120723	0.40564573464120723	0.40564573464120723	0.40564573464120723	0.40564573464120723	0.40564573464120723	0.40564573464120723	0.40564573464120723	0.40564573464120723	0.40564573464120723	0.40564573464120723	0.40564573464120723	0.40564573464120723	0.40564573464120723	0.40564573464120723	0.40564573464120723	0.40564573464120723	0.40564573464120723	0.40564573464120723
0.5120283586787933	0.5207883750112184	0.6794289862709884	0.5648760590044581	0.603819477485133	0.43897262804340387	0.48466781010607674	0.475331502348702	0.5397287902377907	0.5801661626136023	0.6274180499970639	0.43852766944109484	0.545640940998036	0.5681509232266235	0.4044318885803189	0.44373746566438155	0.40052415827898347	0.6491435287246902	0.5826871947364469	0.5396850693229347	0.48397916637698196	0.42121268017246305	0.4525959232747225	0.4525959232747225	0.4525959232747225	0.4525959232747225	0.4525959232747225	0.4525959232747225	0.4525959232747225	0.4525959232747225	0.4525959232747225	0.4525959232747225	0.4525959232747225	0.4525959232747225	0.4525959232747225	0.4525959232747225	0.4525959232747225	0.4525959232747225	0.4525959232747225	0.4525959232747225	0.4525959232747225	0.4525959232747225	0.4525959232747225	0.4525959232747225	0.4525959232747225	0.4525959232747225	0.4525959232747225	0.4525959232747225	0.4525959232747225	0.4525959232747225
0.6746906134086021	0.6082397457116083	0.6630644333562302	0.757902138189388	0.6949347120070034	0.6553331099271361	0.6373996999248859	0.6909008637301675	0.4895080033151703	0.6385128518633328	0.6238825173692037	0.6029810470580418	0.5732969900028745	0.666772447089721	0.5382988634227288	0.7733526659637348	0.6621350163450186	0.5937257432420865	0.6061358696429984	0.48668812211354723	0.5419280326335238	0.5597219778278976	0.5508250052307107	0.5508250052307107	0.5508250052307107	0.5508250052307107	0.5508250052307107	0.5508250052307107	0.5508250052307107	0.5508250052307107	0.5508250052307107	0.5508250052307107	0.5508250052307107	0.5508250052307107	0.5508250052307107	0.5508250052307107	0.5508250052307107	0.5508250052307107	0.5508250052307107	0.5508250052307107	0.5508250052307107	0.5508250052307107	0.5508250052307107	0.5508250052307107	0.5508250052307107	0.5508250052307107	0.5508250052307107	0.5508250052307107	0.5508250052307107	0.5508250052307107
0.5578027267886875	0.6900986030964682	0.6599740992676986	0.6049782307458957	0.5350263093269648	0.6019710656815114	0.5444030918126705	0.5969437647686532	0.5666005914099849	0.6088798160907973	0.625142284522968	0.5084745063065788	0.5920050309135119	0.6085481473256051	0.6675832241552777	0.6138181816661477	0.5728774491716243	0.5416498812959883	0.5368785669989125	0.5392642241474503	0.5392642241474503	0.5392642241474503	0.5392642241474503	0.5392642241474503	0.5392642241474503	0.5392642241474503	0.5392642241474503	0.5392642241474503	0.5392642241474503	0.5392642241474503	0.5392642241474503	0.5392642241474503	0.5392642241474503	0.5392642241474503	0.5392642241474503	0.5392642241474503	0.5392642241474503	0.5392642241474503	0.5392642241474503	0.5392642241474503	0.5392642241474503	0.5392642241474503	0.5392642241474503	0.5392642241474503	0.5392642241474503	0.5392642241474503	0.5392642241474503	0.5392642241474503	0.5392642241474503	0.5392642241474503
[truncated: 6 more columns]
