# Supplementary material for: Neuronal tuning aligns dynamically with object and texture manifolds across the visual hierarchy
Source: Nat Neurosci. 2026 Mar 10;29(4):864–75. doi: 10.1038/s41593-026-02207-1 (PMC13061647; doi:10.1038/s41593-026-02207-1)
Supplement: Supplementary file 6 — Average PSTH for each session and thread before or after optimization Fig. 5a. Response rate for each 10 ms time window in csv format to reproduce Fig. 5c. [file 41593_2026_2207_MOESM6_ESM.zip › Figure5C_src_normresp_wdw_180-190_BigGAN_sem.csv]

0	1	2	3	4	5	6	7	8	9	10	11	12	13	14	15	16	17	18	19	20	21	22	23	24	25	26	27	28	29	30	31	32	33	34	35	36	37	38	39	40	41	42	43	44	45	46	47	48	49
0.06737391623977157	0.06861653768963362	0.07641947408962162	0.08876616933398937	0.07735885374242044	0.09016601790446724	0.10192704606447563	0.11411758489376819	0.08891517652673987	0.06444136831176862	0.06532386317807765	0.06654822990824706	0.0653223844695273	0.07852958450826052	0.1131909258472296	0.06932878492633036	0.07733816414728788	0.10667441991511491	0.08219896748741187	0.09500754554594647	0.06955764253300042	0.07886605031894597	0.09864205557224771	0.08863081544565583	0.06398095489127528	0.08350894069627819	0.08652231067133737	0.08784799038715428	0.0863915042969345	0.10056264889627954	0.09888025807409857	0.07838360758749467	0.08338328033480005	0.06625579189632909	0.07011830776462175	0.1002543554938083	0.09514726963059934	0.08115812239815758	0.0726207837452684	0.06952085295913679	0.0772138485155592	0.09577101017054686	0.08735235101756697	0.09503187045761591	0.09389962174995571	0.08226580866044805	0.09808213768550718	0.09017397317297762	0.09017397317297762	0.09017397317297762
0.08277300122777459	0.06461485511835224	0.09948360890869193	0.10467440223704427	0.047947753223458824	0.0906943494236757	0.08919066582178964	0.10117032742224023	0.06926574254476556	0.07792179782961066	0.07263199385917306	0.10061726056315991	0.09789110993623004	0.10350547054078704	0.07124667858538607	0.0918574110989926	0.1050052283335231	0.09690377286460923	0.09333805923448604	0.1037115201970559	0.10299941065977646	0.08747894927125445	0.11145621724122318	0.08638161238536937	0.09032328177160483	0.09299960458350329	0.11167423139864646	0.07268623238133498	0.0682231711540811	0.09814770389067036	0.08420230380392177	0.08674830970056437	0.08290747389369278	0.10094925147342866	0.07422765168533883	0.08758845157938376	0.08758845157938376	0.08758845157938376	0.08758845157938376	0.08758845157938376	0.08758845157938376	0.08758845157938376	0.08758845157938376	0.08758845157938376	0.08758845157938376	0.08758845157938376	0.08758845157938376	0.08758845157938376	0.08758845157938376	0.08758845157938376
0.09837435530950922	0.10301424485499619	0.14075877238148388	0.12338833735756227	0.16449545219811582	0.1580307240130016	0.12574909702922552	0.0905200393848003	0.11742385618540606	0.15375638113950316	0.1126187905211043	0.13324392687579398	0.14504934149897825	0.11401402948507638	0.1132714239520892	0.10874915649815022	0.10337564362160981	0.12762185763913772	0.1422037048886205	0.12628428326688412	0.11214745286054191	0.14930037371737898	0.13405210295330494	0.13426592158166029	0.10228847888474558	0.08780574176154546	0.14430642653288497	0.15318594006548358	0.12433460646212117	0.1276701604312635	0.130296589789324	0.15750495184401275	0.14762979502614645	0.15256737343507962	0.15256737343507962	0.15256737343507962	0.15256737343507962	0.15256737343507962	0.15256737343507962	0.15256737343507962	0.15256737343507962	0.15256737343507962	0.15256737343507962	0.15256737343507962	0.15256737343507962	0.15256737343507962	0.15256737343507962	0.15256737343507962	0.15256737343507962	0.15256737343507962
0.0819994820081331	0.1258542071378233	0.07636965622539656	0.08637999632398968	0.07028949681879727	0.09719913756190704	0.08727438853453744	0.09221122289985442	0.06360740460501045	0.09812785409842892	0.1024133481411897	0.07549976393543771	0.10429258312340633	0.0895882812905057	0.08708437186663989	0.10651260120732256	0.08388766692519958	0.08154615557980804	0.0750693662492003	0.07503217947930384	0.07760628230405056	0.09939543608323678	0.0691226760512537	0.07501210644831295	0.08462137797186849	0.07525083227605779	0.09514101885326022	0.09426888668281143	0.07381143844356475	0.08726696541640401	0.09404727345302995	0.10604111739324609	0.08044272209890618	0.07365657346812962	0.08406124535917488	0.09830100280827526	0.09552413726804826	0.06953204715357206	0.08252809221081016	0.08252809221081016	0.08252809221081016	0.08252809221081016	0.08252809221081016	0.08252809221081016	0.08252809221081016	0.08252809221081016	0.08252809221081016	0.08252809221081016	0.08252809221081016	0.08252809221081016
0.09132013184236872	0.06738969100897281	0.08581995973039903	0.11483206236395112	0.10501717993054689	0.09056540096091031	0.09689707972505603	0.10342759954481524	0.0790698249453062	0.08022348353152826	0.10666204679594803	0.10587408554059918	0.08460537069420333	0.07943369323537319	0.08158033704813268	0.07807917307584748	0.11549253040534682	0.08106907413416611	0.08111135710966068	0.09295313322625086	0.12359915652249856	0.07872682534486532	0.0767658115402039	0.09610226768016687	0.09856777455061201	0.10022620068839021	0.11394928831554237	0.10162753800791736	0.07775992657197384	0.09294778821824295	0.0853538573951084	0.0853538573951084	0.0853538573951084	0.0853538573951084	0.0853538573951084	0.0853538573951084	0.0853538573951084	0.0853538573951084	0.0853538573951084	0.0853538573951084	0.0853538573951084	0.0853538573951084	0.0853538573951084	0.0853538573951084	0.0853538573951084	0.0853538573951084	0.0853538573951084	0.0853538573951084	0.0853538573951084	0.0853538573951084
0.12209332266228237	0.12823391538427506	0.12703646069936694	0.1413661846388767	0.159116270716064	0.14540369548487808	0.09314662749881363	0.11709537339665464	0.1352177487681079	0.14356269599265653	0.12706781111197338	0.15064746813760593	0.13825234439108147	0.12865337576147404	0.17351585072690118	0.13077188630748934	0.1328021035135669	0.172411755144979	0.13729207548428735	0.12335102007652535	0.1805295094637547	0.13352953039800938	0.13865997545171183	0.12386004290501293	0.1590442972501778	0.09553478538598527	0.11177809235359194	0.10080091158570349	0.09991218365207684	0.11013702869463117	0.09466783142381875	0.11504717497917213	0.13223703601348769	0.1149537697481868	0.1409348413718958	0.1192457030421592	0.12266314699219885	0.12329087712894846	0.11090778306885368	0.14732854185390393	0.1291181624613788	0.1291181624613788	0.1291181624613788	0.1291181624613788	0.1291181624613788	0.1291181624613788	0.1291181624613788	0.1291181624613788	0.1291181624613788	0.1291181624613788
0.1585288584311557	0.1700870532186966	0.15145302556290155	0.18930263382201218	0.18273569369308715	0.20950799744043902	0.16656731524633342	0.19839102719342278	0.1272721918042654	0.18800876083457363	0.22903975997343753	0.18746405579395153	0.18034844869576933	0.16802687396529392	0.14552281337539372	0.13185161742153353	0.15916039360953785	0.1806409841121155	0.15578300046656843	0.18154891874735263	0.17684259859080217	0.2275241477865523	0.15656622526792505	0.2041960793050238	0.1830648738205992	0.1280878573317195	0.15557636557615934	0.15557636557615934	0.15557636557615934	0.15557636557615934	0.15557636557615934	0.15557636557615934	0.15557636557615934	0.15557636557615934	0.15557636557615934	0.15557636557615934	0.15557636557615934	0.15557636557615934	0.15557636557615934	0.15557636557615934	0.15557636557615934	0.15557636557615934	0.15557636557615934	0.15557636557615934	0.15557636557615934	0.15557636557615934	0.15557636557615934	0.15557636557615934	0.15557636557615934	0.15557636557615934
0.05482445119744459	0.05519150989700777	0.061952206193924	0.06136643913488628	0.053767111184741784	0.055542716213986564	0.0581174623555364	0.056562389157067045	0.050288293625772494	0.05780103042255764	0.0580679907508718	0.06311812471759962	0.059669839080234016	0.04903827662208231	0.07037229965367404	0.05288457366924546	0.05607087727439013	0.06007054740907821	0.06591326244989956	0.0584404679188763	0.051919299737667596	0.03653770162219732	0.06309201559890835	0.05516668861645578	0.03659236924612145	0.06428590870698107	0.0782423053711052	0.07126410703904314	0.07126410703904314	0.07126410703904314	0.07126410703904314	0.07126410703904314	0.07126410703904314	0.07126410703904314	0.07126410703904314	0.07126410703904314	0.07126410703904314	0.07126410703904314	0.07126410703904314	0.07126410703904314	0.07126410703904314	0.07126410703904314	0.07126410703904314	0.07126410703904314	0.07126410703904314	0.07126410703904314	0.07126410703904314	0.07126410703904314	0.07126410703904314	0.07126410703904314
0.07419769321931437	0.10693330120114575	0.07865430360357219	0.08359644411796242	0.09926298070548181	0.11324351582242524	0.1119963997890105	0.10026163870746387	0.07525690711054078	0.08741530231815857	0.10477759461933674	0.08761387778733021	0.09586532082346957	0.10407430975976353	0.07375476560521844	0.09648001741658942	0.11208465793797628	0.089713170866634	0.08577349976555897	0.07417268823408765	0.09526436446133245	0.08421529192972019	0.08692086805059644	0.071150450246664	0.08348833365496726	0.09352442902064921	0.08060916286259522	0.0847393057351627	0.09757062548589446	0.09262143983567316	0.09065529668513589	0.08571986889988001	0.10024134467315998	0.08598611600623036	0.09311373033969518	0.09311373033969518	0.09311373033969518	0.09311373033969518	0.09311373033969518	0.09311373033969518	0.09311373033969518	0.09311373033969518	0.09311373033969518	0.09311373033969518	0.09311373033969518	0.09311373033969518	0.09311373033969518	0.09311373033969518	0.09311373033969518	0.09311373033969518
0.09796644318738669	0.08560521853383501	0.08723047879696302	0.0769221791951381	0.12977069481751746	0.09176107165610795	0.10949303030785361	0.11316863619227822	0.1023638071025334	0.10782439045938765	0.10063571058853073	0.091163487620735	0.11117549156299886	0.07344913580038602	0.09418220057758	0.0764173147475147	0.1077215499763227	0.10731337309140916	0.08538486303626781	0.109812379695985	0.10799129548295688	0.09294871685808849	0.12325125750807972	0.10460340480998152	0.10080675532047954	0.10757740588799417	0.11521773740639969	0.10577076032020187	0.09652288829777907	0.11725593547636731	0.1174264809528798	0.07545534366675151	0.10764356340215733	0.09154945353445443	0.09154945353445443	0.09154945353445443	0.09154945353445443	0.09154945353445443	0.09154945353445443	0.09154945353445443	0.09154945353445443	0.09154945353445443	0.09154945353445443	0.09154945353445443	0.09154945353445443	0.09154945353445443	0.09154945353445443	0.09154945353445443	0.09154945353445443	0.09154945353445443
0.09681126803701368	0.10949460405627078	0.12340636981593225	0.11007557627348642	0.1119596203474491	0.11555437559766975	0.1193316973029201	0.10127194916303493	0.09873198310352409	0.12673190938315942	0.1281584652315714	0.119160502661075	0.11770496657353861	0.10433429233905782	0.09586091739422763	0.1056968873883745	0.14611533679987385	0.11775816709108519	0.12116330518184469	0.1353352272586335	0.14256797272114297	0.10701604615687932	0.10143724969648954	0.09902620517963898	0.11474646548771678	0.11568417687919921	0.14084092437084117	0.11538273229708944	0.12023210232794515	0.11751125422050991	0.13326835239964407	0.12538980331007699	0.12538980331007699	0.12538980331007699	0.12538980331007699	0.12538980331007699	0.12538980331007699	0.12538980331007699	0.12538980331007699	0.12538980331007699	0.12538980331007699	0.12538980331007699	0.12538980331007699	0.12538980331007699	0.12538980331007699	0.12538980331007699	0.12538980331007699	0.12538980331007699	0.12538980331007699	0.12538980331007699
0.05192129313830115	0.056458999143562484	0.06624940045186453	0.056544201547206616	0.0821254637569567	0.06097323448245371	0.0737355740047807	0.06976180264305473	0.07260773384319057	0.06370586007742182	0.08290786684715004	0.08347091206662592	0.07681990818200712	0.06449725512271173	0.0821740753875831	0.08482597421413562	0.0880387559257574	0.06740743909936618	0.07282281899297433	0.0838619014990185	0.05806371966495182	0.07052294803304307	0.058711996843872245	0.07068494698947747	0.06866470427454933	0.08064196455611103	0.07568884226740433	0.08262708954928268	0.08726193363743905	0.07315234314224613	0.07571596680086537	0.07443415497155575	0.07443415497155575	0.07443415497155575	0.07443415497155575	0.07443415497155575	0.07443415497155575	0.07443415497155575	0.07443415497155575	0.07443415497155575	0.07443415497155575	0.07443415497155575	0.07443415497155575	0.07443415497155575	0.07443415497155575	0.07443415497155575	0.07443415497155575	0.07443415497155575	0.07443415497155575	0.07443415497155575
0.07228567064987469	0.10875479836576561	0.10682119384945866	0.12454550151484643	0.09356153361980293	0.11241936623779682	0.11120249972795339	0.11498240267864833	0.08367016456489039	0.09908167718659226	0.09792375312610711	0.07793994204510882	0.10780305742612467	0.10031433380153996	0.11391772243605693	0.12487113510314352	0.13464211417647873	0.11970844788656917	0.09501712180053407	0.09569734820983035	0.11268462851737264	0.09576764359045553	0.13031751345563736	0.08666633286345092	0.11644696051532454	0.1168306938181769	0.12289531859630906	0.09442677207353307	0.1026069300907893	0.09876658735628607	0.11882880971776418	0.10879769853702512	0.10879769853702512	0.10879769853702512	0.10879769853702512	0.10879769853702512	0.10879769853702512	0.10879769853702512	0.10879769853702512	0.10879769853702512	0.10879769853702512	0.10879769853702512	0.10879769853702512	0.10879769853702512	0.10879769853702512	0.10879769853702512	0.10879769853702512	0.10879769853702512	0.10879769853702512	0.10879769853702512
0.1029648129766299	0.11520874438945211	0.12391382291994822	0.11954611355042667	0.10417747033164312	0.11685107767247209	0.11148258548171854	0.11344011580763015	0.12302911681576834	0.13376277948703738	0.11843736869841302	0.1141405244186867	0.09287706498554955	0.09539103734790512	0.10435735173108034	0.13203908651034874	0.11956988778717587	0.1433495362667265	0.12454998253913038	0.1401362431490755	0.11511414289076878	0.14206419011431318	0.0914620659739053	0.10423848603637169	0.10481076145383768	0.10648750927491293	0.11567266843980493	0.10472002719847548	0.0958414377347265	0.1497372526734726	0.10298138262121208	0.12957708699722215	0.1162792348092171	0.1162792348092171	0.1162792348092171	0.1162792348092171	0.1162792348092171	0.1162792348092171	0.1162792348092171	0.1162792348092171	0.1162792348092171	0.1162792348092171	0.1162792348092171	0.1162792348092171	0.1162792348092171	0.1162792348092171	0.1162792348092171	0.1162792348092171	0.1162792348092171	0.1162792348092171
0.10444154384305192	0.07287760618923109	0.10230292999952957	0.10113800445265071	0.11788924010344126	0.10088269809606677	0.1009589711891143	0.09976989415482988	0.12351881334623023	0.12363222491203338	0.10493973733277429	0.12217879881733232	0.1077384934372322	0.10624927829248118	0.12522434598133608	0.13121750151859454	0.12227996639776711	0.13472897213840065	0.12371708296666264	0.1228575448195315	0.1352654356552005	0.1162125917824484	0.10739226955603687	0.11574720784147748	0.11038469605518596	0.14498671078868716	0.10687704846071079	0.14304043205910838	0.13253182119630705	0.08734101844622433	0.10993641982126567	0.10993641982126567	0.10993641982126567	0.10993641982126567	0.10993641982126567	0.10993641982126567	0.10993641982126567	0.10993641982126567	0.10993641982126567	0.10993641982126567	0.10993641982126567	0.10993641982126567	0.10993641982126567	0.10993641982126567	0.10993641982126567	0.10993641982126567	0.10993641982126567	0.10993641982126567	0.10993641982126567	0.10993641982126567
0.09465285385743093	0.08427861709786583	0.08569265929410189	0.09065041772052308	0.08769691847383582	0.09352668151625891	0.09580529994545359	0.0949132877309088	0.08270186163781515	0.10467816842750753	0.09952170108676164	0.08884659106963477	0.11652782546699428	0.0954244366436665	0.09966566329456751	0.08500258286806796	0.08749997163482993	0.08504009164605704	0.098584277420024	0.0800007179293047	0.09307647324421651	0.09908988969878658	0.08969855419981074	0.09439422194929865	0.09439422194929865	0.09439422194929865	0.09439422194929865	0.09439422194929865	0.09439422194929865	0.09439422194929865	0.09439422194929865	0.09439422194929865	0.09439422194929865	0.09439422194929865	0.09439422194929865	0.09439422194929865	0.09439422194929865	0.09439422194929865	0.09439422194929865	0.09439422194929865	0.09439422194929865	0.09439422194929865	0.09439422194929865	0.09439422194929865	0.09439422194929865	0.09439422194929865	0.09439422194929865	0.09439422194929865	0.09439422194929865	0.09439422194929865
0.08573356770578204	0.08467666035368267	0.09055743053151762	0.10549991521296591	0.10393964172755726	0.09858475453552591	0.11206156158865398	0.09316288829471639	0.12015461929722605	0.07958449264308716	0.09980061233537602	0.09646818152945427	0.07911757840605378	0.09660656585833974	0.09813564609753307	0.10481333848130824	0.0798067034050502	0.09690235261382013	0.08345486217887446	0.09985051133363931	0.08622998570869499	0.07561136931090662	0.1120904813283585	0.09385092531963254	0.09385092531963254	0.09385092531963254	0.09385092531963254	0.09385092531963254	0.09385092531963254	0.09385092531963254	0.09385092531963254	0.09385092531963254	0.09385092531963254	0.09385092531963254	0.09385092531963254	0.09385092531963254	0.09385092531963254	0.09385092531963254	0.09385092531963254	0.09385092531963254	0.09385092531963254	0.09385092531963254	0.09385092531963254	0.09385092531963254	0.09385092531963254	0.09385092531963254	0.09385092531963254	0.09385092531963254	0.09385092531963254	0.09385092531963254
0.1780162441091625	0.13939218244682397	0.18499435719654903	0.1810921171323352	0.21355808391719686	0.1449414695304432	0.16890349817551492	0.17263391946651166	0.1814791861524105	0.16893041334104794	0.12297761938196346	0.1352344704831636	0.12408218837147159	0.17072246104076805	0.16493580773710634	0.1752449862594947	0.16016475239260544	0.18080112539255816	0.19061835543784345	0.17648664313497317	0.1786871374323341	0.16112720898313887	0.16988257661507042	0.1733713954102955	0.1446889829611213	0.1718129910574102	0.22279550274113794	0.14783607698267706	0.1697227348296796	0.13212858070078354	0.15092565776523154	0.15092565776523154	0.15092565776523154	0.15092565776523154	0.15092565776523154	0.15092565776523154	0.15092565776523154	0.15092565776523154	0.15092565776523154	0.15092565776523154	0.15092565776523154	0.15092565776523154	0.15092565776523154	0.15092565776523154	0.15092565776523154	0.15092565776523154	0.15092565776523154	0.15092565776523154	0.15092565776523154	0.15092565776523154
0.10717497719864416	0.12970135918725373	0.11566882665564429	0.12717232151079635	0.11951096312234856	0.08642772886384117	0.10923340391860883	0.0949318348799943	0.1345869667666041	0.10013042087457846	0.09829855966852798	0.13021933553881462	0.11108190996355738	0.07909306354149055	0.10599654003212075	0.12124100854506077	0.11926656989006632	0.11799249688568765	0.08383595523669846	0.1258999281740668	0.09257606755652362	0.08656405528944289	0.1083959798530108	0.09448543049310272	0.11617803520355305	0.09789262974568973	0.1002010907622442	0.10997317148389289	0.09535526534575427	0.12509374710588256	0.10405071838399614	0.1142242528361648	0.10913748561008046	0.10913748561008046	0.10913748561008046	0.10913748561008046	0.10913748561008046	0.10913748561008046	0.10913748561008046	0.10913748561008046	0.10913748561008046	0.10913748561008046	0.10913748561008046	0.10913748561008046	0.10913748561008046	0.10913748561008046	0.10913748561008046	0.10913748561008046	0.10913748561008046	0.10913748561008046
0.11338008626319433	0.13436459748304647	0.11582636776111126	0.08772207660065279	0.10907644614266138	0.11168917283187062	0.12778338553435103	0.12390043493718833	0.12222676508185636	0.0884157335884797	0.1565062449354216	0.09995980945151031	0.1113562882596775	0.11309208018353191	0.12456852465792005	0.13278778437476696	0.10322117549031319	0.10745096229032872	0.14339485526170803	0.15723332206995383	0.11734000097807877	0.08376528213469209	0.15897476711601277	0.08139347904874016	0.12634281267106934	0.11359423742500921	0.130897455211348	0.1047636304588845	0.10626917007460553	0.12172318144746125	0.1294823541849582	0.13009197529527056	0.09630253410760428	0.10174875898870564	0.0933031763088972	0.0975259676488014	0.0975259676488014	0.0975259676488014	0.0975259676488014	0.0975259676488014	0.0975259676488014	0.0975259676488014	0.0975259676488014	0.0975259676488014	0.0975259676488014	0.0975259676488014	0.0975259676488014	0.0975259676488014	0.0975259676488014	0.0975259676488014
0.09217249522401318	0.09201109926689052	0.1075233195758279	0.08722840286590067	0.09136442115349735	0.09293431094591327	0.10006469966312076	0.08255864921232343	0.07459697728501954	0.07409198233880929	0.08386850046405625	0.059873156144979074	0.06637921199472996	0.05838007558645277	0.060204058641144656	0.06274594936122	0.0954703663396677	0.07475998542937207	0.07552905939633396	0.08610332525018775	0.06154025334628254	0.0694488216511321	0.08468985153097963	0.07453475590094143	0.09272253631707204	0.08546053993506943	0.08701855263953175	0.08146104747437315	0.08423980005695245	0.08423980005695245	0.08423980005695245	0.08423980005695245	0.08423980005695245	0.08423980005695245	0.08423980005695245	0.08423980005695245	0.08423980005695245	0.08423980005695245	0.08423980005695245	0.08423980005695245	0.08423980005695245	0.08423980005695245	0.08423980005695245	0.08423980005695245	0.08423980005695245	0.08423980005695245	0.08423980005695245	0.08423980005695245	0.08423980005695245	0.08423980005695245
0.083923432241579	0.0994698549822844	0.08811556572781608	0.09039285718274759	0.06942914288187953	0.08050798791971744	0.10402517070931211	0.07756073382374569	0.10277477634727912	0.10973832567681752	0.06938184732352703	0.11495124098982264	0.09590092472464222	0.10473886317886034	0.05407400048211075	0.09891231521919325	0.1308114419420097	0.030902567049975686	0.032476991606197686	0.1250189947437036	0.07527179973687488	0.07538399139707752	0.13321445084733388	0.12429167819051899	0.1063700849127687	0.0925106694017025	0.12809786217404318	0.11929715532669018	0.1410180144900356	0.1301575849083629	0.1301575849083629	0.1301575849083629	0.1301575849083629	0.1301575849083629	0.1301575849083629	0.1301575849083629	0.1301575849083629	0.1301575849083629	0.1301575849083629	0.1301575849083629	0.1301575849083629	0.1301575849083629	0.1301575849083629	0.1301575849083629	0.1301575849083629	0.1301575849083629	0.1301575849083629	0.1301575849083629	0.1301575849083629	0.1301575849083629
0.08381102872672931	0.06956548145061742	0.05226996674834237	0.08554376141202069	0.07310221687565645	0.08112294506940347	0.09548963532225883	0.09903995378158514	0.07896341146913094	0.055891691216343624	0.0818766541971172	0.0758695429844725	0.06751782970979239	0.05674606167019687	0.07937936285867574	0.09693276001726807	0.08890278011907372	0.08687834108713606	0.08386552973157127	0.06111978536212193	0.09026663978662891	0.11660624561867963	0.08647536529046443	0.06924496154765183	0.08972119072777801	0.06771472469214414	0.07871795770996107	0.07871795770996107	0.07871795770996107	0.07871795770996107	0.07871795770996107	0.07871795770996107	0.07871795770996107	0.07871795770996107	0.07871795770996107	0.07871795770996107	0.07871795770996107	0.07871795770996107	0.07871795770996107	0.07871795770996107	0.07871795770996107	0.07871795770996107	0.07871795770996107	0.07871795770996107	0.07871795770996107	0.07871795770996107	0.07871795770996107	0.07871795770996107	0.07871795770996107	0.07871795770996107
0.061146540409038296	0.07135688378095152	0.0638195982828258	0.058288513485735674	0.06534667731766944	0.07800500270529571	0.07565623848960903	0.08687892949100894	0.0935768579228255	0.07693270877675347	0.07655848000738119	0.08602671861228339	0.0799748689278575	0.06319600903225482	0.08834353690515134	0.06332285087777317	0.08543333948544583	0.05673711240011718	0.07051422852473475	0.06752482787023424	0.06924896251875501	0.07106404496983021	0.07015650374429261	0.07015650374429261	0.07015650374429261	0.07015650374429261	0.07015650374429261	0.07015650374429261	0.07015650374429261	0.07015650374429261	0.07015650374429261	0.07015650374429261	0.07015650374429261	0.07015650374429261	0.07015650374429261	0.07015650374429261	0.07015650374429261	0.07015650374429261	0.07015650374429261	0.07015650374429261	0.07015650374429261	0.07015650374429261	0.07015650374429261	0.07015650374429261	0.07015650374429261	0.07015650374429261	0.07015650374429261	0.07015650374429261	0.07015650374429261	0.07015650374429261
0.0766385977895701	0.0819100031723472	0.08369902266388081	0.09008711574714287	0.09583744641321733	0.05894756299632718	0.07549157834529364	0.06645621995205499	0.0780589712548468	0.0643261551828308	0.08081087935640235	0.08213035384215733	0.06801229661863857	0.07638491609366818	0.0689836132596477	0.07423510027809672	0.08196574480673142	0.07525114885264224	0.08749923865788635	0.0785666578755701	0.07225707108676371	0.08477308950460806	0.06921961407098902	0.0722198545843602	0.06614375737802265	0.08688706279238849	0.07324113467383599	0.08006409873311224	0.08006409873311224	0.08006409873311224	0.08006409873311224	0.08006409873311224	0.08006409873311224	0.08006409873311224	0.08006409873311224	0.08006409873311224	0.08006409873311224	0.08006409873311224	0.08006409873311224	0.08006409873311224	0.08006409873311224	0.08006409873311224	0.08006409873311224	0.08006409873311224	0.08006409873311224	0.08006409873311224	0.08006409873311224	0.08006409873311224	0.08006409873311224	0.08006409873311224
0.12862426253304224	0.13038508679096716	0.09948523919069556	0.1384806172536685	0.17928915442603421	0.15180187450224325	0.14094028766618033	0.1189432627484155	0.10918674589777543	0.1401031726051495	0.13994580118885774	0.122452956386728	0.13341751205116031	0.15638294838951466	0.1286624300025671	0.15716609937293644	0.14358519441423875	0.1537472231991919	0.15531826651804598	0.18346503788615615	0.14385313168419395	0.1518396409115098	0.1919880817767171	0.1313068587611158	0.1774999848687413	0.1438189885134576	0.12598748169172952	0.14452887265626196	0.0949605686020821	0.11974472062917203	0.11974472062917203	0.11974472062917203	0.11974472062917203	0.11974472062917203	0.11974472062917203	0.11974472062917203	0.11974472062917203	0.11974472062917203	0.11974472062917203	0.11974472062917203	0.11974472062917203	0.11974472062917203	0.11974472062917203	0.11974472062917203	0.11974472062917203	0.11974472062917203	0.11974472062917203	0.11974472062917203	0.11974472062917203	0.11974472062917203
0.1196857997382475	0.13091767898540982	0.13777602096520644	0.10116936538209119	0.12328018887276303	0.12856241761981188	0.09094766696577454	0.11596717520716424	0.12477092564054329	0.09674740559319875	0.1417859728797883	0.11696134339451272	0.10922834680749582	0.1291629382632596	0.11337080788298462	0.12114067147772023	0.11808864281300567	0.1398196260331967	0.09647562563073353	0.10904454977087219	0.1310594134782962	0.1339818418952652	0.15728555797475588	0.11601497589030232	0.11864375995766596	0.13830582094156588	0.1148949412473137	0.13088535136724103	0.12127805660900612	0.14680763031053323	0.09426120082773322	0.13504016476757322	0.1020957964186352	0.14591552991592285	0.15953201960976912	0.1465411631676013	0.13716396225154087	0.12334146335915315	0.13025271280534703	0.13025271280534703	0.13025271280534703	0.13025271280534703	0.13025271280534703	0.13025271280534703	0.13025271280534703	0.13025271280534703	0.13025271280534703	0.13025271280534703	0.13025271280534703	0.13025271280534703
0.04089566521826785	0.0038226767999948296	0.008381706689288245	0.03574491388441188	0.04977591633240311	0.05917716625955889	0.023454143761724992	0.06233818044328907	0.05899908972137919	8.245306327135734e-05	0.0014130451847952762	0.03572721108998557	0.050597370150260994	0.03575818194682439	0.0295331794340083	0.028940619129660592	0.03575484130874163	0.04564139865919354	0.03334855033162484	0.017117756606885047	0.05689951236307976	0.02929478873579558	0.07979843116684478	0.027119833160998523	0.03898248682473444	0.021595067832456783	0.011520025715344946	0.03405328264122958	0.016740055390625373	0.04786856753474062	0.050058999520511356	0.022296707682618832	0.04014741635841992	0.05712779884651538	0.05880240010601556	0.04139582682057453	0.05852862802896937	0.057092585068759034	0.04649610916670288	0.046048122576422115	0.03575149243517103	0.07550804900011546	0.055629770717643245	0.055629770717643245	0.055629770717643245	0.055629770717643245	0.055629770717643245	0.055629770717643245	0.055629770717643245	0.055629770717643245
0.05418265432179358	0.08709624851433338	0.08874841032664511	0.06475547234034328	0.0713393640183593	0.08027969301994771	0.06788089873704843	0.07858345194440636	0.07134586919043315	0.07339682269538689	0.0723013923206395	0.0644246572430541	0.09694058435986384	0.0686637983563008	0.09222147277901667	0.06172217359910095	0.09454807777811035	0.06307806480753954	0.077848350594762	0.06934625882927699	0.07040684922247865	0.08509217926353611	0.07418552729971122	0.06849702594316591	0.08621746009693845	0.0678352506496345	0.08189395942911736	0.09165727606023254	0.08677561774467495	0.08677561774467495	0.08677561774467495	0.08677561774467495	0.08677561774467495	0.08677561774467495	0.08677561774467495	0.08677561774467495	0.08677561774467495	0.08677561774467495	0.08677561774467495	0.08677561774467495	0.08677561774467495	0.08677561774467495	0.08677561774467495	0.08677561774467495	0.08677561774467495	0.08677561774467495	0.08677561774467495	0.08677561774467495	0.08677561774467495	0.08677561774467495
0.07475996262511381	0.10557052073423415	0.10788136433327315	0.15657378738826977	0.12833236083218524	0.11742234680646253	0.13180220173141635	0.10247851420676347	0.10086863916915866	0.08479577333757062	0.11378799036094163	0.08327109672780678	0.09860977382426693	0.13106803991184335	0.12142697404470493	0.12349896608945214	0.09376758743466433	0.09314327834032428	0.12118975641009613	0.11217809347454731	0.08008338867664784	0.09034181358578577	0.09188626516245735	0.11918473881254255	0.12049478081474768	0.11983975981364511	0.11983975981364511	0.11983975981364511	0.11983975981364511	0.11983975981364511	0.11983975981364511	0.11983975981364511	0.11983975981364511	0.11983975981364511	0.11983975981364511	0.11983975981364511	0.11983975981364511	0.11983975981364511	0.11983975981364511	0.11983975981364511	0.11983975981364511	0.11983975981364511	0.11983975981364511	0.11983975981364511	0.11983975981364511	0.11983975981364511	0.11983975981364511	0.11983975981364511	0.11983975981364511	0.11983975981364511
0.05175909774939823	0.06700674198629956	0.06080604591022471	0.05640146674167717	0.07211368794129938	0.05325539328335655	0.0752702481474075	0.07198222188734399	0.06837858033393102	0.07330948506627172	0.05905552832549447	0.05267214645033404	0.062260092564568874	0.062055153667760744	0.061239150510652894	0.05522284685047398	0.05683979679742856	0.06939753877870147	0.05765167676505948	0.05673485201111656	0.07216894879761505	0.0644519004043658	0.0644519004043658	0.0644519004043658	0.0644519004043658	0.0644519004043658	0.0644519004043658	0.0644519004043658	0.0644519004043658	0.0644519004043658	0.0644519004043658	0.0644519004043658	0.0644519004043658	0.0644519004043658	0.0644519004043658	0.0644519004043658	0.0644519004043658	0.0644519004043658	0.0644519004043658	0.0644519004043658	0.0644519004043658	0.0644519004043658	0.0644519004043658	0.0644519004043658	0.0644519004043658	0.0644519004043658	0.0644519004043658	0.0644519004043658	0.0644519004043658	0.0644519004043658
0.09029020556379494	0.09332964885806466	0.07342715651614538	0.09436791973161375	0.11594490548689342	0.09823225935672972	0.09969087463325217	0.11120491772795668	0.07273526240457558	0.072248900557604	0.09657642440353839	0.07901673037671587	0.11661575533316809	0.10103252000441114	0.06935051292335591	0.08960658180549075	0.06515692777637716	0.07539722593343813	0.0661764469554743	0.10032491541924714	0.09949309405609255	0.08936167534677093	0.08149143099470935	0.08542655317074015	0.08542655317074015	0.08542655317074015	0.08542655317074015	0.08542655317074015	0.08542655317074015	0.08542655317074015	0.08542655317074015	0.08542655317074015	0.08542655317074015	0.08542655317074015	0.08542655317074015	0.08542655317074015	0.08542655317074015	0.08542655317074015	0.08542655317074015	0.08542655317074015	0.08542655317074015	0.08542655317074015	0.08542655317074015	0.08542655317074015	0.08542655317074015	0.08542655317074015	0.08542655317074015	0.08542655317074015	0.08542655317074015	0.08542655317074015
0.05956962008650837	0.07226628538462121	0.07499023085869781	0.0647010764946977	0.0567778113306249	0.05507411668400712	0.0775163963002592	0.07446975867715643	0.0925145002740038	0.05986966552983229	0.06064343903729263	0.0633633401531985	0.07632564487589663	0.08606689219512552	0.08743590356601286	0.09442074931850897	0.052052404691353096	0.051627732347986836	0.0402762046085513	0.03853990752491182	0.04014023860251817	0.039340073063714995	0.039340073063714995	0.039340073063714995	0.039340073063714995	0.039340073063714995	0.039340073063714995	0.039340073063714995	0.039340073063714995	0.039340073063714995	0.039340073063714995	0.039340073063714995	0.039340073063714995	0.039340073063714995	0.039340073063714995	0.039340073063714995	0.039340073063714995	0.039340073063714995	0.039340073063714995	0.039340073063714995	0.039340073063714995	0.039340073063714995	0.039340073063714995	0.039340073063714995	0.039340073063714995	0.039340073063714995	0.039340073063714995	0.039340073063714995	0.039340073063714995	0.039340073063714995
0.09004446510580473	0.13414397212325063	0.13077496067338842	0.11596141187815989	0.09680056643499194	0.12294548350648606	0.11260744528615259	0.08600808569599502	0.13959829989728648	0.11134468825068626	0.11732025195267963	0.11952472107797187	0.0885216040374648	0.10057498651221665	0.11230188791744317	0.11233585539305206	0.08107560912326676	0.11246880092732198	0.11654872989116886	0.09059904072406083	0.11959130748913833	0.09082612692003338	0.11800703278462933	0.11766808089697903	0.09224676082861785	0.10495742086279844	0.10495742086279844	0.10495742086279844	0.10495742086279844	0.10495742086279844	0.10495742086279844	0.10495742086279844	0.10495742086279844	0.10495742086279844	0.10495742086279844	0.10495742086279844	0.10495742086279844	0.10495742086279844	0.10495742086279844	0.10495742086279844	0.10495742086279844	0.10495742086279844	0.10495742086279844	0.10495742086279844	0.10495742086279844	0.10495742086279844	0.10495742086279844	0.10495742086279844	0.10495742086279844	0.10495742086279844
0.11955018796334077	0.13222319244462696	0.11033351262347414	0.09665150156877741	0.11544159550226538	0.12283064830769803	0.10963225751133322	0.10144564286847713	0.137637651450867	0.1285268806408919	0.10400404384208449	0.11179108722089237	0.09728832284191206	0.12910617380593922	0.11673836528716484	0.13155174082794674	0.11037310003628717	0.12393650670996628	0.12475060636260261	0.10689199062889128	0.11582129849574695	0.11582129849574695	0.11582129849574695	0.11582129849574695	0.11582129849574695	0.11582129849574695	0.11582129849574695	0.11582129849574695	0.11582129849574695	0.11582129849574695	0.11582129849574695	0.11582129849574695	0.11582129849574695	0.11582129849574695	0.11582129849574695	0.11582129849574695	0.11582129849574695	0.11582129849574695	0.11582129849574695	0.11582129849574695	0.11582129849574695	0.11582129849574695	0.11582129849574695	0.11582129849574695	0.11582129849574695	0.11582129849574695	0.11582129849574695	0.11582129849574695	0.11582129849574695	0.11582129849574695
0.059219587642883285	0.06930528525428824	0.0729566358449739	0.05137578652136546	0.06560764662526448	0.07112414696335098	0.05863795741213274	0.06831701503744196	0.07259016553439573	0.04984656306252841	0.06721768280488022	0.06530636668417782	0.048005220933816824	0.0727858955977563	0.06007973918781827	0.07405610006592746	0.059009285922028476	0.04477948551772631	0.04747248839145229	0.04864784627833627	0.05506218212309124	0.05421356045908423	0.05463787129108773	0.05463787129108773	0.05463787129108773	0.05463787129108773	0.05463787129108773	0.05463787129108773	0.05463787129108773	0.05463787129108773	0.05463787129108773	0.05463787129108773	0.05463787129108773	0.05463787129108773	0.05463787129108773	0.05463787129108773	0.05463787129108773	0.05463787129108773	0.05463787129108773	0.05463787129108773	0.05463787129108773	0.05463787129108773	0.05463787129108773	0.05463787129108773	0.05463787129108773	0.05463787129108773	0.05463787129108773	0.05463787129108773	0.05463787129108773	0.05463787129108773
0.06872588666808627	0.07074778106306051	0.07846449198899925	0.06274273536560748	0.08575503812670664	0.0662353814210507	0.06374885352593627	0.06472178543523394	0.07269288240284759	0.07321608187350796	0.06667709240658548	0.08225395270134782	0.0545857479259173	0.06976300657810167	0.04952584542514698	0.07570875547989181	0.07060371885019912	0.06355932417690645	0.06675095082247261	0.07862976989413537	0.07269036035830398	0.07269036035830398	0.07269036035830398	0.07269036035830398	0.07269036035830398	0.07269036035830398	0.07269036035830398	0.07269036035830398	0.07269036035830398	0.07269036035830398	0.07269036035830398	0.07269036035830398	0.07269036035830398	0.07269036035830398	0.07269036035830398	0.07269036035830398	0.07269036035830398	0.07269036035830398	0.07269036035830398	0.07269036035830398	0.07269036035830398	0.07269036035830398	0.07269036035830398	0.07269036035830398	0.07269036035830398	0.07269036035830398	0.07269036035830398	0.07269036035830398	0.07269036035830398	0.07269036035830398
0.10533537089764292	0.09038472583136825	0.1529556711426722	0.14904481522525181	0.15482900698932614	0.13726095030754307	0.12644293869005813	0.11473580015070273	0.16508483820866202	0.1722852344859846	0.15794450316007233	0.1466713219104442	0.11597291120349187	0.12309338975694532	0.10845786413605923	0.12596902731599066	0.1427028736839848	0.15972024039424418	0.16004251991359852	0.14135958422677292	0.1548717066203305	0.1141142817604661	0.13644279333947848	0.1296258140169647	0.13121326461088004	0.12048516453209313	0.1609800638887133	0.19927086281679093	0.15295998873189823	0.1326946636443964	0.13268120520753332	0.12328123312888989	0.12186975068132261	0.12349985122741347	0.15313432360330345	0.13831708741535848	0.13831708741535848	0.13831708741535848	0.13831708741535848	0.13831708741535848	0.13831708741535848	0.13831708741535848	0.13831708741535848	0.13831708741535848	0.13831708741535848	0.13831708741535848	0.13831708741535848	0.13831708741535848	0.13831708741535848	0.13831708741535848
0.06602516199842444	0.09050564383428861	0.08216623763762138	0.07590823294769945	0.0808535076677489	0.06980088965978339	0.0832931346619161	0.09809704919013972	0.08248328258446695	0.07407316879723436	0.09402455083331375	0.08243584692963071	0.0736016249961332	0.06196463664410115	0.08349180388817348	0.09267908961343148	0.08808544675080249	0.08808544675080249	0.08808544675080249	0.08808544675080249	0.08808544675080249	0.08808544675080249	0.08808544675080249	0.08808544675080249	0.08808544675080249	0.08808544675080249	0.08808544675080249	0.08808544675080249	0.08808544675080249	0.08808544675080249	0.08808544675080249	0.08808544675080249	0.08808544675080249	0.08808544675080249	0.08808544675080249	0.08808544675080249	0.08808544675080249	0.08808544675080249	0.08808544675080249	0.08808544675080249	0.08808544675080249	0.08808544675080249	0.08808544675080249	0.08808544675080249	0.08808544675080249	0.08808544675080249	0.08808544675080249	0.08808544675080249	0.08808544675080249	0.08808544675080249
0.08654623187247888	0.09347735171243482	0.07732728775102501	0.06819538195059359	0.09547767465447883	0.08749731691917996	0.09084472487162654	0.08143560235787234	0.07028942050282545	0.0598111223680923	0.07019942755674942	0.09211317358962862	0.06376142334995878	0.07331242164751356	0.08650137892890189	0.0819328255312597	0.07759974118663887	0.06476941791281034	0.08901426866917747	0.05140924027958116	0.08103476283734634	0.10126439956473655	0.06309772920311298	0.08768436740472313	0.07539104830391805	0.07539104830391805	0.07539104830391805	0.07539104830391805	0.07539104830391805	0.07539104830391805	0.07539104830391805	0.07539104830391805	0.07539104830391805	0.07539104830391805	0.07539104830391805	0.07539104830391805	0.07539104830391805	0.07539104830391805	0.07539104830391805	0.07539104830391805	0.07539104830391805	0.07539104830391805	0.07539104830391805	0.07539104830391805	0.07539104830391805	0.07539104830391805	0.07539104830391805	0.07539104830391805	0.07539104830391805	0.07539104830391805
0.14424474956764824	0.15189129200376764	0.1599695133536653	0.13487765979306657	0.20595027210602543	0.12980336350793223	0.18597032647686917	0.1564210576763532	0.16053516321463868	0.20017778107320586	0.21294811118217188	0.1736516579758717	0.16286827550556995	0.17796100866872833	0.18945741928469653	0.15464342003041412	0.15444613434443538	0.1316378592868089	0.14304199681562213	0.14304199681562213	0.14304199681562213	0.14304199681562213	0.14304199681562213	0.14304199681562213	0.14304199681562213	0.14304199681562213	0.14304199681562213	0.14304199681562213	0.14304199681562213	0.14304199681562213	0.14304199681562213	0.14304199681562213	0.14304199681562213	0.14304199681562213	0.14304199681562213	0.14304199681562213	0.14304199681562213	0.14304199681562213	0.14304199681562213	0.14304199681562213	0.14304199681562213	0.14304199681562213	0.14304199681562213	0.14304199681562213	0.14304199681562213	0.14304199681562213	0.14304199681562213	0.14304199681562213	0.14304199681562213	0.14304199681562213
0.0709393185736035	0.06970725754149591	0.07580044407288643	0.0647273377637961	0.07912384284786858	0.07767258845597368	0.05931166034176669	0.06842724502971324	0.07135563933260046	0.05523781894108456	0.06926698351714787	0.060045378635862914	0.09004493836983773	0.07741810983700942	0.08167711762597557	0.08744088317088065	0.06846047729465653	0.07430833934121844	0.0915918037289862	0.08612270970290083	0.07218323629606563	0.07915297299948322	0.07915297299948322	0.07915297299948322	0.07915297299948322	0.07915297299948322	0.07915297299948322	0.07915297299948322	0.07915297299948322	0.07915297299948322	0.07915297299948322	0.07915297299948322	0.07915297299948322	0.07915297299948322	0.07915297299948322	0.07915297299948322	0.07915297299948322	0.07915297299948322	0.07915297299948322	0.07915297299948322	0.07915297299948322	0.07915297299948322	0.07915297299948322	0.07915297299948322	0.07915297299948322	0.07915297299948322	0.07915297299948322	0.07915297299948322	0.07915297299948322	0.07915297299948322
0.07031862289045655	0.10532583585673072	0.06608332026254618	0.07925107496234887	0.07918287483214653	0.07069805036109271	0.08806807924958308	0.08936610602375752	0.08904792951519619	0.07748369740631142	0.0832658134607538	0.0832658134607538	0.0832658134607538	0.0832658134607538	0.0832658134607538	0.0832658134607538	0.0832658134607538	0.0832658134607538	0.0832658134607538	0.0832658134607538	0.0832658134607538	0.0832658134607538	0.0832658134607538	0.0832658134607538	0.0832658134607538	0.0832658134607538	0.0832658134607538	0.0832658134607538	0.0832658134607538	0.0832658134607538	0.0832658134607538	0.0832658134607538	0.0832658134607538	0.0832658134607538	0.0832658134607538	0.0832658134607538	0.0832658134607538	0.0832658134607538	0.0832658134607538	0.0832658134607538	0.0832658134607538	0.0832658134607538	0.0832658134607538	0.0832658134607538	0.0832658134607538	0.0832658134607538	0.0832658134607538	0.0832658134607538	0.0832658134607538	0.0832658134607538
0.07993127248558961	0.05320841370009955	0.07955004793576574	0.08350577976181574	0.10288753850133146	0.09507786888574996	0.0794910340291832	0.0832978022366758	0.08624046441284945	0.09487480115704634	0.08092921965834272	0.08455110664550274	0.07685441921421808	0.0819291491677235	0.06457444878110163	0.08229658551194426	0.11855021238523535	0.09754908942119601	0.10804965090321568	0.10804965090321568	0.10804965090321568	0.10804965090321568	0.10804965090321568	0.10804965090321568	0.10804965090321568	0.10804965090321568	0.10804965090321568	0.10804965090321568	0.10804965090321568	0.10804965090321568	0.10804965090321568	0.10804965090321568	0.10804965090321568	0.10804965090321568	0.10804965090321568	0.10804965090321568	0.10804965090321568	0.10804965090321568	0.10804965090321568	0.10804965090321568	0.10804965090321568	0.10804965090321568	0.10804965090321568	0.10804965090321568	0.10804965090321568	0.10804965090321568	0.10804965090321568	0.10804965090321568	0.10804965090321568	0.10804965090321568
0.11816460760406422	0.12018302026661966	0.12165544344937758	0.12318665353632445	0.20382133919838255	0.148194190637116	0.16386211428946476	0.12710499347903234	0.1443798790659799	0.17343014800108855	0.18845996704037585	0.22105062753807653	0.12990349244732105	0.1712731219586242	0.21108873161160588	0.19630581538093714	0.16629384531274768	0.1829123164289288	0.1882520957643312	0.17581976734498622	0.18701647625491682	0.1507704744952729	0.18689290855442742	0.20831605684125998	0.1853918944782474	0.17016005416863858	0.14364352487817927	0.16178596868146528	0.14318153648713614	0.16792674319602185	0.13842967033441503	0.15317820676521846	0.15317820676521846	0.15317820676521846	0.15317820676521846	0.15317820676521846	0.15317820676521846	0.15317820676521846	0.15317820676521846	0.15317820676521846	0.15317820676521846	0.15317820676521846	0.15317820676521846	0.15317820676521846	0.15317820676521846	0.15317820676521846	0.15317820676521846	0.15317820676521846	0.15317820676521846	0.15317820676521846
0.06268818193148797	0.11583415107926334	0.11803140178261395	0.11728415480545364	0.09199994909713799	0.09749252889345128	0.0895475439258092	0.11480637895548908	0.10193428778100898	0.08664443374191404	0.0722628298798335	0.09070576947621374	0.09767045284531478	0.08076110690231834	0.0807981723134023	0.11765111112272199	0.12255876385293524	0.12705611857497953	0.12747900697431216	0.1352295274660131	0.10973891368350974	0.11333418943462283	0.10295720476285469	0.123370139243103	0.11316367200297886	0.11316367200297886	0.11316367200297886	0.11316367200297886	0.11316367200297886	0.11316367200297886	0.11316367200297886	0.11316367200297886	0.11316367200297886	0.11316367200297886	0.11316367200297886	0.11316367200297886	0.11316367200297886	0.11316367200297886	0.11316367200297886	0.11316367200297886	0.11316367200297886	0.11316367200297886	0.11316367200297886	0.11316367200297886	0.11316367200297886	0.11316367200297886	0.11316367200297886	0.11316367200297886	0.11316367200297886	0.11316367200297886
0.09547423186894392	0.08322685188105011	0.08932519950076127	0.08223882564126841	0.09517559869261313	0.09795199865763392	0.10467173653735472	0.09111929187626766	0.09444122698802196	0.06063353871354819	0.07879372735827031	0.06971363303590924	0.06971363303590924	0.06971363303590924	0.06971363303590924	0.06971363303590924	0.06971363303590924	0.06971363303590924	0.06971363303590924	0.06971363303590924	0.06971363303590924	0.06971363303590924	0.06971363303590924	0.06971363303590924	0.06971363303590924	0.06971363303590924	0.06971363303590924	0.06971363303590924	0.06971363303590924	0.06971363303590924	0.06971363303590924	0.06971363303590924	0.06971363303590924	0.06971363303590924	0.06971363303590924	0.06971363303590924	0.06971363303590924	0.06971363303590924	0.06971363303590924	0.06971363303590924	0.06971363303590924	0.06971363303590924	0.06971363303590924	0.06971363303590924	0.06971363303590924	0.06971363303590924	0.06971363303590924	0.06971363303590924	0.06971363303590924	0.06971363303590924
0.15145054598766894	0.11884681718294138	0.14878011948161196	0.122611164905203	0.14980811304858282	0.11256643728528012	0.11997684853492001	0.16766231301938525	0.14124522935660852	0.1413405782873925	0.13841336102398613	0.14487647946667703	0.11299422562337967	0.09477725440213378	0.14500204721635704	0.1709474460047935	0.13316817716208554	0.1571193324901462	0.14514375482611588	0.14514375482611588	0.14514375482611588	0.14514375482611588	0.14514375482611588	0.14514375482611588	0.14514375482611588	0.14514375482611588	0.14514375482611588	0.14514375482611588	0.14514375482611588	0.14514375482611588	0.14514375482611588	0.14514375482611588	0.14514375482611588	0.14514375482611588	0.14514375482611588	0.14514375482611588	0.14514375482611588	0.14514375482611588	0.14514375482611588	0.14514375482611588	0.14514375482611588	0.14514375482611588	0.14514375482611588	0.14514375482611588	0.14514375482611588	0.14514375482611588	0.14514375482611588	0.14514375482611588	0.14514375482611588	0.14514375482611588
0.09238148394577846	0.10461689947787156	0.11299231079752779	0.11295085596889667	0.12374407970452392	0.14907114874042016	0.1566203442664258	0.11061875379822993	0.07644186758227123	0.07137094774113768	0.09216785817420814	0.09195098253107402	0.10060778665331402	0.09205635202014605	0.0668033532660182	0.07942985264308212	0.07942985264308212	0.07942985264308212	0.07942985264308212	0.07942985264308212	0.07942985264308212	0.07942985264308212	0.07942985264308212	0.07942985264308212	0.07942985264308212	0.07942985264308212	0.07942985264308212	0.07942985264308212	0.07942985264308212	0.07942985264308212	0.07942985264308212	0.07942985264308212	0.07942985264308212	0.07942985264308212	0.07942985264308212	0.07942985264308212	0.07942985264308212	0.07942985264308212	0.07942985264308212	0.07942985264308212	0.07942985264308212	0.07942985264308212	0.07942985264308212	0.07942985264308212	0.07942985264308212	0.07942985264308212	0.07942985264308212	0.07942985264308212	0.07942985264308212	0.07942985264308212
0.10650041939310148	0.08033812904034601	0.06070361149939407	0.15629124284294127	0.10095077045226385	0.138839972057912	0.12292767721610016	0.09160951765474491	0.1657323860252004	0.07030134027150405	0.07809877675980953	0.13410266344204572	0.17077298339108402	0.11761976403092517	0.12438664073180829	0.11265228946466728	0.1542030258544317	0.17707452043504593	0.12030995362713766	0.09845918083204272	0.09056659697720072	0.0840558771109509	0.17702931441735864	0.12882677108831855	0.12352467926660682	0.1498964542598769	0.13724331140708884	0.13933513619487756	0.13828922380098319	0.13828922380098319	0.13828922380098319	0.13828922380098319	0.13828922380098319	0.13828922380098319	0.13828922380098319	0.13828922380098319	0.13828922380098319	0.13828922380098319	0.13828922380098319	0.13828922380098319	0.13828922380098319	0.13828922380098319	0.13828922380098319	0.13828922380098319	0.13828922380098319	0.13828922380098319	0.13828922380098319	0.13828922380098319	0.13828922380098319	0.13828922380098319
0.0901692013249508	0.10479920416693496	0.08686923276606823	0.0985599001240322	0.11827711800527527	0.11054394201342403	0.09038191991203207	0.06336977203621615	0.11012177414895286	0.10199871740467156	0.0956698427258577	0.10291856745084278	0.1120559131426662	0.10457557050387321	0.08969909132078265	0.11488792997550379	0.11135865703685449	0.12177715823325151	0.11149595564049651	0.07840612061809132	0.12577514136562465	0.11387680864429943	0.13556312264916714	0.1247199656467333	0.1247199656467333	0.1247199656467333	0.1247199656467333	0.1247199656467333	0.1247199656467333	0.1247199656467333	0.1247199656467333	0.1247199656467333	0.1247199656467333	0.1247199656467333	0.1247199656467333	0.1247199656467333	0.1247199656467333	0.1247199656467333	0.1247199656467333	0.1247199656467333	0.1247199656467333	0.1247199656467333	0.1247199656467333	0.1247199656467333	0.1247199656467333	0.1247199656467333	0.1247199656467333	0.1247199656467333	0.1247199656467333	0.1247199656467333
0.0837355904648512	0.10193412195551127	0.10909469174546593	0.0877619994989384	0.09824815119132141	0.12435590141748398	0.07719498810385134	0.10217198787578026	0.09132812017096327	0.11036136323723532	0.11376500479467798	0.10587470812435087	0.10478456452990391	0.09030454261980231	0.09628180160857017	0.10145935694936578	0.07248252588902596	0.08489626906424863	0.08357510277842715	0.10971949752337701	0.09552506289246906	0.10262228020792304	0.10262228020792304	0.10262228020792304	0.10262228020792304	0.10262228020792304	0.10262228020792304	0.10262228020792304	0.10262228020792304	0.10262228020792304	0.10262228020792304	0.10262228020792304	0.10262228020792304	0.10262228020792304	0.10262228020792304	0.10262228020792304	0.10262228020792304	0.10262228020792304	0.10262228020792304	0.10262228020792304	0.10262228020792304	0.10262228020792304	0.10262228020792304	0.10262228020792304	0.10262228020792304	0.10262228020792304	0.10262228020792304	0.10262228020792304	0.10262228020792304	0.10262228020792304
0.11817847880307308	0.12834207254954652	0.10920600215410493	0.1106784790091123	0.10732264007886194	0.11273067612145593	0.14709776907234726	0.11312495720614119	0.1038900772725732	0.1458851648778442	0.12237083072288453	0.1222732307022733	0.1447129883254372	0.13078206141432794	0.10860093477743106	0.11664352541973844	0.08834921487764301	0.10468873342487389	0.09651897415125846	0.09651897415125846	0.09651897415125846	0.09651897415125846	0.09651897415125846	0.09651897415125846	0.09651897415125846	0.09651897415125846	0.09651897415125846	0.09651897415125846	0.09651897415125846	0.09651897415125846	0.09651897415125846	0.09651897415125846	0.09651897415125846	0.09651897415125846	0.09651897415125846	0.09651897415125846	0.09651897415125846	0.09651897415125846	0.09651897415125846	0.09651897415125846	0.09651897415125846	0.09651897415125846	0.09651897415125846	0.09651897415125846	0.09651897415125846	0.09651897415125846	0.09651897415125846	0.09651897415125846	0.09651897415125846	0.09651897415125846
0.08703233089766929	0.08790462103495443	0.09406931801288435	0.10354737451190438	0.07171849452625541	0.07978463544800342	0.07592607273343283	0.06923254846369652	0.09248511282198835	0.08525878864642078	0.07703293202200852	0.08274827115901962	0.08327176524560334	0.0872815270284811	0.10288735264749861	0.07562533602422856	0.07829195766741874	0.08815718517261531	0.0680085206098958	0.05719856496139057	0.06260354278564319	0.06260354278564319	0.06260354278564319	0.06260354278564319	0.06260354278564319	0.06260354278564319	0.06260354278564319	0.06260354278564319	0.06260354278564319	0.06260354278564319	0.06260354278564319	0.06260354278564319	0.06260354278564319	0.06260354278564319	0.06260354278564319	0.06260354278564319	0.06260354278564319	0.06260354278564319	0.06260354278564319	0.06260354278564319	0.06260354278564319	0.06260354278564319	0.06260354278564319	0.06260354278564319	0.06260354278564319	0.06260354278564319	0.06260354278564319	0.06260354278564319	0.06260354278564319	0.06260354278564319
0.1379153132884209	0.1520350919574906	0.15747100805907108	0.10316904857301905	0.12336010618073744	0.12946857867188458	0.12562165692318125	0.21571905206697806	0.11765256392332024	0.10033996075340268	0.27397543721544776	0.14622871593788345	0.17055701057927553	0.18820716720409514	0.14781929721298298	0.18562107737000233	0.21309493948849462	0.13797414243299944	0.17998895686995103	0.2089564205688987	0.18725566383783643	0.16312620817334655	0.24500176389786885	0.2473452127673372	0.2260991231091601	0.23130010086924405	0.17349404188024597	0.2201061967300979	0.20272880992530606	0.14628410519253784	0.16754907385809983	0.23529251263807469	0.18279627578908866	0.2083071762291196	0.2540885558784906	0.20698372102101092	0.20746595700404238	0.21442711154080157	0.1886754200357169	0.23069830491172866	0.20879873352465325	0.21974851921819097	0.21974851921819097	0.21974851921819097	0.21974851921819097	0.21974851921819097	0.21974851921819097	0.21974851921819097	0.21974851921819097	0.21974851921819097
0.10596126967314369	0.19705136031128467	0.04000737934708141	0.1060350023914499	0.13433028216175605	0.15962438892135486	0.16392232301833887	0.024248993912039468	0.15777049585777655	0.02238284245581156	0.13395417967109297	0.17402616290353873	0.15107654883584665	0.13823623420697484	0.18647219903504947	0.16731863447295098	0.17075043059821066	0.2299925637735655	0.35784941236845685	0.21501626876622998	0.2574120477417864	0.30301546556815806	0.2792113499271794	0.30388059950410556	0.23741840613898116	0.2884304776821512	0.2579854937959105	0.24081616289071991	0.3359415579128942	0.14480479677204902	0.2442119770160049	0.23861163815272193	0.2490564367002249	0.28368731012288867	0.28674947865651806	0.38186077698993337	0.2694923335857822	0.3261514074542198	0.30337118750443726	0.24832705011686507	0.3035891956413069	0.20610371259850183	0.22891944731126293	0.21531183911624235	0.1898410873492602	0.17719162175213063	0.18351635455069543	0.18351635455069543	0.18351635455069543	0.18351635455069543
0.07862765546357166	0.07937074494585877	0.095473477912192	0.09030602193821977	0.07128637663824343	0.09159103184339475	0.053511404463900805	0.08819345217615732	0.07798028225044129	0.08406903790006785	0.09190319114557993	0.07850977857335581	0.0841024729023015	0.06167737133444577	0.07026871466656412	0.0855202113287399	0.07480370423823018	0.08447572837055789	0.08392334218452513	0.07300386827601993	0.07542248635969473	0.08637905532067858	0.08939420672161869	0.09776489579386002	0.07362381765903694	0.11583805188950548	0.10635311414362975	0.0777564465315864	0.08008157079717343	0.11160793876006682	0.07662561585658004	0.06874742215458851	0.07642055996552048	0.05908685765481212	0.08981777424726968	0.07213471456747275	0.07380421104328846	0.0923129065916192	0.07173422426331316	0.07923612654586351	0.069462806008485	0.07434946627717426	0.07434946627717426	0.07434946627717426	0.07434946627717426	0.07434946627717426	0.07434946627717426	0.07434946627717426	0.07434946627717426	0.07434946627717426
0.09945189627149129	0.08926909976781029	0.07063192103577104	0.08598308757487982	0.10994673693917985	0.09229061281629945	0.08735679171490325	0.09265371731052653	0.0816908237600145	0.0981258789369481	0.09811015361021698	0.10491117648682148	0.07954984701048753	0.09596893540943373	0.1043043265925745	0.09931813489738411	0.09319592028912213	0.0923224707746438	0.09292191834613608	0.10883387822252426	0.0971709612971406	0.10750732444722257	0.10802327334767599	0.10394700628972667	0.11709811651209272	0.1256964252552365	0.0883979320815545	0.10288424428827578	0.09814761341227687	0.10608673255924789	0.0980959039966897	0.10118716687381	0.10038554199542433	0.11007080723222461	0.10171366592272765	0.0901505262968731	0.09767009589337848	0.09555170950674825	0.10197853915559985	0.1222835843929141	0.07556921813085979	0.08436820670853147	0.0950753098128228	0.08217657945921256	0.10286458802217556	0.1013686822111617	0.10211663511666863	0.10211663511666863	0.10211663511666863	0.10211663511666863
0.15339111492820245	0.1507471963199628	0.21048957356128656	0.1824039995994301	0.16663890235882264	0.1516894369218854	0.1834245524851539	0.1878701790014262	0.2086355747508644	0.15356754334843953	0.15837969060805904	0.20619264418179534	0.1911864275113282	0.2065685497015133	0.2163503874768584	0.16897162167053947	0.1791352602522337	0.16742899089987065	0.1921358658984785	0.22084238424786928	0.18848854546260416	0.16667698331548422	0.17446267645586644	0.15253473409695584	0.1530660121662484	0.1935778293734265	0.18653841598104798	0.21308875036816766	0.19043985641105324	0.21000192738188272	0.18974822361197471	0.15930599279273727	0.18701541562315546	0.18477678272011797	0.17828624764554327	0.189960191526263	0.1936549152930364	0.15582676890520483	0.20420912796287782	0.15162721191951156	0.14708465414383082	0.1969664332218784	0.16725260676303474	0.18210951999245656	0.18210951999245656	0.18210951999245656	0.18210951999245656	0.18210951999245656	0.18210951999245656	0.18210951999245656
0.11413351952782314	0.14853301560598867	0.12171662082725376	0.09322252579247903	0.11015504852368983	0.13058320805596796	0.12345858176727541	0.19619260569929056	0.10482970685328395	0.15128456484519476	0.1190480047946014	0.12618384164845453	0.12261592322152796	0.12261592322152796	0.12261592322152796	0.12261592322152796	0.12261592322152796	0.12261592322152796	0.12261592322152796	0.12261592322152796	0.12261592322152796	0.12261592322152796	0.12261592322152796	0.12261592322152796	0.12261592322152796	0.12261592322152796	0.12261592322152796	0.12261592322152796	0.12261592322152796	0.12261592322152796	0.12261592322152796	0.12261592322152796	0.12261592322152796	0.12261592322152796	0.12261592322152796	0.12261592322152796	0.12261592322152796	0.12261592322152796	0.12261592322152796	0.12261592322152796	0.12261592322152796	0.12261592322152796	0.12261592322152796	0.12261592322152796	0.12261592322152796	0.12261592322152796	0.12261592322152796	0.12261592322152796	0.12261592322152796	0.12261592322152796
0.16671687324586462	0.14996404405033534	0.1489569867745747	0.1604969382379908	0.15458241096807324	0.10448697614983962	0.13440061565892208	0.11440533211706798	0.1484138078763921	0.15196858531674046	0.20583824836276443	0.11271237719716508	0.1623793520677653	0.1589204111870343	0.13430370078747847	0.1711079238374521	0.11748270388278823	0.11491076328747936	0.16661715886968664	0.11494860119707821	0.13570421569149962	0.10310498864401273	0.13172618701443625	0.1623432333168278	0.15713097498773967	0.13389167089679108	0.1676093513399385	0.19826343622087345	0.1621915806710119	0.12561764719331805	0.14209625425014988	0.14570409037793805	0.1545284482929774	0.11912309570105524	0.14578299958879237	0.11677806557444641	0.12395582863923552	0.16847771343932766	0.15540936333324515	0.17623820504484472	0.13532138490682036	0.15577979497583255	0.15577979497583255	0.15577979497583255	0.15577979497583255	0.15577979497583255	0.15577979497583255	0.15577979497583255	0.15577979497583255	0.15577979497583255
0.06116566146949844	0.06589419431529932	0.06752150811305177	0.06499588414462171	0.07628850732872963	0.0739164987630766	0.0730492320474173	0.06677591004520964	0.06783912121116158	0.08059999425578708	0.08742132198483173	0.06793305992012083	0.07300711737306681	0.05732934083324139	0.0803747513411699	0.06699992943046928	0.07213161931852585	0.07877268967122257	0.08378456286921576	0.07969228741384975	0.07902956883253871	0.07975318960797735	0.08890088659040289	0.0756678269161346	0.07268020790605509	0.06888180660926832	0.07438645136494226	0.07550178204544471	0.0621292487071217	0.07564074637047338	0.07423484876280045	0.06460640074930978	0.08152662039235316	0.06916450991952154	0.10017739381273369	0.07206070000132739	0.06902370036519592	0.08046010997449485	0.09240363426425069	0.0796307954818353	0.092739806269505	0.09910273451069111	0.08146027783468678	0.06074020654770202	0.07124235590872247	0.06599128122821224	0.06599128122821224	0.06599128122821224	0.06599128122821224	0.06599128122821224
0.0	0.17214733222336948	0.0	0.0	0.0	0.11484246363628893	0.0	0.0	0.06427109434833815	0.0	0.35613026123615177	0.0	0.0	0.0	0.3756249833134276	0.0	0.003790999417588278	0.36085274848846255	0.06427109434833815	0.0	0.27608002557715117	0.3014932246907629	0.0	0.010909770282507199	0.02951393642677853	0.0	0.0	0.0	0.0	0.0	0.0	0.0	0.0	0.0	0.06427109434833815	0.27605718082165415	0.0	0.0	0.031084472010403267	0.304376870093648	0.0	0.0294972194837623	0.3980412548728269	0.08916225487732166	0.45534612345990744	0.2722541891686145	0.2722541891686145	0.2722541891686145	0.2722541891686145	0.2722541891686145
0.07580881880479926	0.20275196127021167	0.16545472422133317	0.12652304073178783	0.16094764660677285	0.1400032505049344	0.12099927498198675	0.16701163949648132	0.16098484418264727	0.14828194561284208	0.15745059419795682	0.11992801072886587	0.1069855958629502	0.17319500989021677	0.2118579159320733	0.15177747343726622	0.2003183307510728	0.20344222899254955	0.1480689249644494	0.19826901881024225	0.165476964721918	0.2011671303269854	0.1805173896226718	0.21206648184994856	0.1288850161651448	0.15079991870389695	0.20045082476092715	0.1780185011242593	0.17461594352235463	0.19272423433871483	0.15749249472153837	0.154700118721886	0.1811198643832397	0.15906105428405254	0.12677642513296355	0.18143747415046038	0.14964216548287396	0.1431080278792168	0.1238369248711814	0.1619877135059863	0.15024529368635894	0.21722186218068684	0.17173476211638955	0.1944783121485382	0.1944783121485382	0.1944783121485382	0.1944783121485382	0.1944783121485382	0.1944783121485382	0.1944783121485382
0.11593356799952086	0.12444750447679376	0.15212180339105794	0.13542873111482773	0.13025966864362232	0.12397607421634448	0.12177207999329534	0.11199308158838958	0.12160049741662633	0.16057069408687616	0.11674994812002797	0.15737075622589275	0.11237821006397532	0.11713372309658975	0.14720236448257001	0.10997799482818069	0.13816998049133267	0.11444434983758532	0.15709980644288238	0.1398255804831489	0.10941160987952143	0.1288628755797064	0.13883353193570044	0.12394520759180663	0.12736463061704842	0.12181087538007031	0.11418166237474145	0.12739510554045894	0.14682523742128956	0.14660634817477958	0.13209880284378583	0.1498457285627658	0.1069653424163737	0.12550467244386748	0.15316716670398725	0.15019567173717263	0.10004336528160179	0.1428337668867265	0.1566064167598186	0.14594170254358227	0.15127405965170043	0.15127405965170043	0.15127405965170043	0.15127405965170043	0.15127405965170043	0.15127405965170043	0.15127405965170043	0.15127405965170043	0.15127405965170043	0.15127405965170043
0.12966531570819942	0.13960120251190114	0.19157675485460435	0.14151233534484964	0.13858792260445182	0.1565611652018269	0.15607270983256508	0.13424406779954323	0.18398513807566558	0.17262574953296994	0.14585563067068177	0.1541373353387147	0.14209884280165727	0.1529183942337325	0.17899487690614746	0.1427091101529167	0.1498407551296688	0.19195491724663669	0.22098066254920665	0.14331360883377603	0.19032940499837658	0.1686927298644754	0.1602519778261771	0.14872993235741058	0.17913594651025877	0.2207716234760393	0.1866592817186849	0.19589579753930908	0.15563640409785892	0.16759776284033046	0.15675705489754835	0.234718884823249	0.16401156447578327	0.2004878331507179	0.14870819516103395	0.20148200980426798	0.1554382658259212	0.19320351884794418	0.1651437512200884	0.17566443473174992	0.14483085933359913	0.16024764703267452	0.16024764703267452	0.16024764703267452	0.16024764703267452	0.16024764703267452	0.16024764703267452	0.16024764703267452	0.16024764703267452	0.16024764703267452
0.06547852964492076	0.042840785760977246	0.09922417903481623	0.05481801538981842	0.06923610240170637	0.06551720015328345	0.0728818545748074	0.0584976613496991	0.0928533551821095	0.08529661174793107	0.08370803653096416	0.08397643849611383	0.10140190409595588	0.1064477577926362	0.06264663354844538	0.09173658164478724	0.06469850062103007	0.09218002455169524	0.07333706664680993	0.0727744986428401	0.07453265137114873	0.10375811009263217	0.07023536877273812	0.08138549281674422	0.060063142025140376	0.1206536758822503	0.10287877209880802	0.10803561949822782	0.11348031536384658	0.08585525065336232	0.09468448366984066	0.09212070003375714	0.0930358689119947	0.08456842590149301	0.10507721786438387	0.08623717107326581	0.08376446989741425	0.09403488207681063	0.08368860788556222	0.09505724213463458	0.08256463397361101	0.09680654151628018	0.08661253730697539	0.09306283170200329	0.08522236141685348	0.08413117975622338	0.08166490415711657	0.08958111147323446	0.09989106208898607	0.0823993156556393
0.2445564475174371	0.025044858922466492	0.0005402040102786457	0.350674864568389	0.16344651827041354	0.4214990837489246	0.09970058804380137	0.33542832612874485	0.24434436669356743	0.41783045905042016	0.441282614012589	0.3110775029067273	0.4106571798898636	0.3231560268608259	0.09745271720073584	0.4206081531572739	0.32607394356879554	0.39072447228804674	0.4030594931440413	0.2692145899559955	0.3311439379723766	0.36948431636869056	0.3727529939128546	0.4718348999059844	0.486876357864045	0.3462982814758577	0.34138998368670775	0.33711262105495476	0.46774963315620216	0.49053819398320775	0.42731389026592004	0.2969253367512515	0.5176640675124313	0.29948347344595927	0.5653206246015385	0.3774211839015575	0.2943165337922328	0.3869018230490488	0.26224042066725567	0.3190250496879291	0.2892503323341487	0.3499598487438454	0.20911532811602487	0.2710625592010482	0.489191203597363	0.36252933948239574	0.5808944714807441	0.48062207979056293	0.5541588285705892	0.3575911158444359
0.13791763586560357	0.1486282063112273	0.16936359679771926	0.12376232851193716	0.16480982696701518	0.1651942918588391	0.1443587380620231	0.22786013983142928	0.1639073254051955	0.15755797080151554	0.18785324113701948	0.18889415540544066	0.22406421682558442	0.15466405596544927	0.16108501255668115	0.1774090274480629	0.1820603582839994	0.13954426244561446	0.20107197661433854	0.17633891067922028	0.12001510969038943	0.18277590390017306	0.16066646626471012	0.19380653762078362	0.14234028488001121	0.1821009339054552	0.20951708505632952	0.17535192913009928	0.16744397691419827	0.15405346624306746	0.1646036691385078	0.15001948983812002	0.16225891848781054	0.18507888995654592	0.1915680776396413	0.1326234561908176	0.16311908766807715	0.19433819758729878	0.15585683120041374	0.12498234178809974	0.16567780428434478	0.16831727228238105	0.17144091515245913	0.18698846883917378	0.13998309559251443	0.14527579767766655	0.17978266698143344	0.14945696071714015	0.20700052871970903	0.18306852909063304
0.08168156988647499	0.09036081168610513	0.07064213018815634	0.08073403677710503	0.06538855520397045	0.08047340844096171	0.06818875148285804	0.08352973891054831	0.08326547365530487	0.0802890190785859	0.09420420465005425	0.08178381078383046	0.08687090137578231	0.09050256210625345	0.09656205532268419	0.12361253335458483	0.08520470944269488	0.09245389695247598	0.07489033489521098	0.07404939815524086	0.1047343300085395	0.08571905631940813	0.07378267282831465	0.08545314372075406	0.07492091626243313	0.07326553702526721	0.09650710462492407	0.08111514467930887	0.09456562798779378	0.09217665008416037	0.08915227484960939	0.10261762968814245	0.09953416694141508	0.09440949202177625	0.07164589118899564	0.09961312379370066	0.07880285341109508	0.07849002356040094	0.0831272867689001	0.07076769024569599	0.08126551708288501	0.10582828419735008	0.09949905376279813	0.07753445770962325	0.09464971266227028	0.1113338057886607	0.08461455931816105	0.10389677109977787	0.07761745921880049	0.08652094517037065
0.09591177117577866	0.11989452967789996	0.12502395926421456	0.12454863070454845	0.11416237609043862	0.14357079374830634	0.12921086658902486	0.11730612602392042	0.10442272105497685	0.08962504556245578	0.10771515326522808	0.12254269318147898	0.13570990504857036	0.14227643718549382	0.1122885380930238	0.09474425577561066	0.1340715701175337	0.11069543649596328	0.10984417444758539	0.12759900355659864	0.1456570042491304	0.11767967018569037	0.12274634030969701	0.12023377942250997	0.12245862483846422	0.15489536106761273	0.1612943461756049	0.13578527015949085	0.14895783123680692	0.14594810284735873	0.12415388447293119	0.1500138863339576	0.14585029108477085	0.1286413875424205	0.13386134434068495	0.14140142520516652	0.1253440696742149	0.13971867639765806	0.12097587006596346	0.11105617836343239	0.15194599859967842	0.11754555281038903	0.114843074450687	0.1138375276910422	0.1171534043596686	0.12984004216456982	0.16036553705891304	0.1375264189359173	0.11248255744853713	0.1582734146237532
0.08418857703510992	0.0878093666757014	0.07009972347210701	0.08380769024532655	0.10439996230547316	0.08556204265428996	0.07427069486214564	0.07722797003498892	0.05796397551904848	0.06973087625338886	0.08110673587240967	0.07650315613574121	0.09810034625851388	0.08497163359148242	0.08990856566455312	0.07054297053043859	0.08278179164033678	0.08015545813803242	0.11488729231849709	0.07217855598613408	0.08313107953177733	0.07415628859460423	0.0887586826157316	0.0910799605416557	0.08565615606599898	0.09142297435527029	0.08212925724987029	0.08673222603161321	0.09109047848907105	0.08650351392771925	0.07497748600701709	0.07724861817692293	0.08375203319301062	0.08719897211951368	0.07787401916117344	0.08555939858105079	0.11426073871342217	0.0824654397773308	0.09835034080204012	0.08818879142445758	0.0920933276451447	0.07725554830307209	0.06357874033184882	0.07041714431746045	0.07041714431746045	0.07041714431746045	0.07041714431746045	0.07041714431746045	0.07041714431746045	0.07041714431746045
0.15911204559565664	0.1650424642433363	0.16092753451671346	0.12720396857098884	0.1668503040713095	0.1443246721549359	0.15335594825538154	0.15524973417630253	0.12709625548735712	0.13024934956203807	0.14289826645557563	0.13657380800880686	0.13657380800880686	0.13657380800880686	0.13657380800880686	0.13657380800880686	0.13657380800880686	0.13657380800880686	0.13657380800880686	0.13657380800880686	0.13657380800880686	0.13657380800880686	0.13657380800880686	0.13657380800880686	0.13657380800880686	0.13657380800880686	0.13657380800880686	0.13657380800880686	0.13657380800880686	0.13657380800880686	0.13657380800880686	0.13657380800880686	0.13657380800880686	0.13657380800880686	0.13657380800880686	0.13657380800880686	0.13657380800880686	0.13657380800880686	0.13657380800880686	0.13657380800880686	0.13657380800880686	0.13657380800880686	0.13657380800880686	0.13657380800880686	0.13657380800880686	0.13657380800880686	0.13657380800880686	0.13657380800880686	0.13657380800880686	0.13657380800880686
0.1381238380770293	0.1346557194910356	0.14558259695632222	0.11305699776777432	0.17740607764199562	0.16071957860912806	0.16906282812556184	0.16906282812556184	0.16906282812556184	0.16906282812556184	0.16906282812556184	0.16906282812556184	0.16906282812556184	0.16906282812556184	0.16906282812556184	0.16906282812556184	0.16906282812556184	0.16906282812556184	0.16906282812556184	0.16906282812556184	0.16906282812556184	0.16906282812556184	0.16906282812556184	0.16906282812556184	0.16906282812556184	0.16906282812556184	0.16906282812556184	0.16906282812556184	0.16906282812556184	0.16906282812556184	0.16906282812556184	0.16906282812556184	0.16906282812556184	0.16906282812556184	0.16906282812556184	0.16906282812556184	0.16906282812556184	0.16906282812556184	0.16906282812556184	0.16906282812556184	0.16906282812556184	0.16906282812556184	0.16906282812556184	0.16906282812556184	0.16906282812556184	0.16906282812556184	0.16906282812556184	0.16906282812556184	0.16906282812556184	0.16906282812556184
0.2319660392405835	0.2504308412013848	0.3273627953747297	0.3548189770225385	0.33160369097368064	0.3038669778321691	0.3803318175308735	0.27835995767565735	0.28520200733098017	0.4372091897859122	0.46537494120982875	0.28210483122942065	0.24335153825113956	0.33487378740215723	0.3780380938187884	0.40582298195890915	0.33210688353593004	0.16716269092533093	0.34765777334469483	0.2410169570857699	0.011370654802829436	0.2618773598828764	0.26644161629594754	0.3614232965685479	0.2444999940804457	0.2719043325633573	0.1293603478225064	0.24438768133007233	0.2078217442603894	0.011370654802829436	0.2825940394877732	0.1791130634695071	0.21140253978541917	0.00820720736421011	0.002426903332306677	0.33763530238225864	0.17003110285728265	0.17003110285728265	0.17003110285728265	0.17003110285728265	0.17003110285728265	0.17003110285728265	0.17003110285728265	0.17003110285728265	0.17003110285728265	0.17003110285728265	0.17003110285728265	0.17003110285728265	0.17003110285728265	0.17003110285728265
0.09207098196031648	0.14736438064214283	0.11775983151592183	0.11433556003249146	0.10871965245314795	0.10392820605179832	0.1043845235071058	0.11991467371430946	0.10312893149611468	0.10375320098659871	0.08536137771211086	0.10610053613758562	0.11503559321059657	0.10354990575469278	0.09554996138162443	0.09793149651595216	0.09252873547848935	0.09978521686385884	0.0813129713177917	0.102351751349581	0.09046747024449077	0.10105767510719038	0.13428893099338915	0.1106305370218912	0.11315606558304638	0.10902244700455739	0.10829526703812942	0.10865885702134341	0.10865885702134341	0.10865885702134341	0.10865885702134341	0.10865885702134341	0.10865885702134341	0.10865885702134341	0.10865885702134341	0.10865885702134341	0.10865885702134341	0.10865885702134341	0.10865885702134341	0.10865885702134341	0.10865885702134341	0.10865885702134341	0.10865885702134341	0.10865885702134341	0.10865885702134341	0.10865885702134341	0.10865885702134341	0.10865885702134341	0.10865885702134341	0.10865885702134341
0.14865483945929264	0.1469630977457869	0.14274138422330734	0.1399287750602009	0.1483408324611102	0.14811691105878938	0.16633263538436158	0.1578770691005601	0.12113793022040381	0.13150294030854426	0.1147771263136547	0.14557113546784642	0.13525967918622592	0.11919439399313525	0.12724629931569695	0.13959878235896414	0.16442754021209743	0.14706620480219973	0.18550439978476319	0.18475141208684387	0.1851279059358035	0.1851279059358035	0.1851279059358035	0.1851279059358035	0.1851279059358035	0.1851279059358035	0.1851279059358035	0.1851279059358035	0.1851279059358035	0.1851279059358035	0.1851279059358035	0.1851279059358035	0.1851279059358035	0.1851279059358035	0.1851279059358035	0.1851279059358035	0.1851279059358035	0.1851279059358035	0.1851279059358035	0.1851279059358035	0.1851279059358035	0.1851279059358035	0.1851279059358035	0.1851279059358035	0.1851279059358035	0.1851279059358035	0.1851279059358035	0.1851279059358035	0.1851279059358035	0.1851279059358035
0.0960878464617213	0.09815603241104769	0.08420140719662292	0.08695586051866223	0.12443411858340124	0.11701198686841528	0.10146769217436784	0.09711507487579407	0.11240971182555573	0.11183893671109232	0.09389461030074475	0.1076941974032493	0.12754716219411757	0.0992013303662967	0.0960074467550093	0.12504318062194128	0.10642132079927619	0.11911877849742565	0.11160395202283836	0.13206485327529263	0.11007607619282414	0.09631296777882449	0.12605993220732914	0.11187236607449816	0.11253799882613962	0.10274974610651758	0.10592469017165589	0.081017784290589	0.08583206511061643	0.12739464887922286	0.10803553360799326	0.08495002718831506	0.1155830453835043	0.13622672265798377	0.10755120884482208	0.13115727930550306	0.13457869888885904	0.13286798909718106	0.13286798909718106	0.13286798909718106	0.13286798909718106	0.13286798909718106	0.13286798909718106	0.13286798909718106	0.13286798909718106	0.13286798909718106	0.13286798909718106	0.13286798909718106	0.13286798909718106	0.13286798909718106
0.10524644491558184	0.1315701006932657	0.14682187061742832	0.13813361098071167	0.12673886836343307	0.15981489006410396	0.15490395786471034	0.16051626346329192	0.1264033732986591	0.14432384464841827	0.15221832094720483	0.13652232567559197	0.1510950970100497	0.12863529200915425	0.16018184775362593	0.15632772903447179	0.11530448143594457	0.14163769732498294	0.1297425274261288	0.13208607487207608	0.21106683379513144	0.14803966121181028	0.1707872164055696	0.11898982957747951	0.18551356803512972	0.1510898288321478	0.15818501115287453	0.13561067510023408	0.13709894037532322	0.14390876686468645	0.16119902007100015	0.1408092261543728	0.15100412311268646	0.15100412311268646	0.15100412311268646	0.15100412311268646	0.15100412311268646	0.15100412311268646	0.15100412311268646	0.15100412311268646	0.15100412311268646	0.15100412311268646	0.15100412311268646	0.15100412311268646	0.15100412311268646	0.15100412311268646	0.15100412311268646	0.15100412311268646	0.15100412311268646	0.15100412311268646
0.17519750965705055	0.17928664010418313	0.24696795390917645	0.13744968547798544	0.2636282950492706	0.3701133655802381	0.3275310873009667	0.24848115622724928	0.26529144864952603	0.24698908889123472	0.28874472005264334	0.26484947468365255	0.29195841178218257	0.22393964551326614	0.2015503487960192	0.4247237471556286	0.2960234523905763	0.30767712583345613	0.28900376831952734	0.2693790213312697	0.2358030662216178	0.3493549907102847	0.2657779527615637	0.32149976531892394	0.21669479431497918	0.30244476873304826	0.3309429055870118	0.2769435776412762	0.2487133550163027	0.21544697587560327	0.24593531481222633	0.3546448609612047	0.23504764236231307	0.31312616337944754	0.2740869028708803	0.2740869028708803	0.2740869028708803	0.2740869028708803	0.2740869028708803	0.2740869028708803	0.2740869028708803	0.2740869028708803	0.2740869028708803	0.2740869028708803	0.2740869028708803	0.2740869028708803	0.2740869028708803	0.2740869028708803	0.2740869028708803	0.2740869028708803
0.11300691601344924	0.16068390662539506	0.09972563626410302	0.1048413424717088	0.11498853726763165	0.11081233600509915	0.129313782077396	0.16360105171166398	0.18975981073415774	0.1510281296232388	0.15924766312016678	0.13001125654132756	0.1785606790334884	0.13157912392181764	0.13919822948010593	0.10264239520174732	0.11726188340444464	0.1303347549318986	0.13167873428798763	0.12229583731177894	0.13723859073883227	0.16580147769992232	0.1515200342193773	0.1515200342193773	0.1515200342193773	0.1515200342193773	0.1515200342193773	0.1515200342193773	0.1515200342193773	0.1515200342193773	0.1515200342193773	0.1515200342193773	0.1515200342193773	0.1515200342193773	0.1515200342193773	0.1515200342193773	0.1515200342193773	0.1515200342193773	0.1515200342193773	0.1515200342193773	0.1515200342193773	0.1515200342193773	0.1515200342193773	0.1515200342193773	0.1515200342193773	0.1515200342193773	0.1515200342193773	0.1515200342193773	0.1515200342193773	0.1515200342193773
0.16239005758196526	0.13427927369700182	0.15518352730279678	0.2296452362311129	0.26721894713517486	0.19663114720989416	0.1368398985665777	0.18993791840915847	0.20440356341041901	0.23360803115539644	0.21692562732984272	0.24275934472267605	0.28510828344988587	0.2218709483882089	0.36473235927942654	0.31011259918301914	0.27386006474804575	0.24923781222360702	0.390500008590029	0.28117431306473445	0.24026034901495297	0.24958309288180094	0.316394153474312	0.3393423148951833	0.15608128818309344	0.13294258037633905	0.2313092180380819	0.3156708020656967	0.2785960241828121	0.23483865944874796	0.32551090893275486	0.2447948504976438	0.29851531185212843	0.2789150509954489	0.34409936450190065	0.37313391516884264	0.3294630618656877	0.28197827662066005	0.29866349973751605	0.3153579819370442	0.17969731225563312	0.24752764709633865	0.24752764709633865	0.24752764709633865	0.24752764709633865	0.24752764709633865	0.24752764709633865	0.24752764709633865	0.24752764709633865	0.24752764709633865
0.0954214430314645	0.10422765669535494	0.09771222199283201	0.14802206293239303	0.11737568105891516	0.1301687524731025	0.12077896642564222	0.14886476376972782	0.11098898865742471	0.14593218370880465	0.11810824653920346	0.12662712377429708	0.13863727388897093	0.129283856130783	0.16086194252614533	0.14589095246397446	0.11899113482973687	0.1158050144824418	0.1025108543585324	0.1458258299822055	0.1461320385616211	0.12546909396566647	0.10553605190940334	0.1417362709033214	0.14448600377596252	0.14311113733964195	0.14311113733964195	0.14311113733964195	0.14311113733964195	0.14311113733964195	0.14311113733964195	0.14311113733964195	0.14311113733964195	0.14311113733964195	0.14311113733964195	0.14311113733964195	0.14311113733964195	0.14311113733964195	0.14311113733964195	0.14311113733964195	0.14311113733964195	0.14311113733964195	0.14311113733964195	0.14311113733964195	0.14311113733964195	0.14311113733964195	0.14311113733964195	0.14311113733964195	0.14311113733964195	0.14311113733964195
0.23132979487525812	0.24131467217943084	0.30246983429984403	0.24836849967431784	0.287509765542579	0.27977994354097	0.22877939157287722	0.25023133442354195	0.2600997631958857	0.23144488377920983	0.22368094052680876	0.2427851109729212	0.24855532766323885	0.3522357936156116	0.21018174975733048	0.2606763583605806	0.24438893579007223	0.26028355545037823	0.20570558363173302	0.222477102642823	0.3356225915730472	0.17888236039223882	0.23781306511404068	0.2701415030636632	0.2189288384392942	0.3088424977093653	0.23070536290719734	0.24544609562748354	0.2633194405759228	0.26665177390052697	0.26498560723822484	0.26498560723822484	0.26498560723822484	0.26498560723822484	0.26498560723822484	0.26498560723822484	0.26498560723822484	0.26498560723822484	0.26498560723822484	0.26498560723822484	0.26498560723822484	0.26498560723822484	0.26498560723822484	0.26498560723822484	0.26498560723822484	0.26498560723822484	0.26498560723822484	0.26498560723822484	0.26498560723822484	0.26498560723822484
0.11105620557847086	0.11719675586262246	0.13922980689526118	0.1110977980196078	0.14900238537513563	0.12553667029799792	0.16795724687991434	0.140726831706786	0.11797558113173615	0.10008100068509952	0.09699659210162608	0.11502405951388017	0.12656067718921069	0.1266731389221974	0.12486496636466017	0.15554423439846884	0.1314224864648737	0.12676390569714657	0.12909319608101014	0.12909319608101014	0.12909319608101014	0.12909319608101014	0.12909319608101014	0.12909319608101014	0.12909319608101014	0.12909319608101014	0.12909319608101014	0.12909319608101014	0.12909319608101014	0.12909319608101014	0.12909319608101014	0.12909319608101014	0.12909319608101014	0.12909319608101014	0.12909319608101014	0.12909319608101014	0.12909319608101014	0.12909319608101014	0.12909319608101014	0.12909319608101014	0.12909319608101014	0.12909319608101014	0.12909319608101014	0.12909319608101014	0.12909319608101014	0.12909319608101014	0.12909319608101014	0.12909319608101014	0.12909319608101014	0.12909319608101014
0.11230362453334314	0.13325122354177957	0.10636790400241895	0.15364577320640532	0.14282688046905578	0.17137703687409742	0.20217364328805437	0.1664322532408334	0.13875817335689294	0.11560988485688967	0.13939246583224618	0.12291053270225875	0.19365893114857127	0.12301432929040118	0.1916725234862397	0.14381509175169713	0.14632009875264	0.12553448299339015	0.14352297192540647	0.16270799966266944	0.15141665795224235	0.1182169968131461	0.1715936429295416	0.11965017107973672	0.16135359818865166	0.1760009722213085	0.1537703325185661	0.17180722606279916	0.14009050858924965	0.1559488673260244	0.1559488673260244	0.1559488673260244	0.1559488673260244	0.1559488673260244	0.1559488673260244	0.1559488673260244	0.1559488673260244	0.1559488673260244	0.1559488673260244	0.1559488673260244	0.1559488673260244	0.1559488673260244	0.1559488673260244	0.1559488673260244	0.1559488673260244	0.1559488673260244	0.1559488673260244	0.1559488673260244	0.1559488673260244	0.1559488673260244
0.1443360448794701	0.18308623986798345	0.11675721866963659	0.21619669122065635	0.14177910050950435	0.16662803976873522	0.1577534061641428	0.1870835978175028	0.1510488017685889	0.1676199369956878	0.1502431743444805	0.13465114074774776	0.16160926854032612	0.139080515533658	0.17989210546823017	0.18402991083993558	0.13576990019084925	0.15585815457943583	0.19366430217960198	0.18155143789662706	0.17399242268204687	0.20533282783510953	0.18966262525857822	0.18966262525857822	0.18966262525857822	0.18966262525857822	0.18966262525857822	0.18966262525857822	0.18966262525857822	0.18966262525857822	0.18966262525857822	0.18966262525857822	0.18966262525857822	0.18966262525857822	0.18966262525857822	0.18966262525857822	0.18966262525857822	0.18966262525857822	0.18966262525857822	0.18966262525857822	0.18966262525857822	0.18966262525857822	0.18966262525857822	0.18966262525857822	0.18966262525857822	0.18966262525857822	0.18966262525857822	0.18966262525857822	0.18966262525857822	0.18966262525857822
0.11329421446878075	0.15030241779626935	0.1385117608337533	0.11670364709254075	0.14956649730048074	0.13277348553312537	0.1098492305160462	0.14385877187783416	0.12600560830866842	0.11773726195572681	0.1409445083857713	0.12464090413780943	0.1210471862822665	0.13510479193617309	0.09804552310208366	0.12564121856628094	0.13212098233072828	0.10433041806835794	0.10953194529577476	0.11354250722866438	0.11193901994247944	0.11212428019599231	0.11434906167883781	0.11040878316130935	0.11244656320273322	0.1279522193370593	0.12019939126989626	0.12019939126989626	0.12019939126989626	0.12019939126989626	0.12019939126989626	0.12019939126989626	0.12019939126989626	0.12019939126989626	0.12019939126989626	0.12019939126989626	0.12019939126989626	0.12019939126989626	0.12019939126989626	0.12019939126989626	0.12019939126989626	0.12019939126989626	0.12019939126989626	0.12019939126989626	0.12019939126989626	0.12019939126989626	0.12019939126989626	0.12019939126989626	0.12019939126989626	0.12019939126989626
0.11654660632878892	0.1420816945671768	0.17440213735432497	0.16518748950348472	0.14775567915196672	0.11420181597669206	0.15352950904159018	0.12122985620470215	0.13783060303786132	0.15252978304284945	0.1579091318902867	0.18825633583345436	0.17859951553167175	0.20764223553695632	0.18569234014451705	0.13012277528693456	0.14829365209345732	0.15500762520665318	0.1658403026426626	0.12686043914646422	0.11996455250926877	0.13133109523390338	0.14435890483793168	0.13656949369192478	0.14046419926492823	0.14046419926492823	0.14046419926492823	0.14046419926492823	0.14046419926492823	0.14046419926492823	0.14046419926492823	0.14046419926492823	0.14046419926492823	0.14046419926492823	0.14046419926492823	0.14046419926492823	0.14046419926492823	0.14046419926492823	0.14046419926492823	0.14046419926492823	0.14046419926492823	0.14046419926492823	0.14046419926492823	0.14046419926492823	0.14046419926492823	0.14046419926492823	0.14046419926492823	0.14046419926492823	0.14046419926492823	0.14046419926492823
0.10920498544916943	0.10027093710563109	0.1322765661174196	0.11601258318121402	0.1316687240041021	0.15425296085138054	0.1396508982215032	0.16512827946372477	0.13338761281368688	0.13355014260933948	0.09954779982645574	0.10963849438439814	0.15885465233552937	0.1408141256469785	0.13570471103025392	0.1114853799977596	0.11646519730935774	0.14456544539221716	0.13072828863680436	0.11254933754751768	0.14313991718316138	0.15249344301394885	0.11310997527458727	0.11826828543687219	0.11568913035572974	0.11568913035572974	0.11568913035572974	0.11568913035572974	0.11568913035572974	0.11568913035572974	0.11568913035572974	0.11568913035572974	0.11568913035572974	0.11568913035572974	0.11568913035572974	0.11568913035572974	0.11568913035572974	0.11568913035572974	0.11568913035572974	0.11568913035572974	0.11568913035572974	0.11568913035572974	0.11568913035572974	0.11568913035572974	0.11568913035572974	0.11568913035572974	0.11568913035572974	0.11568913035572974	0.11568913035572974	0.11568913035572974
0.06587509981244016	0.08516315053428546	0.09412458375616682	0.0860009564150118	0.10804871569171051	0.10916551467751776	0.13620024733647146	0.10413251156472149	0.1238599270756328	0.11242894902364955	0.09745056930778014	0.15645191659850496	0.12302860279823569	0.1306658151964814	0.1094862092497089	0.1114295987531394	0.12330324611668851	0.13705026126166128	0.15435111059527576	0.11056736067639131	0.10311675693948319	0.09578326199880856	0.10429395230654387	0.1000386071526762	0.1000386071526762	0.1000386071526762	0.1000386071526762	0.1000386071526762	0.1000386071526762	0.1000386071526762	0.1000386071526762	0.1000386071526762	0.1000386071526762	0.1000386071526762	0.1000386071526762	0.1000386071526762	0.1000386071526762	0.1000386071526762	0.1000386071526762	0.1000386071526762	0.1000386071526762	0.1000386071526762	0.1000386071526762	0.1000386071526762	0.1000386071526762	0.1000386071526762	0.1000386071526762	0.1000386071526762	0.1000386071526762	0.1000386071526762
0.09312985142426922	0.11208917827942302	0.12635917005843822	0.10023877415622849	0.11450955756240185	0.1392813947208376	0.09809891809681866	0.1532724607299989	0.1358852400514071	0.1356005782009726	0.11913454628476497	0.145250878737581	0.11206714489205724	0.1358260297234812	0.1286439349845825	0.11880281507854293	0.10497374764946611	0.1028167714492357	0.0942741609157842	0.11778634958555212	0.12814792658874372	0.121921673533254	0.14649046828391243	0.1219904472730084	0.13424045777846041	0.13424045777846041	0.13424045777846041	0.13424045777846041	0.13424045777846041	0.13424045777846041	0.13424045777846041	0.13424045777846041	0.13424045777846041	0.13424045777846041	0.13424045777846041	0.13424045777846041	0.13424045777846041	0.13424045777846041	0.13424045777846041	0.13424045777846041	0.13424045777846041	0.13424045777846041	0.13424045777846041	0.13424045777846041	0.13424045777846041	0.13424045777846041	0.13424045777846041	0.13424045777846041	0.13424045777846041	0.13424045777846041
0.09714306506990164	0.10240541754166096	0.09005165667035928	0.09810463268480639	0.07896324894178376	0.0985892728529338	0.07967731123835647	0.10365056718083979	0.09634804470670318	0.07857755824106358	0.07435715024625326	0.07609618248936896	0.05762380643445501	0.0928805367802346	0.08773567559192737	0.09096476849659768	0.0837490604127839	0.08217305860989733	0.12303044544331009	0.09750202713684392	0.0990907440181547	0.08541811232183871	0.10493791280413879	0.10222064971807794	0.09768309719210222	0.06449219802336927	0.0885188866935456	0.08935527503865036	0.11364261186645125	0.08247852858505747	0.09806057022575436	0.09806057022575436	0.09806057022575436	0.09806057022575436	0.09806057022575436	0.09806057022575436	0.09806057022575436	0.09806057022575436	0.09806057022575436	0.09806057022575436	0.09806057022575436	0.09806057022575436	0.09806057022575436	0.09806057022575436	0.09806057022575436	0.09806057022575436	0.09806057022575436	0.09806057022575436	0.09806057022575436	0.09806057022575436
0.07036785734198908	0.06393842236774214	0.09032021355341642	0.062470099831600776	0.09138759559361884	0.07943787669527044	0.07689638296448997	0.07405326623534796	0.08285355666308845	0.11003644138093951	0.07425734353436508	0.10389887218579541	0.08715829894599436	0.0803286028915936	0.07742577111558738	0.08102527181556002	0.07595594390906729	0.0685315910858627	0.07101432571514373	0.07315674785194869	0.06523915561622923	0.08628717548285296	0.06750238192223061	0.07624147249829341	0.10293438736214042	0.07513735640983601	0.08851031326338242	0.08305528252542319	0.06652148398622865	0.07213695891273014	0.05856870413834228	0.06535283152553621	0.06535283152553621	0.06535283152553621	0.06535283152553621	0.06535283152553621	0.06535283152553621	0.06535283152553621	0.06535283152553621	0.06535283152553621	0.06535283152553621	0.06535283152553621	0.06535283152553621	0.06535283152553621	0.06535283152553621	0.06535283152553621	0.06535283152553621	0.06535283152553621	0.06535283152553621	0.06535283152553621
0.11239236170359374	0.11018892769019939	0.117123795867099	0.10366422411293676	0.11057530249693033	0.13155483765794773	0.10299526460680324	0.08942362461439483	0.12294960285366859	0.07905129808599004	0.10021347692822588	0.08199653919808797	0.12693915136583125	0.1346941514697026	0.10443002205349886	0.11942417770166423	0.09772921444127479	0.10395312721445016	0.10287420981275819	0.1443625517600083	0.12210321746401073	0.10035414278146314	0.1242180329156825	0.11211691771344552	0.1261156690653377	0.13387541018116336	0.10969201967261975	0.07570353899892361	0.12712380772543597	0.08539936101519734	0.10626158437031666	0.10626158437031666	0.10626158437031666	0.10626158437031666	0.10626158437031666	0.10626158437031666	0.10626158437031666	0.10626158437031666	0.10626158437031666	0.10626158437031666	0.10626158437031666	0.10626158437031666	0.10626158437031666	0.10626158437031666	0.10626158437031666	0.10626158437031666	0.10626158437031666	0.10626158437031666	0.10626158437031666	0.10626158437031666
0.07532328169667116	0.0710829276387354	0.0845649883444673	0.11004834741131701	0.11403204517318899	0.1035276760923149	0.10630791896962723	0.1078533699873448	0.09863264630745935	0.10072614841756933	0.10183315537501607	0.08525419952799176	0.09001617378765074	0.07607552172215822	0.12128850654553981	0.09761185534669949	0.11556771742357203	0.11682215986202543	0.1124622747094306	0.10725937764959478	0.1098608261795127	0.1098608261795127	0.1098608261795127	0.1098608261795127	0.1098608261795127	0.1098608261795127	0.1098608261795127	0.1098608261795127	0.1098608261795127	0.1098608261795127	0.1098608261795127	0.1098608261795127	0.1098608261795127	0.1098608261795127	0.1098608261795127	0.1098608261795127	0.1098608261795127	0.1098608261795127	0.1098608261795127	0.1098608261795127	0.1098608261795127	0.1098608261795127	0.1098608261795127	0.1098608261795127	0.1098608261795127	0.1098608261795127	0.1098608261795127	0.1098608261795127	0.1098608261795127	0.1098608261795127
0.09954906967638961	0.10438476555601213	0.10633272729375098	0.10043065114453856	0.12946988778008667	0.11029638079063497	0.08748616170829995	0.10769048187542411	0.08140921888968189	0.11232402816899481	0.08638386998420063	0.13279264798806756	0.1319260167309571	0.11120027366934473	0.10709537738966603	0.09801037548377822	0.1171282929545186	0.1098320247515047	0.1289725829169442	0.08833578637108774	0.15192936486377928	0.1262050826306843	0.15157001037804516	0.12405029918611764	0.13415822585093654	0.09202817723098962	0.11780876320828419	0.10491847021963689	0.10491847021963689	0.10491847021963689	0.10491847021963689	0.10491847021963689	0.10491847021963689	0.10491847021963689	0.10491847021963689	0.10491847021963689	0.10491847021963689	0.10491847021963689	0.10491847021963689	0.10491847021963689	0.10491847021963689	0.10491847021963689	0.10491847021963689	0.10491847021963689	0.10491847021963689	0.10491847021963689	0.10491847021963689	0.10491847021963689	0.10491847021963689	0.10491847021963689
0.07089163007179965	0.08249082244049959	0.08675752573930318	0.09159678193438295	0.07181253366920103	0.06534903800025042	0.07174862363928888	0.07419974084382859	0.08439539445347415	0.0700068080144011	0.05844787895610222	0.05468291343200026	0.06235612838286214	0.07965124166672871	0.07402372995975719	0.07551026502300143	0.11665207069359215	0.06458076270267632	0.054607664343550716	0.07593008657047945	0.06009758729833909	0.07013444165019424	0.07735451112255692	0.05525827089359569	0.07605052448334922	0.06054608522593853	0.06656641324227025	0.06903340485783288	0.05810961653499122	0.07892123979787402	0.07104409141969624	0.08604971735009957	0.0785469043848979	0.0785469043848979	0.0785469043848979	0.0785469043848979	0.0785469043848979	0.0785469043848979	0.0785469043848979	0.0785469043848979	0.0785469043848979	0.0785469043848979	0.0785469043848979	0.0785469043848979	0.0785469043848979	0.0785469043848979	0.0785469043848979	0.0785469043848979	0.0785469043848979	0.0785469043848979
0.3952769997994753	0.170098020355438	0.0	0.3266075505352038	0.058146374746671524	0.337940814327664	0.3017378062469846	0.4029244093228267	0.35538495891691935	0.30622394095519534	0.1212779674251767	0.3756524741281568	0.0896450587613077	0.2793959946447179	0.014878876959674792	0.14713743580219635	0.14713743580219635	0.14713743580219635	0.14713743580219635	0.14713743580219635	0.14713743580219635	0.14713743580219635	0.14713743580219635	0.14713743580219635	0.14713743580219635	0.14713743580219635	0.14713743580219635	0.14713743580219635	0.14713743580219635	0.14713743580219635	0.14713743580219635	0.14713743580219635	0.14713743580219635	0.14713743580219635	0.14713743580219635	0.14713743580219635	0.14713743580219635	0.14713743580219635	0.14713743580219635	0.14713743580219635	0.14713743580219635	0.14713743580219635	0.14713743580219635	0.14713743580219635	0.14713743580219635	0.14713743580219635	0.14713743580219635	0.14713743580219635	0.14713743580219635	0.14713743580219635
0.05983218892878675	0.09655351840351782	0.11058755300835559	0.09398641802994478	0.09151912714669981	0.08042037980823895	0.08722844936507274	0.07713826350049957	0.08550018303683196	0.08069626857786193	0.08971116951165745	0.08131227709865646	0.08837922755023223	0.07731352057134831	0.07466266949032158	0.08082503490700348	0.07920227547640973	0.11182871911131323	0.10095232004307145	0.07698054091001127	0.08394704994033708	0.08727590231307557	0.07253087411928745	0.07145819856933766	0.07199453634431255	0.07199453634431255	0.07199453634431255	0.07199453634431255	0.07199453634431255	0.07199453634431255	0.07199453634431255	0.07199453634431255	0.07199453634431255	0.07199453634431255	0.07199453634431255	0.07199453634431255	0.07199453634431255	0.07199453634431255	0.07199453634431255	0.07199453634431255	0.07199453634431255	0.07199453634431255	0.07199453634431255	0.07199453634431255	0.07199453634431255	0.07199453634431255	0.07199453634431255	0.07199453634431255	0.07199453634431255	0.07199453634431255
0.1094000452097132	0.16069416330958275	0.21098480259477873	0.21344384142634307	0.1198429211678847	0.1622436077772174	0.1317956368182217	0.1321121646843061	0.12437812333729278	0.1852566178655039	0.16861974459356613	0.1966126427717238	0.13124120423902474	0.19632710109957516	0.14828500800841846	0.17946363650773905	0.16994571465658448	0.169660669688285	0.18160615042670272	0.11873235292008169	0.1516712365923667	0.16595690959406725	0.12412912327834488	0.11650032983117589	0.12031472655476039	0.12031472655476039	0.12031472655476039	0.12031472655476039	0.12031472655476039	0.12031472655476039	0.12031472655476039	0.12031472655476039	0.12031472655476039	0.12031472655476039	0.12031472655476039	0.12031472655476039	0.12031472655476039	0.12031472655476039	0.12031472655476039	0.12031472655476039	0.12031472655476039	0.12031472655476039	0.12031472655476039	0.12031472655476039	0.12031472655476039	0.12031472655476039	0.12031472655476039	0.12031472655476039	0.12031472655476039	0.12031472655476039
0.12576207426942368	0.1478114920716611	0.1535009030509342	0.10654613348781782	0.19100614704173896	0.13823801162874483	0.11772122962614244	0.13135931634370515	0.13831278728403662	0.15751021542518853	0.15370038822498777	0.18189402158546178	0.18124248453642333	0.18105152727885038	0.12653716888954045	0.12646880564708168	0.16247269594682995	0.11059318101723549	0.12112904719380767	0.13607739186357393	0.16935803153758155	0.1382511322284194	0.1384572444371749	0.14122634915290855	0.14350942544125797	0.12260386086944772	0.11961506434766879	0.17271627996699487	0.18466482553058758	0.14090561907321522	0.1627852223019014	0.1627852223019014	0.1627852223019014	0.1627852223019014	0.1627852223019014	0.1627852223019014	0.1627852223019014	0.1627852223019014	0.1627852223019014	0.1627852223019014	0.1627852223019014	0.1627852223019014	0.1627852223019014	0.1627852223019014	0.1627852223019014	0.1627852223019014	0.1627852223019014	0.1627852223019014	0.1627852223019014	0.1627852223019014
0.0649356663743337	0.06888385605216567	0.08688534279019408	0.07263204406882848	0.06138235210135626	0.09317907550006543	0.07866325372609417	0.08791606396462004	0.07473320890041633	0.07464246658901538	0.10975620367911784	0.08224471938314051	0.11396704753298646	0.0981058834580635	0.0981058834580635	0.0981058834580635	0.0981058834580635	0.0981058834580635	0.0981058834580635	0.0981058834580635	0.0981058834580635	0.0981058834580635	0.0981058834580635	0.0981058834580635	0.0981058834580635	0.0981058834580635	0.0981058834580635	0.0981058834580635	0.0981058834580635	0.0981058834580635	0.0981058834580635	0.0981058834580635	0.0981058834580635	0.0981058834580635	0.0981058834580635	0.0981058834580635	0.0981058834580635	0.0981058834580635	0.0981058834580635	0.0981058834580635	0.0981058834580635	0.0981058834580635	0.0981058834580635	0.0981058834580635	0.0981058834580635	0.0981058834580635	0.0981058834580635	0.0981058834580635	0.0981058834580635	0.0981058834580635
0.1672848999509046	0.1913128060689002	0.14875142759833831	0.15283832783629944	0.1828801106733176	0.12493762201636095	0.15551809197268981	0.17569330329726318	0.1431385562668883	0.14159373101683465	0.15686728584545623	0.18978716474141566	0.16742697673770032	0.13729023768337012	0.1556412209862839	0.14701704460202328	0.16191382353095277	0.17598529828026765	0.15281767687494904	0.1489230477216605	0.15434185403677422	0.13258678935107	0.12161288696147775	0.18678810115601574	0.12802900697741182	0.15740855406671378	0.15740855406671378	0.15740855406671378	0.15740855406671378	0.15740855406671378	0.15740855406671378	0.15740855406671378	0.15740855406671378	0.15740855406671378	0.15740855406671378	0.15740855406671378	0.15740855406671378	0.15740855406671378	0.15740855406671378	0.15740855406671378	0.15740855406671378	0.15740855406671378	0.15740855406671378	0.15740855406671378	0.15740855406671378	0.15740855406671378	0.15740855406671378	0.15740855406671378	0.15740855406671378	0.15740855406671378
0.0700573521064146	0.10690634622940831	0.06847152249419652	0.05455442053607301	0.08308803666690287	0.07847942859011134	0.10470631617956432	0.10413531000739071	0.05723127756243761	0.09393005461645443	0.11864680439412785	0.11275604270949717	0.08164838948383463	0.09001454376049699	0.07973304964739214	0.08949103583095007	0.08259455365381178	0.09941226676376816	0.09834299124864333	0.0783257988067945	0.1029867910833174	0.10634808923429881	0.08258911978872086	0.11646250351718195	0.1024214990687653	0.14254690595523337	0.12248420251199933	0.12248420251199933	0.12248420251199933	0.12248420251199933	0.12248420251199933	0.12248420251199933	0.12248420251199933	0.12248420251199933	0.12248420251199933	0.12248420251199933	0.12248420251199933	0.12248420251199933	0.12248420251199933	0.12248420251199933	0.12248420251199933	0.12248420251199933	0.12248420251199933	0.12248420251199933	0.12248420251199933	0.12248420251199933	0.12248420251199933	0.12248420251199933	0.12248420251199933	0.12248420251199933
0.15771296034224178	0.19853612323384853	0.14960766729760772	0.14211968566995659	0.0634865147602466	0.16316604196224999	0.15990210618766448	0.2009114969658807	0.10946491152496408	0.15753374244484664	0.10847225907392935	0.1995562910096839	0.14838571362266273	0.30752420091270827	0.10497249423483303	0.15971082331771216	0.11812418405479118	0.15598275939834585	0.04370810681315041	0.10925348988771273	0.09793896868958775	0.024447514073327525	0.10951943694901178	0.07199402759425871	0.1201935020735275	0.18955068013150195	0.15487209110251474	0.15487209110251474	0.15487209110251474	0.15487209110251474	0.15487209110251474	0.15487209110251474	0.15487209110251474	0.15487209110251474	0.15487209110251474	0.15487209110251474	0.15487209110251474	0.15487209110251474	0.15487209110251474	0.15487209110251474	0.15487209110251474	0.15487209110251474	0.15487209110251474	0.15487209110251474	0.15487209110251474	0.15487209110251474	0.15487209110251474	0.15487209110251474	0.15487209110251474	0.15487209110251474
0.06813781127040298	0.07337508980255508	0.08318094083518048	0.060034982012137666	0.0663562938614551	0.08903402009210329	0.06483697626000551	0.06081436920007452	0.06320774650601024	0.07243761301659177	0.07416064658642328	0.09317428675656227	0.07225104483766603	0.05609661685023375	0.06805559498058426	0.06994196408446338	0.07064674324393877	0.06839798854537267	0.08039333072423917	0.09196575168176972	0.07307295957291252	0.0706590615486783	0.07538623716679223	0.07648946149026332	0.06120892252695916	0.07340485862984457	0.06730689057840186	0.06730689057840186	0.06730689057840186	0.06730689057840186	0.06730689057840186	0.06730689057840186	0.06730689057840186	0.06730689057840186	0.06730689057840186	0.06730689057840186	0.06730689057840186	0.06730689057840186	0.06730689057840186	0.06730689057840186	0.06730689057840186	0.06730689057840186	0.06730689057840186	0.06730689057840186	0.06730689057840186	0.06730689057840186	0.06730689057840186	0.06730689057840186	0.06730689057840186	0.06730689057840186
0.10159313227256833	0.0915504703507659	0.11718053091461657	0.11337509944895381	0.09573616795921495	0.09441245269854026	0.12042600279523662	0.1248034480298104	0.0953591312312025	0.104234354288761	0.11680527307723054	0.10544601917325827	0.12023929879120429	0.07539936892096975	0.1350787462713768	0.08104389576798818	0.1178488263476438	0.13860010806627776	0.1045430471715773	0.07594936535669047	0.10645669027934347	0.09273207038340908	0.09463266789081382	0.07866230397644805	0.09817400404235728	0.08841815400940267	0.08841815400940267	0.08841815400940267	0.08841815400940267	0.08841815400940267	0.08841815400940267	0.08841815400940267	0.08841815400940267	0.08841815400940267	0.08841815400940267	0.08841815400940267	0.08841815400940267	0.08841815400940267	0.08841815400940267	0.08841815400940267	0.08841815400940267	0.08841815400940267	0.08841815400940267	0.08841815400940267	0.08841815400940267	0.08841815400940267	0.08841815400940267	0.08841815400940267	0.08841815400940267	0.08841815400940267
0.18345449576632028	0.15945212664542582	0.1296122785352486	0.17952346785094253	0.16617957537148864	0.15392235111113833	0.16774966886828457	0.17905116415197161	0.18371957479028922	0.14900361038717058	0.19155940860188195	0.1625223540052699	0.1438782421199967	0.1679113269838452	0.17471283968139462	0.15978793004550054	0.2251372379992113	0.17113163649870047	0.15936750915046607	0.16675714646058745	0.16364057027025375	0.18821603129200537	0.15858436392606978	0.20169393804961167	0.14422236955959436	0.17295815380460303	0.17295815380460303	0.17295815380460303	0.17295815380460303	0.17295815380460303	0.17295815380460303	0.17295815380460303	0.17295815380460303	0.17295815380460303	0.17295815380460303	0.17295815380460303	0.17295815380460303	0.17295815380460303	0.17295815380460303	0.17295815380460303	0.17295815380460303	0.17295815380460303	0.17295815380460303	0.17295815380460303	0.17295815380460303	0.17295815380460303	0.17295815380460303	0.17295815380460303	0.17295815380460303	0.17295815380460303
0.07631084730886631	0.08429041628576758	0.08138849336333785	0.08025984358319342	0.07381772327249768	0.09644003226645205	0.09033558796867812	0.08041822386867892	0.07836051952940339	0.08862343482438355	0.07851908637349722	0.0689392893075283	0.0861029986335561	0.0816023063548439	0.08412483364290455	0.06990871261339408	0.06566998582315421	0.07302071228720038	0.04893071607734853	0.08157318738417749	0.08565831577382581	0.056919876593351466	0.06608626841598973	0.05847967557440827	0.0666417525080235	0.0625607140412159	0.0625607140412159	0.0625607140412159	0.0625607140412159	0.0625607140412159	0.0625607140412159	0.0625607140412159	0.0625607140412159	0.0625607140412159	0.0625607140412159	0.0625607140412159	0.0625607140412159	0.0625607140412159	0.0625607140412159	0.0625607140412159	0.0625607140412159	0.0625607140412159	0.0625607140412159	0.0625607140412159	0.0625607140412159	0.0625607140412159	0.0625607140412159	0.0625607140412159	0.0625607140412159	0.0625607140412159
0.14868945954906984	0.166572740205899	0.2084162494146152	0.16542017337385612	0.15825535792219264	0.15273441842277785	0.1637782925748928	0.15438372713492218	0.13844950778117113	0.17849868932986349	0.15525092790027195	0.1515165551098584	0.1341820403298752	0.15434649044389273	0.19174704968479944	0.16128210553765454	0.17688355106994183	0.15705037578963554	0.1721816511074477	0.16144130088792483	0.16681147599768628	0.16681147599768628	0.16681147599768628	0.16681147599768628	0.16681147599768628	0.16681147599768628	0.16681147599768628	0.16681147599768628	0.16681147599768628	0.16681147599768628	0.16681147599768628	0.16681147599768628	0.16681147599768628	0.16681147599768628	0.16681147599768628	0.16681147599768628	0.16681147599768628	0.16681147599768628	0.16681147599768628	0.16681147599768628	0.16681147599768628	0.16681147599768628	0.16681147599768628	0.16681147599768628	0.16681147599768628	0.16681147599768628	0.16681147599768628	0.16681147599768628	0.16681147599768628	0.16681147599768628
0.07224527556247114	0.0854016981020126	0.06812485369150552	0.06964145075656014	0.07119080577038814	0.056902762431684344	0.07318762564068854	0.06118006637077963	0.07911025213574688	0.06547967375053834	0.08178677611019834	0.0695311932000937	0.0880167064359925	0.07974886708008432	0.05770082996135941	0.07418675765055162	0.07183938507866307	0.07172156004719518	0.07935528626686858	0.0785084009347667	0.07893184360081765	0.07893184360081765	0.07893184360081765	0.07893184360081765	0.07893184360081765	0.07893184360081765	0.07893184360081765	0.07893184360081765	0.07893184360081765	0.07893184360081765	0.07893184360081765	0.07893184360081765	0.07893184360081765	0.07893184360081765	0.07893184360081765	0.07893184360081765	0.07893184360081765	0.07893184360081765	0.07893184360081765	0.07893184360081765	0.07893184360081765	0.07893184360081765	0.07893184360081765	0.07893184360081765	0.07893184360081765	0.07893184360081765	0.07893184360081765	0.07893184360081765	0.07893184360081765	0.07893184360081765
0.22016310942040232	0.19797373802670187	0.22348779700469262	0.23979983543523523	0.211415777375014	0.298312213515374	0.20992825656271996	0.20478671168240045	0.31274317026747256	0.22907047569221675	0.21635531573893385	0.21207051257594003	0.20820747671706802	0.1957264866684188	0.22052350970842327	0.24725826111172275	0.22916455386095907	0.18080934817114666	0.3418601205188051	0.24716075833389126	0.19112940764563408	0.2641772876875705	0.24377821488469817	0.17836804536766762	0.21492665564435545	0.2636564130351587	0.2601628374487669	0.26190962524196276	0.26190962524196276	0.26190962524196276	0.26190962524196276	0.26190962524196276	0.26190962524196276	0.26190962524196276	0.26190962524196276	0.26190962524196276	0.26190962524196276	0.26190962524196276	0.26190962524196276	0.26190962524196276	0.26190962524196276	0.26190962524196276	0.26190962524196276	0.26190962524196276	0.26190962524196276	0.26190962524196276	0.26190962524196276	0.26190962524196276	0.26190962524196276	0.26190962524196276
0.17722275662917197	0.15389211674031741	0.20090624753413064	0.1635063894803065	0.19395901556465606	0.1362006154383759	0.15101472835544394	0.20518358400878464	0.19505944391021973	0.23824573629235435	0.19361252452926878	0.20596617746070928	0.141669066464193	0.18337846382021428	0.17877056665424354	0.15440416425534897	0.18530300304717434	0.17560110217901098	0.18483214778196927	0.1842187200425254	0.1746314646031179	0.17503990827188357	0.18259588289790174	0.18347538842090122	0.18303563565940148	0.18303563565940148	0.18303563565940148	0.18303563565940148	0.18303563565940148	0.18303563565940148	0.18303563565940148	0.18303563565940148	0.18303563565940148	0.18303563565940148	0.18303563565940148	0.18303563565940148	0.18303563565940148	0.18303563565940148	0.18303563565940148	0.18303563565940148	0.18303563565940148	0.18303563565940148	0.18303563565940148	0.18303563565940148	0.18303563565940148	0.18303563565940148	0.18303563565940148	0.18303563565940148	0.18303563565940148	0.18303563565940148
0.12032220614173678	0.11090429173653901	0.14393515331621104	0.17302992128518543	0.13216418528550658	0.16059628711641627	0.11351081059108054	0.14235941237245478	0.14709421748361237	0.14085176213897538	0.14489985340024208	0.1442079860313037	0.1332168075608923	0.1282459982269014	0.16438223329221588	0.12441791269726336	0.1601571956696346	0.12445937161803843	0.13836518876105106	0.13772398625225588	0.16220371433920547	0.14171730429519486	0.1446806646071802	0.12581048692420405	0.16084391328437764	0.22961323478693424	0.19522857403565594	0.19522857403565594	0.19522857403565594	0.19522857403565594	0.19522857403565594	0.19522857403565594	0.19522857403565594	0.19522857403565594	0.19522857403565594	0.19522857403565594	0.19522857403565594	0.19522857403565594	0.19522857403565594	0.19522857403565594	0.19522857403565594	0.19522857403565594	0.19522857403565594	0.19522857403565594	0.19522857403565594	0.19522857403565594	0.19522857403565594	0.19522857403565594	0.19522857403565594	0.19522857403565594
0.2070181055218209	0.21196824419897586	0.16619843786261365	0.21555352268163805	0.20577231678048283	0.2202988329844452	0.23439092010855656	0.18248196261272462	0.21229755789704186	0.24684282518749573	0.21067271790706912	0.3101808784141841	0.23217000358552195	0.23498036176031048	0.2498835983592274	0.2511611199110509	0.18970284718447628	0.19750814704322525	0.19943642770939793	0.19883142268585902	0.18677978806108567	0.18393762972451558	0.16673022336100934	0.17533392654276245	0.17533392654276245	0.17533392654276245	0.17533392654276245	0.17533392654276245	0.17533392654276245	0.17533392654276245	0.17533392654276245	0.17533392654276245	0.17533392654276245	0.17533392654276245	0.17533392654276245	0.17533392654276245	0.17533392654276245	0.17533392654276245	0.17533392654276245	0.17533392654276245	0.17533392654276245	0.17533392654276245	0.17533392654276245	0.17533392654276245	0.17533392654276245	0.17533392654276245	0.17533392654276245	0.17533392654276245	0.17533392654276245	0.17533392654276245
0.10813745286214724	0.09530988895393439	0.12779279826119117	0.11902288830568136	0.13598299402405772	0.12324261449274558	0.11728129621628194	0.13345648077064967	0.09667438015793896	0.10814890955152927	0.12493765986723325	0.10713630534982176	0.11353917071574503	0.13082213176989813	0.1214490674758142	0.11984021385041708	0.11322797591026945	0.11575825138520604	0.12658356090375839	0.13355178147430588	0.10456171489079302	0.11905674818254944	0.11905674818254944	0.11905674818254944	0.11905674818254944	0.11905674818254944	0.11905674818254944	0.11905674818254944	0.11905674818254944	0.11905674818254944	0.11905674818254944	0.11905674818254944	0.11905674818254944	0.11905674818254944	0.11905674818254944	0.11905674818254944	0.11905674818254944	0.11905674818254944	0.11905674818254944	0.11905674818254944	0.11905674818254944	0.11905674818254944	0.11905674818254944	0.11905674818254944	0.11905674818254944	0.11905674818254944	0.11905674818254944	0.11905674818254944	0.11905674818254944	0.11905674818254944
0.0906098654576289	0.10721464631618094	0.108172015712566	0.10010188669750404	0.10245976388610904	0.08976671835992907	0.11174145120440795	0.11802423913736027	0.10496180525245204	0.10731272367308696	0.10788464130655881	0.1029121363036421	0.09433159899939733	0.09251397537489921	0.09217273145545767	0.10533397427116273	0.11666122066463756	0.11614326649636783	0.11798156215849634	0.10952721281512162	0.12160893617522107	0.12693204548082113	0.1058551322012519	0.11441145076512431	0.11380723256459388	0.11826088878707658	0.10104583434966312	0.09690951424780586	0.09784377973364279	0.10129112866601675	0.08773757772287379	0.08509823858757626	0.15096126874142762	0.11802975366450195	0.11802975366450195	0.11802975366450195	0.11802975366450195	0.11802975366450195	0.11802975366450195	0.11802975366450195	0.11802975366450195	0.11802975366450195	0.11802975366450195	0.11802975366450195	0.11802975366450195	0.11802975366450195	0.11802975366450195	0.11802975366450195	0.11802975366450195	0.11802975366450195
0.10755457771018395	0.06647019850873362	0.11807819114756798	0.1052066788575283	0.09996948817650209	0.11401639833171454	0.10803115201456272	0.1123043657184757	0.10793494731964476	0.10019166007186375	0.08542586367984294	0.10246485290542424	0.10154316110874742	0.10070941261572387	0.12554757598727623	0.13234304496004726	0.08600604276578777	0.09989793011970989	0.11112906926032613	0.1191074554616336	0.11228263366469629	0.09604876177377802	0.09932289791213064	0.10361168943927108	0.09090191935227104	0.09030493242241133	0.10467331861856731	0.11179448240851035	0.1070632384838336	0.0970936974967463	0.1291460474857485	0.09102615274488052	0.10350812374945456	0.09726713824716754	0.09726713824716754	0.09726713824716754	0.09726713824716754	0.09726713824716754	0.09726713824716754	0.09726713824716754	0.09726713824716754	0.09726713824716754	0.09726713824716754	0.09726713824716754	0.09726713824716754	0.09726713824716754	0.09726713824716754	0.09726713824716754	0.09726713824716754	0.09726713824716754
0.12148509873402372	0.15188333174484714	0.10655607420083459	0.14090797330767119	0.13103642339289817	0.12842888544275946	0.10797878957751393	0.13926759285083187	0.12158041260808647	0.11321863913306558	0.11388485697186489	0.14958887872906274	0.15210156640587033	0.11202280161280005	0.119662667537656	0.1624848029046332	0.13871652272750462	0.13566770284508092	0.12441929620862585	0.09195198506025583	0.11175989973735168	0.10185594239880376	0.10185594239880376	0.10185594239880376	0.10185594239880376	0.10185594239880376	0.10185594239880376	0.10185594239880376	0.10185594239880376	0.10185594239880376	0.10185594239880376	0.10185594239880376	0.10185594239880376	0.10185594239880376	0.10185594239880376	0.10185594239880376	0.10185594239880376	0.10185594239880376	0.10185594239880376	0.10185594239880376	0.10185594239880376	0.10185594239880376	0.10185594239880376	0.10185594239880376	0.10185594239880376	0.10185594239880376	0.10185594239880376	0.10185594239880376	0.10185594239880376	0.10185594239880376
0.0878984446484065	0.12774283271392647	0.09567174544189762	0.11093931833068317	0.10070551107642672	0.08647487643224475	0.08526522937463302	0.06885422224316408	0.10609741832105281	0.08421665989254831	0.06374440502233573	0.08881747592674229	0.0831776052603495	0.08587928425616034	0.07678071559054443	0.10096506315464933	0.08597323285518745	0.07792484768510236	0.09725136698126718	0.10213004635944137	0.10095048666578173	0.14348866684035774	0.08838982221705005	0.06289403731196729	0.07564192976450866	0.07564192976450866	0.07564192976450866	0.07564192976450866	0.07564192976450866	0.07564192976450866	0.07564192976450866	0.07564192976450866	0.07564192976450866	0.07564192976450866	0.07564192976450866	0.07564192976450866	0.07564192976450866	0.07564192976450866	0.07564192976450866	0.07564192976450866	0.07564192976450866	0.07564192976450866	0.07564192976450866	0.07564192976450866	0.07564192976450866	0.07564192976450866	0.07564192976450866	0.07564192976450866	0.07564192976450866	0.07564192976450866
0.1458495611376232	0.16491371363967885	0.11689807747448273	0.1467228095927663	0.1601098902671438	0.13037043333150627	0.13619187550845802	0.1423387823814539	0.12993923439378616	0.13557561797544163	0.14672089105065017	0.1390070958369485	0.12597170538286268	0.12484452624489203	0.15146369747179503	0.13251777164049894	0.16335774737100173	0.16134406735126125	0.14426928427304725	0.12081612569599065	0.12461802729979193	0.1264181955350156	0.1491303490718058	0.1817418556055115	0.12026555344098175	0.14711677045174165	0.1336911619463617	0.1336911619463617	0.1336911619463617	0.1336911619463617	0.1336911619463617	0.1336911619463617	0.1336911619463617	0.1336911619463617	0.1336911619463617	0.1336911619463617	0.1336911619463617	0.1336911619463617	0.1336911619463617	0.1336911619463617	0.1336911619463617	0.1336911619463617	0.1336911619463617	0.1336911619463617	0.1336911619463617	0.1336911619463617	0.1336911619463617	0.1336911619463617	0.1336911619463617	0.1336911619463617
0.1059245250561895	0.09114981542692752	0.10496375542310941	0.07453987332619132	0.09221295196500313	0.08324552900048174	0.10313066643589	0.08074109884430829	0.085188483127092	0.10699225976698348	0.0768367335599387	0.08243080945418556	0.09148870108664452	0.08117727250217856	0.07611356757678443	0.10404171307176967	0.08889947420163645	0.0934599286101698	0.0934055043488478	0.0869168017879872	0.09016115306841752	0.09016115306841752	0.09016115306841752	0.09016115306841752	0.09016115306841752	0.09016115306841752	0.09016115306841752	0.09016115306841752	0.09016115306841752	0.09016115306841752	0.09016115306841752	0.09016115306841752	0.09016115306841752	0.09016115306841752	0.09016115306841752	0.09016115306841752	0.09016115306841752	0.09016115306841752	0.09016115306841752	0.09016115306841752	0.09016115306841752	0.09016115306841752	0.09016115306841752	0.09016115306841752	0.09016115306841752	0.09016115306841752	0.09016115306841752	0.09016115306841752	0.09016115306841752	0.09016115306841752
0.0848865266504065	0.07191196298760906	0.09373721648099403	0.10227685769705629	0.08563526786559815	0.08549059365652162	0.09251670441972915	0.11348239941650502	0.11102905936272643	0.06724198928511857	0.09675074458988636	0.06888078452791838	0.1063757352555175	0.09057376733112474	0.09386486394611408	0.0800560129939919	0.10289990891891183	0.08938441837377936	0.07758505447005304	0.09128511903283826	0.0982460216088296	0.08119312937531951	0.08971957549207456	0.08971957549207456	0.08971957549207456	0.08971957549207456	0.08971957549207456	0.08971957549207456	0.08971957549207456	0.08971957549207456	0.08971957549207456	0.08971957549207456	0.08971957549207456	0.08971957549207456	0.08971957549207456	0.08971957549207456	0.08971957549207456	0.08971957549207456	0.08971957549207456	0.08971957549207456	0.08971957549207456	0.08971957549207456	0.08971957549207456	0.08971957549207456	0.08971957549207456	0.08971957549207456	0.08971957549207456	0.08971957549207456	0.08971957549207456	0.08971957549207456
0.1597522856544674	0.18766838271313827	0.14788770021519054	0.1435677017560461	0.12993023499079315	0.2040177841577982	0.1434555796529335	0.14964966120395867	0.15682693074376625	0.1847187287769732	0.19979751796199918	0.1576742693110176	0.09122163885455348	0.19803314434556935	0.16188611161083313	0.15144437805136385	0.18565693151743437	0.22853545301542985	0.2112586795894453	0.2349626765220255	0.2231106780557354	0.2231106780557354	0.2231106780557354	0.2231106780557354	0.2231106780557354	0.2231106780557354	0.2231106780557354	0.2231106780557354	0.2231106780557354	0.2231106780557354	0.2231106780557354	0.2231106780557354	0.2231106780557354	0.2231106780557354	0.2231106780557354	0.2231106780557354	0.2231106780557354	0.2231106780557354	0.2231106780557354	0.2231106780557354	0.2231106780557354	0.2231106780557354	0.2231106780557354	0.2231106780557354	0.2231106780557354	0.2231106780557354	0.2231106780557354	0.2231106780557354	0.2231106780557354	0.2231106780557354
0.11608398860763187	0.16082299332868186	0.18039549641488603	0.18972169087128798	0.15921993017226072	0.15238240838378997	0.16632993070689653	0.1990795038126249	0.19239925434385383	0.20031260064985357	0.1724653133167716	0.16701227569089624	0.16080151947141777	0.1517218024365436	0.17011631537666286	0.179853433189191	0.17082175724718326	0.15139026598344693	0.19733791000388787	0.16718176500227966	0.17723882390512338	0.20210975199451603	0.15601321345408467	0.17906148272430034	0.17906148272430034	0.17906148272430034	0.17906148272430034	0.17906148272430034	0.17906148272430034	0.17906148272430034	0.17906148272430034	0.17906148272430034	0.17906148272430034	0.17906148272430034	0.17906148272430034	0.17906148272430034	0.17906148272430034	0.17906148272430034	0.17906148272430034	0.17906148272430034	0.17906148272430034	0.17906148272430034	0.17906148272430034	0.17906148272430034	0.17906148272430034	0.17906148272430034	0.17906148272430034	0.17906148272430034	0.17906148272430034	0.17906148272430034
0.1519168571275467	0.16895076257325878	0.17778595550248905	0.1289696330073316	0.18172044382050567	0.16554526839284292	0.11598040910062088	0.12248629356575497	0.13661801325769984	0.16770249732281955	0.15560674223793414	0.10948084668168595	0.1524231436423706	0.14218080042781922	0.10660101292239936	0.15685290124409035	0.11928463101232666	0.1380842986898626	0.13413790657719477	0.11576596593667468	0.1538965080573662	0.1434973737644851	0.14869694091092564	0.14869694091092564	0.14869694091092564	0.14869694091092564	0.14869694091092564	0.14869694091092564	0.14869694091092564	0.14869694091092564	0.14869694091092564	0.14869694091092564	0.14869694091092564	0.14869694091092564	0.14869694091092564	0.14869694091092564	0.14869694091092564	0.14869694091092564	0.14869694091092564	0.14869694091092564	0.14869694091092564	0.14869694091092564	0.14869694091092564	0.14869694091092564	0.14869694091092564	0.14869694091092564	0.14869694091092564	0.14869694091092564	0.14869694091092564	0.14869694091092564
0.1133293012108081	0.15672068345247392	0.15440368871925975	0.14501470284086063	0.1624234895161827	0.14941483117781804	0.1396121257088897	0.13256623910417692	0.16531075829226757	0.18129630122085966	0.13145124380291695	0.16543386891041328	0.15889978416644598	0.16076161750982887	0.17433415136348523	0.16383351743143953	0.14937543200813239	0.16836271009068796	0.15116985410153383	0.1335094869860503	0.14913335454619525	0.15434664655517494	0.1421686045638952	0.16875362650791087	0.15461547560674158	0.1538268165123636	0.16076838935733154	0.14017468838224667	0.17071966839449007	0.1555766931463396	0.1593105797661737	0.15744363645625664	0.15744363645625664	0.15744363645625664	0.15744363645625664	0.15744363645625664	0.15744363645625664	0.15744363645625664	0.15744363645625664	0.15744363645625664	0.15744363645625664	0.15744363645625664	0.15744363645625664	0.15744363645625664	0.15744363645625664	0.15744363645625664	0.15744363645625664	0.15744363645625664	0.15744363645625664	0.15744363645625664
0.08767212208852851	0.12003623573052791	0.07865815191180461	0.09674753012742494	0.10461753382948809	0.0819003822999349	0.08865960119082325	0.11606726299786882	0.11336733808796036	0.10672144926511791	0.1056358578038157	0.11122436391627533	0.10577955753043027	0.07214743199459354	0.0889297661521207	0.10402970653167103	0.09940333576272181	0.09585424254625886	0.09555380884206725	0.1034158085780326	0.09865295310901867	0.12101543053683629	0.11765897501631689	0.14015055246253433	0.09614774766835202	0.08735281807336817	0.08119388053687157	0.0861115088596731	0.09736704776250907	0.11227855698185413	0.1303463052253809	0.12131243110361752	0.12131243110361752	0.12131243110361752	0.12131243110361752	0.12131243110361752	0.12131243110361752	0.12131243110361752	0.12131243110361752	0.12131243110361752	0.12131243110361752	0.12131243110361752	0.12131243110361752	0.12131243110361752	0.12131243110361752	0.12131243110361752	0.12131243110361752	0.12131243110361752	0.12131243110361752	0.12131243110361752
0.11813948710600608	0.1281366033089199	0.13160086717594138	0.15024874754413414	0.13519595908075474	0.15280186000801088	0.14482180684737755	0.17043885066050435	0.14820737621012756	0.12920658890972564	0.11880203270375794	0.09331414035770902	0.15736435243627597	0.14741956421001007	0.12403769729163582	0.11346395159370502	0.129348284245943	0.1244525018211158	0.12678213433836177	0.19494364643910803	0.11459819851225779	0.1547709224756829	0.1547709224756829	0.1547709224756829	0.1547709224756829	0.1547709224756829	0.1547709224756829	0.1547709224756829	0.1547709224756829	0.1547709224756829	0.1547709224756829	0.1547709224756829	0.1547709224756829	0.1547709224756829	0.1547709224756829	0.1547709224756829	0.1547709224756829	0.1547709224756829	0.1547709224756829	0.1547709224756829	0.1547709224756829	0.1547709224756829	0.1547709224756829	0.1547709224756829	0.1547709224756829	0.1547709224756829	0.1547709224756829	0.1547709224756829	0.1547709224756829	0.1547709224756829
0.0	0.0	1.2374357929464113	0.5402009099557511	0.6935726331612696	0.0	0.6322229110445713	0.6957772710133918	0.6935726331612696	0.6939126184577348	0.8594226033186649	0.7140657401550976	0.883306806210525	0.0019834189159010883	0.40257450069860307	0.0	0.8601676112159897	0.09195497624549533	0.20024597426154003	0.0	0.20024597426154003	0.10012298713077002	0.10012298713077002	0.10012298713077002	0.10012298713077002	0.10012298713077002	0.10012298713077002	0.10012298713077002	0.10012298713077002	0.10012298713077002	0.10012298713077002	0.10012298713077002	0.10012298713077002	0.10012298713077002	0.10012298713077002	0.10012298713077002	0.10012298713077002	0.10012298713077002	0.10012298713077002	0.10012298713077002	0.10012298713077002	0.10012298713077002	0.10012298713077002	0.10012298713077002	0.10012298713077002	0.10012298713077002	0.10012298713077002	0.10012298713077002	0.10012298713077002	0.10012298713077002
0.15419139419502167	0.1725847830311674	0.14306432305705358	0.11162249555529738	0.14914325342415954	0.18986090125300573	0.14705590690275505	0.16188700197937375	0.18262042753467678	0.17295864787201107	0.12184527439016266	0.16966524127786833	0.10760138091524425	0.1625192359494852	0.14082053121074053	0.1367881758233627	0.11297760535113967	0.11417686519781943	0.19164162000048987	0.14019738487370964	0.11757931348500046	0.12811225226107884	0.18450046253708455	0.23469272499465402	0.1463168411954684	0.1610412491012209	0.1674098200615858	0.1770495440448906	0.16472523061332658	0.17088738732910858	0.17088738732910858	0.17088738732910858	0.17088738732910858	0.17088738732910858	0.17088738732910858	0.17088738732910858	0.17088738732910858	0.17088738732910858	0.17088738732910858	0.17088738732910858	0.17088738732910858	0.17088738732910858	0.17088738732910858	0.17088738732910858	0.17088738732910858	0.17088738732910858	0.17088738732910858	0.17088738732910858	0.17088738732910858	0.17088738732910858
0.08159522963724923	0.11524004349498448	0.1127233022827356	0.11968328123766332	0.12816832059951233	0.12843537382345555	0.13347364480871418	0.14451184487748325	0.12751284829885598	0.12853551722263631	0.11986103557951665	0.1599523609241534	0.11822108061404367	0.1305096564288876	0.1433291998386674	0.1067556142603971	0.11726950518675279	0.10019400990708024	0.10943524877381812	0.12482613116308447	0.13917858907509392	0.10530901486616202	0.1407037855261316	0.13220612725167774	0.114182179681236	0.13800956886884555	0.08500173860821687	0.10621916602098089	0.10079557280722641	0.12231746453132024	0.1013273691310655	0.10808102762725329	0.10648614529393356	0.11920655798696896	0.1038311817415529	0.11151886986426092	0.11151886986426092	0.11151886986426092	0.11151886986426092	0.11151886986426092	0.11151886986426092	0.11151886986426092	0.11151886986426092	0.11151886986426092	0.11151886986426092	0.11151886986426092	0.11151886986426092	0.11151886986426092	0.11151886986426092	0.11151886986426092
0.08313712472007179	0.11029874331601536	0.08341678117780682	0.09402154464283981	0.09769297168380402	0.10825911224706079	0.08524408479576176	0.0855251739447041	0.11278159538019103	0.08917483008048124	0.09909616538040923	0.07439352377572411	0.0979822366521042	0.10294899148459097	0.09229115673716466	0.09011887794315777	0.12463356954688984	0.08513363390660174	0.126818526795621	0.12585649392003953	0.11913249555695012	0.11052246771727292	0.12799094144230316	0.10904591758276233	0.09669385904064479	0.10259992986103814	0.09195831949784888	0.11961984928763879	0.11804843229342153	0.1072676795706311	0.11146375095876437	0.10549026251013148	0.12373727138779499	0.10154782377982799	0.1062391814001545	0.09587251793504557	0.12177284332852305	0.0943572798597815	0.13465766095740972	0.10379099429030765	0.11922432762385868	0.11922432762385868	0.11922432762385868	0.11922432762385868	0.11922432762385868	0.11922432762385868	0.11922432762385868	0.11922432762385868	0.11922432762385868	0.11922432762385868
0.10399853506965466	0.1349755740094475	0.10862487950365278	0.13311065853534815	0.15671022088585698	0.12248324671754435	0.13328190090673142	0.14698613260104865	0.13393344509207006	0.12753499614146951	0.09621795639981294	0.11068085598467511	0.1288395716027856	0.11682016241762395	0.12254655090181084	0.11748887167578609	0.11136378031718436	0.13261702115824203	0.1374267299892597	0.17841812832242124	0.1206582955756694	0.12951819018917163	0.11957371350442861	0.10772308042899728	0.12560295523117826	0.11666301783008778	0.11666301783008778	0.11666301783008778	0.11666301783008778	0.11666301783008778	0.11666301783008778	0.11666301783008778	0.11666301783008778	0.11666301783008778	0.11666301783008778	0.11666301783008778	0.11666301783008778	0.11666301783008778	0.11666301783008778	0.11666301783008778	0.11666301783008778	0.11666301783008778	0.11666301783008778	0.11666301783008778	0.11666301783008778	0.11666301783008778	0.11666301783008778	0.11666301783008778	0.11666301783008778	0.11666301783008778
0.1234705711766646	0.13045876612924273	0.11565410930993415	0.10864179031526758	0.13969078721145242	0.11744740672660481	0.09268325069441431	0.11489621296355429	0.14937000465146158	0.11264257677074145	0.1520484786398565	0.10729162622682184	0.15460241499529065	0.09870493318948449	0.09650146467709078	0.09059828040991463	0.09300564011564337	0.10385121933593923	0.08869176359484493	0.13485729761490856	0.12131905752287178	0.1029314444820175	0.11609962527042811	0.10913835038019486	0.14485699996409795	0.10925124571026992	0.09421408870804526	0.12325792147706129	0.1119816868792054	0.10295303141189584	0.09806321227947855	0.1005081218456872	0.1005081218456872	0.1005081218456872	0.1005081218456872	0.1005081218456872	0.1005081218456872	0.1005081218456872	0.1005081218456872	0.1005081218456872	0.1005081218456872	0.1005081218456872	0.1005081218456872	0.1005081218456872	0.1005081218456872	0.1005081218456872	0.1005081218456872	0.1005081218456872	0.1005081218456872	0.1005081218456872
0.48344620493179985	0.5626785969921126	0.6508567263428273	0.2250760170793859	0.1939843613702226	0.2101550813512967	0.3507129941156094	0.6719901379899695	0.5261368360028559	0.5109208413824133	0.5009959455048978	0.5086745685597579	0.6098576444890155	0.3741266173226039	0.4271437466164853	0.1579289732342258	0.4329719475988366	0.5117494403380993	0.52312632660179	0.3008403190721456	0.6539002105098832	0.6386772687392607	0.7123108861873634	0.7047252473467599	0.3680608232484162	0.4867156745912153	0.4273882489198157	0.4273882489198157	0.4273882489198157	0.4273882489198157	0.4273882489198157	0.4273882489198157	0.4273882489198157	0.4273882489198157	0.4273882489198157	0.4273882489198157	0.4273882489198157	0.4273882489198157	0.4273882489198157	0.4273882489198157	0.4273882489198157	0.4273882489198157	0.4273882489198157	0.4273882489198157	0.4273882489198157	0.4273882489198157	0.4273882489198157	0.4273882489198157	0.4273882489198157	0.4273882489198157
0.08743922322560009	0.09417877872877466	0.09889939423624308	0.07322765973080439	0.11472453147743616	0.07664890829592735	0.06655542827492836	0.07743269018591258	0.09780358073015712	0.08963724043548821	0.07963198657480133	0.0792513619073344	0.10301542802705302	0.0790455711801896	0.09384590271078375	0.07951330776845388	0.09190311344256151	0.073888031746395	0.0814221069765783	0.0790594165057533	0.090928897788007	0.08480953639306847	0.09549577986276772	0.0901526581279181	0.0901526581279181	0.0901526581279181	0.0901526581279181	0.0901526581279181	0.0901526581279181	0.0901526581279181	0.0901526581279181	0.0901526581279181	0.0901526581279181	0.0901526581279181	0.0901526581279181	0.0901526581279181	0.0901526581279181	0.0901526581279181	0.0901526581279181	0.0901526581279181	0.0901526581279181	0.0901526581279181	0.0901526581279181	0.0901526581279181	0.0901526581279181	0.0901526581279181	0.0901526581279181	0.0901526581279181	0.0901526581279181	0.0901526581279181
0.10479416494501463	0.1564980751948669	0.13908378737754026	0.14584223441629837	0.1330714991805988	0.1384780566098625	0.15857173880306247	0.15850945802922609	0.1155114147895075	0.13794715173818664	0.14374102864675603	0.1331582021207703	0.1316947425636692	0.1528305570768884	0.15414947547995264	0.1231778749889639	0.13459491303240576	0.12602580449881345	0.12338262987911289	0.1262142074397946	0.17060998712110018	0.15188382334005232	0.16331987214392604	0.13089279893718272	0.1394490760146083	0.16998017428217477	0.1360274314733585	0.13577955419003915	0.13414531402580182	0.13256959556438014	0.15340392412880136	0.14298675984659076	0.14298675984659076	0.14298675984659076	0.14298675984659076	0.14298675984659076	0.14298675984659076	0.14298675984659076	0.14298675984659076	0.14298675984659076	0.14298675984659076	0.14298675984659076	0.14298675984659076	0.14298675984659076	0.14298675984659076	0.14298675984659076	0.14298675984659076	0.14298675984659076	0.14298675984659076	0.14298675984659076
0.22799601514108156	0.1543604337149208	0.29094953512306054	0.3014212717979571	0.26463538659723373	0.2599699820028976	0.3244852766177123	0.1315289362800416	0.24209835718463815	0.23258884628969237	0.3629794744334626	0.3106286047887299	0.4533723449639697	0.2319189301808656	0.3539146640224203	0.23788507533695077	0.2913161149494999	0.21581498935261476	0.1841574021334102	0.3592228263203563	0.29487849946979494	0.18180551711434903	0.2595904030041687	0.24280982528109923	0.24703658284000865	0.27882702142283955	0.08391174631268745	0.34993179332028823	0.13899108808586716	0.28174501589665696	0.2023673736961676	0.1594247537415421	0.2506040799455386	0.22450178158668152	0.4163770472631172	0.2580105592170759	0.1662086196337833	0.5191520899844446	0.34268035480911396	0.34268035480911396	0.34268035480911396	0.34268035480911396	0.34268035480911396	0.34268035480911396	0.34268035480911396	0.34268035480911396	0.34268035480911396	0.34268035480911396	0.34268035480911396	0.34268035480911396
0.004080106919881381	0.17625152197188254	0.2282671769712298	0.029626747339509332	0.11947066216676452	0.11675037461117843	0.11688231613059633	0.1682405428562956	0.29004678903902154	0.11714780683200669	0.26497341914890066	0.1273573224584742	0.0318036671418946	0.13385231067204706	0.13470455492831074	0.22080133512026015	0.22175351634243168	0.34001219224416807	0.2821211991503076	0.25205084574649883	0.2624764862085629	0.1548980230942246	0.3574420933149148	0.06691124800703172	0.18638709994572175	0.17840387491361978	0.19671173397549296	0.13568059093771292	0.1381535671722182	0.24673440218147139	0.22216013529774095	0.24227509742965544	0.14175301302855053	0.2034901754147655	0.1259118753652496	0.21666816966318644	0.25805340941203614	0.17136690881478212	0.23297463041376454	0.31189609630470977	0.05774826556128142	0.231831675021485	0.20039363605511748	0.1642785177190891	0.1823360768871033	0.1823360768871033	0.1823360768871033	0.1823360768871033	0.1823360768871033	0.1823360768871033
0.08478340313713177	0.10290138803569972	0.058874628086307994	0.09166946452185083	0.12387790665987562	0.07754074775765214	0.12934834721603605	0.08869349147919937	0.06617155150222537	0.11616216220698167	0.13502561203211516	0.1303795860407917	0.1451575646488243	0.1124430532824194	0.07969372894532468	0.07317824748103138	0.08711671849432692	0.06060170982064558	0.07520259864977623	0.05379825280337382	0.08857763336780146	0.06843909202976146	0.11266980372965174	0.09273618532908585	0.13726262205319406	0.13732401736996822	0.07103244288936376	0.09180046372800639	0.09477594622769968	0.12069573381854873	0.08765873473567565	0.08378852661269953	0.13884346345490148	0.09029922058808407	0.04932825826965511	0.13605216219929528	0.07624046055097526	0.09844515220776988	0.23305216758188854	0.18752339796868625	0.17662741855674594	0.1928162977941576	0.1897954328997748	0.2339280745220378	0.19813028238190422	0.21602917845197103	0.21602917845197103	0.21602917845197103	0.21602917845197103	0.21602917845197103
0.16500950993542765	0.21219357314751905	0.15309049668464744	0.1612466056101795	0.19385648587751605	0.21550926896106606	0.22336980937871048	0.17883490389664566	0.0936337613120289	0.16771092600872348	0.15702075114113603	0.2029236632615918	0.1760367138833116	0.1731680307712742	0.17799600889960784	0.19564879392077716	0.17256253006760516	0.20147345030969596	0.20780076218269225	0.19231505655349315	0.21542105576348336	0.2039632759622111	0.1589896272465972	0.16620892457404718	0.15049734655020983	0.1822611693807639	0.22805126556701516	0.1567481599293306	0.20124892191552674	0.18991055384808853	0.1850828127568128	0.16471835063713516	0.2202461870723569	0.19608537105767757	0.21976153545228128	0.179426033601217	0.1713767821187657	0.2016921016377561	0.37117675764956926	0.28643442964366267	0.28643442964366267	0.28643442964366267	0.28643442964366267	0.28643442964366267	0.28643442964366267	0.28643442964366267	0.28643442964366267	0.28643442964366267	0.28643442964366267	0.28643442964366267
0.26555723077188215	0.4683737169138661	0.19196637205191766	0.535619454281047	0.3029025159119077	0.2078783863823945	0.3129677621534643	0.2892891467130922	0.41870395952207706	0.35399655311758466	0.35399655311758466	0.35399655311758466	0.35399655311758466	0.35399655311758466	0.35399655311758466	0.35399655311758466	0.35399655311758466	0.35399655311758466	0.35399655311758466	0.35399655311758466	0.35399655311758466	0.35399655311758466	0.35399655311758466	0.35399655311758466	0.35399655311758466	0.35399655311758466	0.35399655311758466	0.35399655311758466	0.35399655311758466	0.35399655311758466	0.35399655311758466	0.35399655311758466	0.35399655311758466	0.35399655311758466	0.35399655311758466	0.35399655311758466	0.35399655311758466	0.35399655311758466	0.35399655311758466	0.35399655311758466	0.35399655311758466	0.35399655311758466	0.35399655311758466	0.35399655311758466	0.35399655311758466	0.35399655311758466	0.35399655311758466	0.35399655311758466	0.35399655311758466	0.35399655311758466
0.1294302476950924	0.1465614498073828	0.0	0.0	0.16121783503972323	0.0	0.0	0.023316781806504688	0.0	0.09799907541129925	0.09881368663932244	0.0	0.0	0.0	0.0	0.0	0.01680152950508238	0.09799907541129925	0.14657442458888428	0.07372668913193825	0.11015055686041128	0.11015055686041128	0.11015055686041128	0.11015055686041128	0.11015055686041128	0.11015055686041128	0.11015055686041128	0.11015055686041128	0.11015055686041128	0.11015055686041128	0.11015055686041128	0.11015055686041128	0.11015055686041128	0.11015055686041128	0.11015055686041128	0.11015055686041128	0.11015055686041128	0.11015055686041128	0.11015055686041128	0.11015055686041128	0.11015055686041128	0.11015055686041128	0.11015055686041128	0.11015055686041128	0.11015055686041128	0.11015055686041128	0.11015055686041128	0.11015055686041128	0.11015055686041128	0.11015055686041128
0.30550290680322795	0.35655349564904587	0.18939277193252757	0.1882908485470323	0.2874316168288447	0.2281696557967904	0.21788364824462703	0.2257546989440907	0.28978400767118956	0.36310463993300524	0.2708643617649918	0.38046320286725455	0.0021103582369046293	0.19729912721996076	0.3039868578808364	0.2554415366894476	0.45610266619598155	0.19715397891863587	0.1146416009199475	0.28513910695380734	0.1907444339506413	0.3669444369269992	0.3418242638232505	0.26423544299320917	0.40002621233261393	0.314406286591984	0.3694456991294175	0.28920294939406804	0.35352030495950004	0.25231191547556453	0.3335211043474443	0.20721173630155548	0.27036642032449987	0.27036642032449987	0.27036642032449987	0.27036642032449987	0.27036642032449987	0.27036642032449987	0.27036642032449987	0.27036642032449987	0.27036642032449987	0.27036642032449987	0.27036642032449987	0.27036642032449987	0.27036642032449987	0.27036642032449987	0.27036642032449987	0.27036642032449987	0.27036642032449987	0.27036642032449987
0.13212400428031948	0.17284573124453476	0.13388003284138592	0.1343682836348845	0.16905651660627116	0.14937514039788374	0.12609925719516532	0.1526815705618771	0.13926343929790083	0.13632809534864362	0.1436146188163187	0.15314800062779746	0.14137967111645355	0.16134801324445397	0.1473201786827502	0.18230139396630157	0.16000557047587702	0.09446821163944678	0.10538287120103174	0.13573423390297942	0.17024082078121827	0.1324880590909165	0.10487126612442116	0.11867966260766881	0.11867966260766881	0.11867966260766881	0.11867966260766881	0.11867966260766881	0.11867966260766881	0.11867966260766881	0.11867966260766881	0.11867966260766881	0.11867966260766881	0.11867966260766881	0.11867966260766881	0.11867966260766881	0.11867966260766881	0.11867966260766881	0.11867966260766881	0.11867966260766881	0.11867966260766881	0.11867966260766881	0.11867966260766881	0.11867966260766881	0.11867966260766881	0.11867966260766881	0.11867966260766881	0.11867966260766881	0.11867966260766881	0.11867966260766881
0.30518853235728993	0.24657284285219216	0.33504198729500967	0.2589549452816943	0.21696914840234635	0.22361822829564154	0.26498533321050693	0.1481828640863495	0.3466876464334146	0.149046002438326	0.19160136308708883	0.1703236827627074	0.1703236827627074	0.1703236827627074	0.1703236827627074	0.1703236827627074	0.1703236827627074	0.1703236827627074	0.1703236827627074	0.1703236827627074	0.1703236827627074	0.1703236827627074	0.1703236827627074	0.1703236827627074	0.1703236827627074	0.1703236827627074	0.1703236827627074	0.1703236827627074	0.1703236827627074	0.1703236827627074	0.1703236827627074	0.1703236827627074	0.1703236827627074	0.1703236827627074	0.1703236827627074	0.1703236827627074	0.1703236827627074	0.1703236827627074	0.1703236827627074	0.1703236827627074	0.1703236827627074	0.1703236827627074	0.1703236827627074	0.1703236827627074	0.1703236827627074	0.1703236827627074	0.1703236827627074	0.1703236827627074	0.1703236827627074	0.1703236827627074
0.17846831253035603	0.12874288862312422	0.13066409589174643	0.14303193697746575	0.08932414670523345	0.15651589453036002	0.12328699638698772	0.15967772415794954	0.13457013488421718	0.16497187739652486	0.13145737225786452	0.17301790859864974	0.12982404100036218	0.16861987909337098	0.1416035314438645	0.14030959345029925	0.13572876424448682	0.12611756896620208	0.13179187383653995	0.14355087622951748	0.16161475802589664	0.1139335463818319	0.13914296972798168	0.13891673080046338	0.12667417340258352	0.1445888679530857	0.11987348645426266	0.11768961255015169	0.11878154950220718	0.11878154950220718	0.11878154950220718	0.11878154950220718	0.11878154950220718	0.11878154950220718	0.11878154950220718	0.11878154950220718	0.11878154950220718	0.11878154950220718	0.11878154950220718	0.11878154950220718	0.11878154950220718	0.11878154950220718	0.11878154950220718	0.11878154950220718	0.11878154950220718	0.11878154950220718	0.11878154950220718	0.11878154950220718	0.11878154950220718	0.11878154950220718
0.09781080802216273	0.09025435449754304	0.2009704455242542	0.13628865033359847	0.10737411150231689	0.10043066785154846	0.13793427443882791	0.07255309549873949	0.1540008640963167	0.18119787333147294	0.10499469474255589	0.1128303023317689	0.15652191506074953	0.12132763001993721	0.11709599775497892	0.15469967637374593	0.11613969066989617	0.07292111108752607	0.15541474341693873	0.09083685538678854	0.12321091796610358	0.14813471535743075	0.12656237183905514	0.06381269047844038	0.1114355929291398	0.07646924716819332	0.06390981053994862	0.0970108329280438	0.12507382791460409	0.13928531730986185	0.12823588237858072	0.14524460981484516	0.13674024609671293	0.13674024609671293	0.13674024609671293	0.13674024609671293	0.13674024609671293	0.13674024609671293	0.13674024609671293	0.13674024609671293	0.13674024609671293	0.13674024609671293	0.13674024609671293	0.13674024609671293	0.13674024609671293	0.13674024609671293	0.13674024609671293	0.13674024609671293	0.13674024609671293	0.13674024609671293
0.09115220765870834	0.07144971954900803	0.1808554573798006	0.16171256127307274	0.1756653067686106	0.18016088290479182	0.20427609448372167	0.1891436599952458	0.1834053046261568	0.16656775145204805	0.17204981671073202	0.1726508769361089	0.17476953671609385	0.14917279620858878	0.11835858689656577	0.21933740484265501	0.23604986111351195	0.1651869975192854	0.22795278039486375	0.18423482726234156	0.13890960587394183	0.16133926334086734	0.19698122754806327	0.19851849450433662	0.207816461030618	0.14449327453993954	0.2260366426882228	0.18324802239233665	0.14077168480091726	0.1864193398237107	0.20611880060315663	0.141060620911424	0.26882963395901643	0.17331638052766826	0.1362354133783038	0.17010155333932506	0.15316848335881442	0.15316848335881442	0.15316848335881442	0.15316848335881442	0.15316848335881442	0.15316848335881442	0.15316848335881442	0.15316848335881442	0.15316848335881442	0.15316848335881442	0.15316848335881442	0.15316848335881442	0.15316848335881442	0.15316848335881442
0.12044888344971028	0.10642747656071352	0.1131335509447774	0.11031743553023476	0.08869335625023946	0.10590158978860509	0.11777386958124358	0.12173363751958932	0.11314375538869213	0.10982484529717255	0.13319739103966102	0.10344519487894399	0.1211318508768289	0.12021567604160222	0.09684000842699488	0.1219213358354813	0.12986410901955953	0.10517566978619826	0.11467730701106466	0.08588054062002683	0.12792673917307174	0.12151380969077427	0.1125624304910082	0.09910253768314468	0.11731193550293208	0.11192815994409919	0.12280307267092307	0.09645045941552227	0.11682122784690814	0.146769120090419	0.15948319438574635	0.15312615723808268	0.15312615723808268	0.15312615723808268	0.15312615723808268	0.15312615723808268	0.15312615723808268	0.15312615723808268	0.15312615723808268	0.15312615723808268	0.15312615723808268	0.15312615723808268	0.15312615723808268	0.15312615723808268	0.15312615723808268	0.15312615723808268	0.15312615723808268	0.15312615723808268	0.15312615723808268	0.15312615723808268
0.14868831748935155	0.16324859609857115	0.1468325683462405	0.18188622174498084	0.16618963098242595	0.17659876796665053	0.15528836893851694	0.18840450805474546	0.1423397994440522	0.1989978188667287	0.13208999360656304	0.1834237052674311	0.25671054812268107	0.173133437313229	0.18401161669288582	0.14525935374705146	0.19172368553318098	0.12720656754989026	0.12317867373074799	0.14038593411995343	0.1582886993679287	0.13922382656226517	0.19018236655978307	0.1400295680010054	0.18015771916011616	0.17656695834001307	0.1668501029044902	0.13743976454845433	0.21105457163228628	0.15301679379722158	0.1795692254464447	0.19455131492505032	0.22212951584969623	0.1472357216994026	0.11873485103799437	0.20112291041308913	0.16101977961850136	0.18107134501579525	0.18107134501579525	0.18107134501579525	0.18107134501579525	0.18107134501579525	0.18107134501579525	0.18107134501579525	0.18107134501579525	0.18107134501579525	0.18107134501579525	0.18107134501579525	0.18107134501579525	0.18107134501579525
0.07012227186362863	0.024375419615672946	0.0006695242952866128	0.06413130833232247	0.0481187052907473	0.0	0.0	0.0	0.15817908443059694	0.23954313317932435	0.015780072773258002	0.06903555269212451	0.06783868475251967	0.002444864274520643	0.12814435567232102	0.14246503390949364	0.08836305442482752	0.18313246030824826	0.19344303268421922	0.21341318026764944	0.15783860988463144	0.23104780308410944	0.12043615652617738	0.1774461128611795	0.19127908775967245	0.07950942572939548	0.19163204768376457	0.20478228510874544	0.15762732956926878	0.16974572533074353	0.23294794427059606	0.32359736613948525	0.2782726552050407	0.2782726552050407	0.2782726552050407	0.2782726552050407	0.2782726552050407	0.2782726552050407	0.2782726552050407	0.2782726552050407	0.2782726552050407	0.2782726552050407	0.2782726552050407	0.2782726552050407	0.2782726552050407	0.2782726552050407	0.2782726552050407	0.2782726552050407	0.2782726552050407	0.2782726552050407
0.11901956149559795	0.16798469850427838	0.23719034881821244	0.30176209682209	0.2530118777631402	0.21412431033122872	0.16675395398783366	0.22204418385075725	0.1900691489026832	0.20025703206041903	0.3063546254193153	0.27472540660247097	0.22947706376125623	0.1559786574798991	0.21569339090557643	0.2123228088670835	0.2410310338106004	0.23388467349005737	0.16579849144191214	0.3224208801158404	0.10817594043600094	0.16458565792114194	0.1419466662457772	0.15658721971149314	0.19685631747487917	0.2252202381990562	0.22261207959907778	0.20236476305456202	0.21252639556328046	0.3163135221782357	0.12990511697181967	0.2231093195750277	0.2231093195750277	0.2231093195750277	0.2231093195750277	0.2231093195750277	0.2231093195750277	0.2231093195750277	0.2231093195750277	0.2231093195750277	0.2231093195750277	0.2231093195750277	0.2231093195750277	0.2231093195750277	0.2231093195750277	0.2231093195750277	0.2231093195750277	0.2231093195750277	0.2231093195750277	0.2231093195750277
0.11969669736663774	0.0914284405518054	0.09287095186488506	0.1412303851504306	0.18751788326059757	0.13722178383507241	0.19617920481049952	0.12935069751983763	0.1096965568751611	0.15900114879631824	0.17283548406648594	0.17210593004392413	0.17088002703588104	0.2227599368479393	0.10732720701132756	0.2450037935933009	0.1866780786902074	0.16619841450494072	0.2169501786957486	0.17687827220915048	0.16803940623859703	0.20446148371982018	0.19993486962082685	0.228575514958289	0.16092862215046946	0.18138965487146733	0.1843215068481101	0.1364929640780005	0.22100783860890053	0.18777952133482004	0.12926051810585037	0.19423058433006932	0.19082218238217183	0.18088171949846807	0.17487727271061643	0.13333862273648467	0.16445848964785156	0.2026805945489143	0.16800582639141867	0.1591223215512251	0.1635640739713219	0.1635640739713219	0.1635640739713219	0.1635640739713219	0.1635640739713219	0.1635640739713219	0.1635640739713219	0.1635640739713219	0.1635640739713219	0.1635640739713219
0.10528136593082907	0.12018976999804878	0.11910922836591403	0.12284263719864828	0.11029719925184005	0.1080837595220596	0.13594642507770693	0.1211924244417879	0.09451192957057303	0.06543449898346666	0.10086654553254705	0.1306229670463833	0.14125837317313997	0.11840166958482273	0.14840907990348998	0.09972426415348316	0.1308630665887273	0.12350663699915226	0.15102283212721906	0.09834388883777101	0.14794933981494715	0.12859208458431837	0.08416205585867437	0.1459058300667472	0.16565435383688004	0.11505042571210226	0.13804309320629027	0.12046107541416069	0.09512142468278223	0.12709446415561385	0.10657695696489206	0.13143975919806314	0.09486346181327976	0.09417414845159754	0.138418140100408	0.11629614427600275	0.11629614427600275	0.11629614427600275	0.11629614427600275	0.11629614427600275	0.11629614427600275	0.11629614427600275	0.11629614427600275	0.11629614427600275	0.11629614427600275	0.11629614427600275	0.11629614427600275	0.11629614427600275	0.11629614427600275	0.11629614427600275
0.21834517801371803	0.23758548837048296	0.21642405320923513	0.18789962274062252	0.1970567374422146	0.22957012655850556	0.21988727755260243	0.17441509036438493	0.21630937438360853	0.1604106933034107	0.24715930201109024	0.1994454342211612	0.2032943281020169	0.15499879798734414	0.25291810178656093	0.19434882255633967	0.17363921238740154	0.1382974244510817	0.13656512676615004	0.1887228464476583	0.23485668829325046	0.19126429374285397	0.16204381383469815	0.2439596351541622	0.12343604084753054	0.11294091107494714	0.21400681761194956	0.16519586312925902	0.21083281998064368	0.20847606332792382	0.20965444165428374	0.20965444165428374	0.20965444165428374	0.20965444165428374	0.20965444165428374	0.20965444165428374	0.20965444165428374	0.20965444165428374	0.20965444165428374	0.20965444165428374	0.20965444165428374	0.20965444165428374	0.20965444165428374	0.20965444165428374	0.20965444165428374	0.20965444165428374	0.20965444165428374	0.20965444165428374	0.20965444165428374	0.20965444165428374
0.4720812588200793	0.5054414490708034	0.38699829333972363	0.4461513787331886	0.49794569174997827	0.26292443984683045	0.37666951354914974	0.35950181247641855	0.3325593997681415	0.3890319552155129	0.25717779524738404	0.3372768793274116	0.40326986704269874	0.0656487643353494	0.33215700414428184	0.26722971679961155	0.41342961091388836	0.2497627430127802	0.22633467062634824	0.5534787363994219	0.3482195398383355	0.5663176134062097	0.25228332051865504	0.41548904264349396	0.2933416870255191	0.5142541288323261	0.47963857546830235	0.39289221391977647	0.056941537364772525	0.539213189476474	0.390783299175888	0.43353412627507104	0.469284458905597	0.3797306966716562	0.3117660921039348	0.3457483943877955	0.3457483943877955	0.3457483943877955	0.3457483943877955	0.3457483943877955	0.3457483943877955	0.3457483943877955	0.3457483943877955	0.3457483943877955	0.3457483943877955	0.3457483943877955	0.3457483943877955	0.3457483943877955	0.3457483943877955	0.3457483943877955
0.10212333632914081	0.14979707555698357	0.14595374329229166	0.1316774978152156	0.1378554513834438	0.13158988084121653	0.11354511730462992	0.11509048960532164	0.16218177321733243	0.14429663857125916	0.10226950099727447	0.1318891593147237	0.10397263084866112	0.11414048168320894	0.17964085809311495	0.11834556176201609	0.15647083666430733	0.16413354191508242	0.1318481339615348	0.1266995002689316	0.12753855934511746	0.1239631558343793	0.14463314817129755	0.16309124991453164	0.14786544476149963	0.14058793206087256	0.1467984417323041	0.15741036246384954	0.1271330904046098	0.15527872187511396	0.1326098161345631	0.14032667434134768	0.14099589166817836	0.14127824227041885	0.0851342216244826	0.11320623194745073	0.11320623194745073	0.11320623194745073	0.11320623194745073	0.11320623194745073	0.11320623194745073	0.11320623194745073	0.11320623194745073	0.11320623194745073	0.11320623194745073	0.11320623194745073	0.11320623194745073	0.11320623194745073	0.11320623194745073	0.11320623194745073
0.20035377567163015	0.16147036405382104	0.20478329184539823	0.19785833721932852	0.13916157255178796	0.1657973981438331	0.13334269279519761	0.15870714760942478	0.18880253317155526	0.1601061963972126	0.1198198227116445	0.16265856893794706	0.23022906379367353	0.20423560104645602	0.14562425050312164	0.17223274023956311	0.14539874873679753	0.18757243115493594	0.17678496037114352	0.1845944835414506	0.12672083120885028	0.1984290100137932	0.16026946978815795	0.1542470830638772	0.17531142514730247	0.1728937591198137	0.15163977760974842	0.1901978855220988	0.15908095902466363	0.14038532884249086	0.1492470575676559	0.14481619320507338	0.14481619320507338	0.14481619320507338	0.14481619320507338	0.14481619320507338	0.14481619320507338	0.14481619320507338	0.14481619320507338	0.14481619320507338	0.14481619320507338	0.14481619320507338	0.14481619320507338	0.14481619320507338	0.14481619320507338	0.14481619320507338	0.14481619320507338	0.14481619320507338	0.14481619320507338	0.14481619320507338
0.13897482903440445	0.11121121962945302	0.11838010681036942	0.08909090202438767	0.09947696189265517	0.0813458749840811	0.1242462936470335	0.09355645717863448	0.09764353249820866	0.1120608382063528	0.13156861117353416	0.1276614250393863	0.0884217973553854	0.11716324146964653	0.12206918786579553	0.09830694402570911	0.12104719660981107	0.12753381392325872	0.10460590651247295	0.1033649168343808	0.11729369994208393	0.10666922951312428	0.11673384237091945	0.10697865561175982	0.10634315616661359	0.1350397855734631	0.1140596113081805	0.10138443828362069	0.11769925344013024	0.09813847348996595	0.09995384244889045	0.1185998331952413	0.10927683782206588	0.10927683782206588	0.10927683782206588	0.10927683782206588	0.10927683782206588	0.10927683782206588	0.10927683782206588	0.10927683782206588	0.10927683782206588	0.10927683782206588	0.10927683782206588	0.10927683782206588	0.10927683782206588	0.10927683782206588	0.10927683782206588	0.10927683782206588	0.10927683782206588	0.10927683782206588
0.07929689500384937	0.08032452575438252	0.10138560864936333	0.09923126002595412	0.08997852310921199	0.07666323691702219	0.09414548651787955	0.10265070458467718	0.09550540309035782	0.08837405061755309	0.07701234907189501	0.10760220699995195	0.07686647721178007	0.09807097422212512	0.08181581245169807	0.08786312183159166	0.10748904841607425	0.10888094527158688	0.1038070129080621	0.09556029123574111	0.08688045596018737	0.0811131361678666	0.058899050686322646	0.0703431433081591	0.12848109662274504	0.09401869563830409	0.1032923195783864	0.09865550760834524	0.09865550760834524	0.09865550760834524	0.09865550760834524	0.09865550760834524	0.09865550760834524	0.09865550760834524	0.09865550760834524	0.09865550760834524	0.09865550760834524	0.09865550760834524	0.09865550760834524	0.09865550760834524	0.09865550760834524	0.09865550760834524	0.09865550760834524	0.09865550760834524	0.09865550760834524	0.09865550760834524	0.09865550760834524	0.09865550760834524	0.09865550760834524	0.09865550760834524
0.08668974370684446	0.10400475955941806	0.09976498038104337	0.07604028056788668	0.07228972189734963	0.09942814489018778	0.08835766883635904	0.09961714044553212	0.10539890207127915	0.11766990412586657	0.1071096273413049	0.09398080126041025	0.10631934647641231	0.08731015221170388	0.08794044694634318	0.09486520960771924	0.08937881148203235	0.06246539415768951	0.06761035808362013	0.09390768625312822	0.09121992702668548	0.11719606118422264	0.11374483417924162	0.08523122412367909	0.12485721437727133	0.08884521736917934	0.07917184894649731	0.09427043584695718	0.08194983481145536	0.09288139525187714	0.08249307745503343	0.07943960463103497	0.10735223067789222	0.11162332593906449	0.10921766016470523	0.10560313687869868	0.08438648228019513	0.08709814506879444	0.09967622523320147	0.08357533939818493	0.08510319069207051	0.07402651966711551	0.08116716420494786	0.08541831015948895	0.08526662240138576	0.0762395831313758	0.08268846991047031	0.07946402652092305	0.07946402652092305	0.07946402652092305
0.0008433876331304504	0.48945140275654203	0.0	0.01734433802643	0.35407789016545266	0.0	0.35407789016545266	0.0	0.0	0.2735165403795322	0.0	0.0	0.0	0.0	0.10292475719489337	0.04932444015697696	0.0	0.04692121617788745	0.5170478908969367	0.01734433802643	0.4387883342600596	0.0	0.45022906321365663	0.4093347727779251	0.1414591722799338	0.2872292279608255	0.2880622701725631	0.3779036353434718	0.5072092416899007	0.7064357982176994	0.5812550226056163	0.5223196479877534	0.6961452901565656	0.6092324690721596	0.6092324690721596	0.6092324690721596	0.6092324690721596	0.6092324690721596	0.6092324690721596	0.6092324690721596	0.6092324690721596	0.6092324690721596	0.6092324690721596	0.6092324690721596	0.6092324690721596	0.6092324690721596	0.6092324690721596	0.6092324690721596	0.6092324690721596	0.6092324690721596
0.0	0.6504252027976904	0.0	0.0	0.0	0.0	0.0	0.0	0.5026631108107058	0.751929617722868	0.8072761615105367	0.0	0.8270505950239341	0.7512768047071939	0.08619216956403575	0.0	0.0	1.2700493363485856	1.3196798200230073	0.5023401001386919	1.1071168685344526	0.8517857418015575	0.009212073958600185	0.6503503922030093	0.502737142021167	0.502737142021167	0.1874666117311639	0.8048277954602031	0.6640713063049208	0.8499253055525628	0.7669618479560356	0.8270505950239341	0.7970062214899848	0.7970062214899848	0.7970062214899848	0.7970062214899848	0.7970062214899848	0.7970062214899848	0.7970062214899848	0.7970062214899848	0.7970062214899848	0.7970062214899848	0.7970062214899848	0.7970062214899848	0.7970062214899848	0.7970062214899848	0.7970062214899848	0.7970062214899848	0.7970062214899848	0.7970062214899848
0.06649491052842027	0.07199965789845146	0.07318213829893905	0.0447159644428883	0.058553670495717684	0.09847279084248464	0.05145466037249772	0.08765858056813422	0.08118897668174718	0.06425200522460624	0.08426953150528112	0.05028125332862069	0.06561625896637713	0.062189161675698726	0.0739051642059904	0.05468817957817255	0.060636454693603764	0.08484366378279057	0.08398311142761582	0.048385479883658024	0.08682325409126615	0.06760436698746208	0.06760436698746208	0.06760436698746208	0.06760436698746208	0.06760436698746208	0.06760436698746208	0.06760436698746208	0.06760436698746208	0.06760436698746208	0.06760436698746208	0.06760436698746208	0.06760436698746208	0.06760436698746208	0.06760436698746208	0.06760436698746208	0.06760436698746208	0.06760436698746208	0.06760436698746208	0.06760436698746208	0.06760436698746208	0.06760436698746208	0.06760436698746208	0.06760436698746208	0.06760436698746208	0.06760436698746208	0.06760436698746208	0.06760436698746208	0.06760436698746208	0.06760436698746208
0.06363779862445806	0.05797168104639504	0.07245641204040447	0.06889848339974317	0.08525407941696629	0.0782186134875359	0.0631351680205789	0.051589238275010746	0.06591627378346653	0.07526378425289233	0.08817401239103669	0.05456379721334138	0.06356040917645041	0.06427797691104246	0.0696182422830102	0.07046551567663202	0.05985390002132552	0.08058206089580552	0.07523401369394829	0.06171352882612811	0.07465716523569317	0.06333748988664806	0.06899732756117061	0.06899732756117061	0.06899732756117061	0.06899732756117061	0.06899732756117061	0.06899732756117061	0.06899732756117061	0.06899732756117061	0.06899732756117061	0.06899732756117061	0.06899732756117061	0.06899732756117061	0.06899732756117061	0.06899732756117061	0.06899732756117061	0.06899732756117061	0.06899732756117061	0.06899732756117061	0.06899732756117061	0.06899732756117061	0.06899732756117061	0.06899732756117061	0.06899732756117061	0.06899732756117061	0.06899732756117061	0.06899732756117061	0.06899732756117061	0.06899732756117061
0.06328438053233357	0.07951330012328184	0.09103145269482703	0.09138235177045731	0.08244664968078737	0.08136926451374409	0.09472452442760448	0.07558744615834027	0.09228590562911532	0.06676446853386304	0.07057487906122974	0.07106767895746655	0.07523595770735135	0.08269111399258525	0.07805837486680656	0.09377556622224681	0.07500235212434186	0.08627267549952333	0.08108412143957097	0.07726908258784625	0.06679549140582051	0.05914877222955002	0.06297213181768528	0.06297213181768528	0.06297213181768528	0.06297213181768528	0.06297213181768528	0.06297213181768528	0.06297213181768528	0.06297213181768528	0.06297213181768528	0.06297213181768528	0.06297213181768528	0.06297213181768528	0.06297213181768528	0.06297213181768528	0.06297213181768528	0.06297213181768528	0.06297213181768528	0.06297213181768528	0.06297213181768528	0.06297213181768528	0.06297213181768528	0.06297213181768528	0.06297213181768528	0.06297213181768528	0.06297213181768528	0.06297213181768528	0.06297213181768528	0.06297213181768528
0.051579229604005385	0.08148996545633977	0.06538167457354944	0.07590187337972408	0.07109186877169711	0.08313581095406525	0.06387924805068318	0.08686603524480543	0.07122715127798607	0.06511966711684179	0.05749624105257292	0.05640082372024738	0.07975600583699412	0.07492944335637934	0.07000911566997478	0.0736012977582473	0.08144477197988671	0.06943744739432268	0.058865311232955915	0.0641513793136393	0.0641513793136393	0.0641513793136393	0.0641513793136393	0.0641513793136393	0.0641513793136393	0.0641513793136393	0.0641513793136393	0.0641513793136393	0.0641513793136393	0.0641513793136393	0.0641513793136393	0.0641513793136393	0.0641513793136393	0.0641513793136393	0.0641513793136393	0.0641513793136393	0.0641513793136393	0.0641513793136393	0.0641513793136393	0.0641513793136393	0.0641513793136393	0.0641513793136393	0.0641513793136393	0.0641513793136393	0.0641513793136393	0.0641513793136393	0.0641513793136393	0.0641513793136393	0.0641513793136393	0.0641513793136393
[truncated: 6 more columns]
