# Supplementary material for: Neuronal tuning aligns dynamically with object and texture manifolds across the visual hierarchy
Source: Nat Neurosci. 2026 Mar 10;29(4):864–75. doi: 10.1038/s41593-026-02207-1 (PMC13061647; doi:10.1038/s41593-026-02207-1)
Supplement: Supplementary file 6 — Average PSTH for each session and thread before or after optimization Fig. 5a. Response rate for each 10 ms time window in csv format to reproduce Fig. 5c. [file 41593_2026_2207_MOESM6_ESM.zip › Figure5C_src_normresp_wdw_180-190_DeePSim_mean.csv]

0	1	2	3	4	5	6	7	8	9	10	11	12	13	14	15	16	17	18	19	20	21	22	23	24	25	26	27	28	29	30	31	32	33	34	35	36	37	38	39	40	41	42	43	44	45	46	47	48	49
0.47460352798355454	0.5745963218331511	0.5220929096996049	0.5064832219525878	0.5795732975760025	0.5599773635762326	0.6575431015855987	0.562862984352352	0.5494345120997204	0.6018807241119463	0.5922379350704842	0.5185657321420727	0.5931372335991716	0.606288097438827	0.6352004449232278	0.6408895434897145	0.6965566135453883	0.48712707737956845	0.7047288951866699	0.5358784332542034	0.562662414245348	0.5438771532876724	0.579664522369711	0.5538324300653622	0.6442307592783949	0.5842750642241064	0.5765145611727727	0.45094012328960653	0.5687983025367227	0.6488085290233406	0.498916249244051	0.5269930133521107	0.5952912633007438	0.673042532589162	0.6480516198675517	0.6401566347187363	0.7222097405659621	0.5801812035947799	0.5807435300256658	0.7486973235575174	0.5425322754604377	0.6387063393763994	0.7473723535911356	0.6365310782586368	0.5824525439165743	0.477844650918595	0.7047159427619862	0.5912802968402906	0.5912802968402906	0.5912802968402906
0.8252357206699497	0.8816532677485743	0.6643885248589452	0.7049591244866954	0.5991222041246785	0.8621507206269183	0.7148689466637468	0.6504113117237854	0.7223518062878328	0.9487662505400931	0.9729862737191193	0.9117051312840065	0.9496635931502451	0.9194946725669162	0.7238358550806642	0.8103242582207587	0.8733541390096021	0.864555300491662	0.8995886501211057	0.5529618756164489	0.8885834399673453	0.7972051949355935	0.8377435646851258	0.8181512086336625	0.635043466836419	0.85545958873343	0.949916221421406	0.80671161758567	0.768558501530766	0.7106274565187137	0.9345034206013267	1.077602881433043	1.0355237755986249	1.0003592462053528	0.8660782116381411	0.933218728921747	0.933218728921747	0.933218728921747	0.933218728921747	0.933218728921747	0.933218728921747	0.933218728921747	0.933218728921747	0.933218728921747	0.933218728921747	0.933218728921747	0.933218728921747	0.933218728921747	0.933218728921747	0.933218728921747
0.10486430303430071	0.2918334375585438	0.17119789556244833	0.2239325486747738	0.3309987253305178	0.35888521301562704	0.33097281525730315	0.28125154754518605	0.191638811041053	0.26817554883253275	0.41238164875572125	0.32325851298471886	0.307993725418945	0.3273191405783975	0.5071983037785647	0.4093859050291031	0.46716566249480274	0.45477100370417434	0.45606034150488994	0.4666649309488209	0.5581535081688024	0.5211236030991487	0.6997102244513176	0.640529344479642	0.582443298477923	0.7242227259464723	0.7261988460542633	0.883741811902125	0.9026691619582246	0.8288271139196093	0.634142957612392	0.6873398700814356	0.8465898598044259	0.7669648649429307	0.7669648649429307	0.7669648649429307	0.7669648649429307	0.7669648649429307	0.7669648649429307	0.7669648649429307	0.7669648649429307	0.7669648649429307	0.7669648649429307	0.7669648649429307	0.7669648649429307	0.7669648649429307	0.7669648649429307	0.7669648649429307	0.7669648649429307	0.7669648649429307
0.6324144830939699	0.4075569304628007	0.539995568322901	0.6053148555646698	0.5145099900145786	0.5662215356572815	0.5384173063562658	0.5631034910767101	0.6172334012610813	0.5382372387523795	0.7223697328309333	0.6636319468581532	0.6052574122979	0.5649101177327394	0.6928449851576303	0.5518677381248848	0.4585052437462588	0.5056032248215221	0.6122444962825598	0.5442911539337785	0.7374196669340985	0.5902460187241126	0.7103368465578276	0.6841723910752179	0.5486666324140343	0.6571689183123102	0.6499776305039496	0.7838185184340355	0.706779083735409	0.7285626819595099	0.6559794007278404	0.5236164135310463	0.6984768627221128	0.6160371798319217	0.5195052755893654	0.6139397048258967	0.7463713221339688	0.6564075471355169	0.7013894346347428	0.7013894346347428	0.7013894346347428	0.7013894346347428	0.7013894346347428	0.7013894346347428	0.7013894346347428	0.7013894346347428	0.7013894346347428	0.7013894346347428	0.7013894346347428	0.7013894346347428
0.5479466761661607	0.44746239650550956	0.45546364421996266	0.5801314739471	0.5739678363799177	0.5100272619187715	0.5071248954647916	0.5033164367559053	0.5287355952278969	0.5035492044603086	0.5964422723357479	0.6794520966645163	0.5811135341042429	0.6224959067988701	0.6520261887812098	0.7409978878998373	0.6651841504765048	0.6135796895994383	0.6334852331544376	0.5938998487551804	0.9212169620679874	0.8846331797613125	0.7327952833628033	0.8954540990003204	0.7649764108548385	0.8055287806951648	0.9820577810504237	0.7619145844020342	1.0531539722651075	0.8718720702042059	0.9625130212346568	0.9625130212346568	0.9625130212346568	0.9625130212346568	0.9625130212346568	0.9625130212346568	0.9625130212346568	0.9625130212346568	0.9625130212346568	0.9625130212346568	0.9625130212346568	0.9625130212346568	0.9625130212346568	0.9625130212346568	0.9625130212346568	0.9625130212346568	0.9625130212346568	0.9625130212346568	0.9625130212346568	0.9625130212346568
0.8229203430936721	0.8189569442443788	0.835244507501012	0.8310774331656783	0.8491130369136887	0.7692483221490665	0.7987045668596404	0.8925581742846218	0.9189097636823226	0.9857351482354167	0.9065294997790042	0.6628346189565101	0.6947986598979896	0.7747576494772878	0.5774320273670448	0.9102455515367445	0.7697065699127554	0.7802581490253873	0.902039474929972	0.9087639215699693	1.0302994323661347	0.9634621309519291	0.7907301690873736	0.8996885556473436	1.0102459728102813	0.9333413644838846	1.1025040850147425	0.9396705236697512	0.749047157386262	0.8207151680240388	0.9733250255551278	0.7898485656737415	0.9541963157295172	1.0833254073734857	0.6832621206135483	1.0027747433047245	0.7545715123072071	0.821880052067786	0.8538687209360564	0.9210043287514628	0.8874365248437595	0.8874365248437595	0.8874365248437595	0.8874365248437595	0.8874365248437595	0.8874365248437595	0.8874365248437595	0.8874365248437595	0.8874365248437595	0.8874365248437595
0.8473145212102898	0.5227265915368974	0.7684267159997827	0.6738963331156247	0.831088058410995	0.6861710469744752	0.5962421245637863	0.7324414770843231	0.58743667082347	0.7523601629275468	0.5951419470367866	0.8204322749470109	0.3566119491729251	0.8455547092966745	0.7458931740994326	0.5077022122083988	0.80654181269509	0.8410666355832481	0.6379629411754194	0.5563566574156052	0.5136258206442418	0.6202685942008952	0.6223867263284893	0.5847926861793881	0.543863333243808	0.5732767273896058	0.5585700303167069	0.5585700303167069	0.5585700303167069	0.5585700303167069	0.5585700303167069	0.5585700303167069	0.5585700303167069	0.5585700303167069	0.5585700303167069	0.5585700303167069	0.5585700303167069	0.5585700303167069	0.5585700303167069	0.5585700303167069	0.5585700303167069	0.5585700303167069	0.5585700303167069	0.5585700303167069	0.5585700303167069	0.5585700303167069	0.5585700303167069	0.5585700303167069	0.5585700303167069	0.5585700303167069
0.691546351871811	0.6427007032102872	0.7144913278055387	0.67889029041455	0.7037907851092989	0.6384106069009743	0.6370099215647668	0.7177391897653589	0.7687440025507516	0.7536875508671116	0.7194451264760234	0.6601185811097812	0.6619149669061946	0.6981217449412904	0.6608272643134497	0.6565986448758682	0.6693117701953267	0.5973271331294187	0.7474405869487039	0.7981240564656836	0.9370194004471221	0.8929637860433937	0.9448879144111773	0.8818114958167982	0.7744591634895375	0.6978197513100646	0.794629088432174	0.7462244198711192	0.7462244198711192	0.7462244198711192	0.7462244198711192	0.7462244198711192	0.7462244198711192	0.7462244198711192	0.7462244198711192	0.7462244198711192	0.7462244198711192	0.7462244198711192	0.7462244198711192	0.7462244198711192	0.7462244198711192	0.7462244198711192	0.7462244198711192	0.7462244198711192	0.7462244198711192	0.7462244198711192	0.7462244198711192	0.7462244198711192	0.7462244198711192	0.7462244198711192
0.22963289471322962	0.37939296707208264	0.41478917413777966	0.42858705923820406	0.5058482191998637	0.6026596986006713	0.35174660262411583	0.38637954461519325	0.44180302384819087	0.5019759532564395	0.41280863390478545	0.4817236403689712	0.4928206024698793	0.4425819134760019	0.4083355974100695	0.36956060079126546	0.4582848944689848	0.5784666010776954	0.5558848060810518	0.5729407361682514	0.5260921342373682	0.5842987008380593	0.3953476266061278	0.34897549462160155	0.6148800956354695	0.5734197003217463	0.5577206923970243	0.6304256925355121	0.521658784646701	0.555278353964312	0.6806406374956849	0.6332792249362406	0.5983089645858379	0.7260200163400595	0.6621644904629488	0.6621644904629488	0.6621644904629488	0.6621644904629488	0.6621644904629488	0.6621644904629488	0.6621644904629488	0.6621644904629488	0.6621644904629488	0.6621644904629488	0.6621644904629488	0.6621644904629488	0.6621644904629488	0.6621644904629488	0.6621644904629488	0.6621644904629488
0.7052426039635048	0.7473853806286281	0.8334100005338869	0.9381948802936501	0.8601377955550347	0.8769340279795439	0.8832735383049517	0.7337140161852916	0.8832547457197572	0.9408093881314049	1.044814482415227	1.0402533906751696	0.7964292115104529	1.1108675548965967	0.7666079671229546	1.0008769890685827	0.9969105691294987	1.0362571235320284	0.8425501447890009	1.0149729901559383	1.0703055736465266	0.8463106372211362	0.9519252028197844	0.9722074559767317	0.7261995695224511	0.8935885348673391	0.8996263657960366	1.0612592873360065	0.9337797860595178	0.8475609521811539	0.8131181624107277	0.8218216750242039	0.9060588395408197	0.8639402572825118	0.8639402572825118	0.8639402572825118	0.8639402572825118	0.8639402572825118	0.8639402572825118	0.8639402572825118	0.8639402572825118	0.8639402572825118	0.8639402572825118	0.8639402572825118	0.8639402572825118	0.8639402572825118	0.8639402572825118	0.8639402572825118	0.8639402572825118	0.8639402572825118
0.7025718841202403	0.5342170663530417	0.533878615056231	0.6730159852706051	0.6658358517713431	0.6458295482809535	0.5534004410420756	0.49474817577423	0.6274552022806262	0.5896881758386818	0.44907869592537614	0.596237165807213	0.6579310813648108	0.5594623019112441	0.610832401270222	0.6379245583340868	0.41371910672185136	0.5121245332087795	0.6474339682014154	0.635996216945772	0.559046278761807	0.7386462244954095	0.5735278046088659	0.723445708339103	0.6725748810477568	0.7068246040052326	0.7337738930939184	0.6323052708485906	0.710183245064924	0.5327467338255442	0.5526567495773006	0.5427017417014224	0.5427017417014224	0.5427017417014224	0.5427017417014224	0.5427017417014224	0.5427017417014224	0.5427017417014224	0.5427017417014224	0.5427017417014224	0.5427017417014224	0.5427017417014224	0.5427017417014224	0.5427017417014224	0.5427017417014224	0.5427017417014224	0.5427017417014224	0.5427017417014224	0.5427017417014224	0.5427017417014224
0.3702124201977791	0.36841223300756	0.3735354643059168	0.4293883271063453	0.31462878414175216	0.3554936588198461	0.394549745926353	0.475930743751392	0.4363301660539489	0.376136623464646	0.4670446758997448	0.3656535091293926	0.6489494720264603	0.5919111181156665	0.5863188588447469	0.5700594035685019	0.5189369961272253	0.6153477475122858	0.6596338042187165	0.6490280724681392	0.718245900046264	0.6600098047432971	0.6792935023453412	0.7850110861563336	0.7481551559251025	0.8128557943334793	0.862544902021705	0.784136965390596	1.0417945172032324	0.8808932166824905	0.9529295385941634	0.916911377638327	0.916911377638327	0.916911377638327	0.916911377638327	0.916911377638327	0.916911377638327	0.916911377638327	0.916911377638327	0.916911377638327	0.916911377638327	0.916911377638327	0.916911377638327	0.916911377638327	0.916911377638327	0.916911377638327	0.916911377638327	0.916911377638327	0.916911377638327	0.916911377638327
0.7402287963647733	0.6367337442398076	0.5971207288768571	0.8484649296555035	0.615312334784517	0.7018447916631058	0.8696309956335869	0.6788612492494202	0.6863500046784949	0.7446630112660232	0.7849015907504624	0.7859539994219649	0.7518741030600896	0.8560755520690169	0.8116267956654819	0.77068229646126	0.8974732322022947	0.7564657265208627	0.7930316795157594	0.8964585725529794	0.8460063884563085	0.8518871706431012	0.6295829014565318	0.9037165108682463	0.8549747657635574	0.7164814478463496	0.7486296247427853	0.6993133980335112	0.7268106590964079	0.8086247847010437	0.7818576593638639	0.7952412220324537	0.7952412220324537	0.7952412220324537	0.7952412220324537	0.7952412220324537	0.7952412220324537	0.7952412220324537	0.7952412220324537	0.7952412220324537	0.7952412220324537	0.7952412220324537	0.7952412220324537	0.7952412220324537	0.7952412220324537	0.7952412220324537	0.7952412220324537	0.7952412220324537	0.7952412220324537	0.7952412220324537
0.8289729542242219	0.7218764510952199	0.45454302343860403	0.6166955551152465	0.7344475934196384	0.39776016758593785	0.5573309264510083	0.6020738555362212	0.6642971095035235	0.7109918610400305	0.6716109712099216	0.6171616495656341	0.7491585320188245	0.6631566846672853	0.6007753683727927	0.6406260063117396	0.6349406482436886	0.8535964573973445	0.8065151971119161	0.7031944167011868	0.5344974529258362	0.6773099572278052	0.6467814140019814	0.7646460855938935	0.7792712328069927	0.5879706736071023	0.6459996625415335	0.7137953662889148	0.6443415239669378	0.7670382827491086	0.7171719835917336	0.6557507887260403	0.686461386158887	0.686461386158887	0.686461386158887	0.686461386158887	0.686461386158887	0.686461386158887	0.686461386158887	0.686461386158887	0.686461386158887	0.686461386158887	0.686461386158887	0.686461386158887	0.686461386158887	0.686461386158887	0.686461386158887	0.686461386158887	0.686461386158887	0.686461386158887
0.4790385660338151	0.38366960327432154	0.5105548723387977	0.3918533691185491	0.5668387049521276	0.473352929810465	0.5568294811648193	0.4361164080744162	0.3443750637291487	0.467528101997644	0.43311471066247553	0.3224142020813455	0.504078122615278	0.4793667768982198	0.46168860067643547	0.4560160477409976	0.39226820238919685	0.48799213266233316	0.5417550153821854	0.38316745122322543	0.7362131246844665	0.5765367236766674	0.6101406175264801	0.523498527955628	0.42853665469695285	0.6306500124269413	0.4275897620801544	0.5333402179416291	0.5327022994804013	0.5061557611495661	0.5194290303149837	0.5194290303149837	0.5194290303149837	0.5194290303149837	0.5194290303149837	0.5194290303149837	0.5194290303149837	0.5194290303149837	0.5194290303149837	0.5194290303149837	0.5194290303149837	0.5194290303149837	0.5194290303149837	0.5194290303149837	0.5194290303149837	0.5194290303149837	0.5194290303149837	0.5194290303149837	0.5194290303149837	0.5194290303149837
0.638143897766071	0.4649773818158435	0.46376666278096307	0.4946120195757415	0.5495022074369615	0.4644672070344697	0.41887134057564385	0.3273105763349788	0.47166367939153114	0.39547904956776886	0.37533101821554593	0.41731479553050843	0.45565719859954795	0.4212835839455613	0.2817700559720538	0.3625166444984292	0.4887673932678574	0.4460706449994744	0.48225492885578874	0.39318805711321386	0.4129576085609592	0.4132888587545031	0.41111526004852894	0.412202059401516	0.412202059401516	0.412202059401516	0.412202059401516	0.412202059401516	0.412202059401516	0.412202059401516	0.412202059401516	0.412202059401516	0.412202059401516	0.412202059401516	0.412202059401516	0.412202059401516	0.412202059401516	0.412202059401516	0.412202059401516	0.412202059401516	0.412202059401516	0.412202059401516	0.412202059401516	0.412202059401516	0.412202059401516	0.412202059401516	0.412202059401516	0.412202059401516	0.412202059401516	0.412202059401516
0.5083435030697034	0.45396108865441487	0.503889427999754	0.355881045612681	0.4842622994054422	0.43548174884237967	0.42135157770051446	0.436042310839782	0.3722455227718058	0.38947078994823114	0.46547867179346203	0.452915127197483	0.5145866961022639	0.44096507389469564	0.42336995293648877	0.31077114989944804	0.40646538955387024	0.5310008359306533	0.48254780649614654	0.5835983463238201	0.5225052929846489	0.5803863976028899	0.5509456480848482	0.5656660228438691	0.5656660228438691	0.5656660228438691	0.5656660228438691	0.5656660228438691	0.5656660228438691	0.5656660228438691	0.5656660228438691	0.5656660228438691	0.5656660228438691	0.5656660228438691	0.5656660228438691	0.5656660228438691	0.5656660228438691	0.5656660228438691	0.5656660228438691	0.5656660228438691	0.5656660228438691	0.5656660228438691	0.5656660228438691	0.5656660228438691	0.5656660228438691	0.5656660228438691	0.5656660228438691	0.5656660228438691	0.5656660228438691	0.5656660228438691
0.7482147756719995	0.5924856983110417	0.6757638559724171	0.7225150600854687	0.5640054455047748	0.7348517085963463	0.673769918035802	0.3252774290471969	0.6214892635761192	0.5844163732232769	0.418058727341015	0.6510905419786298	0.6536192744320132	0.7682542235049561	0.7935618391749039	0.564843362700166	0.6569207170698769	0.8380765720713913	0.4493585576449406	0.6106017389220164	0.6710027025874398	0.8081881326102687	0.730886210529452	1.0065233058839749	0.7907835222046253	0.8255143270180023	0.8845916934633048	0.47689802161339545	0.8004380516548435	0.5521709624647728	0.6763045070598082	0.6763045070598082	0.6763045070598082	0.6763045070598082	0.6763045070598082	0.6763045070598082	0.6763045070598082	0.6763045070598082	0.6763045070598082	0.6763045070598082	0.6763045070598082	0.6763045070598082	0.6763045070598082	0.6763045070598082	0.6763045070598082	0.6763045070598082	0.6763045070598082	0.6763045070598082	0.6763045070598082	0.6763045070598082
0.395280849912239	0.6467449396393202	0.4186249985078486	0.48599103212048034	0.5063613783147897	0.6342495179259233	0.4412162787087847	0.3935271742229051	0.3627305805591369	0.4330010361787511	0.28945945092922865	0.3714392131239325	0.42508782264258477	0.4648521933112708	0.5558504796124929	0.7732430892759878	0.7293329900243355	0.5198014091369437	0.6441438079629874	0.8709300572569291	0.6539410154262825	0.5879190256337768	0.593437413007679	0.6853878323544826	0.6736541483515728	0.6738587994856327	0.6919784327917645	0.6863745978673613	0.5767345057357314	0.4316338681269038	0.6952386861616338	0.47026107886438173	0.5827498825130077	0.5827498825130077	0.5827498825130077	0.5827498825130077	0.5827498825130077	0.5827498825130077	0.5827498825130077	0.5827498825130077	0.5827498825130077	0.5827498825130077	0.5827498825130077	0.5827498825130077	0.5827498825130077	0.5827498825130077	0.5827498825130077	0.5827498825130077	0.5827498825130077	0.5827498825130077
0.7657125999344182	0.6260944106760634	0.7097331815742286	0.5804421527338447	0.6943446174226156	0.5023549173873348	0.7184394173205946	0.758075935030975	0.7049098507837287	0.6378842204903281	0.668815403137952	0.5783388828684753	0.7284024234679541	0.4849442416244257	0.7299893910109494	0.5888782720524517	0.5695850985007573	0.6031057685540511	0.6751789886792855	0.7707335067137818	0.8334831026964002	0.577990776857864	0.7160163705597394	0.6677145609873961	0.7236989849243611	0.7144662244053347	0.6155029812798481	0.730637977095645	0.773906184238154	0.7739171353746224	0.6812133960500578	0.627573883141208	0.9769887883094035	0.8195548206167105	0.8490848623786271	0.8343198414976689	0.8343198414976689	0.8343198414976689	0.8343198414976689	0.8343198414976689	0.8343198414976689	0.8343198414976689	0.8343198414976689	0.8343198414976689	0.8343198414976689	0.8343198414976689	0.8343198414976689	0.8343198414976689	0.8343198414976689	0.8343198414976689
0.43371941609281334	0.5408128543187802	0.334507613718118	0.49278720780493057	0.46657133203052803	0.48064887210945917	0.5596337430672236	0.5362324377860288	0.5155593641516751	0.4430188532211798	0.5128026292696235	0.6430564026848815	0.5872686005632919	0.5265342605482004	0.575561903475896	0.6512618698711802	0.6748780823928139	0.7222515909707122	0.8027769242392827	0.6956094153165322	0.7372664795095368	0.8075091894036449	0.7446394328854772	0.6169935417950325	0.8030485748141153	0.7436059144534901	0.7482509521489791	0.7495977083882746	0.7489243302686268	0.7489243302686268	0.7489243302686268	0.7489243302686268	0.7489243302686268	0.7489243302686268	0.7489243302686268	0.7489243302686268	0.7489243302686268	0.7489243302686268	0.7489243302686268	0.7489243302686268	0.7489243302686268	0.7489243302686268	0.7489243302686268	0.7489243302686268	0.7489243302686268	0.7489243302686268	0.7489243302686268	0.7489243302686268	0.7489243302686268	0.7489243302686268
0.20946264246991977	0.34194314071485904	0.16485610190225655	0.16920904668063902	0.29237587210003996	0.1894396237982376	0.257800828784841	0.30592566422381934	0.3785373963369864	0.2113508154292075	0.2481348718224643	0.24583890615352078	0.21154128757242338	0.3541283687960811	0.25736894804825367	0.1978274778389804	0.1252464847478172	0.25149655189656456	0.14163371249579498	0.18473101962630029	0.1893718158020044	0.21619746451839378	0.28994021778431467	0.21252185572953594	0.28558929730475024	0.40900120891317165	0.32496479085591123	0.07125567404485376	0.25123806250707276	0.16124686827596324	0.16124686827596324	0.16124686827596324	0.16124686827596324	0.16124686827596324	0.16124686827596324	0.16124686827596324	0.16124686827596324	0.16124686827596324	0.16124686827596324	0.16124686827596324	0.16124686827596324	0.16124686827596324	0.16124686827596324	0.16124686827596324	0.16124686827596324	0.16124686827596324	0.16124686827596324	0.16124686827596324	0.16124686827596324	0.16124686827596324
0.478598632176179	0.5969387158503872	0.5122103267540333	0.634520294222347	0.5556747742608443	0.6031521937808574	0.5919152415531185	0.6238067882562933	0.5515370981225933	0.5825380556118571	0.4979181396796937	0.46676442505609195	0.5657485729113859	0.5174732272945641	0.5954313010491772	0.6478046305866596	0.5391726019078658	0.5953718993181116	0.5595640174033071	0.5753055315385298	0.45793702626277977	0.4323842790058277	0.5361750041988054	0.5292496431996264	0.49287092802052046	0.45750701994363907	0.47518897398207977	0.47518897398207977	0.47518897398207977	0.47518897398207977	0.47518897398207977	0.47518897398207977	0.47518897398207977	0.47518897398207977	0.47518897398207977	0.47518897398207977	0.47518897398207977	0.47518897398207977	0.47518897398207977	0.47518897398207977	0.47518897398207977	0.47518897398207977	0.47518897398207977	0.47518897398207977	0.47518897398207977	0.47518897398207977	0.47518897398207977	0.47518897398207977	0.47518897398207977	0.47518897398207977
0.552948564549599	0.4505455625308755	0.46283812272932867	0.6107363302878824	0.4825402336476121	0.6423957657199637	0.5614023081601178	0.5625363179409457	0.6572677048899656	0.5478961363913426	0.599513125561321	0.6426336349674545	0.5675613866188778	0.5985082079879022	0.575037148975981	0.5870831717664907	0.6059516971803388	0.5911788004014468	0.6068171049229366	0.6255854802821617	0.5581110328468217	0.6224528282852695	0.5902819305660456	0.5902819305660456	0.5902819305660456	0.5902819305660456	0.5902819305660456	0.5902819305660456	0.5902819305660456	0.5902819305660456	0.5902819305660456	0.5902819305660456	0.5902819305660456	0.5902819305660456	0.5902819305660456	0.5902819305660456	0.5902819305660456	0.5902819305660456	0.5902819305660456	0.5902819305660456	0.5902819305660456	0.5902819305660456	0.5902819305660456	0.5902819305660456	0.5902819305660456	0.5902819305660456	0.5902819305660456	0.5902819305660456	0.5902819305660456	0.5902819305660456
0.5380341603703612	0.3721930268459757	0.5111304511270915	0.5311628557896116	0.47974352968309614	0.45118387652655295	0.46179790975808094	0.5691356918861945	0.5174551304296809	0.5014352567283713	0.5575135116961955	0.6023827783355994	0.7436184599388065	0.6204003238969463	0.6273220582803015	0.7023541685267588	0.7943775130951323	0.8373534032483163	0.8274524489742093	0.7541802068571296	0.8508681725333188	0.8020221037165	0.9156562843381656	0.7331094120671287	0.7563876377970096	0.7530828376103056	0.7832375518287773	0.7681601947195414	0.7681601947195414	0.7681601947195414	0.7681601947195414	0.7681601947195414	0.7681601947195414	0.7681601947195414	0.7681601947195414	0.7681601947195414	0.7681601947195414	0.7681601947195414	0.7681601947195414	0.7681601947195414	0.7681601947195414	0.7681601947195414	0.7681601947195414	0.7681601947195414	0.7681601947195414	0.7681601947195414	0.7681601947195414	0.7681601947195414	0.7681601947195414	0.7681601947195414
0.8588024995659566	0.8742588054650642	0.8474484392944468	0.7598286155105688	0.6641412854938367	0.9053039620277394	0.8179677186563891	0.879944368520858	0.7978743869407061	0.7390556917609079	0.8330622325838648	0.8925403554392632	0.8868701420712138	0.8285735737494745	0.7083585512651613	0.884095559890893	0.6757909232103302	0.8098276551758807	0.8034360764262328	1.0526573613433003	0.8241636556933227	0.9605443244532668	0.8436290712682193	0.8130150077617173	0.7020044485667863	1.0440366309116789	1.0958015672124923	0.8886500529889816	0.9145416321516902	0.9015958425703359	0.9015958425703359	0.9015958425703359	0.9015958425703359	0.9015958425703359	0.9015958425703359	0.9015958425703359	0.9015958425703359	0.9015958425703359	0.9015958425703359	0.9015958425703359	0.9015958425703359	0.9015958425703359	0.9015958425703359	0.9015958425703359	0.9015958425703359	0.9015958425703359	0.9015958425703359	0.9015958425703359	0.9015958425703359	0.9015958425703359
0.6480887452888573	0.7625452950282492	0.7664550384927267	0.5699210889890899	0.6480812946755004	0.8183601562300862	0.9035869399956532	0.7101681075488737	0.6394293618031093	0.9076416748213323	0.7297435694719709	0.6968411252004877	1.078545264400983	0.8686148872072617	0.7195652226856136	0.8816493717256416	0.8998028666802469	1.0449732935100056	0.8682768377067542	0.8886525925154604	0.7806107334333395	0.7650212895270276	0.9249513632793157	0.984133450740583	0.883939574493617	0.8845186696952534	0.8966071849526942	0.8262489807189263	0.6892707995074425	1.040322737320685	0.9112608227265941	1.0183063818674354	0.857763625061506	0.7239599868787925	0.6747501826842018	0.8476483285874324	0.9409020140965642	0.845444582989438	0.893173298543001	0.893173298543001	0.893173298543001	0.893173298543001	0.893173298543001	0.893173298543001	0.893173298543001	0.893173298543001	0.893173298543001	0.893173298543001	0.893173298543001	0.893173298543001
0.08951704790957099	0.0035792101925540875	0.044958014155024865	0.07407956781899641	0.04037809236829779	0.0741606027673994	0.07717803609531626	0.0553361662644139	0.12242253134392402	0.06605620889980605	0.04993001781143899	0.03132945580544837	0.089824721770753	0.18001105460472278	0.1596727111830482	0.07379506125425445	0.09260883500430722	0.06529537988229761	0.07671667873434135	0.07162651287048734	0.1910368932041396	0.20153748178185826	0.23170594173096404	0.18517257967341488	0.12389371335215145	0.21896099602713914	0.11376703640557868	0.28330555196887575	0.31171474837193147	0.2551058243347351	0.1802338214413609	0.11043530671918232	0.15814726226734457	0.07608841838424275	0.08877258823716584	0.056491934938839035	0.1132048024866069	0.17792559939982308	0.3556300738588469	0.1555815858084564	0.20016448774410292	0.42059489568086583	0.3103796917124844	0.3103796917124844	0.3103796917124844	0.3103796917124844	0.3103796917124844	0.3103796917124844	0.3103796917124844	0.3103796917124844
0.4686411514736133	0.5881920471420172	0.7343237873875658	0.5331529165235648	0.6134999451010587	0.6585943630431875	0.588023399640023	0.6120943470692206	0.5368903292886031	0.6908442469487229	0.6851644295525585	0.8033022708782989	0.6820309940422286	0.8172335936002646	0.7826504506764358	0.8386795091078325	0.8893733445734991	0.9623008579905002	0.8345109614075067	0.8912755611728728	0.7778780260338194	0.7973217824601289	0.7841422514652395	0.8863025977506941	0.8970925184271368	0.9341246677683882	0.8205884095253921	0.8628799528252826	0.8417341811753375	0.8417341811753375	0.8417341811753375	0.8417341811753375	0.8417341811753375	0.8417341811753375	0.8417341811753375	0.8417341811753375	0.8417341811753375	0.8417341811753375	0.8417341811753375	0.8417341811753375	0.8417341811753375	0.8417341811753375	0.8417341811753375	0.8417341811753375	0.8417341811753375	0.8417341811753375	0.8417341811753375	0.8417341811753375	0.8417341811753375	0.8417341811753375
0.7694962627769397	0.8285491662213764	0.7176059177744418	0.7379812739151711	0.6681971953437883	0.8093110635554753	0.7406353849107443	0.6909174438805982	0.6625728925162809	0.6421092795304272	0.7105130079173396	0.7515703361259536	0.7384816456630402	0.6355114936245598	0.5195117405649318	0.6860358289481451	0.8192751176036493	0.7756444099809944	0.7168637335999857	0.6585986490932264	0.7537029525192804	0.8897387855748613	0.6283589554695599	0.7803513128443057	0.8314401363121663	0.8058957245782361	0.8058957245782361	0.8058957245782361	0.8058957245782361	0.8058957245782361	0.8058957245782361	0.8058957245782361	0.8058957245782361	0.8058957245782361	0.8058957245782361	0.8058957245782361	0.8058957245782361	0.8058957245782361	0.8058957245782361	0.8058957245782361	0.8058957245782361	0.8058957245782361	0.8058957245782361	0.8058957245782361	0.8058957245782361	0.8058957245782361	0.8058957245782361	0.8058957245782361	0.8058957245782361	0.8058957245782361
0.7408101205406724	0.65214300471595	0.7750321447920656	0.7718747538387819	0.7539463888683248	0.6986002083528962	0.7262044169279711	0.6847986534180777	0.6957031850784645	0.8142277076473883	0.7948217566198793	0.7901869846033823	0.7442417110193283	0.7384448767190452	0.7793065590366024	0.760345601162319	0.7911163387387397	0.8624386059992823	0.7990948561449339	0.8926706390268627	0.8257761377909959	0.8592233884089293	0.8592233884089293	0.8592233884089293	0.8592233884089293	0.8592233884089293	0.8592233884089293	0.8592233884089293	0.8592233884089293	0.8592233884089293	0.8592233884089293	0.8592233884089293	0.8592233884089293	0.8592233884089293	0.8592233884089293	0.8592233884089293	0.8592233884089293	0.8592233884089293	0.8592233884089293	0.8592233884089293	0.8592233884089293	0.8592233884089293	0.8592233884089293	0.8592233884089293	0.8592233884089293	0.8592233884089293	0.8592233884089293	0.8592233884089293	0.8592233884089293	0.8592233884089293
0.437609958931474	0.4774809257485188	0.553292650181974	0.47023077831720267	0.5370708836310479	0.5930511480432219	0.6340970941205294	0.6613842003567407	0.6516137716107789	0.6793528636145637	0.7404174362071216	0.6362235275301641	0.6880231906385047	0.6660940015853135	0.6869130531858018	0.6660987241674109	0.7081759964818439	0.6610618030573346	0.6891375082095805	0.5657797613110551	0.7123314850263893	0.5897153165936976	0.7288782797242085	0.659296798158953	0.659296798158953	0.659296798158953	0.659296798158953	0.659296798158953	0.659296798158953	0.659296798158953	0.659296798158953	0.659296798158953	0.659296798158953	0.659296798158953	0.659296798158953	0.659296798158953	0.659296798158953	0.659296798158953	0.659296798158953	0.659296798158953	0.659296798158953	0.659296798158953	0.659296798158953	0.659296798158953	0.659296798158953	0.659296798158953	0.659296798158953	0.659296798158953	0.659296798158953	0.659296798158953
0.538987722862844	0.40758096886434275	0.39444073908777594	0.4218136549623925	0.49579502668314895	0.48900875216185596	0.47976842652076995	0.4739311314841177	0.5677212321079571	0.5795654176090838	0.5126985590828277	0.5069687290658927	0.495396563506846	0.7602749450701094	0.8229045915915716	0.7963799108966066	0.21942416443361393	0.3316261415334725	0.3160723272063522	0.23079531540441697	0.28258149259547577	0.25668840399994636	0.25668840399994636	0.25668840399994636	0.25668840399994636	0.25668840399994636	0.25668840399994636	0.25668840399994636	0.25668840399994636	0.25668840399994636	0.25668840399994636	0.25668840399994636	0.25668840399994636	0.25668840399994636	0.25668840399994636	0.25668840399994636	0.25668840399994636	0.25668840399994636	0.25668840399994636	0.25668840399994636	0.25668840399994636	0.25668840399994636	0.25668840399994636	0.25668840399994636	0.25668840399994636	0.25668840399994636	0.25668840399994636	0.25668840399994636	0.25668840399994636	0.25668840399994636
0.7427376927135282	0.7225507017530954	0.7642075356933139	0.6784669896817248	0.9151355616770341	0.7254503324027736	0.9353419579486373	0.8550423075545792	0.7698560520328144	0.8296760965487048	0.7776944242985091	0.6481991211792615	1.0231677254444396	0.8235741534341293	0.7425220379375079	1.0267457982314752	0.8131789167531499	0.900350258490524	1.0248541787288994	0.8005896419169612	1.011547576273469	0.9242578837399958	0.871780121681877	1.1647294427086963	0.9333266139102381	1.049028028309467	1.049028028309467	1.049028028309467	1.049028028309467	1.049028028309467	1.049028028309467	1.049028028309467	1.049028028309467	1.049028028309467	1.049028028309467	1.049028028309467	1.049028028309467	1.049028028309467	1.049028028309467	1.049028028309467	1.049028028309467	1.049028028309467	1.049028028309467	1.049028028309467	1.049028028309467	1.049028028309467	1.049028028309467	1.049028028309467	1.049028028309467	1.049028028309467
0.7850800972886455	0.9508114394048526	0.8799028806635507	0.7447743814301803	0.8399921841157371	0.7220166803862288	0.948766876893029	0.8443387653105003	0.8394652191838319	0.7701413727599314	0.866870701127354	0.9012220627626907	0.7512720460176007	0.8872682308918826	0.8155554285507106	0.8738699914338982	0.907546227924858	1.0402618494353857	0.6587575730545993	0.7730460950127248	0.7159018340336619	0.7159018340336619	0.7159018340336619	0.7159018340336619	0.7159018340336619	0.7159018340336619	0.7159018340336619	0.7159018340336619	0.7159018340336619	0.7159018340336619	0.7159018340336619	0.7159018340336619	0.7159018340336619	0.7159018340336619	0.7159018340336619	0.7159018340336619	0.7159018340336619	0.7159018340336619	0.7159018340336619	0.7159018340336619	0.7159018340336619	0.7159018340336619	0.7159018340336619	0.7159018340336619	0.7159018340336619	0.7159018340336619	0.7159018340336619	0.7159018340336619	0.7159018340336619	0.7159018340336619
0.344790401430856	0.5347661191469535	0.5810614984541742	0.5840833882518723	0.49653051246311475	0.7220344508518745	0.547203748779467	0.6073215282997426	0.5018264338791507	0.5712115634434627	0.4185386316530956	0.39648442646271814	0.49035449527465375	0.5816740770729756	0.8238974366873837	0.7878571067468486	0.549594372162619	0.6105498454492221	0.6292075193207358	0.467267553767575	0.4396541057688792	0.5035764618822551	0.4716152838255672	0.4716152838255672	0.4716152838255672	0.4716152838255672	0.4716152838255672	0.4716152838255672	0.4716152838255672	0.4716152838255672	0.4716152838255672	0.4716152838255672	0.4716152838255672	0.4716152838255672	0.4716152838255672	0.4716152838255672	0.4716152838255672	0.4716152838255672	0.4716152838255672	0.4716152838255672	0.4716152838255672	0.4716152838255672	0.4716152838255672	0.4716152838255672	0.4716152838255672	0.4716152838255672	0.4716152838255672	0.4716152838255672	0.4716152838255672	0.4716152838255672
0.4503635691096918	0.5971269792474481	0.5928329866868487	0.5958703823620113	0.6917595895908609	0.610128903878752	0.5495525983194938	0.6506191572639082	0.48886514470652637	0.5405313557366284	0.5552028032335882	0.6430707444013686	0.640547992006643	0.5991997958715111	0.5347313988806097	0.5913879349737602	0.6239280515996585	0.7509927174291283	0.6257696515011324	0.5602829819016538	0.593026316701393	0.593026316701393	0.593026316701393	0.593026316701393	0.593026316701393	0.593026316701393	0.593026316701393	0.593026316701393	0.593026316701393	0.593026316701393	0.593026316701393	0.593026316701393	0.593026316701393	0.593026316701393	0.593026316701393	0.593026316701393	0.593026316701393	0.593026316701393	0.593026316701393	0.593026316701393	0.593026316701393	0.593026316701393	0.593026316701393	0.593026316701393	0.593026316701393	0.593026316701393	0.593026316701393	0.593026316701393	0.593026316701393	0.593026316701393
0.5252263628026154	0.2975460227376712	0.31531535380403297	0.4055984893876684	0.3634125757520581	0.28309669415668115	0.5163469680853671	0.36210070365926933	0.32546376488826684	0.6473135962199276	0.3506424185785409	0.363398201857631	0.3658447127925273	0.3633955006673303	0.398886758843008	0.5212665820478258	0.6699361045622723	0.3744439667865881	0.4732133086618195	0.35902742047909436	0.4098861974486058	0.3950586025157046	0.414912882140623	0.6484973377817598	0.727806001703106	0.7322964766683018	0.7143664380825347	0.6619835695732961	0.3760702623474686	0.4681597868805664	0.7590389275967411	0.7493812514413862	0.65915396470239	0.48421693610024946	0.6632765597776002	0.5737467479389249	0.5737467479389249	0.5737467479389249	0.5737467479389249	0.5737467479389249	0.5737467479389249	0.5737467479389249	0.5737467479389249	0.5737467479389249	0.5737467479389249	0.5737467479389249	0.5737467479389249	0.5737467479389249	0.5737467479389249	0.5737467479389249
0.4691566194742867	0.6907796980350152	0.6403417319331537	0.5965315147802143	0.6322199123059105	0.6668069200804719	0.502913856850032	0.6910327131070373	0.6902245952631495	0.639479804810511	0.6388377027556675	0.6659401441524454	0.5255557792842641	0.5733037166173148	0.6214760178745721	0.6947392022262454	0.6581076100504087	0.6581076100504087	0.6581076100504087	0.6581076100504087	0.6581076100504087	0.6581076100504087	0.6581076100504087	0.6581076100504087	0.6581076100504087	0.6581076100504087	0.6581076100504087	0.6581076100504087	0.6581076100504087	0.6581076100504087	0.6581076100504087	0.6581076100504087	0.6581076100504087	0.6581076100504087	0.6581076100504087	0.6581076100504087	0.6581076100504087	0.6581076100504087	0.6581076100504087	0.6581076100504087	0.6581076100504087	0.6581076100504087	0.6581076100504087	0.6581076100504087	0.6581076100504087	0.6581076100504087	0.6581076100504087	0.6581076100504087	0.6581076100504087	0.6581076100504087
0.6278414707562232	0.6441047670094008	0.7764046684191734	0.7154836599949916	0.5838166011324343	0.679836487574024	0.5559762055522223	0.5244323230733138	0.6768019864317867	0.626671210368179	0.7536639659177354	0.5515784601061228	0.612414480470806	0.6195309481538605	0.6388356729284934	0.5469928903450446	0.5499977542925242	0.6987595734740139	0.7294275025215842	0.6558368228533118	0.5499485175537175	0.535745744881339	0.6235913974787964	0.5572715738274304	0.5904314856531134	0.5904314856531134	0.5904314856531134	0.5904314856531134	0.5904314856531134	0.5904314856531134	0.5904314856531134	0.5904314856531134	0.5904314856531134	0.5904314856531134	0.5904314856531134	0.5904314856531134	0.5904314856531134	0.5904314856531134	0.5904314856531134	0.5904314856531134	0.5904314856531134	0.5904314856531134	0.5904314856531134	0.5904314856531134	0.5904314856531134	0.5904314856531134	0.5904314856531134	0.5904314856531134	0.5904314856531134	0.5904314856531134
0.8033502772962202	0.6985228830684614	0.658164334753165	0.653906798130608	0.7631951351507402	0.6434906599842786	0.6272416693942441	0.6644332173385766	0.754445944757415	0.852347320244335	0.6437349314514029	0.7342006807162225	0.5347421084930629	0.8398501104433187	0.8188191345589535	0.6089450283726671	0.7461673487929841	0.8551401466110324	0.8006537477020084	0.8006537477020084	0.8006537477020084	0.8006537477020084	0.8006537477020084	0.8006537477020084	0.8006537477020084	0.8006537477020084	0.8006537477020084	0.8006537477020084	0.8006537477020084	0.8006537477020084	0.8006537477020084	0.8006537477020084	0.8006537477020084	0.8006537477020084	0.8006537477020084	0.8006537477020084	0.8006537477020084	0.8006537477020084	0.8006537477020084	0.8006537477020084	0.8006537477020084	0.8006537477020084	0.8006537477020084	0.8006537477020084	0.8006537477020084	0.8006537477020084	0.8006537477020084	0.8006537477020084	0.8006537477020084	0.8006537477020084
0.39260137785207566	0.5413292299508943	0.42242960854102835	0.5572873722629261	0.47687728048029326	0.5910048057194097	0.4998968193564375	0.5307431809878964	0.47031899272977384	0.41807483765410436	0.45999936453798684	0.49575640843690794	0.46742950037347814	0.5411638739988639	0.5154025058052002	0.5187756479303696	0.4577089607849008	0.4900539214334739	0.6253623351149304	0.5803917560930144	0.47637507399375334	0.5283834150433838	0.5283834150433838	0.5283834150433838	0.5283834150433838	0.5283834150433838	0.5283834150433838	0.5283834150433838	0.5283834150433838	0.5283834150433838	0.5283834150433838	0.5283834150433838	0.5283834150433838	0.5283834150433838	0.5283834150433838	0.5283834150433838	0.5283834150433838	0.5283834150433838	0.5283834150433838	0.5283834150433838	0.5283834150433838	0.5283834150433838	0.5283834150433838	0.5283834150433838	0.5283834150433838	0.5283834150433838	0.5283834150433838	0.5283834150433838	0.5283834150433838	0.5283834150433838
0.33026057469013276	0.5280294347047113	0.5764695458397823	0.5940888317001762	0.690537859650925	0.5612679404064548	0.5034398552549677	0.5058407393945134	0.5425918474862022	0.5908378511484119	0.566714849317307	0.566714849317307	0.566714849317307	0.566714849317307	0.566714849317307	0.566714849317307	0.566714849317307	0.566714849317307	0.566714849317307	0.566714849317307	0.566714849317307	0.566714849317307	0.566714849317307	0.566714849317307	0.566714849317307	0.566714849317307	0.566714849317307	0.566714849317307	0.566714849317307	0.566714849317307	0.566714849317307	0.566714849317307	0.566714849317307	0.566714849317307	0.566714849317307	0.566714849317307	0.566714849317307	0.566714849317307	0.566714849317307	0.566714849317307	0.566714849317307	0.566714849317307	0.566714849317307	0.566714849317307	0.566714849317307	0.566714849317307	0.566714849317307	0.566714849317307	0.566714849317307	0.566714849317307
0.37684930881863515	0.49079672771481425	0.44376805863585617	0.4895690997811724	0.4500181723424181	0.5161469304697719	0.4318824357144368	0.44721154706635513	0.6035616082162257	0.5808870503227136	0.4440432593007906	0.40027256368170444	0.4323607513110828	0.4998902292963868	0.5392090002005739	0.507762321939483	0.6910471704599458	0.7939390133957046	0.7424930919278253	0.7424930919278253	0.7424930919278253	0.7424930919278253	0.7424930919278253	0.7424930919278253	0.7424930919278253	0.7424930919278253	0.7424930919278253	0.7424930919278253	0.7424930919278253	0.7424930919278253	0.7424930919278253	0.7424930919278253	0.7424930919278253	0.7424930919278253	0.7424930919278253	0.7424930919278253	0.7424930919278253	0.7424930919278253	0.7424930919278253	0.7424930919278253	0.7424930919278253	0.7424930919278253	0.7424930919278253	0.7424930919278253	0.7424930919278253	0.7424930919278253	0.7424930919278253	0.7424930919278253	0.7424930919278253	0.7424930919278253
0.5730826930712216	0.6090835994166227	0.5508060866247582	0.3693969853047962	0.638213639677047	0.4890094110246595	0.5524828562538119	0.6606668276617907	0.7204246805303173	0.509554821359855	0.6069427396932865	0.530956429301142	0.5475381873663154	0.41985814587315845	0.47697799198442187	0.5245516914401093	0.5263592364124731	0.4941340546070227	0.4582672603150414	0.4237154687965674	0.51163331994289	0.728111432923102	0.35214465721292476	0.5214089790814924	0.3444806871512352	0.44184761040615655	0.5342243517818938	0.7785025435519193	0.6578662785152857	0.4250950403179025	0.5147694336702741	0.4699322369940883	0.4699322369940883	0.4699322369940883	0.4699322369940883	0.4699322369940883	0.4699322369940883	0.4699322369940883	0.4699322369940883	0.4699322369940883	0.4699322369940883	0.4699322369940883	0.4699322369940883	0.4699322369940883	0.4699322369940883	0.4699322369940883	0.4699322369940883	0.4699322369940883	0.4699322369940883	0.4699322369940883
0.560582447630477	0.5652006953525637	0.6332194456996172	0.5502147304783656	0.5477895552202331	0.43448525845414077	0.5773120793222017	0.5376680837923146	0.6222664453584621	0.6377671401453745	0.5983433042852209	0.595735332426358	0.5688916273050438	0.4198060795696113	0.6746977378298034	0.40150055008061636	0.555717946752161	0.7143025756105607	0.5976775962949192	0.6464328854131591	0.6411020558807409	0.5912051806770179	0.5628514602469632	0.5328654353093699	0.5478584477781666	0.5478584477781666	0.5478584477781666	0.5478584477781666	0.5478584477781666	0.5478584477781666	0.5478584477781666	0.5478584477781666	0.5478584477781666	0.5478584477781666	0.5478584477781666	0.5478584477781666	0.5478584477781666	0.5478584477781666	0.5478584477781666	0.5478584477781666	0.5478584477781666	0.5478584477781666	0.5478584477781666	0.5478584477781666	0.5478584477781666	0.5478584477781666	0.5478584477781666	0.5478584477781666	0.5478584477781666	0.5478584477781666
1.0294133134267827	1.0301828730946327	0.9128717171731181	0.9508805113483941	0.8944750567834153	0.9309032107661354	1.0219312187108747	0.9634208865043252	1.0389210554654473	0.7807193114850135	0.8881274750214558	0.8344233932532347	0.8344233932532347	0.8344233932532347	0.8344233932532347	0.8344233932532347	0.8344233932532347	0.8344233932532347	0.8344233932532347	0.8344233932532347	0.8344233932532347	0.8344233932532347	0.8344233932532347	0.8344233932532347	0.8344233932532347	0.8344233932532347	0.8344233932532347	0.8344233932532347	0.8344233932532347	0.8344233932532347	0.8344233932532347	0.8344233932532347	0.8344233932532347	0.8344233932532347	0.8344233932532347	0.8344233932532347	0.8344233932532347	0.8344233932532347	0.8344233932532347	0.8344233932532347	0.8344233932532347	0.8344233932532347	0.8344233932532347	0.8344233932532347	0.8344233932532347	0.8344233932532347	0.8344233932532347	0.8344233932532347	0.8344233932532347	0.8344233932532347
0.9295638780243224	0.9185206243323808	0.914114489452931	0.9119954383117471	0.907177546882093	0.780270957756943	0.7184147865486469	0.6153264161063753	0.7532998128539806	0.8344399054179626	0.7676354608876736	0.8948087302016033	0.7444056650444634	0.9982227521839914	0.8943884702167482	0.5015573021585354	0.7969092198959266	0.9328725471220359	0.8648908835089814	0.8648908835089814	0.8648908835089814	0.8648908835089814	0.8648908835089814	0.8648908835089814	0.8648908835089814	0.8648908835089814	0.8648908835089814	0.8648908835089814	0.8648908835089814	0.8648908835089814	0.8648908835089814	0.8648908835089814	0.8648908835089814	0.8648908835089814	0.8648908835089814	0.8648908835089814	0.8648908835089814	0.8648908835089814	0.8648908835089814	0.8648908835089814	0.8648908835089814	0.8648908835089814	0.8648908835089814	0.8648908835089814	0.8648908835089814	0.8648908835089814	0.8648908835089814	0.8648908835089814	0.8648908835089814	0.8648908835089814
0.3968624843488008	0.4266879230416116	0.5622629087794064	0.32333623309767373	0.39903582588245323	0.47427810834786804	0.5113060632005524	0.5896063178359184	0.5662878258500874	0.5655041666239459	0.5768445782014481	0.621473813044204	0.543170614574016	0.7974391874203489	0.4901627317313176	0.6438009595758333	0.6438009595758333	0.6438009595758333	0.6438009595758333	0.6438009595758333	0.6438009595758333	0.6438009595758333	0.6438009595758333	0.6438009595758333	0.6438009595758333	0.6438009595758333	0.6438009595758333	0.6438009595758333	0.6438009595758333	0.6438009595758333	0.6438009595758333	0.6438009595758333	0.6438009595758333	0.6438009595758333	0.6438009595758333	0.6438009595758333	0.6438009595758333	0.6438009595758333	0.6438009595758333	0.6438009595758333	0.6438009595758333	0.6438009595758333	0.6438009595758333	0.6438009595758333	0.6438009595758333	0.6438009595758333	0.6438009595758333	0.6438009595758333	0.6438009595758333	0.6438009595758333
0.3760419103964211	0.309798159449807	0.2385791843316075	0.24226621659670491	0.28682043863312556	0.4645207043650939	0.30319922891053597	0.4256040393281456	0.28522513412437106	0.3518389935331092	0.507375190225152	0.47574984151873495	0.26023009499147154	0.7424997056338896	0.5801157412893498	0.6688498740906805	0.5891750818017886	0.3945393648477479	0.6069663679732707	0.6947793241461048	0.49377304020197554	0.5798332585179268	0.48294877321046	0.5561366894899522	0.6531651458832208	0.4934376589344944	0.5522452635142763	0.7707526924340509	0.6614989779741636	0.6614989779741636	0.6614989779741636	0.6614989779741636	0.6614989779741636	0.6614989779741636	0.6614989779741636	0.6614989779741636	0.6614989779741636	0.6614989779741636	0.6614989779741636	0.6614989779741636	0.6614989779741636	0.6614989779741636	0.6614989779741636	0.6614989779741636	0.6614989779741636	0.6614989779741636	0.6614989779741636	0.6614989779741636	0.6614989779741636	0.6614989779741636
0.5349848113329569	0.4733861178766708	0.41927849905756404	0.5739661380811573	0.5541072584103617	0.472397064192642	0.5118191945665223	0.4315790043833598	0.47930920826392187	0.6070019386253955	0.45463194342957697	0.537223331182334	0.6570924130857265	0.614901127531683	0.686055333529316	0.5346209690500999	0.47294411438714906	0.3849866380673545	0.6260064338239598	0.5912684229969182	0.55563837931044	0.5276178615696182	0.630448930653579	0.5790333961115985	0.5790333961115985	0.5790333961115985	0.5790333961115985	0.5790333961115985	0.5790333961115985	0.5790333961115985	0.5790333961115985	0.5790333961115985	0.5790333961115985	0.5790333961115985	0.5790333961115985	0.5790333961115985	0.5790333961115985	0.5790333961115985	0.5790333961115985	0.5790333961115985	0.5790333961115985	0.5790333961115985	0.5790333961115985	0.5790333961115985	0.5790333961115985	0.5790333961115985	0.5790333961115985	0.5790333961115985	0.5790333961115985	0.5790333961115985
0.6233926216567345	0.5229048400112266	0.5483856253638495	0.8401231292050807	0.6413823876150191	0.5474585259267073	0.644201861563853	0.7438274940557027	0.4798008276692407	0.5681738020982424	0.6518716811947788	0.5306663244672365	0.5475634354001757	0.4231736182701586	0.6320997087888769	0.5528237002855925	0.6695458872506626	0.5862440161102559	0.46037164615517573	0.5782610421398093	0.6237333972606629	0.6009972197002361	0.6009972197002361	0.6009972197002361	0.6009972197002361	0.6009972197002361	0.6009972197002361	0.6009972197002361	0.6009972197002361	0.6009972197002361	0.6009972197002361	0.6009972197002361	0.6009972197002361	0.6009972197002361	0.6009972197002361	0.6009972197002361	0.6009972197002361	0.6009972197002361	0.6009972197002361	0.6009972197002361	0.6009972197002361	0.6009972197002361	0.6009972197002361	0.6009972197002361	0.6009972197002361	0.6009972197002361	0.6009972197002361	0.6009972197002361	0.6009972197002361	0.6009972197002361
0.6347028961218973	0.38771294337584805	0.47786207078586834	0.4827294245579347	0.622217096277193	0.4819309546144261	0.5185485218724358	0.5152085598348646	0.39820501188667023	0.5244127528422502	0.5584954825495777	0.5218200948148785	0.5505740882104394	0.536862797968892	0.5855021092964385	0.36640279039653517	0.48818064856670024	0.517545311021791	0.5028629797942457	0.5028629797942457	0.5028629797942457	0.5028629797942457	0.5028629797942457	0.5028629797942457	0.5028629797942457	0.5028629797942457	0.5028629797942457	0.5028629797942457	0.5028629797942457	0.5028629797942457	0.5028629797942457	0.5028629797942457	0.5028629797942457	0.5028629797942457	0.5028629797942457	0.5028629797942457	0.5028629797942457	0.5028629797942457	0.5028629797942457	0.5028629797942457	0.5028629797942457	0.5028629797942457	0.5028629797942457	0.5028629797942457	0.5028629797942457	0.5028629797942457	0.5028629797942457	0.5028629797942457	0.5028629797942457	0.5028629797942457
0.5813571956899953	0.6409401864704535	0.7208926512578221	0.5479387245441462	0.5845137204680565	0.6640907951891484	0.7031908425003519	0.6819703782620608	0.5305770531352957	0.6593294827638596	0.5861820738107322	0.6432007028701294	0.4808283741137204	0.7339667697029156	0.7041131256260319	0.7042514476674673	0.7638160027141189	0.6970226810899957	0.7180507304134672	0.6706438530930171	0.6943472917532422	0.6943472917532422	0.6943472917532422	0.6943472917532422	0.6943472917532422	0.6943472917532422	0.6943472917532422	0.6943472917532422	0.6943472917532422	0.6943472917532422	0.6943472917532422	0.6943472917532422	0.6943472917532422	0.6943472917532422	0.6943472917532422	0.6943472917532422	0.6943472917532422	0.6943472917532422	0.6943472917532422	0.6943472917532422	0.6943472917532422	0.6943472917532422	0.6943472917532422	0.6943472917532422	0.6943472917532422	0.6943472917532422	0.6943472917532422	0.6943472917532422	0.6943472917532422	0.6943472917532422
0.08083240055567717	0.2737047995731715	0.46088801191348516	0.48566915297880625	0.3669751191268059	0.8681311300121393	0.8829640986227604	0.6935428779127993	0.8604215411995929	0.8548480195028457	0.9720831360032415	0.5351883191548205	0.8955028708516322	0.4895838653031694	0.7089386231989211	0.6914447923968134	0.42902662538846364	0.541576079250761	0.80048038111181	0.8327656566716924	0.8612291890258217	0.8828861700099047	0.5703305607479737	0.9347857525101458	0.718490110747443	0.5926570540903501	1.144538951863346	0.9263510286273963	1.2017612772234356	0.8402322439257989	0.8595040435533605	0.88976947464708	0.8916906421016263	1.0025813934253847	0.8047787650781789	0.7116212851313256	0.9612126642759546	1.4035352032388253	0.6519077727053864	1.1772175910281895	0.9274711383950993	1.0523443647116444	1.0523443647116444	1.0523443647116444	1.0523443647116444	1.0523443647116444	1.0523443647116444	1.0523443647116444	1.0523443647116444	1.0523443647116444
0.0037542210937664094	0.01669071962328829	0.08371646791520573	0.15303943461438604	0.09829955505946009	0.34654131881605804	0.09310573123662116	0.1830781990364558	0.2737706406174286	0.13900979861576968	0.28703262196121865	0.4697445284075005	0.3285516637353994	0.10163980438190659	0.4304837357707024	0.501843753533795	0.5900743697625367	0.5461576033071455	0.5784268597089303	0.7547174286818695	0.4728901682473738	0.3548081797228504	0.6899967699201968	0.4615165182035527	1.0190032148464971	0.7817410945011641	0.6404595073902684	0.26716772926524784	0.40251179592246533	0.39781389551735474	0.3785929615924368	0.30829194459287734	0.4728195840707358	0.7817839228563521	0.9895650738793618	0.7481352719948505	0.8571237024045725	0.27574271071021167	0.41987064667008495	0.3202653845591375	0.6375933568664716	0.40957765008221986	0.22951271635808815	0.12905829228277527	0.17174737966393283	0.16819337286170943	0.16997037626282113	0.16997037626282113	0.16997037626282113	0.16997037626282113
0.6278171601089706	0.744747238452319	0.6692867947423939	0.761226808483627	0.6770101504566745	0.6487194872866265	0.7472755035830728	0.7426673807561543	0.7997479233646874	0.6617356154332185	0.6819347698076692	0.8056875840899322	0.6262301978216613	0.7378028778796379	0.7769883166914978	0.7799548415702192	0.8017601710123374	0.8847664058456304	0.7774579571061441	0.7634124323201954	0.7354516007636009	0.8172086913703245	0.8850846531799614	0.8021479596753867	0.9994914886714045	0.984073883119503	0.866193287452858	0.9502277554193975	1.0127533098464077	0.9504515177088309	0.8554772661042224	1.0447430139394054	0.8897661826176833	0.9636329475054024	0.8872011276548405	0.9118289114232639	0.9498733341120629	0.8611541990437152	0.9122335609397544	0.8034602529610602	0.798986328490477	0.8012232907257686	0.8012232907257686	0.8012232907257686	0.8012232907257686	0.8012232907257686	0.8012232907257686	0.8012232907257686	0.8012232907257686	0.8012232907257686
0.3611278549763602	0.4577883370672214	0.3536312860098064	0.5192284250971104	0.4615808416758603	0.48026740795545203	0.506570007381903	0.4457988550583655	0.5590423885480983	0.4132593409943799	0.4788542628275158	0.5505262167790801	0.5882934093051831	0.4697182408255358	0.44632220780530235	0.5023265133997933	0.5231905135492934	0.611439782445045	0.48631068366269264	0.44666181954548184	0.4893036862456427	0.34522432970071976	0.5184719229324263	0.5634168703436784	0.5253808803699795	0.7691487068024386	0.6248459028448644	0.8346603620341562	0.5425947462467813	0.7179696530105764	0.8696073038820502	0.694880870057492	0.7994724177645407	0.9257294448339015	0.8889877800933842	0.8868784597892436	0.8392543038631624	0.9482812293150913	1.0048403159943227	0.7281204446198469	0.9783340044376027	1.0856759162674365	0.9229732698762891	0.8263797559918001	0.8695332129702285	0.7028803277059293	0.786206770338079	0.786206770338079	0.786206770338079	0.786206770338079
0.4369872493717147	0.8351808052849327	0.6371570923631794	0.8467425104335883	1.0831135011124338	0.837783287805567	0.7073319961076489	0.7349800660227834	0.6668660688939504	0.687835164158381	0.6182530745395161	0.9175723299977622	0.6531422980247509	0.6973231009978798	0.7093200081323711	0.458079116104931	0.5297492982886514	1.0277889251931318	0.8950955411110642	0.7869822512774892	0.404876527312323	1.1472332607253808	0.6426682087322736	1.4754265788750713	1.2621634866111233	0.9093152403720094	0.9794693789345468	1.1816683353391786	1.2818694729747089	0.9819106154513354	0.9180095164385252	1.0799682113212794	0.8260971240849448	1.0958985671340973	1.1954422984036026	1.270060251952953	1.0249942363943276	1.1150785401371812	1.0986358938313252	0.9801541351685037	1.5463324855151013	1.0373396234333752	1.1629223382099512	1.100130980821663	1.100130980821663	1.100130980821663	1.100130980821663	1.100130980821663	1.100130980821663	1.100130980821663
0.723822477744546	0.5884974197549389	0.4218458618307822	0.5131781753101572	0.7955132344875387	0.9074592340490649	0.605420202238694	0.732269222234512	0.6550979770878059	0.5652592307600836	0.7139505613224442	0.8454097767469576	0.7796801690347008	0.7796801690347008	0.7796801690347008	0.7796801690347008	0.7796801690347008	0.7796801690347008	0.7796801690347008	0.7796801690347008	0.7796801690347008	0.7796801690347008	0.7796801690347008	0.7796801690347008	0.7796801690347008	0.7796801690347008	0.7796801690347008	0.7796801690347008	0.7796801690347008	0.7796801690347008	0.7796801690347008	0.7796801690347008	0.7796801690347008	0.7796801690347008	0.7796801690347008	0.7796801690347008	0.7796801690347008	0.7796801690347008	0.7796801690347008	0.7796801690347008	0.7796801690347008	0.7796801690347008	0.7796801690347008	0.7796801690347008	0.7796801690347008	0.7796801690347008	0.7796801690347008	0.7796801690347008	0.7796801690347008	0.7796801690347008
0.8709727579120563	0.8796251467461366	0.8535088186956448	1.0710214759474819	0.8890011235195012	0.8360279385374105	0.8823343015563251	0.9233960351992008	0.7971734342367643	0.8040398867905008	1.2727955815903584	0.8899795911930095	0.8504985615065914	1.0604219330900113	0.859181013286801	0.8428281750181356	0.8747327383876705	0.5051067684098854	1.05086816187679	0.8919756999888695	0.5731321290764422	0.810347032175671	1.2427779453377674	0.8618356837554023	0.7887872740312355	0.6732096611974452	0.8907302066332171	0.7474709853678343	0.7948828533835042	0.5796802974200154	0.8897753169868126	0.9202638521220038	0.6139360602926069	0.6707796867693417	0.7948363499198708	0.8173052698538738	0.666183602405328	0.6133466623626943	0.8749653433718618	0.724086360248505	0.6509082013226499	0.6874972807855776	0.6874972807855776	0.6874972807855776	0.6874972807855776	0.6874972807855776	0.6874972807855776	0.6874972807855776	0.6874972807855776	0.6874972807855776
0.7163512909427352	0.7329648213144384	0.5801233575137053	0.7318512238158829	0.7360896666083385	0.6777367720450708	0.6031896562406145	0.6080631556531937	0.681303102326402	0.7562642042024437	0.7701903531259765	0.750790719481808	0.7648801919732287	0.8094855630912783	0.7679026666190156	0.7334709991124506	0.6618568033702691	0.768972049483521	0.8425078280137586	0.8655459758960592	0.6913843795739278	0.8085637943291438	0.7952675444119043	0.8067960048822218	0.7999062295522978	0.7785166017619691	0.6313449477252497	0.7127177017944412	0.7595047820681675	0.8469407300792954	0.8873784454853264	0.7619614115710001	0.7379258956747365	0.7500144821194401	0.8654063264651483	0.8213148802836955	0.8959157356015854	0.8488026228740436	0.7738587472110648	0.7687411529281941	0.8105140856936972	0.6299607267515234	0.7786478741386812	0.7368718397366499	0.8278063635313606	0.7823391016340052	0.7823391016340052	0.7823391016340052	0.7823391016340052	0.7823391016340052
0.20598068754630386	0.0	0.2643188766792654	0.0	0.0	0.0	0.0	0.0	0.0	0.0	0.2643188766792654	0.26785714280234785	0.0	0.0	0.0	0.0	0.0	0.2078707880772322	0.2403108021373545	0.3715051760731351	0.0	0.42498972008774355	0.0	0.010182452263673385	0.0	0.0	0.0	0.2403108021373545	0.0	0.0	0.059986354725115605	0.0	0.0	0.059986354725115605	0.5793759641503673	0.23177395872766135	0.12031285816719745	0.2078707880772322	0.2576746905386744	0.0904768018997633	0.0	0.29540348295592045	0.0	0.0	0.6862026767495004	0.3431013383747502	0.3431013383747502	0.3431013383747502	0.3431013383747502	0.3431013383747502
0.5490073107989625	0.4407559589374607	0.5220496904809138	0.5095087444083071	0.3752643921575338	0.8508194433660491	0.7073782813928323	0.6597627041738314	1.146380936545027	0.8950164268032239	1.0874225169372702	0.7837806739728447	0.5175419718169602	0.8050498040709599	0.9194552287302782	0.7394673434861176	0.5123201446107225	1.098770447633009	0.7598179067826264	0.9007853069264501	0.660991186864896	0.6668121745879357	0.799916712193182	0.6775519895635006	0.9308435390174108	0.8007079505756914	0.6518226973018455	0.7815270695433226	0.912183908525254	0.6987611507098176	0.8426031414776955	0.7012700770322667	0.43782430908404396	0.7259173571572857	1.0027177105985212	0.8847116266815549	0.7487946903799714	0.7662940776533153	0.6725322033264356	0.8377191910621384	0.707288623155759	0.6446180111851125	0.8330397596620945	0.7388288854236036	0.7388288854236036	0.7388288854236036	0.7388288854236036	0.7388288854236036	0.7388288854236036	0.7388288854236036
0.5776535818657648	0.8197293461034884	0.8816685015820567	0.772023466036221	0.7650091215390683	0.609586441146451	0.7953588130401427	0.7302811880398443	0.8441548780154268	0.857238656948285	0.6673410923109563	0.9653155121951071	1.0233495293284394	0.8009847439209827	0.6611568379856165	0.8766047850828095	0.7316539911339436	0.6774052941442099	0.76887755689263	0.9120529102008008	0.7260176817191172	0.8474805977449635	0.8382729891695214	0.8617365713265818	0.7461580770984914	0.544614497141265	0.7476053549063454	0.6913165258217823	0.8914566228806442	0.760602426113596	0.7184020755843066	0.6006771740527478	0.8720169066607972	0.7160612012480736	0.6122758960017693	0.6318583374958217	0.9373386883134625	0.8943511505140644	0.7368204963935288	0.8151418697338794	0.7759811830637041	0.7759811830637041	0.7759811830637041	0.7759811830637041	0.7759811830637041	0.7759811830637041	0.7759811830637041	0.7759811830637041	0.7759811830637041	0.7759811830637041
0.836534685443774	0.47138985645835496	0.6516393905333857	0.5613487283849207	0.5872842038703379	0.5155396390425192	0.6664360229558652	0.614201918579523	0.5771955292585379	0.753656191282935	0.9794079894829396	0.9690689778042212	0.6369055386999807	0.7424376796690522	1.051834710537364	0.7769863679653061	0.7822845133055188	0.666093814451999	0.5471468625092548	0.8324663584469243	1.1958355594198329	0.9102460726616375	0.9254339512949086	0.6466128443834488	0.8377626724346384	0.8069400916597899	0.8982392746258694	0.46337707571586306	0.7471435424383384	1.1299495427543258	0.7369986948306357	0.85990296185872	1.0112124100525093	0.9538621307964564	1.018779096340111	0.7093217532757912	0.509960624853588	0.6633807555647906	0.9509758744710193	0.6651031259470163	1.0285292085101654	0.8468161672285909	0.8468161672285909	0.8468161672285909	0.8468161672285909	0.8468161672285909	0.8468161672285909	0.8468161672285909	0.8468161672285909	0.8468161672285909
0.2925411506485681	0.4363597293916161	0.3432541975841415	0.48996005401036885	0.46103637495057825	0.3588943624518994	0.413040192073831	0.4765316204103013	0.47424561167738144	0.49659958486406514	0.6493019678520081	0.6842077276483681	0.6056176004505631	0.7528887934436285	0.6362792147637375	0.8082208624481823	0.6732289289434805	0.8347021460060052	0.9130324104919209	0.5881509306497308	0.7271639328486501	0.6645732854055233	0.7305428867186444	0.8194542985866803	0.7890295460742472	1.0333912982070654	0.8735907996915354	0.9715621606465017	1.0987248061444268	0.9720979642320611	0.7461255332277402	1.0525945561486527	0.8540450597268313	0.877323537814752	1.0361013285606546	0.8329842885407414	0.8172498422232288	0.8676203163415018	0.941630661026668	0.7085043918072269	0.8834692900990834	0.6240582894372756	0.7255101658316221	0.6766882819206476	0.7097213057625342	0.9112263950384378	0.670053824357111	0.4965661442907352	0.6608642762969767	0.7100739051597741
0.3015592839732986	0.48821690190164146	0.2253034013563568	0.20392231148177384	0.04675040332193745	0.3046990878618311	0.11433107126531218	0.20392231148177384	0.3427622574331421	0.023375201660968726	0.6656197228672461	0.26955997833540235	0.30721388477096684	0.17889275145597774	0.35830618803470554	0.7128999589600938	0.023375201660968726	0.7612053175199243	0.3563631871619493	0.3574968604040267	0.20392231148177384	0.4971461339860737	0.38331925334734496	0.6456515522069594	0.33474174699274206	0.9904293368222665	0.31273609301538774	0.19588530632821724	0.6641554438517706	0.6680397884445206	0.24767022219813875	0.4184265653736257	0.6702494481325709	0.21606959318702396	0.5738715908121359	0.9047021144416926	1.1948558387136339	0.4378180193149102	1.1980933881423579	0.7860028349308993	0.539912789588327	0.7099971164160952	0.02387939207056213	1.060215183609834	0.09959646807743759	0.4570933284814643	0.40068946979716863	0.8262711883371735	0.13883994595136828	0.2929351799963711
0.893133394512224	0.6371597540034524	0.9490886328318275	0.7165412721613441	0.6831548053531088	0.9105483821603171	0.785055153298933	0.8124566706980074	0.7082477637516396	0.8487854439998834	0.800271233308519	0.626203762675522	1.2651722067352411	0.8256469045704605	0.9993264442558228	0.6738342060441279	0.6919910189182541	0.836920967270808	0.9414151867710917	0.8203276165725806	0.9918660727658365	0.8478373988296793	0.9245639971832441	0.953568439151385	1.0782335806510959	0.7711583054166705	1.194272033671439	0.8475141154253387	0.7048668373878104	0.9194230029962697	1.0213033288106368	0.9161872714598439	0.8728314347086084	1.1311953385907592	0.7834300126046387	0.9079299396033806	0.7645153571824561	1.0023003390692709	0.7651694580440802	1.1870603430383924	1.1158916199176694	0.9907842329765888	0.9849255827368889	0.7557713545379523	0.8745468120219285	0.9213317646004252	1.0581594494922875	0.8920107091511789	0.979405990940481	1.2295637188881703
0.6770082420291895	0.5961995568479007	0.6246363749446728	0.6715849978810747	0.6542252590440362	0.6584065040964305	0.683135989206548	0.7601783746852294	0.6571226906386985	0.7019522503021397	0.7193692640107764	0.828082892284092	0.7175403002087248	0.7516399198905936	0.7629920650328765	0.7396242985643798	0.7438213591225659	0.8251156436282951	0.638146972294806	0.9119678907455233	0.7813295537802091	0.7402465915824549	0.8221277627850434	0.8593441532373062	0.8980900496902743	0.9877427351305599	0.6962989701868039	0.8050619971812474	0.8135203831142538	0.9754981252542668	0.7059614175925121	0.875526095652564	0.8916691501297195	0.950869814141229	0.7895807478409497	1.0380246020140638	0.8458969759618038	0.8903158290392454	0.9731303840581981	0.8429455100947648	0.808847224481081	0.9779444187496096	0.9696946853896765	0.8286850913656438	0.9586334202719782	0.901997706804574	0.9714630870122616	0.956709375276174	0.6694716171700008	0.9792402994557009
0.5594455837865546	0.6152017948363689	0.6016392554736565	0.6309433977686618	0.8610947936254528	0.824465021810724	0.6998608967497847	0.7058812706667684	0.7000493155462719	0.6204279908940763	0.7535908943052855	0.8944456497490593	0.6525448638191772	0.6437947728627188	0.6239586258021972	0.7188586065851051	0.9127495981972397	0.8629758826556123	0.6786511057198925	0.8306501950526778	0.8529944467666593	0.9499831838040597	0.9057380322076547	0.8826267697112384	0.690075214785206	0.9463562987876618	0.9534389981461242	0.8704242324919188	0.8712625944341267	1.04952647968732	1.0393406813905919	1.062080789136072	0.9342285537085017	0.9988622087401926	1.011300875698025	1.1410153331068327	0.9687341002496251	0.8031877127096445	1.0401836356399097	1.3149640182647926	1.0217389180334941	1.1124385685040608	1.0717176901357246	1.0992107052084732	0.9118273292854485	0.8907546784485202	1.1790180828968828	0.9753491158768046	1.0283392239826101	0.9220625630211788
0.6594972934206429	0.7927324005270172	0.7843876712353238	0.7050680596646738	0.7841625783693938	0.6379091835676294	0.8697565693917633	0.8496396696949964	0.769856881177306	0.7198065696260028	0.7605793330768008	0.933154770689698	0.9772888062873826	0.8628778473871671	0.7930736543103355	0.8335197822434883	0.8889434139235712	0.7987670305450179	1.0587844860113105	0.8728248494446892	0.9407781447276216	0.8439854409857669	0.818848755128181	0.8871981856150873	0.9698464911755733	0.7896172951433178	0.7125383223100572	0.7097163706493999	0.7495638463206602	0.789044095441485	0.8456335527005509	0.8881938055233521	0.8630654920697255	0.9394599501739054	0.8486561386800815	1.0471150047923206	0.9960042727312779	0.9800879203699183	1.2097754131851237	0.9598669247614574	1.057582726293588	0.9035579779308853	0.9667490414591939	0.9351535096950396	0.9351535096950396	0.9351535096950396	0.9351535096950396	0.9351535096950396	0.9351535096950396	0.9351535096950396
1.0005778795564222	0.8401812633143695	0.7825679833415098	0.9524346359234354	0.8826119507727119	0.7215334669571417	0.7763004248470783	0.47465423901494735	0.7671927824369265	0.8745149614526989	0.5914569075964109	0.7329859345245548	0.7329859345245548	0.7329859345245548	0.7329859345245548	0.7329859345245548	0.7329859345245548	0.7329859345245548	0.7329859345245548	0.7329859345245548	0.7329859345245548	0.7329859345245548	0.7329859345245548	0.7329859345245548	0.7329859345245548	0.7329859345245548	0.7329859345245548	0.7329859345245548	0.7329859345245548	0.7329859345245548	0.7329859345245548	0.7329859345245548	0.7329859345245548	0.7329859345245548	0.7329859345245548	0.7329859345245548	0.7329859345245548	0.7329859345245548	0.7329859345245548	0.7329859345245548	0.7329859345245548	0.7329859345245548	0.7329859345245548	0.7329859345245548	0.7329859345245548	0.7329859345245548	0.7329859345245548	0.7329859345245548	0.7329859345245548	0.7329859345245548
0.742439198463036	0.6925176806866189	0.8065817368079943	0.7996211939303827	0.8525994773055617	0.9447161769477617	0.8986578271266616	0.8986578271266616	0.8986578271266616	0.8986578271266616	0.8986578271266616	0.8986578271266616	0.8986578271266616	0.8986578271266616	0.8986578271266616	0.8986578271266616	0.8986578271266616	0.8986578271266616	0.8986578271266616	0.8986578271266616	0.8986578271266616	0.8986578271266616	0.8986578271266616	0.8986578271266616	0.8986578271266616	0.8986578271266616	0.8986578271266616	0.8986578271266616	0.8986578271266616	0.8986578271266616	0.8986578271266616	0.8986578271266616	0.8986578271266616	0.8986578271266616	0.8986578271266616	0.8986578271266616	0.8986578271266616	0.8986578271266616	0.8986578271266616	0.8986578271266616	0.8986578271266616	0.8986578271266616	0.8986578271266616	0.8986578271266616	0.8986578271266616	0.8986578271266616	0.8986578271266616	0.8986578271266616	0.8986578271266616	0.8986578271266616
0.14012369870799812	0.3014629847601962	0.6655866688532146	0.2649346991867396	0.498805240982718	0.1186370061176165	0.256480628909744	0.5165654975152995	0.2930079299941106	0.37252486950335145	0.3981849375922918	0.6806278254314535	0.13503397330321185	0.12381333914736237	0.13325023840555214	0.373077453935092	0.5576127331647498	0.30774955476767907	0.3836147909144179	0.2211657042893189	0.7777083639443625	0.25512649284910466	0.5681912181011964	0.2546968940120843	0.8195591645460852	1.1322768949713682	0.6959834975913541	0.17455837023826964	0.2885050948842875	0.549070772646809	0.5563303723788852	0.8749023111659131	0.37376593550309534	0.3591778830351099	0.42567521975649214	0.5354834549501293	0.48057933735331076	0.48057933735331076	0.48057933735331076	0.48057933735331076	0.48057933735331076	0.48057933735331076	0.48057933735331076	0.48057933735331076	0.48057933735331076	0.48057933735331076	0.48057933735331076	0.48057933735331076	0.48057933735331076	0.48057933735331076
0.7692618512866466	0.6566242084330138	0.7004970657277211	0.6555097114133941	0.722137103577671	0.7114472880780806	0.7266909385710928	0.5873043821405798	0.7637797431046526	0.5957623022364418	0.6776510125238018	0.6819682471018205	0.7055829264760091	0.7211894527766447	0.7467573647900185	0.7345798704803009	0.5754601487541808	0.6383458453268885	0.6481421818755244	0.6471036669321037	0.6470432732515013	0.6817849840513581	0.7142433219279105	0.6071770844725114	0.758640419709975	0.6264243042346964	0.5937880650419558	0.6101061846383261	0.6101061846383261	0.6101061846383261	0.6101061846383261	0.6101061846383261	0.6101061846383261	0.6101061846383261	0.6101061846383261	0.6101061846383261	0.6101061846383261	0.6101061846383261	0.6101061846383261	0.6101061846383261	0.6101061846383261	0.6101061846383261	0.6101061846383261	0.6101061846383261	0.6101061846383261	0.6101061846383261	0.6101061846383261	0.6101061846383261	0.6101061846383261	0.6101061846383261
0.7212913157580629	0.5723127463810039	0.6855633281547474	0.6951443579195692	0.606311966593432	0.6849970102023415	0.7488271760234729	0.6341439141566814	0.4811524484171398	0.3949722950943819	0.4273133619770599	0.7284953484513583	0.5771781375921126	0.40426976087853633	0.518952518579889	0.38771779770343395	0.5841220592797706	0.4806825738224322	0.657184999757454	0.5410656222045992	0.5991253109810265	0.5991253109810265	0.5991253109810265	0.5991253109810265	0.5991253109810265	0.5991253109810265	0.5991253109810265	0.5991253109810265	0.5991253109810265	0.5991253109810265	0.5991253109810265	0.5991253109810265	0.5991253109810265	0.5991253109810265	0.5991253109810265	0.5991253109810265	0.5991253109810265	0.5991253109810265	0.5991253109810265	0.5991253109810265	0.5991253109810265	0.5991253109810265	0.5991253109810265	0.5991253109810265	0.5991253109810265	0.5991253109810265	0.5991253109810265	0.5991253109810265	0.5991253109810265	0.5991253109810265
0.7394454301858003	0.5832256389392436	0.6155049538297478	0.5880791973370056	0.5300725556570703	0.6794344256068767	0.5266058821076912	0.6369738565404983	0.5410919446011961	0.546020933358593	0.6002551475840666	0.5360272810020328	0.604300784018643	0.5798681559244934	0.5767088950698905	0.5643177229966839	0.5295553427782318	0.48662672968888643	0.5746427513879993	0.5414008439150184	0.5449306615125504	0.551586889606921	0.6737822214886674	0.5717244603120242	0.6248751529931204	0.7010730354570306	0.609797702593167	0.6745265985944789	0.5642258063285431	0.7651621597455154	0.5378970829110477	0.5343294256889429	0.6801298775140271	0.6441366316217227	0.622938707219661	0.5976702722030398	0.6748640337721153	0.6362671529875775	0.6362671529875775	0.6362671529875775	0.6362671529875775	0.6362671529875775	0.6362671529875775	0.6362671529875775	0.6362671529875775	0.6362671529875775	0.6362671529875775	0.6362671529875775	0.6362671529875775	0.6362671529875775
0.7535173420165796	0.4353712499065877	0.49537613818655846	0.47368330156192084	0.7945761501203973	0.6066982020535973	0.5430564526354769	0.5216249956071957	0.5235668369960914	0.5997125130524146	0.5149336350267283	0.42546022009474754	0.45085235717288386	0.6109316980297493	0.5120811347684029	0.3866118368578294	0.3987202831469552	0.49265911647807925	0.4131594707124417	0.4812889768438833	0.5241775143605305	0.5042511298513096	0.39717794236702303	0.5331457217194405	0.4794132866065018	0.4766029740035166	0.5775980927726038	0.4959734066611991	0.36839459469892794	0.6263678171147986	0.5071978367473879	0.4832720599162984	0.49523494833184317	0.49523494833184317	0.49523494833184317	0.49523494833184317	0.49523494833184317	0.49523494833184317	0.49523494833184317	0.49523494833184317	0.49523494833184317	0.49523494833184317	0.49523494833184317	0.49523494833184317	0.49523494833184317	0.49523494833184317	0.49523494833184317	0.49523494833184317	0.49523494833184317	0.49523494833184317
1.0590216231941054	0.5747763006720921	0.6278187851373895	0.756536085512979	0.632955242481635	0.5734981088054705	0.8976652553323785	0.6403768901376847	0.6369920564761613	1.169064953483468	0.5458619853196589	0.9544818833752603	0.6657091427132948	0.7853553822994931	1.0124383306861184	0.8343189809851319	0.9212800966951329	1.2206872393064845	0.9609238457131791	0.7596872667942042	0.8876339416133708	0.8469114450843096	0.7009302915475316	0.7287943484498413	0.7490988360357018	0.7679481765243621	1.9256696665620447	1.1616751682200213	1.0119183707975654	0.8519248390722282	0.8338254684641808	1.0024172174075525	1.269681551986272	0.8063603071260609	1.0380209295561664	1.0380209295561664	1.0380209295561664	1.0380209295561664	1.0380209295561664	1.0380209295561664	1.0380209295561664	1.0380209295561664	1.0380209295561664	1.0380209295561664	1.0380209295561664	1.0380209295561664	1.0380209295561664	1.0380209295561664	1.0380209295561664	1.0380209295561664
0.4924907893020462	0.40531084330805844	0.5498923857700064	0.6554860791273343	0.539816181094616	0.7217966749429396	0.5072862041946534	0.47966110729371236	0.428681133222279	0.4304604256570092	0.6262982837317417	0.4106796829715177	0.574666141120871	0.5122313734571939	0.6577797206249606	0.4713990434413778	0.49491498789473803	0.6708985202915662	0.7473792584160269	0.6007815909839253	0.4869796806117318	0.650056667839638	0.568518174225685	0.568518174225685	0.568518174225685	0.568518174225685	0.568518174225685	0.568518174225685	0.568518174225685	0.568518174225685	0.568518174225685	0.568518174225685	0.568518174225685	0.568518174225685	0.568518174225685	0.568518174225685	0.568518174225685	0.568518174225685	0.568518174225685	0.568518174225685	0.568518174225685	0.568518174225685	0.568518174225685	0.568518174225685	0.568518174225685	0.568518174225685	0.568518174225685	0.568518174225685	0.568518174225685	0.568518174225685
0.7591542014980078	0.32750981284320874	0.3729140456541128	0.29954917132264874	0.25794140986139896	0.33639649544455485	0.15154979910476807	0.2721914521328251	0.26117710201463445	0.2414210401022678	0.38379689179406495	0.45934437229484043	0.675090910585541	0.34927084268826053	0.4942365501605758	0.7744512560978928	0.8846614999997086	0.5245448835535381	0.5159934359114726	0.4314534655215303	0.7864020623655539	0.6941427298032485	1.0920300701938643	1.1638012814750633	0.9262294588036974	0.9600453287740233	1.2569905196811015	0.9734806365340932	1.0809042221616687	1.0376199200865581	1.1050822762668893	1.3103859455341853	0.4240939855079025	1.0476657691311546	1.296649987012582	1.022501849092136	1.0838444159294107	0.916699669856605	0.8487908542227416	0.9764884578749915	1.088693364808464	1.0325909113417278	1.0325909113417278	1.0325909113417278	1.0325909113417278	1.0325909113417278	1.0325909113417278	1.0325909113417278	1.0325909113417278	1.0325909113417278
0.4850410126664741	0.5528054216845771	0.4341570983676874	0.5822166101789927	0.5575774320994052	0.42462462898828224	0.6515468114078914	0.4722820158674193	0.5618803915849531	0.7041638935940273	0.4338078953608035	0.6135503811879561	0.8303578015068234	0.6164668173526318	0.7192665469755384	0.6711660847690794	0.6936607087645723	0.6431752249446723	0.770021461667359	0.8442391768817223	1.106013589297674	0.6551777276776677	0.9317437819423428	0.9652770867556252	0.7580066113300721	0.8616418490428487	0.8616418490428487	0.8616418490428487	0.8616418490428487	0.8616418490428487	0.8616418490428487	0.8616418490428487	0.8616418490428487	0.8616418490428487	0.8616418490428487	0.8616418490428487	0.8616418490428487	0.8616418490428487	0.8616418490428487	0.8616418490428487	0.8616418490428487	0.8616418490428487	0.8616418490428487	0.8616418490428487	0.8616418490428487	0.8616418490428487	0.8616418490428487	0.8616418490428487	0.8616418490428487	0.8616418490428487
1.0707869868544844	1.0603563489891	0.9027558416674835	1.1135769526511703	0.7744211749981921	1.266033422108659	0.844294094036995	0.5511977943381705	0.7285352679666133	1.0907817238800332	1.253932987799215	1.1255887439063796	1.1299670502282895	0.9494524463741758	1.026950327231869	1.5311358008386327	1.0197166291306392	0.9858547812523415	1.0696683431169647	0.9682521036924489	0.8607877074016312	0.8360858269492577	1.1244987179102282	0.976344831406501	0.8308132496306397	0.9567332560699444	1.2593610814602554	1.324233130800406	1.4834407389669737	1.2976773798266144	1.390559059396794	1.390559059396794	1.390559059396794	1.390559059396794	1.390559059396794	1.390559059396794	1.390559059396794	1.390559059396794	1.390559059396794	1.390559059396794	1.390559059396794	1.390559059396794	1.390559059396794	1.390559059396794	1.390559059396794	1.390559059396794	1.390559059396794	1.390559059396794	1.390559059396794	1.390559059396794
0.47176811000117463	0.4880123647127554	0.5108415013298113	0.5183807825905405	0.5578920150476531	0.6248489448859551	0.44537721347210757	0.4660689963862534	0.5766139269187625	0.5736852626605297	0.3873533869837129	0.5434003800728922	0.533210295477079	0.5428959809106558	0.514120062008747	0.6313823573390621	0.7425941350614156	0.7035292974644234	0.7230617162629195	0.7230617162629195	0.7230617162629195	0.7230617162629195	0.7230617162629195	0.7230617162629195	0.7230617162629195	0.7230617162629195	0.7230617162629195	0.7230617162629195	0.7230617162629195	0.7230617162629195	0.7230617162629195	0.7230617162629195	0.7230617162629195	0.7230617162629195	0.7230617162629195	0.7230617162629195	0.7230617162629195	0.7230617162629195	0.7230617162629195	0.7230617162629195	0.7230617162629195	0.7230617162629195	0.7230617162629195	0.7230617162629195	0.7230617162629195	0.7230617162629195	0.7230617162629195	0.7230617162629195	0.7230617162629195	0.7230617162629195
0.7239150454321097	0.4894801279082422	0.7185937465758487	0.6697268656515378	0.5124783990411111	0.5232528834438414	0.43756325795472806	0.6650630655990809	0.6323609495035866	0.5628719403461507	0.5470787979150825	0.7433331153846349	0.4866132745644665	0.5522369225093094	0.5422811746417661	0.5427686597156754	0.7221388546090578	0.4868383155899908	0.5014269563150757	0.5163713370561456	0.46760083003906505	0.5070413405495174	0.746070321000479	0.6155152200204025	0.6460338153920543	0.5880767495696888	0.5402768554622321	0.641804640812861	0.46228913435798896	0.552046887585425	0.552046887585425	0.552046887585425	0.552046887585425	0.552046887585425	0.552046887585425	0.552046887585425	0.552046887585425	0.552046887585425	0.552046887585425	0.552046887585425	0.552046887585425	0.552046887585425	0.552046887585425	0.552046887585425	0.552046887585425	0.552046887585425	0.552046887585425	0.552046887585425	0.552046887585425	0.552046887585425
0.5700978068605093	0.5482288642447664	0.553954542625021	0.6303628181433043	0.45346048206697814	0.7650691325586131	0.7607096554141456	0.6003162772093276	0.5838828485083984	0.6028530964404031	1.009776392442198	0.7189990355298695	0.7992389756227148	0.7934212242377177	1.0517275905997923	1.3809393468939715	1.2957699936188074	1.0383493127630767	0.8445412807318678	0.835515553115509	1.1177521601665823	0.998526378804538	1.0581392694855603	1.0581392694855603	1.0581392694855603	1.0581392694855603	1.0581392694855603	1.0581392694855603	1.0581392694855603	1.0581392694855603	1.0581392694855603	1.0581392694855603	1.0581392694855603	1.0581392694855603	1.0581392694855603	1.0581392694855603	1.0581392694855603	1.0581392694855603	1.0581392694855603	1.0581392694855603	1.0581392694855603	1.0581392694855603	1.0581392694855603	1.0581392694855603	1.0581392694855603	1.0581392694855603	1.0581392694855603	1.0581392694855603	1.0581392694855603	1.0581392694855603
0.875668826897873	0.8733754549397619	0.43657538271226015	0.5329246270120939	0.7799285874334353	0.6365108015978514	0.7486954500044103	0.7761755253675818	0.6747415139589065	0.8057126463209571	0.6454534259871674	0.6334502156029406	0.5399096178279515	0.652081473989445	0.7149290116889211	0.6157926883122795	0.686674121716956	0.7361727435343828	0.6176213474371428	0.5504954431884763	0.5695932819802543	0.7134797621343384	0.5896371060996812	0.3880833634036759	0.7086014551213936	0.5070841954071372	0.6078428252642654	0.6078428252642654	0.6078428252642654	0.6078428252642654	0.6078428252642654	0.6078428252642654	0.6078428252642654	0.6078428252642654	0.6078428252642654	0.6078428252642654	0.6078428252642654	0.6078428252642654	0.6078428252642654	0.6078428252642654	0.6078428252642654	0.6078428252642654	0.6078428252642654	0.6078428252642654	0.6078428252642654	0.6078428252642654	0.6078428252642654	0.6078428252642654	0.6078428252642654	0.6078428252642654
0.49550789451689436	0.7755026360350601	0.6781724856791295	0.6060595169694418	0.9348363940410339	0.6761775144919729	0.7624450232553317	0.8745178525558346	0.7899955660283651	0.8362980713510763	0.8256390258357398	0.8740242757012279	0.8608468694589932	1.0188980127869092	0.971669515091065	0.9211842621844716	0.79024368333342	0.7402364366034585	1.078478575695125	0.6453902377546133	0.597433518756988	0.7992356041326215	0.7698263805089876	0.8810269648205247	0.825426672664756	0.825426672664756	0.825426672664756	0.825426672664756	0.825426672664756	0.825426672664756	0.825426672664756	0.825426672664756	0.825426672664756	0.825426672664756	0.825426672664756	0.825426672664756	0.825426672664756	0.825426672664756	0.825426672664756	0.825426672664756	0.825426672664756	0.825426672664756	0.825426672664756	0.825426672664756	0.825426672664756	0.825426672664756	0.825426672664756	0.825426672664756	0.825426672664756	0.825426672664756
0.7034000027327718	0.6444084222594499	0.6841768419416848	0.5579640646659075	0.3947692688297311	0.6423468642903363	0.49714358907705236	0.617047878506499	0.7345098789644555	0.7936791374052803	0.7884699125039564	0.7967198835775142	0.5376486752229851	0.5831591989502181	0.7710187440292676	0.6335585981280211	0.6570001721552647	0.734851368778213	0.553668569022461	0.8762956724293928	0.6960528997946878	0.9124863098987729	0.6178142131970159	0.6904415884400119	0.6541279008185139	0.6541279008185139	0.6541279008185139	0.6541279008185139	0.6541279008185139	0.6541279008185139	0.6541279008185139	0.6541279008185139	0.6541279008185139	0.6541279008185139	0.6541279008185139	0.6541279008185139	0.6541279008185139	0.6541279008185139	0.6541279008185139	0.6541279008185139	0.6541279008185139	0.6541279008185139	0.6541279008185139	0.6541279008185139	0.6541279008185139	0.6541279008185139	0.6541279008185139	0.6541279008185139	0.6541279008185139	0.6541279008185139
0.1657043095408938	0.27052477746830644	0.1511510396160941	0.1097883298810888	0.21708436087825794	0.17379467928671652	0.21914206820078544	0.178251178970242	0.28945666231067063	0.1327050040738991	0.21830913437834218	0.22402598821247718	0.20310685320566677	0.16534925522112884	0.21871039913615065	0.110172786935253	0.190739831721012	0.16051603652965138	0.22402399329125985	0.2024407623829286	0.27736599172389464	0.2720459456740351	0.12542062821315858	0.19873328694359685	0.19873328694359685	0.19873328694359685	0.19873328694359685	0.19873328694359685	0.19873328694359685	0.19873328694359685	0.19873328694359685	0.19873328694359685	0.19873328694359685	0.19873328694359685	0.19873328694359685	0.19873328694359685	0.19873328694359685	0.19873328694359685	0.19873328694359685	0.19873328694359685	0.19873328694359685	0.19873328694359685	0.19873328694359685	0.19873328694359685	0.19873328694359685	0.19873328694359685	0.19873328694359685	0.19873328694359685	0.19873328694359685	0.19873328694359685
0.7167722970849467	0.6781412804559448	0.6957232143244458	0.6070129824627392	0.7410383819209997	0.6582489387885493	0.6750025828163208	0.7316126612101932	0.6462936926601525	0.7239914411351832	0.7549472151479455	0.6906807478562634	0.699507317651078	0.6959281598720916	0.7600471377719056	0.7258372317771538	0.552389235524752	0.5678886642784784	0.7097562281160744	0.5607221465003547	0.43841040994783625	0.6432164666196173	0.6653602001294199	0.41429255650290236	0.5398263783161611	0.5398263783161611	0.5398263783161611	0.5398263783161611	0.5398263783161611	0.5398263783161611	0.5398263783161611	0.5398263783161611	0.5398263783161611	0.5398263783161611	0.5398263783161611	0.5398263783161611	0.5398263783161611	0.5398263783161611	0.5398263783161611	0.5398263783161611	0.5398263783161611	0.5398263783161611	0.5398263783161611	0.5398263783161611	0.5398263783161611	0.5398263783161611	0.5398263783161611	0.5398263783161611	0.5398263783161611	0.5398263783161611
0.5054782065520342	0.3413225117223685	0.5582663209220117	0.39762099775304	0.3664465954452872	0.5375361641428182	0.6151105764425628	0.42312490356400684	0.39595619528572706	0.38987550928568426	0.5838962098112706	0.4296854051700717	0.54548282097061	0.5693817906649926	0.44646265291803483	0.5603826227845063	0.42041154431856315	0.6269920059452141	0.6076955164628404	0.5659422293875109	0.5811031541848212	0.5308242149546697	0.5413390106969226	0.49224173602137417	0.40276291800494823	0.5916119368298991	0.5377546323283776	0.37341982549213587	0.5140655055383077	0.7404347034039868	0.6272501044711472	0.6272501044711472	0.6272501044711472	0.6272501044711472	0.6272501044711472	0.6272501044711472	0.6272501044711472	0.6272501044711472	0.6272501044711472	0.6272501044711472	0.6272501044711472	0.6272501044711472	0.6272501044711472	0.6272501044711472	0.6272501044711472	0.6272501044711472	0.6272501044711472	0.6272501044711472	0.6272501044711472	0.6272501044711472
0.5760609070800479	0.5532722211149932	0.44210184292704297	0.5615761168181205	0.5507930021599144	0.5274318068833855	0.6120246583163494	0.5231658966033377	0.6553215933519477	0.36401444308052094	0.497977362509452	0.43868306398641366	0.5042614284620506	0.41461147588365244	0.43787244364967465	0.49827363864650304	0.5910612257871507	0.5226682616936847	0.38847712099075676	0.5119340525851335	0.4430456508813491	0.6076259560767967	0.4697782155894438	0.6189923378019934	0.47118288029180294	0.5043307027557381	0.5099265881337561	0.49678219075535607	0.5999657069404354	0.4554453391385923	0.4578141007453854	0.45662971994198887	0.45662971994198887	0.45662971994198887	0.45662971994198887	0.45662971994198887	0.45662971994198887	0.45662971994198887	0.45662971994198887	0.45662971994198887	0.45662971994198887	0.45662971994198887	0.45662971994198887	0.45662971994198887	0.45662971994198887	0.45662971994198887	0.45662971994198887	0.45662971994198887	0.45662971994198887	0.45662971994198887
0.4946719492089212	0.4258327033221223	0.5216129197071115	0.43290115404851237	0.3835258174590451	0.47409004224183104	0.8068301709395915	0.6797366107421223	0.5440879741404824	0.4406319223381596	0.6042037541851185	0.5229814439552184	0.7101478537081628	0.5701898408701133	0.6413695812558738	0.7837405277118159	0.6285135164642183	0.9105282095993341	1.0137896503201336	0.9527088577601269	0.8534760792714342	0.7638237864253171	0.7696019791337013	0.7542245840419898	1.030803940410665	0.8851745199519099	1.0316199685141427	0.9389439593763429	0.8082386061384196	0.6499576246452693	0.7290981153918444	0.7290981153918444	0.7290981153918444	0.7290981153918444	0.7290981153918444	0.7290981153918444	0.7290981153918444	0.7290981153918444	0.7290981153918444	0.7290981153918444	0.7290981153918444	0.7290981153918444	0.7290981153918444	0.7290981153918444	0.7290981153918444	0.7290981153918444	0.7290981153918444	0.7290981153918444	0.7290981153918444	0.7290981153918444
0.45152052998935743	0.5122686723611812	0.5465958007013466	0.43325867759013226	0.4423263024675602	0.5508345853800134	0.6057174607077467	0.6830018036327404	0.4920288121885793	0.590802819453359	0.43595405230954054	0.3839941047949871	0.7008212978064066	0.7718890463688707	0.8297245335103802	0.5757668346263188	0.7771566056500839	0.6944717587913826	0.7722847887146971	0.9760341421009169	0.874159465407807	0.874159465407807	0.874159465407807	0.874159465407807	0.874159465407807	0.874159465407807	0.874159465407807	0.874159465407807	0.874159465407807	0.874159465407807	0.874159465407807	0.874159465407807	0.874159465407807	0.874159465407807	0.874159465407807	0.874159465407807	0.874159465407807	0.874159465407807	0.874159465407807	0.874159465407807	0.874159465407807	0.874159465407807	0.874159465407807	0.874159465407807	0.874159465407807	0.874159465407807	0.874159465407807	0.874159465407807	0.874159465407807	0.874159465407807
0.5813410885501324	0.7280774953575366	0.6032057116040243	0.7151724135975581	0.70385718478507	0.7676336370721892	0.7967823400629358	0.7488028529234806	0.8979128362489767	1.0191518726676303	0.7935542022383003	0.8721533509624241	0.8506188030924101	0.7908115498018348	0.6510229127461344	0.7049914457481329	0.8518085953116217	0.8904483920788714	0.8648912804622408	0.845368797754521	0.8462899820780231	0.7739880960436296	0.7910611792583099	0.7099256800391663	0.7933093814941667	0.8752683673839449	0.7414984121208289	0.8083833897523868	0.8083833897523868	0.8083833897523868	0.8083833897523868	0.8083833897523868	0.8083833897523868	0.8083833897523868	0.8083833897523868	0.8083833897523868	0.8083833897523868	0.8083833897523868	0.8083833897523868	0.8083833897523868	0.8083833897523868	0.8083833897523868	0.8083833897523868	0.8083833897523868	0.8083833897523868	0.8083833897523868	0.8083833897523868	0.8083833897523868	0.8083833897523868	0.8083833897523868
0.3344673903454069	0.383374356542692	0.48131354153547645	0.39499342827487566	0.2850492183946149	0.4648020163933447	0.4767132878708631	0.3980063278161002	0.4538205721975542	0.4535446116160694	0.5151073422162941	0.5036986065044369	0.5007492302232995	0.5860249084357869	0.6935961360030864	0.5197041876813006	0.5108548586117856	0.637047922100173	0.7428921182478353	0.6272428062469223	0.518006142994556	0.6431656496714379	0.7351830018924026	0.6914605395612934	0.6512198004664337	0.6258587021216637	0.7841789320565331	0.7577854799541572	0.7923971128857243	0.6714213138463011	0.6318621334505289	0.6860228596038073	0.6589424965271681	0.6589424965271681	0.6589424965271681	0.6589424965271681	0.6589424965271681	0.6589424965271681	0.6589424965271681	0.6589424965271681	0.6589424965271681	0.6589424965271681	0.6589424965271681	0.6589424965271681	0.6589424965271681	0.6589424965271681	0.6589424965271681	0.6589424965271681	0.6589424965271681	0.6589424965271681
0.04784853477929639	0.16585927718323137	0.572707417791741	0.265434384205259	0.2261790541032402	0.014088012493520083	0.1369900568707349	0.36843036558998404	0.3202655302945274	0.4111540739232964	0.6213052893354036	0.3453791945994568	0.6026236698413037	0.16149328323602732	0.8272876314485538	0.49439045734229053	0.49439045734229053	0.49439045734229053	0.49439045734229053	0.49439045734229053	0.49439045734229053	0.49439045734229053	0.49439045734229053	0.49439045734229053	0.49439045734229053	0.49439045734229053	0.49439045734229053	0.49439045734229053	0.49439045734229053	0.49439045734229053	0.49439045734229053	0.49439045734229053	0.49439045734229053	0.49439045734229053	0.49439045734229053	0.49439045734229053	0.49439045734229053	0.49439045734229053	0.49439045734229053	0.49439045734229053	0.49439045734229053	0.49439045734229053	0.49439045734229053	0.49439045734229053	0.49439045734229053	0.49439045734229053	0.49439045734229053	0.49439045734229053	0.49439045734229053	0.49439045734229053
0.34786510492228245	0.4635537245295955	0.43015139683235804	0.5303499563394997	0.5751861349357646	0.4658794019910243	0.5506916852444843	0.5150331439569185	0.41929573282311017	0.44759974680061565	0.6415164568165851	0.5682801547491237	0.4422017658159287	0.5501809668427112	0.5340624298336959	0.5348473998601193	0.44218599082698745	0.33398306467964334	0.4488688518652135	0.45443624983650355	0.3442371922979283	0.4776587347616543	0.37394001071916416	0.5058444555860933	0.43989223315262865	0.43989223315262865	0.43989223315262865	0.43989223315262865	0.43989223315262865	0.43989223315262865	0.43989223315262865	0.43989223315262865	0.43989223315262865	0.43989223315262865	0.43989223315262865	0.43989223315262865	0.43989223315262865	0.43989223315262865	0.43989223315262865	0.43989223315262865	0.43989223315262865	0.43989223315262865	0.43989223315262865	0.43989223315262865	0.43989223315262865	0.43989223315262865	0.43989223315262865	0.43989223315262865	0.43989223315262865	0.43989223315262865
0.5537970477984389	0.45388425030620033	0.800216624481328	0.6663528743872761	0.7215345542990962	0.8075241942266904	0.6839440495567828	0.8199175548592181	0.8481944233868768	0.791086727851384	0.8774191436580554	0.650633703542675	0.8952885268172076	0.8450123516486313	1.1211549672543495	1.0250350184703965	1.0282026196975587	1.0365903292510603	0.8883148706864765	1.088311678464676	1.3371015572145604	1.0498423298648993	1.001622994193924	0.7560396016756161	0.8788312979347701	0.8788312979347701	0.8788312979347701	0.8788312979347701	0.8788312979347701	0.8788312979347701	0.8788312979347701	0.8788312979347701	0.8788312979347701	0.8788312979347701	0.8788312979347701	0.8788312979347701	0.8788312979347701	0.8788312979347701	0.8788312979347701	0.8788312979347701	0.8788312979347701	0.8788312979347701	0.8788312979347701	0.8788312979347701	0.8788312979347701	0.8788312979347701	0.8788312979347701	0.8788312979347701	0.8788312979347701	0.8788312979347701
0.37893790375133635	0.6315886985882824	0.5223521281143271	0.4992836803398869	0.5521619649769789	0.5513535062099735	0.4881482729729861	0.493281019540564	0.5958592996293187	0.5171425865642477	0.3232095103317745	0.5529406906850518	0.5455459227736399	0.9721734275005753	0.7564033173124544	0.4870603116044909	0.8266345533043168	1.0737894950133036	0.6614333011035501	0.7550022004489695	0.6478168601123953	0.6356747371733512	0.7815045334539417	0.9257327249155388	0.8841892958591826	0.8200604892073462	0.8140002607659355	0.8657388644885624	0.840795918106849	0.838706172225578	0.8397510451662135	0.8397510451662135	0.8397510451662135	0.8397510451662135	0.8397510451662135	0.8397510451662135	0.8397510451662135	0.8397510451662135	0.8397510451662135	0.8397510451662135	0.8397510451662135	0.8397510451662135	0.8397510451662135	0.8397510451662135	0.8397510451662135	0.8397510451662135	0.8397510451662135	0.8397510451662135	0.8397510451662135	0.8397510451662135
0.24530604932965552	0.3068490096868276	0.3608459987412943	0.4780590639303035	0.31150614742357596	0.36881290892907853	0.338096486174152	0.4313442615430533	0.49865853834578405	0.36237149810108715	0.4703615481255536	0.355068728038281	0.448973071792718	0.4020208999154995	0.4020208999154995	0.4020208999154995	0.4020208999154995	0.4020208999154995	0.4020208999154995	0.4020208999154995	0.4020208999154995	0.4020208999154995	0.4020208999154995	0.4020208999154995	0.4020208999154995	0.4020208999154995	0.4020208999154995	0.4020208999154995	0.4020208999154995	0.4020208999154995	0.4020208999154995	0.4020208999154995	0.4020208999154995	0.4020208999154995	0.4020208999154995	0.4020208999154995	0.4020208999154995	0.4020208999154995	0.4020208999154995	0.4020208999154995	0.4020208999154995	0.4020208999154995	0.4020208999154995	0.4020208999154995	0.4020208999154995	0.4020208999154995	0.4020208999154995	0.4020208999154995	0.4020208999154995	0.4020208999154995
0.5945531039880823	0.5346091194782415	0.47754446974031733	0.5524523188948383	0.37582780376485597	0.5837881765403682	0.5305302569654811	0.5861396971933214	0.6426853498929614	0.6426364482953774	0.6742095729182167	0.5195165999587641	0.6693279963807065	0.890304648902599	0.7126986304457155	0.5188857387307669	0.6147221948162933	0.8121902222160757	0.6826464105932236	0.6544718587022835	0.6439383880215868	0.6101867346966487	0.616821552453246	0.30685242353395037	0.6368141380845966	0.4718332808092735	0.4718332808092735	0.4718332808092735	0.4718332808092735	0.4718332808092735	0.4718332808092735	0.4718332808092735	0.4718332808092735	0.4718332808092735	0.4718332808092735	0.4718332808092735	0.4718332808092735	0.4718332808092735	0.4718332808092735	0.4718332808092735	0.4718332808092735	0.4718332808092735	0.4718332808092735	0.4718332808092735	0.4718332808092735	0.4718332808092735	0.4718332808092735	0.4718332808092735	0.4718332808092735	0.4718332808092735
0.3324407630105966	0.3559752007039292	0.3707466081820246	0.39602963022970195	0.2317022483894082	0.36696842549246517	0.30704012694525556	0.2814188640002573	0.30186527991612144	0.2978205780083995	0.320284720135595	0.2877976725407195	0.33118401410901854	0.335249133051028	0.3638235202335159	0.32625173213947944	0.33064914083136526	0.23624370824807536	0.4145220857207782	0.2617225481123361	0.3455725521643838	0.32564216014690434	0.3157952528955022	0.39212189394443336	0.31051675994288075	0.47373950257315	0.3921281312580154	0.3921281312580154	0.3921281312580154	0.3921281312580154	0.3921281312580154	0.3921281312580154	0.3921281312580154	0.3921281312580154	0.3921281312580154	0.3921281312580154	0.3921281312580154	0.3921281312580154	0.3921281312580154	0.3921281312580154	0.3921281312580154	0.3921281312580154	0.3921281312580154	0.3921281312580154	0.3921281312580154	0.3921281312580154	0.3921281312580154	0.3921281312580154	0.3921281312580154	0.3921281312580154
0.2890303854034131	0.18341174820592523	0.21647010073796583	0.33463623246905744	0.1616508814326497	0.5631396430995419	0.3196605680155118	0.3316833157755489	0.3234202130655638	0.6655854666520022	0.5469213986254992	0.357770427818687	0.4102719433790502	0.33922735467570975	0.10397517805054989	0.3368909482332758	0.6482961831632773	0.44111831184392997	0.5940741992056715	0.5925494680138779	0.7666467363620921	0.5354985739198967	0.5343593636575715	0.5956139110536252	0.18841912352023188	0.8709997986569875	0.5297094610886097	0.5297094610886097	0.5297094610886097	0.5297094610886097	0.5297094610886097	0.5297094610886097	0.5297094610886097	0.5297094610886097	0.5297094610886097	0.5297094610886097	0.5297094610886097	0.5297094610886097	0.5297094610886097	0.5297094610886097	0.5297094610886097	0.5297094610886097	0.5297094610886097	0.5297094610886097	0.5297094610886097	0.5297094610886097	0.5297094610886097	0.5297094610886097	0.5297094610886097	0.5297094610886097
0.4623488264149833	0.40314960768078506	0.4873049899708748	0.4860646949477121	0.5185647324512772	0.5658441475306359	0.46378580183732104	0.5367378758994816	0.6755295746371455	0.6846659276553083	0.690023500668253	0.6240446698556067	0.6454017902646408	0.5326389319932243	0.6407136631786102	0.5353915729122751	0.6657276405149389	0.7016501346056748	0.627950682837858	0.659266923664728	0.7354084638840434	0.7024492321580127	0.6098448133052865	0.689051729407852	0.6983502397124826	0.5961342787594883	0.6472422592359854	0.6472422592359854	0.6472422592359854	0.6472422592359854	0.6472422592359854	0.6472422592359854	0.6472422592359854	0.6472422592359854	0.6472422592359854	0.6472422592359854	0.6472422592359854	0.6472422592359854	0.6472422592359854	0.6472422592359854	0.6472422592359854	0.6472422592359854	0.6472422592359854	0.6472422592359854	0.6472422592359854	0.6472422592359854	0.6472422592359854	0.6472422592359854	0.6472422592359854	0.6472422592359854
0.33506136463242653	0.38494838795725483	0.2998489526148393	0.4336556028151695	0.47949669618648055	0.3098264220376298	0.2965540071189828	0.31740419649825447	0.3265140608911628	0.2372447250856367	0.4207092720810347	0.4286817791713859	0.4540608473086427	0.356941391764319	0.5453591629490578	0.334591198997793	0.38137709530252356	0.3741402024923811	0.24062201417043938	0.5766026351186938	0.45548006703783783	0.4940766552560973	0.3451496399408129	0.563118364211695	0.32246085092274857	0.4427896075672218	0.4427896075672218	0.4427896075672218	0.4427896075672218	0.4427896075672218	0.4427896075672218	0.4427896075672218	0.4427896075672218	0.4427896075672218	0.4427896075672218	0.4427896075672218	0.4427896075672218	0.4427896075672218	0.4427896075672218	0.4427896075672218	0.4427896075672218	0.4427896075672218	0.4427896075672218	0.4427896075672218	0.4427896075672218	0.4427896075672218	0.4427896075672218	0.4427896075672218	0.4427896075672218	0.4427896075672218
1.1086651521774102	0.9045010107577895	1.0502404351321197	0.7609277948599513	0.6922751360355762	0.8665693790996277	0.8944993176143226	0.8345137684951456	0.8086821308470962	0.7334050373442922	0.5884914432795314	0.8074007647829345	1.0083166578190679	0.9038314072717876	0.974813877552755	0.9036263107042078	0.6221926792248482	0.622953896259166	0.7567828313295252	0.9165795980264332	1.0870331976122256	0.7771419465258479	1.04148295892822	1.0055422560524883	0.9122769805668997	0.958909618309694	0.958909618309694	0.958909618309694	0.958909618309694	0.958909618309694	0.958909618309694	0.958909618309694	0.958909618309694	0.958909618309694	0.958909618309694	0.958909618309694	0.958909618309694	0.958909618309694	0.958909618309694	0.958909618309694	0.958909618309694	0.958909618309694	0.958909618309694	0.958909618309694	0.958909618309694	0.958909618309694	0.958909618309694	0.958909618309694	0.958909618309694	0.958909618309694
0.542283176825466	0.5053960819060572	0.5233963424197227	0.41601065356833344	0.5297595950488022	0.48182062773273737	0.5018853382756256	0.5011315035210296	0.5631831077555765	0.6182493806140609	0.6524061035618216	0.6777983035390636	0.6050872142501611	0.4856881741559097	0.515852814171656	0.47982549274845937	0.5621702733729673	0.5854542139133827	0.6516932216883173	0.6147204542080446	0.5972644531043952	0.5299815716528015	0.6513985773127918	0.4184229051283561	0.6074804464327491	0.5129516757805526	0.5129516757805526	0.5129516757805526	0.5129516757805526	0.5129516757805526	0.5129516757805526	0.5129516757805526	0.5129516757805526	0.5129516757805526	0.5129516757805526	0.5129516757805526	0.5129516757805526	0.5129516757805526	0.5129516757805526	0.5129516757805526	0.5129516757805526	0.5129516757805526	0.5129516757805526	0.5129516757805526	0.5129516757805526	0.5129516757805526	0.5129516757805526	0.5129516757805526	0.5129516757805526	0.5129516757805526
0.7392371446497245	0.9664012843341188	0.7851047405685974	0.84648906288161	0.7981257748203375	0.7214386661287272	0.8511320856443296	0.5263422524994821	0.6979199979088048	0.8042998630867436	0.819791291677319	0.8230202919184673	0.8473309496356568	0.7558616233573952	0.8782867497213979	0.9437775060950669	0.9178705101212239	0.822270865358719	0.6855742699541388	1.2071078829421396	0.9463410764481391	0.9463410764481391	0.9463410764481391	0.9463410764481391	0.9463410764481391	0.9463410764481391	0.9463410764481391	0.9463410764481391	0.9463410764481391	0.9463410764481391	0.9463410764481391	0.9463410764481391	0.9463410764481391	0.9463410764481391	0.9463410764481391	0.9463410764481391	0.9463410764481391	0.9463410764481391	0.9463410764481391	0.9463410764481391	0.9463410764481391	0.9463410764481391	0.9463410764481391	0.9463410764481391	0.9463410764481391	0.9463410764481391	0.9463410764481391	0.9463410764481391	0.9463410764481391	0.9463410764481391
0.6153090608353254	0.6480381713644672	0.6336827555035621	0.7016181606841391	0.548423733105004	0.6126730834661187	0.642761592846249	0.6704143204387558	0.5552799055527824	0.6438256732109112	0.7360742819423842	0.6776696133750946	0.6681813312174698	0.6312375031744837	0.6351558209008784	0.6326945503254936	0.6538646076923725	0.6564081015747484	0.7128839633006437	0.6343804151411973	0.6736321892209205	0.6736321892209205	0.6736321892209205	0.6736321892209205	0.6736321892209205	0.6736321892209205	0.6736321892209205	0.6736321892209205	0.6736321892209205	0.6736321892209205	0.6736321892209205	0.6736321892209205	0.6736321892209205	0.6736321892209205	0.6736321892209205	0.6736321892209205	0.6736321892209205	0.6736321892209205	0.6736321892209205	0.6736321892209205	0.6736321892209205	0.6736321892209205	0.6736321892209205	0.6736321892209205	0.6736321892209205	0.6736321892209205	0.6736321892209205	0.6736321892209205	0.6736321892209205	0.6736321892209205
0.7893613320091362	0.9135982011896864	0.5944295812954805	0.9356382716226262	0.48492708584019606	0.7096172334337645	0.5675384535256879	0.9591793624956595	1.0425871915796565	1.0286246001485515	0.6842871196444944	1.053747527963692	0.7756349485135363	0.8627951167386163	0.9919917382260329	1.3386452889493374	1.202769520516363	1.2894223625127637	0.6291645822813161	1.3556340159377473	1.4861747394279314	1.0365147662805412	1.1580341905728688	1.0277916873277049	0.8936844140814494	1.2672956616265927	1.1344929676917856	1.2008943146591893	1.2008943146591893	1.2008943146591893	1.2008943146591893	1.2008943146591893	1.2008943146591893	1.2008943146591893	1.2008943146591893	1.2008943146591893	1.2008943146591893	1.2008943146591893	1.2008943146591893	1.2008943146591893	1.2008943146591893	1.2008943146591893	1.2008943146591893	1.2008943146591893	1.2008943146591893	1.2008943146591893	1.2008943146591893	1.2008943146591893	1.2008943146591893	1.2008943146591893
0.4480383319112399	0.8529256403239271	0.6212317166539413	0.5727172865586392	0.5218386438251102	0.7799943732347754	0.7232709970356896	0.45352392997991564	0.4087292605569483	0.5174633151869078	0.49489491576582045	0.5745322780757541	0.6528223641245339	0.7304349142671102	0.6205169044419917	0.460275747069057	0.6286041938506727	0.772920193678435	0.5527294545629001	0.5678014734094678	0.49123640147667835	0.7168532359750908	0.6668905367771115	0.811758776132711	0.7393246564549113	0.7393246564549113	0.7393246564549113	0.7393246564549113	0.7393246564549113	0.7393246564549113	0.7393246564549113	0.7393246564549113	0.7393246564549113	0.7393246564549113	0.7393246564549113	0.7393246564549113	0.7393246564549113	0.7393246564549113	0.7393246564549113	0.7393246564549113	0.7393246564549113	0.7393246564549113	0.7393246564549113	0.7393246564549113	0.7393246564549113	0.7393246564549113	0.7393246564549113	0.7393246564549113	0.7393246564549113	0.7393246564549113
0.5326890507679113	0.8447683220812525	0.7103415153771634	0.5970811571938502	0.6972747025386625	0.5902331473952538	0.7418181701545759	0.8824950583089575	0.9395863813366113	0.6546340273792064	0.7672249363591033	0.5759702213558574	0.603637965974159	0.727632911312521	0.8464101672865362	0.7743842780564769	0.8751124917104942	0.6928517594621922	0.641981464555318	0.8736453478040289	0.7285961198922749	0.551737770204124	0.754309295508323	0.8126678863828507	0.7712125951671911	0.7188638854623908	0.745038240314791	0.745038240314791	0.745038240314791	0.745038240314791	0.745038240314791	0.745038240314791	0.745038240314791	0.745038240314791	0.745038240314791	0.745038240314791	0.745038240314791	0.745038240314791	0.745038240314791	0.745038240314791	0.745038240314791	0.745038240314791	0.745038240314791	0.745038240314791	0.745038240314791	0.745038240314791	0.745038240314791	0.745038240314791	0.745038240314791	0.745038240314791
0.20903490208667064	0.054259451088674346	0.5405232102216285	0.25447320511525495	0.2289475731729967	0.07991643272584553	0.1818722711155037	0.19331841846027376	0.44845637305750785	0.12028603251083848	0.351049920885989	0.2775636471497828	0.33148399876377616	0.15414960064565225	0.41250663541822347	0.3380152417559347	0.38493242378357656	0.29262606513840694	0.21814601048006296	0.06255180323945082	0.2367552984062885	0.3429543258229453	0.1451786841381213	0.2440665049805333	0.2440665049805333	0.2440665049805333	0.2440665049805333	0.2440665049805333	0.2440665049805333	0.2440665049805333	0.2440665049805333	0.2440665049805333	0.2440665049805333	0.2440665049805333	0.2440665049805333	0.2440665049805333	0.2440665049805333	0.2440665049805333	0.2440665049805333	0.2440665049805333	0.2440665049805333	0.2440665049805333	0.2440665049805333	0.2440665049805333	0.2440665049805333	0.2440665049805333	0.2440665049805333	0.2440665049805333	0.2440665049805333	0.2440665049805333
0.8403870020991807	0.7246509905718846	0.8028778342948972	0.8485518859122377	0.7831009756613059	0.5459329646396671	0.8532093341405432	0.8788512919056605	0.7311989782280357	0.7384018163713175	0.7287854182691503	0.7282768220262861	0.585884105372333	0.7443645923841777	0.7637362680452225	0.5726087576772558	0.6121012421340477	0.6751634004208619	0.6342410377462517	0.7050740769489833	0.7274917267393373	0.7162829018441603	0.7162829018441603	0.7162829018441603	0.7162829018441603	0.7162829018441603	0.7162829018441603	0.7162829018441603	0.7162829018441603	0.7162829018441603	0.7162829018441603	0.7162829018441603	0.7162829018441603	0.7162829018441603	0.7162829018441603	0.7162829018441603	0.7162829018441603	0.7162829018441603	0.7162829018441603	0.7162829018441603	0.7162829018441603	0.7162829018441603	0.7162829018441603	0.7162829018441603	0.7162829018441603	0.7162829018441603	0.7162829018441603	0.7162829018441603	0.7162829018441603	0.7162829018441603
0.39944677327374895	0.5110985524193651	0.5249809078562443	0.5075361333821842	0.5245589044134839	0.6146199700081816	0.582563759687349	0.34403291044347234	0.3427225502702674	0.6459063188271945	0.5151277241379458	0.5842407451002662	0.47540702662094586	0.5437439207940166	0.5630854232656134	0.4317721866901631	0.41955544018822405	0.45744790762330895	0.5702967092014856	0.519641368365488	0.5723254838231656	0.5973575006762933	0.6433949525825386	0.5517920461484912	0.639396060306218	0.7358953421876749	0.5774923513127884	0.7377212422511706	0.5524241311975255	0.761852311493357	0.6279170539193797	0.6726837383881308	0.7174004442470695	0.6950420913176003	0.6950420913176003	0.6950420913176003	0.6950420913176003	0.6950420913176003	0.6950420913176003	0.6950420913176003	0.6950420913176003	0.6950420913176003	0.6950420913176003	0.6950420913176003	0.6950420913176003	0.6950420913176003	0.6950420913176003	0.6950420913176003	0.6950420913176003	0.6950420913176003
0.4491623197463652	0.693338337225767	0.5997165402068053	0.6373264216390483	0.8564930863572919	0.5906338643725535	0.5793908035973144	0.740613477782221	0.6082617046558366	0.6589702355603868	0.8552213719812083	0.5603375937263297	0.8458701324829799	0.7228794735441966	0.6122301533654528	0.7471207478878272	0.7435018268339842	0.6642518748164559	0.7856609487659963	0.8474369832496916	0.7370632956046409	0.5053497257976086	0.6407396635859923	0.6715436327583347	0.6394581952489161	0.8026838906866461	0.5611794366807104	0.7497985240883616	0.5772364791778598	0.7130981311322722	0.5642427582808794	0.6482665252636329	0.6118858163465374	0.630076170805085	0.630076170805085	0.630076170805085	0.630076170805085	0.630076170805085	0.630076170805085	0.630076170805085	0.630076170805085	0.630076170805085	0.630076170805085	0.630076170805085	0.630076170805085	0.630076170805085	0.630076170805085	0.630076170805085	0.630076170805085	0.630076170805085
0.8708282824292589	0.9345358669975168	0.9898359233238638	0.8737565226929143	0.9332005314779728	0.7319664259723805	0.7168116400413039	0.8074460895480482	0.8427002227430804	0.6661632758836771	0.8969239569532407	0.7647968153113847	0.8490941927269456	0.8667508641320553	0.9550133879840025	0.7144627292058524	0.6765838367884508	0.6089346447194485	0.7566545523666112	0.8006079193046244	1.0664059464363227	0.9335069328704734	0.9335069328704734	0.9335069328704734	0.9335069328704734	0.9335069328704734	0.9335069328704734	0.9335069328704734	0.9335069328704734	0.9335069328704734	0.9335069328704734	0.9335069328704734	0.9335069328704734	0.9335069328704734	0.9335069328704734	0.9335069328704734	0.9335069328704734	0.9335069328704734	0.9335069328704734	0.9335069328704734	0.9335069328704734	0.9335069328704734	0.9335069328704734	0.9335069328704734	0.9335069328704734	0.9335069328704734	0.9335069328704734	0.9335069328704734	0.9335069328704734	0.9335069328704734
0.40435153392165396	0.5054142652983906	0.6321713897675683	0.48024619594506074	0.42252297950099454	0.45264756685632096	0.5087393172317735	0.5019732514401377	0.5094985574938476	0.47272538870630104	0.5591058768664853	0.35739442968412954	0.3757108093324706	0.47373182880620085	0.4350316191384838	0.470542901548264	0.42254532569319864	0.4085668928722947	0.5368223516123197	0.6077805225579066	0.49952997192227283	0.7839018593974013	0.4675873014198781	0.4365356563858229	0.4520614789028505	0.4520614789028505	0.4520614789028505	0.4520614789028505	0.4520614789028505	0.4520614789028505	0.4520614789028505	0.4520614789028505	0.4520614789028505	0.4520614789028505	0.4520614789028505	0.4520614789028505	0.4520614789028505	0.4520614789028505	0.4520614789028505	0.4520614789028505	0.4520614789028505	0.4520614789028505	0.4520614789028505	0.4520614789028505	0.4520614789028505	0.4520614789028505	0.4520614789028505	0.4520614789028505	0.4520614789028505	0.4520614789028505
0.7382771821454521	0.7524891860305567	0.7783935113090885	0.5612357207141253	0.7715795536689967	0.6593958638018299	0.6357121573902306	0.5784502359941589	0.762998510742645	0.7438281371406481	0.72878712866933	0.7710012338042077	0.5759795699226029	0.8123503056896063	0.6815339064641605	0.701780387168031	0.5736645682785254	0.797985376441158	0.74476937479196	0.8954390260787032	0.5849580976859844	0.7116153738650334	0.7277561927918779	0.8296717618925873	0.8152080041966137	0.5397481897554127	0.6774780969760131	0.6774780969760131	0.6774780969760131	0.6774780969760131	0.6774780969760131	0.6774780969760131	0.6774780969760131	0.6774780969760131	0.6774780969760131	0.6774780969760131	0.6774780969760131	0.6774780969760131	0.6774780969760131	0.6774780969760131	0.6774780969760131	0.6774780969760131	0.6774780969760131	0.6774780969760131	0.6774780969760131	0.6774780969760131	0.6774780969760131	0.6774780969760131	0.6774780969760131	0.6774780969760131
0.6578239506663347	0.5754031410092181	0.6279777482232671	0.5610288048456513	0.6036239604756958	0.5619880974712465	0.515427639365692	0.5963308566808013	0.5269861333252767	0.4854157361375236	0.5134077312302415	0.5861654710678847	0.5524314346566987	0.5246538695702221	0.5087513077493587	0.5788996742623836	0.5322840845444355	0.47700717594674075	0.6419856605474988	0.4535951451940894	0.5477904028707941	0.5477904028707941	0.5477904028707941	0.5477904028707941	0.5477904028707941	0.5477904028707941	0.5477904028707941	0.5477904028707941	0.5477904028707941	0.5477904028707941	0.5477904028707941	0.5477904028707941	0.5477904028707941	0.5477904028707941	0.5477904028707941	0.5477904028707941	0.5477904028707941	0.5477904028707941	0.5477904028707941	0.5477904028707941	0.5477904028707941	0.5477904028707941	0.5477904028707941	0.5477904028707941	0.5477904028707941	0.5477904028707941	0.5477904028707941	0.5477904028707941	0.5477904028707941	0.5477904028707941
0.35575198290657795	0.5040484103138771	0.42035587465376884	0.4228844492564412	0.44554702202408003	0.521291897277175	0.48276760008703173	0.6230365634243645	0.47624134251925343	0.4272824140257421	0.4594884743330085	0.46714049644578326	0.49529869533008447	0.5633517805798547	0.5563718852878733	0.6500946962003769	0.5608516444033264	0.5379166621554472	0.5734340447470406	0.6198292967950121	0.5835763068489753	0.663107773164904	0.6233420400069396	0.6233420400069396	0.6233420400069396	0.6233420400069396	0.6233420400069396	0.6233420400069396	0.6233420400069396	0.6233420400069396	0.6233420400069396	0.6233420400069396	0.6233420400069396	0.6233420400069396	0.6233420400069396	0.6233420400069396	0.6233420400069396	0.6233420400069396	0.6233420400069396	0.6233420400069396	0.6233420400069396	0.6233420400069396	0.6233420400069396	0.6233420400069396	0.6233420400069396	0.6233420400069396	0.6233420400069396	0.6233420400069396	0.6233420400069396	0.6233420400069396
0.6311752039525739	0.6933773164640222	0.4849848514679286	0.43854833215419226	0.6305127510260009	0.696323266641574	0.6673136628052247	0.6635710059342145	0.763199665123091	0.7835753839268138	0.6842304091498318	0.7049633186169786	0.6473826023528855	0.6625537461688426	0.8454467768625616	0.5664150227336036	0.5434308781978974	0.7232507552379145	0.8389845020458386	0.5502459616540583	0.6946152318499484	0.6946152318499484	0.6946152318499484	0.6946152318499484	0.6946152318499484	0.6946152318499484	0.6946152318499484	0.6946152318499484	0.6946152318499484	0.6946152318499484	0.6946152318499484	0.6946152318499484	0.6946152318499484	0.6946152318499484	0.6946152318499484	0.6946152318499484	0.6946152318499484	0.6946152318499484	0.6946152318499484	0.6946152318499484	0.6946152318499484	0.6946152318499484	0.6946152318499484	0.6946152318499484	0.6946152318499484	0.6946152318499484	0.6946152318499484	0.6946152318499484	0.6946152318499484	0.6946152318499484
0.7302119754417855	0.5654552339365286	0.6563825327915268	0.6162846242580861	0.8510059163387312	0.6859754107341157	0.75843597716972	0.7338274036735296	0.7181348874678918	0.8567605204003951	0.6104090040683404	0.863834922406505	0.7526768041170538	0.7322464376271438	0.7377358572867048	0.4462007725718202	0.5820290086062122	0.6475564056769115	0.7920053326485667	0.6892666058936568	0.6936133471349166	0.7054722926676663	0.7879611069973774	0.746716699832522	0.746716699832522	0.746716699832522	0.746716699832522	0.746716699832522	0.746716699832522	0.746716699832522	0.746716699832522	0.746716699832522	0.746716699832522	0.746716699832522	0.746716699832522	0.746716699832522	0.746716699832522	0.746716699832522	0.746716699832522	0.746716699832522	0.746716699832522	0.746716699832522	0.746716699832522	0.746716699832522	0.746716699832522	0.746716699832522	0.746716699832522	0.746716699832522	0.746716699832522	0.746716699832522
0.6844692384637454	0.7684116586070376	0.7293711254901152	0.6701905545471211	0.6148174764376014	0.7143362539089471	0.5639757983059057	0.6537407581698295	0.5283776360089403	0.5336166723951489	0.7248359907753145	0.6871229951959511	0.5264915553547743	0.5969287229932463	0.4720486804484451	0.6972449783574642	0.5080578228596498	0.6797611211220367	0.650803576349232	0.6334463664532196	0.5440830475197838	0.6553614303932996	0.5997222389565418	0.5997222389565418	0.5997222389565418	0.5997222389565418	0.5997222389565418	0.5997222389565418	0.5997222389565418	0.5997222389565418	0.5997222389565418	0.5997222389565418	0.5997222389565418	0.5997222389565418	0.5997222389565418	0.5997222389565418	0.5997222389565418	0.5997222389565418	0.5997222389565418	0.5997222389565418	0.5997222389565418	0.5997222389565418	0.5997222389565418	0.5997222389565418	0.5997222389565418	0.5997222389565418	0.5997222389565418	0.5997222389565418	0.5997222389565418	0.5997222389565418
0.7446871944927567	0.6620285496194718	0.8509250714029332	0.7815962056965329	0.4379581265494546	0.5797408044675814	0.5431571442044735	0.6758492381589879	0.6867119029547669	0.8863378449130359	0.8480963881060847	0.917511817913537	0.7546322680397226	0.8828800772884641	0.8834748498926662	0.6734252216345853	0.853250183627747	0.38601243597544177	0.7606759372475597	0.5424760619266614	0.6503151708629796	0.6539368871208139	0.47627449424746887	0.7466011059650269	0.5395600112783405	0.5875475288552865	0.7245719391617773	0.7335129445973588	0.6962364827415835	0.6431319423576433	0.5622833111816342	0.6027076267696388	0.6027076267696388	0.6027076267696388	0.6027076267696388	0.6027076267696388	0.6027076267696388	0.6027076267696388	0.6027076267696388	0.6027076267696388	0.6027076267696388	0.6027076267696388	0.6027076267696388	0.6027076267696388	0.6027076267696388	0.6027076267696388	0.6027076267696388	0.6027076267696388	0.6027076267696388	0.6027076267696388
0.7781335239882096	0.8354399583110746	0.8244365178970436	0.8440253491482284	0.793967275791442	0.8587875262186394	0.9415403245096864	0.9773070367025897	0.6796486704504309	1.0616460124099998	0.7960042186518599	0.864186722576626	0.832734712567282	0.8833988036832398	1.011872791705713	0.873515888474945	1.0862621345488952	0.9875836349203285	0.8530766583879746	0.86144992371776	0.9236016066888361	0.9971229144526286	0.9055960537605862	0.8322693047809261	0.9226087485670739	0.9206560371426427	0.8922038002798769	0.9149047791459678	0.8743259486605138	0.8534356130376641	0.868575770192206	0.861005691614935	0.861005691614935	0.861005691614935	0.861005691614935	0.861005691614935	0.861005691614935	0.861005691614935	0.861005691614935	0.861005691614935	0.861005691614935	0.861005691614935	0.861005691614935	0.861005691614935	0.861005691614935	0.861005691614935	0.861005691614935	0.861005691614935	0.861005691614935	0.861005691614935
0.8011220572001306	0.897406022079923	1.0345340337718287	0.944216599666904	0.8505704939919381	0.9310048119118514	0.691305837208077	0.7451182265759153	0.6160025732649491	1.0210830106467812	0.8796767107840769	0.7724038309667405	0.7172724260076858	0.6660002078772712	1.1785947456153645	0.8392940700577123	0.6679780762489603	0.5670073711088786	0.9609381488857646	0.7478341838522641	0.7133730476660157	0.7306036157591399	0.7306036157591399	0.7306036157591399	0.7306036157591399	0.7306036157591399	0.7306036157591399	0.7306036157591399	0.7306036157591399	0.7306036157591399	0.7306036157591399	0.7306036157591399	0.7306036157591399	0.7306036157591399	0.7306036157591399	0.7306036157591399	0.7306036157591399	0.7306036157591399	0.7306036157591399	0.7306036157591399	0.7306036157591399	0.7306036157591399	0.7306036157591399	0.7306036157591399	0.7306036157591399	0.7306036157591399	0.7306036157591399	0.7306036157591399	0.7306036157591399	0.7306036157591399
0.0	0.05747186015343457	0.07871622359298774	0.20386995750645026	1.0027545205922246	0.0	2.000731847128258	0.22486992165940764	0.0	0.6277706310320129	1.5575766781045315	0.9412151424782589	0.924862633225603	0.4549397499756374	1.1164586040766553	1.038982017306106	0.34136133125863977	1.2203679745505647	0.0024792736448763604	0.11618335712930732	0.5588491204495468	0.33751623878942705	0.33751623878942705	0.33751623878942705	0.33751623878942705	0.33751623878942705	0.33751623878942705	0.33751623878942705	0.33751623878942705	0.33751623878942705	0.33751623878942705	0.33751623878942705	0.33751623878942705	0.33751623878942705	0.33751623878942705	0.33751623878942705	0.33751623878942705	0.33751623878942705	0.33751623878942705	0.33751623878942705	0.33751623878942705	0.33751623878942705	0.33751623878942705	0.33751623878942705	0.33751623878942705	0.33751623878942705	0.33751623878942705	0.33751623878942705	0.33751623878942705	0.33751623878942705
0.3808380668869463	0.4819613257319597	0.5663081509979394	0.6301450865555747	0.6451175894653889	0.6896216435104474	0.5511523780952535	0.5613555171118652	0.5591839029708484	0.5957444053183656	0.6158268933314408	0.6054665197401495	0.6064973859481447	0.7505226336178139	0.5007618332034126	0.65604809231396	0.8082795389266021	0.8204051497585051	0.6398067023292402	0.8225058126018366	0.777459015719165	0.7725991971810439	0.46877037040345393	0.6057440530467694	0.7389365141938335	0.7400351917946427	0.7078319950372645	0.7125489745338446	0.7047574271573559	0.7086532008456002	0.7086532008456002	0.7086532008456002	0.7086532008456002	0.7086532008456002	0.7086532008456002	0.7086532008456002	0.7086532008456002	0.7086532008456002	0.7086532008456002	0.7086532008456002	0.7086532008456002	0.7086532008456002	0.7086532008456002	0.7086532008456002	0.7086532008456002	0.7086532008456002	0.7086532008456002	0.7086532008456002	0.7086532008456002	0.7086532008456002
0.6808324675211956	0.6829731589929975	0.682874609829347	0.6017631055977729	0.7100663009284247	0.7500072077170666	0.7350052486607613	0.9582735996709275	0.6435620549453874	0.7843507137581704	0.8286213357878484	0.853087969588323	0.8188449981238495	0.9179493562934103	0.804274157604163	0.8006974676619202	0.8383255813843669	0.7658784189655631	0.8695040183035334	0.7158287355185247	0.7318201310474246	0.8238826047226065	0.9908585048230716	0.948397858270878	0.7588327697881166	0.8236257464621871	0.9472153040505428	1.0068049571167548	1.0148888528980906	0.9355361753535769	0.8423649550198009	0.9004190957204937	0.994214746774238	0.9044610850972705	1.0286500105120513	0.966555547804661	0.966555547804661	0.966555547804661	0.966555547804661	0.966555547804661	0.966555547804661	0.966555547804661	0.966555547804661	0.966555547804661	0.966555547804661	0.966555547804661	0.966555547804661	0.966555547804661	0.966555547804661	0.966555547804661
0.6019494627880154	0.46154286673358175	0.5975066331231549	0.6731245987471519	0.47442593937998556	0.5909771589905115	0.7900203381724524	0.5520494394353873	0.6341017154458527	0.6162047986255809	0.715565598565704	0.7696041047560672	0.7305118661700243	0.6740962663966114	0.4568850460251187	0.5754975553314332	0.7220170653776471	0.6097235335149083	0.5532519152320793	0.7237502934819692	0.4960900272663071	0.7669488156914431	0.6442828742413315	0.7044928657560351	0.8276192170125086	0.8276921322764765	0.6893414953171312	0.744706166799542	0.7874704552492686	0.8167774362556091	0.613450578894654	0.7143342558830537	0.589520474307422	0.8151364566874776	0.759748773829322	0.8296968449964249	0.7910446738187101	0.7347992636739502	0.6859250282511211	0.7045053612218761	0.6952151947364986	0.6952151947364986	0.6952151947364986	0.6952151947364986	0.6952151947364986	0.6952151947364986	0.6952151947364986	0.6952151947364986	0.6952151947364986	0.6952151947364986
0.7729227684051024	0.7569416292522217	0.5475495916734429	0.7681096706489644	0.7702073679425474	0.585247621035741	0.5775300240856022	0.7180334803582421	0.5375319231909036	0.45091690966687986	0.573281551557253	0.6661780648393423	0.6442965453240985	0.8311654429044755	0.7523941515550298	0.6062366044761579	0.8259417669480652	0.7538180481561731	0.6667788549518867	0.6285360745752038	0.6363606375293174	0.6713205898473255	0.6683716718865923	0.5579864951588327	0.6580212576366616	0.6080038763977471	0.6080038763977471	0.6080038763977471	0.6080038763977471	0.6080038763977471	0.6080038763977471	0.6080038763977471	0.6080038763977471	0.6080038763977471	0.6080038763977471	0.6080038763977471	0.6080038763977471	0.6080038763977471	0.6080038763977471	0.6080038763977471	0.6080038763977471	0.6080038763977471	0.6080038763977471	0.6080038763977471	0.6080038763977471	0.6080038763977471	0.6080038763977471	0.6080038763977471	0.6080038763977471	0.6080038763977471
0.7127299921049989	0.6735211676008953	0.8405144612903102	0.7026594207482058	0.7716359582090294	0.6938473905134606	0.7639284357070331	0.804125081876649	0.7017853107676324	0.6396531126134799	0.7560885626300617	0.6639577989672255	0.5561038884959234	0.7202590069309971	0.7560504971635326	0.6331277403631372	0.6684046708424033	0.6026686772913844	0.7105719450964991	0.6673276703339726	0.7216372649115437	0.6606922462203294	0.8416681647093053	0.8157611498305447	0.7297776771149423	0.8441360456597958	0.6924584687435617	0.7032037781980297	0.767574098118751	0.5870616897803093	0.6621271748730393	0.6245944323266742	0.6245944323266742	0.6245944323266742	0.6245944323266742	0.6245944323266742	0.6245944323266742	0.6245944323266742	0.6245944323266742	0.6245944323266742	0.6245944323266742	0.6245944323266742	0.6245944323266742	0.6245944323266742	0.6245944323266742	0.6245944323266742	0.6245944323266742	0.6245944323266742	0.6245944323266742	0.6245944323266742
0.4725563242142821	0.7116428698062027	0.20150842102949004	0.1955796788429326	0.6708953999255106	0.6275898834542581	0.1339151994326313	0.2688189213712816	0.2614312598775306	0.35025432432326037	0.4996484070916777	0.5979599299936912	0.30164313288199496	0.32819456326554086	0.5635157183117632	0.42772643755772277	0.0657657195313792	0.1398396245276291	0.4233568092101946	0.002895992167924687	0.5488624337910405	0.42474458388657926	0.49131429626448636	0.37516077496940037	0.21923511705855378	0.027365438957837735	0.12330027800819576	0.12330027800819576	0.12330027800819576	0.12330027800819576	0.12330027800819576	0.12330027800819576	0.12330027800819576	0.12330027800819576	0.12330027800819576	0.12330027800819576	0.12330027800819576	0.12330027800819576	0.12330027800819576	0.12330027800819576	0.12330027800819576	0.12330027800819576	0.12330027800819576	0.12330027800819576	0.12330027800819576	0.12330027800819576	0.12330027800819576	0.12330027800819576	0.12330027800819576	0.12330027800819576
0.513509909904243	0.6055075542379239	0.7349924337485763	0.7685206986612986	0.691043330913728	0.7043044122633957	0.7710109188802591	0.8125352716629837	0.882906947415485	0.7810585294846893	0.8504795350958073	0.8868019314955902	0.782468136742454	0.8590204768485794	0.7730796896610868	0.7916329888794521	0.8167752636013454	0.823810254010566	0.8202646478899139	0.7997413982674413	0.8652404586474105	0.7805404776451023	0.7893548907081367	0.7849476841766194	0.7849476841766194	0.7849476841766194	0.7849476841766194	0.7849476841766194	0.7849476841766194	0.7849476841766194	0.7849476841766194	0.7849476841766194	0.7849476841766194	0.7849476841766194	0.7849476841766194	0.7849476841766194	0.7849476841766194	0.7849476841766194	0.7849476841766194	0.7849476841766194	0.7849476841766194	0.7849476841766194	0.7849476841766194	0.7849476841766194	0.7849476841766194	0.7849476841766194	0.7849476841766194	0.7849476841766194	0.7849476841766194	0.7849476841766194
0.4424034082013756	0.5818542409422779	0.3906874895931734	0.5340637555598612	0.5339191298413224	0.6009224705677638	0.45524537344724797	0.4439372143939752	0.49543602599737524	0.5600934151293728	0.6275939984362088	0.8610512755594659	0.5859696174210629	0.360235142731022	0.6564023924856245	0.4497152290003807	0.42228177019375124	0.4170942464801953	0.8479196675974139	0.5214031187221989	0.48324203634684093	0.6585265568605605	0.5495949482067792	0.5915999481992484	0.5206897844315855	0.5220968691905681	0.4686812755731838	0.5189496528788191	0.506184320953961	0.44076134907695397	0.5684145777402554	0.5045879634086048	0.5045879634086048	0.5045879634086048	0.5045879634086048	0.5045879634086048	0.5045879634086048	0.5045879634086048	0.5045879634086048	0.5045879634086048	0.5045879634086048	0.5045879634086048	0.5045879634086048	0.5045879634086048	0.5045879634086048	0.5045879634086048	0.5045879634086048	0.5045879634086048	0.5045879634086048	0.5045879634086048
0.2970483235056227	0.48273838971812427	0.24678114520389977	0.3160443384840212	0.3805394837811753	0.92714650278152	1.0640242116672909	1.2427206810044362	0.8165347261799384	0.4806707801240103	0.7653797342690262	0.5656404260664498	1.0812596606543137	0.8954720459472052	0.6394977183998054	1.7273817916321663	1.0032276782273724	0.41279061475624945	1.0836152149949538	1.0822863705665828	0.7929349823997847	1.2394764183724982	1.1859519956646971	0.8141488922024184	1.8184629141879758	1.0398360717843864	0.8424860554171831	0.6111297810191682	1.1529262715371371	1.5634750826756618	1.1688627670058407	0.6405624742991807	1.7154456220569194	1.1230852168791983	0.5929246958758972	1.2830008790277612	0.5856961550457828	1.181652350940571	0.8836742529931768	0.8836742529931768	0.8836742529931768	0.8836742529931768	0.8836742529931768	0.8836742529931768	0.8836742529931768	0.8836742529931768	0.8836742529931768	0.8836742529931768	0.8836742529931768	0.8836742529931768
0.09697381554148761	0.17488072040985528	0.2969934213802436	0.18773274966962974	0.3003767921953774	0.20636066583063895	0.4539102352984335	0.26228764881063593	0.37721280892224	0.4071546075141228	0.35477381871848035	0.2253273175090976	0.4105150052071488	0.4842815346433511	0.5281586643247049	0.7073767814311098	0.32739619914984014	0.9551820381988992	0.5384071866490165	0.5345894729363315	0.17491212184376573	0.6575147976196397	0.28823209654707344	0.36105440353497775	0.059751315808520084	0.6480186790761957	0.5937202662310959	0.31777358947691714	0.6575990202075936	0.8105036801403281	0.39698580277268825	0.3212967946881231	0.3334939011052886	0.39252176462305516	0.4100160934442522	0.4412623698796892	0.6789570870215834	0.7410780078918546	0.4535079715103235	0.2935769774560756	0.6677797422316266	0.8845544043633166	0.34124567577802206	0.23134271618148414	0.2862941959797531	0.2862941959797531	0.2862941959797531	0.2862941959797531	0.2862941959797531	0.2862941959797531
0.46114593386321523	0.2094087521888807	0.3830893963831127	0.29868676664009275	0.23140601146957884	0.2755568883979516	0.37062238065331504	0.496088831221987	0.28563809589735334	0.3958761423809589	0.4518623882207923	0.36313773423533685	0.35120329249452026	0.33282220199137197	0.5643335951303244	0.47684257074354	0.4226724238537382	0.33752299264522184	0.35387632236272354	0.3235136932539896	0.6091355572418049	0.23124528009025794	0.4820403777267009	0.5194997692366731	0.5270072948348489	0.4850911681386717	0.6497315048005144	0.40362321482748803	0.6330713081863313	0.6763201483849803	0.6692749239943625	0.7305730713980952	0.549839194815981	0.6220824488468326	0.44819889107856603	0.5298593747914071	0.6818985415455772	0.48855179189756476	0.5241329156396473	0.7539814251800141	0.7213072872832146	0.7522810086367908	0.8473168119916551	0.8475735771452383	0.7241336068336593	0.7858535919894488	0.7858535919894488	0.7858535919894488	0.7858535919894488	0.7858535919894488
0.958048601647393	0.8725344742324045	1.0234358326942894	0.991791112254273	0.8897016682889873	1.1046395085226013	1.0890567743430066	0.9120788440188263	1.0748016175478547	1.0055843685976997	1.1372393636972404	0.9532508882326776	0.9183882431349203	1.0124675625178556	1.12816112052766	1.197267027350783	1.029274561750158	1.1272848528339354	0.7058568184492197	0.9946579312540231	0.8914316320014546	0.8564369389680496	0.8768237521913331	1.2815969849765312	0.9489283293780364	1.082403517054562	0.8672360393789035	1.248454483481369	1.1898227109823074	1.0446291764957947	1.037025359893805	1.14171235529024	0.9582774902084962	1.233649214591382	1.1211195310303381	1.288519706359674	1.2801369143923564	0.8994002601336846	0.8334034172089962	0.8664018386713405	0.8664018386713405	0.8664018386713405	0.8664018386713405	0.8664018386713405	0.8664018386713405	0.8664018386713405	0.8664018386713405	0.8664018386713405	0.8664018386713405	0.8664018386713405
0.8224658892590078	0.4963636009883429	0.9675844910004096	1.01908897930748	0.00935867492656637	0.3643484701693418	0.9346013238303496	0.7489576649180856	0.7392893277792841	0.7441234963486848	0.7441234963486848	0.7441234963486848	0.7441234963486848	0.7441234963486848	0.7441234963486848	0.7441234963486848	0.7441234963486848	0.7441234963486848	0.7441234963486848	0.7441234963486848	0.7441234963486848	0.7441234963486848	0.7441234963486848	0.7441234963486848	0.7441234963486848	0.7441234963486848	0.7441234963486848	0.7441234963486848	0.7441234963486848	0.7441234963486848	0.7441234963486848	0.7441234963486848	0.7441234963486848	0.7441234963486848	0.7441234963486848	0.7441234963486848	0.7441234963486848	0.7441234963486848	0.7441234963486848	0.7441234963486848	0.7441234963486848	0.7441234963486848	0.7441234963486848	0.7441234963486848	0.7441234963486848	0.7441234963486848	0.7441234963486848	0.7441234963486848	0.7441234963486848	0.7441234963486848
0.2551383218672549	0.2389767231563176	0.0	0.05036495231180943	0.2946424422097332	0.4519934377665636	0.268632010146502	0.24729885515456326	0.3230824416562931	0.11461684777477078	0.4346171337530643	0.445487935877295	0.3494914921310284	0.25616301296825533	0.342259374575953	0.49766204120049773	0.6382893236587485	0.5036651223311127	0.7967968784734499	0.6517433400648647	0.7242701092691574	0.7242701092691574	0.7242701092691574	0.7242701092691574	0.7242701092691574	0.7242701092691574	0.7242701092691574	0.7242701092691574	0.7242701092691574	0.7242701092691574	0.7242701092691574	0.7242701092691574	0.7242701092691574	0.7242701092691574	0.7242701092691574	0.7242701092691574	0.7242701092691574	0.7242701092691574	0.7242701092691574	0.7242701092691574	0.7242701092691574	0.7242701092691574	0.7242701092691574	0.7242701092691574	0.7242701092691574	0.7242701092691574	0.7242701092691574	0.7242701092691574	0.7242701092691574	0.7242701092691574
0.7714275504664393	0.6700248594519419	0.6189795188680851	0.690479021037513	0.5857145136848055	0.2965806996395177	0.5831427524220539	0.407002296734426	0.4397180527388229	0.463166101607814	0.6114731651104575	0.385245575482688	0.6969696829737942	0.9177422568747393	0.5533511493139154	1.3651521793984054	0.6760228047227559	0.36194193682690223	0.8347004231627878	0.8176637649393509	0.9196636995197978	0.9608319240576236	0.7249072678666812	0.7431184046131243	1.0755288563283336	0.9871822288612143	0.7703197593253135	0.9425757245202055	0.6236890564770124	0.9036599278200103	0.7182760304440307	0.9824776739901762	0.8503768522171035	0.8503768522171035	0.8503768522171035	0.8503768522171035	0.8503768522171035	0.8503768522171035	0.8503768522171035	0.8503768522171035	0.8503768522171035	0.8503768522171035	0.8503768522171035	0.8503768522171035	0.8503768522171035	0.8503768522171035	0.8503768522171035	0.8503768522171035	0.8503768522171035	0.8503768522171035
0.6657129502053387	0.8002881979473815	0.7563321596356597	0.4867067704413022	0.7946717819098935	0.7579800468640989	0.7344232768867319	0.5649747249740747	0.5377067455094271	0.6476606795235788	0.5062114360332585	0.5738018398785071	0.6049151635955173	0.6722100807373185	0.630963300192288	0.545546469837724	0.5381029001204441	0.5802952551846922	0.6207998053061179	0.5017705763401299	0.47620576351818134	0.5262665611907826	0.8619887800842077	0.694127670637495	0.694127670637495	0.694127670637495	0.694127670637495	0.694127670637495	0.694127670637495	0.694127670637495	0.694127670637495	0.694127670637495	0.694127670637495	0.694127670637495	0.694127670637495	0.694127670637495	0.694127670637495	0.694127670637495	0.694127670637495	0.694127670637495	0.694127670637495	0.694127670637495	0.694127670637495	0.694127670637495	0.694127670637495	0.694127670637495	0.694127670637495	0.694127670637495	0.694127670637495	0.694127670637495
0.9877328255964161	0.7777879235038326	0.4499013654607451	0.7037074411726775	0.7829324598596702	0.4644595221465064	0.6111736030981204	0.5307438762918019	0.34117462375122354	1.0304047054435068	0.6765141470101255	0.8534594262268161	0.8534594262268161	0.8534594262268161	0.8534594262268161	0.8534594262268161	0.8534594262268161	0.8534594262268161	0.8534594262268161	0.8534594262268161	0.8534594262268161	0.8534594262268161	0.8534594262268161	0.8534594262268161	0.8534594262268161	0.8534594262268161	0.8534594262268161	0.8534594262268161	0.8534594262268161	0.8534594262268161	0.8534594262268161	0.8534594262268161	0.8534594262268161	0.8534594262268161	0.8534594262268161	0.8534594262268161	0.8534594262268161	0.8534594262268161	0.8534594262268161	0.8534594262268161	0.8534594262268161	0.8534594262268161	0.8534594262268161	0.8534594262268161	0.8534594262268161	0.8534594262268161	0.8534594262268161	0.8534594262268161	0.8534594262268161	0.8534594262268161
0.7495793597864029	0.816740011753892	0.8023495889361452	0.6930642036162957	0.746029964977887	0.8940060155344839	0.6833742113980559	0.9264027977062381	0.6088795829806355	0.6133810597347517	0.5867718825101585	0.5393320952470506	0.6935597216485813	0.8191629856595146	0.6055556396216981	0.7108717932869091	0.7097892985266486	0.7433346062324078	0.6519248227970988	0.7288393911755844	0.7092531297749217	1.0570757295080884	0.6967133549256707	0.8226502344064033	0.8440210936446098	0.6977072988911251	0.8147056047407685	0.7559019308944539	0.7853037678176112	0.7853037678176112	0.7853037678176112	0.7853037678176112	0.7853037678176112	0.7853037678176112	0.7853037678176112	0.7853037678176112	0.7853037678176112	0.7853037678176112	0.7853037678176112	0.7853037678176112	0.7853037678176112	0.7853037678176112	0.7853037678176112	0.7853037678176112	0.7853037678176112	0.7853037678176112	0.7853037678176112	0.7853037678176112	0.7853037678176112	0.7853037678176112
0.35207060996595746	0.28358762372268487	0.47559242814024805	0.47783842293097234	0.184849257537568	0.9967322883704147	0.6109180097477417	0.9813218951028206	0.8014325255229748	0.8347470511585269	0.5675753781366976	0.9817626458803687	0.7074984558115006	0.7934065516206911	0.960540900178966	0.7258951569046939	0.4939028774274654	0.6366503317619917	0.6751183270876044	0.716855732823441	1.1211487531072504	1.1264061527308349	1.0137682804614454	0.5538845085379951	0.6367786216740815	0.7128495934696493	0.8086173610264833	0.9566793704027924	0.8730709769094579	0.7001097830213306	0.6918809807958705	0.6882869057539246	0.6900839432748975	0.6900839432748975	0.6900839432748975	0.6900839432748975	0.6900839432748975	0.6900839432748975	0.6900839432748975	0.6900839432748975	0.6900839432748975	0.6900839432748975	0.6900839432748975	0.6900839432748975	0.6900839432748975	0.6900839432748975	0.6900839432748975	0.6900839432748975	0.6900839432748975	0.6900839432748975
0.19706926747479972	0.3172079474317613	0.5948455366278448	0.40597810710922655	0.3399871290489489	0.5634166609674757	0.288004299216767	0.3179395227801922	0.5333065186394453	0.3192067887732813	0.19370750106377654	0.12407340368469602	0.314189643266905	0.4430365554654686	0.17589991830843738	0.40177909621816454	0.06806876133631566	0.2940954827324922	0.17581713497534146	0.192638384062089	0.4706248465816276	0.4157859082722118	0.20502996918329633	0.4474401507506625	0.4534830724620296	0.6218278919026535	0.5616332202695973	0.5310689648764801	0.8111842486722359	0.7187897172953965	0.5253422345917175	0.7914147738500967	1.3099879924547069	1.0081116377066468	0.8646794188646891	0.9400974999168032	0.9023884593907462	0.9023884593907462	0.9023884593907462	0.9023884593907462	0.9023884593907462	0.9023884593907462	0.9023884593907462	0.9023884593907462	0.9023884593907462	0.9023884593907462	0.9023884593907462	0.9023884593907462	0.9023884593907462	0.9023884593907462
0.6533770758579938	0.6458130864624426	0.4801303283085728	0.7674086225873702	0.5453533791392117	0.7141334710673282	0.6303631467466353	0.6353696601722244	0.7481021116644447	0.5631656506929387	0.5900370722179014	0.5393393911391409	0.7998978665130335	0.556580627382	0.753310560730865	0.5596162935714133	0.5512339879577739	0.8802732365095229	0.8141405353188171	0.5211351959474777	0.5731685858769715	0.510851896662665	0.4639390181084542	0.4381027713572542	0.735136297020563	0.5380627697506798	0.4022229705707948	0.5302491538113658	0.5425694900561876	0.5731902334644394	0.4326733822307571	0.5029318078475983	0.5029318078475983	0.5029318078475983	0.5029318078475983	0.5029318078475983	0.5029318078475983	0.5029318078475983	0.5029318078475983	0.5029318078475983	0.5029318078475983	0.5029318078475983	0.5029318078475983	0.5029318078475983	0.5029318078475983	0.5029318078475983	0.5029318078475983	0.5029318078475983	0.5029318078475983	0.5029318078475983
0.9352197695214574	0.5742221177844339	0.43012515737583734	0.5416979036853546	0.2547008009740896	0.5668100099835275	0.528847335642453	0.43393661058554533	0.33596510670439644	0.3554611858174286	0.5725990722312303	0.5813686809822999	0.42553946645987295	0.32403210304125035	0.5000695950630465	0.3903499814081552	0.5651459899635718	0.4820620966574908	0.5019840268833192	0.5137519080727596	0.3156081277421632	0.6426274161934927	0.5015073927400207	0.6580128899308864	0.5389971016626238	0.6555519687344867	0.5403929587837999	0.641969571009335	0.5504842565943304	0.4423996243294965	0.6533138330801853	0.8019955568430545	0.5446869755055319	0.33728429398878235	0.3259492309717901	0.4453512604784938	0.2448547809928221	0.34510302073565796	0.34510302073565796	0.34510302073565796	0.34510302073565796	0.34510302073565796	0.34510302073565796	0.34510302073565796	0.34510302073565796	0.34510302073565796	0.34510302073565796	0.34510302073565796	0.34510302073565796	0.34510302073565796
0.33976786124527786	0.20166494955102818	0.20897170676226956	0.08598048205595676	0.016269284097111755	0.08036710350791203	0.0561019271739528	0.018578895929837726	1.1681099486178885	1.220175568192456	1.2352460042788838	1.3255606417074801	1.18187131670742	1.611799146733332	1.6862907114192258	1.1205698570528142	2.08699523541443	1.636815278345813	1.6301982950826388	0.9454840274997989	1.4064901592084051	1.7478344230948883	1.5435970457437984	1.3961966402539034	1.773222617351666	1.3458089743475206	1.0922233981234561	1.5537827110372995	1.549625071454675	1.850088676522193	1.2632402125334394	1.8044257861497413	1.5338329993415905	1.5338329993415905	1.5338329993415905	1.5338329993415905	1.5338329993415905	1.5338329993415905	1.5338329993415905	1.5338329993415905	1.5338329993415905	1.5338329993415905	1.5338329993415905	1.5338329993415905	1.5338329993415905	1.5338329993415905	1.5338329993415905	1.5338329993415905	1.5338329993415905	1.5338329993415905
0.098012732065389	0.4323251174198119	0.043369212086178936	0.11809311995247238	0.38871549825424806	0.25749665336232125	0.011145669710158464	0.06500987461319209	0.02546262475153515	0.3239460296857979	0.422645663904255	0.5176240368814203	0.3166799283333013	0.13121884458153385	0.26919074184471853	0.09549376811505145	0.3873560180124959	0.2141274415865353	0.1345499956154572	0.2247103214355426	0.32496232626745286	0.15443663786900394	0.06764060642539886	0.14260492064682712	0.00024040604474189126	0.1042591111588599	0.22378386756838942	0.20680373182468406	0.19622085425189148	0.11564518691376026	0.09723341698921256	0.1064393019514864	0.1064393019514864	0.1064393019514864	0.1064393019514864	0.1064393019514864	0.1064393019514864	0.1064393019514864	0.1064393019514864	0.1064393019514864	0.1064393019514864	0.1064393019514864	0.1064393019514864	0.1064393019514864	0.1064393019514864	0.1064393019514864	0.1064393019514864	0.1064393019514864	0.1064393019514864	0.1064393019514864
0.13902364616427956	0.3767198477924038	0.13221065515628874	0.10461753576647434	0.44890437189825666	0.21232073074196617	0.3641108649262705	0.25234607211207966	0.31155182121268593	0.20125487207641382	0.5209869604092264	0.2817908420762059	0.28944347946817356	0.4370241913618009	0.30071788055735327	0.44572799255741663	0.309515056359978	0.5671909367821822	0.47754751882220764	0.32286495454998154	0.2989602141420693	0.5333851948970394	0.3473760237824487	0.30998784578601996	0.4019371509238676	0.6288128388981753	0.48526646229269815	0.5128790819555211	0.5002423040904187	0.6563671603604271	0.6532551396384155	0.5345533338331977	0.552312570899661	0.828349631054968	1.1591346459135252	0.6696493825539852	1.2701698275831739	0.7485268198376177	0.7799474005082588	0.8658459142160864	0.8228966573621728	0.8228966573621728	0.8228966573621728	0.8228966573621728	0.8228966573621728	0.8228966573621728	0.8228966573621728	0.8228966573621728	0.8228966573621728	0.8228966573621728
0.5482843582075313	0.6946480448150067	0.7354011245481562	0.6608017396726154	0.6277190791379558	0.5769537702767717	0.5442609730409582	0.5862987199830277	0.5277639441546196	0.5517999006265865	0.5464329080454177	0.6580557792677137	0.6130599017015762	0.5362337076844645	0.581044683173595	0.6088186983596984	0.4674019821164692	0.5139540083291387	0.4953436192120066	0.3679554124928434	0.5583458873134296	0.46576662721949064	0.5425759152339656	0.46318807230856707	0.5012205075239474	0.4914579620574584	0.4844204026371993	0.5165900178589885	0.5142175753203128	0.38938634198724736	0.364637329965265	0.6005135308024965	0.5827568656805385	0.617133027189782	0.5339244921641021	0.5755287596769421	0.5755287596769421	0.5755287596769421	0.5755287596769421	0.5755287596769421	0.5755287596769421	0.5755287596769421	0.5755287596769421	0.5755287596769421	0.5755287596769421	0.5755287596769421	0.5755287596769421	0.5755287596769421	0.5755287596769421	0.5755287596769421
0.7058503189315507	0.5870986154666565	0.6280050749250939	0.43898746743764205	0.23220405202046115	0.46263084668580406	0.5657705812635457	0.43474036128174487	0.57808682654237	0.4358170295617596	0.5062385211761831	0.304535909615165	0.654938725172832	0.29121112701918694	0.5940009184925735	0.3165813148532279	0.5477386824460485	0.4850733662609253	0.43081603744861574	0.43309513356853147	0.16588221341669898	0.36846438706109086	0.30950713230446636	0.24203311086638124	0.2572421706918149	0.8371085967133535	0.19416195996713786	0.5430685468244131	0.18318260747712847	0.295492908223883	0.23933775785050576	0.23933775785050576	0.23933775785050576	0.23933775785050576	0.23933775785050576	0.23933775785050576	0.23933775785050576	0.23933775785050576	0.23933775785050576	0.23933775785050576	0.23933775785050576	0.23933775785050576	0.23933775785050576	0.23933775785050576	0.23933775785050576	0.23933775785050576	0.23933775785050576	0.23933775785050576	0.23933775785050576	0.23933775785050576
1.25810740324649	0.7870884756692637	0.4920828657344331	1.2312516738809172	0.908004485986751	0.3973669671550302	0.8835834231921135	0.5050679843923259	0.6934123145932751	0.5428062775480844	0.20812415159545222	0.6421732583312324	0.14786943783202838	0.33608664216741013	0.4369560075995545	0.2980518560554068	0.23161163100230894	0.35541494394745277	0.4726427094651233	0.15297746821398148	0.09452162823880847	0.13133618222559856	0.46980034567022966	0.49477061128907046	0.10631706073839632	0.6238705651637613	0.9662617713510878	0.46811332456319804	0.48023857957632027	1.1464599072250727	0.16377672832820733	0.7430520561490281	0.363414604017774	0.3521057873537505	0.02673404519492986	0.18941991627434016	0.18941991627434016	0.18941991627434016	0.18941991627434016	0.18941991627434016	0.18941991627434016	0.18941991627434016	0.18941991627434016	0.18941991627434016	0.18941991627434016	0.18941991627434016	0.18941991627434016	0.18941991627434016	0.18941991627434016	0.18941991627434016
0.6565297171583158	0.405744457075128	0.592919072687546	0.4826648327982184	0.5340455029480821	0.5289451931263911	0.480849246953025	0.6664276451984501	0.3502566364146915	0.4688455129309216	0.6454916864110839	0.4141894387872357	0.422336961517654	0.5725389653304546	0.28056226947625856	0.2756436971978189	0.4720639219422975	0.48226092906102985	0.6406850783331859	0.3949191191525631	0.44899224345372485	0.34506566365173896	0.4741144454505846	0.22723891640970623	0.5854956645317332	0.41995657254680047	0.44339487053031096	0.47313078083197196	0.5046024764489799	0.5084632731643293	0.3829011112525757	0.2982649372618108	0.5147043943984135	0.428231129149524	0.5172979419650952	0.4727645355573096	0.4727645355573096	0.4727645355573096	0.4727645355573096	0.4727645355573096	0.4727645355573096	0.4727645355573096	0.4727645355573096	0.4727645355573096	0.4727645355573096	0.4727645355573096	0.4727645355573096	0.4727645355573096	0.4727645355573096	0.4727645355573096
0.635493852645069	0.6221377212584422	0.538210458908915	0.6754011606721377	0.49415258632060705	0.40189575075572836	0.7950153406739089	0.7135206350356385	0.5809989327073577	0.4443456792926801	0.8038744687520331	0.7118979287977292	0.8753444524346194	0.8605091976441873	0.958832128653301	0.6799995976133836	0.9289919065277003	0.5798857033618562	0.6203466618604594	0.740045240445848	0.9294779209184298	0.864822263625198	0.7229900901473799	0.9298037039025719	0.7728534716116889	0.6828852221809263	0.8065199745000219	0.8542636398603952	0.6450058683556588	0.8320926541104393	0.6940478401445987	0.7630702471275191	0.7630702471275191	0.7630702471275191	0.7630702471275191	0.7630702471275191	0.7630702471275191	0.7630702471275191	0.7630702471275191	0.7630702471275191	0.7630702471275191	0.7630702471275191	0.7630702471275191	0.7630702471275191	0.7630702471275191	0.7630702471275191	0.7630702471275191	0.7630702471275191	0.7630702471275191	0.7630702471275191
0.48159370150686587	0.415705862225035	0.5228276651168531	0.4346053152919018	0.5831673302025271	0.5166233160357253	0.5958954028920691	0.5265611258917455	0.5340987053896259	0.5535521835812082	0.4785433426182583	0.44923473640150163	0.5478681199962939	0.6452389816790496	0.5803320360753464	0.7270054427949694	0.5806692864583128	0.5308798690250619	0.6034911043169299	0.5631180441840277	0.5397263268339365	0.43894910413955557	0.7167408840900267	0.5935706189021833	0.6049201951079056	0.6029006142342561	0.6929632480275081	0.6079461348559034	0.5505742480601685	0.48867132072053626	0.7469645558922625	0.5397088066794911	0.6433366812858767	0.6433366812858767	0.6433366812858767	0.6433366812858767	0.6433366812858767	0.6433366812858767	0.6433366812858767	0.6433366812858767	0.6433366812858767	0.6433366812858767	0.6433366812858767	0.6433366812858767	0.6433366812858767	0.6433366812858767	0.6433366812858767	0.6433366812858767	0.6433366812858767	0.6433366812858767
0.3911458462135284	0.4502941661035674	0.3238275795882237	0.3550542597536477	0.5197416454141589	0.4648548974804827	0.5009246658234502	0.7255118130398122	0.7171285612890719	0.706636062464612	0.7642199531049547	0.7406622999235507	0.7448765698713501	0.726231227827058	0.7416459570144468	0.8342847642378908	0.6112407716708325	0.7759028044361767	1.0391002098881226	0.8769231764218012	0.9285861280919386	0.9640060499902261	0.8467534837175209	0.8596405861893088	0.8968028605396628	0.9966253645188246	1.0563531566681932	1.026489260593509	1.026489260593509	1.026489260593509	1.026489260593509	1.026489260593509	1.026489260593509	1.026489260593509	1.026489260593509	1.026489260593509	1.026489260593509	1.026489260593509	1.026489260593509	1.026489260593509	1.026489260593509	1.026489260593509	1.026489260593509	1.026489260593509	1.026489260593509	1.026489260593509	1.026489260593509	1.026489260593509	1.026489260593509	1.026489260593509
0.5475747635136998	0.6720604902854049	0.5779443663459103	0.6826435542106573	0.7712981845247284	0.7173561342267692	0.7671691949628667	0.7010926518247088	0.6762749205101243	0.7416662534923942	0.7139331291293052	0.9305006574864679	0.6636273100195926	0.7022311858906555	0.7145184941759944	0.7192092920729755	0.9491936335205274	0.7830228801935091	0.8701490514501302	0.8674951394246215	0.9204513345858029	0.9556493322382495	0.8376855349722726	0.7283882789143578	0.7827115055273012	1.0137663976449827	0.895121075370939	0.9728926585235136	0.9590979797602852	0.948016750296959	0.8812248266123012	0.9607395196648754	0.807661191151929	1.041568988946692	0.7909631895738003	0.9313099604668517	0.8494931978552697	0.903486476931269	0.8890843527786523	0.8835929956748857	0.8730808184930883	0.8577182805997166	0.8539028376626955	0.8451925610205794	0.824773929035067	0.9937622149367666	0.9951327240644663	0.9944474695006165	0.9944474695006165	0.9944474695006165
0.004179050485332821	0.0031342878639996157	0.029325760111179655	0.06386131174397486	0.2922333757750541	0.0747015230104936	0.25583423298620317	0.3712095602016577	0.2966327450887494	0.24575127034211755	0.0644938524688227	0.3144857532085625	0.0031342878639996157	0.28139316450853535	0.0031342878639996157	0.11411024576575887	0.12495045703227761	0.11724453362975848	0.17104974733162395	0.28452745237253496	0.7082771448263625	0.9867465703796644	0.44636419129566335	0.06386131174397486	0.29913449222790117	0.4091157879964851	0.33818109357483894	0.011472751991366591	0.5486395636617282	1.0436860719455292	0.39295410480790355	0.29286591649990196	0.34965384556620555	0.32125988103305375	0.32125988103305375	0.32125988103305375	0.32125988103305375	0.32125988103305375	0.32125988103305375	0.32125988103305375	0.32125988103305375	0.32125988103305375	0.32125988103305375	0.32125988103305375	0.32125988103305375	0.32125988103305375	0.32125988103305375	0.32125988103305375	0.32125988103305375	0.32125988103305375
0.0	0.0	0.8181238489363525	0.0	0.053870105977522335	0.13722334718694995	0.001161948940230935	0.0	1.026577303287207	1.6369509121027237	0.0	0.5226641681140839	0.0	0.0	0.40651575174855664	1.4976952633042304	0.2096154032910854	0.5226641681140839	0.07954063408283922	0.053870105977522335	0.0	0.11731036530575818	0.46730535289043507	0.8269085072709585	0.5039131351731231	0.8380368308175443	0.045583509986508654	0.535341209502565	0.21077735223131638	0.4699560110767925	0.9571743458484193	0.3142107137632294	0.6356925298058244	0.6356925298058244	0.6356925298058244	0.6356925298058244	0.6356925298058244	0.6356925298058244	0.6356925298058244	0.6356925298058244	0.6356925298058244	0.6356925298058244	0.6356925298058244	0.6356925298058244	0.6356925298058244	0.6356925298058244	0.6356925298058244	0.6356925298058244	0.6356925298058244	0.6356925298058244
0.4447478870276334	0.4711415281825395	0.4796806325534606	0.39249411211175206	0.4610516218410126	0.5570421509072692	0.45550057123786075	0.44297774635428266	0.5225305206361847	0.574878451474135	0.459567885627967	0.5509512937005232	0.562008999244278	0.5185024565454353	0.48368249198433994	0.41499630869534326	0.44126985358731247	0.5535689997069819	0.593607804579362	0.4421430383538653	0.6005458608867794	0.5213444496203223	0.5213444496203223	0.5213444496203223	0.5213444496203223	0.5213444496203223	0.5213444496203223	0.5213444496203223	0.5213444496203223	0.5213444496203223	0.5213444496203223	0.5213444496203223	0.5213444496203223	0.5213444496203223	0.5213444496203223	0.5213444496203223	0.5213444496203223	0.5213444496203223	0.5213444496203223	0.5213444496203223	0.5213444496203223	0.5213444496203223	0.5213444496203223	0.5213444496203223	0.5213444496203223	0.5213444496203223	0.5213444496203223	0.5213444496203223	0.5213444496203223	0.5213444496203223
0.512113948894461	0.42358592927836297	0.49075343079175976	0.4413214975964661	0.4867478279600447	0.5239536937223008	0.5151963772189533	0.4414479923714918	0.4911453518866207	0.4279691124208154	0.4260547421918007	0.5231413560629504	0.5720237998713513	0.4462882456755072	0.5906618293186352	0.498742073071905	0.567990630080506	0.6260828388393305	0.4715933029467575	0.5935402398172277	0.5118275305878551	0.5775280422966376	0.5446777864422464	0.5446777864422464	0.5446777864422464	0.5446777864422464	0.5446777864422464	0.5446777864422464	0.5446777864422464	0.5446777864422464	0.5446777864422464	0.5446777864422464	0.5446777864422464	0.5446777864422464	0.5446777864422464	0.5446777864422464	0.5446777864422464	0.5446777864422464	0.5446777864422464	0.5446777864422464	0.5446777864422464	0.5446777864422464	0.5446777864422464	0.5446777864422464	0.5446777864422464	0.5446777864422464	0.5446777864422464	0.5446777864422464	0.5446777864422464	0.5446777864422464
0.6324487878523971	0.6171981449676122	0.6748818830490964	0.5548635403051673	0.7879936704199867	0.5782448655714553	0.518777409861286	0.6151099814651706	0.620400455089014	0.5990540458042831	0.5196395531150669	0.529577011523696	0.6810149562068906	0.5662421111945517	0.5890125582777085	0.5827413759890415	0.5940301876440872	0.46563198607612516	0.5190886426917252	0.6111678744737995	0.6970048258623346	0.601395032293151	0.6491999290777427	0.6491999290777427	0.6491999290777427	0.6491999290777427	0.6491999290777427	0.6491999290777427	0.6491999290777427	0.6491999290777427	0.6491999290777427	0.6491999290777427	0.6491999290777427	0.6491999290777427	0.6491999290777427	0.6491999290777427	0.6491999290777427	0.6491999290777427	0.6491999290777427	0.6491999290777427	0.6491999290777427	0.6491999290777427	0.6491999290777427	0.6491999290777427	0.6491999290777427	0.6491999290777427	0.6491999290777427	0.6491999290777427	0.6491999290777427	0.6491999290777427
0.5644289493425467	0.5492549698579678	0.6185765203580031	0.6258334024504126	0.572108550931479	0.5433754119891302	0.7743476897335355	0.642971696535242	0.5712056222503324	0.6671694488659651	0.5908185809633437	0.67937612516449	0.5645114076477464	0.7102787003609357	0.5475446385722249	0.5659529195888753	0.720977333831059	0.5575817646478577	0.578757767326351	0.5681697659871043	0.5681697659871043	0.5681697659871043	0.5681697659871043	0.5681697659871043	0.5681697659871043	0.5681697659871043	0.5681697659871043	0.5681697659871043	0.5681697659871043	0.5681697659871043	0.5681697659871043	0.5681697659871043	0.5681697659871043	0.5681697659871043	0.5681697659871043	0.5681697659871043	0.5681697659871043	0.5681697659871043	0.5681697659871043	0.5681697659871043	0.5681697659871043	0.5681697659871043	0.5681697659871043	0.5681697659871043	0.5681697659871043	0.5681697659871043	0.5681697659871043	0.5681697659871043	0.5681697659871043	0.5681697659871043
[truncated: 6 more columns]
