# Supplementary material for: Neuronal tuning aligns dynamically with object and texture manifolds across the visual hierarchy
Source: Nat Neurosci. 2026 Mar 10;29(4):864–75. doi: 10.1038/s41593-026-02207-1 (PMC13061647; doi:10.1038/s41593-026-02207-1)
Supplement: Supplementary file 6 — Average PSTH for each session and thread before or after optimization Fig. 5a. Response rate for each 10 ms time window in csv format to reproduce Fig. 5c. [file 41593_2026_2207_MOESM6_ESM.zip › Figure5C_src_normresp_wdw_180-190_DeePSim_sem.csv]

0	1	2	3	4	5	6	7	8	9	10	11	12	13	14	15	16	17	18	19	20	21	22	23	24	25	26	27	28	29	30	31	32	33	34	35	36	37	38	39	40	41	42	43	44	45	46	47	48	49
0.06580303234059483	0.061020165892869516	0.06216011832790311	0.05872520322286097	0.06181883451704861	0.05588673072495895	0.07359512351476649	0.05337796145444642	0.05298962648880313	0.057209239347099886	0.05465962657228974	0.0627208727171691	0.06444931604102327	0.052286226032434616	0.05854781837579947	0.0657698099077255	0.06927466913369504	0.05620575673470684	0.071260827026711	0.059785464682068835	0.05253174666533906	0.05969561589377089	0.07402513933787948	0.06659297881282726	0.0636344055468459	0.05515925629057396	0.07416996652707022	0.054550903468937664	0.06306652715856495	0.06150754654472119	0.04744146721745361	0.06913237449592916	0.061036813111439575	0.06154444908760303	0.05891915213150723	0.07977750508081809	0.06452263511683717	0.06921424469091912	0.052861816806862756	0.06242550004151612	0.051753132645684735	0.05142742885358589	0.06066415134574563	0.06598371310068309	0.046414065014970196	0.062040417729087874	0.06358830868602569	0.06281436320755679	0.06281436320755679	0.06281436320755679
0.0910409049676176	0.09786542879817746	0.07693656088424497	0.07679351777237313	0.09059283988833879	0.09288138953901978	0.09855587127827387	0.07940427890451245	0.06576652337498032	0.1050349422850028	0.10020365284665568	0.08478592963532532	0.09664335099568068	0.06913782475530375	0.09602442031524766	0.09126628660270714	0.09632851215446273	0.0947829999004171	0.08559512599530493	0.07466731251435084	0.09180113994392126	0.11476567091752377	0.10297664722900067	0.08581857769568768	0.07894714056107953	0.08450348878669614	0.09763811170464767	0.08722542319428522	0.08636867753834233	0.11525926816166727	0.1271451518185116	0.11156556286230775	0.08831011549281083	0.10594076409494427	0.08251857411069469	0.09422966910281948	0.09422966910281948	0.09422966910281948	0.09422966910281948	0.09422966910281948	0.09422966910281948	0.09422966910281948	0.09422966910281948	0.09422966910281948	0.09422966910281948	0.09422966910281948	0.09422966910281948	0.09422966910281948	0.09422966910281948	0.09422966910281948
0.04936297334433675	0.08737232340151861	0.06737113202834019	0.07634599415854318	0.09706902794174808	0.08916224796156526	0.0920309167443423	0.08446591642030027	0.06666325877034514	0.07053581948391839	0.09751549547275183	0.08411484676670256	0.0768889097244625	0.08087260790308005	0.10225784688182098	0.08832439995262617	0.11669200928471485	0.10741429455329743	0.10911879300757708	0.11311205486133306	0.11397275025858665	0.10521957843893817	0.113410468105024	0.10878981550851877	0.1046448135649326	0.11105936642303423	0.11232321826690435	0.12580452199240633	0.15669094593931435	0.1341483831866158	0.11038364915483598	0.11599428436115612	0.1290322603121421	0.12251327233664912	0.12251327233664912	0.12251327233664912	0.12251327233664912	0.12251327233664912	0.12251327233664912	0.12251327233664912	0.12251327233664912	0.12251327233664912	0.12251327233664912	0.12251327233664912	0.12251327233664912	0.12251327233664912	0.12251327233664912	0.12251327233664912	0.12251327233664912	0.12251327233664912
0.0906477122885625	0.06182298124800392	0.06765847718985094	0.0652094010525814	0.06312676234848137	0.06705161715840209	0.06249568406448053	0.06416753985215112	0.052947751970748684	0.06354476346551606	0.058598660350635955	0.08392747430844806	0.07573010716432103	0.05838583146611294	0.06434007391085284	0.05338264415998428	0.045871787501371844	0.05863991070422531	0.0741620012357626	0.06617186467142387	0.06883748295887587	0.04999131143430188	0.06471014093262058	0.06186013802374576	0.055032491393307924	0.07792896441671819	0.06385306392595726	0.06074602476343664	0.08237599926211228	0.06840020391463214	0.06682717627662325	0.05940148306438413	0.07548082577360712	0.06280855057780209	0.06680807234200818	0.06281235818351702	0.05673847013439994	0.05824957959033851	0.05749402486236922	0.05749402486236922	0.05749402486236922	0.05749402486236922	0.05749402486236922	0.05749402486236922	0.05749402486236922	0.05749402486236922	0.05749402486236922	0.05749402486236922	0.05749402486236922	0.05749402486236922
0.08241796389943623	0.0620357497485739	0.07241927658500134	0.0541285148519548	0.05175331233250713	0.061207588927049285	0.07064175825080804	0.07162323759964519	0.06001931361573448	0.05471514782558141	0.08063721255371044	0.07351085538743178	0.0690758574024775	0.07705741430578832	0.08077135542902851	0.08674226524054643	0.0761745290707167	0.06795513290987999	0.07760156464558428	0.06943159139654978	0.09935790778911863	0.0986387879620509	0.09288303581200723	0.0802001662814627	0.08246384769313675	0.07025861125843048	0.08385442226670599	0.07854692714850206	0.09409420908431008	0.07974153033477807	0.08691786970954408	0.08691786970954408	0.08691786970954408	0.08691786970954408	0.08691786970954408	0.08691786970954408	0.08691786970954408	0.08691786970954408	0.08691786970954408	0.08691786970954408	0.08691786970954408	0.08691786970954408	0.08691786970954408	0.08691786970954408	0.08691786970954408	0.08691786970954408	0.08691786970954408	0.08691786970954408	0.08691786970954408	0.08691786970954408
0.12519903492748966	0.1083139297962373	0.1507423233389784	0.1263700470375327	0.11002822371167702	0.12399107816732093	0.14115857681190186	0.12128417709660727	0.13615229630922285	0.14885015819308933	0.1542908641323346	0.07959397620057501	0.1284542953076928	0.13860368277722873	0.1173757701535827	0.13968062349967747	0.12315888929517235	0.13626350809071416	0.10883502956175707	0.16350818365768516	0.16227394604510745	0.12914132063237185	0.10845689881859628	0.11934918004468988	0.12764690682077554	0.11152670794474294	0.1418443773536692	0.1102391011227014	0.11248079432959895	0.13576552253210558	0.13189707107051643	0.11835723251121867	0.1693828640367823	0.1567823968624905	0.11345894895313992	0.1181930679187756	0.12108938670890601	0.13180243900667651	0.13093657523548688	0.12613089401414262	0.12853373462481477	0.12853373462481477	0.12853373462481477	0.12853373462481477	0.12853373462481477	0.12853373462481477	0.12853373462481477	0.12853373462481477	0.12853373462481477	0.12853373462481477
0.13993532706212058	0.09690519527130066	0.13120421409733665	0.150498455769044	0.14649070808888534	0.1466826938949833	0.11036482748791242	0.12569694966705916	0.11923214714168436	0.1451157520621375	0.10969706243869176	0.14857956189362015	0.09768257845183502	0.11619379923625785	0.15202394880596268	0.1224235295299222	0.12011525452189792	0.13959682203628712	0.14764020233596206	0.13748258195366006	0.11118309330153131	0.10358032886381109	0.12074792755156942	0.09835702359017832	0.08721560903763566	0.11803153266007438	0.10262357084885501	0.10262357084885501	0.10262357084885501	0.10262357084885501	0.10262357084885501	0.10262357084885501	0.10262357084885501	0.10262357084885501	0.10262357084885501	0.10262357084885501	0.10262357084885501	0.10262357084885501	0.10262357084885501	0.10262357084885501	0.10262357084885501	0.10262357084885501	0.10262357084885501	0.10262357084885501	0.10262357084885501	0.10262357084885501	0.10262357084885501	0.10262357084885501	0.10262357084885501	0.10262357084885501
0.06196914357859041	0.040911771186875084	0.05273688682194603	0.04359976718404675	0.04591456900443319	0.04519410874554877	0.04984669467100489	0.046466883092361994	0.04682686682634989	0.042143768597048076	0.04971850596641998	0.0482120809590538	0.04920856837640019	0.043797233608537274	0.051689050280808495	0.04583503580156553	0.04738531617946645	0.04423471071069687	0.046295566932785755	0.054098716864339175	0.05871052024262559	0.048621010558309675	0.061453679352039374	0.051428602830765065	0.04130717972293291	0.05136366229783297	0.048093104503270534	0.049728383400551746	0.049728383400551746	0.049728383400551746	0.049728383400551746	0.049728383400551746	0.049728383400551746	0.049728383400551746	0.049728383400551746	0.049728383400551746	0.049728383400551746	0.049728383400551746	0.049728383400551746	0.049728383400551746	0.049728383400551746	0.049728383400551746	0.049728383400551746	0.049728383400551746	0.049728383400551746	0.049728383400551746	0.049728383400551746	0.049728383400551746	0.049728383400551746	0.049728383400551746
0.06256251887073293	0.060841547874252104	0.05602305833930325	0.07670979423299412	0.07269001506997796	0.0700850972928899	0.05827699077283327	0.06727202451413794	0.0655264383637341	0.06845553077345817	0.05685437870966969	0.06154852828632551	0.06853059963367597	0.07076139529315044	0.05858215971886767	0.05853103279431423	0.06280521839251998	0.07799494918025089	0.06154189393440687	0.07689036195657678	0.0652860337965095	0.0853030801628656	0.06110092598774801	0.05562779942557171	0.07622716878323596	0.08089396906824446	0.062717988087116	0.06371223699794776	0.061828792103765365	0.07525610625913493	0.0906402584641592	0.0633577190790915	0.07691727907106259	0.07039931559832742	0.073658297334695	0.073658297334695	0.073658297334695	0.073658297334695	0.073658297334695	0.073658297334695	0.073658297334695	0.073658297334695	0.073658297334695	0.073658297334695	0.073658297334695	0.073658297334695	0.073658297334695	0.073658297334695	0.073658297334695	0.073658297334695
0.10218152204388935	0.09687234092242038	0.09720883176875883	0.10059907277839886	0.09305520040710394	0.07682934186511803	0.09710870075227708	0.11550576127071405	0.07770725265479046	0.12455379997577001	0.1129629205190603	0.10731789403922837	0.08512823432027462	0.1297554427847816	0.09564788607847148	0.0953452585150036	0.07831709227185868	0.13169447534555884	0.1054362912886368	0.09207656975603087	0.11731249445600031	0.08460934403198465	0.12155390678790357	0.0784423452822509	0.09798318523107898	0.1079536192815051	0.11959668316112188	0.11790907191214137	0.12016689401899905	0.10839738901102887	0.11573448338977628	0.0901716823671161	0.08023014831062776	0.08520091533887195	0.08520091533887195	0.08520091533887195	0.08520091533887195	0.08520091533887195	0.08520091533887195	0.08520091533887195	0.08520091533887195	0.08520091533887195	0.08520091533887195	0.08520091533887195	0.08520091533887195	0.08520091533887195	0.08520091533887195	0.08520091533887195	0.08520091533887195	0.08520091533887195
0.10561295304082945	0.079252586313859	0.06650829680357216	0.07208411823625502	0.06818044771326717	0.08295536379102157	0.06517612774812429	0.09200509758749777	0.08114409704202283	0.07968207166251087	0.07771384762596469	0.07736765739398939	0.09342265305537345	0.07826362602769413	0.0770738735519571	0.0836069964581729	0.08328613954730556	0.07242083412416124	0.07994264836405647	0.08106630818593769	0.07731333403251786	0.08850536901969104	0.09332600338839869	0.09965859994210427	0.09078900264320652	0.09128978931668362	0.09158455714953469	0.09672781374215474	0.08239082496132132	0.0790752492926437	0.08512050432225611	0.08209787680744991	0.08209787680744991	0.08209787680744991	0.08209787680744991	0.08209787680744991	0.08209787680744991	0.08209787680744991	0.08209787680744991	0.08209787680744991	0.08209787680744991	0.08209787680744991	0.08209787680744991	0.08209787680744991	0.08209787680744991	0.08209787680744991	0.08209787680744991	0.08209787680744991	0.08209787680744991	0.08209787680744991
0.05097465965370324	0.039382710875693394	0.05363743585917199	0.05434119519380846	0.03457503914534683	0.05092842441071865	0.04869067745670295	0.04685822298518287	0.04685132398894554	0.04243773744948831	0.0557251817901648	0.05112752471674122	0.048720061924046335	0.058388704482615954	0.049220904538950255	0.04650755036093041	0.05313689496492587	0.07316500449351115	0.056417805800468	0.05623843854801975	0.06764572113678434	0.05940483771888091	0.05936312046070397	0.05697726927605758	0.05885790456847838	0.07156318490182775	0.06540733853641055	0.05410278039631154	0.07033183208962596	0.056415318506994314	0.06233270825297766	0.05937401337998599	0.05937401337998599	0.05937401337998599	0.05937401337998599	0.05937401337998599	0.05937401337998599	0.05937401337998599	0.05937401337998599	0.05937401337998599	0.05937401337998599	0.05937401337998599	0.05937401337998599	0.05937401337998599	0.05937401337998599	0.05937401337998599	0.05937401337998599	0.05937401337998599	0.05937401337998599	0.05937401337998599
0.07785133095701931	0.08330743855650913	0.06056545678667494	0.08351294173940704	0.0796600750914344	0.09208750926228251	0.08822659068999057	0.07938065129333122	0.07316211333226297	0.08749063661915835	0.0783703043025043	0.07095587770939805	0.07984211366979217	0.0826434392097787	0.08856126487435285	0.08318564920954116	0.08224346182350473	0.08044740467136816	0.08819216382674433	0.07355495107676323	0.07717665271646526	0.08659033592592313	0.0816333091676051	0.08921405167188882	0.07704489668411607	0.07970327749766454	0.0817900662886179	0.07640196331281816	0.11560854286424953	0.09692870324757547	0.09660228181317078	0.09676549253037313	0.09676549253037313	0.09676549253037313	0.09676549253037313	0.09676549253037313	0.09676549253037313	0.09676549253037313	0.09676549253037313	0.09676549253037313	0.09676549253037313	0.09676549253037313	0.09676549253037313	0.09676549253037313	0.09676549253037313	0.09676549253037313	0.09676549253037313	0.09676549253037313	0.09676549253037313	0.09676549253037313
0.11288320622504706	0.08275981860918574	0.06756348695779257	0.09404923161280176	0.0973265939009699	0.06300102564663991	0.06799737330681897	0.08514733716207706	0.0912189744042354	0.09153657856730081	0.08939086305292954	0.08393187578763504	0.09157664078069906	0.0962638049712066	0.08035130547469528	0.08598162705307612	0.07836377652964577	0.09677697591902479	0.1123516478618092	0.09027227452558192	0.06627526884337383	0.09836884691267923	0.0879538752270726	0.09607373134930329	0.08613613099223444	0.06812504876960696	0.08205500251119867	0.09328230178069431	0.11085726714313955	0.11490279847507284	0.08528516156174958	0.10115506357104485	0.09322011256639721	0.09322011256639721	0.09322011256639721	0.09322011256639721	0.09322011256639721	0.09322011256639721	0.09322011256639721	0.09322011256639721	0.09322011256639721	0.09322011256639721	0.09322011256639721	0.09322011256639721	0.09322011256639721	0.09322011256639721	0.09322011256639721	0.09322011256639721	0.09322011256639721	0.09322011256639721
0.05323251680822303	0.060119035218810235	0.05696770486749403	0.061670059645323815	0.0773366895235302	0.0898134347351549	0.09421117948718608	0.0685976125506644	0.06984591691853939	0.07000525912821248	0.07305970800054185	0.05631889888864728	0.08365148370620343	0.06889726306800056	0.07863713971742002	0.06958038256038998	0.06173006159234577	0.0672556647872116	0.10032961436899204	0.06791090894072556	0.09019966036346952	0.08764077806537492	0.0839146210142115	0.0703324396008109	0.06754971385997484	0.07697547114710215	0.0742765800319691	0.07904602903924544	0.08988238171170443	0.07012751654286209	0.08000494912728326	0.08000494912728326	0.08000494912728326	0.08000494912728326	0.08000494912728326	0.08000494912728326	0.08000494912728326	0.08000494912728326	0.08000494912728326	0.08000494912728326	0.08000494912728326	0.08000494912728326	0.08000494912728326	0.08000494912728326	0.08000494912728326	0.08000494912728326	0.08000494912728326	0.08000494912728326	0.08000494912728326	0.08000494912728326
0.0832931493354091	0.05457431388103077	0.059363666439451075	0.06698143395046528	0.07149834975469875	0.05354114858423864	0.06514848474853799	0.05154344979699551	0.07278222633574612	0.04968236633859737	0.05676689854323856	0.0599069355037086	0.07004980357453061	0.07160995562903046	0.05500152805871124	0.043664394989768374	0.07020221232424176	0.05876733351315165	0.059909783166115706	0.06347959333860743	0.0613872153031679	0.06076429176278035	0.055328024021182094	0.058046157891981226	0.058046157891981226	0.058046157891981226	0.058046157891981226	0.058046157891981226	0.058046157891981226	0.058046157891981226	0.058046157891981226	0.058046157891981226	0.058046157891981226	0.058046157891981226	0.058046157891981226	0.058046157891981226	0.058046157891981226	0.058046157891981226	0.058046157891981226	0.058046157891981226	0.058046157891981226	0.058046157891981226	0.058046157891981226	0.058046157891981226	0.058046157891981226	0.058046157891981226	0.058046157891981226	0.058046157891981226	0.058046157891981226	0.058046157891981226
0.08285514041513505	0.05628077379813566	0.06329284575098482	0.05607034928104184	0.07064909662745983	0.05907224003081444	0.05741964731317383	0.05294854395880243	0.05264489142114126	0.051048579088928486	0.06217933248360533	0.055329372831835484	0.049254708410096465	0.05709985033096747	0.05238715746931946	0.05272052298881027	0.04680668573391574	0.060781202886607086	0.059830587726019194	0.06874984217401073	0.06300071122345749	0.062175315229878514	0.061892783007872015	0.06203404911887527	0.06203404911887527	0.06203404911887527	0.06203404911887527	0.06203404911887527	0.06203404911887527	0.06203404911887527	0.06203404911887527	0.06203404911887527	0.06203404911887527	0.06203404911887527	0.06203404911887527	0.06203404911887527	0.06203404911887527	0.06203404911887527	0.06203404911887527	0.06203404911887527	0.06203404911887527	0.06203404911887527	0.06203404911887527	0.06203404911887527	0.06203404911887527	0.06203404911887527	0.06203404911887527	0.06203404911887527	0.06203404911887527	0.06203404911887527
0.14467882001501903	0.13627069596825253	0.1610691873444009	0.12997686261034638	0.09498649582638269	0.13873722996084206	0.14431430065501175	0.0962487750991132	0.11970426082285074	0.12508043943061883	0.09057240451533778	0.12896314031348546	0.12889990393533537	0.12342998224556413	0.13090655241362645	0.1238098711849103	0.11181875495893998	0.13893098220582964	0.09724771837471018	0.1114022115949316	0.10184139657979173	0.11354487786801108	0.13061982221329888	0.15720792296643119	0.1186754056085283	0.13784629699350312	0.16870204015603626	0.09350582023030071	0.15671052166379879	0.11812041619586083	0.1374154689298298	0.1374154689298298	0.1374154689298298	0.1374154689298298	0.1374154689298298	0.1374154689298298	0.1374154689298298	0.1374154689298298	0.1374154689298298	0.1374154689298298	0.1374154689298298	0.1374154689298298	0.1374154689298298	0.1374154689298298	0.1374154689298298	0.1374154689298298	0.1374154689298298	0.1374154689298298	0.1374154689298298	0.1374154689298298
0.08647161302858175	0.0757388492321107	0.0658711679890442	0.06285795637509022	0.07783288139035979	0.08449387576755628	0.08525448938629411	0.07114509244797741	0.05797336064950489	0.07599682525923317	0.058391488059569494	0.07315287145190068	0.052957725251888785	0.08012990793677205	0.0798144615443615	0.09590513065044533	0.08583492652680172	0.07703646386165759	0.09268606330329227	0.07934079286225976	0.09937100255433846	0.09148201511754205	0.08539976370559775	0.0680021036554719	0.07390446485592227	0.08318702393197357	0.09058797965214806	0.0793151086121357	0.06434341977649173	0.0671047781369645	0.08714683040806606	0.07549110737004601	0.08131896888905604	0.08131896888905604	0.08131896888905604	0.08131896888905604	0.08131896888905604	0.08131896888905604	0.08131896888905604	0.08131896888905604	0.08131896888905604	0.08131896888905604	0.08131896888905604	0.08131896888905604	0.08131896888905604	0.08131896888905604	0.08131896888905604	0.08131896888905604	0.08131896888905604	0.08131896888905604
0.12447341395544029	0.0853168146778634	0.08295391156272111	0.0801889977838157	0.0855819944840682	0.06652033616445287	0.09169540802480551	0.08088020410442595	0.08966749449897538	0.10510375049588143	0.0926149813712825	0.08428321345437013	0.08551900254477737	0.08195440765185408	0.1329526718836284	0.07334454044485543	0.06465578798811844	0.0756859076671602	0.07467605829866501	0.07471496374238464	0.09946006062298603	0.07591575265192109	0.07705064763208815	0.07242716865356336	0.0974370278309014	0.08564426767693326	0.07441728316597586	0.08256769095317318	0.11146758112001084	0.091936667094227	0.08096368426289653	0.0760197838657068	0.09240773591338375	0.10655706249210926	0.10486617454084009	0.10571161851647468	0.10571161851647468	0.10571161851647468	0.10571161851647468	0.10571161851647468	0.10571161851647468	0.10571161851647468	0.10571161851647468	0.10571161851647468	0.10571161851647468	0.10571161851647468	0.10571161851647468	0.10571161851647468	0.10571161851647468	0.10571161851647468
0.0601203908311356	0.07450379896041986	0.0450144467235097	0.049082090868962786	0.053065052294525655	0.06314931607387225	0.07330043969030234	0.07025802164636664	0.05441146753456283	0.06314411695988285	0.06295320296631536	0.06512082966041674	0.07611132903538999	0.0625392419451108	0.0705548539875511	0.07116662201473731	0.06537626070176096	0.06308077726770253	0.08079265763500182	0.06935838479439914	0.07211339710258743	0.07655102723782788	0.06527473855312325	0.07866632095217334	0.06918647548605007	0.06919231342194605	0.08094121404164198	0.08401012989193649	0.08247567196678923	0.08247567196678923	0.08247567196678923	0.08247567196678923	0.08247567196678923	0.08247567196678923	0.08247567196678923	0.08247567196678923	0.08247567196678923	0.08247567196678923	0.08247567196678923	0.08247567196678923	0.08247567196678923	0.08247567196678923	0.08247567196678923	0.08247567196678923	0.08247567196678923	0.08247567196678923	0.08247567196678923	0.08247567196678923	0.08247567196678923	0.08247567196678923
0.08786091882363727	0.08487050094760255	0.09659960811670111	0.06276650926145998	0.08669235806097564	0.061114184071022516	0.07730290783581027	0.11280639586046601	0.14048131485379659	0.06954464292641548	0.08790239693244992	0.07145270594735592	0.07453146997171957	0.08269429527145537	0.08214308151319501	0.06932549948863953	0.05638944702483783	0.0801244852535192	0.05451583250507828	0.07239137373159651	0.07747694655572905	0.06472399438571845	0.08283976677604692	0.06812748790722836	0.08556661964068825	0.1079308298284203	0.09759714722115179	0.03368022435206142	0.0779422810837738	0.055811252717917606	0.055811252717917606	0.055811252717917606	0.055811252717917606	0.055811252717917606	0.055811252717917606	0.055811252717917606	0.055811252717917606	0.055811252717917606	0.055811252717917606	0.055811252717917606	0.055811252717917606	0.055811252717917606	0.055811252717917606	0.055811252717917606	0.055811252717917606	0.055811252717917606	0.055811252717917606	0.055811252717917606	0.055811252717917606	0.055811252717917606
0.07247900955209288	0.06618532951819166	0.06239545183580543	0.04962288126192903	0.0648906612415696	0.06459993084563867	0.05624813374070705	0.0694605489642104	0.06175153130678633	0.062193734442513485	0.0575548614837587	0.050000638385030736	0.0630630583112992	0.052819185171985104	0.06353207632374593	0.060603636661515144	0.06244708064734165	0.054857720008519406	0.054088308000997454	0.06004843507281214	0.06128571772237281	0.05151879143967884	0.05110641035851596	0.050546085403277666	0.05618119031588669	0.05801814043267164	0.05709966537427917	0.05709966537427917	0.05709966537427917	0.05709966537427917	0.05709966537427917	0.05709966537427917	0.05709966537427917	0.05709966537427917	0.05709966537427917	0.05709966537427917	0.05709966537427917	0.05709966537427917	0.05709966537427917	0.05709966537427917	0.05709966537427917	0.05709966537427917	0.05709966537427917	0.05709966537427917	0.05709966537427917	0.05709966537427917	0.05709966537427917	0.05709966537427917	0.05709966537427917	0.05709966537427917
0.06060656775553024	0.059662585533807634	0.05579508600566595	0.05535081321447492	0.054483376012860026	0.05380376536740297	0.05351593010262281	0.0599634558099115	0.06476514735781963	0.039266274850515086	0.05442288497530344	0.05846602194938034	0.05701276059513757	0.05643211228546143	0.07478864598530638	0.052820663235662306	0.05043899240361392	0.04992580367118246	0.06600811380553452	0.05418651519859497	0.0575221603652541	0.059296018913995246	0.05840908963962468	0.05840908963962468	0.05840908963962468	0.05840908963962468	0.05840908963962468	0.05840908963962468	0.05840908963962468	0.05840908963962468	0.05840908963962468	0.05840908963962468	0.05840908963962468	0.05840908963962468	0.05840908963962468	0.05840908963962468	0.05840908963962468	0.05840908963962468	0.05840908963962468	0.05840908963962468	0.05840908963962468	0.05840908963962468	0.05840908963962468	0.05840908963962468	0.05840908963962468	0.05840908963962468	0.05840908963962468	0.05840908963962468	0.05840908963962468	0.05840908963962468
0.057921273393812304	0.046184414090085626	0.057429981661043	0.056842772626392486	0.049380858364416316	0.04030371645299675	0.061990102227543836	0.057760520899912	0.050110678467622606	0.05560061968166585	0.05808062540346255	0.055311757416973466	0.0637376664241572	0.06036325031013395	0.05739063665297838	0.061426265738504446	0.06213408154833964	0.06240939076250378	0.06764354914486674	0.05489275638474181	0.06234132996553489	0.062105560739204736	0.07964531812829909	0.05930160405291048	0.05413901701481937	0.06120620923087087	0.07837885882131326	0.06979253402609206	0.06979253402609206	0.06979253402609206	0.06979253402609206	0.06979253402609206	0.06979253402609206	0.06979253402609206	0.06979253402609206	0.06979253402609206	0.06979253402609206	0.06979253402609206	0.06979253402609206	0.06979253402609206	0.06979253402609206	0.06979253402609206	0.06979253402609206	0.06979253402609206	0.06979253402609206	0.06979253402609206	0.06979253402609206	0.06979253402609206	0.06979253402609206	0.06979253402609206
0.10907733693014753	0.10410576118976239	0.10784805575927743	0.1057917733962035	0.09753179070158363	0.11235644214836596	0.09237265520081095	0.11004566860692815	0.108885053029621	0.10666847147855528	0.10546357205876015	0.1407212389173372	0.13495022439671253	0.11917815457690395	0.111334363897142	0.10187804946721882	0.10246416050354765	0.10306920987812174	0.1209167027626397	0.1333916281625255	0.124307889618977	0.13346346757946337	0.11892661922051415	0.13698062751572374	0.10966815645411776	0.134503913319076	0.15715797837306672	0.10916966123710034	0.13981336950134982	0.12449151536922508	0.12449151536922508	0.12449151536922508	0.12449151536922508	0.12449151536922508	0.12449151536922508	0.12449151536922508	0.12449151536922508	0.12449151536922508	0.12449151536922508	0.12449151536922508	0.12449151536922508	0.12449151536922508	0.12449151536922508	0.12449151536922508	0.12449151536922508	0.12449151536922508	0.12449151536922508	0.12449151536922508	0.12449151536922508	0.12449151536922508
0.08811861383259716	0.08587012507576734	0.10013516291894788	0.08852349534531244	0.10414514153881066	0.09110388177611624	0.09274262139264346	0.10543315683026011	0.10827884450039105	0.10092133757284961	0.08588429403462265	0.10447516999229811	0.10181456194747592	0.0873230261240731	0.09418421764361759	0.11449868863485343	0.10079610606064783	0.10579495725848884	0.10783650496478084	0.08749035315767534	0.10588909195418966	0.0901019150083509	0.11192374996187289	0.09970236788280733	0.1139807127364333	0.09925751601010786	0.09384712725637208	0.08429858850425473	0.08474875327850485	0.0979287158171268	0.08465506885948546	0.1117908381923863	0.0907144926348425	0.08803883625983028	0.08320366021023384	0.10043161431990438	0.09647382898870728	0.11902093761766488	0.10774738330318609	0.10774738330318609	0.10774738330318609	0.10774738330318609	0.10774738330318609	0.10774738330318609	0.10774738330318609	0.10774738330318609	0.10774738330318609	0.10774738330318609	0.10774738330318609	0.10774738330318609
0.04377913907212597	0.0025289499841521885	0.029085300187196836	0.0563723929339029	0.028352452733717063	0.03985357217670271	0.03655324358919864	0.028367829078424094	0.06102943615486547	0.03306318734215878	0.029503431049248668	0.022581133351808027	0.03806312143839985	0.0730403678745299	0.05722003391579828	0.035842382179866863	0.04138537454159848	0.04594006785159334	0.03853142907342137	0.040470118552100046	0.06728316348308507	0.07289540924287581	0.0850250759984561	0.06711512944288275	0.05979232951595725	0.07969216061187484	0.05549960096707602	0.08027517590866078	0.09010947292781488	0.09854486630938507	0.07044965061712186	0.052099010224830114	0.08384202738858275	0.03702018490613508	0.05077269970149006	0.0339976168879788	0.049361136111086126	0.07266189880417978	0.1053420735974407	0.05927180724788355	0.08327505455151606	0.1853109261583417	0.13429299035492887	0.13429299035492887	0.13429299035492887	0.13429299035492887	0.13429299035492887	0.13429299035492887	0.13429299035492887	0.13429299035492887
0.07748258247017065	0.056229207881881786	0.07267250504578919	0.059578976855800124	0.06346753395700834	0.06892698968571218	0.0646987937951452	0.05838913377012983	0.05495101382907909	0.05663291779236149	0.05504352843873802	0.0658569809227204	0.05606620250416117	0.05210368750456069	0.06993633494186545	0.06259979604574888	0.06958773323842463	0.062094169014707115	0.06973137806596871	0.06795079881329764	0.056983062854756225	0.0653348921551693	0.0614315142779552	0.058942086427012104	0.05193404405979755	0.06358668116289973	0.05659974323740902	0.058874500915176736	0.05773712207629288	0.05773712207629288	0.05773712207629288	0.05773712207629288	0.05773712207629288	0.05773712207629288	0.05773712207629288	0.05773712207629288	0.05773712207629288	0.05773712207629288	0.05773712207629288	0.05773712207629288	0.05773712207629288	0.05773712207629288	0.05773712207629288	0.05773712207629288	0.05773712207629288	0.05773712207629288	0.05773712207629288	0.05773712207629288	0.05773712207629288	0.05773712207629288
0.09509988888647201	0.09591925111438324	0.06805043452151682	0.07327786363103164	0.07043083173505829	0.08545549233802306	0.07033304662870764	0.09381200452534597	0.09055809435144616	0.0660423397390724	0.06715797733702408	0.08410619602592395	0.07488353439279229	0.06208073017617555	0.06163653031043797	0.0738435743184252	0.08913112264611503	0.08022396927224006	0.07135811405029617	0.0718833093541111	0.07845993853221128	0.08400211241504427	0.06762017468813385	0.0906020714066311	0.0876052985058558	0.08910368495624345	0.08910368495624345	0.08910368495624345	0.08910368495624345	0.08910368495624345	0.08910368495624345	0.08910368495624345	0.08910368495624345	0.08910368495624345	0.08910368495624345	0.08910368495624345	0.08910368495624345	0.08910368495624345	0.08910368495624345	0.08910368495624345	0.08910368495624345	0.08910368495624345	0.08910368495624345	0.08910368495624345	0.08910368495624345	0.08910368495624345	0.08910368495624345	0.08910368495624345	0.08910368495624345	0.08910368495624345
0.056681728844123896	0.04713616908558715	0.053085431277475566	0.046030259472190034	0.048127201885361855	0.05731190529708231	0.04869019214660192	0.04888486267463314	0.0537574406290976	0.04581030970898598	0.04480947675791597	0.047869367861968166	0.04504597679711496	0.04827984081955053	0.04700772729451624	0.04968657198269905	0.053888748349105745	0.053120539272452104	0.049171117748387866	0.04130818709658039	0.049636310033496125	0.04547224856503826	0.04547224856503826	0.04547224856503826	0.04547224856503826	0.04547224856503826	0.04547224856503826	0.04547224856503826	0.04547224856503826	0.04547224856503826	0.04547224856503826	0.04547224856503826	0.04547224856503826	0.04547224856503826	0.04547224856503826	0.04547224856503826	0.04547224856503826	0.04547224856503826	0.04547224856503826	0.04547224856503826	0.04547224856503826	0.04547224856503826	0.04547224856503826	0.04547224856503826	0.04547224856503826	0.04547224856503826	0.04547224856503826	0.04547224856503826	0.04547224856503826	0.04547224856503826
0.08404790773057837	0.07654797694281303	0.05212848836619562	0.05552838743113815	0.0755237110848904	0.07289220815659699	0.0728840289658702	0.08513549308482046	0.07294368800936	0.08403448362344101	0.09159279024755301	0.0748672110753238	0.07027632607213909	0.07265407363960073	0.0613159731203712	0.07498045145995812	0.06415409206446386	0.08943253611151415	0.07438831703549957	0.06944410789065543	0.07525665578289738	0.07523746512509763	0.07171390838750773	0.07347568675630267	0.07347568675630267	0.07347568675630267	0.07347568675630267	0.07347568675630267	0.07347568675630267	0.07347568675630267	0.07347568675630267	0.07347568675630267	0.07347568675630267	0.07347568675630267	0.07347568675630267	0.07347568675630267	0.07347568675630267	0.07347568675630267	0.07347568675630267	0.07347568675630267	0.07347568675630267	0.07347568675630267	0.07347568675630267	0.07347568675630267	0.07347568675630267	0.07347568675630267	0.07347568675630267	0.07347568675630267	0.07347568675630267	0.07347568675630267
0.06646902786927193	0.04579656044624281	0.04893862606035606	0.055015291847905316	0.05253071878117157	0.06098944495042438	0.04793837233977908	0.054659843230392344	0.048418359103950905	0.05669137040249211	0.051806086009995124	0.06040257527290796	0.05102197575061606	0.0623253266657977	0.05794302438341822	0.06814009972892213	0.04105400222270026	0.04471236000865909	0.04021687282299956	0.04491647048155632	0.042801107887644074	0.043858789184600205	0.043858789184600205	0.043858789184600205	0.043858789184600205	0.043858789184600205	0.043858789184600205	0.043858789184600205	0.043858789184600205	0.043858789184600205	0.043858789184600205	0.043858789184600205	0.043858789184600205	0.043858789184600205	0.043858789184600205	0.043858789184600205	0.043858789184600205	0.043858789184600205	0.043858789184600205	0.043858789184600205	0.043858789184600205	0.043858789184600205	0.043858789184600205	0.043858789184600205	0.043858789184600205	0.043858789184600205	0.043858789184600205	0.043858789184600205	0.043858789184600205	0.043858789184600205
0.08812937299298335	0.07083004157788962	0.06777953522370353	0.07985786872146398	0.09095548927004678	0.0634332887141737	0.0820779338899423	0.06687239722828763	0.08487340478540421	0.07900252442597545	0.09662945004747425	0.06959687690806764	0.07093967351461124	0.09982535579601405	0.07581368990002625	0.07907351034059744	0.07769527143473444	0.08840024898707408	0.1042519344190736	0.07047902871283879	0.10256050069975953	0.09016298478410323	0.08259596705170362	0.09710087279573316	0.09054943848302226	0.0938251556393777	0.0938251556393777	0.0938251556393777	0.0938251556393777	0.0938251556393777	0.0938251556393777	0.0938251556393777	0.0938251556393777	0.0938251556393777	0.0938251556393777	0.0938251556393777	0.0938251556393777	0.0938251556393777	0.0938251556393777	0.0938251556393777	0.0938251556393777	0.0938251556393777	0.0938251556393777	0.0938251556393777	0.0938251556393777	0.0938251556393777	0.0938251556393777	0.0938251556393777	0.0938251556393777	0.0938251556393777
0.09653129687318776	0.08761096587400262	0.0815390506312822	0.06750906966894704	0.0771889991606	0.08657312363256735	0.08627689542244055	0.08200593476401635	0.10229547392584307	0.06879449345123079	0.09062166598559365	0.07390115398953025	0.09003808523478647	0.08652665765796644	0.08106829343535406	0.07823038769146863	0.09213213769940924	0.0963050680491337	0.09177693609821759	0.09180227465813742	0.0917896053781775	0.0917896053781775	0.0917896053781775	0.0917896053781775	0.0917896053781775	0.0917896053781775	0.0917896053781775	0.0917896053781775	0.0917896053781775	0.0917896053781775	0.0917896053781775	0.0917896053781775	0.0917896053781775	0.0917896053781775	0.0917896053781775	0.0917896053781775	0.0917896053781775	0.0917896053781775	0.0917896053781775	0.0917896053781775	0.0917896053781775	0.0917896053781775	0.0917896053781775	0.0917896053781775	0.0917896053781775	0.0917896053781775	0.0917896053781775	0.0917896053781775	0.0917896053781775	0.0917896053781775
0.04592562797880837	0.05097506082622477	0.05067641889064797	0.04892053774893955	0.053064621339567186	0.056903054811013244	0.05057265866112587	0.06344456769486916	0.05391481208435286	0.06343450444540857	0.04734094152053705	0.03609269827911592	0.04488123528794082	0.05190356218474245	0.04435578125939363	0.04880921922321125	0.045598271107850585	0.05334369378949058	0.06162666314186742	0.04503148113448253	0.046188541460489896	0.043839103744943174	0.04501382260271653	0.04501382260271653	0.04501382260271653	0.04501382260271653	0.04501382260271653	0.04501382260271653	0.04501382260271653	0.04501382260271653	0.04501382260271653	0.04501382260271653	0.04501382260271653	0.04501382260271653	0.04501382260271653	0.04501382260271653	0.04501382260271653	0.04501382260271653	0.04501382260271653	0.04501382260271653	0.04501382260271653	0.04501382260271653	0.04501382260271653	0.04501382260271653	0.04501382260271653	0.04501382260271653	0.04501382260271653	0.04501382260271653	0.04501382260271653	0.04501382260271653
0.0438270438984936	0.058457865575639555	0.053872861505314784	0.07045738975706069	0.07149195472011947	0.07055173094972372	0.054147756778422325	0.06631318689476239	0.05531306850131118	0.056535533286035215	0.06304828569196423	0.051648770855090086	0.04912783003134807	0.05305061012280727	0.05563207599454804	0.05266714896309369	0.05093070207765392	0.06609965931838899	0.05517548760271445	0.06335540769011944	0.05926544764641695	0.05926544764641695	0.05926544764641695	0.05926544764641695	0.05926544764641695	0.05926544764641695	0.05926544764641695	0.05926544764641695	0.05926544764641695	0.05926544764641695	0.05926544764641695	0.05926544764641695	0.05926544764641695	0.05926544764641695	0.05926544764641695	0.05926544764641695	0.05926544764641695	0.05926544764641695	0.05926544764641695	0.05926544764641695	0.05926544764641695	0.05926544764641695	0.05926544764641695	0.05926544764641695	0.05926544764641695	0.05926544764641695	0.05926544764641695	0.05926544764641695	0.05926544764641695	0.05926544764641695
0.09707106022157024	0.08088856734823549	0.07104682427235842	0.09618443141858606	0.07236060615621129	0.06812994293377984	0.09222485613822018	0.08225242625420917	0.06743034320836909	0.11875097365854997	0.06730486796833192	0.07093619987020544	0.10174635536597172	0.08827950783398422	0.08217174914359587	0.09569703432940388	0.1101873284352513	0.07589371521989896	0.08543365023256527	0.08423601972841205	0.0860725004648981	0.0939119038440038	0.07681489972114511	0.10134278465321041	0.11431082438384697	0.12601743641552154	0.12051839886768682	0.11161893949112668	0.09633303463668913	0.10844911193766549	0.14713119683795914	0.14879422335480844	0.12153094088500203	0.08925497496643194	0.11387147534214921	0.10156322515429057	0.10156322515429057	0.10156322515429057	0.10156322515429057	0.10156322515429057	0.10156322515429057	0.10156322515429057	0.10156322515429057	0.10156322515429057	0.10156322515429057	0.10156322515429057	0.10156322515429057	0.10156322515429057	0.10156322515429057	0.10156322515429057
0.04855411605054438	0.06477992552994317	0.05585027253682175	0.05741123328468833	0.061967399629795916	0.06764563096000052	0.0534519422916359	0.05531841477512044	0.06511530482053829	0.05721538109912493	0.057202509551719995	0.06540591776527904	0.06576515249313265	0.06506325237325357	0.05738582277446749	0.07466205220603385	0.06602393749025068	0.06602393749025068	0.06602393749025068	0.06602393749025068	0.06602393749025068	0.06602393749025068	0.06602393749025068	0.06602393749025068	0.06602393749025068	0.06602393749025068	0.06602393749025068	0.06602393749025068	0.06602393749025068	0.06602393749025068	0.06602393749025068	0.06602393749025068	0.06602393749025068	0.06602393749025068	0.06602393749025068	0.06602393749025068	0.06602393749025068	0.06602393749025068	0.06602393749025068	0.06602393749025068	0.06602393749025068	0.06602393749025068	0.06602393749025068	0.06602393749025068	0.06602393749025068	0.06602393749025068	0.06602393749025068	0.06602393749025068	0.06602393749025068	0.06602393749025068
0.08990645686369568	0.06704127881500381	0.068791577852991	0.06555254840860354	0.05877587839579221	0.05391281895261888	0.06615085731169316	0.061658279865417	0.05551504622164298	0.06620922759690083	0.05663949577255837	0.06316462946972919	0.0671121495057866	0.05692313881931149	0.0588286869415896	0.05730638215577851	0.06415495946120085	0.07139239843239477	0.05829633159018472	0.055098732105370946	0.051613708693964526	0.05883411772674453	0.062305890818494865	0.05146836303892087	0.05688712692870787	0.05688712692870787	0.05688712692870787	0.05688712692870787	0.05688712692870787	0.05688712692870787	0.05688712692870787	0.05688712692870787	0.05688712692870787	0.05688712692870787	0.05688712692870787	0.05688712692870787	0.05688712692870787	0.05688712692870787	0.05688712692870787	0.05688712692870787	0.05688712692870787	0.05688712692870787	0.05688712692870787	0.05688712692870787	0.05688712692870787	0.05688712692870787	0.05688712692870787	0.05688712692870787	0.05688712692870787	0.05688712692870787
0.11828741509766326	0.10789711195711883	0.10730875027484524	0.10855003906484781	0.1280253488960279	0.11872953032349938	0.10038506560192532	0.10402863721408952	0.14897385658093157	0.12127418028753642	0.10446653784392661	0.12378021493741855	0.1211223617654938	0.13902327053406854	0.11199776042105644	0.11975133773719672	0.10107704065446127	0.140512229738797	0.12079463519662913	0.12079463519662913	0.12079463519662913	0.12079463519662913	0.12079463519662913	0.12079463519662913	0.12079463519662913	0.12079463519662913	0.12079463519662913	0.12079463519662913	0.12079463519662913	0.12079463519662913	0.12079463519662913	0.12079463519662913	0.12079463519662913	0.12079463519662913	0.12079463519662913	0.12079463519662913	0.12079463519662913	0.12079463519662913	0.12079463519662913	0.12079463519662913	0.12079463519662913	0.12079463519662913	0.12079463519662913	0.12079463519662913	0.12079463519662913	0.12079463519662913	0.12079463519662913	0.12079463519662913	0.12079463519662913	0.12079463519662913
0.07504685228593219	0.06816118878385352	0.055882118305240994	0.05972583167239907	0.05126473066510491	0.07244102755399043	0.05762458727516709	0.05948713361372719	0.05259236138837955	0.048011391516497755	0.05729707608568258	0.07243630050596016	0.04936498805969035	0.06583945776804216	0.07267667005288224	0.06969164752584618	0.051502143775918864	0.0642243008653184	0.07000565709734291	0.06026423439801913	0.05599531676771727	0.0581297755828682	0.0581297755828682	0.0581297755828682	0.0581297755828682	0.0581297755828682	0.0581297755828682	0.0581297755828682	0.0581297755828682	0.0581297755828682	0.0581297755828682	0.0581297755828682	0.0581297755828682	0.0581297755828682	0.0581297755828682	0.0581297755828682	0.0581297755828682	0.0581297755828682	0.0581297755828682	0.0581297755828682	0.0581297755828682	0.0581297755828682	0.0581297755828682	0.0581297755828682	0.0581297755828682	0.0581297755828682	0.0581297755828682	0.0581297755828682	0.0581297755828682	0.0581297755828682
0.07089720618048741	0.07268957161518916	0.0697333945920358	0.07049837145397664	0.06351055323103838	0.06862681395314976	0.08825404689774975	0.06963947855089406	0.06251325570643891	0.06262597308457815	0.06256961439550854	0.06256961439550854	0.06256961439550854	0.06256961439550854	0.06256961439550854	0.06256961439550854	0.06256961439550854	0.06256961439550854	0.06256961439550854	0.06256961439550854	0.06256961439550854	0.06256961439550854	0.06256961439550854	0.06256961439550854	0.06256961439550854	0.06256961439550854	0.06256961439550854	0.06256961439550854	0.06256961439550854	0.06256961439550854	0.06256961439550854	0.06256961439550854	0.06256961439550854	0.06256961439550854	0.06256961439550854	0.06256961439550854	0.06256961439550854	0.06256961439550854	0.06256961439550854	0.06256961439550854	0.06256961439550854	0.06256961439550854	0.06256961439550854	0.06256961439550854	0.06256961439550854	0.06256961439550854	0.06256961439550854	0.06256961439550854	0.06256961439550854	0.06256961439550854
0.08166365725580421	0.07074028915580287	0.06755838207852131	0.06006952003155915	0.06694397403696715	0.06752632403509118	0.06514339111245115	0.058807248324175776	0.062302294928409545	0.06864153073941225	0.0681177962313983	0.052857525502129396	0.053531526894461626	0.05499131610587591	0.06159448580336213	0.060080572388687595	0.0701991095140105	0.09168700177509441	0.08094305564455245	0.08094305564455245	0.08094305564455245	0.08094305564455245	0.08094305564455245	0.08094305564455245	0.08094305564455245	0.08094305564455245	0.08094305564455245	0.08094305564455245	0.08094305564455245	0.08094305564455245	0.08094305564455245	0.08094305564455245	0.08094305564455245	0.08094305564455245	0.08094305564455245	0.08094305564455245	0.08094305564455245	0.08094305564455245	0.08094305564455245	0.08094305564455245	0.08094305564455245	0.08094305564455245	0.08094305564455245	0.08094305564455245	0.08094305564455245	0.08094305564455245	0.08094305564455245	0.08094305564455245	0.08094305564455245	0.08094305564455245
0.13306890803896565	0.13707584323107916	0.12048381380370082	0.12150887629126404	0.14111345643506734	0.10751043666645524	0.13351719546415844	0.10843102099584863	0.10228314857802684	0.12127627728476392	0.119213976983822	0.12275271857620104	0.14633220573283304	0.09766249028895539	0.11935974370181762	0.12928973715410608	0.11965332227123539	0.11947104355882124	0.11582081467609633	0.11214555330570451	0.1086738157141188	0.14095250758991384	0.09709640982840109	0.10748628958491549	0.09296633311119014	0.10335111975732182	0.13229656341237178	0.15745401304297563	0.13834381259826067	0.08882496791561438	0.1023270276823239	0.09557599779896914	0.09557599779896914	0.09557599779896914	0.09557599779896914	0.09557599779896914	0.09557599779896914	0.09557599779896914	0.09557599779896914	0.09557599779896914	0.09557599779896914	0.09557599779896914	0.09557599779896914	0.09557599779896914	0.09557599779896914	0.09557599779896914	0.09557599779896914	0.09557599779896914	0.09557599779896914	0.09557599779896914
0.09218578687521588	0.08092982339157392	0.09122917527240477	0.09752607295327023	0.08107978067856932	0.06754401580489688	0.08070793026820315	0.06869732640417137	0.0754056417431646	0.0910173737499752	0.09204600522945	0.07421304081582444	0.08533069351892648	0.0695833239583224	0.09781985556139794	0.055347061735401604	0.10047495284542597	0.0944201032271838	0.09196034563569576	0.09498401228655856	0.10189468031271641	0.08261247562317313	0.08790491339378903	0.08436087398882376	0.08613289369130639	0.08613289369130639	0.08613289369130639	0.08613289369130639	0.08613289369130639	0.08613289369130639	0.08613289369130639	0.08613289369130639	0.08613289369130639	0.08613289369130639	0.08613289369130639	0.08613289369130639	0.08613289369130639	0.08613289369130639	0.08613289369130639	0.08613289369130639	0.08613289369130639	0.08613289369130639	0.08613289369130639	0.08613289369130639	0.08613289369130639	0.08613289369130639	0.08613289369130639	0.08613289369130639	0.08613289369130639	0.08613289369130639
0.09094033921322735	0.060282575597261134	0.0725527841683746	0.0775656101750046	0.07300341093760722	0.07523711178459973	0.060055823858520894	0.06948121364468587	0.07900141229328837	0.06825913879838548	0.07389772977924897	0.07107843428881723	0.07107843428881723	0.07107843428881723	0.07107843428881723	0.07107843428881723	0.07107843428881723	0.07107843428881723	0.07107843428881723	0.07107843428881723	0.07107843428881723	0.07107843428881723	0.07107843428881723	0.07107843428881723	0.07107843428881723	0.07107843428881723	0.07107843428881723	0.07107843428881723	0.07107843428881723	0.07107843428881723	0.07107843428881723	0.07107843428881723	0.07107843428881723	0.07107843428881723	0.07107843428881723	0.07107843428881723	0.07107843428881723	0.07107843428881723	0.07107843428881723	0.07107843428881723	0.07107843428881723	0.07107843428881723	0.07107843428881723	0.07107843428881723	0.07107843428881723	0.07107843428881723	0.07107843428881723	0.07107843428881723	0.07107843428881723	0.07107843428881723
0.15401738214615635	0.12527881159512058	0.11902920321179154	0.12534306026359737	0.11463099232476802	0.09410798375644781	0.10408158081549243	0.11159163453067436	0.10788362722150473	0.11349087764545641	0.09537325626936773	0.11107300696764993	0.11693443414808147	0.10484065241531255	0.10305255843649733	0.08987755486688481	0.1169220515260172	0.12902558681022394	0.12297381916812057	0.12297381916812057	0.12297381916812057	0.12297381916812057	0.12297381916812057	0.12297381916812057	0.12297381916812057	0.12297381916812057	0.12297381916812057	0.12297381916812057	0.12297381916812057	0.12297381916812057	0.12297381916812057	0.12297381916812057	0.12297381916812057	0.12297381916812057	0.12297381916812057	0.12297381916812057	0.12297381916812057	0.12297381916812057	0.12297381916812057	0.12297381916812057	0.12297381916812057	0.12297381916812057	0.12297381916812057	0.12297381916812057	0.12297381916812057	0.12297381916812057	0.12297381916812057	0.12297381916812057	0.12297381916812057	0.12297381916812057
0.08290872909724599	0.09011997491351646	0.09581541190164153	0.08806493322719638	0.07700606464790578	0.08334380499600327	0.08965028630109215	0.09889405331298519	0.09787947187133889	0.093759675619217	0.10528353215293047	0.09845981683006493	0.10104087216506387	0.11208587234256585	0.08842407375393763	0.10025497304825175	0.10025497304825175	0.10025497304825175	0.10025497304825175	0.10025497304825175	0.10025497304825175	0.10025497304825175	0.10025497304825175	0.10025497304825175	0.10025497304825175	0.10025497304825175	0.10025497304825175	0.10025497304825175	0.10025497304825175	0.10025497304825175	0.10025497304825175	0.10025497304825175	0.10025497304825175	0.10025497304825175	0.10025497304825175	0.10025497304825175	0.10025497304825175	0.10025497304825175	0.10025497304825175	0.10025497304825175	0.10025497304825175	0.10025497304825175	0.10025497304825175	0.10025497304825175	0.10025497304825175	0.10025497304825175	0.10025497304825175	0.10025497304825175	0.10025497304825175	0.10025497304825175
0.1275187588702563	0.07610575279390103	0.06697846559844846	0.08426452095739001	0.06750989222932532	0.08916211151727951	0.06575987035433642	0.09357896984849645	0.07044430155073628	0.07388044414205033	0.0955083739026911	0.0884917677725896	0.06095879850315069	0.12836608966707924	0.12287928490841031	0.10928673049187605	0.09200715343894118	0.08040676636941453	0.11054836321565742	0.09720156087348107	0.11198163413355157	0.12712661618909296	0.10769935171480484	0.08769297048202347	0.1119674599612399	0.08770413458950826	0.1232179210496019	0.13445693555324856	0.12883742830142522	0.12883742830142522	0.12883742830142522	0.12883742830142522	0.12883742830142522	0.12883742830142522	0.12883742830142522	0.12883742830142522	0.12883742830142522	0.12883742830142522	0.12883742830142522	0.12883742830142522	0.12883742830142522	0.12883742830142522	0.12883742830142522	0.12883742830142522	0.12883742830142522	0.12883742830142522	0.12883742830142522	0.12883742830142522	0.12883742830142522	0.12883742830142522
0.10272588422793963	0.07688799750951895	0.06606915921931633	0.09387454738243402	0.07225804000607323	0.0712743202447218	0.07490448312603848	0.06531782603578382	0.07907962017665163	0.07045110868106062	0.07473351001387632	0.08108100904703658	0.08495184802525818	0.07312026984490856	0.08134079233117257	0.07323423670051737	0.06024606293948907	0.06396831874817424	0.07648259792840764	0.08686918250875425	0.07218649953618404	0.07360077325636678	0.0727012269695706	0.07315100011296868	0.07315100011296868	0.07315100011296868	0.07315100011296868	0.07315100011296868	0.07315100011296868	0.07315100011296868	0.07315100011296868	0.07315100011296868	0.07315100011296868	0.07315100011296868	0.07315100011296868	0.07315100011296868	0.07315100011296868	0.07315100011296868	0.07315100011296868	0.07315100011296868	0.07315100011296868	0.07315100011296868	0.07315100011296868	0.07315100011296868	0.07315100011296868	0.07315100011296868	0.07315100011296868	0.07315100011296868	0.07315100011296868	0.07315100011296868
0.10516577650837373	0.0704690567265127	0.07025973529853538	0.10183536523760225	0.07496993481692785	0.08491486920348211	0.06788792398411697	0.07735930804214002	0.07154834982852443	0.0758464207203816	0.0739130728645516	0.07234174359903361	0.07755424267553201	0.06315471826030522	0.07330593830653447	0.07295144947590192	0.09452671587997244	0.07675626627157761	0.07676155129208569	0.06837983300904774	0.0822713959834293	0.07532561449623851	0.07532561449623851	0.07532561449623851	0.07532561449623851	0.07532561449623851	0.07532561449623851	0.07532561449623851	0.07532561449623851	0.07532561449623851	0.07532561449623851	0.07532561449623851	0.07532561449623851	0.07532561449623851	0.07532561449623851	0.07532561449623851	0.07532561449623851	0.07532561449623851	0.07532561449623851	0.07532561449623851	0.07532561449623851	0.07532561449623851	0.07532561449623851	0.07532561449623851	0.07532561449623851	0.07532561449623851	0.07532561449623851	0.07532561449623851	0.07532561449623851	0.07532561449623851
0.12523834835114883	0.07345989263834612	0.11249758477674912	0.08706797555597462	0.09445494545744428	0.08687191699263637	0.098976101550248	0.08662035261343105	0.0781457217652592	0.08375136177578776	0.08656286141285655	0.075586534491073	0.09884990203522255	0.10097011922712745	0.088655673283368	0.06410586686575102	0.08685576456291125	0.07667751107084665	0.08176663781687896	0.08176663781687896	0.08176663781687896	0.08176663781687896	0.08176663781687896	0.08176663781687896	0.08176663781687896	0.08176663781687896	0.08176663781687896	0.08176663781687896	0.08176663781687896	0.08176663781687896	0.08176663781687896	0.08176663781687896	0.08176663781687896	0.08176663781687896	0.08176663781687896	0.08176663781687896	0.08176663781687896	0.08176663781687896	0.08176663781687896	0.08176663781687896	0.08176663781687896	0.08176663781687896	0.08176663781687896	0.08176663781687896	0.08176663781687896	0.08176663781687896	0.08176663781687896	0.08176663781687896	0.08176663781687896	0.08176663781687896
0.07163246665140784	0.04974945148389176	0.06419980072073495	0.056769907650356166	0.05516555076052638	0.063079331074383	0.05974624943579744	0.05321968676473781	0.05982511151954012	0.06369995902480087	0.05397042002583435	0.07120274289558676	0.061663198338167025	0.06114868065759797	0.05845633989879165	0.06517395034936059	0.0642609468731696	0.057795297395480325	0.05148472044950342	0.061360463747979536	0.056422592098741474	0.056422592098741474	0.056422592098741474	0.056422592098741474	0.056422592098741474	0.056422592098741474	0.056422592098741474	0.056422592098741474	0.056422592098741474	0.056422592098741474	0.056422592098741474	0.056422592098741474	0.056422592098741474	0.056422592098741474	0.056422592098741474	0.056422592098741474	0.056422592098741474	0.056422592098741474	0.056422592098741474	0.056422592098741474	0.056422592098741474	0.056422592098741474	0.056422592098741474	0.056422592098741474	0.056422592098741474	0.056422592098741474	0.056422592098741474	0.056422592098741474	0.056422592098741474	0.056422592098741474
0.0707569788584882	0.1336344399632524	0.16367697042348575	0.18173925096037616	0.1630156134209908	0.19199695695264896	0.2074843196867384	0.21233258948927639	0.20690197938007407	0.20866915858858678	0.20971504201301336	0.1685402098729029	0.2079845234479485	0.15923901882921165	0.19530759506258932	0.19224904252065506	0.15257697172866028	0.18094009242254377	0.18903579004796503	0.2387750888972179	0.19522980575285037	0.18731552013424352	0.17550288478411782	0.19662978397133452	0.18309232844303594	0.17951027757278998	0.25259597418501045	0.2092478325588344	0.23251034521922007	0.19583544304614453	0.2438696813792124	0.21807857644061895	0.23529768862489975	0.2538168998207662	0.1720566172053147	0.1964635793562577	0.2529335589236507	0.26359140191824637	0.1885842625640567	0.2675784045676244	0.2212572596076699	0.2444178320876471	0.2444178320876471	0.2444178320876471	0.2444178320876471	0.2444178320876471	0.2444178320876471	0.2444178320876471	0.2444178320876471	0.2444178320876471
0.0035461365443005565	0.010568385680861039	0.08371646791520573	0.09123029261665593	0.0838325333086741	0.14671802523053246	0.09205044089458436	0.10891850772708095	0.13259428717125774	0.08997660319322422	0.13072911347564592	0.20219332462189085	0.15342355442962544	0.08735400348158129	0.15892974548584396	0.16268621669223454	0.21925224824896097	0.1796342396754295	0.19563437691086855	0.25448283429423213	0.16245986996340236	0.16048269511576466	0.23075393430970811	0.16261690490043956	0.24166843472128346	0.22743784547482035	0.19541541477717495	0.12898204998006696	0.15438021855267622	0.1291527634337422	0.144192646731866	0.14076431295247116	0.17352561606100675	0.24337761753255233	0.24521502446799623	0.23437109211789195	0.3236413684235245	0.13303587685680165	0.17713162187660314	0.14175290657533723	0.22255532796570132	0.1473079220616076	0.09681545871173046	0.10588600372874729	0.10453206006211593	0.09557680585059114	0.10005443295635354	0.10005443295635354	0.10005443295635354	0.10005443295635354
0.0576897036245739	0.07215718881445858	0.07262837322394294	0.0768850128757427	0.078608472921756	0.06342730843194815	0.07557100564637179	0.0628944618019887	0.08831261263370199	0.06931709881617308	0.07797685027769957	0.07871081709637628	0.06383461515221284	0.06471164497470976	0.07971678868450315	0.06846011797952638	0.08987498687075644	0.08069612819181837	0.06882104138692642	0.06655501494650462	0.07196805367655126	0.0845866079449964	0.07400712169081781	0.08534997991628833	0.08326836894330265	0.09787128258453599	0.0650743833675166	0.08452171340291542	0.08388388299195254	0.09707927941573657	0.06500521892319175	0.07500269519053712	0.07672054999639918	0.07807661772952637	0.10251796846462097	0.08969054024985694	0.0702951666125689	0.08080010010689649	0.07766651806476949	0.07996093375031063	0.08595732170812832	0.08295912772921947	0.08295912772921947	0.08295912772921947	0.08295912772921947	0.08295912772921947	0.08295912772921947	0.08295912772921947	0.08295912772921947	0.08295912772921947
0.07329922181046751	0.07908480150277615	0.06965082558030636	0.085749279315647	0.06457881598742891	0.08778572113678305	0.06955433497065261	0.07992791500799291	0.08422882876628696	0.06773700184489315	0.0981615580843357	0.08639522351866571	0.08124954982126545	0.08633845963970828	0.0656246550275543	0.07498994111892938	0.09163799568602161	0.10964465235378623	0.07466660890446553	0.06834138877179524	0.08893252287518708	0.06251477474477986	0.09713382322312998	0.10225683437538494	0.0869259773243673	0.10441291212703883	0.08275575167974206	0.13762188673401904	0.0827185217001102	0.09832850695030576	0.11212002328395546	0.09301137190741406	0.0901677180244279	0.10789467984508372	0.11409330993314483	0.09282547219463669	0.12161191340889681	0.10075106896028638	0.11970758811764552	0.09044467235675906	0.11748806695869929	0.11109403126679782	0.10279693881057546	0.1190184357404168	0.09994783754353231	0.10058974367297391	0.10026879060825312	0.10026879060825312	0.10026879060825312	0.10026879060825312
0.09377589124939442	0.16047139862015114	0.1427456250651592	0.16195141716334363	0.14187257345233525	0.17398885744264522	0.1251213090653167	0.14592379517035756	0.13640237831777902	0.176286488005441	0.1039813424377212	0.18433261476587742	0.15249856958829452	0.14492446217826296	0.17514935149174382	0.11417006182550178	0.15731567609506925	0.14682560607722672	0.179183821285863	0.1552685662499714	0.10095744578801209	0.14911685106074254	0.16276887344733318	0.23985243852770896	0.17828442377643086	0.148159364823443	0.1930241074612348	0.20321683640379826	0.18210831242786896	0.1678389314079408	0.15426148758209496	0.18308265123706038	0.1489757704794256	0.18803508070453231	0.20134356139262738	0.19876260359270906	0.157162291468668	0.21157315149721267	0.17782322131004277	0.17343609480425706	0.21320688708971663	0.1711147007137552	0.16682031971068742	0.1689675102122213	0.1689675102122213	0.1689675102122213	0.1689675102122213	0.1689675102122213	0.1689675102122213	0.1689675102122213
0.15237227240626797	0.11855556483831407	0.10105248005821979	0.1026045587766943	0.1270690524116689	0.139386791599379	0.09726689343605938	0.11000666114357692	0.13638837087009578	0.1137446723373349	0.12092992545587387	0.15531051374194926	0.13812021959891158	0.13812021959891158	0.13812021959891158	0.13812021959891158	0.13812021959891158	0.13812021959891158	0.13812021959891158	0.13812021959891158	0.13812021959891158	0.13812021959891158	0.13812021959891158	0.13812021959891158	0.13812021959891158	0.13812021959891158	0.13812021959891158	0.13812021959891158	0.13812021959891158	0.13812021959891158	0.13812021959891158	0.13812021959891158	0.13812021959891158	0.13812021959891158	0.13812021959891158	0.13812021959891158	0.13812021959891158	0.13812021959891158	0.13812021959891158	0.13812021959891158	0.13812021959891158	0.13812021959891158	0.13812021959891158	0.13812021959891158	0.13812021959891158	0.13812021959891158	0.13812021959891158	0.13812021959891158	0.13812021959891158	0.13812021959891158
0.15288966665797626	0.15641815107399953	0.10522860270520512	0.13998626388506635	0.1134864203150834	0.11858513785244085	0.14438138611708995	0.15774285017883913	0.1385586823430986	0.12847384843783666	0.12742203297253651	0.18652670664145193	0.09305634736736046	0.1654965120864029	0.14046091778319617	0.14311902817837882	0.13227093325769618	0.09562200964820933	0.1893797200069294	0.1469377635654071	0.13510434820003575	0.13675114736389918	0.15340838844375554	0.13536323810467676	0.1146707086542171	0.10779403788094244	0.1438342083744647	0.13714120770651206	0.12515730998598237	0.0935997938558935	0.14157816850391367	0.11990587367516575	0.10052429154778755	0.1481067186785334	0.1295278355674887	0.12104027751362874	0.15035052923161474	0.09745173858673167	0.1380745160792364	0.14066765645858512	0.1290210599038693	0.13484435818122723	0.13484435818122723	0.13484435818122723	0.13484435818122723	0.13484435818122723	0.13484435818122723	0.13484435818122723	0.13484435818122723	0.13484435818122723
0.07634010841093532	0.0664262485011928	0.07485336422130594	0.06853713716835991	0.07703111970820341	0.06007173991551393	0.05466329244976538	0.052168045803016705	0.06593862185371631	0.0640166871192537	0.07623860781769133	0.07940650497105559	0.06299239929813483	0.06556639239296799	0.08824094027748373	0.06640742239734658	0.06713647214511435	0.0742682147334686	0.08545052585476977	0.06768014310878931	0.07144152732833756	0.06215002236113009	0.0706055207564587	0.07538398712191603	0.06414727462234411	0.06710103853782043	0.06520841770920682	0.0766722188497883	0.07848192668933922	0.07819247670703985	0.07173043902100833	0.06981952446343337	0.06900338770190143	0.05852724604495206	0.08254865805664365	0.05732522782548764	0.07745400962155835	0.06552719106657139	0.07189383319379783	0.08469161794332769	0.07762619992808117	0.06184484629162947	0.06682488477957883	0.07465576305552672	0.0880677810561421	0.0813617720558344	0.0813617720558344	0.0813617720558344	0.0813617720558344	0.0813617720558344
0.20598068754630386	0.0	0.2643188766792653	0.0	0.0	0.0	0.0	0.0	0.0	0.0	0.2643188766792653	0.2575247162827537	0.0	0.0	0.0	0.0	0.0	0.2078707880772322	0.2403108021373545	0.2817791409862242	0.0	0.30455005774699	0.0	0.010182452263673389	0.0	0.0	0.0	0.2403108021373545	0.0	0.0	0.05998635472511559	0.0	0.0	0.05998635472511559	0.342467343957536	0.2075373112978024	0.10724808533126924	0.2078707880772322	0.25767469053867453	0.0650699597858348	0.0	0.26832329117781417	0.0	0.0	0.3846388688172202	0.1923194344086101	0.1923194344086101	0.1923194344086101	0.1923194344086101	0.1923194344086101
0.11189436777133292	0.10833037991364627	0.12890701384158837	0.15355005331470215	0.10866699469860672	0.15443498091138996	0.15869168541415535	0.1768630152707106	0.1835640116319902	0.14650378638619305	0.1900479793876136	0.15524413169396417	0.14163983854551385	0.1808266771008629	0.19786619985806736	0.148391178254039	0.15496465669057166	0.16911434862893052	0.18593588135458933	0.25573493494842925	0.19385451579672328	0.15647059700121216	0.1625209287994592	0.14397510198095204	0.21716215223615418	0.149649345258253	0.15430750827907785	0.17238366272330907	0.13944333809768045	0.1668437712069737	0.17957357415394043	0.16659938670255495	0.10548646728000967	0.13993794970229528	0.20447718664800663	0.18718052726602147	0.1572013259780602	0.14689575755313414	0.14665994009635316	0.15698521853332162	0.16180986066481026	0.1420837623340078	0.19241266882308403	0.1672482155785459	0.1672482155785459	0.1672482155785459	0.1672482155785459	0.1672482155785459	0.1672482155785459	0.1672482155785459
0.10579900843189695	0.12926129346159806	0.12580060348733413	0.11393019683953266	0.10898805525516352	0.1186279539543739	0.10029675119266428	0.09353209478349243	0.10400693170525943	0.10509331630203042	0.08531856905210286	0.08916538064703201	0.12824085403745772	0.09861802457333074	0.09735644408298628	0.11256128867733588	0.10961009968910984	0.10877457678186038	0.1191206835753503	0.10870828321043277	0.10748544233343293	0.11109145213950485	0.10861316707003578	0.12331436301213523	0.10793416861198239	0.08605515525708039	0.14365335938387253	0.08521805687614997	0.12664041477291416	0.10929565477731283	0.09474227198310461	0.09838395675183181	0.12770396105483048	0.11498966574654157	0.10012059994575653	0.11447034094168669	0.13070222370203452	0.12112971783825102	0.10120338815937492	0.12447588790628691	0.11283963803283092	0.11283963803283092	0.11283963803283092	0.11283963803283092	0.11283963803283092	0.11283963803283092	0.11283963803283092	0.11283963803283092	0.11283963803283092	0.11283963803283092
0.1528045674848334	0.11592190274933403	0.14510130467985477	0.12360632428204014	0.13064292499633934	0.12512429676687967	0.15713903032714835	0.13837953260777336	0.14673605260593153	0.16013116572557684	0.16970463072007735	0.18705138093216434	0.14783085933273807	0.21296372928545065	0.17531003160165312	0.12351642556699642	0.1478742452270545	0.1557437577218164	0.13663724191721138	0.14112873419983013	0.1967551282274068	0.17131553952570588	0.15589051117436642	0.16035181397850806	0.15744112313109285	0.16824285150018475	0.17021027703241898	0.11735689786215041	0.16204288901747615	0.23825055996417013	0.14550940055815784	0.14815663520675287	0.22279503050396157	0.19579628726652934	0.17965386059154895	0.16597357118043993	0.12700564176158466	0.18686471376593056	0.16305025675841534	0.16654623309448657	0.2428974015428948	0.20472181731869069	0.20472181731869069	0.20472181731869069	0.20472181731869069	0.20472181731869069	0.20472181731869069	0.20472181731869069	0.20472181731869069	0.20472181731869069
0.07495466683809308	0.05529414870438654	0.06204622091767793	0.062363766078209454	0.0682700081036938	0.06597635222538652	0.060011896175232886	0.06720425282186679	0.06634308454288401	0.06796265514566617	0.08827854456407454	0.07762329461644969	0.07491349779522535	0.08598219965282057	0.07191819930021813	0.07697866936874018	0.09078349967033317	0.059590515801064406	0.09407658210339978	0.09340060350486051	0.07477585508942508	0.0751444047795269	0.08394909531802731	0.08967049002119154	0.09246474927352732	0.0929565443936036	0.0822631905596806	0.09003008059452236	0.1008482032096875	0.08615233629433618	0.08141430855729055	0.08012074419662017	0.10080929756566526	0.0914713630290347	0.09923860096265734	0.08764617889262527	0.11594460524098198	0.08094116235619536	0.10027018402182879	0.08350995444976968	0.0964848922993426	0.06898951141662332	0.0838277343897648	0.10213646912601343	0.07727326724668523	0.10184774322490885	0.07044475099775908	0.06393047309733087	0.08779139255102529	0.09067807736362275
0.18948699558843304	0.43851944091538997	0.22426134053887387	0.20392231148177384	0.03248256983564203	0.18947594653310584	0.11433107126531218	0.20392231148177384	0.24125404184964663	0.02337520166096873	0.3338116767871302	0.22278770338428294	0.22827937915459098	0.17632597954225432	0.21184289380940502	0.36166266377747025	0.023375201660968726	0.3656005885131783	0.23402798052695567	0.2535526839094919	0.20392231148177384	0.24498645592323032	0.2648513276618058	0.353364106720034	0.23155417650751042	0.4075900920370584	0.2191926803676005	0.15199343484911826	0.3514421314355907	0.3310411859600188	0.22470664015403538	0.27599891616486477	0.35999329623703674	0.2036973330084406	0.3133160690102335	0.39183709453828575	0.41472312080077794	0.3038246875669605	0.4072097809486213	0.37168076304120135	0.28977776954531936	0.34640505980384945	0.023363250286207164	0.4725863441007786	0.0910682667768548	0.2199509172794015	0.2805257187680066	0.35904283943297743	0.13627836996405526	0.22303857919106182
0.12572292498772883	0.14133350428529162	0.16121800354265242	0.11902598081471301	0.11587591454447102	0.15033398908158324	0.1684985411882343	0.12949537946660344	0.12770162936071108	0.12666533351340292	0.10293310300430178	0.12960544511089472	0.15062851579363268	0.1485292039140563	0.14663906019433834	0.11785086703193821	0.12622123487116554	0.16582611061899	0.1270427159812248	0.16883837805239674	0.16213246995548133	0.16664337257646397	0.1552050991669043	0.15266112415507013	0.17846730061756905	0.1595270990918036	0.1796888463759215	0.130363277929702	0.11600471509817506	0.17693056589234882	0.12236022315153822	0.16524874992793417	0.14108193482174805	0.16405935720220258	0.1551028237986288	0.13921798553065304	0.13747759410792998	0.16759531086671275	0.1283702653288717	0.16319589383807148	0.17042610201926242	0.16521112104942814	0.14777273374098918	0.13915783005872442	0.14061769123412993	0.15824066657819558	0.14451680790364707	0.1279565311404272	0.15559164496736375	0.1747485293605769
0.08850855132372208	0.07162464238877705	0.07667292226054433	0.08247027738166397	0.08787829552712631	0.0816412792060604	0.08698783760351145	0.08612799976084497	0.07951602533684812	0.08961827030831816	0.0823970637985469	0.07514394050831737	0.07978670206027173	0.06756572806897074	0.09325265418159938	0.07406666835232965	0.10115509807803272	0.11044447110130794	0.06451142306606016	0.09141106756552765	0.10338020445987534	0.08283472188304865	0.06730849666986378	0.09950252812254848	0.0782087284316229	0.09131410958022466	0.07818680178255555	0.06087271051916072	0.07729846095454848	0.09368302585635913	0.08002918445840175	0.08721022704817154	0.09602316623953311	0.10980718374763111	0.08199765775783394	0.08570203058178608	0.09340758566326907	0.10542705763198813	0.10898909274822888	0.0759835879264052	0.09942902719437059	0.09247445437196362	0.0944017938343889	0.08997741759303969	0.09087367086427652	0.08449888010489143	0.0937092080180958	0.09356076321490543	0.07224643411036644	0.09591361039242069
0.10816165571859633	0.09850116502008825	0.10718979753782867	0.11214218639395587	0.12916833544337186	0.12877807605844965	0.09827930937520009	0.10503552994683561	0.12900582449335826	0.11098442246401281	0.10610943554878602	0.09708429500870878	0.10704853562340051	0.09337960334529546	0.11290031011245505	0.12464854226552563	0.12320431656776963	0.11575971955976566	0.10824465435407711	0.10747386732005747	0.09999983777966152	0.12262284755173204	0.11237234383631028	0.14527410032381982	0.08287672414446609	0.10127877016030923	0.1044639875987784	0.13898139966711218	0.08609221089057657	0.11251742461505701	0.11995556332355765	0.11283145585275778	0.11654511069420535	0.11336390978724634	0.12038301806464767	0.08421159978715258	0.13377129569421756	0.10760243368480621	0.11320429399858613	0.13215744503954654	0.11237492960166984	0.11942173595873622	0.12875732981876697	0.13041755095219762	0.12022193522864519	0.12082370776629771	0.103142485839283	0.11368931986132605	0.1157048581554417	0.13074756350824776
0.08691352250991652	0.08240460652127835	0.08968540331062806	0.08046329242626193	0.0709796908473607	0.07990390609601648	0.07449353092506789	0.06401785388267373	0.08821338136674511	0.08971986457553403	0.05725518922795447	0.09023570754683821	0.09114657893263776	0.10232085535623428	0.0829844121177394	0.0871516874363324	0.0912144018876296	0.08343200327451347	0.09367283782613309	0.08121110484819274	0.07590837206412852	0.08601016590691554	0.0734671754137687	0.08747883355736413	0.09528644229996487	0.07973518794282	0.08281093577359587	0.07758457364599661	0.059670275856183896	0.0802617956890716	0.10874694915042406	0.0867423544796868	0.09210106214497815	0.07994714466033373	0.07180777590897752	0.09020483856517013	0.1005870724157899	0.0980746602771982	0.11453745471548925	0.06888823773362529	0.10010017482720128	0.0900752221582166	0.07038322869711984	0.08022922542766824	0.08022922542766824	0.08022922542766824	0.08022922542766824	0.08022922542766824	0.08022922542766824	0.08022922542766824
0.11969842597430723	0.13142526444245073	0.12059376111645026	0.1260251229866192	0.15224058866884252	0.11613636747224972	0.1259602880353973	0.09358796808982024	0.14190290443895534	0.1167452245833238	0.09634171558716109	0.10654347008524244	0.10654347008524244	0.10654347008524244	0.10654347008524244	0.10654347008524244	0.10654347008524244	0.10654347008524244	0.10654347008524244	0.10654347008524244	0.10654347008524244	0.10654347008524244	0.10654347008524244	0.10654347008524244	0.10654347008524244	0.10654347008524244	0.10654347008524244	0.10654347008524244	0.10654347008524244	0.10654347008524244	0.10654347008524244	0.10654347008524244	0.10654347008524244	0.10654347008524244	0.10654347008524244	0.10654347008524244	0.10654347008524244	0.10654347008524244	0.10654347008524244	0.10654347008524244	0.10654347008524244	0.10654347008524244	0.10654347008524244	0.10654347008524244	0.10654347008524244	0.10654347008524244	0.10654347008524244	0.10654347008524244	0.10654347008524244	0.10654347008524244
0.12908322020143265	0.11140116467622754	0.1060086019183134	0.12387154756381871	0.12028535242768211	0.1466267177107405	0.1334560350692113	0.1334560350692113	0.1334560350692113	0.1334560350692113	0.1334560350692113	0.1334560350692113	0.1334560350692113	0.1334560350692113	0.1334560350692113	0.1334560350692113	0.1334560350692113	0.1334560350692113	0.1334560350692113	0.1334560350692113	0.1334560350692113	0.1334560350692113	0.1334560350692113	0.1334560350692113	0.1334560350692113	0.1334560350692113	0.1334560350692113	0.1334560350692113	0.1334560350692113	0.1334560350692113	0.1334560350692113	0.1334560350692113	0.1334560350692113	0.1334560350692113	0.1334560350692113	0.1334560350692113	0.1334560350692113	0.1334560350692113	0.1334560350692113	0.1334560350692113	0.1334560350692113	0.1334560350692113	0.1334560350692113	0.1334560350692113	0.1334560350692113	0.1334560350692113	0.1334560350692113	0.1334560350692113	0.1334560350692113	0.1334560350692113
0.1397111215378406	0.1754917992432149	0.26927563971130636	0.18363106079784397	0.22934781653196878	0.07538339611184094	0.1519539268593317	0.2415571788528412	0.1664401385850339	0.19678567470563535	0.20893421597372117	0.2679421668730324	0.09620882278697085	0.10533256179860354	0.13325023840555214	0.20286929019119374	0.22699542819902346	0.17135091137740355	0.20061221500702794	0.12339154416210804	0.2708117805161069	0.14774881223675362	0.22351949315905975	0.17776555769317673	0.26563571265518454	0.33280490324580775	0.21695348508613632	0.13096072992326976	0.17661541236790373	0.21968083532430402	0.2293936955749141	0.29230977037860884	0.17335820281184694	0.18470424451465325	0.2015674019689247	0.2153059808509425	0.20843669140993362	0.20843669140993362	0.20843669140993362	0.20843669140993362	0.20843669140993362	0.20843669140993362	0.20843669140993362	0.20843669140993362	0.20843669140993362	0.20843669140993362	0.20843669140993362	0.20843669140993362	0.20843669140993362	0.20843669140993362
0.09948354504295802	0.08196581188449738	0.08114112519522773	0.07290081824779827	0.08743617995157082	0.07599149684354266	0.0815647678901314	0.07472406344512317	0.08037698604580917	0.07909076958898202	0.0690335587157727	0.07683444817516763	0.09043962776304264	0.09215983754692095	0.0805291792091286	0.08097147772811028	0.07782138194973981	0.08033985743427528	0.06983635966309672	0.09023696226548526	0.07579868789392628	0.08608991612441333	0.09334320949392047	0.07727152995952269	0.058489355894078866	0.08182269424160936	0.07540932627570553	0.07861601025865744	0.07861601025865744	0.07861601025865744	0.07861601025865744	0.07861601025865744	0.07861601025865744	0.07861601025865744	0.07861601025865744	0.07861601025865744	0.07861601025865744	0.07861601025865744	0.07861601025865744	0.07861601025865744	0.07861601025865744	0.07861601025865744	0.07861601025865744	0.07861601025865744	0.07861601025865744	0.07861601025865744	0.07861601025865744	0.07861601025865744	0.07861601025865744	0.07861601025865744
0.11523480270385482	0.10429423707776037	0.09765711122707038	0.09732103509383797	0.09245170413017109	0.10442480833288095	0.10576953484582399	0.11529489451379998	0.08879949636540323	0.08773988380683082	0.09247385892682697	0.11079997460985831	0.10459503660703497	0.09311447805704472	0.08985312782937482	0.08344009471018962	0.1060945097155219	0.09057529927023787	0.11424132793827182	0.09371643210734223	0.10397888002280703	0.10397888002280703	0.10397888002280703	0.10397888002280703	0.10397888002280703	0.10397888002280703	0.10397888002280703	0.10397888002280703	0.10397888002280703	0.10397888002280703	0.10397888002280703	0.10397888002280703	0.10397888002280703	0.10397888002280703	0.10397888002280703	0.10397888002280703	0.10397888002280703	0.10397888002280703	0.10397888002280703	0.10397888002280703	0.10397888002280703	0.10397888002280703	0.10397888002280703	0.10397888002280703	0.10397888002280703	0.10397888002280703	0.10397888002280703	0.10397888002280703	0.10397888002280703	0.10397888002280703
0.06645231872738205	0.05898428674781445	0.06970677157825157	0.06035739348008938	0.05858587464490934	0.055629040849341754	0.08133935940921798	0.07566961540931132	0.06254503660112383	0.058009528046719674	0.05543597504488644	0.06347054635940895	0.05780799997264146	0.07033681816257482	0.07142570486059911	0.07215361877056456	0.05950203407050363	0.06644900560615363	0.06684629126805586	0.06655386422094035	0.06435867685001662	0.07325760323919546	0.06742843796286607	0.05443857319901462	0.07303901622035067	0.07742645641544602	0.0711610719457683	0.07048682115859832	0.06229103845282313	0.08103083733809964	0.07313471074049992	0.055947467214619795	0.0601682074561175	0.06960934527004706	0.06798211015932777	0.06759529577961312	0.07872448788933434	0.07315989183447373	0.07315989183447373	0.07315989183447373	0.07315989183447373	0.07315989183447373	0.07315989183447373	0.07315989183447373	0.07315989183447373	0.07315989183447373	0.07315989183447373	0.07315989183447373	0.07315989183447373	0.07315989183447373
0.12774483481001944	0.09789421585025411	0.10725377772897837	0.07499254346680323	0.08701382831582359	0.09903377515504892	0.079603944062543	0.09742030812007872	0.07853701781385583	0.10832828080275365	0.09013948824624776	0.07810121582466452	0.09291686250961909	0.09170936789563831	0.0859331639547489	0.07155521963824892	0.06488108569682483	0.08615287864391162	0.08515425275584466	0.09747308757349697	0.10212137196032106	0.09531891709425021	0.08660602451138363	0.09312732565893656	0.08815971578714958	0.08935901691498356	0.0845049478461422	0.07295974758455692	0.07139384688160233	0.0948820303557878	0.0823930649393056	0.09709987355957438	0.08974646924943998	0.08974646924943998	0.08974646924943998	0.08974646924943998	0.08974646924943998	0.08974646924943998	0.08974646924943998	0.08974646924943998	0.08974646924943998	0.08974646924943998	0.08974646924943998	0.08974646924943998	0.08974646924943998	0.08974646924943998	0.08974646924943998	0.08974646924943998	0.08974646924943998	0.08974646924943998
0.25547374496455916	0.17097151463540008	0.1841252373220294	0.1801457250570266	0.1553156428047986	0.1723822521251513	0.22262037934335738	0.1702988966501153	0.1491548371887598	0.28212385942140794	0.18043863721453451	0.218802998243166	0.19573366088719066	0.1696129280341234	0.20911493642379061	0.18687114510677683	0.23020621963145144	0.2609381530591702	0.228382963227356	0.18000473975442896	0.21693925490953495	0.2455045315144936	0.18232011806507495	0.19447881143216933	0.2228285571558833	0.19456694995294127	0.33224682611598944	0.22585183845079568	0.22169201832984944	0.1794104651740003	0.1990024957086792	0.19739378848988365	0.2559535504839218	0.2080680710845316	0.23201081078422672	0.23201081078422672	0.23201081078422672	0.23201081078422672	0.23201081078422672	0.23201081078422672	0.23201081078422672	0.23201081078422672	0.23201081078422672	0.23201081078422672	0.23201081078422672	0.23201081078422672	0.23201081078422672	0.23201081078422672	0.23201081078422672	0.23201081078422672
0.08305139431822592	0.06456119971152526	0.08356842764202105	0.10940106372872527	0.07218286018823272	0.10187671492800603	0.07576074399840622	0.08243171559713147	0.06764987471061043	0.07895203188437552	0.08863284141529072	0.06541696993805406	0.07944006318764467	0.07904563812563294	0.10357132641923034	0.06696260910040153	0.08328482115876475	0.07526092701831745	0.10441817878133727	0.09671641791163943	0.06782386898226861	0.09738891545579453	0.08260639221903157	0.08260639221903157	0.08260639221903157	0.08260639221903157	0.08260639221903157	0.08260639221903157	0.08260639221903157	0.08260639221903157	0.08260639221903157	0.08260639221903157	0.08260639221903157	0.08260639221903157	0.08260639221903157	0.08260639221903157	0.08260639221903157	0.08260639221903157	0.08260639221903157	0.08260639221903157	0.08260639221903157	0.08260639221903157	0.08260639221903157	0.08260639221903157	0.08260639221903157	0.08260639221903157	0.08260639221903157	0.08260639221903157	0.08260639221903157	0.08260639221903157
0.2313209803369861	0.11208306028639833	0.11698418115261991	0.12036699322122264	0.0971020253648404	0.14614861283194808	0.06495339108687515	0.09601763107576386	0.10300220019067863	0.0897605512008645	0.12441733631615982	0.15969357873382078	0.19936611970238116	0.1291014627710885	0.16476224763139416	0.18654910308542147	0.19640044890732788	0.16565487852365862	0.13058771411107203	0.1386736224516261	0.15229131591082407	0.17362379691274535	0.250099562553717	0.1972971890934499	0.20492505290775717	0.2026569951410513	0.23588428946959727	0.21439273836581083	0.30784397803833	0.21086335557966454	0.17495191612275127	0.1966994877092968	0.11227423056690188	0.21316389003004446	0.23991888306309672	0.2081619483172477	0.20037587568696574	0.2266443160965003	0.22948566664611422	0.1710891213174879	0.21690387728314361	0.19399649930031576	0.19399649930031576	0.19399649930031576	0.19399649930031576	0.19399649930031576	0.19399649930031576	0.19399649930031576	0.19399649930031576	0.19399649930031576
0.08152086439968559	0.08170340168475648	0.07760643490819115	0.09951801368342425	0.0737454515367798	0.07885403485873466	0.10519786422069856	0.07330490448080976	0.09768459531304739	0.09742068704056664	0.10208174286941328	0.10378851194883384	0.10994651376500529	0.08715122382588508	0.11347969362103746	0.09512393608490194	0.1250363642182232	0.08579049327937885	0.11989404583354629	0.09756052495775576	0.13793454174371644	0.09860314332556495	0.10638565779017269	0.11712933906692338	0.10118593868414667	0.10915763887553503	0.10915763887553503	0.10915763887553503	0.10915763887553503	0.10915763887553503	0.10915763887553503	0.10915763887553503	0.10915763887553503	0.10915763887553503	0.10915763887553503	0.10915763887553503	0.10915763887553503	0.10915763887553503	0.10915763887553503	0.10915763887553503	0.10915763887553503	0.10915763887553503	0.10915763887553503	0.10915763887553503	0.10915763887553503	0.10915763887553503	0.10915763887553503	0.10915763887553503	0.10915763887553503	0.10915763887553503
0.18645290280009386	0.20813886241820664	0.17463219982506162	0.19002340566562884	0.16417710685404915	0.19475618841296324	0.1667527907307047	0.1327381558483624	0.15300592131215837	0.1933691264455324	0.22115031964081722	0.1858363881583497	0.2014544833067688	0.18880129001001283	0.19295824137730808	0.19881581714042193	0.1846285000856088	0.1903224447404323	0.19378969800976403	0.17893346260633153	0.16531817180260155	0.18082197847513906	0.20982256082368608	0.17219445832667285	0.18610176414923565	0.19414790707168222	0.20617786664256257	0.2117360610524442	0.20995317095220759	0.20495724394295747	0.20745520744758256	0.20745520744758256	0.20745520744758256	0.20745520744758256	0.20745520744758256	0.20745520744758256	0.20745520744758256	0.20745520744758256	0.20745520744758256	0.20745520744758256	0.20745520744758256	0.20745520744758256	0.20745520744758256	0.20745520744758256	0.20745520744758256	0.20745520744758256	0.20745520744758256	0.20745520744758256	0.20745520744758256	0.20745520744758256
0.07054970918749345	0.07020351735293763	0.06757572409738874	0.08431325958016425	0.07065174700615968	0.08656642415646071	0.08201185373941108	0.07950972559618517	0.08707635411520477	0.08377205604452138	0.07968373601423483	0.0776409008062589	0.08970222321690176	0.06701364464590165	0.07090349945491171	0.10972133368271453	0.0990258887129852	0.10072261869160355	0.09987425370229437	0.09987425370229437	0.09987425370229437	0.09987425370229437	0.09987425370229437	0.09987425370229437	0.09987425370229437	0.09987425370229437	0.09987425370229437	0.09987425370229437	0.09987425370229437	0.09987425370229437	0.09987425370229437	0.09987425370229437	0.09987425370229437	0.09987425370229437	0.09987425370229437	0.09987425370229437	0.09987425370229437	0.09987425370229437	0.09987425370229437	0.09987425370229437	0.09987425370229437	0.09987425370229437	0.09987425370229437	0.09987425370229437	0.09987425370229437	0.09987425370229437	0.09987425370229437	0.09987425370229437	0.09987425370229437	0.09987425370229437
0.10225966719506387	0.08802241875162355	0.0979493981106964	0.09998354031611673	0.09093761260201542	0.08917934576722927	0.08535276041861577	0.10569966872625688	0.08950653850188828	0.08994608928338145	0.08677743297447493	0.0878865653827749	0.07994386084820829	0.1095567842029394	0.09366143790204988	0.08979572114197602	0.11361858497251398	0.10324388270986164	0.10080840301760285	0.08714815028181178	0.09992237631784662	0.09967647525878207	0.09261827677920816	0.08951371055439107	0.10190408863097773	0.08149027051420843	0.08102808287476207	0.08528883773836334	0.09933918717877281	0.09231401245856807	0.09231401245856807	0.09231401245856807	0.09231401245856807	0.09231401245856807	0.09231401245856807	0.09231401245856807	0.09231401245856807	0.09231401245856807	0.09231401245856807	0.09231401245856807	0.09231401245856807	0.09231401245856807	0.09231401245856807	0.09231401245856807	0.09231401245856807	0.09231401245856807	0.09231401245856807	0.09231401245856807	0.09231401245856807	0.09231401245856807
0.1165328376386902	0.10745084083356381	0.09362249173901223	0.12791390958659166	0.09853698913439052	0.11391192583968082	0.14512440187546297	0.11473285903693	0.11286112870603608	0.1208048518054488	0.13751154151144926	0.11840130673701536	0.1378987078767838	0.1275934015905287	0.13296601447296585	0.16170129917241008	0.1504151261390335	0.14417166884838592	0.12107750661670089	0.13047743029043052	0.15592241493436815	0.16554086108264304	0.1607316380085056	0.1607316380085056	0.1607316380085056	0.1607316380085056	0.1607316380085056	0.1607316380085056	0.1607316380085056	0.1607316380085056	0.1607316380085056	0.1607316380085056	0.1607316380085056	0.1607316380085056	0.1607316380085056	0.1607316380085056	0.1607316380085056	0.1607316380085056	0.1607316380085056	0.1607316380085056	0.1607316380085056	0.1607316380085056	0.1607316380085056	0.1607316380085056	0.1607316380085056	0.1607316380085056	0.1607316380085056	0.1607316380085056	0.1607316380085056	0.1607316380085056
0.08968938564129199	0.09080776311192044	0.08200997652499484	0.08087929243791764	0.08581806078870821	0.08766974522682318	0.1019342661512392	0.10319750577733589	0.08545211295552627	0.09953546942715985	0.08845831638569146	0.06974056462312839	0.09512427874060368	0.094650079838265	0.09423941538072816	0.0861081260879567	0.08095693052038594	0.08189739239886627	0.08896293750132993	0.08071330801541468	0.08549929373617078	0.08757299896499841	0.09731322594094395	0.07084212339028065	0.08133543831356024	0.07430193824440197	0.0778186882789811	0.0778186882789811	0.0778186882789811	0.0778186882789811	0.0778186882789811	0.0778186882789811	0.0778186882789811	0.0778186882789811	0.0778186882789811	0.0778186882789811	0.0778186882789811	0.0778186882789811	0.0778186882789811	0.0778186882789811	0.0778186882789811	0.0778186882789811	0.0778186882789811	0.0778186882789811	0.0778186882789811	0.0778186882789811	0.0778186882789811	0.0778186882789811	0.0778186882789811	0.0778186882789811
0.09557561548923371	0.11199539405326417	0.1025479313382309	0.10900013635202749	0.10838072297738294	0.08059856406531338	0.12750948124472133	0.13533509815858102	0.09317589246478615	0.13524433850318685	0.1118510455403842	0.11601082335377434	0.108696024277947	0.1033433047241787	0.13175699386836484	0.13695730877721543	0.0928031743268402	0.10040655847006569	0.1087498184888259	0.07889655169517201	0.10175703627036287	0.1093962977292593	0.08841195669088024	0.13563423695665447	0.11202309682376735	0.11202309682376735	0.11202309682376735	0.11202309682376735	0.11202309682376735	0.11202309682376735	0.11202309682376735	0.11202309682376735	0.11202309682376735	0.11202309682376735	0.11202309682376735	0.11202309682376735	0.11202309682376735	0.11202309682376735	0.11202309682376735	0.11202309682376735	0.11202309682376735	0.11202309682376735	0.11202309682376735	0.11202309682376735	0.11202309682376735	0.11202309682376735	0.11202309682376735	0.11202309682376735	0.11202309682376735	0.11202309682376735
0.09715519826637578	0.08783758169640561	0.08712297111060535	0.08377297438026238	0.07933335598398006	0.08308219842837596	0.07933653102876059	0.09348373970795086	0.1077825098200371	0.0923732376716152	0.1002473702949919	0.09028808091573765	0.07923913511925211	0.08578441482946951	0.08809332522843437	0.10857416004613929	0.0923409343359228	0.1055309336561209	0.07418881102594799	0.12166937066290281	0.09341582012126763	0.10789574598874704	0.08823031754624096	0.07655205291592597	0.08239118523108348	0.08239118523108348	0.08239118523108348	0.08239118523108348	0.08239118523108348	0.08239118523108348	0.08239118523108348	0.08239118523108348	0.08239118523108348	0.08239118523108348	0.08239118523108348	0.08239118523108348	0.08239118523108348	0.08239118523108348	0.08239118523108348	0.08239118523108348	0.08239118523108348	0.08239118523108348	0.08239118523108348	0.08239118523108348	0.08239118523108348	0.08239118523108348	0.08239118523108348	0.08239118523108348	0.08239118523108348	0.08239118523108348
0.05984459984884749	0.055342627277095685	0.042893730131274586	0.03904519341391143	0.04994703412152965	0.048823465825962614	0.059516902111933306	0.05348413315333991	0.06740106905960916	0.047876930052304846	0.05129205136853414	0.048388145131275595	0.050045382128231126	0.04531988977080282	0.05484847500334509	0.03310382723238502	0.05135164377708762	0.04517020884977967	0.057313134956157474	0.05068182444450324	0.05880867669575584	0.05922040392573206	0.033541301612325304	0.04638085276902868	0.04638085276902868	0.04638085276902868	0.04638085276902868	0.04638085276902868	0.04638085276902868	0.04638085276902868	0.04638085276902868	0.04638085276902868	0.04638085276902868	0.04638085276902868	0.04638085276902868	0.04638085276902868	0.04638085276902868	0.04638085276902868	0.04638085276902868	0.04638085276902868	0.04638085276902868	0.04638085276902868	0.04638085276902868	0.04638085276902868	0.04638085276902868	0.04638085276902868	0.04638085276902868	0.04638085276902868	0.04638085276902868	0.04638085276902868
0.0836626144379086	0.08322310498682324	0.07530009497817544	0.07484530963299914	0.09700012920323556	0.08675513780769183	0.08226650614680775	0.10409328047808963	0.08311111962003416	0.08620031910115265	0.08321837212301134	0.0870319338645067	0.07811860585420846	0.07716112459508077	0.09148351103024908	0.09124307937817297	0.08424002070129384	0.07697376690757256	0.0973550197661008	0.07402204302763045	0.06388397988262201	0.08961504622147416	0.0895279419035379	0.07717070584069571	0.0833493238721168	0.0833493238721168	0.0833493238721168	0.0833493238721168	0.0833493238721168	0.0833493238721168	0.0833493238721168	0.0833493238721168	0.0833493238721168	0.0833493238721168	0.0833493238721168	0.0833493238721168	0.0833493238721168	0.0833493238721168	0.0833493238721168	0.0833493238721168	0.0833493238721168	0.0833493238721168	0.0833493238721168	0.0833493238721168	0.0833493238721168	0.0833493238721168	0.0833493238721168	0.0833493238721168	0.0833493238721168	0.0833493238721168
0.09287626577617125	0.050614512288747304	0.08392479501430805	0.06032682586042673	0.054057564332192505	0.09163579903282056	0.06504504540743945	0.08107082173800095	0.06981144540338871	0.059975865234756925	0.08363211994171614	0.07179594379745924	0.0723237155240937	0.08468094232657268	0.07626379119120238	0.07277158949002831	0.06816964498050589	0.07389398708219003	0.07593227829216481	0.06144077829667229	0.0788053323739797	0.08161661093077205	0.07010171120004084	0.0739813075774208	0.06625567301558438	0.07838508155182498	0.07820647563418154	0.05523655440130072	0.07600526219531367	0.07556132422922134	0.0757832932122675	0.0757832932122675	0.0757832932122675	0.0757832932122675	0.0757832932122675	0.0757832932122675	0.0757832932122675	0.0757832932122675	0.0757832932122675	0.0757832932122675	0.0757832932122675	0.0757832932122675	0.0757832932122675	0.0757832932122675	0.0757832932122675	0.0757832932122675	0.0757832932122675	0.0757832932122675	0.0757832932122675	0.0757832932122675
0.06550651150966072	0.06506829893057325	0.06321600408029872	0.06163882918797216	0.06033506149632684	0.05825684181430573	0.06960342956841366	0.05870179420310652	0.06442228490854827	0.052632873966074606	0.05750582584371526	0.06502272259937517	0.04947531706881932	0.06308765927490136	0.048136000541921346	0.05784875627536834	0.059738722978456546	0.05846874364911677	0.05253860685958652	0.05626856499759757	0.06330201034157223	0.061564504865992374	0.06234116984525936	0.059354283163072084	0.05951889734073998	0.055504237135496584	0.0746481396467567	0.04600918609337537	0.07367730526141843	0.048947776766342196	0.054862995154282626	0.05190538596031242	0.05190538596031242	0.05190538596031242	0.05190538596031242	0.05190538596031242	0.05190538596031242	0.05190538596031242	0.05190538596031242	0.05190538596031242	0.05190538596031242	0.05190538596031242	0.05190538596031242	0.05190538596031242	0.05190538596031242	0.05190538596031242	0.05190538596031242	0.05190538596031242	0.05190538596031242	0.05190538596031242
0.11459480695426023	0.08385307589223792	0.08104485833060789	0.08206674871352948	0.06270125171707162	0.0838405981814741	0.0985275324683451	0.0782931596609488	0.08426884386088213	0.059205856381839145	0.07289242989419924	0.07756945397333712	0.0915969199155604	0.09774000712386996	0.07996831785794567	0.11594924636254436	0.09582063707213723	0.1104104378927804	0.12582198660327068	0.11253352815950385	0.10492996989914456	0.10122555259511165	0.0981996399155545	0.09511011437507993	0.10858924171269957	0.12523290161149855	0.08685581917715206	0.12731997519518312	0.10683450188769508	0.09900217779971482	0.10291833984370495	0.10291833984370495	0.10291833984370495	0.10291833984370495	0.10291833984370495	0.10291833984370495	0.10291833984370495	0.10291833984370495	0.10291833984370495	0.10291833984370495	0.10291833984370495	0.10291833984370495	0.10291833984370495	0.10291833984370495	0.10291833984370495	0.10291833984370495	0.10291833984370495	0.10291833984370495	0.10291833984370495	0.10291833984370495
0.05958921011180086	0.07145756917609344	0.06613615077644375	0.06568957358217009	0.07723364454862239	0.06570297239193075	0.07730451838637985	0.08478762037464768	0.059647811313900706	0.09255377472472177	0.05914162972402774	0.08069751040421315	0.06629100443891231	0.08569060971666621	0.09295088822823905	0.09004749612532668	0.10228394324763715	0.07149411017898366	0.08490888716274855	0.1065561172821653	0.09573250222245692	0.09573250222245692	0.09573250222245692	0.09573250222245692	0.09573250222245692	0.09573250222245692	0.09573250222245692	0.09573250222245692	0.09573250222245692	0.09573250222245692	0.09573250222245692	0.09573250222245692	0.09573250222245692	0.09573250222245692	0.09573250222245692	0.09573250222245692	0.09573250222245692	0.09573250222245692	0.09573250222245692	0.09573250222245692	0.09573250222245692	0.09573250222245692	0.09573250222245692	0.09573250222245692	0.09573250222245692	0.09573250222245692	0.09573250222245692	0.09573250222245692	0.09573250222245692	0.09573250222245692
0.09219751752587649	0.10176308969077867	0.0883985609967956	0.0861986245791476	0.10193842582416837	0.0829260254481118	0.09433559872989791	0.10213781566638339	0.09495358532720981	0.1007104082166524	0.11224500840585167	0.10875815920489654	0.10346409999121854	0.08821648165066101	0.07961099628251901	0.09777964498469781	0.09085635799656128	0.10830194502491837	0.11020354696970855	0.08538407367961388	0.08951381299343572	0.11058636988132516	0.10412377276367259	0.09702006415294652	0.10514124383452883	0.09643133173207158	0.08407749207823674	0.09025441190515415	0.09025441190515415	0.09025441190515415	0.09025441190515415	0.09025441190515415	0.09025441190515415	0.09025441190515415	0.09025441190515415	0.09025441190515415	0.09025441190515415	0.09025441190515415	0.09025441190515415	0.09025441190515415	0.09025441190515415	0.09025441190515415	0.09025441190515415	0.09025441190515415	0.09025441190515415	0.09025441190515415	0.09025441190515415	0.09025441190515415	0.09025441190515415	0.09025441190515415
0.057175536162889534	0.0548841873425573	0.0684908747214913	0.05649314522375637	0.0463161668765419	0.06177775620158022	0.06844575042790067	0.05784070688331207	0.060355240914895116	0.05320655680875628	0.06961589048448516	0.05805669025627928	0.06772533748084018	0.06410630904787785	0.06701851036642291	0.06621437144196195	0.0633076814296248	0.07791490311346094	0.08162028595434892	0.06224692603471525	0.07668427768988224	0.07416376270002231	0.06355931878990519	0.07738959887043476	0.08374060276503176	0.06568002325077683	0.07338680838280774	0.07806422707917923	0.08325954560666265	0.07943268892210359	0.07146714089085035	0.07990261403497374	0.07568487746291204	0.07568487746291204	0.07568487746291204	0.07568487746291204	0.07568487746291204	0.07568487746291204	0.07568487746291204	0.07568487746291204	0.07568487746291204	0.07568487746291204	0.07568487746291204	0.07568487746291204	0.07568487746291204	0.07568487746291204	0.07568487746291204	0.07568487746291204	0.07568487746291204	0.07568487746291204
0.04125345907113272	0.13784874247986353	0.26677120584861663	0.15966999780825764	0.14608092792134916	0.014088012493520086	0.10989093007510758	0.2538253109344751	0.24987499180296344	0.18781303681430606	0.2608059020144401	0.19288181616685238	0.21789802676393236	0.09796888739432659	0.3180497070560507	0.20800929722518863	0.20800929722518863	0.20800929722518863	0.20800929722518863	0.20800929722518863	0.20800929722518863	0.20800929722518863	0.20800929722518863	0.20800929722518863	0.20800929722518863	0.20800929722518863	0.20800929722518863	0.20800929722518863	0.20800929722518863	0.20800929722518863	0.20800929722518863	0.20800929722518863	0.20800929722518863	0.20800929722518863	0.20800929722518863	0.20800929722518863	0.20800929722518863	0.20800929722518863	0.20800929722518863	0.20800929722518863	0.20800929722518863	0.20800929722518863	0.20800929722518863	0.20800929722518863	0.20800929722518863	0.20800929722518863	0.20800929722518863	0.20800929722518863	0.20800929722518863	0.20800929722518863
0.06869849017954419	0.057116503035416655	0.07073215160230152	0.07333888871434507	0.08919569592258103	0.07150399293550745	0.07937305093094828	0.06827337536402202	0.062399592864386955	0.058482996624723685	0.06013832631623804	0.060739176379310734	0.07255135659258066	0.0652942347238205	0.07530928805800925	0.07211626485185088	0.06616322691925453	0.05277762258707723	0.06418886579980593	0.06496159919614523	0.05426333269811892	0.06298976243401971	0.05376060729554032	0.06365638456827291	0.05870849593190662	0.05870849593190662	0.05870849593190662	0.05870849593190662	0.05870849593190662	0.05870849593190662	0.05870849593190662	0.05870849593190662	0.05870849593190662	0.05870849593190662	0.05870849593190662	0.05870849593190662	0.05870849593190662	0.05870849593190662	0.05870849593190662	0.05870849593190662	0.05870849593190662	0.05870849593190662	0.05870849593190662	0.05870849593190662	0.05870849593190662	0.05870849593190662	0.05870849593190662	0.05870849593190662	0.05870849593190662	0.05870849593190662
0.11602558168370311	0.1070325896842762	0.16017571293756777	0.12250114525959373	0.13151291126396822	0.13707386207268338	0.15187723703040001	0.1328227701870241	0.13956402548203845	0.1340257633595759	0.1667770491897062	0.1256783652528296	0.15899253694841148	0.15860519658455274	0.1582305073885949	0.14858139574623871	0.16979726507380485	0.1428112428593863	0.1141271734839823	0.15639570324260924	0.1820842323340262	0.12848629592142657	0.15440975548625918	0.15659522390954278	0.15550248969790098	0.15550248969790098	0.15550248969790098	0.15550248969790098	0.15550248969790098	0.15550248969790098	0.15550248969790098	0.15550248969790098	0.15550248969790098	0.15550248969790098	0.15550248969790098	0.15550248969790098	0.15550248969790098	0.15550248969790098	0.15550248969790098	0.15550248969790098	0.15550248969790098	0.15550248969790098	0.15550248969790098	0.15550248969790098	0.15550248969790098	0.15550248969790098	0.15550248969790098	0.15550248969790098	0.15550248969790098	0.15550248969790098
0.07657202196625842	0.12147707648327433	0.09667011543795735	0.08850425429411489	0.1114465523202482	0.09199708105144903	0.10019896475710632	0.09574420961479686	0.08875641298752644	0.08547684018342706	0.06620968467981161	0.10812929678991477	0.11045845281740796	0.14343888312090822	0.11504122556312071	0.09495406207251939	0.11239223389114561	0.1266159909652667	0.10110915273239984	0.10109803611880559	0.09508273277435496	0.10310132707996228	0.13505710421199948	0.14598914503249683	0.12399385153940597	0.12524328526656356	0.11690584201407994	0.13064352048833824	0.10962733409443386	0.11405883269066468	0.11184308339254925	0.11184308339254925	0.11184308339254925	0.11184308339254925	0.11184308339254925	0.11184308339254925	0.11184308339254925	0.11184308339254925	0.11184308339254925	0.11184308339254925	0.11184308339254925	0.11184308339254925	0.11184308339254925	0.11184308339254925	0.11184308339254925	0.11184308339254925	0.11184308339254925	0.11184308339254925	0.11184308339254925	0.11184308339254925
0.06644964113267011	0.057472530037353774	0.05442108775008152	0.07761932013668593	0.06902693374272856	0.07792393711070045	0.061129807948467896	0.06389321942892755	0.07212432449938747	0.05882815119171548	0.0715029187839716	0.07185090354054045	0.06284896727221961	0.06734993540638003	0.06734993540638003	0.06734993540638003	0.06734993540638003	0.06734993540638003	0.06734993540638003	0.06734993540638003	0.06734993540638003	0.06734993540638003	0.06734993540638003	0.06734993540638003	0.06734993540638003	0.06734993540638003	0.06734993540638003	0.06734993540638003	0.06734993540638003	0.06734993540638003	0.06734993540638003	0.06734993540638003	0.06734993540638003	0.06734993540638003	0.06734993540638003	0.06734993540638003	0.06734993540638003	0.06734993540638003	0.06734993540638003	0.06734993540638003	0.06734993540638003	0.06734993540638003	0.06734993540638003	0.06734993540638003	0.06734993540638003	0.06734993540638003	0.06734993540638003	0.06734993540638003	0.06734993540638003	0.06734993540638003
0.10885751926782762	0.1002626145616613	0.09129841857849653	0.08775224637993038	0.0787804112630976	0.10293626701045396	0.08759466155274595	0.1016386594830468	0.08277599950529264	0.10558038871738117	0.11882442845937137	0.09615171775837655	0.09578812672221952	0.1330986341930805	0.11676112057504719	0.10587237210584548	0.10547120859977338	0.12518679056140075	0.09754586233651236	0.12608455033526747	0.12177927731976386	0.0938112578787382	0.08256115314931928	0.07390599735694658	0.10453611495852877	0.08922105615773766	0.08922105615773766	0.08922105615773766	0.08922105615773766	0.08922105615773766	0.08922105615773766	0.08922105615773766	0.08922105615773766	0.08922105615773766	0.08922105615773766	0.08922105615773766	0.08922105615773766	0.08922105615773766	0.08922105615773766	0.08922105615773766	0.08922105615773766	0.08922105615773766	0.08922105615773766	0.08922105615773766	0.08922105615773766	0.08922105615773766	0.08922105615773766	0.08922105615773766	0.08922105615773766	0.08922105615773766
0.07361430283073778	0.05934738944516305	0.0673860662048413	0.059209199282697016	0.04942729104894852	0.051574571183953796	0.0658870825135442	0.053532194800517546	0.05843983924726554	0.05799277791274737	0.060917971893090915	0.06230341133655522	0.06171094644887371	0.05623708633559382	0.0624551280741934	0.06027484425390265	0.06437404840013759	0.04768012011535144	0.06390146538845132	0.061592305523780144	0.07541235920566	0.052094331230816054	0.06809189079779449	0.05431435278306971	0.055530059515384714	0.1827011466029739	0.11911560305917929	0.11911560305917929	0.11911560305917929	0.11911560305917929	0.11911560305917929	0.11911560305917929	0.11911560305917929	0.11911560305917929	0.11911560305917929	0.11911560305917929	0.11911560305917929	0.11911560305917929	0.11911560305917929	0.11911560305917929	0.11911560305917929	0.11911560305917929	0.11911560305917929	0.11911560305917929	0.11911560305917929	0.11911560305917929	0.11911560305917929	0.11911560305917929	0.11911560305917929	0.11911560305917929
0.14430295098379636	0.09262597106223878	0.10592643320046749	0.12705309468672832	0.08987942371466065	0.15186667405195683	0.12137067031315477	0.13696067870336257	0.14890098885381994	0.16474788666489537	0.1571140031716305	0.12469123299343213	0.16497988735303978	0.11664346527178322	0.05194161082179572	0.12649704657498617	0.18651716835893345	0.1448186616030297	0.1897810696560386	0.1778492872190055	0.2566196419305271	0.1833721076184343	0.14664231315069076	0.18933423753441045	0.07269458887646538	0.23164774356107246	0.15217116621876892	0.15217116621876892	0.15217116621876892	0.15217116621876892	0.15217116621876892	0.15217116621876892	0.15217116621876892	0.15217116621876892	0.15217116621876892	0.15217116621876892	0.15217116621876892	0.15217116621876892	0.15217116621876892	0.15217116621876892	0.15217116621876892	0.15217116621876892	0.15217116621876892	0.15217116621876892	0.15217116621876892	0.15217116621876892	0.15217116621876892	0.15217116621876892	0.15217116621876892	0.15217116621876892
0.05202491253021982	0.05134283602529078	0.06276583131650261	0.06196440361803939	0.06152212645787362	0.0651553094006427	0.054398558729597306	0.05217206141400265	0.05471723789193179	0.05688418978136506	0.07244879893050932	0.05668635844415435	0.06264299109783097	0.061936578090491114	0.060567828494689994	0.04873541848725963	0.06964399309796454	0.05963476312723798	0.05117274002189345	0.058845266012567746	0.056252858347818964	0.06363877857047633	0.06042408471126788	0.059997547063551974	0.06376055140641429	0.054895149832949644	0.059327850619681974	0.059327850619681974	0.059327850619681974	0.059327850619681974	0.059327850619681974	0.059327850619681974	0.059327850619681974	0.059327850619681974	0.059327850619681974	0.059327850619681974	0.059327850619681974	0.059327850619681974	0.059327850619681974	0.059327850619681974	0.059327850619681974	0.059327850619681974	0.059327850619681974	0.059327850619681974	0.059327850619681974	0.059327850619681974	0.059327850619681974	0.059327850619681974	0.059327850619681974	0.059327850619681974
0.09030767582708159	0.07546935029790428	0.07682330162536113	0.09123473820580504	0.08998655076505312	0.06364999524160006	0.07416645291630274	0.08086471441111648	0.07120239393001132	0.06603629976398356	0.08718656027536086	0.0768753545266753	0.09288683965834157	0.08198313506655396	0.09217088124049773	0.0653312182377056	0.07785367966272116	0.08352249646843526	0.07040080305555235	0.10995855431662427	0.09153884250537675	0.08843486697862578	0.08044411117985815	0.0969713076104717	0.06684292625393073	0.08190711693220122	0.08190711693220122	0.08190711693220122	0.08190711693220122	0.08190711693220122	0.08190711693220122	0.08190711693220122	0.08190711693220122	0.08190711693220122	0.08190711693220122	0.08190711693220122	0.08190711693220122	0.08190711693220122	0.08190711693220122	0.08190711693220122	0.08190711693220122	0.08190711693220122	0.08190711693220122	0.08190711693220122	0.08190711693220122	0.08190711693220122	0.08190711693220122	0.08190711693220122	0.08190711693220122	0.08190711693220122
0.18545737257460632	0.15073646038171118	0.14840382534944815	0.10915330333747367	0.12885688251834865	0.12550241731910336	0.16213793890140635	0.12745678589835416	0.13387364346415825	0.1227907048929676	0.1267498178406632	0.1270501742140544	0.1427781023607391	0.1320065656074161	0.14647679050366594	0.1402708097781189	0.0967876614855292	0.11528700710445577	0.12571464387765754	0.13569763074025085	0.15648111725396258	0.13867691665215967	0.15402390474763913	0.1280822778876498	0.11950998363554544	0.12379613076159762	0.12379613076159762	0.12379613076159762	0.12379613076159762	0.12379613076159762	0.12379613076159762	0.12379613076159762	0.12379613076159762	0.12379613076159762	0.12379613076159762	0.12379613076159762	0.12379613076159762	0.12379613076159762	0.12379613076159762	0.12379613076159762	0.12379613076159762	0.12379613076159762	0.12379613076159762	0.12379613076159762	0.12379613076159762	0.12379613076159762	0.12379613076159762	0.12379613076159762	0.12379613076159762	0.12379613076159762
0.06817048077744989	0.07224684175801468	0.05280914980526777	0.0504120408246066	0.05915924775258896	0.05820799355878838	0.06487113791557898	0.06602215403479467	0.0626124291224756	0.061272664988908904	0.05453117663887451	0.06553679646825807	0.06680791620352403	0.0598293512973255	0.059484597856023586	0.06391580996771166	0.07893745334375116	0.07981354022054905	0.060931662958418564	0.061517833610333	0.06557356889949237	0.06136948654111808	0.06669236376080045	0.044515702966958844	0.05730739583563521	0.05091154940129703	0.05091154940129703	0.05091154940129703	0.05091154940129703	0.05091154940129703	0.05091154940129703	0.05091154940129703	0.05091154940129703	0.05091154940129703	0.05091154940129703	0.05091154940129703	0.05091154940129703	0.05091154940129703	0.05091154940129703	0.05091154940129703	0.05091154940129703	0.05091154940129703	0.05091154940129703	0.05091154940129703	0.05091154940129703	0.05091154940129703	0.05091154940129703	0.05091154940129703	0.05091154940129703	0.05091154940129703
0.11627193296913625	0.12162992053471001	0.11365767359594751	0.13477608481297204	0.13097894345817981	0.1150533008069705	0.11302496538819329	0.08912488734399752	0.11846891822175483	0.11012069654588329	0.10960790022200795	0.11825993375643239	0.12235415395536683	0.10369336578471113	0.11820128884063015	0.1405183475580958	0.1410969801360508	0.12650925472134364	0.11370523333826807	0.20221083860724087	0.15795803597275446	0.15795803597275446	0.15795803597275446	0.15795803597275446	0.15795803597275446	0.15795803597275446	0.15795803597275446	0.15795803597275446	0.15795803597275446	0.15795803597275446	0.15795803597275446	0.15795803597275446	0.15795803597275446	0.15795803597275446	0.15795803597275446	0.15795803597275446	0.15795803597275446	0.15795803597275446	0.15795803597275446	0.15795803597275446	0.15795803597275446	0.15795803597275446	0.15795803597275446	0.15795803597275446	0.15795803597275446	0.15795803597275446	0.15795803597275446	0.15795803597275446	0.15795803597275446	0.15795803597275446
0.07743001455827417	0.05178411361233347	0.04496680120451577	0.06004626982170259	0.05251286996935795	0.053354866843246716	0.052368262325117106	0.04901827695287948	0.06082803873555609	0.05440165359745858	0.05176186406168376	0.05496833899264541	0.051218016817253235	0.06279856705310473	0.07089530554076678	0.056563808150331074	0.05333320127397505	0.05180473195002583	0.0562762723722605	0.050779018114842325	0.053527645243551414	0.053527645243551414	0.053527645243551414	0.053527645243551414	0.053527645243551414	0.053527645243551414	0.053527645243551414	0.053527645243551414	0.053527645243551414	0.053527645243551414	0.053527645243551414	0.053527645243551414	0.053527645243551414	0.053527645243551414	0.053527645243551414	0.053527645243551414	0.053527645243551414	0.053527645243551414	0.053527645243551414	0.053527645243551414	0.053527645243551414	0.053527645243551414	0.053527645243551414	0.053527645243551414	0.053527645243551414	0.053527645243551414	0.053527645243551414	0.053527645243551414	0.053527645243551414	0.053527645243551414
0.23938001524228117	0.1984878400297093	0.17030478129559512	0.1971232452812025	0.15565736690006424	0.1468771566803296	0.170456392776007	0.1980685336163797	0.1782742561794881	0.24315457645428257	0.14842176670345714	0.1864679950638549	0.21999614811700607	0.18269883485385638	0.22514720006354721	0.2307682565032198	0.19495125995584542	0.19841532269524742	0.1740932993287635	0.19666263356850164	0.19119094827719124	0.23153492752095578	0.23378596967713652	0.22664610208593916	0.20349761611513306	0.2299022464915169	0.21085429232296382	0.22037826940724037	0.22037826940724037	0.22037826940724037	0.22037826940724037	0.22037826940724037	0.22037826940724037	0.22037826940724037	0.22037826940724037	0.22037826940724037	0.22037826940724037	0.22037826940724037	0.22037826940724037	0.22037826940724037	0.22037826940724037	0.22037826940724037	0.22037826940724037	0.22037826940724037	0.22037826940724037	0.22037826940724037	0.22037826940724037	0.22037826940724037	0.22037826940724037	0.22037826940724037
0.11420516661362588	0.1267294608430509	0.11507549064786593	0.1095528596879708	0.09557789484356143	0.1415637289391665	0.12866030279735566	0.10412693360665769	0.08885919145459979	0.10018569386106602	0.10013699843163136	0.11389905262013911	0.13381158056737155	0.10821434376934573	0.10758982271415211	0.08342583537468541	0.11143295788415301	0.09909831020189822	0.1025435333211155	0.09975377816817357	0.09507814491640346	0.11388670663227787	0.1266361428374232	0.14025031446172903	0.1334432286495761	0.1334432286495761	0.1334432286495761	0.1334432286495761	0.1334432286495761	0.1334432286495761	0.1334432286495761	0.1334432286495761	0.1334432286495761	0.1334432286495761	0.1334432286495761	0.1334432286495761	0.1334432286495761	0.1334432286495761	0.1334432286495761	0.1334432286495761	0.1334432286495761	0.1334432286495761	0.1334432286495761	0.1334432286495761	0.1334432286495761	0.1334432286495761	0.1334432286495761	0.1334432286495761	0.1334432286495761	0.1334432286495761
0.07867544096026764	0.11268853516181444	0.09591447168257074	0.07664285121463756	0.08742972034419094	0.0988267523381833	0.1043102359148969	0.11854777374820882	0.11980072169105678	0.09112496065630372	0.11423713095802286	0.08284941687630128	0.09910540114414354	0.1093501473456557	0.09263841198592068	0.1100180813532938	0.11947957052191195	0.08269066155414637	0.081601505155747	0.11076627562190798	0.08932752220658725	0.08114644862954376	0.1007638126969297	0.09294702388069542	0.11746719793320813	0.12642909136286448	0.1219481446480363	0.1219481446480363	0.1219481446480363	0.1219481446480363	0.1219481446480363	0.1219481446480363	0.1219481446480363	0.1219481446480363	0.1219481446480363	0.1219481446480363	0.1219481446480363	0.1219481446480363	0.1219481446480363	0.1219481446480363	0.1219481446480363	0.1219481446480363	0.1219481446480363	0.1219481446480363	0.1219481446480363	0.1219481446480363	0.1219481446480363	0.1219481446480363	0.1219481446480363	0.1219481446480363
0.10602045472685227	0.048167697189929456	0.16673748991933113	0.12269891772754744	0.10501877368855161	0.07270654326504376	0.12965621415102455	0.09230875340464503	0.13629743781919088	0.0730198238376248	0.12295597558516348	0.11263510034592566	0.12764442359008274	0.07522011116611467	0.12864189844553545	0.10698898614377497	0.15069165022840378	0.13276458110623005	0.09273582473236877	0.059357865518986856	0.11382814292229787	0.12088905978559754	0.07444189548258635	0.09766547763409195	0.09766547763409195	0.09766547763409195	0.09766547763409195	0.09766547763409195	0.09766547763409195	0.09766547763409195	0.09766547763409195	0.09766547763409195	0.09766547763409195	0.09766547763409195	0.09766547763409195	0.09766547763409195	0.09766547763409195	0.09766547763409195	0.09766547763409195	0.09766547763409195	0.09766547763409195	0.09766547763409195	0.09766547763409195	0.09766547763409195	0.09766547763409195	0.09766547763409195	0.09766547763409195	0.09766547763409195	0.09766547763409195	0.09766547763409195
0.0891343725861523	0.08438442240388075	0.08656774009050758	0.08196765855482559	0.08302475632779323	0.08163390793885227	0.09335260339868638	0.0821078685012264	0.08538581556159733	0.08445709636519241	0.10057856369869453	0.07931613876487455	0.08654962183437477	0.08089198501613655	0.08769123385587677	0.08368335460542303	0.08234217748441386	0.09213343208331583	0.08053453267229989	0.08916370006242341	0.09705785170087616	0.09311077588164979	0.09311077588164979	0.09311077588164979	0.09311077588164979	0.09311077588164979	0.09311077588164979	0.09311077588164979	0.09311077588164979	0.09311077588164979	0.09311077588164979	0.09311077588164979	0.09311077588164979	0.09311077588164979	0.09311077588164979	0.09311077588164979	0.09311077588164979	0.09311077588164979	0.09311077588164979	0.09311077588164979	0.09311077588164979	0.09311077588164979	0.09311077588164979	0.09311077588164979	0.09311077588164979	0.09311077588164979	0.09311077588164979	0.09311077588164979	0.09311077588164979	0.09311077588164979
0.08327955772096629	0.07313161704968868	0.08190911352365077	0.07604075523709805	0.07753026940132217	0.07688757588381337	0.08943890908469147	0.06630594864240279	0.07515191666681728	0.07996804654818325	0.07351212636930124	0.07640117838920775	0.07968920534486423	0.077489054111292	0.08265008466757659	0.07080415645479132	0.07832672620032628	0.07685710502195071	0.0743040846892215	0.07736326499987138	0.08176489149442974	0.07823938800349861	0.07627482312547285	0.07714336331760858	0.078827553441991	0.08222626714000154	0.07606246844719343	0.07525983524337268	0.07024451776328482	0.08039443677014774	0.07692210272850437	0.08504813603243296	0.1350581740007837	0.11005315501660833	0.11005315501660833	0.11005315501660833	0.11005315501660833	0.11005315501660833	0.11005315501660833	0.11005315501660833	0.11005315501660833	0.11005315501660833	0.11005315501660833	0.11005315501660833	0.11005315501660833	0.11005315501660833	0.11005315501660833	0.11005315501660833	0.11005315501660833	0.11005315501660833
0.0905015841684304	0.08256581868148077	0.09215450903271478	0.08681097074113539	0.0951288512897805	0.09490085084293311	0.0935950001623402	0.09562363155437553	0.09328302312775386	0.0773011948082887	0.09778135510158428	0.0944421274288752	0.08924077432057981	0.08585425480600446	0.09497654214974989	0.0971930084505924	0.1075852287383718	0.085047984474552	0.09282787831756334	0.1011656113229563	0.0793942977949629	0.08352495616645816	0.09519144942708589	0.08467753347782042	0.0924623119941395	0.07723582764084985	0.07588946121838747	0.09302833979946247	0.09924283030627327	0.08257208828046174	0.0955824802024523	0.07829943659745821	0.10096260502333503	0.08963102081039662	0.08963102081039662	0.08963102081039662	0.08963102081039662	0.08963102081039662	0.08963102081039662	0.08963102081039662	0.08963102081039662	0.08963102081039662	0.08963102081039662	0.08963102081039662	0.08963102081039662	0.08963102081039662	0.08963102081039662	0.08963102081039662	0.08963102081039662	0.08963102081039662
0.10071207017720592	0.11003855337429838	0.09139969706676068	0.09705768555385065	0.08951999285081882	0.07507721852684952	0.10346748538487088	0.07759855804880504	0.10080621840342137	0.07477084244517067	0.09346934646522327	0.09561154315367851	0.09257103929092997	0.1036362084354628	0.10268952489439746	0.08837138932758158	0.08904219715635373	0.09035761495820208	0.08294096247897485	0.0859354785211139	0.10839197869508616	0.09716372860810002	0.09716372860810002	0.09716372860810002	0.09716372860810002	0.09716372860810002	0.09716372860810002	0.09716372860810002	0.09716372860810002	0.09716372860810002	0.09716372860810002	0.09716372860810002	0.09716372860810002	0.09716372860810002	0.09716372860810002	0.09716372860810002	0.09716372860810002	0.09716372860810002	0.09716372860810002	0.09716372860810002	0.09716372860810002	0.09716372860810002	0.09716372860810002	0.09716372860810002	0.09716372860810002	0.09716372860810002	0.09716372860810002	0.09716372860810002	0.09716372860810002	0.09716372860810002
0.0678946735232551	0.05385354948294307	0.06950013656700404	0.06614004356131124	0.052704061694956394	0.06502642314255731	0.058486500563269	0.0571141906382247	0.07131763684507518	0.05487220426962167	0.05452700913259399	0.0594576426287419	0.05765062783832809	0.057873682787164066	0.06641996002892711	0.06882201085339214	0.051534652279243406	0.048891248259518634	0.06450346167043648	0.10124607758258862	0.0593276219521642	0.07494581336988883	0.07707577743109287	0.05159073039827434	0.0643332539146836	0.0643332539146836	0.0643332539146836	0.0643332539146836	0.0643332539146836	0.0643332539146836	0.0643332539146836	0.0643332539146836	0.0643332539146836	0.0643332539146836	0.0643332539146836	0.0643332539146836	0.0643332539146836	0.0643332539146836	0.0643332539146836	0.0643332539146836	0.0643332539146836	0.0643332539146836	0.0643332539146836	0.0643332539146836	0.0643332539146836	0.0643332539146836	0.0643332539146836	0.0643332539146836	0.0643332539146836	0.0643332539146836
0.11024481570299773	0.11290635709274958	0.1235108669010347	0.07847712600740515	0.12817449013723795	0.11682668537109454	0.08682865341802895	0.08285035645087892	0.12185734286651928	0.10218698379140971	0.09378120926064103	0.09505251168561049	0.08737684973752465	0.11982142214954833	0.12376751416706161	0.10091530952173029	0.10252142031236797	0.1106520469585971	0.11056143268541213	0.12612858500075944	0.09158883299079765	0.10063635348017523	0.08122206670926059	0.12465613957957708	0.12087780900467321	0.1205829647982457	0.12073038690145946	0.12073038690145946	0.12073038690145946	0.12073038690145946	0.12073038690145946	0.12073038690145946	0.12073038690145946	0.12073038690145946	0.12073038690145946	0.12073038690145946	0.12073038690145946	0.12073038690145946	0.12073038690145946	0.12073038690145946	0.12073038690145946	0.12073038690145946	0.12073038690145946	0.12073038690145946	0.12073038690145946	0.12073038690145946	0.12073038690145946	0.12073038690145946	0.12073038690145946	0.12073038690145946
0.09693263353908675	0.06651086881775725	0.056568994388026345	0.07491807826617823	0.061981648962519446	0.06292276134785071	0.0565862765007174	0.05382672676480712	0.056963153119134795	0.05885020717225845	0.05401152694443422	0.06273901687798168	0.06231527681812854	0.061579584381386575	0.06774762841319854	0.07129541721642427	0.0671195233835375	0.0702375710407298	0.06297569702250881	0.05288013979143194	0.05792791840697037	0.05792791840697037	0.05792791840697037	0.05792791840697037	0.05792791840697037	0.05792791840697037	0.05792791840697037	0.05792791840697037	0.05792791840697037	0.05792791840697037	0.05792791840697037	0.05792791840697037	0.05792791840697037	0.05792791840697037	0.05792791840697037	0.05792791840697037	0.05792791840697037	0.05792791840697037	0.05792791840697037	0.05792791840697037	0.05792791840697037	0.05792791840697037	0.05792791840697037	0.05792791840697037	0.05792791840697037	0.05792791840697037	0.05792791840697037	0.05792791840697037	0.05792791840697037	0.05792791840697037
0.056128966969747875	0.05977864129654658	0.080371781964636	0.08159346298488125	0.07209647446037337	0.08386856134647791	0.06665436871135604	0.06030999658028607	0.056403411525207135	0.059809865641443895	0.061281836602025644	0.06390751239714393	0.054328395721046106	0.07208420245814726	0.0616506194029913	0.06338532924641921	0.06764318086392741	0.0720451293703842	0.07048292649700362	0.06595774534436771	0.06613124646336904	0.0699605384893813	0.06804589247637517	0.06804589247637517	0.06804589247637517	0.06804589247637517	0.06804589247637517	0.06804589247637517	0.06804589247637517	0.06804589247637517	0.06804589247637517	0.06804589247637517	0.06804589247637517	0.06804589247637517	0.06804589247637517	0.06804589247637517	0.06804589247637517	0.06804589247637517	0.06804589247637517	0.06804589247637517	0.06804589247637517	0.06804589247637517	0.06804589247637517	0.06804589247637517	0.06804589247637517	0.06804589247637517	0.06804589247637517	0.06804589247637517	0.06804589247637517	0.06804589247637517
0.15192248261843064	0.1261310576690174	0.09725681583347713	0.0968318176115823	0.11174748239034968	0.1279810681392002	0.09595222750679676	0.11317826477178453	0.1370558426722357	0.11963251176486057	0.13519875930781675	0.10687804627398695	0.11392617725397043	0.10478908542909222	0.1145983803383879	0.13287085665269585	0.10991777011812494	0.13286141686391112	0.11341048006747693	0.1550586055222504	0.13423454279486366	0.13423454279486366	0.13423454279486366	0.13423454279486366	0.13423454279486366	0.13423454279486366	0.13423454279486366	0.13423454279486366	0.13423454279486366	0.13423454279486366	0.13423454279486366	0.13423454279486366	0.13423454279486366	0.13423454279486366	0.13423454279486366	0.13423454279486366	0.13423454279486366	0.13423454279486366	0.13423454279486366	0.13423454279486366	0.13423454279486366	0.13423454279486366	0.13423454279486366	0.13423454279486366	0.13423454279486366	0.13423454279486366	0.13423454279486366	0.13423454279486366	0.13423454279486366	0.13423454279486366
0.16016734751648615	0.11511484419520279	0.10065589879770324	0.12163086303273811	0.12552207310757435	0.10916545355499295	0.13194942706773793	0.1278277775175011	0.12206027795852979	0.14750259790538187	0.11504696453819761	0.12902796475363043	0.13128964413515665	0.12063145698179109	0.139473880569395	0.08597807126739013	0.11748214339213854	0.13776440505058174	0.15611925522276965	0.15848881618753471	0.11413345379900476	0.15093417627449593	0.15190766822095073	0.15142092224772333	0.15142092224772333	0.15142092224772333	0.15142092224772333	0.15142092224772333	0.15142092224772333	0.15142092224772333	0.15142092224772333	0.15142092224772333	0.15142092224772333	0.15142092224772333	0.15142092224772333	0.15142092224772333	0.15142092224772333	0.15142092224772333	0.15142092224772333	0.15142092224772333	0.15142092224772333	0.15142092224772333	0.15142092224772333	0.15142092224772333	0.15142092224772333	0.15142092224772333	0.15142092224772333	0.15142092224772333	0.15142092224772333	0.15142092224772333
0.11646615451256119	0.09604494673682869	0.10027372512531169	0.09115631519352856	0.08932063408350473	0.11345076524654513	0.08215852307353727	0.10015465783123369	0.08324879773315871	0.08226390857581192	0.10486727030734075	0.10034175798161628	0.08843369761412537	0.11386059996324277	0.07789663913625229	0.12726427506253368	0.08721928244069624	0.1017470270445426	0.08864773940708921	0.09672095841901851	0.09325075594364615	0.09801755705241333	0.09563415649802974	0.09563415649802974	0.09563415649802974	0.09563415649802974	0.09563415649802974	0.09563415649802974	0.09563415649802974	0.09563415649802974	0.09563415649802974	0.09563415649802974	0.09563415649802974	0.09563415649802974	0.09563415649802974	0.09563415649802974	0.09563415649802974	0.09563415649802974	0.09563415649802974	0.09563415649802974	0.09563415649802974	0.09563415649802974	0.09563415649802974	0.09563415649802974	0.09563415649802974	0.09563415649802974	0.09563415649802974	0.09563415649802974	0.09563415649802974	0.09563415649802974
0.13720961143932553	0.12603896576751958	0.12409480328420867	0.12721455818414193	0.10522923029193836	0.11884940880873794	0.13351867965180242	0.11611953623687864	0.12460748524248322	0.155252226925781	0.13828903345429971	0.12332809347821555	0.12172346880491192	0.1411943761410439	0.1427563832246927	0.12271870461266493	0.13033059357616464	0.09643926866626887	0.12985266508588394	0.12421568910017192	0.14142346589930688	0.12803890771325044	0.13061283130369242	0.13498641428131064	0.14111762970024622	0.11672703911344921	0.13614538810649987	0.1491897131312779	0.13169832710671586	0.13024614628545597	0.1553016151548768	0.1427738807201664	0.1427738807201664	0.1427738807201664	0.1427738807201664	0.1427738807201664	0.1427738807201664	0.1427738807201664	0.1427738807201664	0.1427738807201664	0.1427738807201664	0.1427738807201664	0.1427738807201664	0.1427738807201664	0.1427738807201664	0.1427738807201664	0.1427738807201664	0.1427738807201664	0.1427738807201664	0.1427738807201664
0.07756680047725077	0.078283126946326	0.08831358689129438	0.11233450945028635	0.09234823898872009	0.07571794886808889	0.10738123092904804	0.13027431118534924	0.07948173618908883	0.10466383636875073	0.08016526955650458	0.07885061731654995	0.08151348043424207	0.10046052711720938	0.0923751475118846	0.10164089236666726	0.08797191340294859	0.09185184017561555	0.07760608678544897	0.10226551000647781	0.09375190347288612	0.09626780943734285	0.10391469559729626	0.08615284247004061	0.09052410419862213	0.10209696927283751	0.09569106499169326	0.11259575600857419	0.08628563462829933	0.08606579913337548	0.11265356914221408	0.09935968413779478	0.09935968413779478	0.09935968413779478	0.09935968413779478	0.09935968413779478	0.09935968413779478	0.09935968413779478	0.09935968413779478	0.09935968413779478	0.09935968413779478	0.09935968413779478	0.09935968413779478	0.09935968413779478	0.09935968413779478	0.09935968413779478	0.09935968413779478	0.09935968413779478	0.09935968413779478	0.09935968413779478
0.11673917332584621	0.12878644172770545	0.1457147737761144	0.12640730402225772	0.12458935650753772	0.13214404428490292	0.11558748830858195	0.11154026101330151	0.11471579368857668	0.11689534688149526	0.12974566159472015	0.13353478225145443	0.13286836875893066	0.1182322196959156	0.11862396512797968	0.14318726891626182	0.12152957617751849	0.09651348856855492	0.10510455350225924	0.12132319481779968	0.1170373897032113	0.11918029226050549	0.11918029226050549	0.11918029226050549	0.11918029226050549	0.11918029226050549	0.11918029226050549	0.11918029226050549	0.11918029226050549	0.11918029226050549	0.11918029226050549	0.11918029226050549	0.11918029226050549	0.11918029226050549	0.11918029226050549	0.11918029226050549	0.11918029226050549	0.11918029226050549	0.11918029226050549	0.11918029226050549	0.11918029226050549	0.11918029226050549	0.11918029226050549	0.11918029226050549	0.11918029226050549	0.11918029226050549	0.11918029226050549	0.11918029226050549	0.11918029226050549	0.11918029226050549
0.0	0.05747186015343457	0.060759564751139646	0.13729519315016467	0.6999050474573492	0.0	0.9169286054487574	0.22360193328378009	0.0	0.5136014136735781	0.7491813413259678	0.6542652383706681	0.6060397880282034	0.4336709811306357	0.6682343714181121	0.7256551000300796	0.3351175974845895	0.7656761390248417	0.0017304894691994067	0.08019272814783351	0.39816806599666366	0.2391803970722486	0.2391803970722486	0.2391803970722486	0.2391803970722486	0.2391803970722486	0.2391803970722486	0.2391803970722486	0.2391803970722486	0.2391803970722486	0.2391803970722486	0.2391803970722486	0.2391803970722486	0.2391803970722486	0.2391803970722486	0.2391803970722486	0.2391803970722486	0.2391803970722486	0.2391803970722486	0.2391803970722486	0.2391803970722486	0.2391803970722486	0.2391803970722486	0.2391803970722486	0.2391803970722486	0.2391803970722486	0.2391803970722486	0.2391803970722486	0.2391803970722486	0.2391803970722486
0.08139401417498535	0.07938889399931039	0.08029329858813167	0.10692255975156313	0.1117338642930571	0.11964709330181918	0.09208835324430877	0.09811090849422492	0.09872880438632158	0.10439543395065959	0.08393007608950327	0.09535638602315376	0.0938423835682807	0.1047911036699367	0.0870644210922663	0.11465472962447397	0.10122762335543767	0.10885928513912152	0.10754023492234757	0.11499377093648079	0.10152531056388395	0.10386694949832241	0.08507852508189624	0.09495223529165923	0.0990901909405422	0.09066815528542996	0.11370092433868	0.11232562931581717	0.10450974028592508	0.10841768480087113	0.10841768480087113	0.10841768480087113	0.10841768480087113	0.10841768480087113	0.10841768480087113	0.10841768480087113	0.10841768480087113	0.10841768480087113	0.10841768480087113	0.10841768480087113	0.10841768480087113	0.10841768480087113	0.10841768480087113	0.10841768480087113	0.10841768480087113	0.10841768480087113	0.10841768480087113	0.10841768480087113	0.10841768480087113	0.10841768480087113
0.11350024155113392	0.08742716830223766	0.09104020989343667	0.08366785953860986	0.08945937946462397	0.08706345259590409	0.08895576125202229	0.09806619081900346	0.08233781986167314	0.07940290089397732	0.09416124203727724	0.09198157977244617	0.10641888365805649	0.11706437710676547	0.09197658780459397	0.10311825260487581	0.10167640158040034	0.09596447256678892	0.09535264357549317	0.08213983947952577	0.09275040609991939	0.10077925090367486	0.09954750669903858	0.09199351773435767	0.10291818076090277	0.09385713709624595	0.09402055064943335	0.10026544774887507	0.10828747260435152	0.09809419768083867	0.1044003006225214	0.11072069951563887	0.09057878359573479	0.1205235705701132	0.10913917115375898	0.1148313708619361	0.1148313708619361	0.1148313708619361	0.1148313708619361	0.1148313708619361	0.1148313708619361	0.1148313708619361	0.1148313708619361	0.1148313708619361	0.1148313708619361	0.1148313708619361	0.1148313708619361	0.1148313708619361	0.1148313708619361	0.1148313708619361
0.08398047543707178	0.07239163908986768	0.0742744628451757	0.08070311576401772	0.055540138081904	0.0753114079366314	0.07000529418388861	0.05848844984926932	0.08752776298186345	0.07013656061619607	0.0862047784282821	0.07389794080009872	0.07753200333441056	0.06976624119102968	0.060924034222702254	0.0637277602235828	0.09025392145151102	0.0765733766739943	0.08079005944981384	0.09161512128419841	0.07247003032030876	0.09385812131831572	0.07486961414879748	0.08048070823675445	0.09734682967039003	0.09244219247472305	0.07012983703710356	0.08304321756403094	0.0880421038277695	0.1054181132893114	0.07056013219129788	0.0760364000615768	0.07671608220226521	0.07028020945943907	0.10173964885459032	0.09084714254413653	0.08258641330242004	0.07764836774990891	0.08389401297252254	0.09420674668211523	0.08905037982731889	0.08905037982731889	0.08905037982731889	0.08905037982731889	0.08905037982731889	0.08905037982731889	0.08905037982731889	0.08905037982731889	0.08905037982731889	0.08905037982731889
0.12192797618732296	0.09596269829730852	0.07530601550112295	0.09426131027802	0.09865213225962975	0.08440205980045687	0.0827642818700507	0.09302518660718044	0.07751043578909726	0.06164571277980138	0.09324719562320141	0.0776710571697426	0.07698874890961316	0.10468813157900735	0.09187992971997283	0.07311317576987374	0.09551396302309845	0.09682047322404572	0.09431933723517472	0.08439815784084256	0.09445682971072639	0.08369320095106211	0.08690774110836394	0.08130144651700552	0.0782065267826956	0.07975398664985056	0.07975398664985056	0.07975398664985056	0.07975398664985056	0.07975398664985056	0.07975398664985056	0.07975398664985056	0.07975398664985056	0.07975398664985056	0.07975398664985056	0.07975398664985056	0.07975398664985056	0.07975398664985056	0.07975398664985056	0.07975398664985056	0.07975398664985056	0.07975398664985056	0.07975398664985056	0.07975398664985056	0.07975398664985056	0.07975398664985056	0.07975398664985056	0.07975398664985056	0.07975398664985056	0.07975398664985056
0.07967239907291349	0.07186807410992788	0.08031768182071583	0.08220954078741635	0.07356367429830664	0.06612408678817168	0.09781388678618312	0.0813365257736026	0.07929228596211325	0.07379778805490018	0.08270653001980109	0.07532853711235996	0.07527887025902538	0.08280972183973552	0.0803762081319975	0.07119235481927401	0.08822843519158888	0.07290660076196946	0.08759710561893642	0.0684340054468188	0.07896135094660299	0.07347623651445209	0.08543521493730108	0.07248473769413694	0.07579246057587585	0.08729022802105388	0.07280937342992132	0.08366639541974942	0.09855232679917544	0.0691657409546174	0.060750586658766065	0.06495816380669174	0.06495816380669174	0.06495816380669174	0.06495816380669174	0.06495816380669174	0.06495816380669174	0.06495816380669174	0.06495816380669174	0.06495816380669174	0.06495816380669174	0.06495816380669174	0.06495816380669174	0.06495816380669174	0.06495816380669174	0.06495816380669174	0.06495816380669174	0.06495816380669174	0.06495816380669174	0.06495816380669174
0.2719784211423001	0.45351621466918934	0.19659421776152555	0.17098475694561588	0.427045174306778	0.31121927463158916	0.13146579823515742	0.20203863011631043	0.2174693840786362	0.2502002713411564	0.26814713151469793	0.401514392600252	0.21235141436685334	0.2337815999614304	0.31765361683121746	0.2982140691226962	0.0500394803894449	0.1315558944179153	0.25348768402505945	0.002446014028400442	0.31010589992342363	0.25939466185931087	0.2784501224260675	0.36670762300690485	0.19740185867841561	0.02267307561372912	0.11003746714607238	0.11003746714607238	0.11003746714607238	0.11003746714607238	0.11003746714607238	0.11003746714607238	0.11003746714607238	0.11003746714607238	0.11003746714607238	0.11003746714607238	0.11003746714607238	0.11003746714607238	0.11003746714607238	0.11003746714607238	0.11003746714607238	0.11003746714607238	0.11003746714607238	0.11003746714607238	0.11003746714607238	0.11003746714607238	0.11003746714607238	0.11003746714607238	0.11003746714607238	0.11003746714607238
0.05493916760930474	0.058169421301335136	0.07687948567617456	0.06999403934593224	0.0597950541274669	0.0705429747851524	0.06493930592246173	0.06773621041566436	0.05900457844616065	0.07984101005008676	0.06459739388793141	0.07674362073844844	0.05949109353398821	0.06263075624113812	0.059590875259139135	0.07699669540548087	0.07074643342868717	0.06979560080648264	0.06556320835670937	0.06781787111552062	0.06776472008434609	0.06351157177694795	0.0745298882455808	0.06902073001126437	0.06902073001126437	0.06902073001126437	0.06902073001126437	0.06902073001126437	0.06902073001126437	0.06902073001126437	0.06902073001126437	0.06902073001126437	0.06902073001126437	0.06902073001126437	0.06902073001126437	0.06902073001126437	0.06902073001126437	0.06902073001126437	0.06902073001126437	0.06902073001126437	0.06902073001126437	0.06902073001126437	0.06902073001126437	0.06902073001126437	0.06902073001126437	0.06902073001126437	0.06902073001126437	0.06902073001126437	0.06902073001126437	0.06902073001126437
0.1289266252816385	0.12528962709309635	0.11098826165463894	0.12623533219167704	0.1328464690807859	0.12439338444715704	0.10960858493611164	0.11394297305605236	0.14016748346796537	0.1265262267470436	0.13353097846789067	0.1287618083646001	0.14925936026158848	0.10531844669029768	0.10928047713931707	0.1086848768171812	0.10451632146505124	0.10439135345727195	0.11423823433449752	0.12307413953835555	0.11963363353175643	0.15104112399725525	0.12275505584674361	0.1253799982759717	0.12555956645014507	0.12174051745550929	0.12527041329978642	0.11861545201334756	0.1297745250495128	0.11047457100759087	0.20143429147873215	0.15595443124316152	0.15595443124316152	0.15595443124316152	0.15595443124316152	0.15595443124316152	0.15595443124316152	0.15595443124316152	0.15595443124316152	0.15595443124316152	0.15595443124316152	0.15595443124316152	0.15595443124316152	0.15595443124316152	0.15595443124316152	0.15595443124316152	0.15595443124316152	0.15595443124316152	0.15595443124316152	0.15595443124316152
0.20697307974056642	0.22579816225296728	0.16858855558971125	0.18137469140059792	0.2547442864311047	0.34711751467985275	0.3223547501226476	0.34115472408224334	0.2624760047965501	0.19832904628753972	0.2868483315537815	0.2669103374097598	0.2987277314313657	0.28720155487876387	0.2510325576689542	0.35364216097292545	0.30294939726092884	0.20059057638245223	0.3797405717616849	0.3111098427673289	0.3028322629341936	0.30557803765449454	0.32718590542447035	0.2586826436622954	0.3815470795295489	0.31079105311352956	0.27526712318235613	0.24528560114757428	0.2865456350088313	0.43026859615459817	0.3411641896639811	0.23505399940411076	0.42259058141234085	0.3296559212117175	0.21753143810979586	0.344856131528487	0.21532870445444732	0.40885010528580185	0.3120894048701246	0.3120894048701246	0.3120894048701246	0.3120894048701246	0.3120894048701246	0.3120894048701246	0.3120894048701246	0.3120894048701246	0.3120894048701246	0.3120894048701246	0.3120894048701246	0.3120894048701246
0.07454413014656132	0.11400010715007058	0.19393182409582432	0.11417294454535117	0.14489291674715285	0.12167249230454989	0.24394052116396034	0.12376136013033305	0.16971679728245884	0.19882964332867897	0.1723526556130924	0.10353200880662702	0.15081873879686705	0.1890721921251725	0.19055359970493468	0.23863643822430428	0.11845730839016066	0.23213233783768342	0.18404982032709868	0.20085099387130034	0.10347647375648297	0.22417589755057685	0.12709677177765358	0.1464010675617006	0.0383211078908613	0.19699985390082655	0.21674509359123223	0.14033352929042317	0.2090000374860028	0.24360682227110758	0.13937167561977593	0.19415538171764107	0.14455877150341676	0.1670218734713344	0.22368809330467526	0.16436399945588806	0.24576706383873748	0.22364735385674694	0.16969334778729872	0.15013739855684036	0.2412626022888232	0.2919566080924636	0.19589449967235284	0.15406211566406489	0.17497830766820888	0.17497830766820888	0.17497830766820888	0.17497830766820888	0.17497830766820888	0.17497830766820888
0.12458673200859786	0.09088374713028835	0.08956216322286863	0.09583772853042269	0.07376632421962416	0.09422480177877102	0.10822139830548806	0.1281791166342077	0.0824434087999264	0.09674852491012696	0.1166952771640153	0.11265233025916574	0.10283843685124992	0.09371322987979945	0.11049182843407364	0.09628357132870094	0.1068436376026772	0.1037315647031329	0.08902479059789142	0.08765633728979923	0.13377961186516077	0.10275798960720575	0.12104228340189885	0.0993204196071256	0.11360072251514573	0.11390703822444817	0.1279462116034258	0.10996568562059549	0.14143540439257504	0.13028980159814546	0.10916916302778573	0.1263153086393365	0.09547786921689792	0.14436846269839	0.10445315953025722	0.14303625183037585	0.12299796741081001	0.12229601495890602	0.1028282225860122	0.18158289847855638	0.14127627049766558	0.1303170525993182	0.14132677860095816	0.1442275893539778	0.14876840158076596	0.14649799546737186	0.14649799546737186	0.14649799546737186	0.14649799546737186	0.14649799546737186
0.16992930176881435	0.1419444482477541	0.1268718965493757	0.15347543990677698	0.1285261172169574	0.16523476221398856	0.168100510945565	0.10177754346405621	0.13867934969506107	0.14059890550407142	0.15902584707141848	0.1417492537221687	0.13445222917032312	0.13483478080262987	0.1436820398148802	0.15082888751740098	0.13798214186835672	0.15522530584591787	0.12395521235842051	0.1327696167075263	0.13414298266928576	0.12739320865581083	0.10925792068557737	0.14396477134916652	0.14171328675696127	0.15182460279304624	0.11940048869166459	0.17126814991706799	0.19407812639045274	0.13636239892327037	0.13480544033381406	0.14098023193973483	0.1403681081128515	0.1403819292737954	0.1724166760988081	0.14983148099326757	0.1542524007621849	0.13168674052900875	0.23600450837391154	0.18384562445146016	0.18384562445146016	0.18384562445146016	0.18384562445146016	0.18384562445146016	0.18384562445146016	0.18384562445146016	0.18384562445146016	0.18384562445146016	0.18384562445146016	0.18384562445146016
0.3427632281844064	0.2566729709173815	0.29548415976410974	0.3672587994002986	0.006083834739798512	0.20187437420477627	0.39122368858131923	0.2395156207090038	0.3570870286881195	0.2983013246985616	0.2983013246985616	0.2983013246985616	0.2983013246985616	0.2983013246985616	0.2983013246985616	0.2983013246985616	0.2983013246985616	0.2983013246985616	0.2983013246985616	0.2983013246985616	0.2983013246985616	0.2983013246985616	0.2983013246985616	0.2983013246985616	0.2983013246985616	0.2983013246985616	0.2983013246985616	0.2983013246985616	0.2983013246985616	0.2983013246985616	0.2983013246985616	0.2983013246985616	0.2983013246985616	0.2983013246985616	0.2983013246985616	0.2983013246985616	0.2983013246985616	0.2983013246985616	0.2983013246985616	0.2983013246985616	0.2983013246985616	0.2983013246985616	0.2983013246985616	0.2983013246985616	0.2983013246985616	0.2983013246985616	0.2983013246985616	0.2983013246985616	0.2983013246985616	0.2983013246985616
0.17776907602175343	0.14077776668403075	0.0	0.04585233599882512	0.14521660851384222	0.2606252167540198	0.1605419912431239	0.1453341783879443	0.17966687904970693	0.09173229333703103	0.17326218127830142	0.20278077705211742	0.16550390433975026	0.14630195190490292	0.19238067751103066	0.173564047778328	0.2589595423623081	0.1889913822975903	0.2520891336167597	0.22385933413095158	0.2379742338738556	0.2379742338738556	0.2379742338738556	0.2379742338738556	0.2379742338738556	0.2379742338738556	0.2379742338738556	0.2379742338738556	0.2379742338738556	0.2379742338738556	0.2379742338738556	0.2379742338738556	0.2379742338738556	0.2379742338738556	0.2379742338738556	0.2379742338738556	0.2379742338738556	0.2379742338738556	0.2379742338738556	0.2379742338738556	0.2379742338738556	0.2379742338738556	0.2379742338738556	0.2379742338738556	0.2379742338738556	0.2379742338738556	0.2379742338738556	0.2379742338738556	0.2379742338738556	0.2379742338738556
0.3199419167615715	0.2522028609152476	0.24855431821476437	0.29799633296289874	0.2516981377391983	0.17355535272347214	0.24071262980824218	0.216768667611198	0.22412685895405535	0.19432410536397737	0.27179251422124157	0.18288410700039204	0.2308926181874295	0.31519322706364006	0.21918217409905652	0.3935798923402872	0.25392978290162593	0.17416848122534678	0.2660044869109421	0.2745934633229629	0.297501331700331	0.321320610150949	0.2770580540858407	0.27504563589758435	0.2924850849073712	0.3567329892408379	0.30809793884577374	0.28227056893695895	0.2178955021284129	0.30357102356560833	0.2698404068908646	0.2987695638814247	0.2843049853861446	0.2843049853861446	0.2843049853861446	0.2843049853861446	0.2843049853861446	0.2843049853861446	0.2843049853861446	0.2843049853861446	0.2843049853861446	0.2843049853861446	0.2843049853861446	0.2843049853861446	0.2843049853861446	0.2843049853861446	0.2843049853861446	0.2843049853861446	0.2843049853861446	0.2843049853861446
0.11518917697461067	0.12528810430261286	0.13504195093722113	0.09358346972569266	0.09864227174797145	0.10765860103038333	0.12199917116296964	0.10456159060622655	0.0876611586227294	0.08774573277362643	0.07685577173451212	0.11452261799255599	0.09009372327561908	0.1173279855383839	0.1212936288063248	0.1110444078953505	0.12585679960707652	0.08590374598203344	0.12009270091733676	0.0928340964588257	0.07703074573978792	0.07938633389218618	0.11486349398255853	0.09712491393737235	0.09712491393737235	0.09712491393737235	0.09712491393737235	0.09712491393737235	0.09712491393737235	0.09712491393737235	0.09712491393737235	0.09712491393737235	0.09712491393737235	0.09712491393737235	0.09712491393737235	0.09712491393737235	0.09712491393737235	0.09712491393737235	0.09712491393737235	0.09712491393737235	0.09712491393737235	0.09712491393737235	0.09712491393737235	0.09712491393737235	0.09712491393737235	0.09712491393737235	0.09712491393737235	0.09712491393737235	0.09712491393737235	0.09712491393737235
0.20244482257408986	0.21645630464117963	0.13154662223185465	0.22094852034963278	0.18892045601646024	0.1691531653807044	0.16693712034006128	0.1565255274617743	0.12196481269717532	0.23082499244995192	0.2087349459421197	0.21977996919603582	0.21977996919603582	0.21977996919603582	0.21977996919603582	0.21977996919603582	0.21977996919603582	0.21977996919603582	0.21977996919603582	0.21977996919603582	0.21977996919603582	0.21977996919603582	0.21977996919603582	0.21977996919603582	0.21977996919603582	0.21977996919603582	0.21977996919603582	0.21977996919603582	0.21977996919603582	0.21977996919603582	0.21977996919603582	0.21977996919603582	0.21977996919603582	0.21977996919603582	0.21977996919603582	0.21977996919603582	0.21977996919603582	0.21977996919603582	0.21977996919603582	0.21977996919603582	0.21977996919603582	0.21977996919603582	0.21977996919603582	0.21977996919603582	0.21977996919603582	0.21977996919603582	0.21977996919603582	0.21977996919603582	0.21977996919603582	0.21977996919603582
0.1422307265807185	0.08792436346785604	0.09891145142193429	0.111308072691069	0.11857081223939292	0.1405354765187519	0.09602864250609541	0.12381420469857321	0.11636241311218298	0.10547510053618242	0.07896790292623347	0.08986977976657338	0.11785601182244032	0.1138767351075388	0.10181253925307308	0.0965582904414941	0.10751393497979683	0.11899239115713164	0.09674247576243064	0.10972613349457613	0.09306221792274551	0.1480879476053959	0.10833148611006747	0.10942099804898445	0.12831642517075117	0.09390578806318388	0.12056780065239678	0.09431141018775956	0.10743960542007817	0.10743960542007817	0.10743960542007817	0.10743960542007817	0.10743960542007817	0.10743960542007817	0.10743960542007817	0.10743960542007817	0.10743960542007817	0.10743960542007817	0.10743960542007817	0.10743960542007817	0.10743960542007817	0.10743960542007817	0.10743960542007817	0.10743960542007817	0.10743960542007817	0.10743960542007817	0.10743960542007817	0.10743960542007817	0.10743960542007817	0.10743960542007817
0.16211581295417493	0.13322741513299544	0.17135281363685617	0.21752758093115032	0.11535157944150844	0.2406278931942995	0.15206997875858475	0.20325687688015073	0.18432527465983495	0.1825822735585035	0.1706554865816403	0.24946613834668194	0.19734856407035162	0.1881265243658507	0.20304737521168573	0.21592189237510387	0.15922325166561216	0.18081878600763043	0.19132516915532732	0.19768334294095577	0.2331857830297535	0.2113306673781686	0.20121158316965163	0.14427772900153604	0.16075638221087288	0.16622754116317517	0.1632025639504341	0.17682438476690587	0.18228898922814216	0.16082752471985032	0.1697341021677382	0.1589550425681076	0.1643445723679229	0.1643445723679229	0.1643445723679229	0.1643445723679229	0.1643445723679229	0.1643445723679229	0.1643445723679229	0.1643445723679229	0.1643445723679229	0.1643445723679229	0.1643445723679229	0.1643445723679229	0.1643445723679229	0.1643445723679229	0.1643445723679229	0.1643445723679229	0.1643445723679229	0.1643445723679229
0.09668984972560091	0.11427907167578806	0.18174465378746552	0.16633998035698383	0.1316228554321236	0.20189215241163141	0.09852081456697549	0.14420137210231687	0.1702397172669744	0.09753312593121947	0.07997582226795688	0.07141776633391454	0.11851526237643306	0.1233742813812011	0.06960478166807042	0.12436095668558514	0.04694494447394568	0.12819923702105576	0.09553874758563648	0.09112660488761012	0.13124125121603492	0.1625343501491638	0.07081555149976886	0.14726386685128667	0.14135284435761028	0.17169218835697214	0.15166566915139573	0.17509510101512102	0.1889690685098898	0.2034020142413411	0.11471554620400734	0.2182826866820785	0.21337766091230953	0.21230610281967824	0.18631136153040065	0.2132303859872456	0.19977087375882313	0.19977087375882313	0.19977087375882313	0.19977087375882313	0.19977087375882313	0.19977087375882313	0.19977087375882313	0.19977087375882313	0.19977087375882313	0.19977087375882313	0.19977087375882313	0.19977087375882313	0.19977087375882313	0.19977087375882313
0.10966161059429905	0.11498704039465962	0.08927292660753894	0.08501036993243401	0.08706447101079798	0.11282860045936209	0.10716455361099235	0.08755307280815187	0.1180071907463829	0.08528983150710114	0.1029262410632584	0.0843288833394017	0.1268527243769548	0.0732490027436486	0.1174701286956744	0.08621425296390584	0.082231344827178	0.11078787081021202	0.12433959181476338	0.09753042326902532	0.10176750772254488	0.08347597310146772	0.08443162831639733	0.0765882751116796	0.12030127556847471	0.09695541124602064	0.09952069848788371	0.07541467519605738	0.11308188440919408	0.09806240262251259	0.08757649991499021	0.09281945126875141	0.09281945126875141	0.09281945126875141	0.09281945126875141	0.09281945126875141	0.09281945126875141	0.09281945126875141	0.09281945126875141	0.09281945126875141	0.09281945126875141	0.09281945126875141	0.09281945126875141	0.09281945126875141	0.09281945126875141	0.09281945126875141	0.09281945126875141	0.09281945126875141	0.09281945126875141	0.09281945126875141
0.21193766035143535	0.14130282258544088	0.13045699877774025	0.12904778181551488	0.1064675756290023	0.15020582415939546	0.16399318341504915	0.17856689193646608	0.09880651525934692	0.13106130890780873	0.15264301221545482	0.15575461934338722	0.12334728987357142	0.0837252797538594	0.14099096894352933	0.10489790556845485	0.14638345318930734	0.128667495206366	0.1334438945090158	0.1393871754892783	0.09660095879215998	0.16062676064565	0.13215611863679194	0.13544476767593017	0.12194145974120751	0.1637163929069539	0.12492089191198932	0.13374205488533142	0.15121900082150025	0.13754866269162822	0.16650722169168441	0.16039723590512983	0.1335251597339541	0.11332020344179357	0.11845277741695309	0.1277754249076337	0.08487335624218743	0.10632439057491057	0.10632439057491057	0.10632439057491057	0.10632439057491057	0.10632439057491057	0.10632439057491057	0.10632439057491057	0.10632439057491057	0.10632439057491057	0.10632439057491057	0.10632439057491057	0.10632439057491057	0.10632439057491057
0.11293206933782675	0.08994657821227595	0.11571131319290315	0.05859338017694573	0.01281510611687144	0.05584260661116329	0.056101927173952786	0.01382600125465676	0.39317777944968096	0.25100915064344176	0.20115251861996583	0.23671775374585785	0.2042426476651757	0.20570499345619564	0.24311370816754607	0.21210116428684334	0.2280094551609243	0.2214392137752168	0.19107742406265146	0.19186580221684438	0.2287058535812882	0.22671767230057227	0.2118784033851192	0.21630990160876867	0.2276641637926107	0.2205576651025029	0.177954159964015	0.2309060157648466	0.23942817821254306	0.21635359631775358	0.23393913994051135	0.3667782302648805	0.3003586851026959	0.3003586851026959	0.3003586851026959	0.3003586851026959	0.3003586851026959	0.3003586851026959	0.3003586851026959	0.3003586851026959	0.3003586851026959	0.3003586851026959	0.3003586851026959	0.3003586851026959	0.3003586851026959	0.3003586851026959	0.3003586851026959	0.3003586851026959	0.3003586851026959	0.3003586851026959
0.06470714282738248	0.20396296267685657	0.043369212086178936	0.10714371705371276	0.17373441060263417	0.14567151792486854	0.011145669710158465	0.06500987461319208	0.024259547095238514	0.14986254882257075	0.17997782656712272	0.20772191786866798	0.1640981591974585	0.10884778136299607	0.15325071785888997	0.08445210234542705	0.22159014907220734	0.12033711039630997	0.1071631637251012	0.13154062791239818	0.17852912953279398	0.113899217542436	0.04896318904660043	0.10899987026317964	0.0002404060447418912	0.10425911115885997	0.14459867418986488	0.18208426604855574	0.10858105013490768	0.10446143835346616	0.09723341698921256	0.10084742767133936	0.10084742767133936	0.10084742767133936	0.10084742767133936	0.10084742767133936	0.10084742767133936	0.10084742767133936	0.10084742767133936	0.10084742767133936	0.10084742767133936	0.10084742767133936	0.10084742767133936	0.10084742767133936	0.10084742767133936	0.10084742767133936	0.10084742767133936	0.10084742767133936	0.10084742767133936	0.10084742767133936
0.08295425850561448	0.1308806699129161	0.06685320077599596	0.055499214580302186	0.1531388058687163	0.07560503006209104	0.10816358483879651	0.08431547614775453	0.1197923371501112	0.06780557141346981	0.1269077056400418	0.10927869893868195	0.09584162073697304	0.10513475346668895	0.08268705976274547	0.14131308661026779	0.10519740335202157	0.156975575156162	0.140886238346662	0.11429610397314566	0.11630161251368483	0.11099316522004693	0.08660712000415881	0.15018593030597654	0.12326302450685296	0.15969532547266913	0.14217704325051087	0.1696151566624432	0.13629009532963088	0.15215030575714666	0.14689139431778012	0.13357518898024004	0.11033643869879796	0.1745698563692741	0.18180024673267975	0.16111777094477162	0.21806880493047026	0.16287402304283036	0.16105412704224872	0.18678529599320662	0.17391971151772767	0.17391971151772767	0.17391971151772767	0.17391971151772767	0.17391971151772767	0.17391971151772767	0.17391971151772767	0.17391971151772767	0.17391971151772767	0.17391971151772767
0.0759739749675836	0.10230665605191959	0.09607203218698813	0.08505687874967349	0.10126860444817906	0.10070519149720557	0.10814185796048238	0.08951581478080994	0.09745496022205075	0.11081143718587967	0.08549377459947048	0.08968807888182002	0.10466979660358626	0.10592299187479758	0.08856589988200111	0.10665266358397603	0.0614529946954841	0.08581025554140179	0.09170095603938735	0.07485759505329499	0.09038412885252077	0.09088950805191257	0.09839306707492815	0.0751182236840524	0.07706460426402711	0.10084330322035319	0.07578207326736448	0.09123735694658369	0.09187034068500828	0.07601397998842917	0.05138149923662645	0.1068004110648873	0.09406083259406797	0.1028479846469632	0.10844086604929225	0.10564442534812771	0.10564442534812771	0.10564442534812771	0.10564442534812771	0.10564442534812771	0.10564442534812771	0.10564442534812771	0.10564442534812771	0.10564442534812771	0.10564442534812771	0.10564442534812771	0.10564442534812771	0.10564442534812771	0.10564442534812771	0.10564442534812771
0.18701837930696305	0.1801744403337044	0.1702445625490989	0.13355714202278388	0.09733942018998289	0.16613096223592694	0.16669023819197645	0.1507465391564556	0.14062100764438062	0.1274942121746713	0.1543987465638014	0.11997372784241915	0.15676904962156396	0.1285274094287005	0.18433304778648557	0.14293896135026768	0.2150867014168277	0.17135390827223557	0.10646488433881968	0.1330882044373701	0.07501706338484211	0.11714857833639238	0.10278991126063453	0.10375683016711228	0.08775513826737734	0.17603698924632893	0.07149085318366116	0.19646486330238297	0.08508654243131346	0.13067686660760722	0.10788170451946034	0.10788170451946034	0.10788170451946034	0.10788170451946034	0.10788170451946034	0.10788170451946034	0.10788170451946034	0.10788170451946034	0.10788170451946034	0.10788170451946034	0.10788170451946034	0.10788170451946034	0.10788170451946034	0.10788170451946034	0.10788170451946034	0.10788170451946034	0.10788170451946034	0.10788170451946034	0.10788170451946034	0.10788170451946034
0.45170032794894344	0.3102564147842845	0.29521587060254717	0.4222769350154445	0.346336240050656	0.2095467498190558	0.3669473627165433	0.2799143914569257	0.3386782525949441	0.29557025069613657	0.20764178863462107	0.3115854991605912	0.12733222587850201	0.21940342209271388	0.2883014810327157	0.17742962436620996	0.20796338304532636	0.21944462004345675	0.23701769894099448	0.09649227695990685	0.08425752496810106	0.0950706780854061	0.3262362624996602	0.2930822234132237	0.0862010813937552	0.2930064916977608	0.3867147620086903	0.26473473491061367	0.28760705651873664	0.5229273414457635	0.16329450769219545	0.3232310946010498	0.2191434533720881	0.24533170878326466	0.02170585426400127	0.13351878152363297	0.13351878152363297	0.13351878152363297	0.13351878152363297	0.13351878152363297	0.13351878152363297	0.13351878152363297	0.13351878152363297	0.13351878152363297	0.13351878152363297	0.13351878152363297	0.13351878152363297	0.13351878152363297	0.13351878152363297	0.13351878152363297
0.10777271332218134	0.09830336148333273	0.11013280676894814	0.09744468023033745	0.10566413768447154	0.10791490267559199	0.10671602798914544	0.11471994213720745	0.098584782463353	0.1118983755221628	0.08639889880108295	0.10437563610181218	0.10180420875114736	0.11223706909140309	0.08506489489675421	0.0750115032573757	0.09631364666629393	0.10882703141276258	0.11234948326719582	0.09277344479562913	0.11085494794563906	0.09995563412180329	0.11962587975421445	0.07243929113642288	0.12978886808315498	0.0926924456381927	0.0969976200908285	0.09789882318694257	0.12378240936029652	0.10075697068515133	0.11178021379320183	0.07859006152557452	0.0979110768817343	0.10652789193093573	0.11550900891869847	0.1110184504248171	0.1110184504248171	0.1110184504248171	0.1110184504248171	0.1110184504248171	0.1110184504248171	0.1110184504248171	0.1110184504248171	0.1110184504248171	0.1110184504248171	0.1110184504248171	0.1110184504248171	0.1110184504248171	0.1110184504248171	0.1110184504248171
0.10663454470367993	0.1257968711375502	0.10331448720776763	0.13089400797415524	0.10583558627678642	0.09886563006781303	0.11459406683069953	0.136007068444673	0.1152540059885827	0.0965707962917032	0.11840281910111333	0.10983846990927686	0.11904319677741527	0.1393606874153726	0.10436469506654139	0.11325586341587159	0.14421485264733502	0.1398931772378453	0.11646463303008002	0.13277317380146583	0.12576316963097411	0.14502090270297974	0.15089399572640605	0.1305877967172778	0.1276821153221256	0.10886908967783329	0.11380529191244348	0.12958050106656446	0.10608435533439903	0.12672334371524321	0.1229325005446766	0.1248279221299599	0.1248279221299599	0.1248279221299599	0.1248279221299599	0.1248279221299599	0.1248279221299599	0.1248279221299599	0.1248279221299599	0.1248279221299599	0.1248279221299599	0.1248279221299599	0.1248279221299599	0.1248279221299599	0.1248279221299599	0.1248279221299599	0.1248279221299599	0.1248279221299599	0.1248279221299599	0.1248279221299599
0.05993045907274284	0.072567369611659	0.07555949384684713	0.0734247197881565	0.1037207130370771	0.08882846839082935	0.08075150695817142	0.08964905269799099	0.08395785411841156	0.06943741092589362	0.09125496450146925	0.08860248219658977	0.08498489325539829	0.09222805948102088	0.09855745011353964	0.0914296522731727	0.07842926650689543	0.06574254046247976	0.0898275084130854	0.09109657529426157	0.077075022263697	0.06116043752246863	0.0933664782993145	0.09160967817707404	0.12044077957706122	0.08635567145310238	0.08709074789914209	0.08744798676138707	0.09387330998322554	0.08411350728130935	0.09991775127873022	0.1092470764449887	0.10458241386185946	0.10458241386185946	0.10458241386185946	0.10458241386185946	0.10458241386185946	0.10458241386185946	0.10458241386185946	0.10458241386185946	0.10458241386185946	0.10458241386185946	0.10458241386185946	0.10458241386185946	0.10458241386185946	0.10458241386185946	0.10458241386185946	0.10458241386185946	0.10458241386185946	0.10458241386185946
0.07746843968376167	0.08153546312894847	0.07479757891117586	0.07556457530503054	0.07179780008609	0.0647036684339061	0.07494868479122337	0.12713172254184257	0.09561647591883035	0.07720545030334587	0.09821127418105843	0.09359711522293804	0.09823874947458291	0.09691322362507954	0.08975182058120246	0.08652685626379014	0.08681622041107069	0.08166237051707223	0.09414947013891149	0.09199364695317451	0.11242704777076566	0.08637147929532439	0.09700697570055794	0.1004485581895251	0.08024404785628467	0.09390570948717768	0.11390334999681188	0.1039045297419948	0.1039045297419948	0.1039045297419948	0.1039045297419948	0.1039045297419948	0.1039045297419948	0.1039045297419948	0.1039045297419948	0.1039045297419948	0.1039045297419948	0.1039045297419948	0.1039045297419948	0.1039045297419948	0.1039045297419948	0.1039045297419948	0.1039045297419948	0.1039045297419948	0.1039045297419948	0.1039045297419948	0.1039045297419948	0.1039045297419948	0.1039045297419948	0.1039045297419948
0.06589572088525414	0.08095567557344092	0.07302433708650204	0.07401128317583482	0.06824819211702318	0.061095948684293466	0.06919090524478647	0.06955347841794901	0.06100481794599995	0.08102116261569053	0.08009793144891325	0.09222893214110445	0.06694968076129207	0.0836025275635436	0.05663982149754483	0.06914180107785674	0.06466722588987406	0.06069312253264497	0.07738006491382081	0.0609872325484144	0.08142498282503062	0.08123797652781008	0.08038708325625486	0.07820910722696237	0.06414134350002466	0.07786010398722756	0.06763408505296595	0.07573024904326671	0.058740934240910425	0.07327313724948331	0.07762391208492898	0.0848415671750383	0.06791945909520121	0.07184675928523103	0.06625973244187858	0.08039127312285942	0.07761470216117572	0.08226861214489395	0.08400218347974157	0.0816839985601664	0.08215455776547655	0.07627362967622403	0.07518209467861856	0.07351305495037831	0.06910043993179055	0.07421150839702777	0.07558588747979895	0.07489869793841336	0.07489869793841336	0.07489869793841336
0.004179050485332821	0.003134287863999616	0.029325760111179655	0.06386131174397486	0.2813240025755654	0.06450020377198357	0.25583423298620317	0.2774022160491786	0.22864037187086783	0.1810055990302926	0.06384822404030112	0.2750409216468783	0.003134287863999616	0.2813931645085353	0.003134287863999616	0.11411024576575886	0.1143469437269875	0.11407291834604931	0.17104974733162395	0.2813302466965842	0.4068009921260805	0.4475654379223585	0.30880316828440035	0.06386131174397486	0.22857792552442735	0.2920383784188089	0.2800557610046699	0.010842446838755869	0.3829407815731953	0.46260524568304173	0.28024628557504866	0.28130786528425655	0.23549967708370734	0.25840377118398195	0.25840377118398195	0.25840377118398195	0.25840377118398195	0.25840377118398195	0.25840377118398195	0.25840377118398195	0.25840377118398195	0.25840377118398195	0.25840377118398195	0.25840377118398195	0.25840377118398195	0.25840377118398195	0.25840377118398195	0.25840377118398195	0.25840377118398195	0.25840377118398195
0.0	0.0	0.5869728117048181	0.0	0.053870105977522335	0.11848398130502098	0.0011619489402309347	0.0	0.7123867639404494	0.8248228217231307	0.0	0.5167910446914535	0.0	0.0	0.4065157517485566	0.7829769625795121	0.2096154032910854	0.5167910446914536	0.057051453988937836	0.05387010597752235	0.0	0.11731036530575815	0.4085398475754968	0.49202793245065585	0.5039131351731231	0.5865988049729819	0.028179946020166807	0.4199124715145468	0.20958882852613334	0.4699560110767924	0.6131400101013768	0.3142107137632294	0.46367536193230313	0.46367536193230313	0.46367536193230313	0.46367536193230313	0.46367536193230313	0.46367536193230313	0.46367536193230313	0.46367536193230313	0.46367536193230313	0.46367536193230313	0.46367536193230313	0.46367536193230313	0.46367536193230313	0.46367536193230313	0.46367536193230313	0.46367536193230313	0.46367536193230313	0.46367536193230313
0.04275167110866345	0.054094725516361505	0.054073027760512635	0.05560020817855137	0.05595060852168731	0.06519764191133846	0.061405166843792304	0.05030315296101184	0.050640940215313984	0.06170711894815349	0.046552981328294156	0.058700114129036425	0.06876372954256785	0.0643516470303692	0.052114035891262595	0.050292982587683506	0.04463666334985854	0.06841248452706973	0.06666287904399136	0.050858144081175394	0.06813157799039146	0.05949486103578342	0.05949486103578342	0.05949486103578342	0.05949486103578342	0.05949486103578342	0.05949486103578342	0.05949486103578342	0.05949486103578342	0.05949486103578342	0.05949486103578342	0.05949486103578342	0.05949486103578342	0.05949486103578342	0.05949486103578342	0.05949486103578342	0.05949486103578342	0.05949486103578342	0.05949486103578342	0.05949486103578342	0.05949486103578342	0.05949486103578342	0.05949486103578342	0.05949486103578342	0.05949486103578342	0.05949486103578342	0.05949486103578342	0.05949486103578342	0.05949486103578342	0.05949486103578342
0.05224839569944317	0.04897187415828959	0.041668092995149904	0.049209211534576275	0.065635352197861	0.0581677323849108	0.054616721256910014	0.046813792051189525	0.03911698780407647	0.04114746598987239	0.046601743767043326	0.06367826591191605	0.060424332970642744	0.052542341579928264	0.051780203712113906	0.05749979011376547	0.0582189235975331	0.052435991462274074	0.042324200045755114	0.05216813588353537	0.0536453931153803	0.04971974655951967	0.05168256983744998	0.05168256983744998	0.05168256983744998	0.05168256983744998	0.05168256983744998	0.05168256983744998	0.05168256983744998	0.05168256983744998	0.05168256983744998	0.05168256983744998	0.05168256983744998	0.05168256983744998	0.05168256983744998	0.05168256983744998	0.05168256983744998	0.05168256983744998	0.05168256983744998	0.05168256983744998	0.05168256983744998	0.05168256983744998	0.05168256983744998	0.05168256983744998	0.05168256983744998	0.05168256983744998	0.05168256983744998	0.05168256983744998	0.05168256983744998	0.05168256983744998
0.059225058937031	0.05754350599033151	0.057699196527738465	0.06476233286795675	0.08018998437535366	0.05711335705041545	0.07079555239494899	0.06621837626707575	0.0548199983399125	0.059438788071595625	0.05884378228194691	0.07100094418545735	0.062659379474686	0.07015208261476592	0.061011961881280774	0.052471645718357704	0.06385919325975038	0.05700086706297526	0.0530900993063713	0.06742420259027432	0.05596089784225714	0.0634155815367192	0.05968823968948817	0.05968823968948817	0.05968823968948817	0.05968823968948817	0.05968823968948817	0.05968823968948817	0.05968823968948817	0.05968823968948817	0.05968823968948817	0.05968823968948817	0.05968823968948817	0.05968823968948817	0.05968823968948817	0.05968823968948817	0.05968823968948817	0.05968823968948817	0.05968823968948817	0.05968823968948817	0.05968823968948817	0.05968823968948817	0.05968823968948817	0.05968823968948817	0.05968823968948817	0.05968823968948817	0.05968823968948817	0.05968823968948817	0.05968823968948817	0.05968823968948817
0.08178207429956373	0.054009322967057745	0.05587724942975714	0.05659169035507456	0.05459007011471595	0.06138442671762956	0.06604420030769353	0.05488258380793939	0.05054096941551533	0.059645273930421176	0.05248266509847633	0.06151728503592329	0.05376492249233904	0.05434160879930993	0.05195266668161609	0.05068869410470828	0.057797194535370265	0.04984582502779587	0.04930918118417524	0.04957750310598556	0.04957750310598556	0.04957750310598556	0.04957750310598556	0.04957750310598556	0.04957750310598556	0.04957750310598556	0.04957750310598556	0.04957750310598556	0.04957750310598556	0.04957750310598556	0.04957750310598556	0.04957750310598556	0.04957750310598556	0.04957750310598556	0.04957750310598556	0.04957750310598556	0.04957750310598556	0.04957750310598556	0.04957750310598556	0.04957750310598556	0.04957750310598556	0.04957750310598556	0.04957750310598556	0.04957750310598556	0.04957750310598556	0.04957750310598556	0.04957750310598556	0.04957750310598556	0.04957750310598556	0.04957750310598556
[truncated: 6 more columns]
