# Supplementary material for: Neuronal tuning aligns dynamically with object and texture manifolds across the visual hierarchy
Source: Nat Neurosci. 2026 Mar 10;29(4):864–75. doi: 10.1038/s41593-026-02207-1 (PMC13061647; doi:10.1038/s41593-026-02207-1)
Supplement: Supplementary file 6 — Average PSTH for each session and thread before or after optimization Fig. 5a. Response rate for each 10 ms time window in csv format to reproduce Fig. 5c. [file 41593_2026_2207_MOESM6_ESM.zip › Figure5C_src_normresp_wdw_190-200_BigGAN_mean.csv]

0	1	2	3	4	5	6	7	8	9	10	11	12	13	14	15	16	17	18	19	20	21	22	23	24	25	26	27	28	29	30	31	32	33	34	35	36	37	38	39	40	41	42	43	44	45	46	47	48	49
0.7210648592487202	0.5029099233436509	0.777451471902199	0.8135112398768244	0.7739486829254565	0.7090638068399187	0.8111362099073507	0.7847993515366724	0.8840866277885254	0.543391726940092	0.7316932324830137	0.8110879213146003	0.7819830165978627	0.6831566126082858	0.8618141250395417	0.8125412633706354	0.8397013458757313	0.9804757371149887	0.8043592160197297	0.7907088981823664	0.8285290779797538	0.6682234191765922	0.9053110333412527	0.8667200738224555	0.9952262667225409	0.691510508457445	0.8270743353580351	0.8152299862415442	0.7143514636990957	0.9679804913119531	0.7923420169103618	0.8877341423977415	0.9075442663345261	0.9067382934389321	0.7926531715543047	0.8871287910121455	0.971348809706113	0.8717440911597089	0.76259888908437	0.8475791888509607	0.7509253107783025	0.7995296272495835	0.9078115338815388	0.7525893991491791	0.7580241936018658	0.6589098964472325	0.7925267089069935	0.7257183026771129	0.7257183026771129	0.7257183026771129
0.8382067490922928	0.6501623386192706	0.7618722913754352	0.8118089929495017	0.7896480951319801	0.7584603914616053	0.9060390123677636	0.8114724511693928	0.7556367833452469	0.875058730711524	0.8461148589414924	0.7335441024183281	0.9397250136088278	0.9291037997768535	0.9859528414261087	0.793422913451014	0.837042585778889	0.9111810092901905	0.8426188164766496	0.952508049918935	0.7795630590606499	0.8451016288390091	0.9306365787925007	0.8021238627042684	0.925171934366908	0.7869292579215094	1.0305813150539063	0.9496060330955617	0.8585830891222278	0.9463689579489053	0.7723909925845455	0.9917519147536791	1.0754964462523247	0.9453363415591126	0.882456333124854	0.9138963373419833	0.9138963373419833	0.9138963373419833	0.9138963373419833	0.9138963373419833	0.9138963373419833	0.9138963373419833	0.9138963373419833	0.9138963373419833	0.9138963373419833	0.9138963373419833	0.9138963373419833	0.9138963373419833	0.9138963373419833	0.9138963373419833
0.33217855507569133	0.3959834238851947	0.26120075896321265	0.30862019160973997	0.2976656076674956	0.4119296131982713	0.46056194555872354	0.33829653067460347	0.47304847988017923	0.3670390986264994	0.5660364785305539	0.47405863034537177	0.7105909956347934	0.4428322000997988	0.4381795780139442	0.5415461961417356	0.48039637341848834	0.4311542581551998	0.44384141425587403	0.4047583926158858	0.6202990547140005	0.691015981342418	0.3905250720399177	0.42555069980434507	0.4416751364378741	0.26591837536634255	0.37463476156312553	0.5032875196635685	0.6487649507835846	0.7197333049770169	0.3254628554429744	0.5153625923561749	0.4027370665404905	0.45904982944833267	0.45904982944833267	0.45904982944833267	0.45904982944833267	0.45904982944833267	0.45904982944833267	0.45904982944833267	0.45904982944833267	0.45904982944833267	0.45904982944833267	0.45904982944833267	0.45904982944833267	0.45904982944833267	0.45904982944833267	0.45904982944833267	0.45904982944833267	0.45904982944833267
0.7064678824865497	0.8331071668638758	1.2098772088676648	0.9615187203199874	1.196384467437943	0.9950952231912806	1.0519126437112944	1.086928989012529	1.0578704886841206	1.0797086584511322	1.032539037471244	1.0041779370543773	1.1676156947708982	1.0974484736424976	1.0466530431198513	1.092298325098088	1.020169918833558	0.9214287863564593	0.9398666393087437	0.9105116410296911	1.0006276956248565	1.0758678834516693	0.9824605159932375	0.8338102529107594	0.9787115438812287	0.9764443409283193	0.9154294527826786	0.8349572400744035	1.0544809301968132	0.9158700992728355	0.9063429295465476	1.054613363292212	0.7993410616610562	0.8322085152260931	0.8386024141766742	1.068577952521724	0.8518590603689701	0.9972603663503179	0.9245597133596439	0.9245597133596439	0.9245597133596439	0.9245597133596439	0.9245597133596439	0.9245597133596439	0.9245597133596439	0.9245597133596439	0.9245597133596439	0.9245597133596439	0.9245597133596439	0.9245597133596439
0.5856921692199212	0.5645703652614229	0.5060506264634907	0.5106622782914758	0.4942369014492151	0.4998637880211531	0.582090006964117	0.6476648467528634	0.5945845834478087	0.643557111581576	0.46284189641333084	0.6616447099436864	0.6079037249495137	0.4977702405953424	0.6105998697681148	0.6485174957232082	0.6242935014892147	0.6450428772883846	0.6586755327531043	0.6369117716293672	0.6964566430756732	0.7275101863488503	0.4649939702536854	0.44536945433252095	0.5677352094326438	0.6976881592155302	0.6336144723541878	0.6927078248782271	0.7385051009023267	0.8412222522139491	0.7898636765581378	0.7898636765581378	0.7898636765581378	0.7898636765581378	0.7898636765581378	0.7898636765581378	0.7898636765581378	0.7898636765581378	0.7898636765581378	0.7898636765581378	0.7898636765581378	0.7898636765581378	0.7898636765581378	0.7898636765581378	0.7898636765581378	0.7898636765581378	0.7898636765581378	0.7898636765581378	0.7898636765581378	0.7898636765581378
0.7658098474212044	0.8684630633767205	0.8036694678971994	1.0325568819983497	0.898101386002086	0.9001771276913233	0.8652650067099495	0.7481241494411531	0.9030873763289291	0.8190067274175414	0.9262735189590638	0.9020853187051359	0.7496803283850201	0.9001342310287901	1.1432683503300105	0.7700893906994085	0.6237042431503795	0.9118173994095753	1.0080255744113633	0.8799495362082648	0.8363438243509087	0.8055573011141466	0.7368832059298079	0.7995525482597144	0.9928194147571779	0.9101046343823493	0.7665204797691451	0.9059904946848242	0.7442559109767316	0.9746602509350513	0.9316513915898187	1.1372515059163386	1.1804078588598153	0.9776984035082679	0.8857713548284475	0.8732800356833123	0.8129473050385028	0.5691162335269407	0.9592849109854645	0.9232717648752656	0.941278337930365	0.941278337930365	0.941278337930365	0.941278337930365	0.941278337930365	0.941278337930365	0.941278337930365	0.941278337930365	0.941278337930365	0.941278337930365
1.0958792975991785	0.5415062504797058	0.8056481565185716	1.035549173370187	1.0399037433801086	0.616523831825334	0.7884149271236259	0.982044736515018	1.0789861845264987	1.0915713855745053	0.8205870575590274	1.0763004788522748	0.9787970730676572	0.8063024692835852	0.48107910023396805	0.9860448418034429	0.862693620247078	0.6681721084769991	1.1766957945269583	0.887479321490104	1.1853167921289731	0.6891054457852971	1.0288510968447853	0.9867373671776699	0.7929338401747271	0.8486959255417015	0.8208148828582144	0.8208148828582144	0.8208148828582144	0.8208148828582144	0.8208148828582144	0.8208148828582144	0.8208148828582144	0.8208148828582144	0.8208148828582144	0.8208148828582144	0.8208148828582144	0.8208148828582144	0.8208148828582144	0.8208148828582144	0.8208148828582144	0.8208148828582144	0.8208148828582144	0.8208148828582144	0.8208148828582144	0.8208148828582144	0.8208148828582144	0.8208148828582144	0.8208148828582144	0.8208148828582144
0.7252231047590102	0.8057474847205519	0.7398413914252792	0.7715987650521662	0.8468286389295109	0.7231457127740756	0.7512975504197571	0.8496438746500086	0.7589533304125289	0.8330993340815166	0.8740099201094196	0.7512223300699705	0.7348011210247454	0.7405399024486604	0.720223213231778	0.8033473604589864	0.8450358794195645	0.8163261587452286	0.9078284741088022	0.8856660395150435	1.051166629610334	1.089640493970295	1.0705131444510163	0.9820092375162993	0.8204949910831479	0.8660173064477764	0.78602652849426	0.8260219174710182	0.8260219174710182	0.8260219174710182	0.8260219174710182	0.8260219174710182	0.8260219174710182	0.8260219174710182	0.8260219174710182	0.8260219174710182	0.8260219174710182	0.8260219174710182	0.8260219174710182	0.8260219174710182	0.8260219174710182	0.8260219174710182	0.8260219174710182	0.8260219174710182	0.8260219174710182	0.8260219174710182	0.8260219174710182	0.8260219174710182	0.8260219174710182	0.8260219174710182
0.4963309332464992	0.7880081025506802	0.6527345269590921	0.6526687539451658	0.7496987238980897	0.8127446809125395	0.6652906512057988	0.8567959904812265	0.9826301249274538	0.9035288534249211	0.8406437325993116	0.8739932632564787	0.9026941430024528	0.8965289722348511	0.8089284119963623	0.7185240030326879	0.9537214189105688	0.6528534078887831	0.8047766247184227	1.0040950431403064	0.9938954510802085	0.7083603966869128	0.8820958523714142	0.8795423353961749	0.7433809238425323	0.8302571919471342	0.8178274908012397	0.9278720284047399	0.8865140503184986	0.9847876017812375	0.8391025130777393	0.8307258572570693	0.9636516280800866	0.8479076390234085	0.9057796335517476	0.9057796335517476	0.9057796335517476	0.9057796335517476	0.9057796335517476	0.9057796335517476	0.9057796335517476	0.9057796335517476	0.9057796335517476	0.9057796335517476	0.9057796335517476	0.9057796335517476	0.9057796335517476	0.9057796335517476	0.9057796335517476	0.9057796335517476
0.5627458358266019	0.47014406026510575	0.424292138285556	0.493735895653335	0.3880158065439711	0.703848174848703	0.901904758508045	0.7708505459674114	0.7355643087169323	0.8962107819711292	0.7762002540097033	1.025779489326037	0.9960281228176299	0.8200975064239571	1.097757708621979	0.7590336791161943	1.1031091255836587	0.8926819558008092	0.8470092728193916	0.9559075449230422	1.0418674994531407	1.0530208104295238	0.8686059212716796	0.9049473139141728	0.9313547799034637	0.828605261571193	0.969326123876935	0.8386580870697603	0.7999562713838111	0.8793674348120443	0.9203196533861234	0.9887273312651008	0.7635694695295717	0.8761484003973363	0.8761484003973363	0.8761484003973363	0.8761484003973363	0.8761484003973363	0.8761484003973363	0.8761484003973363	0.8761484003973363	0.8761484003973363	0.8761484003973363	0.8761484003973363	0.8761484003973363	0.8761484003973363	0.8761484003973363	0.8761484003973363	0.8761484003973363	0.8761484003973363
0.5817024461187221	0.608451601099347	0.5312958996827768	0.6723437061068431	0.7153822716280555	0.6377689178418935	0.5257161258065145	0.5908133135333766	0.5518454188117843	0.6612390057619109	0.951305618873526	0.6996641588560873	0.7860095063561805	0.8219382096139863	0.7308195936464491	0.8580080974723968	0.8377920145920172	0.7411101909209209	0.8642259616021685	0.9105900923742165	0.6768031349992384	1.1225185612985995	0.7332700967102039	0.698294914411855	0.7019079941185454	0.9822678423413569	0.8619289078807971	0.7599140949884766	0.9547862883748685	0.9914188643551856	1.0346519691521057	1.0130354167536455	1.0130354167536455	1.0130354167536455	1.0130354167536455	1.0130354167536455	1.0130354167536455	1.0130354167536455	1.0130354167536455	1.0130354167536455	1.0130354167536455	1.0130354167536455	1.0130354167536455	1.0130354167536455	1.0130354167536455	1.0130354167536455	1.0130354167536455	1.0130354167536455	1.0130354167536455	1.0130354167536455
0.3674281499562543	0.390815027797895	0.6041730771067321	0.4545919740810163	0.5489365609834346	0.5019874836461631	0.4735198538474961	0.5804687258156498	0.59112114514638	0.42140422987696413	0.6421946993645208	0.6494159679737396	0.5309397899155556	0.6120520993813903	0.6099909296751472	0.6509069043556966	0.5849419738046613	0.7840620264438067	0.6732865838597961	0.8272367248126622	0.8108943497592206	0.8431365785640899	0.643559769479814	0.7405830451038071	0.8271657489035779	0.8614653235900046	0.9086730287441466	1.0101084023053535	1.0716928510256811	1.0772112906310725	0.8915895783069547	0.9844004344690135	0.9844004344690135	0.9844004344690135	0.9844004344690135	0.9844004344690135	0.9844004344690135	0.9844004344690135	0.9844004344690135	0.9844004344690135	0.9844004344690135	0.9844004344690135	0.9844004344690135	0.9844004344690135	0.9844004344690135	0.9844004344690135	0.9844004344690135	0.9844004344690135	0.9844004344690135	0.9844004344690135
0.8124217667456675	0.725287308680636	0.8779452615910106	1.121632088290596	0.8885306025197083	0.9564035138062145	0.838199525572795	0.806416422525145	1.083807170314502	0.8869907411964215	0.845794671557765	1.1954920060911958	1.2426235961976855	0.8619140126205188	1.052806640004348	0.7475566708962006	0.9712059716415852	0.8212228517217366	0.7970956930146469	0.912186540267626	0.8939019110724037	0.8339008047061546	0.695097194937163	0.8915931446585305	0.912158969460811	0.9279604101886726	0.8924059372911562	0.9064634489238844	0.6434395630336747	1.1023376024196783	0.6854362858502221	0.8938869441349502	0.8938869441349502	0.8938869441349502	0.8938869441349502	0.8938869441349502	0.8938869441349502	0.8938869441349502	0.8938869441349502	0.8938869441349502	0.8938869441349502	0.8938869441349502	0.8938869441349502	0.8938869441349502	0.8938869441349502	0.8938869441349502	0.8938869441349502	0.8938869441349502	0.8938869441349502	0.8938869441349502
0.8337526057359398	0.991384931799378	0.8311939014471906	0.961158093829035	0.8109579482083344	0.6235782320859115	0.8211309682518622	0.7467260918769943	0.6247088671768596	0.7505913592796324	0.8690051863379326	1.0909236359762908	1.0174601193513235	0.8374555627235477	0.8485816671964254	0.8827446558040337	0.8600841020278411	0.8885191391377246	0.7696513328023931	0.906024055543121	0.9692135096518623	0.930811621598784	0.9285048374721351	0.6131806741921341	0.9803812462405954	0.9848221051162714	1.0767681516422707	1.0145393542967782	0.9718572687846185	0.8939107907980742	0.893642205622999	0.977179334261129	0.935410769942064	0.935410769942064	0.935410769942064	0.935410769942064	0.935410769942064	0.935410769942064	0.935410769942064	0.935410769942064	0.935410769942064	0.935410769942064	0.935410769942064	0.935410769942064	0.935410769942064	0.935410769942064	0.935410769942064	0.935410769942064	0.935410769942064	0.935410769942064
0.5493281450684491	0.5099944973146555	0.38177947229881853	0.5077686633801889	0.7512459650378065	0.621571646921203	0.4500117427559874	0.6927738613147519	0.5623161517503873	0.5930113709679375	0.7999315931592565	0.7219032176019263	0.7323951632468056	0.7033246743428231	0.6485914108287714	1.0447421810840634	1.037457374006177	0.8834155312134883	0.7873619114246356	0.6879235412783664	0.9604788907885127	0.9221167190269344	0.7299657301969652	0.8634210743543702	0.6267333591516466	0.7704081066243508	0.6542168675495103	0.9369964652402271	0.8017370573690221	0.8482415569788605	0.8249893071739413	0.8249893071739413	0.8249893071739413	0.8249893071739413	0.8249893071739413	0.8249893071739413	0.8249893071739413	0.8249893071739413	0.8249893071739413	0.8249893071739413	0.8249893071739413	0.8249893071739413	0.8249893071739413	0.8249893071739413	0.8249893071739413	0.8249893071739413	0.8249893071739413	0.8249893071739413	0.8249893071739413	0.8249893071739413
0.6521702822593543	0.6217865575734184	0.5066278867721012	0.7291374385052596	0.6400922428554632	0.678633526859164	0.8018904367992448	0.7745825122677111	0.7600683504335368	0.9008897372115342	0.877453537275584	0.8489441230097483	0.771637963663011	0.7797630228683188	0.8636339727095623	0.8592914184083662	0.6752094288605239	0.7829895243728088	0.796943874834203	0.87556712443164	0.9259317903011334	1.0402790784792673	0.8632780808906159	0.9517785796849415	0.9517785796849415	0.9517785796849415	0.9517785796849415	0.9517785796849415	0.9517785796849415	0.9517785796849415	0.9517785796849415	0.9517785796849415	0.9517785796849415	0.9517785796849415	0.9517785796849415	0.9517785796849415	0.9517785796849415	0.9517785796849415	0.9517785796849415	0.9517785796849415	0.9517785796849415	0.9517785796849415	0.9517785796849415	0.9517785796849415	0.9517785796849415	0.9517785796849415	0.9517785796849415	0.9517785796849415	0.9517785796849415	0.9517785796849415
0.6545676764706628	0.8822584985221967	0.7278830898070154	1.0014707526723832	0.7202409139277847	0.7702579020325959	0.7781114683922266	0.9477847112060682	0.8335722187738835	0.5849987403828334	0.7808470602865422	0.7390608822915519	0.7829736352008395	0.9493364221265581	0.8867936798882733	0.7288694498572413	0.7776677471846247	0.7769721149485377	0.850323439057509	0.8607825580479558	0.6665122774616022	0.7817117564927446	0.8046858093847253	0.793198782938735	0.793198782938735	0.793198782938735	0.793198782938735	0.793198782938735	0.793198782938735	0.793198782938735	0.793198782938735	0.793198782938735	0.793198782938735	0.793198782938735	0.793198782938735	0.793198782938735	0.793198782938735	0.793198782938735	0.793198782938735	0.793198782938735	0.793198782938735	0.793198782938735	0.793198782938735	0.793198782938735	0.793198782938735	0.793198782938735	0.793198782938735	0.793198782938735	0.793198782938735	0.793198782938735
1.0460151887023372	0.7476177253116665	0.8114240538624476	0.9598022221790189	0.6212139315629057	0.5303651365668465	1.0257910358086582	0.22078303966627225	0.9176889841799553	0.5886343203566274	0.710602098689343	0.5777082810061613	0.36704031602537585	0.9794522439298385	0.706314501912853	0.9847959120002844	0.6268242978516086	0.7024638115267903	0.7264160550820477	0.6209456267555581	0.8199093559901874	0.7779968744511631	1.1422620801922272	0.6931773635460088	0.843657202910655	0.8310925099694592	0.5721910996793353	0.840133187045792	0.7744164659857287	0.760048797749397	0.7672326318675629	0.7672326318675629	0.7672326318675629	0.7672326318675629	0.7672326318675629	0.7672326318675629	0.7672326318675629	0.7672326318675629	0.7672326318675629	0.7672326318675629	0.7672326318675629	0.7672326318675629	0.7672326318675629	0.7672326318675629	0.7672326318675629	0.7672326318675629	0.7672326318675629	0.7672326318675629	0.7672326318675629	0.7672326318675629
1.1748632923932356	0.7724862889588917	0.8647828215830551	1.1668491582602094	1.3024499358941093	0.9526887254647182	0.9922521601450299	0.9808263984001286	0.9318347434520099	0.9460221250241012	0.9141255008730225	0.8732878369302378	0.9176469749684207	0.9192974218184462	0.810170324128821	1.0370447904392306	0.886375910325427	0.6299985737933537	0.8172050662459664	0.8206245080307213	1.0637246424428	0.7340867452609159	0.8415687044662227	0.7518262486857774	0.7826458036820554	1.0864042325385015	0.7179504315064348	0.9030368534210009	0.8173409114999423	0.7061695257151551	0.792065882471843	0.9524282302672369	0.8722470563695399	0.8722470563695399	0.8722470563695399	0.8722470563695399	0.8722470563695399	0.8722470563695399	0.8722470563695399	0.8722470563695399	0.8722470563695399	0.8722470563695399	0.8722470563695399	0.8722470563695399	0.8722470563695399	0.8722470563695399	0.8722470563695399	0.8722470563695399	0.8722470563695399	0.8722470563695399
0.7496873883332669	0.8546099257115342	0.9833254159354279	0.7102703006800805	0.6772703287108204	0.7259287623205527	0.6380234105723933	0.799376409270099	0.6377787440160042	1.0733457596666953	0.729306727899825	0.8640287756587175	0.9861884986982872	0.812363616002701	0.9162766281956484	0.6369722447490043	0.8533617573263895	0.9090734134238526	0.8889786201105977	0.8218558058738267	0.8599606983961048	0.9312241284319658	0.8701906382113871	1.0054488989760737	0.8803619275635561	0.8834274637265966	0.757677569812485	0.9219299532674261	0.7364832805652433	1.0136968051507507	0.7414507658453499	0.9310228655977488	0.985723593346692	0.9644777016610353	0.8303539140269971	0.8974158078440161	0.8974158078440161	0.8974158078440161	0.8974158078440161	0.8974158078440161	0.8974158078440161	0.8974158078440161	0.8974158078440161	0.8974158078440161	0.8974158078440161	0.8974158078440161	0.8974158078440161	0.8974158078440161	0.8974158078440161	0.8974158078440161
0.5825757651230405	0.6076863398497815	0.5469461504675913	0.5217747721182158	0.5640754729619573	0.6541444465829831	0.5873606114859162	0.4934528449111461	0.4429791794010684	0.5074073160735468	0.5206734992581727	0.4002673356604617	0.5185100814561809	0.5697744579525085	0.539733066899745	0.5513769467219384	0.49016298645473305	0.8099234727163231	0.5065232801293169	0.5585119698429135	0.35629400749231294	0.4954033255656245	0.5482442161885911	0.3829579897812537	0.5239987140390715	0.315259458088192	0.654677020870043	0.6294551027287426	0.6420660617993929	0.6420660617993929	0.6420660617993929	0.6420660617993929	0.6420660617993929	0.6420660617993929	0.6420660617993929	0.6420660617993929	0.6420660617993929	0.6420660617993929	0.6420660617993929	0.6420660617993929	0.6420660617993929	0.6420660617993929	0.6420660617993929	0.6420660617993929	0.6420660617993929	0.6420660617993929	0.6420660617993929	0.6420660617993929	0.6420660617993929	0.6420660617993929
0.27603174789202606	0.45010357880897695	0.2607454633781895	0.12639569052912042	0.2063500630847479	0.18583249765088442	0.4722284691164091	0.11201962238842711	0.202996790260217	0.24930710586936836	0.03342627388268364	0.1454770432107222	0.11245550475982842	0.19295402714788223	0.09263920179351277	0.40836099442880436	0.20958896467188312	0.07358413967858192	0.0922523434154741	0.2921892480411142	0.1237771835096422	0.08248591533118922	0.38920561175232393	0.18470011000490844	0.4728263160659979	0.31844375799484864	0.3451626629116898	0.09327137692323292	0.430707448599448	0.26198941276134047	0.26198941276134047	0.26198941276134047	0.26198941276134047	0.26198941276134047	0.26198941276134047	0.26198941276134047	0.26198941276134047	0.26198941276134047	0.26198941276134047	0.26198941276134047	0.26198941276134047	0.26198941276134047	0.26198941276134047	0.26198941276134047	0.26198941276134047	0.26198941276134047	0.26198941276134047	0.26198941276134047	0.26198941276134047	0.26198941276134047
0.4958584708977819	0.34538651585205926	0.5534610918164686	0.5935872168377408	0.3545941657178613	0.5739099256937235	0.5867880241124963	0.5244286243599399	0.5057686254180048	0.4818717907843689	0.4336489584961331	0.5998771391280573	0.4625457708197885	0.4195056909651829	0.4758942686428451	0.6157909081965914	0.3382834449216664	0.4508271870211295	0.4880068654931622	0.5126239825665655	0.48906860734453944	0.4631284016700546	0.45944470548785843	0.5083714660763369	0.36168379507337195	0.4699878775968973	0.4158358363351346	0.4158358363351346	0.4158358363351346	0.4158358363351346	0.4158358363351346	0.4158358363351346	0.4158358363351346	0.4158358363351346	0.4158358363351346	0.4158358363351346	0.4158358363351346	0.4158358363351346	0.4158358363351346	0.4158358363351346	0.4158358363351346	0.4158358363351346	0.4158358363351346	0.4158358363351346	0.4158358363351346	0.4158358363351346	0.4158358363351346	0.4158358363351346	0.4158358363351346	0.4158358363351346
0.42595484264177713	0.5534720757736276	0.5670591996322538	0.5141295960863039	0.48506377303192194	0.4993419554731612	0.48077326343079857	0.5835196971829419	0.6792179176393484	0.5931246816028791	0.5354529909609916	0.44784202233325715	0.4460047089005298	0.5761535145047838	0.5078044358556155	0.49964846810278163	0.4211109000513955	0.4703804341910447	0.520325885949878	0.33586161676395765	0.5005761387740302	0.6502130476330875	0.5753945932035589	0.5753945932035589	0.5753945932035589	0.5753945932035589	0.5753945932035589	0.5753945932035589	0.5753945932035589	0.5753945932035589	0.5753945932035589	0.5753945932035589	0.5753945932035589	0.5753945932035589	0.5753945932035589	0.5753945932035589	0.5753945932035589	0.5753945932035589	0.5753945932035589	0.5753945932035589	0.5753945932035589	0.5753945932035589	0.5753945932035589	0.5753945932035589	0.5753945932035589	0.5753945932035589	0.5753945932035589	0.5753945932035589	0.5753945932035589	0.5753945932035589
0.6695085139816178	0.5397686686474474	0.5087844640649832	0.7852358601476991	0.8777999600244231	0.6369777724875312	0.7393048076741161	0.7337407972881856	0.7699121132071217	0.6725621038157917	0.6296671615507088	0.7125711565330902	0.7395964594884762	0.8313462028295316	0.602342078261892	0.8005486972529291	0.7315406529320223	0.6200219462212772	0.6572820093299322	0.5354211191282792	0.7246551698547036	0.8288410401575347	0.6710989006009452	0.7697159803098522	0.7888835005309496	0.7783030082956482	0.6644293187342648	0.7213661635149565	0.7213661635149565	0.7213661635149565	0.7213661635149565	0.7213661635149565	0.7213661635149565	0.7213661635149565	0.7213661635149565	0.7213661635149565	0.7213661635149565	0.7213661635149565	0.7213661635149565	0.7213661635149565	0.7213661635149565	0.7213661635149565	0.7213661635149565	0.7213661635149565	0.7213661635149565	0.7213661635149565	0.7213661635149565	0.7213661635149565	0.7213661635149565	0.7213661635149565
0.9310467439382567	0.7966259874239279	1.259628228291743	0.7897084007073805	0.998664669148715	0.8434015333895922	0.9633676109895813	0.7098619464623276	0.8417138705497305	0.8257406520346938	0.8500025314524936	0.7018703131230442	0.7891213709503417	0.7853420554724647	0.8744928256331167	1.0567747106758214	0.7793052568290993	1.3284245220852502	0.8101844924722225	1.1038076662397485	0.8383058162034088	1.1839857204203335	1.1201995438018426	1.0520294487819692	0.9904169757957967	0.8336349101857978	0.7060817548932815	0.895359623066378	0.6638265176630096	0.7795930703646938	0.7795930703646938	0.7795930703646938	0.7795930703646938	0.7795930703646938	0.7795930703646938	0.7795930703646938	0.7795930703646938	0.7795930703646938	0.7795930703646938	0.7795930703646938	0.7795930703646938	0.7795930703646938	0.7795930703646938	0.7795930703646938	0.7795930703646938	0.7795930703646938	0.7795930703646938	0.7795930703646938	0.7795930703646938	0.7795930703646938
1.0775056463071968	0.9204538554210495	0.6552930045040911	1.0266790511235724	0.8932948402390652	0.6851292734140129	0.893161273023809	0.8083789021162562	1.0578966975443358	0.825609928554215	0.9163365982947924	0.7490770361264828	1.026081134412957	0.9395600066787458	1.0942443647120348	0.9823190288912329	1.0052324868732332	0.9755932003028666	0.9579435870227632	1.2376966751260066	0.8960096915706056	0.8843894751479318	1.0016799298755723	0.9085648951850254	0.7308779868571089	0.9471243297739469	0.6856440737660617	0.949730429628508	1.00385060371895	1.0707267535119493	0.8695024036200665	1.0581170777885425	0.9542118466862671	0.9815700369084986	1.1506579221581261	0.6967049096996796	0.8194109601717027	0.9577825727851977	0.8885967664784502	0.8885967664784502	0.8885967664784502	0.8885967664784502	0.8885967664784502	0.8885967664784502	0.8885967664784502	0.8885967664784502	0.8885967664784502	0.8885967664784502	0.8885967664784502	0.8885967664784502
0.051646896849894215	0.0334310033948962	0.02884676584245208	0.09382096907063353	0.0691891853417206	0.19696973837731976	0.07706983558759216	0.03958085874681922	0.015691641969050988	0.029255327102477153	0.03616674320684947	0.0276148827306803	0.0038226767999948296	0.005318175048061463	0.033348550331624836	0.07743119278693394	0.0	0.012229591152433774	0.007645353599989659	0.048223069780625676	0.07192492515367385	0.12823226299268456	0.011641566301424839	0.044593415365237664	0.022379160745890192	0.05805489094240987	0.0038226767999948296	0.06219531617407692	0.022296707682618832	0.005235721984790106	0.009819959537234222	0.0	0.11797858823850994	0.05265002794587958	0.0038226767999948296	0.10305686625470598	0.0460889136133043	0.12489270273773555	0.0691891853417206	0.12123493185136992	0.0	0.007351301538451595	0.0036756507692257976	0.0036756507692257976	0.0036756507692257976	0.0036756507692257976	0.0036756507692257976	0.0036756507692257976	0.0036756507692257976	0.0036756507692257976
0.5994928347890248	0.6954096050032471	0.6528503718192163	0.7247135733845426	0.7757950670446012	0.7255067676077045	0.8293132501625672	0.7680355222799018	0.7804740827957304	0.6660212251285543	0.7635983015171647	0.7248374946581799	0.7178159399983991	0.8723604541110125	0.7908839707232288	0.9071688921889015	0.8039708827438127	1.0383984388707288	0.8959704470350076	0.9502886769472307	0.8498885160413228	1.0065704509559823	0.8405474309599738	0.8885276599327452	0.8644950748185327	0.7760799013077999	0.8098380521442573	0.913203344925033	0.8615206985346452	0.8615206985346452	0.8615206985346452	0.8615206985346452	0.8615206985346452	0.8615206985346452	0.8615206985346452	0.8615206985346452	0.8615206985346452	0.8615206985346452	0.8615206985346452	0.8615206985346452	0.8615206985346452	0.8615206985346452	0.8615206985346452	0.8615206985346452	0.8615206985346452	0.8615206985346452	0.8615206985346452	0.8615206985346452	0.8615206985346452	0.8615206985346452
0.9582364618268424	0.8887797201723504	1.0556302167352252	0.7732418254162947	1.0316759111250242	0.9650444362526154	1.0054580657813459	0.9656213454535915	0.6558458470894163	0.9238210887062887	0.7432074906602837	0.8278172407743889	1.0657645304737677	0.9145437928808624	0.8762340708316094	0.7858125558866533	0.9360985990515908	0.9819698056400196	0.9564734087944275	0.8739555238240974	0.9897662153178061	1.073252519264999	0.9883356909257931	0.9425025782667221	1.0620690958677148	1.0022858370672185	1.0022858370672185	1.0022858370672185	1.0022858370672185	1.0022858370672185	1.0022858370672185	1.0022858370672185	1.0022858370672185	1.0022858370672185	1.0022858370672185	1.0022858370672185	1.0022858370672185	1.0022858370672185	1.0022858370672185	1.0022858370672185	1.0022858370672185	1.0022858370672185	1.0022858370672185	1.0022858370672185	1.0022858370672185	1.0022858370672185	1.0022858370672185	1.0022858370672185	1.0022858370672185	1.0022858370672185
0.7302039146729344	0.7163725080584495	0.7968619731583357	0.6637778136565836	0.6114746123004776	0.7350082159169692	0.7164866724809907	0.7142032266266203	0.716939396771571	0.808379144804263	0.7067517758777923	0.7434848315149452	0.7659356491166008	0.7018937823611713	0.8281678921922535	0.701837537633993	0.7436769428163922	0.6169356584250251	0.7943521006492781	0.7732845570834208	0.7616018086786145	0.7674431828810176	0.7674431828810176	0.7674431828810176	0.7674431828810176	0.7674431828810176	0.7674431828810176	0.7674431828810176	0.7674431828810176	0.7674431828810176	0.7674431828810176	0.7674431828810176	0.7674431828810176	0.7674431828810176	0.7674431828810176	0.7674431828810176	0.7674431828810176	0.7674431828810176	0.7674431828810176	0.7674431828810176	0.7674431828810176	0.7674431828810176	0.7674431828810176	0.7674431828810176	0.7674431828810176	0.7674431828810176	0.7674431828810176	0.7674431828810176	0.7674431828810176	0.7674431828810176
0.6902921867458885	0.6644732967871831	0.6952311803161907	0.661014514305804	0.7721868424839737	0.6950018510971948	0.6708228976210476	0.6326164425675325	0.6372022246680982	0.6656073280588303	0.6384522448323011	0.6590925672030339	0.6935521360418766	0.632906434301557	0.5878444803548548	0.49191972932288813	0.7129108257854918	0.6325508321369854	0.7256772271616744	0.7856611349083902	1.06640822202769	0.6010135671409307	0.7651671098692719	0.6830903385051013	0.6830903385051013	0.6830903385051013	0.6830903385051013	0.6830903385051013	0.6830903385051013	0.6830903385051013	0.6830903385051013	0.6830903385051013	0.6830903385051013	0.6830903385051013	0.6830903385051013	0.6830903385051013	0.6830903385051013	0.6830903385051013	0.6830903385051013	0.6830903385051013	0.6830903385051013	0.6830903385051013	0.6830903385051013	0.6830903385051013	0.6830903385051013	0.6830903385051013	0.6830903385051013	0.6830903385051013	0.6830903385051013	0.6830903385051013
0.48784515078437757	0.4451106432238951	0.4560401405601074	0.3914052541131699	0.42098736036062795	0.4621246661135746	0.3772108975723718	0.4520668421845816	0.33588638311160907	0.45743943391252756	0.5431507474636618	0.5158119249785573	0.5111776006657607	0.5061534015767392	0.8848952733394635	0.687604004366543	0.21722283130771206	0.16712913601697205	0.20679372700122378	0.22214250538466454	0.22344119279407745	0.22279184908937102	0.22279184908937102	0.22279184908937102	0.22279184908937102	0.22279184908937102	0.22279184908937102	0.22279184908937102	0.22279184908937102	0.22279184908937102	0.22279184908937102	0.22279184908937102	0.22279184908937102	0.22279184908937102	0.22279184908937102	0.22279184908937102	0.22279184908937102	0.22279184908937102	0.22279184908937102	0.22279184908937102	0.22279184908937102	0.22279184908937102	0.22279184908937102	0.22279184908937102	0.22279184908937102	0.22279184908937102	0.22279184908937102	0.22279184908937102	0.22279184908937102	0.22279184908937102
0.8552629321444888	1.1048872863095935	0.7617231452023528	1.057900760238357	0.8614000894671595	0.8366349795427732	1.0542677201226798	0.7560006656668629	0.9034930876454745	0.8650543569488547	0.7810802483062657	1.0126126325317912	0.9204683381474377	0.9916402866744102	0.8449301123610921	0.9214002240018453	0.8292974471074647	1.1539134375358462	0.9069642295535371	0.9655841963546297	1.0496587099956083	0.9641734449855984	0.9790467241876887	0.8368826074577487	1.2205408696371178	1.0287117385474331	1.0287117385474331	1.0287117385474331	1.0287117385474331	1.0287117385474331	1.0287117385474331	1.0287117385474331	1.0287117385474331	1.0287117385474331	1.0287117385474331	1.0287117385474331	1.0287117385474331	1.0287117385474331	1.0287117385474331	1.0287117385474331	1.0287117385474331	1.0287117385474331	1.0287117385474331	1.0287117385474331	1.0287117385474331	1.0287117385474331	1.0287117385474331	1.0287117385474331	1.0287117385474331	1.0287117385474331
0.647909024819183	0.6931006645391025	0.8318315580562682	0.8570126729580624	0.8470835447546091	0.796124677635471	1.295645598966968	0.9959278912183261	0.9619062259215178	1.0202608607790329	0.7147274434580955	0.9111806073738914	0.9920282737116481	0.8171081806353012	0.8839841689615012	0.7945730035644634	0.8902877409733073	0.7663146141510078	0.8484881584265866	0.6820857301008999	0.7652869442637432	0.7652869442637432	0.7652869442637432	0.7652869442637432	0.7652869442637432	0.7652869442637432	0.7652869442637432	0.7652869442637432	0.7652869442637432	0.7652869442637432	0.7652869442637432	0.7652869442637432	0.7652869442637432	0.7652869442637432	0.7652869442637432	0.7652869442637432	0.7652869442637432	0.7652869442637432	0.7652869442637432	0.7652869442637432	0.7652869442637432	0.7652869442637432	0.7652869442637432	0.7652869442637432	0.7652869442637432	0.7652869442637432	0.7652869442637432	0.7652869442637432	0.7652869442637432	0.7652869442637432
0.5168366762769335	0.540684083306	0.36337908073346586	0.49665141864641604	0.3993018876256771	0.49608988071336596	0.3949767305478978	0.5232746880994177	0.505615000796853	0.5414724945037349	0.36286019944924613	0.36066348307033863	0.4832526283920755	0.6169337624480954	0.7594839644229645	0.6752637616348338	0.6500625327012695	0.6344182643956544	0.42023945823607817	0.49900185394831753	0.47244800240855217	0.40525287130995746	0.4388504368592548	0.4388504368592548	0.4388504368592548	0.4388504368592548	0.4388504368592548	0.4388504368592548	0.4388504368592548	0.4388504368592548	0.4388504368592548	0.4388504368592548	0.4388504368592548	0.4388504368592548	0.4388504368592548	0.4388504368592548	0.4388504368592548	0.4388504368592548	0.4388504368592548	0.4388504368592548	0.4388504368592548	0.4388504368592548	0.4388504368592548	0.4388504368592548	0.4388504368592548	0.4388504368592548	0.4388504368592548	0.4388504368592548	0.4388504368592548	0.4388504368592548
0.6186752759891178	0.47566082921243474	0.5356999038982555	0.4013014652385778	0.6073860247960431	0.5116216878173063	0.5188328042716124	0.6040336509711608	0.5941145853700137	0.6722997495433722	0.7486219831467529	0.5764497109009038	0.45646521028757303	0.5442712645516908	0.5414030449687095	0.5937785483518037	0.6819663894881997	0.605658934690601	0.6398535127407005	0.5510018290553164	0.5954276708980084	0.5954276708980084	0.5954276708980084	0.5954276708980084	0.5954276708980084	0.5954276708980084	0.5954276708980084	0.5954276708980084	0.5954276708980084	0.5954276708980084	0.5954276708980084	0.5954276708980084	0.5954276708980084	0.5954276708980084	0.5954276708980084	0.5954276708980084	0.5954276708980084	0.5954276708980084	0.5954276708980084	0.5954276708980084	0.5954276708980084	0.5954276708980084	0.5954276708980084	0.5954276708980084	0.5954276708980084	0.5954276708980084	0.5954276708980084	0.5954276708980084	0.5954276708980084	0.5954276708980084
0.6266451209171932	0.42363143520294605	0.4419156214473994	0.7169738630339452	0.47400430967125	0.44789381771126696	0.5186302065472728	0.5529188343584944	0.7900639286466679	0.6958549863182628	0.607474979244414	0.571507533622869	0.48232243232326283	0.6522133606738437	0.599702322443999	0.5153431946285731	0.409965173299655	0.5022927644014574	0.7230684701019642	0.7828253977259383	0.6427182413719779	0.6105969782670002	0.44128309328154514	0.5894134084407797	0.5259191660688128	0.4648028529694648	0.6524177234414055	0.46752712112212297	0.584783741318876	0.34900841539453975	0.5099178227877186	0.7240221671012083	0.4734944029950507	0.8177850329402114	0.6445923052187004	0.731188669079456	0.731188669079456	0.731188669079456	0.731188669079456	0.731188669079456	0.731188669079456	0.731188669079456	0.731188669079456	0.731188669079456	0.731188669079456	0.731188669079456	0.731188669079456	0.731188669079456	0.731188669079456	0.731188669079456
0.4686905359260955	0.6615301970526762	0.632092158810368	0.576950105412721	0.4336907406997951	0.619707617590531	0.7221527268238667	0.5982726019729359	0.6402600801679434	0.582314708754241	0.5289492444205947	0.4857265726480591	0.4156556907885646	0.5037531312629667	0.6011082041639328	0.5734110286586972	0.5872596164113151	0.5872596164113151	0.5872596164113151	0.5872596164113151	0.5872596164113151	0.5872596164113151	0.5872596164113151	0.5872596164113151	0.5872596164113151	0.5872596164113151	0.5872596164113151	0.5872596164113151	0.5872596164113151	0.5872596164113151	0.5872596164113151	0.5872596164113151	0.5872596164113151	0.5872596164113151	0.5872596164113151	0.5872596164113151	0.5872596164113151	0.5872596164113151	0.5872596164113151	0.5872596164113151	0.5872596164113151	0.5872596164113151	0.5872596164113151	0.5872596164113151	0.5872596164113151	0.5872596164113151	0.5872596164113151	0.5872596164113151	0.5872596164113151	0.5872596164113151
0.575451819282493	0.46096712446799964	0.590019690522253	0.5831015429737504	0.5649991309982193	0.6063347137479576	0.5969410925660938	0.6729852509451089	0.6560006408945551	0.6799514706037593	0.49608841619539573	0.6390229593007035	0.5614723714151962	0.5488348335319333	0.6793408806546338	0.5488386607281898	0.5287262368786745	0.5764896028812171	0.6103442502938717	0.524186165788547	0.5856904685091497	0.650575473316604	0.5158222879898312	0.4227670765311435	0.4692946822604874	0.4692946822604874	0.4692946822604874	0.4692946822604874	0.4692946822604874	0.4692946822604874	0.4692946822604874	0.4692946822604874	0.4692946822604874	0.4692946822604874	0.4692946822604874	0.4692946822604874	0.4692946822604874	0.4692946822604874	0.4692946822604874	0.4692946822604874	0.4692946822604874	0.4692946822604874	0.4692946822604874	0.4692946822604874	0.4692946822604874	0.4692946822604874	0.4692946822604874	0.4692946822604874	0.4692946822604874	0.4692946822604874
0.890318460588556	0.820008499722136	0.7816578851303946	0.9748698609667603	0.9024272493904875	0.8597770497127547	0.867721819334607	0.8092644043090202	0.5142365919349275	0.9061383483551709	1.1059412748020567	0.7538992676377146	0.6432798037059035	0.9326366778274969	0.8932448120897133	0.8838585767983943	0.857463403200905	1.0133636631595224	0.9354135331802137	0.9354135331802137	0.9354135331802137	0.9354135331802137	0.9354135331802137	0.9354135331802137	0.9354135331802137	0.9354135331802137	0.9354135331802137	0.9354135331802137	0.9354135331802137	0.9354135331802137	0.9354135331802137	0.9354135331802137	0.9354135331802137	0.9354135331802137	0.9354135331802137	0.9354135331802137	0.9354135331802137	0.9354135331802137	0.9354135331802137	0.9354135331802137	0.9354135331802137	0.9354135331802137	0.9354135331802137	0.9354135331802137	0.9354135331802137	0.9354135331802137	0.9354135331802137	0.9354135331802137	0.9354135331802137	0.9354135331802137
0.38363165157390644	0.3576140668704466	0.4075009395166203	0.4174133075497153	0.5390507090815057	0.37350249483409237	0.35875373393563414	0.5382407971494957	0.5389931669862762	0.4297451927777028	0.4498826621034328	0.5272841909557987	0.48117853418223794	0.3896717062045104	0.5110663189408231	0.5783590032870146	0.44157195091504486	0.4147185768896782	0.42078056294624794	0.530495413059659	0.5672505210255657	0.5488729670426123	0.5488729670426123	0.5488729670426123	0.5488729670426123	0.5488729670426123	0.5488729670426123	0.5488729670426123	0.5488729670426123	0.5488729670426123	0.5488729670426123	0.5488729670426123	0.5488729670426123	0.5488729670426123	0.5488729670426123	0.5488729670426123	0.5488729670426123	0.5488729670426123	0.5488729670426123	0.5488729670426123	0.5488729670426123	0.5488729670426123	0.5488729670426123	0.5488729670426123	0.5488729670426123	0.5488729670426123	0.5488729670426123	0.5488729670426123	0.5488729670426123	0.5488729670426123
0.3292721295046886	0.39942778433232967	0.49002177382610407	0.5120426793226418	0.6835795393637558	0.5614858425173513	0.5239430931372879	0.36081433523167095	0.4740649815015638	0.4014767322047459	0.4377708568531548	0.4377708568531548	0.4377708568531548	0.4377708568531548	0.4377708568531548	0.4377708568531548	0.4377708568531548	0.4377708568531548	0.4377708568531548	0.4377708568531548	0.4377708568531548	0.4377708568531548	0.4377708568531548	0.4377708568531548	0.4377708568531548	0.4377708568531548	0.4377708568531548	0.4377708568531548	0.4377708568531548	0.4377708568531548	0.4377708568531548	0.4377708568531548	0.4377708568531548	0.4377708568531548	0.4377708568531548	0.4377708568531548	0.4377708568531548	0.4377708568531548	0.4377708568531548	0.4377708568531548	0.4377708568531548	0.4377708568531548	0.4377708568531548	0.4377708568531548	0.4377708568531548	0.4377708568531548	0.4377708568531548	0.4377708568531548	0.4377708568531548	0.4377708568531548
0.4304696784240548	0.5240706309113972	0.48984217912347555	0.42820621026264294	0.4377392386381042	0.41520433174332955	0.3662929663085316	0.44685593500744963	0.438046605121323	0.48015906934171293	0.43433507563538004	0.47112723043013105	0.36397246190262766	0.48188646163735055	0.3145044403160759	0.6607785038224354	0.5122021637284365	0.47419565273365993	0.4931989082310482	0.4931989082310482	0.4931989082310482	0.4931989082310482	0.4931989082310482	0.4931989082310482	0.4931989082310482	0.4931989082310482	0.4931989082310482	0.4931989082310482	0.4931989082310482	0.4931989082310482	0.4931989082310482	0.4931989082310482	0.4931989082310482	0.4931989082310482	0.4931989082310482	0.4931989082310482	0.4931989082310482	0.4931989082310482	0.4931989082310482	0.4931989082310482	0.4931989082310482	0.4931989082310482	0.4931989082310482	0.4931989082310482	0.4931989082310482	0.4931989082310482	0.4931989082310482	0.4931989082310482	0.4931989082310482	0.4931989082310482
0.7782620745689055	0.6270840329559164	0.5509077989610276	0.6691926351320824	0.8052423376839406	0.47804831479851323	0.5736355814545747	0.6320451562094972	0.7966271749214022	0.8801721369085422	0.754451437665772	0.8910731243784019	0.7394871444220916	0.521742595334867	0.5506140422057042	0.7867105062536783	0.7759704847693516	0.6094884715360919	0.9171080332825449	0.997053424624521	1.1617539896179767	0.9601712303005151	0.9507092931780521	0.7424619748731387	0.783570914288151	1.1710021448349992	0.7355965111278537	0.8332356620710702	0.6913597222895854	1.0159602872233184	0.9097247248641865	0.9628425060437525	0.9628425060437525	0.9628425060437525	0.9628425060437525	0.9628425060437525	0.9628425060437525	0.9628425060437525	0.9628425060437525	0.9628425060437525	0.9628425060437525	0.9628425060437525	0.9628425060437525	0.9628425060437525	0.9628425060437525	0.9628425060437525	0.9628425060437525	0.9628425060437525	0.9628425060437525	0.9628425060437525
0.6175748163745163	0.49326801199085485	0.3522023054598577	0.48334292012363783	0.49514707823957627	0.7035411588974175	0.4623832862741822	0.5324919036960943	0.6447211868048713	0.46174732025301957	0.608807384319016	0.44598655743818205	0.5552503836058031	0.4640150220316481	0.6698339286370982	0.5186470952652037	0.4289014812990457	0.7735244448011069	0.5305099122611272	0.5648625742009725	0.4333806475643722	0.6349587835812824	0.6378484161787732	0.4430159838398542	0.5404322000093137	0.5404322000093137	0.5404322000093137	0.5404322000093137	0.5404322000093137	0.5404322000093137	0.5404322000093137	0.5404322000093137	0.5404322000093137	0.5404322000093137	0.5404322000093137	0.5404322000093137	0.5404322000093137	0.5404322000093137	0.5404322000093137	0.5404322000093137	0.5404322000093137	0.5404322000093137	0.5404322000093137	0.5404322000093137	0.5404322000093137	0.5404322000093137	0.5404322000093137	0.5404322000093137	0.5404322000093137	0.5404322000093137
1.0487193358520996	0.8745075911511795	0.921723486416555	0.9599457072828409	0.9387202671951866	0.9457647628776304	0.924435478398516	1.0421381985952043	1.0158440146396202	0.5972859240016959	0.9036772543560669	0.7504815891788814	0.7504815891788814	0.7504815891788814	0.7504815891788814	0.7504815891788814	0.7504815891788814	0.7504815891788814	0.7504815891788814	0.7504815891788814	0.7504815891788814	0.7504815891788814	0.7504815891788814	0.7504815891788814	0.7504815891788814	0.7504815891788814	0.7504815891788814	0.7504815891788814	0.7504815891788814	0.7504815891788814	0.7504815891788814	0.7504815891788814	0.7504815891788814	0.7504815891788814	0.7504815891788814	0.7504815891788814	0.7504815891788814	0.7504815891788814	0.7504815891788814	0.7504815891788814	0.7504815891788814	0.7504815891788814	0.7504815891788814	0.7504815891788814	0.7504815891788814	0.7504815891788814	0.7504815891788814	0.7504815891788814	0.7504815891788814	0.7504815891788814
0.8723860839561923	0.9446118790224436	0.8154530449707249	0.8653762310749269	0.741981631692169	0.9751122075519046	0.9329837738576117	0.8034838169662828	0.5679355481045942	1.0059254593022262	1.0099753474171875	0.8142187595957211	0.7703170590576184	0.8943394455011644	0.926411960599355	0.4884455716292313	0.5677789129659843	0.6913252910790441	0.6295521020225142	0.6295521020225142	0.6295521020225142	0.6295521020225142	0.6295521020225142	0.6295521020225142	0.6295521020225142	0.6295521020225142	0.6295521020225142	0.6295521020225142	0.6295521020225142	0.6295521020225142	0.6295521020225142	0.6295521020225142	0.6295521020225142	0.6295521020225142	0.6295521020225142	0.6295521020225142	0.6295521020225142	0.6295521020225142	0.6295521020225142	0.6295521020225142	0.6295521020225142	0.6295521020225142	0.6295521020225142	0.6295521020225142	0.6295521020225142	0.6295521020225142	0.6295521020225142	0.6295521020225142	0.6295521020225142	0.6295521020225142
0.4467008097990586	0.5275559206799927	0.6362386577006003	0.5272576313603071	0.5874119456098967	0.4250504377932305	0.5015097662596169	0.4187737617646496	0.43856953018971156	0.38109185183883765	0.16256004244539327	0.23282203880515054	0.31096136746128344	0.3454824417077173	0.24270609924762918	0.2940942704776732	0.2940942704776732	0.2940942704776732	0.2940942704776732	0.2940942704776732	0.2940942704776732	0.2940942704776732	0.2940942704776732	0.2940942704776732	0.2940942704776732	0.2940942704776732	0.2940942704776732	0.2940942704776732	0.2940942704776732	0.2940942704776732	0.2940942704776732	0.2940942704776732	0.2940942704776732	0.2940942704776732	0.2940942704776732	0.2940942704776732	0.2940942704776732	0.2940942704776732	0.2940942704776732	0.2940942704776732	0.2940942704776732	0.2940942704776732	0.2940942704776732	0.2940942704776732	0.2940942704776732	0.2940942704776732	0.2940942704776732	0.2940942704776732	0.2940942704776732	0.2940942704776732
0.43544316728806476	0.28255170448169803	0.4553674414603552	0.37083467848094026	0.31688643479613904	0.3881545959387449	0.18151747988824446	0.31472160785029224	0.28124422711206004	0.23694104713711106	0.3194512885650995	0.1919379330716694	0.15246664476515367	0.414451379854195	0.18313276324498123	0.4992642583135352	0.29791176214504655	0.5546855200866885	0.3857134105751337	0.366540653906026	0.5142405073381896	0.516080417796247	0.5561840286548303	0.5374453777062123	0.6249201035274815	0.45177867425486506	0.41683444637875006	0.5829471079025652	0.4998907771406576	0.4998907771406576	0.4998907771406576	0.4998907771406576	0.4998907771406576	0.4998907771406576	0.4998907771406576	0.4998907771406576	0.4998907771406576	0.4998907771406576	0.4998907771406576	0.4998907771406576	0.4998907771406576	0.4998907771406576	0.4998907771406576	0.4998907771406576	0.4998907771406576	0.4998907771406576	0.4998907771406576	0.4998907771406576	0.4998907771406576	0.4998907771406576
0.6072505946967164	0.7540344883454463	0.5513754932923266	0.5568973015401315	0.8042613606121746	0.6207040652321775	0.6658392357701609	0.38906230311107115	0.5705979643941981	0.5458504713243862	0.4449042852709368	0.3951597462990451	0.7481934324247949	0.6309540298111256	0.5717743771541457	0.4049487164467897	0.5547033164441807	0.4622293517647169	0.5404615356046797	0.5373217753467875	0.5632609944043161	0.5195830861878749	0.5018233568311723	0.5107032215095236	0.5107032215095236	0.5107032215095236	0.5107032215095236	0.5107032215095236	0.5107032215095236	0.5107032215095236	0.5107032215095236	0.5107032215095236	0.5107032215095236	0.5107032215095236	0.5107032215095236	0.5107032215095236	0.5107032215095236	0.5107032215095236	0.5107032215095236	0.5107032215095236	0.5107032215095236	0.5107032215095236	0.5107032215095236	0.5107032215095236	0.5107032215095236	0.5107032215095236	0.5107032215095236	0.5107032215095236	0.5107032215095236	0.5107032215095236
0.49916915047817206	0.45857939895841504	0.5366626204801035	0.6537202835952897	0.5696528356004751	0.5407711806164983	0.4716547890419112	0.5612045490047922	0.5332702753755274	0.6219509628177113	0.5121170721082146	0.5048237862058771	0.5557856058475033	0.35047440682158004	0.5411286679933284	0.5684844438649127	0.5752993055219318	0.4408657391216348	0.3908177290899903	0.6502370510780886	0.534498638348565	0.5923678447133268	0.5923678447133268	0.5923678447133268	0.5923678447133268	0.5923678447133268	0.5923678447133268	0.5923678447133268	0.5923678447133268	0.5923678447133268	0.5923678447133268	0.5923678447133268	0.5923678447133268	0.5923678447133268	0.5923678447133268	0.5923678447133268	0.5923678447133268	0.5923678447133268	0.5923678447133268	0.5923678447133268	0.5923678447133268	0.5923678447133268	0.5923678447133268	0.5923678447133268	0.5923678447133268	0.5923678447133268	0.5923678447133268	0.5923678447133268	0.5923678447133268	0.5923678447133268
0.3929895903439436	0.4077941284722095	0.5076198139936614	0.6474229348189992	0.538960335289483	0.44295801597293566	0.5257562117613139	0.6530823345469613	0.37553485434288125	0.6077413445872136	0.6979003980257374	0.4320507331061724	0.4954286598038274	0.3457216032271288	0.5024570851838221	0.2786103783147219	0.34017086422122195	0.23050701508967755	0.2853389396554497	0.2853389396554497	0.2853389396554497	0.2853389396554497	0.2853389396554497	0.2853389396554497	0.2853389396554497	0.2853389396554497	0.2853389396554497	0.2853389396554497	0.2853389396554497	0.2853389396554497	0.2853389396554497	0.2853389396554497	0.2853389396554497	0.2853389396554497	0.2853389396554497	0.2853389396554497	0.2853389396554497	0.2853389396554497	0.2853389396554497	0.2853389396554497	0.2853389396554497	0.2853389396554497	0.2853389396554497	0.2853389396554497	0.2853389396554497	0.2853389396554497	0.2853389396554497	0.2853389396554497	0.2853389396554497	0.2853389396554497
0.5602763544451764	0.5953146285577432	0.6590214809536076	0.5464805032609418	0.45051653754657023	0.4533870339663839	0.6311244727137763	0.5648459557889708	0.6208086115992424	0.6463989171757213	0.4363600160924524	0.43517989198722956	0.5536831430436528	0.6922734755567904	0.6232639110169299	0.5297921016082388	0.6017967418326574	0.628282045033278	0.4784324041312456	0.6821832794919831	0.5803078418116143	0.5803078418116143	0.5803078418116143	0.5803078418116143	0.5803078418116143	0.5803078418116143	0.5803078418116143	0.5803078418116143	0.5803078418116143	0.5803078418116143	0.5803078418116143	0.5803078418116143	0.5803078418116143	0.5803078418116143	0.5803078418116143	0.5803078418116143	0.5803078418116143	0.5803078418116143	0.5803078418116143	0.5803078418116143	0.5803078418116143	0.5803078418116143	0.5803078418116143	0.5803078418116143	0.5803078418116143	0.5803078418116143	0.5803078418116143	0.5803078418116143	0.5803078418116143	0.5803078418116143
0.3800826286139773	0.11054100122381405	0.2603495490454528	0.038945057536892765	0.32592225988629875	0.0036996910194485584	0.16201030178485834	0.310517734620921	0.2482459206186317	0.41121175699898127	0.18750542794302297	0.3054124184131611	0.7293641101347353	0.3886992631326757	0.6465023237938377	0.8350213721255656	0.8128645810756423	0.34226061481757075	0.4838441980609261	0.5321013784602416	0.7583837967667088	0.6739571919688883	0.6715860047125708	1.1379750216110152	0.7253750064891684	0.28851913332120654	0.8952991536242187	0.8012640260587656	0.6954043369112306	1.0977831987941755	1.0071419758549347	0.48961641965322145	0.4795893980294919	1.3203742884248497	0.846835503564199	1.1360915144743047	0.6857951243814814	0.6629395703025439	0.7880098483139373	0.4217258200805735	0.4465538620028997	0.4341398410417366	0.4341398410417366	0.4341398410417366	0.4341398410417366	0.4341398410417366	0.4341398410417366	0.4341398410417366	0.4341398410417366	0.4341398410417366
0.2926268522750137	0.24354203849829556	0.06129119275901898	0.1185672610541278	0.1404513131158028	0.08045829987771985	0.04027287288532097	0.267040308433318	0.17133628422810487	0.29971196177478027	0.23847642457565268	0.28870258999865855	0.5660756798978132	0.21111463770399672	0.25068843832364773	0.5484700837428803	1.0587203726964485	0.49331544107043573	0.9993058309336526	0.949572912554655	0.5592062254721525	0.6367320974821509	1.0725132564323412	1.3807633302989568	0.7460823368423026	0.4928634060292615	0.7600164310923154	0.6276396225243678	1.0436282277715296	0.7466179751011152	1.31182110743344	0.5721158234167097	0.6615371276498657	0.940187235392935	1.0240649759640548	0.4246892543621158	1.1680956085824887	0.768322371093343	1.0097953123472163	0.730014603845958	0.2701688931298753	0.9601690382528343	0.7501018218612334	0.36388292101878156	0.6911035996675868	0.661450049693985	0.676276824680786	0.676276824680786	0.676276824680786	0.676276824680786
0.7181186468055936	0.8565129877229389	0.9516404702591702	0.8811158422875603	0.8842178995888509	0.9314080713625558	1.0454779000761332	0.9573581649459231	1.0541475940107827	0.9443570734309167	1.0083284816025464	0.9473351184956675	1.0133121037618322	0.9628895848872701	0.9037849170465824	0.9429429180036081	1.1268907562810404	0.882956126613211	0.9262756451145271	0.9810681789517761	0.9838962848786025	1.0412435392071833	1.0584335924548869	0.9871963261926341	1.1160070588522517	0.9296920749405699	1.0043282544048717	0.9229389857945963	1.0593214573362568	0.9108169915174945	1.0205933615332388	1.0743916817985968	1.0787263849908377	1.0185257741103382	1.148995022890462	1.1993802002544243	0.9702913290339497	1.1861895315169186	1.0269738186510788	1.0666732938016155	1.030231848261195	1.0484525710314054	1.0484525710314054	1.0484525710314054	1.0484525710314054	1.0484525710314054	1.0484525710314054	1.0484525710314054	1.0484525710314054	1.0484525710314054
0.6125427079198855	0.4466184152018388	0.5578949685888658	0.9223273016055256	0.7060194884947851	0.7199650524892843	0.8582633384418957	0.7678463388451976	0.4870201174905888	0.786565232376953	0.6932607376683685	0.6016775179353906	0.7349846083633176	0.5041210952681685	0.6868145256186088	0.8516361312638465	0.603062862612031	0.6745003183342613	0.6512678032634394	0.8217146531820041	0.6246203794047839	0.7942943356137793	0.7397889583534404	0.8590592975651254	0.5654872957036098	0.6568241907815168	0.6838942174620365	0.653845475987634	0.8584489793155818	0.7607128376947087	0.6392326044629294	0.6269752446670228	0.6333139183530742	0.8447048990308962	0.7400803972688049	0.7261851479916434	0.5703230516362935	0.7393279893427184	0.9027499003491798	0.6968821283306419	0.6404642687861432	0.6855766362343968	0.7963233307403382	0.773415175696462	0.7058280826741458	0.8395499854184773	0.7726890340463115	0.7726890340463115	0.7726890340463115	0.7726890340463115
0.5353492621844083	1.1721915865467705	1.1208670686859823	0.8083028231860023	0.9951715504408707	1.1431758838357584	1.3744299422032695	0.817067904020916	1.240721674473144	1.112706826262282	0.8451122572761968	1.0463350600104926	0.9800889302967992	1.25566079864801	1.266019065793208	1.345902170320503	1.3955955667463278	1.4019678999944314	1.0313408325310163	1.445946924947722	1.3268093964385168	1.3812899516747317	0.9791397125291018	1.1585426240536492	0.8856412204101236	0.7760499778508212	1.2369900397633242	1.3287223278279223	1.2109518807368402	1.2693952718616617	1.0538893991767624	1.0527362379197513	1.0601746247840824	1.4574760699666802	1.2056397955462825	1.1794172870910211	1.4987554806361425	1.1746305211183006	1.4088787397717994	1.204095227642853	1.2230533714345222	1.3525367096448428	1.0510450718818216	1.2017908907633323	1.2017908907633323	1.2017908907633323	1.2017908907633323	1.2017908907633323	1.2017908907633323	1.2017908907633323
0.6770256193279306	0.7056666031951709	0.625162728805263	0.5283808905602331	0.44076208889465684	0.9435482894545533	0.7393126559930735	0.7655457529575501	0.5982425627308658	0.6871466517387024	0.856835143773384	0.6605667399069848	0.7587009418401844	0.7587009418401844	0.7587009418401844	0.7587009418401844	0.7587009418401844	0.7587009418401844	0.7587009418401844	0.7587009418401844	0.7587009418401844	0.7587009418401844	0.7587009418401844	0.7587009418401844	0.7587009418401844	0.7587009418401844	0.7587009418401844	0.7587009418401844	0.7587009418401844	0.7587009418401844	0.7587009418401844	0.7587009418401844	0.7587009418401844	0.7587009418401844	0.7587009418401844	0.7587009418401844	0.7587009418401844	0.7587009418401844	0.7587009418401844	0.7587009418401844	0.7587009418401844	0.7587009418401844	0.7587009418401844	0.7587009418401844	0.7587009418401844	0.7587009418401844	0.7587009418401844	0.7587009418401844	0.7587009418401844	0.7587009418401844
1.181464242059414	0.9355197130674326	0.9855854116672124	0.900450573782341	0.5777567415970014	0.932950596382716	0.897612061782219	0.8489172768938206	0.8975950217703459	0.76884881232583	0.8520044803820807	0.9521002727996634	0.8384918120100808	0.8538523843083536	0.5922917337742027	1.048298569246732	0.7291264489544392	0.8747006815502587	0.6235556031322791	0.7608941796356904	0.8385805231611421	0.814471808078193	0.7853372137008059	0.8724684820344116	0.748584410498987	0.9465249142646833	0.8125418598645223	0.7887099623166485	0.8656346722337449	0.9210196644423839	0.9441276667017052	0.7700034432381764	0.7454293975898761	0.9922357574083505	0.8396454801120491	0.9726761102380858	0.8231878758127462	0.725745850882562	0.8517911851970004	0.7975292787400113	0.8860392860484888	0.8417842823942501	0.8417842823942501	0.8417842823942501	0.8417842823942501	0.8417842823942501	0.8417842823942501	0.8417842823942501	0.8417842823942501	0.8417842823942501
0.8723074888297916	0.8134017608530901	0.7099257831040395	0.8555609066155925	0.7407220110353865	0.9291470999403745	0.8486127638351603	0.6077915994388917	0.8034818002010636	0.7258943406670209	0.7865085819856209	0.74869384858669	0.8315693135562358	0.752531765379689	0.8273481825529185	0.7102371809995851	0.8081996641529003	0.8628731460847938	0.8499171319730355	0.830819163770207	0.8560997684201187	0.6532042270316986	0.870492116449934	0.8592379044142534	0.8497480877310325	0.8099939324309291	0.9166272524940203	0.845082843784914	0.9403096110288425	0.9195657004355149	0.8285704847984287	0.9396957476520872	0.9635520112480102	0.9424118142768536	1.1156327196122895	0.9663175815214359	0.9769214283510158	0.8025754391442991	0.8351993452281858	0.8572383022602812	0.9478085772573761	0.9253642731110747	0.880760096053743	0.9372447322686407	0.748002050284954	0.8426233912767974	0.8426233912767974	0.8426233912767974	0.8426233912767974	0.8426233912767974
0.0	0.0	0.0	0.0	0.0	0.17214733222336948	0.0	0.0	0.0	0.02951393642677853	0.573342992133501	0.0	0.25223263492436965	0.0	0.03266833625855112	0.0	0.2831987964420701	0.0031543998317725796	0.0	0.2227187015113202	0.010909770282507199	0.17278393180918517	0.06427109434833815	0.0031543998317725796	0.2574758594328798	0.1148424636362889	0.0	0.2227187015113202	0.010909770282507199	0.0	0.0	0.0	0.0	0.0006365995858156985	0.0	0.2831987964420701	0.0	0.27608002557715117	0.2574758594328798	0.14435640006306744	0.0	0.5059175080904791	0.0006365995858156985	0.5059174979533902	0.12115126247790795	0.3135343802156491	0.3135343802156491	0.3135343802156491	0.3135343802156491	0.3135343802156491
0.6200834390280735	0.5963808792877907	0.43250837890922955	0.487130841141971	0.5918247855499582	0.4598365063757321	0.6838828458482176	0.9250023282548497	0.6474809977092342	0.7257801173583839	0.6223916337043307	0.9728420239552324	0.567464568951654	0.8052815289058899	0.49455033815834887	0.5648980461511246	0.8630025607249	0.8656467532915662	1.0729824282776035	0.8051645729815421	0.8413793535495353	1.0361589627686476	0.8102912216488336	0.736172822487617	0.853587424813509	0.4510495592429021	0.8343364812083881	0.4390713282475916	0.9250447108397776	0.6290632267426929	0.5804670910662989	1.0905575699579455	0.9059436739314858	1.0265049849439631	0.7221127509980652	0.7388681274852428	1.1823377606144694	0.6541990936059501	1.0998032534801876	0.8542700848901648	1.1244428333784755	0.7812183263196469	0.5047045134336333	0.6429614198766401	0.6429614198766401	0.6429614198766401	0.6429614198766401	0.6429614198766401	0.6429614198766401	0.6429614198766401
0.8826074094954415	0.7707184289834038	1.031746016585404	1.0696157589908515	0.9854544853867747	1.0258538215355903	0.9851378131891478	1.0993256227315835	1.0079562018926174	0.9595875921012752	1.207452195587188	1.395410411752352	1.3901841726964994	1.2135844951284662	1.344375936406763	1.0660122111914336	1.3479384555904943	1.0344398434491664	0.9364821557844523	1.2605083971403361	1.1424250849120519	1.2336525586359737	1.2168304587562557	1.449168194068463	1.1183049799692555	1.0657561352148612	1.1805285333677056	1.2812323307673967	0.8425677856719467	1.0312670518407525	1.151321987051558	1.1354862608460403	1.063196637262494	1.1436093946404176	1.3010630360709419	1.0012703169094765	1.1794030979158767	1.0684380413656418	1.1534006867388307	1.129143750554785	1.1412722186468078	1.1412722186468078	1.1412722186468078	1.1412722186468078	1.1412722186468078	1.1412722186468078	1.1412722186468078	1.1412722186468078	1.1412722186468078	1.1412722186468078
0.6738028171606277	0.48214816918800574	0.6473782349768922	0.6539920864909808	0.6568898810776849	0.5532569362541823	0.718715624744086	0.8137460623895738	0.7371944146169116	0.2975894329942101	0.6981436218282879	0.8200195028040066	0.6122859628713488	0.49977394078234055	0.9691843831967348	0.636398852724364	0.8562768281635553	0.7131887825595205	0.7255348126364599	0.8649233962225396	1.060025346849605	1.2795107093631317	0.8993253687183094	1.296160791462964	0.8899082021023177	0.5026481175138434	0.9150615079115143	0.8025980130216747	1.04611954895654	1.0289204869087965	0.8986881672307012	0.6977839216493823	0.7752877432242293	0.8830582090056649	0.9486151024475894	0.8212308657717644	1.0770756016445178	0.8386908681784275	1.0533581830631382	1.081177071882129	1.2233456757290737	1.1522613738056013	1.1522613738056013	1.1522613738056013	1.1522613738056013	1.1522613738056013	1.1522613738056013	1.1522613738056013	1.1522613738056013	1.1522613738056013
0.5791778030546112	0.4817861393491095	0.519956878174346	0.5457722791735419	0.5941161043695534	0.5920384445876411	0.5871328954360819	0.5422690618289	0.6626839532766468	0.6750944525179892	0.6626203991652729	0.5848603328957389	0.691944891506019	0.439165185833646	0.6359294201034332	0.8410019217143372	0.7526521959539971	0.813424870103137	0.8015689271665695	0.7781220058675542	0.8149288157558827	0.7977511749564753	0.8760362632365511	0.7449006936114219	0.7535649475069476	0.7369039617016075	0.6728593321227394	0.8140877417098762	0.8589372289403349	0.8062364481023693	0.8724588945754276	0.8157498884002248	0.8425179135447413	0.9183792273070525	0.7974716252648447	0.8481549176792126	0.9608000001244187	0.9607296729321892	0.6252902388741124	0.9249152180470593	0.6797980274477391	0.7515027156499277	0.7960614743432404	0.8319654919295002	0.842915868496881	0.7223537723804077	0.7438692994976166	0.7555068231618252	0.7993283360980757	0.9717075950654115
0.4907151949840399	0.8811287609222499	0.4838491432284778	0.6075613692539059	0.3317279782684302	0.8734625277117369	0.8484176666968667	0.9195932021659569	0.9147846970274449	0.23242503399785602	0.8179446184371159	0.3415259710068101	0.5970889329484719	0.9682384920946592	0.09799292121101447	0.48048506763362164	0.47942892731162273	1.3767781984677199	0.41404033263536605	0.23695201783782593	1.1701119213242763	0.44715606449779305	1.0233000127755523	0.25212118377153214	0.6621003662711314	1.5626377965026685	1.8245975749446786	1.037822480415776	1.1900390187656467	0.7717185643158615	0.7409373417187485	0.7981190223386503	0.015151493026752704	0.7947228608949118	1.0472644718145872	0.34366251934936626	0.9470055566336953	0.9985820924021956	0.4233758216138476	1.2138015852552995	0.9681090441424448	0.5998174302132689	0.7726634057306945	0.1278510808288719	0.5082018833520437	1.019465153081737	0.9818531919944663	0.19617005043999275	1.5823791168557608	1.2391114540859183
0.8052339970114483	0.6204539219260148	0.8406197425523525	0.9687132349766727	0.7690876005745223	1.0347708532718798	1.1766659381560214	1.2768818935409776	0.891369230284447	0.905972084354326	1.117836753162485	1.0931668868017939	1.0379237631403226	0.9583569941370906	1.259963774298578	1.4987252801814706	1.4801140788759897	1.2238988375916322	1.3035957547945358	1.2474303527142234	1.3057881601266705	1.1688069238875716	1.5002974003897886	1.1204148847545887	1.1164671955268899	1.0385758006895343	1.3638645287130953	1.09439720822139	0.8976259742994217	1.080712295849994	1.5358562791136943	0.9077715393157749	1.3055280183653846	1.178085350784002	1.0603048742797356	0.9646925089509614	1.6030421814499427	1.1741905940125728	0.730093297079747	1.2117505743315784	1.2187647869852327	1.1324052241785243	1.3980671304725818	1.206771886022333	1.3651433686076653	0.9005026004859621	1.473948904021451	1.0216397785580382	1.2259126198560464	0.7236956399185064
0.8364749245981782	0.5995492305848753	0.7887630736451605	0.6534124902405593	0.6857042222263668	0.5839401230701154	0.8228100736968453	0.7561799508519078	0.7465877306373138	0.6922529129265897	0.7709986539325827	0.7475121672835311	0.7875937911546255	0.7296928423988693	0.7531148739816897	0.849414275611995	0.7769812220106055	0.9697576539373989	0.7993705461394409	0.7335660989011997	0.8979310283016095	0.9079253357393107	0.853479153409898	1.009384542958863	0.9900875254653061	0.7421261229017525	0.87126910739963	0.9226237726439211	0.717851958005475	0.8582248172304673	0.7932114006067295	0.7910731488432555	0.7484956227793992	1.0020333681159985	0.7392534821666972	0.8102863882608893	0.7774718724919051	0.870817461401382	0.712628239724043	0.8826478481229177	0.6822754865368522	0.7920563560952366	0.9491788095966052	0.8723051322231263	0.882777713830667	0.988399695340267	0.8957326593402974	0.6638687660925944	0.7603908491772975	0.8606138366541071
0.8378206314864824	0.6028689832352994	0.9248479916682885	0.7621338814975752	0.8481261337731741	0.9024483466791905	0.8590564016966511	0.9937352602839141	0.7638708032759959	1.0774935423862644	0.8554162540994292	0.6231211500585436	0.7501709434405418	0.9529293443623212	0.7274616364992034	0.6336536837997926	0.9554750166795063	1.0399626436660225	1.1041934265783928	1.2099143720740877	0.9930281664230338	0.9349660398232067	1.1459617856116109	0.9297281077863406	0.9583439404530069	1.0371021540745198	1.158698926511387	1.165836312052775	1.1298104052422249	1.408715566138657	1.25444571042083	1.2738057240465581	1.252354102807861	1.072475412569609	1.0401012709509132	1.107971096089352	1.3088778073127258	1.300876296256688	1.0852211594183372	1.3503571366291145	1.0298274807061285	1.237823066471366	0.8864028514550883	1.3017762250690104	1.1289709093248885	0.9039708201575667	0.9939525115191952	0.996850946486824	1.1124865715214591	1.1546464161117223
0.7565309097605947	0.6877983308923991	0.7195898649579116	0.656872745708113	0.7441065141262246	0.6790154520852996	0.8410675194673125	0.7870510260347964	0.6449422109423814	0.6477435795022862	0.7484273093233851	0.6154307777872071	0.8692731078926738	0.7573912442737433	0.6539600560634192	0.6604795143802371	0.6266040285966562	0.7061262137229336	0.8121704744981598	0.7106505941789134	0.6921139855028564	0.7331515087365568	0.6348536879590234	0.8296673304851666	0.8642029005445598	0.7663448266101487	0.7369299602107318	0.7083489601698819	0.9280706955467688	0.8105933890585924	0.8185299850116422	0.7501068796655154	0.6534524525736097	0.8106356456956487	0.7312871981995346	0.8112944262950401	0.7204917890962644	0.8664822308806507	0.727565008936249	0.822755940635168	0.8299432324360739	0.7297903012417206	0.7981798525246283	0.7639850768831744	0.7639850768831744	0.7639850768831744	0.7639850768831744	0.7639850768831744	0.7639850768831744	0.7639850768831744
0.9849321178111132	0.7759110301526055	0.7440054083613974	0.7205900116580236	0.9175991332910374	0.980566637553564	0.8292427080792987	0.6089098835015855	0.45149839746572124	0.5355416039663033	0.4994123667037332	0.5174769853350183	0.5174769853350183	0.5174769853350183	0.5174769853350183	0.5174769853350183	0.5174769853350183	0.5174769853350183	0.5174769853350183	0.5174769853350183	0.5174769853350183	0.5174769853350183	0.5174769853350183	0.5174769853350183	0.5174769853350183	0.5174769853350183	0.5174769853350183	0.5174769853350183	0.5174769853350183	0.5174769853350183	0.5174769853350183	0.5174769853350183	0.5174769853350183	0.5174769853350183	0.5174769853350183	0.5174769853350183	0.5174769853350183	0.5174769853350183	0.5174769853350183	0.5174769853350183	0.5174769853350183	0.5174769853350183	0.5174769853350183	0.5174769853350183	0.5174769853350183	0.5174769853350183	0.5174769853350183	0.5174769853350183	0.5174769853350183	0.5174769853350183
1.1436239347541288	1.2498604043392891	0.8700554040298115	1.0322102746816957	1.0051924534161463	0.9018519796373724	0.9535222165267593	0.9535222165267593	0.9535222165267593	0.9535222165267593	0.9535222165267593	0.9535222165267593	0.9535222165267593	0.9535222165267593	0.9535222165267593	0.9535222165267593	0.9535222165267593	0.9535222165267593	0.9535222165267593	0.9535222165267593	0.9535222165267593	0.9535222165267593	0.9535222165267593	0.9535222165267593	0.9535222165267593	0.9535222165267593	0.9535222165267593	0.9535222165267593	0.9535222165267593	0.9535222165267593	0.9535222165267593	0.9535222165267593	0.9535222165267593	0.9535222165267593	0.9535222165267593	0.9535222165267593	0.9535222165267593	0.9535222165267593	0.9535222165267593	0.9535222165267593	0.9535222165267593	0.9535222165267593	0.9535222165267593	0.9535222165267593	0.9535222165267593	0.9535222165267593	0.9535222165267593	0.9535222165267593	0.9535222165267593	0.9535222165267593
0.826977496439269	0.707156516636519	0.6587509937069776	0.20252784484194597	0.3294795499637269	0.6944019702814639	0.642324600932705	0.429139898294383	0.7579320901188772	0.16824292465142615	0.608518931629658	0.3029903917514741	0.3858239048429352	0.5519362448457109	0.7758651715003838	0.6587024099374061	0.21367963233635628	0.4210415428625278	0.6540501255164165	0.1430551491733708	0.19383539808297856	0.9023047218069656	0.45432767377243827	0.3135783125717512	0.6567610324125559	0.4238955186987834	0.40058328401418525	0.2826669066106235	0.2020485939544731	0.0023747249487826665	0.4321087145702779	0.08645678357886226	0.18988814676428528	0.34279795515516015	0.42877548784654945	0.022218959202160386	0.22549722352435492	0.22549722352435492	0.22549722352435492	0.22549722352435492	0.22549722352435492	0.22549722352435492	0.22549722352435492	0.22549722352435492	0.22549722352435492	0.22549722352435492	0.22549722352435492	0.22549722352435492	0.22549722352435492	0.22549722352435492
0.8455826939765047	0.8276769137962084	0.8124953508244512	0.9114796933957783	0.7114872759803539	0.8266031224682059	0.8042620327418659	0.7119695458781874	0.8180922625818818	0.7780544879444182	0.7307730812504798	0.7733680835823753	0.7779746868446443	0.9210579878113714	0.8254453982608194	0.8036539125107046	0.7818488694002144	0.8582534855579522	0.5175143733836336	0.6952232606755943	0.9349574874790272	0.8641224889342286	0.7820045569498767	0.6579366287434781	0.7004493591125466	0.6522752039467311	0.6963590507539148	0.6743171273503229	0.6743171273503229	0.6743171273503229	0.6743171273503229	0.6743171273503229	0.6743171273503229	0.6743171273503229	0.6743171273503229	0.6743171273503229	0.6743171273503229	0.6743171273503229	0.6743171273503229	0.6743171273503229	0.6743171273503229	0.6743171273503229	0.6743171273503229	0.6743171273503229	0.6743171273503229	0.6743171273503229	0.6743171273503229	0.6743171273503229	0.6743171273503229	0.6743171273503229
0.9718119023708398	1.0915689494127945	0.8745597800802164	0.9751135521300646	1.0097023080660035	0.8297809047179726	0.8861234563024015	0.801142253120993	0.5833590430666225	0.7239062843017658	0.4715787526606223	1.1344545176992122	0.5316058299049797	0.5562131974082899	0.6007060261947732	0.6371262385528815	0.7035642177011675	0.8071041626589199	0.8120328066605327	0.8280019481728105	0.8200173774166716	0.8200173774166716	0.8200173774166716	0.8200173774166716	0.8200173774166716	0.8200173774166716	0.8200173774166716	0.8200173774166716	0.8200173774166716	0.8200173774166716	0.8200173774166716	0.8200173774166716	0.8200173774166716	0.8200173774166716	0.8200173774166716	0.8200173774166716	0.8200173774166716	0.8200173774166716	0.8200173774166716	0.8200173774166716	0.8200173774166716	0.8200173774166716	0.8200173774166716	0.8200173774166716	0.8200173774166716	0.8200173774166716	0.8200173774166716	0.8200173774166716	0.8200173774166716	0.8200173774166716
0.574090230499369	0.7473683314036773	0.792530017053671	0.9070151643839575	0.8322164562063723	0.7921304344043896	0.7037534582074949	0.7275972415102699	1.0351851436322572	0.96433356421605	0.8132021291245713	1.0543611318384762	0.9663134230402238	0.8264454473042426	0.9104248300053113	0.9671602427626024	1.0310815299420164	0.9668580389534114	1.142455528648351	0.81914858723809	0.9785155281576439	0.885110947770621	0.9665877866747375	1.0692577356946948	1.0405426004978775	0.9937129528422972	1.1243703417344495	1.0200928336500463	0.9392346719778756	1.0260405612271055	1.094032301185866	1.141701585335663	1.1986199873107402	0.90023743516819	0.9184293793907036	1.0969355394462381	1.028956810214067	1.0629461748301525	1.0629461748301525	1.0629461748301525	1.0629461748301525	1.0629461748301525	1.0629461748301525	1.0629461748301525	1.0629461748301525	1.0629461748301525	1.0629461748301525	1.0629461748301525	1.0629461748301525	1.0629461748301525
0.7465583075098804	0.6809486197874937	0.8443723249726525	0.7261308743667192	0.7041586467259127	0.7927538785185948	0.705827122008412	0.6870315919143296	0.574051532431584	0.6543487851337217	0.9190813887995056	0.9368295656919111	1.165120920827867	1.1476219262642309	0.9164812469081562	0.77992073903977	1.0121699578572547	1.2566912957785894	0.7859610468265172	1.1614776370184519	0.7672685379901757	0.9019208720039391	1.0493969018895248	0.798599724089651	1.0711941658559132	0.9397051899184837	0.9372693319284224	0.7452437311013049	0.9083787554378722	0.8991364238311124	1.0899631695521856	0.6836497102393102	0.8868064398957479	0.8868064398957479	0.8868064398957479	0.8868064398957479	0.8868064398957479	0.8868064398957479	0.8868064398957479	0.8868064398957479	0.8868064398957479	0.8868064398957479	0.8868064398957479	0.8868064398957479	0.8868064398957479	0.8868064398957479	0.8868064398957479	0.8868064398957479	0.8868064398957479	0.8868064398957479
0.6320024223157592	0.41032339689749325	0.3424678292787521	0.7204394571141667	1.3891680028521545	0.8229979488647601	0.6298790881625289	0.7667227548539747	1.1195737940438577	1.0072630646357794	0.8757676126661013	1.0597263993201385	0.8089132373045435	0.3613268097577981	0.9878016551580635	1.3823928568269832	1.1047597862324032	1.1502914066630743	1.4595492500017222	1.110759044355543	1.1845807919743219	1.0642696571689414	0.5548488530121345	1.2207331277430393	1.068726508335114	0.7586913192748	1.6705148588907148	0.5180131900222157	1.4655162930570622	0.764110721488703	1.0576052633550324	1.0089928677970919	0.7521534860952079	1.7774163463129677	1.2647849162040878	1.2647849162040878	1.2647849162040878	1.2647849162040878	1.2647849162040878	1.2647849162040878	1.2647849162040878	1.2647849162040878	1.2647849162040878	1.2647849162040878	1.2647849162040878	1.2647849162040878	1.2647849162040878	1.2647849162040878	1.2647849162040878	1.2647849162040878
0.7908379550139222	0.843407897960186	0.8919171706997968	0.8043022850101597	0.9127710794961515	0.8947731325866982	0.8958340882212845	0.8396897435120494	0.9385652676228448	1.0826931429667828	0.9811751199936138	1.1489612325689191	1.0062395651355158	0.8538330195931971	0.8703449665620145	0.6949332531934582	0.6709421469189527	0.7944158325243195	0.9451196719999196	1.1980739380422758	0.9694515402315864	1.1130427246276815	1.041247132429634	1.041247132429634	1.041247132429634	1.041247132429634	1.041247132429634	1.041247132429634	1.041247132429634	1.041247132429634	1.041247132429634	1.041247132429634	1.041247132429634	1.041247132429634	1.041247132429634	1.041247132429634	1.041247132429634	1.041247132429634	1.041247132429634	1.041247132429634	1.041247132429634	1.041247132429634	1.041247132429634	1.041247132429634	1.041247132429634	1.041247132429634	1.041247132429634	1.041247132429634	1.041247132429634	1.041247132429634
0.4299979570320673	0.19899882336833505	0.30002713261430103	0.48582406253971216	0.9377283140364558	0.8645206563905741	0.4783133326072306	0.7709056037643407	0.7046107705729908	0.47142438018456334	0.4967917711008651	0.5992300385386826	0.846423779883726	0.6459532771731188	0.9304662916761272	1.01063678948327	1.125747047451902	0.581795402844981	0.9736794107580938	0.7507437231391292	0.7273446023689583	0.7832134391025342	0.5344405371947729	1.3212936328839473	0.8330065396731215	0.8573003242718261	1.033803614102436	0.5521154609394806	0.9223390293650525	0.867708691346832	0.8740275836332461	0.5465571063250172	1.3380292310562998	1.1694925824252298	1.1973182969230398	0.7315533087842672	1.451755583629515	0.5590571700385969	1.184065266409818	1.4096613562860265	1.1404350780897512	1.2750482171878887	1.2750482171878887	1.2750482171878887	1.2750482171878887	1.2750482171878887	1.2750482171878887	1.2750482171878887	1.2750482171878887	1.2750482171878887
0.7226419145117206	0.5320622072315335	0.7199171034942985	0.9325700430803567	0.7654784404632269	0.7930781034764179	0.6522358405962724	0.781365901253785	0.5595313590085871	0.7146809726662652	0.49010326008618244	0.6658417104209197	0.6242998448869973	0.488766493833917	0.655985702226745	0.8079177044320496	0.582100397848248	0.6956371548202468	0.6335190185090646	0.6592250270466347	0.6177905947575522	0.6257912788481289	0.6653678925954081	0.6867113702626284	0.7134748140297862	0.7000930921462072	0.7000930921462072	0.7000930921462072	0.7000930921462072	0.7000930921462072	0.7000930921462072	0.7000930921462072	0.7000930921462072	0.7000930921462072	0.7000930921462072	0.7000930921462072	0.7000930921462072	0.7000930921462072	0.7000930921462072	0.7000930921462072	0.7000930921462072	0.7000930921462072	0.7000930921462072	0.7000930921462072	0.7000930921462072	0.7000930921462072	0.7000930921462072	0.7000930921462072	0.7000930921462072	0.7000930921462072
1.1927988047096318	1.4070365064087835	1.0013602226008615	1.3141248077230148	1.034007528320799	1.340925521125491	1.0230380650954656	1.2880354010248127	1.177637749164034	1.2475219441065406	0.8556916071588129	1.5189671455173803	0.9154103141393692	1.4364038892625488	1.46044402967917	1.5429478462032735	1.099593786128017	1.3490397496655646	1.19633194811976	1.3874912070763112	1.504923687044732	0.8818022311120981	1.6703905195254156	1.3566173443412866	1.0952464216711897	1.4468594177363039	1.3356704180970222	1.215127994348239	1.5197745224735943	1.060775954926378	1.2902752386999863	1.2902752386999863	1.2902752386999863	1.2902752386999863	1.2902752386999863	1.2902752386999863	1.2902752386999863	1.2902752386999863	1.2902752386999863	1.2902752386999863	1.2902752386999863	1.2902752386999863	1.2902752386999863	1.2902752386999863	1.2902752386999863	1.2902752386999863	1.2902752386999863	1.2902752386999863	1.2902752386999863	1.2902752386999863
0.7019450660153609	0.8611087129820952	0.7964128849602649	1.0204427894910895	0.7716714569900356	0.75606908306667	0.9544422165694789	0.7736524913886135	0.7918399995401832	0.7577818137183214	0.7491410027711223	1.0510133251719715	0.73364504791094	0.8784100283900697	1.236748285204015	0.9813005983860185	0.9701833773443742	0.8042228732024561	0.8872031252734152	0.8872031252734152	0.8872031252734152	0.8872031252734152	0.8872031252734152	0.8872031252734152	0.8872031252734152	0.8872031252734152	0.8872031252734152	0.8872031252734152	0.8872031252734152	0.8872031252734152	0.8872031252734152	0.8872031252734152	0.8872031252734152	0.8872031252734152	0.8872031252734152	0.8872031252734152	0.8872031252734152	0.8872031252734152	0.8872031252734152	0.8872031252734152	0.8872031252734152	0.8872031252734152	0.8872031252734152	0.8872031252734152	0.8872031252734152	0.8872031252734152	0.8872031252734152	0.8872031252734152	0.8872031252734152	0.8872031252734152
0.8423313335502867	0.7471897180721505	0.5997225859456389	0.9169877103079035	0.6486541117338305	1.096364368355003	0.9766229730843994	0.686746906700534	0.8801319741511721	0.694532690247499	0.5916066194311376	0.7439361782701212	0.8133634521230292	0.7719108680047678	1.0648667409614228	0.5991609067445773	0.8853877824708369	0.6303365253820675	0.7510400676178414	0.706235320616764	0.7765223563391298	0.9409993610159573	0.9926445997101363	0.936505777745829	1.0440604214219544	0.8477424348038602	0.7054598657585948	0.9287288353911054	0.6067600091652695	0.7677444222781874	0.7677444222781874	0.7677444222781874	0.7677444222781874	0.7677444222781874	0.7677444222781874	0.7677444222781874	0.7677444222781874	0.7677444222781874	0.7677444222781874	0.7677444222781874	0.7677444222781874	0.7677444222781874	0.7677444222781874	0.7677444222781874	0.7677444222781874	0.7677444222781874	0.7677444222781874	0.7677444222781874	0.7677444222781874	0.7677444222781874
0.6746884585968641	1.1934116452279828	0.8655142017467915	0.9114874316916691	0.855676675215208	0.8489722017981409	1.2245350282733167	0.8907437791545332	0.8916394207641352	1.0345303935591836	0.8453651528985106	0.630958228796606	0.9347099889546653	1.2211224528060654	0.9275761298273617	0.7686504507762439	0.8369206779901264	1.0460889200133172	0.9936001541174153	0.7390064186983893	0.8947759647065061	0.9586058093310839	0.9266908870187949	0.9266908870187949	0.9266908870187949	0.9266908870187949	0.9266908870187949	0.9266908870187949	0.9266908870187949	0.9266908870187949	0.9266908870187949	0.9266908870187949	0.9266908870187949	0.9266908870187949	0.9266908870187949	0.9266908870187949	0.9266908870187949	0.9266908870187949	0.9266908870187949	0.9266908870187949	0.9266908870187949	0.9266908870187949	0.9266908870187949	0.9266908870187949	0.9266908870187949	0.9266908870187949	0.9266908870187949	0.9266908870187949	0.9266908870187949	0.9266908870187949
0.6555427542448494	0.8265673268659558	0.9905862326851517	0.8740813977115262	1.0579156933322342	1.1222485926753627	0.8686466295664709	0.7032967632264	0.7323628625786744	0.6721089596195112	0.6136440066186469	0.7750487585622952	0.8234456041669671	0.8132804909418947	0.5623431089793257	1.0278084567448935	0.7824693985403308	0.6621650504105162	0.6695228083986516	0.6401387712511637	0.8355701413075272	0.5946294768994753	0.6592985798695569	0.7626926771308521	0.5561090092596283	0.797610783354968	0.6768598963072981	0.6768598963072981	0.6768598963072981	0.6768598963072981	0.6768598963072981	0.6768598963072981	0.6768598963072981	0.6768598963072981	0.6768598963072981	0.6768598963072981	0.6768598963072981	0.6768598963072981	0.6768598963072981	0.6768598963072981	0.6768598963072981	0.6768598963072981	0.6768598963072981	0.6768598963072981	0.6768598963072981	0.6768598963072981	0.6768598963072981	0.6768598963072981	0.6768598963072981	0.6768598963072981
0.8150400951544367	0.9365012967783019	1.0133708124278222	1.1604570048432594	0.9246148356774356	0.901076278703911	0.8901601791796997	0.9746029611211289	1.1340882212140813	0.9398631101729823	1.0106343736362435	0.681509695699326	0.8456630513737979	1.1599969750953085	1.0449399378988333	0.8590905998615361	1.0083374705804085	0.7284498613499703	1.133308621812679	1.0781802773075888	1.2168952532886155	0.8965309137399675	1.1731969693546684	0.7546053919872227	0.9639011806709455	0.9639011806709455	0.9639011806709455	0.9639011806709455	0.9639011806709455	0.9639011806709455	0.9639011806709455	0.9639011806709455	0.9639011806709455	0.9639011806709455	0.9639011806709455	0.9639011806709455	0.9639011806709455	0.9639011806709455	0.9639011806709455	0.9639011806709455	0.9639011806709455	0.9639011806709455	0.9639011806709455	0.9639011806709455	0.9639011806709455	0.9639011806709455	0.9639011806709455	0.9639011806709455	0.9639011806709455	0.9639011806709455
0.928910818533171	1.0824710126830697	0.757155758319881	0.6860430454286246	0.834610819094353	0.8037866826602865	0.7727386620801678	0.8661084532317406	0.9568788776817657	0.9581851636803458	0.8229128860211637	0.751157509480119	0.8406902446220658	0.9683048184780159	0.8097605717322158	0.7198181430412557	0.7858498593259294	0.8989770349723559	0.8819548095638348	0.9414309518664252	0.7539432498477113	0.884470138849512	0.8374558866453415	0.8988169056240535	0.8681363961346976	0.8681363961346976	0.8681363961346976	0.8681363961346976	0.8681363961346976	0.8681363961346976	0.8681363961346976	0.8681363961346976	0.8681363961346976	0.8681363961346976	0.8681363961346976	0.8681363961346976	0.8681363961346976	0.8681363961346976	0.8681363961346976	0.8681363961346976	0.8681363961346976	0.8681363961346976	0.8681363961346976	0.8681363961346976	0.8681363961346976	0.8681363961346976	0.8681363961346976	0.8681363961346976	0.8681363961346976	0.8681363961346976
0.3681669527598966	0.4289925568796802	0.41167611559203904	0.40299134926373653	0.7136018252273577	0.7927586287218414	0.5857960034778743	0.9621238953593317	0.8657801133506136	0.7141984907445386	0.9537248658271694	0.731453043355526	0.839167477600832	1.2175846211073693	0.91955371698239	0.9008952222117106	0.7895168963243925	0.9503590118942327	0.6424971261735716	0.5400698000495742	0.9360143359174377	0.6108014158365938	0.8635150336371729	0.7371582247368834	0.7371582247368834	0.7371582247368834	0.7371582247368834	0.7371582247368834	0.7371582247368834	0.7371582247368834	0.7371582247368834	0.7371582247368834	0.7371582247368834	0.7371582247368834	0.7371582247368834	0.7371582247368834	0.7371582247368834	0.7371582247368834	0.7371582247368834	0.7371582247368834	0.7371582247368834	0.7371582247368834	0.7371582247368834	0.7371582247368834	0.7371582247368834	0.7371582247368834	0.7371582247368834	0.7371582247368834	0.7371582247368834	0.7371582247368834
0.7437000427417746	0.6212704071485884	0.9054148609820278	0.8312333842382134	0.9985885289392658	0.9875444946918982	0.74146650631121	1.0763836737104389	0.8231232625813449	0.9229844563826902	0.8515450783900294	0.8551474567630764	0.6650019162394147	0.9154051152952114	0.8716231908598961	0.8769944186761591	0.9193874639622353	0.7448542982545832	1.0003632476982844	0.9107431088653473	0.895232657696552	1.0500440062593255	0.6618091304624912	0.769519432436105	0.7156642814492981	0.7156642814492981	0.7156642814492981	0.7156642814492981	0.7156642814492981	0.7156642814492981	0.7156642814492981	0.7156642814492981	0.7156642814492981	0.7156642814492981	0.7156642814492981	0.7156642814492981	0.7156642814492981	0.7156642814492981	0.7156642814492981	0.7156642814492981	0.7156642814492981	0.7156642814492981	0.7156642814492981	0.7156642814492981	0.7156642814492981	0.7156642814492981	0.7156642814492981	0.7156642814492981	0.7156642814492981	0.7156642814492981
0.4347502133416747	0.5451816701853255	0.6969263856871372	0.5771338572110625	0.39386181692256467	0.4459540347531494	0.350370512729442	0.5668352775150804	0.5175959396168022	0.36801011124457006	0.47595005569496607	0.3674006345659381	0.4571560932008413	0.45442530030213696	0.4525393539898727	0.4118422395808281	0.5833479090352297	0.3085401896899907	0.5738148923119214	0.4705103983683203	0.352708499630238	0.3654491538760389	0.21817555660088306	0.44256214449199843	0.3980043936612046	0.3449947377117665	0.3064139224431251	0.34002406580070194	0.33776599449660355	0.37694294636460063	0.3573544704306021	0.3573544704306021	0.3573544704306021	0.3573544704306021	0.3573544704306021	0.3573544704306021	0.3573544704306021	0.3573544704306021	0.3573544704306021	0.3573544704306021	0.3573544704306021	0.3573544704306021	0.3573544704306021	0.3573544704306021	0.3573544704306021	0.3573544704306021	0.3573544704306021	0.3573544704306021	0.3573544704306021	0.3573544704306021
0.5233852014972123	0.49611879272995973	0.46082034921410153	0.5353177339095574	0.5882441035342242	0.5206467493561592	0.4710918420814612	0.48765204313166455	0.6450679358117306	0.5486982245356047	0.4438700157763296	0.4346471282660552	0.5159351789132356	0.4873909336155131	0.33624190860401276	0.3970157503475919	0.4639662015839227	0.5423416700892187	0.5485617115885474	0.6377777793075607	0.33210292318027457	0.47027545852272234	0.4414830049363221	0.4852658072972868	0.4108802443467052	0.2596572722635452	0.4025998411498189	0.4461843636187608	0.43127188242416514	0.35506545085489866	0.3935252962824064	0.3742953735686525	0.3742953735686525	0.3742953735686525	0.3742953735686525	0.3742953735686525	0.3742953735686525	0.3742953735686525	0.3742953735686525	0.3742953735686525	0.3742953735686525	0.3742953735686525	0.3742953735686525	0.3742953735686525	0.3742953735686525	0.3742953735686525	0.3742953735686525	0.3742953735686525	0.3742953735686525	0.3742953735686525
0.5749495948791363	0.6708195572573733	0.4199781358896081	0.5997539462442119	0.6765196726679316	0.5953819007230868	0.3811955271644438	0.5119397150174213	0.709722884817714	0.532650505312017	0.7008874099566502	0.5632159844218896	0.43115144732676924	0.5484011584122027	0.487695785638487	0.658169732665785	0.548031124845813	0.4133918456372465	0.46171413347060564	0.6941638011676621	0.4793186263233763	0.5758286318366552	0.7020351040533863	0.49000968029079284	0.4363343141447474	0.7030741389755399	0.3979807341123488	0.6169046998621499	0.5289732415836936	0.6360635778159882	0.5825184096998408	0.5825184096998408	0.5825184096998408	0.5825184096998408	0.5825184096998408	0.5825184096998408	0.5825184096998408	0.5825184096998408	0.5825184096998408	0.5825184096998408	0.5825184096998408	0.5825184096998408	0.5825184096998408	0.5825184096998408	0.5825184096998408	0.5825184096998408	0.5825184096998408	0.5825184096998408	0.5825184096998408	0.5825184096998408
0.3157823543349272	0.3279210895587074	0.40038325648612	0.4879214561762762	0.5676203744799317	0.4991647821446909	0.41619700377026403	0.5878661628205737	0.4504473919633277	0.44394799558028203	0.49362311870031683	0.5451120867856589	0.5049267748546598	0.525795400492085	0.6183899313981135	0.7359581209921812	0.6234693068725176	0.714026977031473	0.6850784610107807	0.6158920680430013	0.6504852645268909	0.6504852645268909	0.6504852645268909	0.6504852645268909	0.6504852645268909	0.6504852645268909	0.6504852645268909	0.6504852645268909	0.6504852645268909	0.6504852645268909	0.6504852645268909	0.6504852645268909	0.6504852645268909	0.6504852645268909	0.6504852645268909	0.6504852645268909	0.6504852645268909	0.6504852645268909	0.6504852645268909	0.6504852645268909	0.6504852645268909	0.6504852645268909	0.6504852645268909	0.6504852645268909	0.6504852645268909	0.6504852645268909	0.6504852645268909	0.6504852645268909	0.6504852645268909	0.6504852645268909
0.5994815327039712	0.34661975738632067	0.3616969068072157	0.6049281408280657	0.5192356999709464	0.6106201087617411	0.5668037032441018	0.5328583841096194	0.5642229190947964	0.6352671651683499	0.6410712424123922	0.6759366993329566	0.8667056806494766	0.7441200764158449	0.7885709994992224	0.7526134467540068	0.8023904462745878	1.0696087061709303	0.9229633332280158	1.0345166625666473	0.7945183950539134	0.8153844853810377	0.8322657236527884	0.7255038080420775	0.893953601182071	0.7476787343690039	0.8491025808165791	0.7983906575927915	0.7983906575927915	0.7983906575927915	0.7983906575927915	0.7983906575927915	0.7983906575927915	0.7983906575927915	0.7983906575927915	0.7983906575927915	0.7983906575927915	0.7983906575927915	0.7983906575927915	0.7983906575927915	0.7983906575927915	0.7983906575927915	0.7983906575927915	0.7983906575927915	0.7983906575927915	0.7983906575927915	0.7983906575927915	0.7983906575927915	0.7983906575927915	0.7983906575927915
0.2738240663848732	0.3119419413241918	0.27250586892695267	0.2536527968942106	0.35770599377692847	0.26342495083079015	0.31710782699540885	0.3235589591134591	0.34844113645691244	0.15822688257271814	0.31429467049612153	0.17486318745922227	0.3069890661995413	0.24932828645967497	0.23929500397988437	0.3045611020591437	0.3101337579290543	0.39242582610194	0.1668415354989101	0.2682094654193423	0.19365791480095323	0.23886718936903673	0.34876176241620466	0.2991287642840797	0.21991919726667777	0.3258770711153831	0.2767726637471134	0.20206950927900885	0.42409545340173926	0.41140833104150165	0.3633318736641926	0.3272771995673431	0.3453045366157678	0.3453045366157678	0.3453045366157678	0.3453045366157678	0.3453045366157678	0.3453045366157678	0.3453045366157678	0.3453045366157678	0.3453045366157678	0.3453045366157678	0.3453045366157678	0.3453045366157678	0.3453045366157678	0.3453045366157678	0.3453045366157678	0.3453045366157678	0.3453045366157678	0.3453045366157678
0.11891866297667372	0.0	0.0	0.28791566348280234	0.5854391926593917	0.3833590651390168	0.09817214127547558	0.893304846229716	0.011227489235161286	0.4063860783785715	0.4354728638486082	0.6084662000401001	0.04908607063773779	0.35954255411017233	0.35114869822061373	0.35534562616539306	0.35534562616539306	0.35534562616539306	0.35534562616539306	0.35534562616539306	0.35534562616539306	0.35534562616539306	0.35534562616539306	0.35534562616539306	0.35534562616539306	0.35534562616539306	0.35534562616539306	0.35534562616539306	0.35534562616539306	0.35534562616539306	0.35534562616539306	0.35534562616539306	0.35534562616539306	0.35534562616539306	0.35534562616539306	0.35534562616539306	0.35534562616539306	0.35534562616539306	0.35534562616539306	0.35534562616539306	0.35534562616539306	0.35534562616539306	0.35534562616539306	0.35534562616539306	0.35534562616539306	0.35534562616539306	0.35534562616539306	0.35534562616539306	0.35534562616539306	0.35534562616539306
0.44661524162996374	0.42066464831613753	0.4534562567646099	0.46011826884321017	0.5178952369502123	0.385251973175241	0.41369646709695324	0.4149312982866115	0.34172664836295846	0.45129843900169603	0.3441429988080268	0.4494706233303016	0.4247030994000079	0.4018393931313356	0.5182022413833617	0.25321324062475964	0.3215321176803067	0.4678552134431964	0.5060866661212106	0.43521496588069786	0.4222724695850317	0.466867525645432	0.30545824512165887	0.4544716212225201	0.37996493317208946	0.37996493317208946	0.37996493317208946	0.37996493317208946	0.37996493317208946	0.37996493317208946	0.37996493317208946	0.37996493317208946	0.37996493317208946	0.37996493317208946	0.37996493317208946	0.37996493317208946	0.37996493317208946	0.37996493317208946	0.37996493317208946	0.37996493317208946	0.37996493317208946	0.37996493317208946	0.37996493317208946	0.37996493317208946	0.37996493317208946	0.37996493317208946	0.37996493317208946	0.37996493317208946	0.37996493317208946	0.37996493317208946
0.42687138152738013	0.7752891155559786	0.6078123236301631	0.7081145181349286	0.3677539524201614	0.48547172536534694	0.5829096256976468	0.630800026455989	0.9029475794486937	0.4647992513766837	0.2618271854685745	0.6114587632322485	0.5787317372685863	0.6531658171224509	0.5467010184510007	0.5240561846586922	0.6720067814461559	0.7779214600644275	0.7871384855253923	0.704734691180302	0.9959303972361254	0.6826251424780084	0.9596674068603204	0.3780937830849129	0.6688805949726166	0.6688805949726166	0.6688805949726166	0.6688805949726166	0.6688805949726166	0.6688805949726166	0.6688805949726166	0.6688805949726166	0.6688805949726166	0.6688805949726166	0.6688805949726166	0.6688805949726166	0.6688805949726166	0.6688805949726166	0.6688805949726166	0.6688805949726166	0.6688805949726166	0.6688805949726166	0.6688805949726166	0.6688805949726166	0.6688805949726166	0.6688805949726166	0.6688805949726166	0.6688805949726166	0.6688805949726166	0.6688805949726166
0.7211992667521427	0.6453305395978562	0.6886615130772072	0.4841822463690836	0.5645196529450132	0.491969246455127	0.3155437254341449	0.45280533377689636	0.6905861029192123	0.6495747937272475	0.5157732584990159	0.6723263353410793	0.5521774024805872	0.4186377728415543	0.6018499859687111	0.6222266940579065	0.7835058692365499	0.5253812580821635	0.6131490000382374	0.5764235990047972	0.5349894880086299	0.744526553558542	0.49405867869531483	0.9141455244714866	0.4768036712376812	0.6582841090485531	0.5890342068796768	0.7428144609310203	0.7080408560031923	0.32002271094556584	0.5140317834743792	0.5140317834743792	0.5140317834743792	0.5140317834743792	0.5140317834743792	0.5140317834743792	0.5140317834743792	0.5140317834743792	0.5140317834743792	0.5140317834743792	0.5140317834743792	0.5140317834743792	0.5140317834743792	0.5140317834743792	0.5140317834743792	0.5140317834743792	0.5140317834743792	0.5140317834743792	0.5140317834743792	0.5140317834743792
0.49635092753104354	0.3495789868211593	0.5445315917792979	0.44284263949020536	0.34230858678605863	0.40489253823182186	0.36792750447499306	0.40423617562339265	0.49734980260922945	0.4393959261257938	0.39483294701557464	0.3473441303262016	0.32233901210699323	0.3348415712165974	0.3348415712165974	0.3348415712165974	0.3348415712165974	0.3348415712165974	0.3348415712165974	0.3348415712165974	0.3348415712165974	0.3348415712165974	0.3348415712165974	0.3348415712165974	0.3348415712165974	0.3348415712165974	0.3348415712165974	0.3348415712165974	0.3348415712165974	0.3348415712165974	0.3348415712165974	0.3348415712165974	0.3348415712165974	0.3348415712165974	0.3348415712165974	0.3348415712165974	0.3348415712165974	0.3348415712165974	0.3348415712165974	0.3348415712165974	0.3348415712165974	0.3348415712165974	0.3348415712165974	0.3348415712165974	0.3348415712165974	0.3348415712165974	0.3348415712165974	0.3348415712165974	0.3348415712165974	0.3348415712165974
0.832430927183888	0.562891129856493	0.9480668641962354	1.0923740618793756	0.7754503184970026	0.7948042142389561	0.9628410157225995	0.6689493281238437	0.6994088352277051	0.8063130315232444	0.754116610565077	0.6881865346018115	0.8221066560841673	0.6710584090475095	0.6928403355388634	0.7616064740492346	0.6203107412931592	0.6910721119519079	0.7634224686751725	0.7656245322309219	0.5958232279209914	0.5061824241074868	0.7579536632601098	0.5706251857351109	0.6498897948399845	0.6102574902875477	0.6102574902875477	0.6102574902875477	0.6102574902875477	0.6102574902875477	0.6102574902875477	0.6102574902875477	0.6102574902875477	0.6102574902875477	0.6102574902875477	0.6102574902875477	0.6102574902875477	0.6102574902875477	0.6102574902875477	0.6102574902875477	0.6102574902875477	0.6102574902875477	0.6102574902875477	0.6102574902875477	0.6102574902875477	0.6102574902875477	0.6102574902875477	0.6102574902875477	0.6102574902875477	0.6102574902875477
0.39077302222270655	0.48524456058614146	0.2666123221460152	0.2071509721349307	0.3822808096161491	0.23262773979985893	0.3815152788585004	0.3025322448951936	0.35975687148665736	0.508494476275392	0.4777249430114182	0.2963956759893861	0.36210989429858154	0.46205300029886226	0.29961474724094217	0.3563745095284106	0.4527209617278964	0.30918487454281685	0.31990968622677207	0.33631917216940155	0.3922166444157367	0.36387175953802237	0.2926362932474249	0.47738284605126485	0.3522796167065188	0.24606934296429545	0.2991744798354071	0.2991744798354071	0.2991744798354071	0.2991744798354071	0.2991744798354071	0.2991744798354071	0.2991744798354071	0.2991744798354071	0.2991744798354071	0.2991744798354071	0.2991744798354071	0.2991744798354071	0.2991744798354071	0.2991744798354071	0.2991744798354071	0.2991744798354071	0.2991744798354071	0.2991744798354071	0.2991744798354071	0.2991744798354071	0.2991744798354071	0.2991744798354071	0.2991744798354071	0.2991744798354071
0.23828806929440202	0.4173300600667276	0.3106781032061105	0.4442911298703331	0.42691236827116735	0.4113249205798675	0.28540120546158954	0.6421278613447214	0.08496015078457628	0.11866512988690542	0.3667304042138772	0.07666539531256064	0.12454193122135146	0.433778005568675	0.18000478552513346	0.14898944633682967	0.13776289962171553	0.08616002508362275	0.1897336434659381	0.28791476035814684	0.18172379251441206	0.08471800028922367	0.26057291462852045	0.22634087967662847	0.17609706483464932	0.15992609954749493	0.16801158219107215	0.16801158219107215	0.16801158219107215	0.16801158219107215	0.16801158219107215	0.16801158219107215	0.16801158219107215	0.16801158219107215	0.16801158219107215	0.16801158219107215	0.16801158219107215	0.16801158219107215	0.16801158219107215	0.16801158219107215	0.16801158219107215	0.16801158219107215	0.16801158219107215	0.16801158219107215	0.16801158219107215	0.16801158219107215	0.16801158219107215	0.16801158219107215	0.16801158219107215	0.16801158219107215
0.46155833819461206	0.41708974432696877	0.642729962840524	0.44018096297032605	0.5248320956980614	0.5845022233028013	0.6975025432131421	0.5770977611587311	0.49137482597565113	0.525876077776124	0.5910004673434143	0.5749169890282344	0.5508231145944603	0.4568493744137602	0.4871452991055431	0.6697443745088326	0.409016629879447	0.5299785281752948	0.525612824750834	0.5419577135802501	0.6188920407189703	0.4642854539509272	0.5432617631804454	0.5263091478795052	0.49969810822275523	0.5390680092688543	0.5193830587458047	0.5193830587458047	0.5193830587458047	0.5193830587458047	0.5193830587458047	0.5193830587458047	0.5193830587458047	0.5193830587458047	0.5193830587458047	0.5193830587458047	0.5193830587458047	0.5193830587458047	0.5193830587458047	0.5193830587458047	0.5193830587458047	0.5193830587458047	0.5193830587458047	0.5193830587458047	0.5193830587458047	0.5193830587458047	0.5193830587458047	0.5193830587458047	0.5193830587458047	0.5193830587458047
0.2335953892738622	0.18811886283489554	0.12231512528660386	0.38750838582179337	0.277422880669981	0.23020804962590152	0.4527537765123068	0.24292386151638293	0.4636777398079819	0.2929308545980622	0.3373254553431429	0.30159003781931076	0.2929405967310765	0.13835019208967306	0.21919786450643122	0.376292159527303	0.3271381492977569	0.2721705081357087	0.48102008070453806	0.3839766993515989	0.2179418836343938	0.25117024449297737	0.3625976320827415	0.2579950707279865	0.3401767951800006	0.29908593295399355	0.29908593295399355	0.29908593295399355	0.29908593295399355	0.29908593295399355	0.29908593295399355	0.29908593295399355	0.29908593295399355	0.29908593295399355	0.29908593295399355	0.29908593295399355	0.29908593295399355	0.29908593295399355	0.29908593295399355	0.29908593295399355	0.29908593295399355	0.29908593295399355	0.29908593295399355	0.29908593295399355	0.29908593295399355	0.29908593295399355	0.29908593295399355	0.29908593295399355	0.29908593295399355	0.29908593295399355
1.2432737589753577	0.7422778090433555	0.8648808643419796	0.8564634029871245	0.8744679638040199	0.6791972749932818	1.1622409237298643	0.7318189693652906	1.0593500082703189	1.1314994362639128	0.881051210982128	1.300524341074093	0.8648073184161794	1.4809616270387902	1.0870033705006987	0.9564296563746838	0.8872539456056017	0.9123501101074303	1.0345302999600947	0.8320325805130875	0.9895884595559697	1.1739875508888025	0.8796582603247819	1.0659094542402607	1.5603477825275476	1.3131286183839044	1.3131286183839044	1.3131286183839044	1.3131286183839044	1.3131286183839044	1.3131286183839044	1.3131286183839044	1.3131286183839044	1.3131286183839044	1.3131286183839044	1.3131286183839044	1.3131286183839044	1.3131286183839044	1.3131286183839044	1.3131286183839044	1.3131286183839044	1.3131286183839044	1.3131286183839044	1.3131286183839044	1.3131286183839044	1.3131286183839044	1.3131286183839044	1.3131286183839044	1.3131286183839044	1.3131286183839044
0.5363985877457061	0.428571663442425	0.4629854382583722	0.5072195725922665	0.5388993322115585	0.5806940574863269	0.5219646851284792	0.4502458440021726	0.556951293021611	0.6241568645670265	0.5299003218579784	0.5307424419378036	0.48226950246873473	0.3852120869674561	0.4619380511404978	0.4091079368061982	0.4592003435404225	0.4294126378664629	0.40781340653360393	0.40052681888695024	0.23568936514246594	0.3550696875483262	0.47925788957317744	0.5785625855179101	0.452332138020804	0.515447361769357	0.515447361769357	0.515447361769357	0.515447361769357	0.515447361769357	0.515447361769357	0.515447361769357	0.515447361769357	0.515447361769357	0.515447361769357	0.515447361769357	0.515447361769357	0.515447361769357	0.515447361769357	0.515447361769357	0.515447361769357	0.515447361769357	0.515447361769357	0.515447361769357	0.515447361769357	0.515447361769357	0.515447361769357	0.515447361769357	0.515447361769357	0.515447361769357
1.0557992767956241	0.8915179207281217	0.9507071702227894	0.6928066532550762	0.7686293012676275	0.989409761258865	1.0372844100560685	0.47209522874004095	0.8308373331689931	0.8220034433265337	0.9522428439293023	0.8185364813151883	0.6459558902936121	0.5643995574556787	0.8891224766440551	0.7866650616538041	0.8026251181548096	0.5377452693291913	0.6570452277991394	0.8850025972668303	0.771023912532985	0.771023912532985	0.771023912532985	0.771023912532985	0.771023912532985	0.771023912532985	0.771023912532985	0.771023912532985	0.771023912532985	0.771023912532985	0.771023912532985	0.771023912532985	0.771023912532985	0.771023912532985	0.771023912532985	0.771023912532985	0.771023912532985	0.771023912532985	0.771023912532985	0.771023912532985	0.771023912532985	0.771023912532985	0.771023912532985	0.771023912532985	0.771023912532985	0.771023912532985	0.771023912532985	0.771023912532985	0.771023912532985	0.771023912532985
0.6163257108285544	0.609278224860676	0.5426409042970071	0.5233796661264631	0.46319510340045156	0.602757832722511	0.45909992817637096	0.519442205559416	0.50848661291779	0.4959024084784319	0.5221914592008466	0.5352405920807672	0.5116558373499275	0.4730898550901382	0.567261031357749	0.5146593608323928	0.5397447834057826	0.5282349989348613	0.6873011266583928	0.5228892217791498	0.6050951742187712	0.6050951742187712	0.6050951742187712	0.6050951742187712	0.6050951742187712	0.6050951742187712	0.6050951742187712	0.6050951742187712	0.6050951742187712	0.6050951742187712	0.6050951742187712	0.6050951742187712	0.6050951742187712	0.6050951742187712	0.6050951742187712	0.6050951742187712	0.6050951742187712	0.6050951742187712	0.6050951742187712	0.6050951742187712	0.6050951742187712	0.6050951742187712	0.6050951742187712	0.6050951742187712	0.6050951742187712	0.6050951742187712	0.6050951742187712	0.6050951742187712	0.6050951742187712	0.6050951742187712
0.7523857719111969	0.6259240331248703	0.6414857327742176	0.9411996301373571	0.4878059886014635	1.016946861849667	1.4185190844217879	0.7040619255382502	0.8646866618204677	0.8433155032138284	0.8673466654664679	0.5062790547356197	0.47989650747574797	1.0222012310808286	0.7141771806675399	0.8195578177375118	0.9651204294740823	1.206973535942931	0.8341214931384999	0.8528801047427185	0.5804374507766716	0.6688758288839273	0.971270667052308	0.6776829697710123	1.311023758957113	0.7576133144249457	0.5370791829297746	0.6473462486773601	0.6473462486773601	0.6473462486773601	0.6473462486773601	0.6473462486773601	0.6473462486773601	0.6473462486773601	0.6473462486773601	0.6473462486773601	0.6473462486773601	0.6473462486773601	0.6473462486773601	0.6473462486773601	0.6473462486773601	0.6473462486773601	0.6473462486773601	0.6473462486773601	0.6473462486773601	0.6473462486773601	0.6473462486773601	0.6473462486773601	0.6473462486773601	0.6473462486773601
0.9430172424019543	0.5667511632540719	0.7129836026073388	0.7526280412028872	0.7016152692152892	0.9962241223621069	0.9833957457547511	1.181303422205388	0.7145393606740471	0.8390827968512157	0.7892644867599728	0.6561072589960119	1.098055652407539	0.9007074974824698	0.7627383143220576	0.7870353637128262	0.8810905719829494	1.2981049164377811	0.9195628148498055	1.1206539900216776	0.6669944426157186	0.9011765371349486	0.8520828364803027	0.7519811159086888	0.8020319761944957	0.8020319761944957	0.8020319761944957	0.8020319761944957	0.8020319761944957	0.8020319761944957	0.8020319761944957	0.8020319761944957	0.8020319761944957	0.8020319761944957	0.8020319761944957	0.8020319761944957	0.8020319761944957	0.8020319761944957	0.8020319761944957	0.8020319761944957	0.8020319761944957	0.8020319761944957	0.8020319761944957	0.8020319761944957	0.8020319761944957	0.8020319761944957	0.8020319761944957	0.8020319761944957	0.8020319761944957	0.8020319761944957
0.8625898478260297	0.9490985113921049	0.9943643838731315	0.9195769944991211	0.7993560298173331	0.6459691813654865	0.5997845774508614	0.8785533542790426	0.6629228907092704	1.0310377016106567	1.0402645478484496	0.811450973499705	0.8970652348618124	0.8031405008820225	1.010369645623269	0.7830699146684752	0.9470686674471686	0.7541396497984741	0.9014643023207657	1.0018215199403402	0.7789437965769999	0.9017945993619717	0.7307353913342476	0.643681801292938	0.9257775103356433	0.9692549704781374	0.9475162404068903	0.9475162404068903	0.9475162404068903	0.9475162404068903	0.9475162404068903	0.9475162404068903	0.9475162404068903	0.9475162404068903	0.9475162404068903	0.9475162404068903	0.9475162404068903	0.9475162404068903	0.9475162404068903	0.9475162404068903	0.9475162404068903	0.9475162404068903	0.9475162404068903	0.9475162404068903	0.9475162404068903	0.9475162404068903	0.9475162404068903	0.9475162404068903	0.9475162404068903	0.9475162404068903
0.6384645762241341	0.37587944232753445	0.5285697498300105	0.6146642608473449	1.0744501546318783	0.9403859325977123	0.9538672189962024	0.7862736021033979	0.7704360345570175	0.5989076239188433	1.0314378213198803	1.0401271866694388	0.6632863239220176	0.7752965678927091	0.5229995730836771	0.7507833693168959	1.0185456821560874	0.7832031790262443	0.6373466915335189	0.9389467298005076	0.8132495341946461	0.4322418595669266	0.39028327743754726	0.4112625685022369	0.4112625685022369	0.4112625685022369	0.4112625685022369	0.4112625685022369	0.4112625685022369	0.4112625685022369	0.4112625685022369	0.4112625685022369	0.4112625685022369	0.4112625685022369	0.4112625685022369	0.4112625685022369	0.4112625685022369	0.4112625685022369	0.4112625685022369	0.4112625685022369	0.4112625685022369	0.4112625685022369	0.4112625685022369	0.4112625685022369	0.4112625685022369	0.4112625685022369	0.4112625685022369	0.4112625685022369	0.4112625685022369	0.4112625685022369
1.1069196200717308	1.2773511802804964	1.0313624990170585	0.9617432589620519	0.8370422764997384	0.6319942572622952	0.6394976413563298	0.5014964905141118	0.9436989835808842	0.7776834130399025	0.7799919382222003	0.653983787261976	0.8660654467829123	0.8622678471245675	0.6630310874118766	0.7510997535418954	0.6321211245242305	0.8929145146118695	0.8257777352647815	0.7045454283587353	0.5325475437203825	0.6185464860395589	0.6185464860395589	0.6185464860395589	0.6185464860395589	0.6185464860395589	0.6185464860395589	0.6185464860395589	0.6185464860395589	0.6185464860395589	0.6185464860395589	0.6185464860395589	0.6185464860395589	0.6185464860395589	0.6185464860395589	0.6185464860395589	0.6185464860395589	0.6185464860395589	0.6185464860395589	0.6185464860395589	0.6185464860395589	0.6185464860395589	0.6185464860395589	0.6185464860395589	0.6185464860395589	0.6185464860395589	0.6185464860395589	0.6185464860395589	0.6185464860395589	0.6185464860395589
0.6473589926463922	0.7295298093193995	0.6508267532710369	0.7496912180162328	0.6018073177045488	0.6928513520718746	0.7993371410610249	0.49839481649630174	0.6349923209292685	0.7953798768522832	0.6170470235844172	0.6066618485265053	0.5386641915413528	0.8442639653032092	0.6187192989198665	0.5069899828317339	0.6916403273229174	0.47289320680935215	0.6318152730660381	0.6009369877386792	0.6370117748069244	0.867730498815792	0.9304488645989314	1.0116618569038154	0.7343021305558973	0.757912396599667	0.763977813188732	0.8029187605839418	0.9578541380252238	1.0045289226966672	0.8556921793660706	0.8059135778209681	0.6775996384531008	0.7417566081370345	0.7417566081370345	0.7417566081370345	0.7417566081370345	0.7417566081370345	0.7417566081370345	0.7417566081370345	0.7417566081370345	0.7417566081370345	0.7417566081370345	0.7417566081370345	0.7417566081370345	0.7417566081370345	0.7417566081370345	0.7417566081370345	0.7417566081370345	0.7417566081370345
0.9830935704593272	0.8391902085981042	0.5911989921229969	0.7323204858171836	0.6930561104474948	0.8614514635823212	0.8145002238453021	0.6066377687478798	0.5874881818208412	0.6373181509535581	0.8033916905965367	0.6978265248079333	0.8968768102316993	0.844909206737797	0.7295038737202061	0.7668570728662767	0.6462790951889991	0.9101912205156352	0.9847702284942188	0.8905029826943831	0.8526446888700322	0.8770191350784177	0.9470870409979825	0.7548115499933151	0.644650165745137	0.7478106532328279	0.7007502492969168	0.8769324794125946	0.932746622543705	0.8674217617024333	0.8381843718953739	0.7963539978545991	1.0213553342720125	0.9088546660633059	0.9088546660633059	0.9088546660633059	0.9088546660633059	0.9088546660633059	0.9088546660633059	0.9088546660633059	0.9088546660633059	0.9088546660633059	0.9088546660633059	0.9088546660633059	0.9088546660633059	0.9088546660633059	0.9088546660633059	0.9088546660633059	0.9088546660633059	0.9088546660633059
0.9752742533024975	1.0948185044926324	0.93089961363853	0.9662316867396988	0.7152330703910175	0.938081076649116	0.887346577501693	0.9545122486217753	1.0809485543908506	0.8576664731089081	0.8308414624829585	0.9711826577475788	0.9872003207612285	1.0077659607454514	0.8295470368805175	1.058285317949081	1.049503240464732	0.6483321796801372	0.965804679939089	0.9631222420668785	0.66818085791119	0.8156515499890342	0.8156515499890342	0.8156515499890342	0.8156515499890342	0.8156515499890342	0.8156515499890342	0.8156515499890342	0.8156515499890342	0.8156515499890342	0.8156515499890342	0.8156515499890342	0.8156515499890342	0.8156515499890342	0.8156515499890342	0.8156515499890342	0.8156515499890342	0.8156515499890342	0.8156515499890342	0.8156515499890342	0.8156515499890342	0.8156515499890342	0.8156515499890342	0.8156515499890342	0.8156515499890342	0.8156515499890342	0.8156515499890342	0.8156515499890342	0.8156515499890342	0.8156515499890342
0.6725490296616536	0.5979430293303115	0.509051608670171	0.6405415020272122	0.686714562632655	0.4305953093347025	0.5550244125341072	0.5613303045705018	0.5471082430683408	0.47534431261294685	0.682127188042415	0.6797421502845998	0.6503310856018812	0.7084430125694678	0.7065540553724179	0.5365967310143264	0.6579534178039375	0.6331891282428744	0.576700242996041	0.7360225563342957	0.3989267676634135	0.9182221480034685	0.5488533378542396	0.5928841104794791	0.5708687241668594	0.5708687241668594	0.5708687241668594	0.5708687241668594	0.5708687241668594	0.5708687241668594	0.5708687241668594	0.5708687241668594	0.5708687241668594	0.5708687241668594	0.5708687241668594	0.5708687241668594	0.5708687241668594	0.5708687241668594	0.5708687241668594	0.5708687241668594	0.5708687241668594	0.5708687241668594	0.5708687241668594	0.5708687241668594	0.5708687241668594	0.5708687241668594	0.5708687241668594	0.5708687241668594	0.5708687241668594	0.5708687241668594
0.8107138794831097	1.0089647416607992	0.9237902474449384	0.7794872610714405	0.82966659833039	0.9222117670131161	0.7025095769690082	1.0597292074320392	0.7390879150941462	0.760507229736216	0.4288561852856542	0.8007326674437889	0.8745738537356302	0.8472933129601913	0.8312339599947718	0.8033002809712595	0.8018526703167924	1.0970291369151521	0.9159317686063108	0.723100604346452	0.78974900156063	0.8680805539493901	0.7091902127756211	0.7588555522483631	0.6807494232093021	0.8409118846667306	0.7608306539380164	0.7608306539380164	0.7608306539380164	0.7608306539380164	0.7608306539380164	0.7608306539380164	0.7608306539380164	0.7608306539380164	0.7608306539380164	0.7608306539380164	0.7608306539380164	0.7608306539380164	0.7608306539380164	0.7608306539380164	0.7608306539380164	0.7608306539380164	0.7608306539380164	0.7608306539380164	0.7608306539380164	0.7608306539380164	0.7608306539380164	0.7608306539380164	0.7608306539380164	0.7608306539380164
0.6047437939829468	0.5407647201366774	0.6198395973611778	0.4761191770464088	0.4231733329732009	0.5814277023698436	0.4411495661686339	0.5276423676757794	0.5384580719044805	0.5370242798081662	0.4871106526823636	0.5632711568549493	0.45210688221170364	0.37711514811733515	0.39715032578253645	0.47721795988504423	0.5454184412112199	0.3845621935097926	0.7209143074410087	0.72454576743661	0.7227300374388093	0.7227300374388093	0.7227300374388093	0.7227300374388093	0.7227300374388093	0.7227300374388093	0.7227300374388093	0.7227300374388093	0.7227300374388093	0.7227300374388093	0.7227300374388093	0.7227300374388093	0.7227300374388093	0.7227300374388093	0.7227300374388093	0.7227300374388093	0.7227300374388093	0.7227300374388093	0.7227300374388093	0.7227300374388093	0.7227300374388093	0.7227300374388093	0.7227300374388093	0.7227300374388093	0.7227300374388093	0.7227300374388093	0.7227300374388093	0.7227300374388093	0.7227300374388093	0.7227300374388093
0.5963703716326239	0.5556229252711335	0.5141650239010336	0.5050868194008756	0.45643793774461877	0.5902895402255898	0.5364025908541598	0.6804546008126567	0.4954269042423064	0.5746235456088978	0.6405217505448799	0.6873423608099261	0.6397202910918868	0.4476088753608998	0.5240440897354323	0.5200635797959166	0.5372169034069386	0.544968313233837	0.5125151541770409	0.5518050456566713	0.5729424151908323	0.4758714782190904	0.5244069467049614	0.5244069467049614	0.5244069467049614	0.5244069467049614	0.5244069467049614	0.5244069467049614	0.5244069467049614	0.5244069467049614	0.5244069467049614	0.5244069467049614	0.5244069467049614	0.5244069467049614	0.5244069467049614	0.5244069467049614	0.5244069467049614	0.5244069467049614	0.5244069467049614	0.5244069467049614	0.5244069467049614	0.5244069467049614	0.5244069467049614	0.5244069467049614	0.5244069467049614	0.5244069467049614	0.5244069467049614	0.5244069467049614	0.5244069467049614	0.5244069467049614
1.03315032037904	0.9121238897941177	0.5264003462411433	0.7845734729908403	0.8634714975634101	0.8387481322210507	0.8407599643556376	0.8219575286177934	0.8573784165839544	0.42050262017856527	0.7567367200193335	1.130269212867045	1.1146837048093114	0.6191762896637005	0.8483721885440925	0.7423399005020965	0.8866916643013598	0.6970167386586925	0.8568221687775857	1.0151688050757746	0.9359954869266802	0.9359954869266802	0.9359954869266802	0.9359954869266802	0.9359954869266802	0.9359954869266802	0.9359954869266802	0.9359954869266802	0.9359954869266802	0.9359954869266802	0.9359954869266802	0.9359954869266802	0.9359954869266802	0.9359954869266802	0.9359954869266802	0.9359954869266802	0.9359954869266802	0.9359954869266802	0.9359954869266802	0.9359954869266802	0.9359954869266802	0.9359954869266802	0.9359954869266802	0.9359954869266802	0.9359954869266802	0.9359954869266802	0.9359954869266802	0.9359954869266802	0.9359954869266802	0.9359954869266802
0.7324986214768607	0.8280129021776966	0.8206427010140912	0.6178088455726568	0.8412397793509203	0.9593305491546921	0.88367967164569	0.8207081745508581	0.8440227402474798	0.7986230104131053	0.7595624665123123	0.892799159239001	0.6395867128452353	0.7738781446390541	0.7424903614531084	0.5791686221449937	0.8838023551062633	0.6912843673344652	0.7955693728946053	0.9170655527662004	0.84262864490911	0.9621638094180424	0.5994651718797915	0.780814490648917	0.780814490648917	0.780814490648917	0.780814490648917	0.780814490648917	0.780814490648917	0.780814490648917	0.780814490648917	0.780814490648917	0.780814490648917	0.780814490648917	0.780814490648917	0.780814490648917	0.780814490648917	0.780814490648917	0.780814490648917	0.780814490648917	0.780814490648917	0.780814490648917	0.780814490648917	0.780814490648917	0.780814490648917	0.780814490648917	0.780814490648917	0.780814490648917	0.780814490648917	0.780814490648917
0.7667328416565405	0.7796671213064617	1.0725974151865096	0.9796889528802574	1.1115446212251563	0.823593889473371	0.9389639734670435	0.890974559056688	0.9325924655069633	0.9256126417707056	0.897738051101071	0.8862724005897074	0.9713052354177815	0.6945642341529895	0.753384356568798	0.9186442378406098	1.024003713017311	0.7508944920334923	0.8654602360703018	0.781899328444924	0.8058682455237045	1.1244061033823916	0.965137174453048	0.965137174453048	0.965137174453048	0.965137174453048	0.965137174453048	0.965137174453048	0.965137174453048	0.965137174453048	0.965137174453048	0.965137174453048	0.965137174453048	0.965137174453048	0.965137174453048	0.965137174453048	0.965137174453048	0.965137174453048	0.965137174453048	0.965137174453048	0.965137174453048	0.965137174453048	0.965137174453048	0.965137174453048	0.965137174453048	0.965137174453048	0.965137174453048	0.965137174453048	0.965137174453048	0.965137174453048
0.8335375318950834	0.9284664088059472	0.5800852651131583	0.6522412787607443	0.6550976295381694	0.7005356793643263	0.6433736475709513	0.7882500394089796	0.8305322863071639	1.0452038907171521	0.6245011356953574	0.689470407651905	0.9463732539218174	0.904972999021173	0.7451093020484165	0.7266470928896526	0.682337823950223	0.8989187060475894	0.9741729041252519	0.9905964534982686	1.0560462660934602	0.9409018442648893	0.5685911301503408	0.5606180939616157	0.8174491206363449	1.2374868680657423	0.6020750506535055	0.7950599814123587	0.579418356949247	0.8470463999771867	0.5855850823003028	0.7163157411387447	0.7163157411387447	0.7163157411387447	0.7163157411387447	0.7163157411387447	0.7163157411387447	0.7163157411387447	0.7163157411387447	0.7163157411387447	0.7163157411387447	0.7163157411387447	0.7163157411387447	0.7163157411387447	0.7163157411387447	0.7163157411387447	0.7163157411387447	0.7163157411387447	0.7163157411387447	0.7163157411387447
0.7751326037644048	0.7541040797029808	0.7449841401504765	0.6504102734114033	0.9065198523924263	0.8812419355633745	0.7262344844518436	0.7317178058468884	0.8906966336929222	0.8269325712052595	0.7916544489412816	0.723239613055685	1.0361632598924388	0.7770969156241221	0.6791837936465673	0.8644838721851846	0.8343121019570581	0.9051062006631166	0.9668497685434438	0.8871948965465799	0.7564356090082145	0.9481129429633749	0.8457608406788949	0.8715986743126759	0.9618529199047474	0.9031210093097262	0.7585365326020755	0.7348682334429492	0.8744058904464825	0.7339359377449425	0.8253975436284428	0.7796667406866927	0.7796667406866927	0.7796667406866927	0.7796667406866927	0.7796667406866927	0.7796667406866927	0.7796667406866927	0.7796667406866927	0.7796667406866927	0.7796667406866927	0.7796667406866927	0.7796667406866927	0.7796667406866927	0.7796667406866927	0.7796667406866927	0.7796667406866927	0.7796667406866927	0.7796667406866927	0.7796667406866927
1.1326508701666476	0.9846709942578264	0.8780384994908642	0.9880144734725859	0.6688556845115292	0.9899263589226661	0.868063356586654	0.9704277474479788	0.8370829441087883	0.9893192229975838	0.9356187063736428	0.9914031371578942	1.1349700198825767	0.8869645149421115	1.026125294540894	1.0026594043813406	0.938320733229694	0.82598283233801	0.9268940901155047	1.199885195365218	1.0708023645830786	1.1353437799741481	1.1353437799741481	1.1353437799741481	1.1353437799741481	1.1353437799741481	1.1353437799741481	1.1353437799741481	1.1353437799741481	1.1353437799741481	1.1353437799741481	1.1353437799741481	1.1353437799741481	1.1353437799741481	1.1353437799741481	1.1353437799741481	1.1353437799741481	1.1353437799741481	1.1353437799741481	1.1353437799741481	1.1353437799741481	1.1353437799741481	1.1353437799741481	1.1353437799741481	1.1353437799741481	1.1353437799741481	1.1353437799741481	1.1353437799741481	1.1353437799741481	1.1353437799741481
0.0	0.0	0.009827993033699928	0.35780845573915115	1.4404016107703648	0.09195497624549533	0.0	1.8626172019513092	1.0825931550312138	0.0	0.0	0.8941585927192748	0.2022293931774411	0.8621510301318909	0.6939126184577348	0.0	0.03399098150328506	0.09195497624549533	0.6939126184577348	0.0	0.09195497624549533	0.04597748812274766	0.04597748812274766	0.04597748812274766	0.04597748812274766	0.04597748812274766	0.04597748812274766	0.04597748812274766	0.04597748812274766	0.04597748812274766	0.04597748812274766	0.04597748812274766	0.04597748812274766	0.04597748812274766	0.04597748812274766	0.04597748812274766	0.04597748812274766	0.04597748812274766	0.04597748812274766	0.04597748812274766	0.04597748812274766	0.04597748812274766	0.04597748812274766	0.04597748812274766	0.04597748812274766	0.04597748812274766	0.04597748812274766	0.04597748812274766	0.04597748812274766	0.04597748812274766
1.1439161052789415	1.042895999034396	1.1543137906320033	1.0505477351244032	0.9657946341251828	0.7234803728327419	0.9180907949361435	0.9294313378621799	1.1324326505133968	0.973764782456453	0.6521215563101307	0.6522707075251237	0.5914670757230105	0.6532709271791642	0.9322988727924523	0.5117635780524146	0.9855252497835694	0.8985975207966067	0.9593023409110748	0.7333791054270885	0.691664332437362	0.8581179840824302	1.2461512021199594	0.9872212462341708	1.1666311325742393	1.1793441267690352	0.9026179831801547	0.9050082663742061	0.8986423786197889	0.9018253224969975	0.9018253224969975	0.9018253224969975	0.9018253224969975	0.9018253224969975	0.9018253224969975	0.9018253224969975	0.9018253224969975	0.9018253224969975	0.9018253224969975	0.9018253224969975	0.9018253224969975	0.9018253224969975	0.9018253224969975	0.9018253224969975	0.9018253224969975	0.9018253224969975	0.9018253224969975	0.9018253224969975	0.9018253224969975	0.9018253224969975
1.0157822756333044	0.8704150920514792	1.051623805816588	0.9360426405199712	0.7391005189949065	0.8764009097119517	0.8555583200194429	0.9208855161407098	0.6312994508518874	0.9652947202597989	0.9791149530507522	0.7911251093032908	0.7875886722386681	1.0195504904649628	0.863384931558093	0.6363012465941515	0.8232085513267547	0.9116483834619024	0.903911242792567	0.7519134608701589	0.7583868122461176	0.8654039260314123	1.0253807087242792	0.9667390798088037	0.9158414224584289	0.8037355098323234	0.730915111882548	0.8203485210200391	0.7942205387595627	1.0439227722882698	0.9074583474972306	0.9780073145463634	0.8357735101241976	0.7172139792658234	0.832596502809805	0.7749052410378142	0.7749052410378142	0.7749052410378142	0.7749052410378142	0.7749052410378142	0.7749052410378142	0.7749052410378142	0.7749052410378142	0.7749052410378142	0.7749052410378142	0.7749052410378142	0.7749052410378142	0.7749052410378142	0.7749052410378142	0.7749052410378142
0.5418189944450648	0.6062352936226196	0.6767344160580495	0.7173590722255795	0.8037353573814972	0.5289691132904272	0.5712626764908892	0.5842205791991116	0.8391535765268302	0.6986693855554111	0.6618769633530607	0.7733917224173378	0.6627976323528368	0.7003465617800539	0.9073321112398153	0.8873558126656775	0.8766554847109114	0.8778306401742936	0.884430174556062	0.9385415616870342	0.7931529770590042	0.8409231781202738	0.9703989841759095	1.022670816873433	0.8098214377041334	0.8564113199823237	0.9337402594169346	1.0943734212338807	1.0064906570435561	0.9517603505342992	0.9751574935928763	0.9682593390984029	0.8169488941377318	0.8712412510387464	0.7348774187125694	0.8074959454846589	0.8914262262370484	0.6753941343440969	0.8287716720500001	0.8362137371197548	0.8324927045848776	0.8324927045848776	0.8324927045848776	0.8324927045848776	0.8324927045848776	0.8324927045848776	0.8324927045848776	0.8324927045848776	0.8324927045848776	0.8324927045848776
0.879915214553139	0.9548666037075331	0.7500910262633058	0.8970978841471422	0.816117812402425	0.8796624490039792	0.6230784240970317	0.7029850083927605	0.8461730405248117	0.8191342413432615	0.6485006927625766	0.8348135779101157	0.8584638703307181	0.8116042712646456	0.8524832360160841	1.0539499019581422	1.0767144735388168	0.8603375571813018	0.715042746798154	0.9142106161415728	0.6718293723460017	0.7478912808156185	0.9318326514087025	0.60864769270331	0.7174008485876859	0.663024270645498	0.663024270645498	0.663024270645498	0.663024270645498	0.663024270645498	0.663024270645498	0.663024270645498	0.663024270645498	0.663024270645498	0.663024270645498	0.663024270645498	0.663024270645498	0.663024270645498	0.663024270645498	0.663024270645498	0.663024270645498	0.663024270645498	0.663024270645498	0.663024270645498	0.663024270645498	0.663024270645498	0.663024270645498	0.663024270645498	0.663024270645498	0.663024270645498
1.0389953538918044	1.2046631090661444	1.2260408559855294	1.3211763186961765	1.108551966026632	0.8613071792072501	0.9008855397660429	1.005011091605496	1.0210095501772518	0.915940611377573	1.1215529432633249	0.9000223839797059	0.9687538839430158	1.1351577009957914	0.8720820307029205	0.8915296969853597	1.0620108228601264	0.8671321805659027	1.1486653454205733	0.9636042557651433	0.7742321704220833	0.809599366254697	1.0151555409870547	0.975007144475052	1.1575686771172502	1.2293420834059579	0.9767950757673963	0.9238942394690801	1.2774280939915197	1.264581059283437	1.0932121987785006	1.1788966290309688	1.1788966290309688	1.1788966290309688	1.1788966290309688	1.1788966290309688	1.1788966290309688	1.1788966290309688	1.1788966290309688	1.1788966290309688	1.1788966290309688	1.1788966290309688	1.1788966290309688	1.1788966290309688	1.1788966290309688	1.1788966290309688	1.1788966290309688	1.1788966290309688	1.1788966290309688	1.1788966290309688
0.9120651723826448	0.5704776395670361	0.6363309553076836	0.6135172851071523	0.6036672978280601	0.8712538926781426	0.9558044004856779	0.4164430532349866	0.7508072563308269	1.6434393663202675	0.28555476801399754	0.6969187871186926	0.4426667628947326	0.7801083711905666	0.013334577323506066	0.9498098976530664	1.0122129005581662	0.6397410058175811	0.8741379507783692	0.4998445425214981	0.9214402729765081	0.8019905304460275	0.9815090003019296	1.191917836956874	0.0007780902971698997	0.11540779488988566	0.05809294259352778	0.05809294259352778	0.05809294259352778	0.05809294259352778	0.05809294259352778	0.05809294259352778	0.05809294259352778	0.05809294259352778	0.05809294259352778	0.05809294259352778	0.05809294259352778	0.05809294259352778	0.05809294259352778	0.05809294259352778	0.05809294259352778	0.05809294259352778	0.05809294259352778	0.05809294259352778	0.05809294259352778	0.05809294259352778	0.05809294259352778	0.05809294259352778	0.05809294259352778	0.05809294259352778
0.8443987643149409	0.8792755873634588	0.9355986601933083	0.7091844792824342	0.7078257179250963	1.0900194908221537	0.8408707289797525	0.815264457430055	0.7752739674298259	0.9155389831954103	0.7697241990498032	0.7933786952425065	0.8596450382541532	0.737045567631584	0.9050105639070992	0.9269114983624558	0.8163775869315414	0.8614670865448518	0.9008199104841942	1.066917886435604	0.8109925403382882	0.8067627961997633	0.9037471852370118	0.8552549907183875	0.8552549907183875	0.8552549907183875	0.8552549907183875	0.8552549907183875	0.8552549907183875	0.8552549907183875	0.8552549907183875	0.8552549907183875	0.8552549907183875	0.8552549907183875	0.8552549907183875	0.8552549907183875	0.8552549907183875	0.8552549907183875	0.8552549907183875	0.8552549907183875	0.8552549907183875	0.8552549907183875	0.8552549907183875	0.8552549907183875	0.8552549907183875	0.8552549907183875	0.8552549907183875	0.8552549907183875	0.8552549907183875	0.8552549907183875
0.2866442828468058	0.379972500179387	0.513564514974872	0.5192122194987576	0.5938503427943871	0.6778238503179245	0.5953224308867373	0.5716293116030869	0.5057031397753982	0.5748294626623118	0.2861246702875116	0.4909177798285807	0.4955969014541336	0.8512681112284897	0.408119478637525	0.4069452002363325	0.7322083986681606	0.4076299997946935	0.5994806062454388	0.6865713590691545	0.719113564892125	0.5748126006486038	0.4666910413184817	0.5607609232980483	0.6780136279011029	0.7525036756950251	0.8204401132617156	0.6457389287490313	0.5744598877223375	0.5815186072160661	0.7242243584561352	0.6528714828361006	0.6528714828361006	0.6528714828361006	0.6528714828361006	0.6528714828361006	0.6528714828361006	0.6528714828361006	0.6528714828361006	0.6528714828361006	0.6528714828361006	0.6528714828361006	0.6528714828361006	0.6528714828361006	0.6528714828361006	0.6528714828361006	0.6528714828361006	0.6528714828361006	0.6528714828361006	0.6528714828361006
0.21480270407410093	0.8753919333874168	0.2046985622971024	0.491666513859598	0.3641650039585972	0.6065863434303491	0.4197628848113928	0.1876505508729199	0.35579760919423437	0.766228803144066	0.48502234965997626	0.3034921162867221	0.3872915939195956	0.25649367644157944	0.5863269529740832	0.8339437434498845	0.5011917119367744	0.4584925916954452	0.5206952089182143	0.5089502323422163	0.22717772930306282	0.3567368327831317	0.39615188324501494	0.7301738444444578	0.0	0.3786884931599573	0.4854340676828991	0.31644644651279963	0.4405780493788549	0.9185445139811927	0.3450768867011928	0.1489602826273116	0.8536967717625598	0.2629021360634726	1.297824397652479	0.49372410743866607	0.566411740096041	0.6929924885797408	0.6297021143378909	0.6297021143378909	0.6297021143378909	0.6297021143378909	0.6297021143378909	0.6297021143378909	0.6297021143378909	0.6297021143378909	0.6297021143378909	0.6297021143378909	0.6297021143378909	0.6297021143378909
0.11141041926384017	0.13671657701797918	0.3014892381538543	0.12537524944352255	0.4974830024811174	0.22968125633415667	0.18105017083131852	0.10765296393394712	0.13605965067351833	0.12860807177847655	0.46459656669744503	0.42973893569726107	0.2472562697512406	0.3796658980801769	0.4205068792154743	0.3763189426543171	0.26449965327172725	0.7845635946251831	0.5067722008443465	0.9615982315539165	0.47354187623805427	0.26295911664340205	0.8149762003136495	0.8250471595553345	0.7654501439095021	0.42947658169098046	0.5428519603845646	0.23359085327846454	0.5667956515350151	0.6200800335759337	0.5598936414046412	0.5944173133757374	0.33071520807141797	0.830001572239257	0.9187068536241008	0.8894891257499502	0.43002803491295066	0.5037618762312868	0.9760191517933227	0.5621362861884152	0.41351842417877144	0.532711029996561	0.3341766254288446	0.11967078177779393	0.22692370360331923	0.22692370360331923	0.22692370360331923	0.22692370360331923	0.22692370360331923	0.22692370360331923
0.21046350305973308	0.22873975061759075	0.19351356805365424	0.05708242527736099	0.09207270141555286	0.15407355105856801	0.10140771716733493	0.21768117114500712	0.471071840669758	0.12155306555566107	0.23004515502561765	0.15575290925105514	0.4114930248724367	0.25302170887965236	0.09561762238903433	0.2797608600456331	0.15233487936391868	0.12352135748783524	0.08105754089231822	0.10691694788273827	0.30049252313754926	0.19504214149442015	0.34138335797696145	0.1998388413638371	0.14254351941356133	0.21959123396959684	0.2504502724400411	0.15099771492461256	0.12875399293555664	0.21386193585187804	0.11612148267826079	0.25553201731589414	0.3325152638284882	0.27043818177051815	0.30578236940967624	0.1830076082115017	0.5256002318402601	0.5934285040565704	0.4464128742975617	0.6414914124220673	0.7423224170164464	1.0476246090682455	1.0493520569123116	1.0795252550495906	1.1079577465498351	1.0937415007997129	1.0937415007997129	1.0937415007997129	1.0937415007997129	1.0937415007997129
1.278028630733131	0.9037836731790708	1.284328852709538	0.9741432555663818	0.6949508670448924	1.0418519492501175	1.0603802276054206	1.1327394379737739	1.0103096952589474	0.9140872744808273	1.1761336233396429	1.008855715021124	0.9491310446257197	0.9444434318644205	1.0443115077356386	1.1666938971281342	0.8831496807625656	1.5063923015714615	1.3435870310408369	1.2641882912163276	1.013569131062424	1.0900613838916584	1.1105011899156114	1.1545038522343107	0.9970194363382884	1.3133773000834585	1.2159379827778918	0.6818136782422364	1.0802008084993684	1.0195247175424478	1.1989075198524117	1.1044878564596403	1.159955119711607	1.0392523051372076	1.1199837120125402	1.1627486483364717	1.00954656168213	0.9165522419978435	1.4865571886198437	1.2015547153088435	1.2015547153088435	1.2015547153088435	1.2015547153088435	1.2015547153088435	1.2015547153088435	1.2015547153088435	1.2015547153088435	1.2015547153088435	1.2015547153088435	1.2015547153088435
1.0226647452875737	0.6358298143964739	0.4297825667156376	0.7427403713215623	0.6783416247663507	0.9403403510007351	0.7556717347657466	1.0262860581759377	0.5423699319637953	0.7843279950698665	0.7843279950698665	0.7843279950698665	0.7843279950698665	0.7843279950698665	0.7843279950698665	0.7843279950698665	0.7843279950698665	0.7843279950698665	0.7843279950698665	0.7843279950698665	0.7843279950698665	0.7843279950698665	0.7843279950698665	0.7843279950698665	0.7843279950698665	0.7843279950698665	0.7843279950698665	0.7843279950698665	0.7843279950698665	0.7843279950698665	0.7843279950698665	0.7843279950698665	0.7843279950698665	0.7843279950698665	0.7843279950698665	0.7843279950698665	0.7843279950698665	0.7843279950698665	0.7843279950698665	0.7843279950698665	0.7843279950698665	0.7843279950698665	0.7843279950698665	0.7843279950698665	0.7843279950698665	0.7843279950698665	0.7843279950698665	0.7843279950698665	0.7843279950698665	0.7843279950698665
0.005114655676409533	0.1780193645448056	0.0	0.0	0.0017957191842517886	0.000362399869991627	0.0	0.14657442458888428	0.0	0.0	0.06537687868266741	0.0	0.0	0.0	0.0017957191842517886	0.0	0.0	0.06537687868266741	0.10196476965060237	0.22478714009700268	0.16337595487380252	0.16337595487380252	0.16337595487380252	0.16337595487380252	0.16337595487380252	0.16337595487380252	0.16337595487380252	0.16337595487380252	0.16337595487380252	0.16337595487380252	0.16337595487380252	0.16337595487380252	0.16337595487380252	0.16337595487380252	0.16337595487380252	0.16337595487380252	0.16337595487380252	0.16337595487380252	0.16337595487380252	0.16337595487380252	0.16337595487380252	0.16337595487380252	0.16337595487380252	0.16337595487380252	0.16337595487380252	0.16337595487380252	0.16337595487380252	0.16337595487380252	0.16337595487380252	0.16337595487380252
0.4880486797270148	0.7850387927130446	0.12552186015236033	0.35714819417989824	0.5451017193864791	0.5865584705341587	0.39490074814834153	0.40585040587273263	0.9521118739537907	0.28747461482963094	0.1239013296387469	0.30202723486314853	0.14920279576995107	0.26803937279456375	0.5666384925319613	0.3436590031318362	0.5679426614296894	0.364734989933853	0.35714819417989824	0.9469852414192043	0.11788102984150664	0.20719897242373161	0.5144814811615906	0.3341889967186774	0.2700625561411307	0.6732855953660227	0.6523103737981661	0.8977882734111602	0.5937650312874264	0.3675628165696117	0.8957046031259924	0.95811978965916	0.9269121963925763	0.9269121963925763	0.9269121963925763	0.9269121963925763	0.9269121963925763	0.9269121963925763	0.9269121963925763	0.9269121963925763	0.9269121963925763	0.9269121963925763	0.9269121963925763	0.9269121963925763	0.9269121963925763	0.9269121963925763	0.9269121963925763	0.9269121963925763	0.9269121963925763	0.9269121963925763
0.8463889138834647	0.9332945372099165	0.7436452900365026	0.8692757501954835	0.8566027861634247	0.890708875443975	0.9789736536421549	0.9445550886717349	0.7908032579212474	0.869103920409761	0.6938487451260215	0.8654188964948083	0.7256322742592194	0.5465069178715338	0.8638984911362034	0.7947363348856282	0.6166672572651019	0.8945379241011409	0.9832955120254477	0.7192375600198962	0.6270839011171275	0.7119204847442611	0.7799895888327085	0.7459550367884847	0.7459550367884847	0.7459550367884847	0.7459550367884847	0.7459550367884847	0.7459550367884847	0.7459550367884847	0.7459550367884847	0.7459550367884847	0.7459550367884847	0.7459550367884847	0.7459550367884847	0.7459550367884847	0.7459550367884847	0.7459550367884847	0.7459550367884847	0.7459550367884847	0.7459550367884847	0.7459550367884847	0.7459550367884847	0.7459550367884847	0.7459550367884847	0.7459550367884847	0.7459550367884847	0.7459550367884847	0.7459550367884847	0.7459550367884847
1.1316998291063807	0.5379071764780324	0.3938082227302218	0.7762258180921793	0.7407192972704411	0.7739037816290069	0.5829254248114181	0.7587260195804953	0.4154001235110789	0.36255297235188855	0.9623286663704792	0.6624408193611839	0.6624408193611839	0.6624408193611839	0.6624408193611839	0.6624408193611839	0.6624408193611839	0.6624408193611839	0.6624408193611839	0.6624408193611839	0.6624408193611839	0.6624408193611839	0.6624408193611839	0.6624408193611839	0.6624408193611839	0.6624408193611839	0.6624408193611839	0.6624408193611839	0.6624408193611839	0.6624408193611839	0.6624408193611839	0.6624408193611839	0.6624408193611839	0.6624408193611839	0.6624408193611839	0.6624408193611839	0.6624408193611839	0.6624408193611839	0.6624408193611839	0.6624408193611839	0.6624408193611839	0.6624408193611839	0.6624408193611839	0.6624408193611839	0.6624408193611839	0.6624408193611839	0.6624408193611839	0.6624408193611839	0.6624408193611839	0.6624408193611839
0.7006007843213561	0.8760776896237137	0.8656558311990175	0.8342590920141468	0.750655956106777	0.7220797053865371	0.7904136061471365	0.9727011938522162	0.5818799549999643	0.594652688797517	0.7052259040467853	0.8327803876635387	0.7288353287972377	0.7850815763201351	0.6336385973310875	0.9243989773892406	0.5265324944427658	0.5714677364178884	0.774077377206978	0.7030393098879634	0.6481489484865997	0.8371922981016482	0.8979132437986426	0.9808539672266764	0.9872233941338368	0.629245028272362	0.8721005644814754	0.7885898010147152	0.8303451827480953	0.8303451827480953	0.8303451827480953	0.8303451827480953	0.8303451827480953	0.8303451827480953	0.8303451827480953	0.8303451827480953	0.8303451827480953	0.8303451827480953	0.8303451827480953	0.8303451827480953	0.8303451827480953	0.8303451827480953	0.8303451827480953	0.8303451827480953	0.8303451827480953	0.8303451827480953	0.8303451827480953	0.8303451827480953	0.8303451827480953	0.8303451827480953
0.3243292441149268	0.2047764551246689	0.551067232571855	0.4310161994851238	0.44907986935550426	0.17475202183702102	0.24620585362802205	0.16839294770368166	0.2738684328415266	0.3142568896748741	0.1862160621323504	0.3546137101593053	0.2881811992923327	0.29659376314268593	0.2790518932768134	0.24756826133634813	0.25032863055325527	0.23167825459099065	0.19723922124361498	0.1529244364005538	0.2202304050469175	0.027970945487467525	0.08593684762861208	0.17139508318279006	0.1286855294748926	0.3203720466732346	0.0007119146507097455	0.15608950953569017	0.12676490841652613	0.286997859703783	0.17318144297199606	0.14672080708260876	0.15995112502730238	0.15995112502730238	0.15995112502730238	0.15995112502730238	0.15995112502730238	0.15995112502730238	0.15995112502730238	0.15995112502730238	0.15995112502730238	0.15995112502730238	0.15995112502730238	0.15995112502730238	0.15995112502730238	0.15995112502730238	0.15995112502730238	0.15995112502730238	0.15995112502730238	0.15995112502730238
0.29951634654879583	0.3143051494723422	0.30260830613360856	0.5501484141481672	0.7080992469489255	0.4246361911428923	0.7503322514498467	0.6630353609645867	0.746438643301341	0.46618752505727357	0.7516236040062091	0.3370344727900411	0.674125553879818	1.143482204620345	0.5462930606322727	0.4874836028482664	0.7288143028329481	0.558379512869561	0.6026169128889813	0.5817468098986746	0.6221441067459014	0.5289077902781927	0.8427660909028268	0.7530396048111287	0.4542396188283638	0.8274258184547305	0.4617260656639254	0.6319090668939061	0.8122110373089046	0.9271750726688155	0.9197120202056317	0.5874931202390948	1.1040932069406737	0.588344503259502	0.38334482446105766	0.28082127808271923	0.3320830512718884	0.3320830512718884	0.3320830512718884	0.3320830512718884	0.3320830512718884	0.3320830512718884	0.3320830512718884	0.3320830512718884	0.3320830512718884	0.3320830512718884	0.3320830512718884	0.3320830512718884	0.3320830512718884	0.3320830512718884
0.8745296966534681	0.9670083213844382	0.6320218450206821	0.7558425938082699	0.5848284174285989	0.6589425481731043	0.5251528747243994	0.6266182544449087	0.8185335280040654	0.562507413197007	0.6399096896400944	0.7160033986162831	0.6657652571838258	0.4674696175718494	0.8229712084240671	0.9207906411606092	0.8660962016898724	0.8607437768419127	0.645298441080282	0.8016817238021245	0.7615947687522688	0.6709519036174909	0.6497033891908788	0.6028442475408672	0.7544411932526713	0.6221572294010359	0.7583226013464388	0.5918688356628883	0.7986883842080237	0.90622352665242	0.8085540411477694	0.8573887839000948	0.8573887839000948	0.8573887839000948	0.8573887839000948	0.8573887839000948	0.8573887839000948	0.8573887839000948	0.8573887839000948	0.8573887839000948	0.8573887839000948	0.8573887839000948	0.8573887839000948	0.8573887839000948	0.8573887839000948	0.8573887839000948	0.8573887839000948	0.8573887839000948	0.8573887839000948	0.8573887839000948
0.8623410696000229	0.7108402697316671	0.362770226165371	0.8829743164855337	0.35725235298239644	0.5167743294904815	0.5273306542392738	0.8469733194639006	0.3199480170764952	0.7305065395458561	0.7051646849781855	0.5513783106076569	0.6845332216205627	0.7282382990902424	0.42621455780365514	0.5510796241189301	0.9127262943747754	0.7978760161765227	0.5146299649336042	0.4469673514867313	0.4843076095370774	0.3775091043803482	0.7467926929319756	0.5268532498968793	0.9017508247054904	0.7525688597473683	0.705120820876875	0.7058609897551029	0.43033524316486904	0.5300483636248221	0.6568591327995021	0.6255460599823335	0.6620510122738201	0.7442487439563458	0.31245760919665605	0.47961456502236005	0.6392572099024496	0.5594358874624049	0.5594358874624049	0.5594358874624049	0.5594358874624049	0.5594358874624049	0.5594358874624049	0.5594358874624049	0.5594358874624049	0.5594358874624049	0.5594358874624049	0.5594358874624049	0.5594358874624049	0.5594358874624049
0.08573361619192559	0.0	0.060109207686378	0.13108293390093134	0.1147586980914175	0.0	0.0	0.0	0.1220979395521938	0.33225053915718095	0.16515120146053497	0.2726677785270627	0.15397844680743866	0.29518464398556865	0.15327212376044486	0.15316938385171477	0.34194912531937405	0.23420166662706596	0.3180183001820296	0.6790236533275943	0.38383202493653246	0.6640565835077513	0.2638639788130929	0.669383855859017	0.6818986115720321	0.24064641385104374	0.549897445341179	0.4270664806655202	0.6037746722981717	0.24677445581981156	0.6943265672914739	1.0789778955513905	0.8866522314214322	0.8866522314214322	0.8866522314214322	0.8866522314214322	0.8866522314214322	0.8866522314214322	0.8866522314214322	0.8866522314214322	0.8866522314214322	0.8866522314214322	0.8866522314214322	0.8866522314214322	0.8866522314214322	0.8866522314214322	0.8866522314214322	0.8866522314214322	0.8866522314214322	0.8866522314214322
0.4366282529877929	0.4349337556336725	0.8491946087887899	1.142185691851091	0.38735161619741654	0.8273485172796929	0.5521673369941184	0.7824507807824908	1.0602979401917025	0.6153604788010779	0.6716993259652416	0.49665263004527066	0.703955600945297	0.7886773229191608	0.5854053030926232	0.6874036945274549	1.0612389387978285	0.50554192443857	0.5489599023570232	0.7464293464067758	0.7950737077404597	0.49699794117541984	0.8367399543706736	0.9788393585187136	0.7466329964235485	0.7253398386473806	0.6593255384372986	0.30247098978556225	0.9183682756334987	0.7930082050121965	0.5041293770133073	0.648568791012752	0.648568791012752	0.648568791012752	0.648568791012752	0.648568791012752	0.648568791012752	0.648568791012752	0.648568791012752	0.648568791012752	0.648568791012752	0.648568791012752	0.648568791012752	0.648568791012752	0.648568791012752	0.648568791012752	0.648568791012752	0.648568791012752	0.648568791012752	0.648568791012752
0.29669600170774263	0.48414664386884687	0.3520002099625596	0.5779353631984339	0.28007283487903994	0.5188284534685743	0.7150749416192204	0.41770299551423584	0.5449383802632397	0.6775714392387385	0.36865241680820765	0.9307880872079506	0.9851472094965087	0.7220790427417104	0.7458335013663684	0.7168960549758584	0.593871341693858	0.4603482957343055	0.6982769012910943	0.7421155622974926	0.8800072046192521	0.6851108373843432	0.9031227122449681	0.6058971316033588	0.9570384219405063	0.4075099844907695	0.7986777387811822	0.39463450503707165	0.44162936558918087	0.6163507799215291	0.6987239705175653	0.7912998081941793	0.8906287993700269	0.5348640715155146	0.741909799207867	0.8786115571692376	0.7025536679234028	0.67173435462761	0.5051587862123323	0.526017948802653	0.5155883675074927	0.5155883675074927	0.5155883675074927	0.5155883675074927	0.5155883675074927	0.5155883675074927	0.5155883675074927	0.5155883675074927	0.5155883675074927	0.5155883675074927
0.8617870435434337	0.608893286727584	0.5654676953020924	0.79873766983464	0.5096060140241866	0.542897551822771	0.510376890500355	0.5831279318427166	0.5533615011321285	0.6793676452506994	0.6317846888866616	0.8936563600640279	0.7331988810876827	0.7603200990549097	0.6908844437277691	0.8452671983931423	0.8591334861758619	0.8128343252049465	0.7565498684620875	0.8326455817018794	0.9860107240531383	0.5633466789891574	0.7715119927516242	0.6281704451188369	0.9128583819731217	0.7486487182877137	0.9352396636438257	0.42670632344481557	0.5720269810892046	0.636173327266353	0.5952993421729199	0.5147871602442657	0.5686525115484911	0.5278408561015417	0.8518710237988842	0.689855939950213	0.689855939950213	0.689855939950213	0.689855939950213	0.689855939950213	0.689855939950213	0.689855939950213	0.689855939950213	0.689855939950213	0.689855939950213	0.689855939950213	0.689855939950213	0.689855939950213	0.689855939950213	0.689855939950213
0.721927928061954	0.7115671675014494	0.9416204316181497	0.7159971223226298	0.6971850196100724	0.8077958683594175	0.48031155377544327	0.8215072543945132	0.4201768746876068	0.5024595460723523	0.5241469485332729	0.7442069917585092	0.3300670401581737	0.8396596913051861	0.6346721798318944	0.7052190727742829	0.3914432747288966	0.3947911914431538	0.8806175229059648	0.4421868161829779	1.0330971418731012	0.8533662844182293	0.8724211194530207	0.466941184664709	0.7825689205296993	0.3760691317147446	0.39725104226183366	0.36597756236120166	0.43107197390386703	0.850516037937178	0.6407940059205226	0.6407940059205226	0.6407940059205226	0.6407940059205226	0.6407940059205226	0.6407940059205226	0.6407940059205226	0.6407940059205226	0.6407940059205226	0.6407940059205226	0.6407940059205226	0.6407940059205226	0.6407940059205226	0.6407940059205226	0.6407940059205226	0.6407940059205226	0.6407940059205226	0.6407940059205226	0.6407940059205226	0.6407940059205226
0.8769273783494742	0.5807472962403993	0.7004609020272714	0.9029361607813904	0.6088754879723597	0.7025371358870317	0.42530252924953194	0.6648093441152746	0.2682537915072801	0.44113749171753347	0.5233674831005468	0.40164868744656324	0.6756684436681819	0.485849941760331	0.0565526379185419	0.3071824490000683	0.40052838955088377	0.24918883296670294	0.08252218110460137	0.9518953031584746	0.6719314608043769	1.1326926827598784	0.738374504724882	0.15536966115806233	0.10105078075217638	0.9992208387073898	0.9055775108995976	0.16163352324459979	0.0027755810500083196	0.49145475587743637	0.25308471191239074	0.4540994610526299	0.9746578768483835	0.29947760879870744	0.44793633906272035	0.37370697393071384	0.37370697393071384	0.37370697393071384	0.37370697393071384	0.37370697393071384	0.37370697393071384	0.37370697393071384	0.37370697393071384	0.37370697393071384	0.37370697393071384	0.37370697393071384	0.37370697393071384	0.37370697393071384	0.37370697393071384	0.37370697393071384
0.8050159728210258	0.7233949211344733	0.627895202926667	0.523345485385376	0.6795389322933232	0.7546461895707719	0.8051035370103781	0.5688945746837968	0.7560731270566612	0.6137290609041006	0.8174202769043065	0.9412636475822783	0.6712255810945804	0.5874746954213926	0.9026679841133852	0.7358419451373834	0.6848041152990256	0.9064567468565338	0.7233871197085631	0.806572489980954	0.8022441619181373	0.8755911939022933	0.842934271904751	0.72426976774456	0.9097540275944566	0.7556648887542133	0.6239304995205404	0.7530175133283784	0.7425546325099849	0.7414431142279208	0.5868415490309226	0.5617190599881335	0.5323145483798083	0.6596732240437194	0.4771059955199743	0.5683896097818468	0.5683896097818468	0.5683896097818468	0.5683896097818468	0.5683896097818468	0.5683896097818468	0.5683896097818468	0.5683896097818468	0.5683896097818468	0.5683896097818468	0.5683896097818468	0.5683896097818468	0.5683896097818468	0.5683896097818468	0.5683896097818468
0.8994142200880486	1.3248837345107018	0.9150384410858061	0.8980142463587546	0.9291624209990311	0.8724673374178734	0.6939976062499001	1.035943090828191	1.018413537543629	0.8014242080727225	1.2755746654174083	1.411432671486069	1.0591084586258326	1.1722267207053236	0.9231444580025416	0.8384997026312254	1.0690564478762923	1.2045368162884589	0.8896344139117571	0.6318507156143052	0.9950819667348029	0.8503591355740581	0.7948016752465251	0.8577722951862229	1.034355505642675	1.0051643211728059	0.8989085248503597	0.8412537034671157	0.8102647499667508	0.49743734680423085	0.6808710700753843	0.5891542084398075	0.5891542084398075	0.5891542084398075	0.5891542084398075	0.5891542084398075	0.5891542084398075	0.5891542084398075	0.5891542084398075	0.5891542084398075	0.5891542084398075	0.5891542084398075	0.5891542084398075	0.5891542084398075	0.5891542084398075	0.5891542084398075	0.5891542084398075	0.5891542084398075	0.5891542084398075	0.5891542084398075
0.963344290884775	0.6352985031868291	0.634423360793001	0.6734613298725034	0.7259325961933152	0.8504261401166485	0.6931988249038316	0.8737156042441852	0.9315746854135062	0.8650397292234657	0.7794576651294787	0.867498443648579	0.6533051777881362	0.8321049638575834	0.8812016948083439	0.7309984945465076	0.859300854924965	0.6838670745291949	0.5868649190091831	0.8026024168583918	0.7189071939613134	0.82824746466132	0.706127723018224	0.8020893533979361	0.830504804287491	0.8410567011529737	0.6379124354761371	0.7367140392071659	0.7604848717611294	0.6820150703160662	0.654862379415695	0.5398920518508852	0.59737721563329	0.59737721563329	0.59737721563329	0.59737721563329	0.59737721563329	0.59737721563329	0.59737721563329	0.59737721563329	0.59737721563329	0.59737721563329	0.59737721563329	0.59737721563329	0.59737721563329	0.59737721563329	0.59737721563329	0.59737721563329	0.59737721563329	0.59737721563329
0.7359099097255004	0.4535187680503372	0.5930430116473182	0.5183468968939288	0.7490769042713957	0.4221126033331398	0.49938849613410863	0.7057549882828608	0.4747065261855117	0.5594260745490921	0.5357422322588389	0.8101675487020799	0.7990933164100771	0.6921528457311548	0.6668453039093372	0.5518887330758024	0.7333119771414525	0.6730636881183462	0.598104462557494	0.4456004795965308	0.5549077635384682	0.5903611869617966	0.664569207990964	0.5655326859754545	0.7465253871253197	0.6151554672877403	0.6572922981836796	0.6362238827357101	0.6362238827357101	0.6362238827357101	0.6362238827357101	0.6362238827357101	0.6362238827357101	0.6362238827357101	0.6362238827357101	0.6362238827357101	0.6362238827357101	0.6362238827357101	0.6362238827357101	0.6362238827357101	0.6362238827357101	0.6362238827357101	0.6362238827357101	0.6362238827357101	0.6362238827357101	0.6362238827357101	0.6362238827357101	0.6362238827357101	0.6362238827357101	0.6362238827357101
0.7372544157035931	0.9283057646934137	0.8930020220334681	0.8632373336014926	0.9042055576424352	0.9380622941837461	1.0333425884626621	1.0918336652779808	1.0367319677882227	1.0264640628656363	1.0171793108135532	0.9882846458563439	1.0035481742830425	0.7506626076949207	0.842310061502904	0.7088506543119659	0.927067571827492	1.033031733773634	0.8279131287809567	0.862109779525085	0.8478449853908174	0.9917335523212477	0.9609376488760848	0.7260248810854191	0.8011140226225548	0.9194225259771179	0.8914233587675531	0.9648610731333719	1.0486990609978057	0.9868061928800715	0.8912712283053179	0.8770607799109064	0.6753060901253259	0.9111915712730965	0.8231793890945753	0.691683279797018	0.8594327718861267	0.8081334394061158	0.9770634968720472	0.9185426315094489	0.8419482361424786	0.8487604218889481	0.8265371590636881	0.8473270766698151	0.6996423106848821	0.7981304397538311	0.8953330546921351	0.8467317472229832	0.8467317472229832	0.8467317472229832
0.7554042101412243	1.0666691368254335	0.18257639322521418	0.4389116509293825	0.0	0.0	0.1031901639501163	0.0	0.0	0.4502290632136566	0.0	0.3540778901654527	0.40933477277792507	0.0	1.249245530050648	0.5919111660031392	0.0	0.3540778901654527	0.0010120651597565408	0.5115128715682848	0.9178024644537432	0.4266791108043551	0.8532612842897069	0.22949760940310163	0.7550769965087929	0.22949760940310163	0.68402643366828	1.1789100667410122	0.753339954495326	2.5365005420063413	0.7756022197052433	1.083834786211148	0.7952221884636819	0.939528487337415	0.939528487337415	0.939528487337415	0.939528487337415	0.939528487337415	0.939528487337415	0.939528487337415	0.939528487337415	0.939528487337415	0.939528487337415	0.939528487337415	0.939528487337415	0.939528487337415	0.939528487337415	0.939528487337415	0.939528487337415	0.939528487337415
0.5420210023314088	0.18769658448921311	0.0	0.0	0.0	0.0	0.0	0.0	0.0	0.0	0.7837903887327748	0.0	0.18955570279358258	1.6443828035639005	0.0	0.7026300615413803	0.0	0.9806990471805881	0.5364570313354433	0.3445967192243369	0.42157681482977244	2.092788547030939	0.827050595023934	0.8381217872869037	0.001859118304369496	0.3353846452657367	2.439572627577928	0.8062610162769969	0.3353846452657367	3.0005539782331128	1.2485665883414938	0.815473090235597	1.0320198392885453	1.0320198392885453	1.0320198392885453	1.0320198392885453	1.0320198392885453	1.0320198392885453	1.0320198392885453	1.0320198392885453	1.0320198392885453	1.0320198392885453	1.0320198392885453	1.0320198392885453	1.0320198392885453	1.0320198392885453	1.0320198392885453	1.0320198392885453	1.0320198392885453	1.0320198392885453
0.3888114340011336	0.32542259743559776	0.38657526614542964	0.3056632325310022	0.3383429543742067	0.49787463374506796	0.37225380355403703	0.4536235652352517	0.35921882307491376	0.3059718229005018	0.4118559749079566	0.2849436486464027	0.3048638741015278	0.4798360133235521	0.46024639099035436	0.3706138276977883	0.4586065123333573	0.3696949260975301	0.4178592036428141	0.3801460424042278	0.4064130353655581	0.3932795388848929	0.3932795388848929	0.3932795388848929	0.3932795388848929	0.3932795388848929	0.3932795388848929	0.3932795388848929	0.3932795388848929	0.3932795388848929	0.3932795388848929	0.3932795388848929	0.3932795388848929	0.3932795388848929	0.3932795388848929	0.3932795388848929	0.3932795388848929	0.3932795388848929	0.3932795388848929	0.3932795388848929	0.3932795388848929	0.3932795388848929	0.3932795388848929	0.3932795388848929	0.3932795388848929	0.3932795388848929	0.3932795388848929	0.3932795388848929	0.3932795388848929	0.3932795388848929
0.5239880091415388	0.47222825693563225	0.45980674967376595	0.4791390953540502	0.4485063194850116	0.34792177530336366	0.4168476752134457	0.4127548755445379	0.5295506881189723	0.4869688381240104	0.4371183146209663	0.43541426896633884	0.42422138086411904	0.3425976204186385	0.3231209294491755	0.39009255572402934	0.40504393519960946	0.39156160348206154	0.35671707848508155	0.43966131494830746	0.2668777577300051	0.37114569307372636	0.31901172540186573	0.31901172540186573	0.31901172540186573	0.31901172540186573	0.31901172540186573	0.31901172540186573	0.31901172540186573	0.31901172540186573	0.31901172540186573	0.31901172540186573	0.31901172540186573	0.31901172540186573	0.31901172540186573	0.31901172540186573	0.31901172540186573	0.31901172540186573	0.31901172540186573	0.31901172540186573	0.31901172540186573	0.31901172540186573	0.31901172540186573	0.31901172540186573	0.31901172540186573	0.31901172540186573	0.31901172540186573	0.31901172540186573	0.31901172540186573	0.31901172540186573
0.4974535154250513	0.48536409775419775	0.5696610365381409	0.6257282772053688	0.497797946668864	0.5897866635723702	0.3737437336550098	0.575262092528938	0.4541024547654598	0.5576713940990226	0.5658736044963938	0.4946771173012691	0.4303844388989855	0.4645656202567571	0.4812198890803584	0.6509973113002145	0.5298435583434304	0.46877154507089064	0.5774228725567805	0.4272977954057263	0.5171780596707998	0.42217453767517926	0.4696762986729895	0.4696762986729895	0.4696762986729895	0.4696762986729895	0.4696762986729895	0.4696762986729895	0.4696762986729895	0.4696762986729895	0.4696762986729895	0.4696762986729895	0.4696762986729895	0.4696762986729895	0.4696762986729895	0.4696762986729895	0.4696762986729895	0.4696762986729895	0.4696762986729895	0.4696762986729895	0.4696762986729895	0.4696762986729895	0.4696762986729895	0.4696762986729895	0.4696762986729895	0.4696762986729895	0.4696762986729895	0.4696762986729895	0.4696762986729895	0.4696762986729895
0.48150222838901613	0.5850469609875899	0.5420372894891208	0.4191808795099407	0.4324138915404055	0.37830994184018585	0.5116265702155669	0.45939484340143216	0.5125248974846655	0.4570337450005126	0.5575778700263406	0.4736432089489546	0.4814437536505148	0.5565315367909632	0.4954901396064462	0.5335331777332987	0.4707704973775725	0.5030999269738906	0.37482390404118143	0.43896191550753605	0.43896191550753605	0.43896191550753605	0.43896191550753605	0.43896191550753605	0.43896191550753605	0.43896191550753605	0.43896191550753605	0.43896191550753605	0.43896191550753605	0.43896191550753605	0.43896191550753605	0.43896191550753605	0.43896191550753605	0.43896191550753605	0.43896191550753605	0.43896191550753605	0.43896191550753605	0.43896191550753605	0.43896191550753605	0.43896191550753605	0.43896191550753605	0.43896191550753605	0.43896191550753605	0.43896191550753605	0.43896191550753605	0.43896191550753605	0.43896191550753605	0.43896191550753605	0.43896191550753605	0.43896191550753605
[truncated: 6 more columns]
