# Supplementary material for: Neuronal tuning aligns dynamically with object and texture manifolds across the visual hierarchy
Source: Nat Neurosci. 2026 Mar 10;29(4):864–75. doi: 10.1038/s41593-026-02207-1 (PMC13061647; doi:10.1038/s41593-026-02207-1)
Supplement: Supplementary file 6 — Average PSTH for each session and thread before or after optimization Fig. 5a. Response rate for each 10 ms time window in csv format to reproduce Fig. 5c. [file 41593_2026_2207_MOESM6_ESM.zip › Figure5C_src_normresp_wdw_190-200_BigGAN_sem.csv]

0	1	2	3	4	5	6	7	8	9	10	11	12	13	14	15	16	17	18	19	20	21	22	23	24	25	26	27	28	29	30	31	32	33	34	35	36	37	38	39	40	41	42	43	44	45	46	47	48	49
0.09254772056667061	0.06192990984807499	0.07725434921706792	0.09303186633972488	0.06911408964353552	0.08002431662246583	0.09296126709149857	0.08939055606379372	0.0890201872546635	0.07285844412619576	0.07874473043467466	0.09268627081288382	0.08770080753841994	0.08745543026335058	0.09511535687617159	0.08262842879443238	0.08694300627281241	0.0766243434561302	0.08319425043328188	0.060036337370658555	0.06964279654856802	0.07143936468238671	0.10111899686450955	0.09742983253152267	0.10290726136118218	0.1019623213048208	0.06206430255132167	0.07955713011923889	0.07059717336307278	0.08378880011138222	0.07891262764389255	0.06652673407097791	0.09333202171281066	0.059928918874407724	0.08847743827393036	0.08823231934357631	0.06645555977571689	0.08099022966037456	0.08880249469726191	0.05965736618099625	0.09728786019773618	0.09008781872918376	0.09368318727883011	0.09425958722984819	0.0659754540427939	0.08230636744159082	0.07163066383855067	0.07696851564007075	0.07696851564007075	0.07696851564007075
0.0688682610958001	0.08059122974739225	0.09006186413719568	0.09985821707804388	0.08941206107900006	0.091093695542977	0.08182694200361168	0.09565511632145632	0.0805117652556857	0.0641700625645532	0.0930824683162124	0.07257277732748872	0.07479923059342088	0.09143909698463888	0.08525014323084042	0.07799696339235589	0.08727627723585359	0.11630533873915648	0.07405034906902508	0.0866958054552306	0.08824349260745014	0.08378021781585351	0.08657392465418917	0.08651642969285542	0.1079357247279446	0.06938585077335227	0.08032045934615127	0.09089855326773418	0.08232173869340124	0.08560051905102267	0.08135303534291585	0.09620145774251103	0.0866373842768881	0.0890252913204099	0.09811043811191981	0.09356786471616485	0.09356786471616485	0.09356786471616485	0.09356786471616485	0.09356786471616485	0.09356786471616485	0.09356786471616485	0.09356786471616485	0.09356786471616485	0.09356786471616485	0.09356786471616485	0.09356786471616485	0.09356786471616485	0.09356786471616485	0.09356786471616485
0.11974167667824702	0.1415257856515983	0.08148752371933833	0.1215848287375641	0.09793564154621445	0.15298914537084213	0.15260706287877432	0.09970846564392	0.12498675947609206	0.1611197275711444	0.14872478170924816	0.14489561164758316	0.16530262405146062	0.10448335410922466	0.10504095377950236	0.1260371834978209	0.11763916908253905	0.13837083786003168	0.11008405881972179	0.12679050084453955	0.14929808348599272	0.14833697408030513	0.11234842613208539	0.14451063818825416	0.1349535829716979	0.08680222775395555	0.1315247183418761	0.11977553078587598	0.15792555009626172	0.16251983029962605	0.08751475726241928	0.1539369806797574	0.10992735712004481	0.1319321688999011	0.1319321688999011	0.1319321688999011	0.1319321688999011	0.1319321688999011	0.1319321688999011	0.1319321688999011	0.1319321688999011	0.1319321688999011	0.1319321688999011	0.1319321688999011	0.1319321688999011	0.1319321688999011	0.1319321688999011	0.1319321688999011	0.1319321688999011	0.1319321688999011
0.07531870524927547	0.10238586772022351	0.09897367098800447	0.09678394745053545	0.07085715269616204	0.07956461387393805	0.08852774001800741	0.08906848311327845	0.08109935889849931	0.0959360754233039	0.09034851438229115	0.09638586587308792	0.09154140153944806	0.09469492834044668	0.09595663046894459	0.08851557079196884	0.05241330354128007	0.08367325044769997	0.0733599747950417	0.09407641989065715	0.07528210964155739	0.08552186482317344	0.09344678787432187	0.10083239749127822	0.0853210298232082	0.09055570914717326	0.09354957173259831	0.07134005094696946	0.07394269111765482	0.08173909988171475	0.0886171560010465	0.12384772981834595	0.08064945342181216	0.0969709827179804	0.07845380855028505	0.08213526245373165	0.07279277826733258	0.0823577616292018	0.07757526994826719	0.07757526994826719	0.07757526994826719	0.07757526994826719	0.07757526994826719	0.07757526994826719	0.07757526994826719	0.07757526994826719	0.07757526994826719	0.07757526994826719	0.07757526994826719	0.07757526994826719
0.07282421072219128	0.07733125382524854	0.058509557415332585	0.09144732120319608	0.08631580909559929	0.07458026825330463	0.08037302351684043	0.1006051758894993	0.07977658886482306	0.10774145940284864	0.06666509768697848	0.10132893182356323	0.08279669263281876	0.08350536159328535	0.08459650768095375	0.08320301690654187	0.08612952098273237	0.09384872835619862	0.07215413173143503	0.09340544854909506	0.09284838396171344	0.10088823217532075	0.06755121227615118	0.06841562389355625	0.09717078956611458	0.0897209675569081	0.13016035056301614	0.11804035948511006	0.11150884470196133	0.12692759786969757	0.11921822128582944	0.11921822128582944	0.11921822128582944	0.11921822128582944	0.11921822128582944	0.11921822128582944	0.11921822128582944	0.11921822128582944	0.11921822128582944	0.11921822128582944	0.11921822128582944	0.11921822128582944	0.11921822128582944	0.11921822128582944	0.11921822128582944	0.11921822128582944	0.11921822128582944	0.11921822128582944	0.11921822128582944	0.11921822128582944
0.10762071338359383	0.15768727738971622	0.08576442809327985	0.12946761661503678	0.14709591204177422	0.11586481203332374	0.1364866160527217	0.1250872992464664	0.15122694711793733	0.1492632250086589	0.1475675909792263	0.13541874130918607	0.12829602167837367	0.15181468143277732	0.14790374533054118	0.13460109828014297	0.09394708709845011	0.13843025470514286	0.15007794385720158	0.1172697997855702	0.11966238016228234	0.1333601577106923	0.12761886428383815	0.13626546021520905	0.1298259487768158	0.13322646615484865	0.143289679991182	0.11586671404439429	0.10928899355953094	0.1396193671725141	0.14288045054552856	0.15074046415733527	0.14222742438422578	0.14687764159977412	0.1477520857224749	0.10324495871509216	0.15372834755034706	0.12641594097636943	0.11838379639475424	0.13942673896202576	0.12890526767839	0.12890526767839	0.12890526767839	0.12890526767839	0.12890526767839	0.12890526767839	0.12890526767839	0.12890526767839	0.12890526767839	0.12890526767839
0.17161590274363034	0.1807587294560106	0.14387041741075057	0.2273722523817531	0.23264376402101208	0.15387639564646752	0.18159154472863084	0.17478845651256444	0.15530475097506577	0.17829360906375524	0.19974709730966028	0.21115724925336596	0.1724971430602809	0.13386790030998744	0.11574009382004719	0.1742833117282023	0.1645675650674531	0.19046474798750979	0.21659188820823522	0.15703697827302676	0.1828170299662075	0.14354597681024714	0.18719296115982587	0.1690686083954151	0.172307298199438	0.1600719153219591	0.16618960676069855	0.16618960676069855	0.16618960676069855	0.16618960676069855	0.16618960676069855	0.16618960676069855	0.16618960676069855	0.16618960676069855	0.16618960676069855	0.16618960676069855	0.16618960676069855	0.16618960676069855	0.16618960676069855	0.16618960676069855	0.16618960676069855	0.16618960676069855	0.16618960676069855	0.16618960676069855	0.16618960676069855	0.16618960676069855	0.16618960676069855	0.16618960676069855	0.16618960676069855	0.16618960676069855
0.05511764340835052	0.0646419005958501	0.06701732864401422	0.06765256410442	0.0632350640109688	0.05969727461127222	0.07351326512976719	0.07254905369433805	0.048878793293769505	0.05637143295310336	0.0673271085089088	0.06031017777279833	0.059156530693566044	0.07351458661596923	0.06888789510809429	0.06067631523034953	0.052551195473513126	0.0524324783607844	0.062385742507916675	0.05662331966612985	0.07313448420007261	0.05502837243773359	0.058806245941062145	0.06841942950927508	0.0643517216650776	0.06909740586040239	0.09665181318605864	0.08287460952323052	0.08287460952323052	0.08287460952323052	0.08287460952323052	0.08287460952323052	0.08287460952323052	0.08287460952323052	0.08287460952323052	0.08287460952323052	0.08287460952323052	0.08287460952323052	0.08287460952323052	0.08287460952323052	0.08287460952323052	0.08287460952323052	0.08287460952323052	0.08287460952323052	0.08287460952323052	0.08287460952323052	0.08287460952323052	0.08287460952323052	0.08287460952323052	0.08287460952323052
0.06988080212445938	0.10950365185906742	0.08429263929484807	0.09070340727860562	0.07327322486917917	0.09256552368186141	0.07611479337829155	0.08409652941656526	0.06460620861185047	0.10617827531244219	0.10172364803228014	0.10607853870982409	0.093508853972741	0.0984895800151128	0.07312352218161385	0.08335878736669203	0.084660681769445	0.08957612141794452	0.10326983761772568	0.07693535870240377	0.09785299969804861	0.058636492849759046	0.08289789480165094	0.09157599515149571	0.07528521903703805	0.07562077325375005	0.0839231278789003	0.08921007461045327	0.09742260179397216	0.10110197379472807	0.07779789926162133	0.07852114410629799	0.08537883306145223	0.09252516676534173	0.08895199991339699	0.08895199991339699	0.08895199991339699	0.08895199991339699	0.08895199991339699	0.08895199991339699	0.08895199991339699	0.08895199991339699	0.08895199991339699	0.08895199991339699	0.08895199991339699	0.08895199991339699	0.08895199991339699	0.08895199991339699	0.08895199991339699	0.08895199991339699
0.08683317191391907	0.07763520163624915	0.08706621260353836	0.07766450146804688	0.0910870833303393	0.0894592683958451	0.1032313672843357	0.10946390619814401	0.1194933275984603	0.12062563614667761	0.07685095082394096	0.13118126057547214	0.12218088793855511	0.11884536333164532	0.08241306842267303	0.10095555764580776	0.12867228524774976	0.12148233401522775	0.10529156790807644	0.1137645333659344	0.11134549708093334	0.08042462521227388	0.10132668055496721	0.08889654372275006	0.0988080865948035	0.08797189535543247	0.11995999187260599	0.10385386204602558	0.09597001687525286	0.09412072718796259	0.11533508182945437	0.12788554495135804	0.08143505225000289	0.10466029860068046	0.10466029860068046	0.10466029860068046	0.10466029860068046	0.10466029860068046	0.10466029860068046	0.10466029860068046	0.10466029860068046	0.10466029860068046	0.10466029860068046	0.10466029860068046	0.10466029860068046	0.10466029860068046	0.10466029860068046	0.10466029860068046	0.10466029860068046	0.10466029860068046
0.08740684480778614	0.11392864403814214	0.09864000145708429	0.1121696958353665	0.13585839837351135	0.1305696925494161	0.07849815331376192	0.09921268516445836	0.11052549966629964	0.14176143624777252	0.12870812038920698	0.11065769832800375	0.09686634207104836	0.14641945728366254	0.11395616935859179	0.08572258347632437	0.11625745166827431	0.10388774223567533	0.1074073166676951	0.13538461767380033	0.0802629139429655	0.11880323389537202	0.13476026401881008	0.11935765948728286	0.1161061998852773	0.12274336833693093	0.11247431552312416	0.0907010564309564	0.12760904800433187	0.12252671325503273	0.12393993597184996	0.12323332461344136	0.12323332461344136	0.12323332461344136	0.12323332461344136	0.12323332461344136	0.12323332461344136	0.12323332461344136	0.12323332461344136	0.12323332461344136	0.12323332461344136	0.12323332461344136	0.12323332461344136	0.12323332461344136	0.12323332461344136	0.12323332461344136	0.12323332461344136	0.12323332461344136	0.12323332461344136	0.12323332461344136
0.05717172017077854	0.05969399490553521	0.05187394991804659	0.07180967029128005	0.053842631255552185	0.07266627383164324	0.06527619249579447	0.06981216709978436	0.06296626082005516	0.06094713165055954	0.07322140727526205	0.053593534510934654	0.05945483018840456	0.07453227561577283	0.06650149815104196	0.07583969598979676	0.06912134932881256	0.07357225589689627	0.08298757560318576	0.09545112934371024	0.0715955233018925	0.07425502342510265	0.06886375593647646	0.07212914310008585	0.0856115871192786	0.06820720833534864	0.07767619742232822	0.08505490035830733	0.08771540878022287	0.09047656670005694	0.08218005476834284	0.0863283107341999	0.0863283107341999	0.0863283107341999	0.0863283107341999	0.0863283107341999	0.0863283107341999	0.0863283107341999	0.0863283107341999	0.0863283107341999	0.0863283107341999	0.0863283107341999	0.0863283107341999	0.0863283107341999	0.0863283107341999	0.0863283107341999	0.0863283107341999	0.0863283107341999	0.0863283107341999	0.0863283107341999
0.10518428930920917	0.10660912659405977	0.1058160207382	0.10173061947228419	0.11906820072230499	0.10979045214684803	0.11175434871680547	0.07614381612270615	0.10763583342876429	0.12351175872223184	0.11003755948544348	0.10670955758199926	0.13975282127386102	0.12008918843864984	0.10430677749795994	0.10622025068685562	0.07710559985338535	0.11114353560880906	0.09997842209458888	0.13660505146933744	0.12062929086743791	0.10762545495146196	0.09297804192244834	0.1012207373825011	0.10633077072182619	0.12347799890231984	0.12186871294164818	0.11190572919128111	0.07885811042498242	0.12953035567202778	0.10868408277532099	0.11910721922367438	0.11910721922367438	0.11910721922367438	0.11910721922367438	0.11910721922367438	0.11910721922367438	0.11910721922367438	0.11910721922367438	0.11910721922367438	0.11910721922367438	0.11910721922367438	0.11910721922367438	0.11910721922367438	0.11910721922367438	0.11910721922367438	0.11910721922367438	0.11910721922367438	0.11910721922367438	0.11910721922367438
0.08743632435722937	0.11253083993873561	0.11507720134835167	0.07514099050565004	0.11180289429932234	0.12439773700680619	0.09563751436181338	0.09469118256595523	0.07121459809820574	0.0915052257023573	0.10479107956989511	0.11590257297308736	0.10437058079044786	0.10104325276459654	0.1007505058925075	0.11456358644788452	0.12211674943100792	0.09416932684531058	0.09520048651358268	0.1202707861668757	0.1489207274346836	0.12390633685577601	0.0889046564378032	0.06970337357711151	0.11978886618602204	0.10469914487306561	0.10542314149027368	0.11964407352637761	0.1268255410028361	0.0989245733458923	0.126839637049274	0.1078149273443603	0.11732728219681716	0.11732728219681716	0.11732728219681716	0.11732728219681716	0.11732728219681716	0.11732728219681716	0.11732728219681716	0.11732728219681716	0.11732728219681716	0.11732728219681716	0.11732728219681716	0.11732728219681716	0.11732728219681716	0.11732728219681716	0.11732728219681716	0.11732728219681716	0.11732728219681716	0.11732728219681716
0.08793593415884558	0.06504845363658078	0.056382566114513685	0.10096766364594663	0.1147724752033408	0.11605258369120425	0.09473136042079607	0.1129712790890106	0.08862511636324816	0.09658439702002257	0.09261867000102753	0.1119536287286197	0.10923398022562618	0.09416904364464607	0.10346818777443827	0.12622928982356305	0.103322687663842	0.11112359062305519	0.1102065081391037	0.11450345347330218	0.12344995228690822	0.1179543640998301	0.1065220337744988	0.13661048723813562	0.12205671102117868	0.15047231997799101	0.10291956987001712	0.10751358790704726	0.14735701329094902	0.11701054725818077	0.1321837802745649	0.1321837802745649	0.1321837802745649	0.1321837802745649	0.1321837802745649	0.1321837802745649	0.1321837802745649	0.1321837802745649	0.1321837802745649	0.1321837802745649	0.1321837802745649	0.1321837802745649	0.1321837802745649	0.1321837802745649	0.1321837802745649	0.1321837802745649	0.1321837802745649	0.1321837802745649	0.1321837802745649	0.1321837802745649
0.07323466325115269	0.07930432554740409	0.08267577127744982	0.0694039055979127	0.0934305711459337	0.0997296656287136	0.08417851309350749	0.09499981101278002	0.11234776698896363	0.08376225181443021	0.07869675929308678	0.10114148667707094	0.10865182086730611	0.0896566099627143	0.1150665662868466	0.08035702736291524	0.08488971636018404	0.08207967054083506	0.08512351930489512	0.09094905393651223	0.08832483616759992	0.06262431109902293	0.10228326361183249	0.0824537873554277	0.0824537873554277	0.0824537873554277	0.0824537873554277	0.0824537873554277	0.0824537873554277	0.0824537873554277	0.0824537873554277	0.0824537873554277	0.0824537873554277	0.0824537873554277	0.0824537873554277	0.0824537873554277	0.0824537873554277	0.0824537873554277	0.0824537873554277	0.0824537873554277	0.0824537873554277	0.0824537873554277	0.0824537873554277	0.0824537873554277	0.0824537873554277	0.0824537873554277	0.0824537873554277	0.0824537873554277	0.0824537873554277	0.0824537873554277
0.09671764345553296	0.09383695715935693	0.08206325219441743	0.08680565715672987	0.0845408759903755	0.08889222592206585	0.08546271148375226	0.1253596237642815	0.10706457361048341	0.08590908827681516	0.07791688853448969	0.08697414245673021	0.08311619553605817	0.07449199833595202	0.106877788288541	0.08234169576985827	0.08195954441749981	0.08896580834066176	0.07656832199123395	0.09267419621433387	0.09058603956078141	0.07710017395127844	0.09849901595803269	0.08779959495465557	0.08779959495465557	0.08779959495465557	0.08779959495465557	0.08779959495465557	0.08779959495465557	0.08779959495465557	0.08779959495465557	0.08779959495465557	0.08779959495465557	0.08779959495465557	0.08779959495465557	0.08779959495465557	0.08779959495465557	0.08779959495465557	0.08779959495465557	0.08779959495465557	0.08779959495465557	0.08779959495465557	0.08779959495465557	0.08779959495465557	0.08779959495465557	0.08779959495465557	0.08779959495465557	0.08779959495465557	0.08779959495465557	0.08779959495465557
0.1726585282705069	0.14442934136913696	0.15171259031120587	0.23613920538730257	0.19100341487530698	0.15897140613267036	0.1923725325177657	0.13001980827882847	0.18652883528766598	0.16844005878934346	0.1510823577872405	0.1660247623669882	0.11686444316882656	0.1779998476065118	0.1853363459458196	0.2203478757354337	0.1555595780472145	0.14835137203888468	0.22137256845099917	0.15810164520993902	0.17484276433021853	0.1729352891238835	0.23282673881006713	0.16111246116028866	0.18815820441141987	0.18629365429944947	0.1445253240450104	0.1961912205940592	0.13735628265494942	0.2279226377744786	0.182639460214714	0.182639460214714	0.182639460214714	0.182639460214714	0.182639460214714	0.182639460214714	0.182639460214714	0.182639460214714	0.182639460214714	0.182639460214714	0.182639460214714	0.182639460214714	0.182639460214714	0.182639460214714	0.182639460214714	0.182639460214714	0.182639460214714	0.182639460214714	0.182639460214714	0.182639460214714
0.10141563768050435	0.09198448463214726	0.10474394448964987	0.1363207434334573	0.1091414557652269	0.12171921246302415	0.09376694129819908	0.12643205167244997	0.11997260930928687	0.12339081694476477	0.11392805655123327	0.09771160863609975	0.11337372434017048	0.11896572233251503	0.09519992562792927	0.12971014915868173	0.12919431969174897	0.122161797707992	0.09028499314072802	0.09458603419894342	0.1013717574651694	0.1041842360687325	0.11978852380435175	0.10893552871350545	0.1239846932223261	0.1351849558865231	0.11700261850723197	0.08360371336213324	0.1245458615537241	0.10859947631362857	0.08911277266954704	0.12450819388214251	0.10681048327584478	0.10681048327584478	0.10681048327584478	0.10681048327584478	0.10681048327584478	0.10681048327584478	0.10681048327584478	0.10681048327584478	0.10681048327584478	0.10681048327584478	0.10681048327584478	0.10681048327584478	0.10681048327584478	0.10681048327584478	0.10681048327584478	0.10681048327584478	0.10681048327584478	0.10681048327584478
0.09626147411468011	0.09724702577297292	0.12174523039370076	0.12961677952158207	0.08533278011183308	0.09586116983831408	0.09030529758410163	0.0942373594180997	0.09187982597787427	0.11313070056942817	0.11141096267118086	0.11679142285003609	0.12588263180730158	0.09664575720640914	0.10420932772040818	0.10594265229055909	0.1167617970538471	0.11347377833092144	0.11385692064131125	0.12935560244871086	0.11165890237474545	0.11525109236996085	0.10724828333725862	0.11187102393411329	0.1021305421777917	0.10409631378792455	0.1116420385498199	0.10688109529758666	0.08786709310425544	0.12972395547006468	0.09999962809491746	0.1231755065623097	0.12328011977522285	0.13933747311032824	0.1131204790097613	0.12622897606004477	0.12622897606004477	0.12622897606004477	0.12622897606004477	0.12622897606004477	0.12622897606004477	0.12622897606004477	0.12622897606004477	0.12622897606004477	0.12622897606004477	0.12622897606004477	0.12622897606004477	0.12622897606004477	0.12622897606004477	0.12622897606004477
0.08766135142065824	0.09420550083197912	0.08593308518011102	0.0708607196206163	0.06219229707533694	0.09415397554448388	0.0954535531554203	0.0625094676953996	0.07435683007708967	0.08132342789517091	0.0868613386368224	0.057535796083654396	0.0944373085147042	0.08460789351750476	0.08852232806232965	0.09160338713636391	0.077044197276413	0.14009162719540302	0.08802453382107335	0.05968657229299985	0.06617421779822771	0.059731029999008145	0.10849161632900428	0.05523189626909108	0.06954099604377682	0.08240793118237828	0.11090279133427824	0.08260505482716227	0.09675392308072026	0.09675392308072026	0.09675392308072026	0.09675392308072026	0.09675392308072026	0.09675392308072026	0.09675392308072026	0.09675392308072026	0.09675392308072026	0.09675392308072026	0.09675392308072026	0.09675392308072026	0.09675392308072026	0.09675392308072026	0.09675392308072026	0.09675392308072026	0.09675392308072026	0.09675392308072026	0.09675392308072026	0.09675392308072026	0.09675392308072026	0.09675392308072026
0.10130108742439047	0.1807530492596663	0.12404180204553311	0.06998980343986735	0.09313526143071627	0.08148767262194241	0.15792749671774417	0.06350358881265987	0.08644745783245318	0.08259404596823025	0.023160730830342445	0.06896895547464649	0.057435424282138534	0.09178044250341638	0.06733229429243713	0.11237974751606239	0.08891398251070527	0.05402065829075282	0.05585709298216009	0.11901433263230306	0.06874646229975358	0.05839174527667652	0.13150218759846347	0.08858179637569502	0.12159916350554231	0.12432325116913359	0.16731590443159047	0.06414389148389045	0.1713368471480163	0.11774036931595339	0.11774036931595339	0.11774036931595339	0.11774036931595339	0.11774036931595339	0.11774036931595339	0.11774036931595339	0.11774036931595339	0.11774036931595339	0.11774036931595339	0.11774036931595339	0.11774036931595339	0.11774036931595339	0.11774036931595339	0.11774036931595339	0.11774036931595339	0.11774036931595339	0.11774036931595339	0.11774036931595339	0.11774036931595339	0.11774036931595339
0.07383414874094545	0.05977486916847783	0.08094416072557875	0.09356025734259336	0.062256060450615186	0.07325968881279753	0.0891246269448787	0.08526827357251004	0.08752645473985299	0.07235115338645945	0.06133434443173414	0.0644990474732922	0.07078192963736536	0.07652340702919609	0.08856427303174305	0.060334334341994374	0.07295146884558258	0.058491876370877285	0.07865851718131443	0.07639351118628462	0.08926814933175983	0.074551126772222	0.07043560045692267	0.057420328302151054	0.0779972231561622	0.06382510252210075	0.07091116283913146	0.07091116283913146	0.07091116283913146	0.07091116283913146	0.07091116283913146	0.07091116283913146	0.07091116283913146	0.07091116283913146	0.07091116283913146	0.07091116283913146	0.07091116283913146	0.07091116283913146	0.07091116283913146	0.07091116283913146	0.07091116283913146	0.07091116283913146	0.07091116283913146	0.07091116283913146	0.07091116283913146	0.07091116283913146	0.07091116283913146	0.07091116283913146	0.07091116283913146	0.07091116283913146
0.05851678341009025	0.06900236219599513	0.08177253328102749	0.056993581701771885	0.0648557195947651	0.06319764237670414	0.06599037909542325	0.08494968974042441	0.09006732588225018	0.08076004941587643	0.05189626189350895	0.08269130420223549	0.07051920817514978	0.0753457074561815	0.06467399373754269	0.06488096068282732	0.07968763134221217	0.06570849690945818	0.06498896925703118	0.0701847314007023	0.07782186655937097	0.06859320498384987	0.07320753577161042	0.07320753577161042	0.07320753577161042	0.07320753577161042	0.07320753577161042	0.07320753577161042	0.07320753577161042	0.07320753577161042	0.07320753577161042	0.07320753577161042	0.07320753577161042	0.07320753577161042	0.07320753577161042	0.07320753577161042	0.07320753577161042	0.07320753577161042	0.07320753577161042	0.07320753577161042	0.07320753577161042	0.07320753577161042	0.07320753577161042	0.07320753577161042	0.07320753577161042	0.07320753577161042	0.07320753577161042	0.07320753577161042	0.07320753577161042	0.07320753577161042
0.07355657671398638	0.08704027418355048	0.05818538114171899	0.07359144002625441	0.07464748457094743	0.051006727941492275	0.07677497400787428	0.06787232043398507	0.07075356186019204	0.047672098987035644	0.06593874772432853	0.0786034703825503	0.08879048691075814	0.09172465560656776	0.08975687340293657	0.08358081693893386	0.07488403514433789	0.05514803088995601	0.06714094650906018	0.06675300988952293	0.08501850719295766	0.07799149941153732	0.08714788717856714	0.072608136792668	0.07914414355026493	0.09452361613588	0.06631562489196606	0.08041962051392303	0.08041962051392303	0.08041962051392303	0.08041962051392303	0.08041962051392303	0.08041962051392303	0.08041962051392303	0.08041962051392303	0.08041962051392303	0.08041962051392303	0.08041962051392303	0.08041962051392303	0.08041962051392303	0.08041962051392303	0.08041962051392303	0.08041962051392303	0.08041962051392303	0.08041962051392303	0.08041962051392303	0.08041962051392303	0.08041962051392303	0.08041962051392303	0.08041962051392303
0.14836245274081342	0.1482991271618415	0.15704199038123262	0.1611235136884583	0.17252723399536035	0.11684738990574417	0.14688231342024274	0.12604076381059287	0.13179992048463773	0.14880788336310277	0.11141175365502418	0.11115629201011175	0.1259614412859847	0.13414958341824482	0.14783864287121712	0.13681679256874815	0.13579739627124698	0.14910549056085928	0.11521960659000509	0.13241383226360792	0.10227894154290168	0.18710135383659282	0.16774641968772616	0.1535931367932575	0.17350797904848228	0.12176318521370301	0.13457608361568638	0.1427221357955618	0.15992905434161492	0.15132559506858836	0.15132559506858836	0.15132559506858836	0.15132559506858836	0.15132559506858836	0.15132559506858836	0.15132559506858836	0.15132559506858836	0.15132559506858836	0.15132559506858836	0.15132559506858836	0.15132559506858836	0.15132559506858836	0.15132559506858836	0.15132559506858836	0.15132559506858836	0.15132559506858836	0.15132559506858836	0.15132559506858836	0.15132559506858836	0.15132559506858836
0.1239879851611417	0.14534295969646596	0.12779723817703456	0.12081984861797357	0.11761263755052744	0.13308151612557587	0.14738761752160498	0.12538653113134468	0.12841741154102998	0.14243922326582875	0.14206322059322532	0.14245134404293638	0.14828711222570534	0.1512267608495761	0.1306114194754315	0.15341221346451434	0.1287361947791248	0.1491934970241939	0.11748099300904374	0.19103909363393654	0.11964100576078025	0.1337710685634956	0.14787601375254722	0.1272873302287753	0.10670907207095622	0.1423358022256998	0.12852663119784086	0.0972956135608132	0.13259650036339352	0.12327275338105786	0.13858608561510236	0.16644026687215466	0.1396567015197793	0.12484304073552702	0.15408027482732692	0.10975553081752391	0.11814106698678814	0.10740992727110919	0.11277549712894866	0.11277549712894866	0.11277549712894866	0.11277549712894866	0.11277549712894866	0.11277549712894866	0.11277549712894866	0.11277549712894866	0.11277549712894866	0.11277549712894866	0.11277549712894866	0.11277549712894866
0.032918967685638345	0.033345216551768704	0.028846765842452073	0.052142781742555995	0.047863678482278335	0.08814001282236802	0.07706983558759216	0.03580320427486772	0.014851208857141316	0.028832632252751973	0.035743489586068086	0.022436397528024433	0.0038226767999948296	0.004046352973861686	0.03334855033162484	0.06926108071248516	0.0	0.01214398197473563	0.005292256387843392	0.03594496023576844	0.04978864805352562	0.07806707089497082	0.010181946313782195	0.030868394016825063	0.02229342435198524	0.05805489094240987	0.0038226767999948296	0.04317516906247588	0.022296707682618832	0.004019878110638022	0.008396173890051508	0.0	0.05606046252801519	0.04099685687532128	0.0038226767999948296	0.04942813924873073	0.03081061647130266	0.08120302194170824	0.047863678482278335	0.05956277575892351	0.0	0.007351301538451595	0.0036756507692257976	0.0036756507692257976	0.0036756507692257976	0.0036756507692257976	0.0036756507692257976	0.0036756507692257976	0.0036756507692257976	0.0036756507692257976
0.07140156085339029	0.0660776647907119	0.08369739065891728	0.07149566473640362	0.08295421460945061	0.08239971603337842	0.07182833118089862	0.07340909927538143	0.0966668850329186	0.08134916977806267	0.07898641787943045	0.06625387028075531	0.09142803938387392	0.049980939906372326	0.08531468294079594	0.08817944275058727	0.07773520220717914	0.0809333288886943	0.07412846934857074	0.08864728551478095	0.06686847570338852	0.09823191805387105	0.085930463859092	0.08959824786500975	0.07923767567476166	0.07811327304877402	0.07248567702794817	0.057794705246441695	0.06514019113719494	0.06514019113719494	0.06514019113719494	0.06514019113719494	0.06514019113719494	0.06514019113719494	0.06514019113719494	0.06514019113719494	0.06514019113719494	0.06514019113719494	0.06514019113719494	0.06514019113719494	0.06514019113719494	0.06514019113719494	0.06514019113719494	0.06514019113719494	0.06514019113719494	0.06514019113719494	0.06514019113719494	0.06514019113719494	0.06514019113719494	0.06514019113719494
0.11623394942523013	0.11702174889060289	0.13460452364903866	0.10581976639159589	0.09266730917222418	0.08433804730724678	0.10886643027609576	0.13151472876545417	0.09684961546399579	0.10908694258175446	0.08331244979616123	0.11302577265785607	0.12168114117352577	0.1303520389815935	0.10633171317842541	0.09247845020144961	0.12216806100781591	0.09775049221861051	0.1304039617309784	0.1226526884121608	0.12060940247355509	0.12595938229809361	0.09973325526202624	0.13631665195440165	0.08643419813956443	0.11137542504698304	0.11137542504698304	0.11137542504698304	0.11137542504698304	0.11137542504698304	0.11137542504698304	0.11137542504698304	0.11137542504698304	0.11137542504698304	0.11137542504698304	0.11137542504698304	0.11137542504698304	0.11137542504698304	0.11137542504698304	0.11137542504698304	0.11137542504698304	0.11137542504698304	0.11137542504698304	0.11137542504698304	0.11137542504698304	0.11137542504698304	0.11137542504698304	0.11137542504698304	0.11137542504698304	0.11137542504698304
0.07012302773099113	0.061196638907306866	0.07315851937548644	0.057935780535571905	0.06786708054339312	0.061993690863917456	0.05219834112032439	0.06952835059227379	0.05520380693842355	0.09224989766396105	0.05688854025720856	0.04932868314090937	0.059013632286939094	0.046951215470890054	0.06011364405306616	0.059270278560188926	0.04839793485277462	0.06716308099891538	0.051036383368589455	0.05289531035854168	0.04805881949737055	0.05047706492795612	0.05047706492795612	0.05047706492795612	0.05047706492795612	0.05047706492795612	0.05047706492795612	0.05047706492795612	0.05047706492795612	0.05047706492795612	0.05047706492795612	0.05047706492795612	0.05047706492795612	0.05047706492795612	0.05047706492795612	0.05047706492795612	0.05047706492795612	0.05047706492795612	0.05047706492795612	0.05047706492795612	0.05047706492795612	0.05047706492795612	0.05047706492795612	0.05047706492795612	0.05047706492795612	0.05047706492795612	0.05047706492795612	0.05047706492795612	0.05047706492795612	0.05047706492795612
0.10068411017085814	0.06823367015057702	0.09198806866550419	0.0803754923260202	0.11248428269167564	0.08027342216862277	0.07632752619720998	0.09494647648448686	0.09284929871284625	0.10558141511184699	0.0907340142931799	0.0829092125861164	0.089575440589364	0.11232739703384252	0.10895775746446658	0.07760566338606449	0.09974386514351635	0.09972749474516604	0.08395241971114309	0.0966726818185507	0.09719221611636054	0.07547128783726503	0.10945224088083166	0.09246176435904835	0.09246176435904835	0.09246176435904835	0.09246176435904835	0.09246176435904835	0.09246176435904835	0.09246176435904835	0.09246176435904835	0.09246176435904835	0.09246176435904835	0.09246176435904835	0.09246176435904835	0.09246176435904835	0.09246176435904835	0.09246176435904835	0.09246176435904835	0.09246176435904835	0.09246176435904835	0.09246176435904835	0.09246176435904835	0.09246176435904835	0.09246176435904835	0.09246176435904835	0.09246176435904835	0.09246176435904835	0.09246176435904835	0.09246176435904835
0.06579074539806093	0.07186195358044585	0.07486897543385183	0.05047489316403794	0.05741103822840138	0.08722082792221561	0.06303781172501725	0.06993171407840672	0.05502524637576239	0.07146529186674896	0.0608227557022722	0.07320012146933484	0.06827905710669203	0.06195179851375497	0.08240183221621222	0.07654143606301127	0.05655603933721344	0.037660439648091446	0.04694796013299411	0.056233424430251706	0.04289192877266788	0.04956267660145979	0.04956267660145979	0.04956267660145979	0.04956267660145979	0.04956267660145979	0.04956267660145979	0.04956267660145979	0.04956267660145979	0.04956267660145979	0.04956267660145979	0.04956267660145979	0.04956267660145979	0.04956267660145979	0.04956267660145979	0.04956267660145979	0.04956267660145979	0.04956267660145979	0.04956267660145979	0.04956267660145979	0.04956267660145979	0.04956267660145979	0.04956267660145979	0.04956267660145979	0.04956267660145979	0.04956267660145979	0.04956267660145979	0.04956267660145979	0.04956267660145979	0.04956267660145979
0.07647756214910409	0.1372939814882871	0.10756907423347878	0.12267371763828674	0.10079237570159534	0.09389190370654071	0.11009044475962665	0.11116004188105724	0.11390589921763986	0.09625354139987374	0.10010318968932999	0.15036635858063693	0.12879233390302874	0.1343295154824906	0.08847041573425375	0.11499803916925438	0.09804471950690097	0.11528605227503111	0.10994431368951779	0.1010950117975322	0.10284760405983462	0.09280193116587422	0.08617897942315707	0.08001810713909617	0.1210848259706776	0.10055146655488689	0.10055146655488689	0.10055146655488689	0.10055146655488689	0.10055146655488689	0.10055146655488689	0.10055146655488689	0.10055146655488689	0.10055146655488689	0.10055146655488689	0.10055146655488689	0.10055146655488689	0.10055146655488689	0.10055146655488689	0.10055146655488689	0.10055146655488689	0.10055146655488689	0.10055146655488689	0.10055146655488689	0.10055146655488689	0.10055146655488689	0.10055146655488689	0.10055146655488689	0.10055146655488689	0.10055146655488689
0.10641728284001929	0.0781650464558143	0.1058706265358639	0.13193294285166698	0.08932301767987905	0.09257645721267904	0.13397787540117867	0.1030392997762266	0.11882795590176208	0.13965978470550833	0.08584711842517542	0.10335719641944635	0.11528464600890508	0.136895029054703	0.10233923688010473	0.09421413269424309	0.10144394530496044	0.14280544085924105	0.1016718480511109	0.11031247489094519	0.10599216147102805	0.10599216147102805	0.10599216147102805	0.10599216147102805	0.10599216147102805	0.10599216147102805	0.10599216147102805	0.10599216147102805	0.10599216147102805	0.10599216147102805	0.10599216147102805	0.10599216147102805	0.10599216147102805	0.10599216147102805	0.10599216147102805	0.10599216147102805	0.10599216147102805	0.10599216147102805	0.10599216147102805	0.10599216147102805	0.10599216147102805	0.10599216147102805	0.10599216147102805	0.10599216147102805	0.10599216147102805	0.10599216147102805	0.10599216147102805	0.10599216147102805	0.10599216147102805	0.10599216147102805
0.06794828727543546	0.09124101485227445	0.04830978080839013	0.04802293964780378	0.06464107174570669	0.06883401499729368	0.056170525310565746	0.05703721009488045	0.06213628865632692	0.06125088298054641	0.05008435566369731	0.05424745361390674	0.05326845345660099	0.08189744373754897	0.06836205276867721	0.07621556351788705	0.06529185439033311	0.0556398109186008	0.059275534995698716	0.057817346284216704	0.044933802512379585	0.06227493677121623	0.05360436964179791	0.05360436964179791	0.05360436964179791	0.05360436964179791	0.05360436964179791	0.05360436964179791	0.05360436964179791	0.05360436964179791	0.05360436964179791	0.05360436964179791	0.05360436964179791	0.05360436964179791	0.05360436964179791	0.05360436964179791	0.05360436964179791	0.05360436964179791	0.05360436964179791	0.05360436964179791	0.05360436964179791	0.05360436964179791	0.05360436964179791	0.05360436964179791	0.05360436964179791	0.05360436964179791	0.05360436964179791	0.05360436964179791	0.05360436964179791	0.05360436964179791
0.06758595592025253	0.05538799670397388	0.06601777436603709	0.053948772754983304	0.07556413450381308	0.06500586168777178	0.06598127846624953	0.07577743580181266	0.06591714583298984	0.07589488127331612	0.06984579671540792	0.062158275258422095	0.08873655437223217	0.06063260836126889	0.07366248727522245	0.09046875226060704	0.0818244156861474	0.05831378445102405	0.07656297004950206	0.0905020259587211	0.08353249800411158	0.08353249800411158	0.08353249800411158	0.08353249800411158	0.08353249800411158	0.08353249800411158	0.08353249800411158	0.08353249800411158	0.08353249800411158	0.08353249800411158	0.08353249800411158	0.08353249800411158	0.08353249800411158	0.08353249800411158	0.08353249800411158	0.08353249800411158	0.08353249800411158	0.08353249800411158	0.08353249800411158	0.08353249800411158	0.08353249800411158	0.08353249800411158	0.08353249800411158	0.08353249800411158	0.08353249800411158	0.08353249800411158	0.08353249800411158	0.08353249800411158	0.08353249800411158	0.08353249800411158
0.1083576071920516	0.13716567013733696	0.10113638287907561	0.12440020038784132	0.10576361023667116	0.09585121363811828	0.11562465526794066	0.12062076627290884	0.12603474644683646	0.14100841335569925	0.13522232225543612	0.16318792216007266	0.11488789919332036	0.12165180614774061	0.13379403165495035	0.1237137758955317	0.09667249811312799	0.10829076693267094	0.1175226537218437	0.1563440057830787	0.1423777186848272	0.12568564956998224	0.11945146190585088	0.12281276181823984	0.09481789999632668	0.10168779944337822	0.11533116500992796	0.10391639785995925	0.12126140440624548	0.09043465869073912	0.13211071494250698	0.1372337283917894	0.1207516021501294	0.12174216289002832	0.12153600197143864	0.12163908243073349	0.12163908243073349	0.12163908243073349	0.12163908243073349	0.12163908243073349	0.12163908243073349	0.12163908243073349	0.12163908243073349	0.12163908243073349	0.12163908243073349	0.12163908243073349	0.12163908243073349	0.12163908243073349	0.12163908243073349	0.12163908243073349
0.053916154843133716	0.07860742931675527	0.08007684377552209	0.0903589281998981	0.05338792809682897	0.07062277945138737	0.07389594144363748	0.08733463605028435	0.08510371700375281	0.0692190114552182	0.06860174369337176	0.0706677856651631	0.0666208092499715	0.07931652367575613	0.07922834961137734	0.07383642366987139	0.07653238664062437	0.07653238664062437	0.07653238664062437	0.07653238664062437	0.07653238664062437	0.07653238664062437	0.07653238664062437	0.07653238664062437	0.07653238664062437	0.07653238664062437	0.07653238664062437	0.07653238664062437	0.07653238664062437	0.07653238664062437	0.07653238664062437	0.07653238664062437	0.07653238664062437	0.07653238664062437	0.07653238664062437	0.07653238664062437	0.07653238664062437	0.07653238664062437	0.07653238664062437	0.07653238664062437	0.07653238664062437	0.07653238664062437	0.07653238664062437	0.07653238664062437	0.07653238664062437	0.07653238664062437	0.07653238664062437	0.07653238664062437	0.07653238664062437	0.07653238664062437
0.08812008512546417	0.07035457133678326	0.06328078065014758	0.07657504825135565	0.07870385182705511	0.08601347499467038	0.07283335286077887	0.08103536103089315	0.06816985139565963	0.07669984517964899	0.07659854002597542	0.07556252892115822	0.08626372229287999	0.07795768056363882	0.07690882093123187	0.07246460569862335	0.08097612560795822	0.07583667979045774	0.12127012836591511	0.08928835968902803	0.06681305927719496	0.09764490827904632	0.08676817841759865	0.06790687398350778	0.07733752620055322	0.07733752620055322	0.07733752620055322	0.07733752620055322	0.07733752620055322	0.07733752620055322	0.07733752620055322	0.07733752620055322	0.07733752620055322	0.07733752620055322	0.07733752620055322	0.07733752620055322	0.07733752620055322	0.07733752620055322	0.07733752620055322	0.07733752620055322	0.07733752620055322	0.07733752620055322	0.07733752620055322	0.07733752620055322	0.07733752620055322	0.07733752620055322	0.07733752620055322	0.07733752620055322	0.07733752620055322	0.07733752620055322
0.16490916729219007	0.16070477231076388	0.13630328382293344	0.14203629235510362	0.16547413639542707	0.15798027570638254	0.15450496210748255	0.17284905742214135	0.10395093914616024	0.1517068963830538	0.16991277230583768	0.14067674837503216	0.12822710580232694	0.12673789788191764	0.18298097612170586	0.11464484950412837	0.146912781443177	0.1552258414802275	0.15106931146170224	0.15106931146170224	0.15106931146170224	0.15106931146170224	0.15106931146170224	0.15106931146170224	0.15106931146170224	0.15106931146170224	0.15106931146170224	0.15106931146170224	0.15106931146170224	0.15106931146170224	0.15106931146170224	0.15106931146170224	0.15106931146170224	0.15106931146170224	0.15106931146170224	0.15106931146170224	0.15106931146170224	0.15106931146170224	0.15106931146170224	0.15106931146170224	0.15106931146170224	0.15106931146170224	0.15106931146170224	0.15106931146170224	0.15106931146170224	0.15106931146170224	0.15106931146170224	0.15106931146170224	0.15106931146170224	0.15106931146170224
0.05207264415894427	0.0668304525316015	0.07461164127701596	0.09151477902355594	0.09699907221986839	0.05739527500113466	0.05516209370022855	0.07572895360106918	0.08346549945778947	0.06467685716682628	0.08268844216296439	0.08233326602871342	0.06225079780172392	0.0681990389724402	0.07365804353021509	0.07284370367057953	0.07467370960945822	0.09308200793015403	0.06672755322171313	0.07496386673235268	0.062050062459982826	0.06850696459616776	0.06850696459616776	0.06850696459616776	0.06850696459616776	0.06850696459616776	0.06850696459616776	0.06850696459616776	0.06850696459616776	0.06850696459616776	0.06850696459616776	0.06850696459616776	0.06850696459616776	0.06850696459616776	0.06850696459616776	0.06850696459616776	0.06850696459616776	0.06850696459616776	0.06850696459616776	0.06850696459616776	0.06850696459616776	0.06850696459616776	0.06850696459616776	0.06850696459616776	0.06850696459616776	0.06850696459616776	0.06850696459616776	0.06850696459616776	0.06850696459616776	0.06850696459616776
0.06419701213444148	0.06952909016765293	0.07182046169491159	0.08957149604116205	0.12220229563856763	0.08273523859525113	0.07238691692782563	0.08211968547499268	0.0823217864512429	0.08228723648799456	0.08230451146961873	0.08230451146961873	0.08230451146961873	0.08230451146961873	0.08230451146961873	0.08230451146961873	0.08230451146961873	0.08230451146961873	0.08230451146961873	0.08230451146961873	0.08230451146961873	0.08230451146961873	0.08230451146961873	0.08230451146961873	0.08230451146961873	0.08230451146961873	0.08230451146961873	0.08230451146961873	0.08230451146961873	0.08230451146961873	0.08230451146961873	0.08230451146961873	0.08230451146961873	0.08230451146961873	0.08230451146961873	0.08230451146961873	0.08230451146961873	0.08230451146961873	0.08230451146961873	0.08230451146961873	0.08230451146961873	0.08230451146961873	0.08230451146961873	0.08230451146961873	0.08230451146961873	0.08230451146961873	0.08230451146961873	0.08230451146961873	0.08230451146961873	0.08230451146961873
0.0878274171897066	0.08961308068939049	0.07068020214885169	0.08699927398662244	0.06056042148800905	0.07300041303775412	0.07332088733626822	0.07333326737417896	0.08168078762334856	0.0728398432197811	0.07901723524734611	0.07475288522375081	0.0691102239307604	0.08060206047318841	0.051850772207032776	0.101931293827869	0.0769071369432387	0.11471039018988184	0.09580876356656028	0.09580876356656028	0.09580876356656028	0.09580876356656028	0.09580876356656028	0.09580876356656028	0.09580876356656028	0.09580876356656028	0.09580876356656028	0.09580876356656028	0.09580876356656028	0.09580876356656028	0.09580876356656028	0.09580876356656028	0.09580876356656028	0.09580876356656028	0.09580876356656028	0.09580876356656028	0.09580876356656028	0.09580876356656028	0.09580876356656028	0.09580876356656028	0.09580876356656028	0.09580876356656028	0.09580876356656028	0.09580876356656028	0.09580876356656028	0.09580876356656028	0.09580876356656028	0.09580876356656028	0.09580876356656028	0.09580876356656028
0.16910572531614673	0.09718756892843454	0.11559066705901701	0.20587862736797516	0.16482763880379167	0.11716123192934326	0.1581570279727432	0.12832746278118792	0.18964591889828009	0.16957314192990197	0.15219159316156897	0.15322104233390002	0.17418448344731768	0.11176732793782058	0.14724388371788807	0.19923418090887704	0.21001664716764112	0.121197981406471	0.1677299246055478	0.1744493136740918	0.17671712206063386	0.152571055818736	0.20092795025130783	0.1417055633955054	0.1662264071855757	0.22184127772087078	0.12963176789444236	0.1559077262216844	0.11886227069405964	0.14376840940429447	0.16521151793878727	0.15448996367154086	0.15448996367154086	0.15448996367154086	0.15448996367154086	0.15448996367154086	0.15448996367154086	0.15448996367154086	0.15448996367154086	0.15448996367154086	0.15448996367154086	0.15448996367154086	0.15448996367154086	0.15448996367154086	0.15448996367154086	0.15448996367154086	0.15448996367154086	0.15448996367154086	0.15448996367154086	0.15448996367154086
0.1048251429205966	0.11319188148307681	0.0582171068262335	0.11466101002024653	0.10781295766023656	0.11959670563690743	0.09857696186640526	0.09526487552640514	0.11256968279320392	0.11423908977674045	0.11488848357518677	0.07776178925721652	0.10801425693071796	0.08080281258554091	0.12304994931689002	0.09287550872263088	0.08512935222568448	0.1286146999716642	0.11544455604352567	0.12729486319301433	0.08732281753703859	0.1034982956582404	0.12757787556352726	0.09930364506286057	0.11344076031319392	0.11344076031319392	0.11344076031319392	0.11344076031319392	0.11344076031319392	0.11344076031319392	0.11344076031319392	0.11344076031319392	0.11344076031319392	0.11344076031319392	0.11344076031319392	0.11344076031319392	0.11344076031319392	0.11344076031319392	0.11344076031319392	0.11344076031319392	0.11344076031319392	0.11344076031319392	0.11344076031319392	0.11344076031319392	0.11344076031319392	0.11344076031319392	0.11344076031319392	0.11344076031319392	0.11344076031319392	0.11344076031319392
0.09146371909460116	0.08789865946904296	0.10197036477652159	0.09361142884059812	0.06645938589825609	0.12505884389478283	0.09281083865871408	0.10204789559520634	0.089687392936161	0.08743615759768611	0.0943469649538666	0.09089156127577636	0.09089156127577636	0.09089156127577636	0.09089156127577636	0.09089156127577636	0.09089156127577636	0.09089156127577636	0.09089156127577636	0.09089156127577636	0.09089156127577636	0.09089156127577636	0.09089156127577636	0.09089156127577636	0.09089156127577636	0.09089156127577636	0.09089156127577636	0.09089156127577636	0.09089156127577636	0.09089156127577636	0.09089156127577636	0.09089156127577636	0.09089156127577636	0.09089156127577636	0.09089156127577636	0.09089156127577636	0.09089156127577636	0.09089156127577636	0.09089156127577636	0.09089156127577636	0.09089156127577636	0.09089156127577636	0.09089156127577636	0.09089156127577636	0.09089156127577636	0.09089156127577636	0.09089156127577636	0.09089156127577636	0.09089156127577636	0.09089156127577636
0.11139628281136561	0.14210220606740429	0.16591342915959448	0.13737989408468151	0.11671558483935517	0.16565908726204812	0.1731690093456646	0.14641746701875433	0.10122271507569909	0.18250500897806693	0.12078989363077008	0.13378309027723273	0.13741427253097033	0.13431344008089516	0.16396954701144667	0.09592920881214616	0.12373282152803018	0.15486166199986728	0.13929724176394873	0.13929724176394873	0.13929724176394873	0.13929724176394873	0.13929724176394873	0.13929724176394873	0.13929724176394873	0.13929724176394873	0.13929724176394873	0.13929724176394873	0.13929724176394873	0.13929724176394873	0.13929724176394873	0.13929724176394873	0.13929724176394873	0.13929724176394873	0.13929724176394873	0.13929724176394873	0.13929724176394873	0.13929724176394873	0.13929724176394873	0.13929724176394873	0.13929724176394873	0.13929724176394873	0.13929724176394873	0.13929724176394873	0.13929724176394873	0.13929724176394873	0.13929724176394873	0.13929724176394873	0.13929724176394873	0.13929724176394873
0.08944299741474175	0.11821699761028984	0.14126272506941873	0.0945775856002307	0.168863614112527	0.10194459592913692	0.11255679034520448	0.14378632499018057	0.10863771884300298	0.08512393664120795	0.05631935628665173	0.06411035582865997	0.09122244757602554	0.10803107245679733	0.08270016861502806	0.09536562053591269	0.09536562053591269	0.09536562053591269	0.09536562053591269	0.09536562053591269	0.09536562053591269	0.09536562053591269	0.09536562053591269	0.09536562053591269	0.09536562053591269	0.09536562053591269	0.09536562053591269	0.09536562053591269	0.09536562053591269	0.09536562053591269	0.09536562053591269	0.09536562053591269	0.09536562053591269	0.09536562053591269	0.09536562053591269	0.09536562053591269	0.09536562053591269	0.09536562053591269	0.09536562053591269	0.09536562053591269	0.09536562053591269	0.09536562053591269	0.09536562053591269	0.09536562053591269	0.09536562053591269	0.09536562053591269	0.09536562053591269	0.09536562053591269	0.09536562053591269	0.09536562053591269
0.11105100088654808	0.07532670091238111	0.120449636290516	0.12417139451010736	0.11729099788622428	0.10594250306958768	0.08239569434916315	0.10097931284763786	0.12124615091404531	0.07725446019880329	0.10372454898329976	0.0695034872936845	0.052248626985438244	0.11976753870767591	0.06883108505113783	0.15850023821461234	0.11122012706075421	0.14854210355577804	0.10844757606443867	0.11206639358566182	0.12719166977206106	0.12488852049170208	0.12737018233658273	0.12361147665319486	0.11933348556892057	0.11293393476227374	0.10171319632391146	0.14907179148621508	0.12539249390506327	0.12539249390506327	0.12539249390506327	0.12539249390506327	0.12539249390506327	0.12539249390506327	0.12539249390506327	0.12539249390506327	0.12539249390506327	0.12539249390506327	0.12539249390506327	0.12539249390506327	0.12539249390506327	0.12539249390506327	0.12539249390506327	0.12539249390506327	0.12539249390506327	0.12539249390506327	0.12539249390506327	0.12539249390506327	0.12539249390506327	0.12539249390506327
0.07708809141690078	0.12678745933691102	0.1104139857951676	0.13362307757134353	0.1324103071470885	0.09703589269793776	0.12763935993570588	0.09431692240550185	0.07600419776938162	0.10054196766230371	0.08518586332053797	0.08018264568082054	0.12269636233788067	0.10060960203857475	0.0967677122058625	0.09670375803517466	0.10857216595300304	0.07968156684205452	0.07788923215457613	0.10059946283060946	0.09944661072310756	0.09587755885058258	0.09029295710104081	0.0930852579758117	0.0930852579758117	0.0930852579758117	0.0930852579758117	0.0930852579758117	0.0930852579758117	0.0930852579758117	0.0930852579758117	0.0930852579758117	0.0930852579758117	0.0930852579758117	0.0930852579758117	0.0930852579758117	0.0930852579758117	0.0930852579758117	0.0930852579758117	0.0930852579758117	0.0930852579758117	0.0930852579758117	0.0930852579758117	0.0930852579758117	0.0930852579758117	0.0930852579758117	0.0930852579758117	0.0930852579758117	0.0930852579758117	0.0930852579758117
0.09481631339781	0.08608569100901957	0.09740520276730799	0.1101262816211569	0.12172401714605868	0.08573732387235142	0.1043536360258329	0.09549008014858656	0.09052737784291696	0.11359382747208009	0.0665731425303319	0.08090580557700555	0.09812783016470517	0.06110378434168315	0.0886235330412426	0.10373266288637267	0.08012523893257091	0.09556231139482171	0.09556088305762449	0.10851377847090475	0.12354804589666815	0.11603091218378644	0.11603091218378644	0.11603091218378644	0.11603091218378644	0.11603091218378644	0.11603091218378644	0.11603091218378644	0.11603091218378644	0.11603091218378644	0.11603091218378644	0.11603091218378644	0.11603091218378644	0.11603091218378644	0.11603091218378644	0.11603091218378644	0.11603091218378644	0.11603091218378644	0.11603091218378644	0.11603091218378644	0.11603091218378644	0.11603091218378644	0.11603091218378644	0.11603091218378644	0.11603091218378644	0.11603091218378644	0.11603091218378644	0.11603091218378644	0.11603091218378644	0.11603091218378644
0.07514221992382263	0.10529592178547635	0.14648396484666706	0.1132788674749455	0.13021708597609355	0.09120234893739174	0.11540838225613057	0.14464448431928628	0.09278701463988526	0.1439171981501604	0.1303824045077498	0.07938078773404403	0.10754657215830367	0.08422995159279861	0.10896351558186221	0.10728299879130225	0.10216518647247576	0.09533365310806494	0.09874941979027035	0.09874941979027035	0.09874941979027035	0.09874941979027035	0.09874941979027035	0.09874941979027035	0.09874941979027035	0.09874941979027035	0.09874941979027035	0.09874941979027035	0.09874941979027035	0.09874941979027035	0.09874941979027035	0.09874941979027035	0.09874941979027035	0.09874941979027035	0.09874941979027035	0.09874941979027035	0.09874941979027035	0.09874941979027035	0.09874941979027035	0.09874941979027035	0.09874941979027035	0.09874941979027035	0.09874941979027035	0.09874941979027035	0.09874941979027035	0.09874941979027035	0.09874941979027035	0.09874941979027035	0.09874941979027035	0.09874941979027035
0.067791959177466	0.07348967490634895	0.09989526093850162	0.09526703055434918	0.07106916797864765	0.07820596235361207	0.07388991547407878	0.07761753057493406	0.09912572510996397	0.08438406273752269	0.06009390218700573	0.0688308689330704	0.0699347999600833	0.06882178641157759	0.0807919720725961	0.0761684699448229	0.07366632978253321	0.053279017989051644	0.06005672142830915	0.08229208742072339	0.07117440442451627	0.07117440442451627	0.07117440442451627	0.07117440442451627	0.07117440442451627	0.07117440442451627	0.07117440442451627	0.07117440442451627	0.07117440442451627	0.07117440442451627	0.07117440442451627	0.07117440442451627	0.07117440442451627	0.07117440442451627	0.07117440442451627	0.07117440442451627	0.07117440442451627	0.07117440442451627	0.07117440442451627	0.07117440442451627	0.07117440442451627	0.07117440442451627	0.07117440442451627	0.07117440442451627	0.07117440442451627	0.07117440442451627	0.07117440442451627	0.07117440442451627	0.07117440442451627	0.07117440442451627
0.15754051175762518	0.07786673316853096	0.13254583091257724	0.03894505753689277	0.15398394986737102	0.0036996910194485584	0.10842504047911675	0.16378418309797407	0.13044194088933608	0.15317504179749072	0.11334499831364336	0.14564033757433298	0.19842862779653395	0.14128848290462825	0.2128372604964763	0.2002158757788312	0.2103491442785442	0.1294020465562971	0.15821268764068633	0.1805960765363423	0.19159613293119748	0.2037797195961801	0.19119022319382578	0.2392312230413573	0.19569413519737464	0.11534877037846093	0.21410310711684247	0.19221577288100575	0.18782819731261	0.20974650048899818	0.24396222638035925	0.1738287180950265	0.15153652553767263	0.22436261814716787	0.1966407811788875	0.23125306522818231	0.18725878994921705	0.18229774614621458	0.19528509453844983	0.16082408553103378	0.15439781650507794	0.15761095101805586	0.15761095101805586	0.15761095101805586	0.15761095101805586	0.15761095101805586	0.15761095101805586	0.15761095101805586	0.15761095101805586	0.15761095101805586
0.2167967235665835	0.1668967770292925	0.05993193355730356	0.09793810366509535	0.1004015140257272	0.055498508057397526	0.024482536310538948	0.14845909902303803	0.11022256939683248	0.1752421071218997	0.11261163182231478	0.1370207715568539	0.21638770432516757	0.11818684918446175	0.1394053830881524	0.1839888582261738	0.25125012848755257	0.22465125966600394	0.32338449707301076	0.31107734386388347	0.192683828848805	0.208465829173362	0.22661340351811773	0.3053373420823055	0.21998362770723093	0.17449001168989772	0.27622532920831483	0.20585664780342944	0.27320464365944064	0.27168293559334766	0.30346998274235193	0.19722523940911663	0.2148192952728438	0.28910281615476374	0.2632743872272076	0.17514863705120537	0.278858336506892	0.20834743629358599	0.2547235974681574	0.25452903793932213	0.11501965556523884	0.29010858768686215	0.2478697496688043	0.15713697628559936	0.23312851322191003	0.21040127035628858	0.2217648917890993	0.2217648917890993	0.2217648917890993	0.2217648917890993
0.06876049333362515	0.08139890861044136	0.08786363274357628	0.08486596560976564	0.08086294118339003	0.09019397910444592	0.09353607792465715	0.08119063165413377	0.08489699047899191	0.08005916320463538	0.08146005518223412	0.07562009503827809	0.07338090835112204	0.07591054203411494	0.07391730380356527	0.08308658702724807	0.09574911644733762	0.08348714973978835	0.07928188114298838	0.08128867034700432	0.095166446180202	0.09222911842676969	0.09497762126688548	0.06884267380506623	0.07090120090326914	0.08689786066362956	0.07219696743141865	0.08963167877040537	0.07588594417646548	0.10050704810023503	0.07811053074686547	0.09103906643721825	0.08511939943041685	0.10864829440886105	0.0980044870034965	0.08759494562902485	0.08965223879671073	0.06555874722223497	0.08553379265167958	0.06768136215894564	0.09387603085879383	0.08077869650886974	0.08077869650886974	0.08077869650886974	0.08077869650886974	0.08077869650886974	0.08077869650886974	0.08077869650886974	0.08077869650886974	0.08077869650886974
0.0828606561754804	0.0758093633968233	0.08196682100484268	0.08389234797800527	0.08437733409387285	0.07872653334231622	0.10908010395638922	0.08287641673195588	0.06358773728263475	0.09622410184793401	0.07043795694520559	0.08716629418824413	0.09680932269559091	0.06753041870882642	0.09938199985418854	0.09098792684811303	0.11478696411625752	0.11093327699169711	0.07901667151800554	0.11141946266190306	0.09119885388671983	0.11695782033632851	0.11266481785647127	0.10349557708771649	0.08024569117457776	0.09963823908370624	0.07009291770988478	0.10076954294931183	0.09890215103488627	0.10487739017540271	0.07957018888065488	0.08824631581118919	0.09827045958202624	0.10024217078699531	0.08110103437079427	0.10913047212257519	0.07741943619161759	0.10160566633907424	0.10974426108392919	0.09789381196897882	0.10512496939068186	0.09042299532236911	0.11757920565100106	0.08272015674165431	0.09186158126308895	0.10180057309413251	0.09683107717861072	0.09683107717861072	0.09683107717861072	0.09683107717861072
0.1341911539174452	0.20799455992182683	0.17561350176557997	0.15975246813353394	0.18577472456874125	0.16337408820729835	0.17091694928947151	0.14231510311360832	0.2006818207338902	0.19000003757436248	0.16519590910285117	0.16932811414510207	0.16888618678102718	0.1784041674541372	0.20069382011861614	0.21920413292125582	0.21719279305012487	0.20036713820680352	0.17711438026547846	0.18529147318151776	0.19284847710935069	0.18092376920034858	0.19788584985243163	0.1681482247495891	0.14835094516411707	0.15979205326347887	0.19692692570865508	0.17732164995725627	0.18229632489464623	0.22465472913189843	0.1812364298500766	0.18206006826387017	0.16469007194725047	0.20323608638417326	0.17560036193473302	0.17620406194976893	0.21293245272587183	0.16806047104831934	0.175761525715821	0.19428632981936478	0.16385016594833504	0.21637753756144734	0.18209513928521748	0.1992363384233324	0.1992363384233324	0.1992363384233324	0.1992363384233324	0.1992363384233324	0.1992363384233324	0.1992363384233324
0.10899199861643417	0.11911896566715827	0.12113920648451233	0.1171321097740161	0.1113931074876644	0.1529861830035001	0.13014834510938184	0.1266214574999374	0.10557554129847684	0.13935114571269486	0.13637575785919007	0.13506395521176118	0.1357198565354756	0.1357198565354756	0.1357198565354756	0.1357198565354756	0.1357198565354756	0.1357198565354756	0.1357198565354756	0.1357198565354756	0.1357198565354756	0.1357198565354756	0.1357198565354756	0.1357198565354756	0.1357198565354756	0.1357198565354756	0.1357198565354756	0.1357198565354756	0.1357198565354756	0.1357198565354756	0.1357198565354756	0.1357198565354756	0.1357198565354756	0.1357198565354756	0.1357198565354756	0.1357198565354756	0.1357198565354756	0.1357198565354756	0.1357198565354756	0.1357198565354756	0.1357198565354756	0.1357198565354756	0.1357198565354756	0.1357198565354756	0.1357198565354756	0.1357198565354756	0.1357198565354756	0.1357198565354756	0.1357198565354756	0.1357198565354756
0.18153053307098496	0.16759672950053706	0.15389613235303395	0.14745526813488025	0.1087739707206345	0.15217987111335193	0.13405929695668767	0.11882992517781608	0.1355625387467377	0.14684181521981812	0.14062635526614622	0.1425009701257164	0.15126145076485423	0.13991006890678567	0.14240363599869948	0.1762335318312822	0.13602375060281416	0.1416756726899826	0.12099793699790708	0.16006328007273357	0.1613320888473174	0.12481647743216734	0.13921718761731267	0.14908236979745496	0.11822009731251756	0.13039969373650068	0.14001993523346154	0.1407056443902113	0.1649521608217234	0.1357579915184147	0.1365196933159245	0.16693752125419806	0.11642253031620588	0.13397714572055464	0.12832149670250523	0.1641624006799593	0.15234981514569182	0.11383862161053815	0.11013489047104302	0.15428048209016143	0.11662249334285447	0.13545148771650795	0.13545148771650795	0.13545148771650795	0.13545148771650795	0.13545148771650795	0.13545148771650795	0.13545148771650795	0.13545148771650795	0.13545148771650795
0.08656929947180746	0.06983149841280277	0.0852924550794272	0.08915834691122933	0.07018589768858328	0.08396019737840354	0.08207749531794235	0.06845985585749027	0.07982479939679576	0.06920910162136257	0.0714530722888525	0.07104679277548018	0.07697218436846383	0.07024446642911315	0.05582659370972474	0.08267032065620633	0.06271190893568201	0.05762646660836404	0.07438477106642463	0.08037487703365793	0.09325598080258618	0.06544386327787831	0.07325510164984873	0.06637353150330991	0.07399213886625856	0.058495540067884065	0.1061247547005698	0.09838259336638083	0.08485841935549256	0.09856983187023237	0.06697733679302652	0.06748036595415206	0.06673085271599877	0.07962297818297823	0.08428207111272974	0.07959052762692448	0.10143807652516239	0.07105392653267234	0.06371886117426259	0.0907694940037956	0.08810415262655098	0.06067376009357772	0.06957988082748176	0.06686044892347213	0.06534446487102005	0.0661024568972461	0.0661024568972461	0.0661024568972461	0.0661024568972461	0.0661024568972461
0.0	0.0	0.0	0.0	0.0	0.17214733222336948	0.0	0.0	0.0	0.02951393642677853	0.35599433373683576	0.0	0.25223263492436954	0.0	0.02956563000423106	0.0	0.28319879644207013	0.0031543998317725796	0.0	0.2227187015113202	0.010909770282507199	0.17212493007362098	0.06427109434833815	0.00315439983177258	0.25747585943287987	0.11484246363628893	0.0	0.2227187015113202	0.010909770282507199	0.0	0.0	0.0	0.0	0.0006365995858156984	0.0	0.28319879644207013	0.0	0.27608002557715117	0.25747585943287987	0.11751082202166604	0.0	0.5059175080904791	0.0006365995858156984	0.35374150836137586	0.12115126247790795	0.23744638541964191	0.23744638541964191	0.23744638541964191	0.23744638541964191	0.23744638541964191
0.16523312173026194	0.14165979861375375	0.1298205964763959	0.1492388471590504	0.16030397561174545	0.12671570409048055	0.1847214994654045	0.18971500798184016	0.14802708686835406	0.178847711453881	0.17420042749784723	0.19383909981561845	0.15912049185010102	0.1734913976882958	0.12431835243533244	0.1297401035336643	0.17001793329983642	0.15209514675945626	0.24419358044870973	0.1955071905366914	0.15281922889647612	0.16930165959352617	0.15434811029363812	0.14415101276029044	0.19564949147303576	0.13384333982783983	0.14807338789064908	0.12082157367835293	0.15549460099405102	0.16876627078427472	0.13593335843700038	0.20956466518694242	0.1536603993758242	0.19215728113094216	0.18642421862548228	0.14232915968054138	0.21596987642089416	0.1510515773835402	0.19193210696769444	0.18646748754531528	0.16679393336056042	0.15232933317796352	0.12620384888648964	0.13926659103222658	0.13926659103222658	0.13926659103222658	0.13926659103222658	0.13926659103222658	0.13926659103222658	0.13926659103222658
0.11308009192932943	0.1053672428786514	0.10445656573010563	0.12811630600171547	0.1215001193412231	0.13306276952769444	0.10084753166223161	0.12708742084367172	0.12995260331485922	0.12504793375412837	0.15009621907084478	0.13218071762521477	0.13177841655519504	0.1461733788084604	0.1433270598149234	0.1217787417537362	0.12735391559022385	0.1654398765517869	0.13114594057384443	0.14142670107836983	0.11758669064613943	0.12597729869739793	0.11140396275593069	0.14386841056427171	0.1354403442587178	0.11460407124632993	0.11582757053296955	0.17101847173039458	0.12461256157797287	0.11030186173216747	0.13403046389055787	0.11636830135085459	0.11876562238723809	0.1438500186031796	0.14234512481379435	0.13259287101637826	0.1429270728248646	0.13649583855318465	0.141889162895464	0.14258311487899047	0.14223613888722725	0.14223613888722725	0.14223613888722725	0.14223613888722725	0.14223613888722725	0.14223613888722725	0.14223613888722725	0.14223613888722725	0.14223613888722725	0.14223613888722725
0.12349270022285905	0.14895884987928554	0.12813466209161428	0.14769247704792268	0.14920879260756623	0.12216063840198653	0.13731286397526818	0.16726202387494185	0.15894705419889515	0.09608492891607895	0.15439182884968103	0.17314064881803193	0.14141266374633193	0.13171522032477667	0.19077030591614832	0.15854384075038444	0.1601467799251933	0.1626493322890633	0.15501143810878598	0.16070313685181262	0.198795281058329	0.2121521165793777	0.16394970021773797	0.15235693183047955	0.15061959423321625	0.12219111199462099	0.19158282829092702	0.19869244507692407	0.25585651490415595	0.22493031481637285	0.18966973177768834	0.13940258036195294	0.16372187677948966	0.19192563873780596	0.20917840866172094	0.16421470685867	0.2253241003595701	0.16126919178904495	0.17245571550237276	0.1372596423697328	0.1955455363659895	0.16640258936786118	0.16640258936786118	0.16640258936786118	0.16640258936786118	0.16640258936786118	0.16640258936786118	0.16640258936786118	0.16640258936786118	0.16640258936786118
0.06816374935365378	0.05822795875958168	0.09057599853885859	0.09439959076739385	0.07012328458464827	0.06875680226592447	0.09931070194078073	0.07059273591691369	0.08834208172516934	0.08398110343255541	0.09730781944866009	0.08133115166967683	0.07753852715889475	0.06418537158539438	0.09508500946814796	0.08853543334846453	0.10609047501617345	0.10354106794590462	0.09446592318365717	0.09380932146157575	0.07540309347029972	0.08008842083332905	0.11360073030704547	0.0811103362638764	0.08520340033891434	0.09379186102537318	0.07764323980794623	0.11588919205883223	0.09098809523110789	0.0910849753529136	0.08551032903278871	0.08838025335920925	0.08199938847901342	0.10163745092463669	0.10185129476487981	0.0933474401441141	0.09345555941027686	0.10320993997010877	0.07746112065488667	0.08969564199887271	0.06879104786278759	0.08774306825491171	0.09639844302684357	0.09819212895093316	0.10294724741365839	0.10007914662822533	0.092374787076935	0.10266955608862716	0.09559994813035678	0.08950890097730145
0.3054544536556795	0.4846496891236899	0.3289781082680225	0.34330983649137153	0.3317279782684302	0.49267594424459443	0.3807785961485604	0.3714983679326302	0.4299217438638639	0.13580812096828784	0.3938482608020828	0.2359760225484454	0.42271468146308444	0.42388389735732107	0.09743420512734863	0.32904867391782094	0.2975430709033871	0.4418227687689177	0.258186913007047	0.23419140334641317	0.43668766711316037	0.2688477986345239	0.4814461831220178	0.14295238617952022	0.3440663355144989	0.6106867143965973	0.6124578434176277	0.5210851015203171	0.6011459758291245	0.30134722238458966	0.33847447266198427	0.34170256597227217	0.009774546264050629	0.3472372649939829	0.46752759445056113	0.21356105107458956	0.37321497549633703	0.38927012788911236	0.2759141204228033	0.4642784791537755	0.3699420915892621	0.3438212340345626	0.36022253899963425	0.09954249021264637	0.2668777618038288	0.3961621786957485	0.3639668396533889	0.14834244778161262	0.4978896481786437	0.4688277762060715
0.15019888615671054	0.11167864761038501	0.13993328363303342	0.12728367233519128	0.14506571156065698	0.1871735095664381	0.1767602609651477	0.2119381034444273	0.1532320357864937	0.17571751608700892	0.20149785715307492	0.1722217327737805	0.157084217754068	0.1621960967062242	0.17443044600644025	0.1431319334960102	0.2150278967127109	0.16685533270002353	0.19722014083871695	0.15703543516870483	0.17986881179439543	0.19695872683178645	0.1933495354322123	0.15593000418702696	0.14656884655146432	0.17136918876598617	0.17159050845969537	0.1851451807318485	0.17759583635791448	0.20047479645929014	0.21009806099367903	0.13651388186233476	0.22120628957842212	0.16440310456649918	0.16997228664654884	0.16007694004558728	0.21552369211240288	0.13757355241634048	0.15524138479393274	0.15137563648707464	0.24530529386105462	0.1883138581685505	0.2312681679657356	0.1848687689912658	0.16758969354099706	0.15112630190596532	0.16517583768547214	0.17864917786331286	0.15624769420094484	0.11048545613565798
0.09217234321315479	0.082167941602594	0.097667785989726	0.09043033835145008	0.08500861688408101	0.0729513113465979	0.09596757218696265	0.09139284002621041	0.07248506918789671	0.06463349607043484	0.08112314015471585	0.08387856071806142	0.0734697500961375	0.08293912980551411	0.09023101747761261	0.06488372094743848	0.09806629613906331	0.09666750354178094	0.09315910190480868	0.08919806295640859	0.1091955953869819	0.06620966786376795	0.07439030156261889	0.08554155019267069	0.08208307817769613	0.08416096233993699	0.08477830564037755	0.09098711412777917	0.08956285492461855	0.07141755801312277	0.08585505898310276	0.08880421424184035	0.1187351591267644	0.1154665932760825	0.08903350930582563	0.1242290583963167	0.08534900923579165	0.08412250098511534	0.07923779407421952	0.07761942756137204	0.10928719123780836	0.09295256107111716	0.08712107444495393	0.08837871569665998	0.07734658961622452	0.09170277650621324	0.10205847874949153	0.07203717541553246	0.0719695245881003	0.07458052022534165
0.12487129594599389	0.09777645774425167	0.11113939888361417	0.11791296340959835	0.13551597195606507	0.1340363668521617	0.12902335490198932	0.12725906209343985	0.11844698097907003	0.14281568690004817	0.118790966440362	0.08325840477279363	0.10514255155209631	0.1023886192432494	0.11031042970012289	0.11516774979686754	0.14125062764207486	0.1310330953503634	0.11817264355833637	0.1200099743952338	0.11952762698087341	0.12401387689329446	0.12350914988595381	0.1142504922532513	0.11300712644292114	0.12387513028348733	0.14654819976350503	0.12409764832359312	0.09286909810873888	0.1401758211211835	0.07569225344626744	0.08517037766944477	0.09872604639255939	0.10618919911203033	0.11751528273959289	0.14039789752605797	0.16266230934563736	0.11353837675370956	0.14313256477425848	0.14870919571748492	0.12350170541591772	0.1390269605863283	0.12627705934506817	0.13425365602669823	0.11363582885721149	0.12873365779753454	0.13653631211782105	0.12829023472632187	0.114725520848764	0.0941872028470312
0.07442625509447967	0.07964391470323336	0.09200671626339466	0.0829770150355	0.07522344055033435	0.10807962406239263	0.08090173119908442	0.09316278760556057	0.07412857555789447	0.08474534633548982	0.0865497674797913	0.08353057561800967	0.08346889669997874	0.08773187615051802	0.06709998424424907	0.07477694404687896	0.06879279233373106	0.07887205975551559	0.08378754514275376	0.09607178825395557	0.07525356014072378	0.09836943028971955	0.07714908045873026	0.08215867173219692	0.10359110621243349	0.0965573749098825	0.06811969003069407	0.086259544137698	0.09276512956020738	0.07845697373705396	0.06702168083122537	0.09170954689216641	0.07168939462898229	0.08677340213077281	0.0877913342111075	0.10166686776049179	0.10168280940270719	0.08623298031773655	0.0981351390701571	0.10746503268206066	0.11233218906750811	0.0842865439709052	0.08840696592265915	0.08634675494678218	0.08634675494678218	0.08634675494678218	0.08634675494678218	0.08634675494678218	0.08634675494678218	0.08634675494678218
0.13256807025012293	0.1308568753599712	0.14082409853845623	0.16335439703652724	0.1780507395355689	0.1785651799681709	0.1494825397870256	0.14454993807012229	0.1402375788235175	0.13262689720251036	0.13767171418182872	0.13514930569216954	0.13514930569216954	0.13514930569216954	0.13514930569216954	0.13514930569216954	0.13514930569216954	0.13514930569216954	0.13514930569216954	0.13514930569216954	0.13514930569216954	0.13514930569216954	0.13514930569216954	0.13514930569216954	0.13514930569216954	0.13514930569216954	0.13514930569216954	0.13514930569216954	0.13514930569216954	0.13514930569216954	0.13514930569216954	0.13514930569216954	0.13514930569216954	0.13514930569216954	0.13514930569216954	0.13514930569216954	0.13514930569216954	0.13514930569216954	0.13514930569216954	0.13514930569216954	0.13514930569216954	0.13514930569216954	0.13514930569216954	0.13514930569216954	0.13514930569216954	0.13514930569216954	0.13514930569216954	0.13514930569216954	0.13514930569216954	0.13514930569216954
0.1397894536322968	0.19869364519524446	0.16312970047979117	0.15389822338685122	0.12488941202286502	0.15369647151318153	0.1392929417680233	0.1392929417680233	0.1392929417680233	0.1392929417680233	0.1392929417680233	0.1392929417680233	0.1392929417680233	0.1392929417680233	0.1392929417680233	0.1392929417680233	0.1392929417680233	0.1392929417680233	0.1392929417680233	0.1392929417680233	0.1392929417680233	0.1392929417680233	0.1392929417680233	0.1392929417680233	0.1392929417680233	0.1392929417680233	0.1392929417680233	0.1392929417680233	0.1392929417680233	0.1392929417680233	0.1392929417680233	0.1392929417680233	0.1392929417680233	0.1392929417680233	0.1392929417680233	0.1392929417680233	0.1392929417680233	0.1392929417680233	0.1392929417680233	0.1392929417680233	0.1392929417680233	0.1392929417680233	0.1392929417680233	0.1392929417680233	0.1392929417680233	0.1392929417680233	0.1392929417680233	0.1392929417680233	0.1392929417680233	0.1392929417680233
0.32531010105529035	0.33188734365246203	0.3000030447291535	0.19364687228617788	0.18844635168566026	0.42437735973759855	0.3388498735394291	0.23523521426298286	0.32326154151452385	0.13027174787894316	0.3070269012093537	0.20883786001964375	0.24234144454742912	0.29743547272126136	0.3005417601740037	0.3173714625427355	0.21318095042794266	0.29147847225231116	0.3091288234716696	0.09717234278455783	0.1938353980829786	0.35183011483989984	0.26644161629594754	0.22130099418375726	0.32130090230204944	0.250584230857386	0.26099125401668716	0.20880750977190543	0.193667113355546	0.0023747249487826656	0.2501395315894733	0.08645678357886226	0.16821470120834195	0.24484160746916406	0.29502914379232537	0.022218959202160386	0.1586240514972429	0.1586240514972429	0.1586240514972429	0.1586240514972429	0.1586240514972429	0.1586240514972429	0.1586240514972429	0.1586240514972429	0.1586240514972429	0.1586240514972429	0.1586240514972429	0.1586240514972429	0.1586240514972429	0.1586240514972429
0.1082406758035486	0.09211002542040252	0.10630512218391835	0.13689044205942408	0.11474691641088716	0.11001047144065347	0.09586382702829038	0.09227236430250564	0.09957442486021918	0.0979182397210285	0.08525612524419855	0.07976716711502321	0.07922269713129165	0.09183850608636068	0.08152089653310665	0.11151948237946838	0.1089307017879114	0.11043148982499008	0.08890269805632146	0.09109244634755982	0.08008862937155559	0.09367982130534913	0.09553993302237486	0.08805352144856325	0.08972963133257106	0.09518035862139895	0.08757754034072672	0.09137894948106283	0.09137894948106283	0.09137894948106283	0.09137894948106283	0.09137894948106283	0.09137894948106283	0.09137894948106283	0.09137894948106283	0.09137894948106283	0.09137894948106283	0.09137894948106283	0.09137894948106283	0.09137894948106283	0.09137894948106283	0.09137894948106283	0.09137894948106283	0.09137894948106283	0.09137894948106283	0.09137894948106283	0.09137894948106283	0.09137894948106283	0.09137894948106283	0.09137894948106283
0.11242877397615211	0.1395956400544892	0.16575718699054268	0.14661596677814043	0.1337542853940276	0.15368659737585608	0.1221330656831935	0.14621915286701612	0.12372554907913388	0.13770375806530716	0.11970394590736456	0.14921618252892588	0.12587155823325405	0.12992689370962585	0.13127310366316386	0.1456148213585289	0.11358547510079792	0.14456615075970644	0.14835748315556896	0.14539970548208464	0.1468785943188268	0.1468785943188268	0.1468785943188268	0.1468785943188268	0.1468785943188268	0.1468785943188268	0.1468785943188268	0.1468785943188268	0.1468785943188268	0.1468785943188268	0.1468785943188268	0.1468785943188268	0.1468785943188268	0.1468785943188268	0.1468785943188268	0.1468785943188268	0.1468785943188268	0.1468785943188268	0.1468785943188268	0.1468785943188268	0.1468785943188268	0.1468785943188268	0.1468785943188268	0.1468785943188268	0.1468785943188268	0.1468785943188268	0.1468785943188268	0.1468785943188268	0.1468785943188268	0.1468785943188268
0.0752827511751537	0.10833560441890998	0.08757478181771279	0.0890398113060399	0.1043556365607888	0.11919514342983069	0.08893665853497427	0.10703056457674785	0.09982356465303863	0.08411818025027232	0.0815577855266897	0.11219347754899527	0.11033568859739004	0.0960947906870818	0.08294081192333262	0.10506560760217383	0.1415383196958262	0.09883099916469774	0.12038228758472878	0.11510298683661643	0.09230468758768841	0.10629541970882266	0.11941111874050116	0.0906659287448056	0.07162580204376975	0.10415882953012177	0.10170492018259973	0.11362875155163037	0.09586248419397625	0.1159137942083869	0.09575447064750016	0.13588941556096	0.11713112318430202	0.11177550991201808	0.08285994065337803	0.0976911540919985	0.11873913831730716	0.10821514620465283	0.10821514620465283	0.10821514620465283	0.10821514620465283	0.10821514620465283	0.10821514620465283	0.10821514620465283	0.10821514620465283	0.10821514620465283	0.10821514620465283	0.10821514620465283	0.10821514620465283	0.10821514620465283
0.11172489655640908	0.1237359520095741	0.13468463100708492	0.11882387093301294	0.10875798589957851	0.11617472732773033	0.1657721244437223	0.11031516447236697	0.09744145897492404	0.11139308569895072	0.1393050633332144	0.14052413363506963	0.1521691255410492	0.14972476115359815	0.13519765731937444	0.1258668508101815	0.14032696662459632	0.16697042562549308	0.10541341179140613	0.16537564986290468	0.13020618184198915	0.14279810582095592	0.15405494797556848	0.15672228396786672	0.15824295189475096	0.1613787025475843	0.12415112895996247	0.09698556555957309	0.1084530700687011	0.164336007125576	0.14540134706959473	0.1369719217291549	0.14118663439937482	0.14118663439937482	0.14118663439937482	0.14118663439937482	0.14118663439937482	0.14118663439937482	0.14118663439937482	0.14118663439937482	0.14118663439937482	0.14118663439937482	0.14118663439937482	0.14118663439937482	0.14118663439937482	0.14118663439937482	0.14118663439937482	0.14118663439937482	0.14118663439937482	0.14118663439937482
0.23088453661800978	0.1585224713059304	0.15053234501299034	0.20894217012960914	0.2904892467026276	0.2425390679596121	0.19683370558152521	0.21554035673620053	0.3012155059337185	0.3074728031080846	0.2667942711268839	0.30836119065491996	0.2222441090066641	0.16966359523273955	0.24975215876347417	0.3022256898338653	0.22772223691641014	0.2712465405533514	0.34879437373929806	0.2708693703182507	0.27241922194565066	0.3153294438692325	0.23115711311640633	0.32820602250136827	0.25975399510867264	0.27483447014915585	0.3349718696282047	0.17903572403981344	0.4022983626209932	0.286373759567576	0.24917813998416347	0.30408408535051734	0.3018701591970939	0.37779184634456353	0.3398310027708287	0.3398310027708287	0.3398310027708287	0.3398310027708287	0.3398310027708287	0.3398310027708287	0.3398310027708287	0.3398310027708287	0.3398310027708287	0.3398310027708287	0.3398310027708287	0.3398310027708287	0.3398310027708287	0.3398310027708287	0.3398310027708287	0.3398310027708287
0.11060662767680753	0.12111761681214288	0.15151102417619788	0.1617282741529244	0.10944447279058868	0.12341828426345886	0.13883407038386436	0.1130161551010023	0.09863101180054365	0.14073436624905813	0.1530362497871004	0.11317081658722751	0.1140059963337969	0.10791915455554438	0.14756883529623754	0.10581319632364036	0.14905820903316305	0.15005022480522123	0.16669900946140231	0.15587317558743752	0.1424809704881752	0.18482177712630368	0.16365137380723946	0.16365137380723946	0.16365137380723946	0.16365137380723946	0.16365137380723946	0.16365137380723946	0.16365137380723946	0.16365137380723946	0.16365137380723946	0.16365137380723946	0.16365137380723946	0.16365137380723946	0.16365137380723946	0.16365137380723946	0.16365137380723946	0.16365137380723946	0.16365137380723946	0.16365137380723946	0.16365137380723946	0.16365137380723946	0.16365137380723946	0.16365137380723946	0.16365137380723946	0.16365137380723946	0.16365137380723946	0.16365137380723946	0.16365137380723946	0.16365137380723946
0.1906870694529722	0.09368512237356207	0.1296179687827479	0.20024425588505332	0.22282282058996222	0.30365097897383264	0.1585416493693325	0.2541580074110129	0.22381842678869804	0.22003504885332056	0.15597173926836577	0.18254896818705646	0.22458668396070874	0.18710169540949162	0.2537793614575854	0.2778880191462121	0.26556974403232453	0.18932188765264596	0.25607223693810327	0.28027444965119264	0.2239628386966372	0.22841820843745822	0.1487028976564991	0.29301328829211665	0.29324777782466466	0.2931499981873886	0.23600113260087854	0.20455380502112966	0.2523442498609226	0.3196997998659617	0.2765154288456707	0.18692902679093285	0.34622069252594334	0.3221261766666375	0.36273895963591585	0.2017428137544097	0.38537839396479634	0.17754961577243963	0.2600686813586128	0.23115812384665466	0.2990422263302921	0.2651001750884734	0.2651001750884734	0.2651001750884734	0.2651001750884734	0.2651001750884734	0.2651001750884734	0.2651001750884734	0.2651001750884734	0.2651001750884734
0.10922943314381715	0.10170569561697607	0.14174266393983784	0.14412115408415213	0.14215847308605595	0.14792375267284608	0.12962438249380034	0.11947918410291432	0.10737342733408696	0.12368512302593113	0.11557150257276338	0.13391292447896086	0.12983429521684786	0.09330805259111395	0.11938203183088585	0.10728830283731434	0.10957252536769709	0.12714146392403045	0.12816904520795952	0.13561468627352763	0.11153822129494868	0.129427234280227	0.11678812969223704	0.0918301242992738	0.10342153797511662	0.09762583113719521	0.09762583113719521	0.09762583113719521	0.09762583113719521	0.09762583113719521	0.09762583113719521	0.09762583113719521	0.09762583113719521	0.09762583113719521	0.09762583113719521	0.09762583113719521	0.09762583113719521	0.09762583113719521	0.09762583113719521	0.09762583113719521	0.09762583113719521	0.09762583113719521	0.09762583113719521	0.09762583113719521	0.09762583113719521	0.09762583113719521	0.09762583113719521	0.09762583113719521	0.09762583113719521	0.09762583113719521
0.2557028686069305	0.2790944648220179	0.2612098410225412	0.2607077384343401	0.2357473769908063	0.21434609175960534	0.23732523587620077	0.23867002161624548	0.25097604163940934	0.2678527355708406	0.21485390012875724	0.29794121505256904	0.31633075591860094	0.23491815937504298	0.2449169373251248	0.3102007480424757	0.21080247614186515	0.3143868737584133	0.20411032959023162	0.20228646610639958	0.23369178137183644	0.22877344862253393	0.19825005025957876	0.2296029252653876	0.21083134614167304	0.23346110050190538	0.23320033933699605	0.2960826198176119	0.270655201714225	0.22646606840992192	0.2485606350620735	0.2485606350620735	0.2485606350620735	0.2485606350620735	0.2485606350620735	0.2485606350620735	0.2485606350620735	0.2485606350620735	0.2485606350620735	0.2485606350620735	0.2485606350620735	0.2485606350620735	0.2485606350620735	0.2485606350620735	0.2485606350620735	0.2485606350620735	0.2485606350620735	0.2485606350620735	0.2485606350620735	0.2485606350620735
0.09423606838339611	0.13299688886017944	0.11154196160184769	0.12185833765045152	0.15886487752959544	0.11819135651298539	0.14627112388237393	0.10833981953163255	0.12670648226022344	0.0935035012875953	0.11338888698140238	0.08699027403925583	0.10225870272277529	0.1466895500384286	0.13522269875511847	0.1527493283930469	0.136534266845391	0.11269964503177014	0.12461695593858056	0.12461695593858056	0.12461695593858056	0.12461695593858056	0.12461695593858056	0.12461695593858056	0.12461695593858056	0.12461695593858056	0.12461695593858056	0.12461695593858056	0.12461695593858056	0.12461695593858056	0.12461695593858056	0.12461695593858056	0.12461695593858056	0.12461695593858056	0.12461695593858056	0.12461695593858056	0.12461695593858056	0.12461695593858056	0.12461695593858056	0.12461695593858056	0.12461695593858056	0.12461695593858056	0.12461695593858056	0.12461695593858056	0.12461695593858056	0.12461695593858056	0.12461695593858056	0.12461695593858056	0.12461695593858056	0.12461695593858056
0.15904605263170754	0.1481159604218031	0.10086759073030727	0.15128000569550637	0.09879919566613383	0.14478755037773483	0.1263319223677427	0.09535146103937378	0.12369054082049924	0.1251379837434975	0.12161432119468524	0.1376216426807151	0.13062825067671752	0.1697113512181835	0.1560720789418871	0.11515551065752509	0.09286737769014457	0.12435595349539726	0.15809985108810629	0.11389984755230542	0.12341194773794857	0.11842729623776127	0.1211538400710063	0.15083239486703906	0.1908634183342891	0.12293822774749562	0.10676584377234968	0.1382226170100449	0.14444253593829562	0.14133257647417027	0.14133257647417027	0.14133257647417027	0.14133257647417027	0.14133257647417027	0.14133257647417027	0.14133257647417027	0.14133257647417027	0.14133257647417027	0.14133257647417027	0.14133257647417027	0.14133257647417027	0.14133257647417027	0.14133257647417027	0.14133257647417027	0.14133257647417027	0.14133257647417027	0.14133257647417027	0.14133257647417027	0.14133257647417027	0.14133257647417027
0.13695332337963315	0.1795284773469935	0.1718514438999812	0.12414512604630157	0.13940160568429863	0.12835454944665609	0.1537619501508544	0.16359915193003155	0.20362455226893184	0.21493156844739283	0.14055044789774246	0.1030990719350018	0.14861992260563658	0.1790462214015995	0.14374461890462467	0.13410562505468354	0.1509765899415761	0.15207501004232662	0.16419191030576163	0.18127523091408937	0.1456744836458896	0.19723658640805145	0.17145553502697056	0.17145553502697056	0.17145553502697056	0.17145553502697056	0.17145553502697056	0.17145553502697056	0.17145553502697056	0.17145553502697056	0.17145553502697056	0.17145553502697056	0.17145553502697056	0.17145553502697056	0.17145553502697056	0.17145553502697056	0.17145553502697056	0.17145553502697056	0.17145553502697056	0.17145553502697056	0.17145553502697056	0.17145553502697056	0.17145553502697056	0.17145553502697056	0.17145553502697056	0.17145553502697056	0.17145553502697056	0.17145553502697056	0.17145553502697056	0.17145553502697056
0.09329052872114418	0.10584591061975163	0.11696773181225899	0.10864580789496059	0.11146156071745573	0.1420039236507887	0.1371511085026324	0.13170826303477987	0.1104752771595437	0.1285736562279835	0.10639891421212741	0.11650722190695495	0.14895983865756268	0.12460970600915353	0.09978813763323259	0.09038015854435384	0.11130869482501961	0.09448358781534896	0.1402728497870054	0.10219504004694438	0.11860437766464633	0.11715024261214231	0.11455468109972247	0.13252015339181691	0.12950564142297535	0.12779970613678202	0.12865267377987868	0.12865267377987868	0.12865267377987868	0.12865267377987868	0.12865267377987868	0.12865267377987868	0.12865267377987868	0.12865267377987868	0.12865267377987868	0.12865267377987868	0.12865267377987868	0.12865267377987868	0.12865267377987868	0.12865267377987868	0.12865267377987868	0.12865267377987868	0.12865267377987868	0.12865267377987868	0.12865267377987868	0.12865267377987868	0.12865267377987868	0.12865267377987868	0.12865267377987868	0.12865267377987868
0.12249977754362526	0.13250263437703672	0.1420132040849212	0.17453401576112557	0.1085467712605608	0.12022138716422354	0.14676939161795705	0.1436542082074024	0.15841736867562115	0.13265053941233126	0.15355528546520542	0.13629327207897668	0.1048503326242356	0.14571687930543578	0.13320773304683609	0.1422255638800126	0.1329310843784286	0.12163852913524736	0.14744548746974928	0.12018224562762601	0.18295708098420513	0.12765922104769523	0.134006735897249	0.14043166496061438	0.13721920042893168	0.13721920042893168	0.13721920042893168	0.13721920042893168	0.13721920042893168	0.13721920042893168	0.13721920042893168	0.13721920042893168	0.13721920042893168	0.13721920042893168	0.13721920042893168	0.13721920042893168	0.13721920042893168	0.13721920042893168	0.13721920042893168	0.13721920042893168	0.13721920042893168	0.13721920042893168	0.13721920042893168	0.13721920042893168	0.13721920042893168	0.13721920042893168	0.13721920042893168	0.13721920042893168	0.13721920042893168	0.13721920042893168
0.1421280698544372	0.10225692961272345	0.11148743007621736	0.09847430107474324	0.11105084192670596	0.12922074420206547	0.12835950015066513	0.11639887576793118	0.12655813566634697	0.1373445882600262	0.11346397250576676	0.10195503729993927	0.11022339189389939	0.15800934710406073	0.10636752546392707	0.11530787515934841	0.11579523293266275	0.11388733611577423	0.14772830135679724	0.1277274226486268	0.13091196271261052	0.12327842386447525	0.1391917649650334	0.11756078250630926	0.12837627373567134	0.12837627373567134	0.12837627373567134	0.12837627373567134	0.12837627373567134	0.12837627373567134	0.12837627373567134	0.12837627373567134	0.12837627373567134	0.12837627373567134	0.12837627373567134	0.12837627373567134	0.12837627373567134	0.12837627373567134	0.12837627373567134	0.12837627373567134	0.12837627373567134	0.12837627373567134	0.12837627373567134	0.12837627373567134	0.12837627373567134	0.12837627373567134	0.12837627373567134	0.12837627373567134	0.12837627373567134	0.12837627373567134
0.08011159038955039	0.09564061817412459	0.09128833246380702	0.07095588565001232	0.12457755206395538	0.10711848204632549	0.11271368171134302	0.12042379249130387	0.13140297331627857	0.09814810169777566	0.12900842770392748	0.10117875727878288	0.13104949376911812	0.13216488190149717	0.14922823385145373	0.12648369208133173	0.13429058977018207	0.13813196847638942	0.08819358486021199	0.10195711665458412	0.1324950185929119	0.09391151714610543	0.11690235611694734	0.10540693663152638	0.10540693663152638	0.10540693663152638	0.10540693663152638	0.10540693663152638	0.10540693663152638	0.10540693663152638	0.10540693663152638	0.10540693663152638	0.10540693663152638	0.10540693663152638	0.10540693663152638	0.10540693663152638	0.10540693663152638	0.10540693663152638	0.10540693663152638	0.10540693663152638	0.10540693663152638	0.10540693663152638	0.10540693663152638	0.10540693663152638	0.10540693663152638	0.10540693663152638	0.10540693663152638	0.10540693663152638	0.10540693663152638	0.10540693663152638
0.12586616541198845	0.09498184843172457	0.13798538580728914	0.12279787310866803	0.12071258559706739	0.11689964116811144	0.10934208788960323	0.12090794964291664	0.1155387832454623	0.1172758729312855	0.11295475647788694	0.08889939438284805	0.11148044479397838	0.09579858176455995	0.11484129399096134	0.11130992672324728	0.12554900209166994	0.10025223903963915	0.12489033539073394	0.14462636343072519	0.14116489503290067	0.1375383803750463	0.11867954770719957	0.09471582573320016	0.10669768672019986	0.10669768672019986	0.10669768672019986	0.10669768672019986	0.10669768672019986	0.10669768672019986	0.10669768672019986	0.10669768672019986	0.10669768672019986	0.10669768672019986	0.10669768672019986	0.10669768672019986	0.10669768672019986	0.10669768672019986	0.10669768672019986	0.10669768672019986	0.10669768672019986	0.10669768672019986	0.10669768672019986	0.10669768672019986	0.10669768672019986	0.10669768672019986	0.10669768672019986	0.10669768672019986	0.10669768672019986	0.10669768672019986
0.07775986465055552	0.10896569720812581	0.12346716838684403	0.10808093926382524	0.08369954607572806	0.10762584970854376	0.07522420684578801	0.07905405117018477	0.119629010249077	0.07831239972071766	0.09594932317719126	0.06942718099556883	0.09195439210760747	0.08786217087537052	0.08619454980821994	0.08634779237513193	0.10765266690105608	0.08255617368144018	0.09334196310529856	0.08359522620089416	0.08243543197590768	0.09015686877974867	0.04335248141424511	0.08834538503662599	0.07658052006913663	0.09142425574964233	0.07606852350576385	0.06767700231769518	0.06845552393720929	0.08376186091902574	0.07610869242811752	0.07610869242811752	0.07610869242811752	0.07610869242811752	0.07610869242811752	0.07610869242811752	0.07610869242811752	0.07610869242811752	0.07610869242811752	0.07610869242811752	0.07610869242811752	0.07610869242811752	0.07610869242811752	0.07610869242811752	0.07610869242811752	0.07610869242811752	0.07610869242811752	0.07610869242811752	0.07610869242811752	0.07610869242811752
0.07763129375586297	0.06722138832245367	0.07541528968285245	0.06020507698340543	0.08403238302863862	0.06718837771349818	0.05619700494778582	0.09904923946758538	0.09881881401588198	0.07831436810720466	0.07910721339203067	0.07589442361076758	0.09003734887132503	0.06883125565048766	0.05334661068487335	0.068252533322316	0.07303408863100387	0.08143859730397567	0.09869345777666781	0.08567210835166891	0.07088431667575915	0.06877825743243818	0.0753540181244301	0.0758358749780468	0.0935232739754024	0.06077838593905557	0.06278503895623758	0.07914247702969171	0.08283278109751975	0.07748817899986118	0.07252897298635004	0.07500857599310562	0.07500857599310562	0.07500857599310562	0.07500857599310562	0.07500857599310562	0.07500857599310562	0.07500857599310562	0.07500857599310562	0.07500857599310562	0.07500857599310562	0.07500857599310562	0.07500857599310562	0.07500857599310562	0.07500857599310562	0.07500857599310562	0.07500857599310562	0.07500857599310562	0.07500857599310562	0.07500857599310562
0.09857308282020216	0.11581539666146465	0.10890826575441502	0.10115052634110917	0.13203017698089875	0.12472595833871751	0.08213200433858388	0.09762796350118325	0.12073588667882881	0.10594335832008482	0.10838771873330037	0.11240168932708182	0.09530052574953028	0.08738432855935278	0.10401574124403162	0.1328790268934081	0.10838846107078076	0.09162381377137266	0.09923322588330803	0.11900627540478527	0.09288093402379734	0.10522011693818865	0.10978780406825298	0.10486269521016686	0.09586804953398789	0.1275165066523491	0.09052893660720893	0.1261696200902743	0.08127910694538104	0.08356249758634071	0.08242080226586088	0.08242080226586088	0.08242080226586088	0.08242080226586088	0.08242080226586088	0.08242080226586088	0.08242080226586088	0.08242080226586088	0.08242080226586088	0.08242080226586088	0.08242080226586088	0.08242080226586088	0.08242080226586088	0.08242080226586088	0.08242080226586088	0.08242080226586088	0.08242080226586088	0.08242080226586088	0.08242080226586088	0.08242080226586088
0.06571908669641896	0.06218090014179516	0.06027701150491305	0.10272676479398093	0.08652211763050513	0.0926206076480809	0.07377474093091092	0.11118750229098374	0.08862579468289042	0.0758305737253884	0.11909684273873196	0.09485496683149108	0.09851741452728562	0.07827535288887838	0.10365880708799649	0.09167397335098851	0.07420449768110816	0.11132016853922637	0.09734061434443746	0.0977495126216447	0.09754506348304108	0.09754506348304108	0.09754506348304108	0.09754506348304108	0.09754506348304108	0.09754506348304108	0.09754506348304108	0.09754506348304108	0.09754506348304108	0.09754506348304108	0.09754506348304108	0.09754506348304108	0.09754506348304108	0.09754506348304108	0.09754506348304108	0.09754506348304108	0.09754506348304108	0.09754506348304108	0.09754506348304108	0.09754506348304108	0.09754506348304108	0.09754506348304108	0.09754506348304108	0.09754506348304108	0.09754506348304108	0.09754506348304108	0.09754506348304108	0.09754506348304108	0.09754506348304108	0.09754506348304108
0.09601066701741696	0.08743029254850725	0.09060798050795707	0.1294033793667094	0.11631634156449663	0.12835688717211077	0.1196816630446358	0.10129325097577489	0.09055141795694366	0.11608726868476289	0.11328610261464783	0.12234198873368028	0.10972193985667167	0.09586215837768655	0.11475152008725531	0.12853008377311081	0.14619348648976002	0.15903989057111467	0.1354797651444211	0.14514802961374407	0.107747575438202	0.10026019912912318	0.1532063701071622	0.1394846007994296	0.09313821027884844	0.11333258257188987	0.1284634605807745	0.1208980215763322	0.1208980215763322	0.1208980215763322	0.1208980215763322	0.1208980215763322	0.1208980215763322	0.1208980215763322	0.1208980215763322	0.1208980215763322	0.1208980215763322	0.1208980215763322	0.1208980215763322	0.1208980215763322	0.1208980215763322	0.1208980215763322	0.1208980215763322	0.1208980215763322	0.1208980215763322	0.1208980215763322	0.1208980215763322	0.1208980215763322	0.1208980215763322	0.1208980215763322
0.06032529803998759	0.0718490411893778	0.0585289858643132	0.07135660605366834	0.07773730503554953	0.05277477048144798	0.06725037721444654	0.058208867013787094	0.08493373245603698	0.03580189936862702	0.07101503389251725	0.04582323394471772	0.07038979611737112	0.056733310292198025	0.051264022757329046	0.06306073963027936	0.06089137703809431	0.08681251240797665	0.05275262122759546	0.07064348593652206	0.04771712320645796	0.052756763226237596	0.08040971178270391	0.0563777866303151	0.06636074395589245	0.051825498725880784	0.06983554382332288	0.03975113881764216	0.06864691157716413	0.07049728238964893	0.07986249965183811	0.07170066249203418	0.07578158107193615	0.07578158107193615	0.07578158107193615	0.07578158107193615	0.07578158107193615	0.07578158107193615	0.07578158107193615	0.07578158107193615	0.07578158107193615	0.07578158107193615	0.07578158107193615	0.07578158107193615	0.07578158107193615	0.07578158107193615	0.07578158107193615	0.07578158107193615	0.07578158107193615	0.07578158107193615
0.10948107685385346	0.0	0.0	0.21980708158096923	0.43986557400004844	0.26520256727625685	0.06795658761605249	0.38400169236248166	0.009044172381667099	0.26517494472468284	0.25854948093226354	0.32452793195724194	0.04908607063773778	0.22231045561233678	0.35114869822061373	0.28672957691647527	0.28672957691647527	0.28672957691647527	0.28672957691647527	0.28672957691647527	0.28672957691647527	0.28672957691647527	0.28672957691647527	0.28672957691647527	0.28672957691647527	0.28672957691647527	0.28672957691647527	0.28672957691647527	0.28672957691647527	0.28672957691647527	0.28672957691647527	0.28672957691647527	0.28672957691647527	0.28672957691647527	0.28672957691647527	0.28672957691647527	0.28672957691647527	0.28672957691647527	0.28672957691647527	0.28672957691647527	0.28672957691647527	0.28672957691647527	0.28672957691647527	0.28672957691647527	0.28672957691647527	0.28672957691647527	0.28672957691647527	0.28672957691647527	0.28672957691647527	0.28672957691647527
0.07152083724297599	0.08815930416478224	0.10698031770227724	0.06737335144037328	0.08593377401812186	0.06554550161496255	0.06982949096905249	0.07301763720345512	0.08359028247654683	0.0916859717283523	0.07496404619629707	0.08776204774603413	0.08433692869331524	0.07895683307591847	0.06637950038486745	0.056405039407191424	0.06317959777345003	0.10246296816096612	0.09552182186355347	0.09724761895367631	0.07332875267480468	0.07000447874855009	0.07171156842701885	0.06868933422105895	0.07020045132403892	0.07020045132403892	0.07020045132403892	0.07020045132403892	0.07020045132403892	0.07020045132403892	0.07020045132403892	0.07020045132403892	0.07020045132403892	0.07020045132403892	0.07020045132403892	0.07020045132403892	0.07020045132403892	0.07020045132403892	0.07020045132403892	0.07020045132403892	0.07020045132403892	0.07020045132403892	0.07020045132403892	0.07020045132403892	0.07020045132403892	0.07020045132403892	0.07020045132403892	0.07020045132403892	0.07020045132403892	0.07020045132403892
0.14174004993023603	0.2291982652390521	0.13268460690611555	0.17953402935877638	0.11444722191506723	0.12421572118026263	0.1455426215839917	0.13220568449900721	0.1654386802245747	0.15972290069090336	0.11160885581718392	0.18348861085768828	0.153986315875841	0.19929583701961684	0.1470677151090862	0.14960086447681403	0.14660272782852315	0.1360296679639663	0.1618276623031847	0.18651186453175084	0.23710144087992538	0.14684357533373943	0.1957071526215285	0.12877892656829254	0.16224303959491052	0.16224303959491052	0.16224303959491052	0.16224303959491052	0.16224303959491052	0.16224303959491052	0.16224303959491052	0.16224303959491052	0.16224303959491052	0.16224303959491052	0.16224303959491052	0.16224303959491052	0.16224303959491052	0.16224303959491052	0.16224303959491052	0.16224303959491052	0.16224303959491052	0.16224303959491052	0.16224303959491052	0.16224303959491052	0.16224303959491052	0.16224303959491052	0.16224303959491052	0.16224303959491052	0.16224303959491052	0.16224303959491052
0.10242157828807205	0.12844873396029066	0.1693563781015909	0.11707069748855431	0.11996155768889147	0.130039177106211	0.12250637683036295	0.11158226657665091	0.1640927365305934	0.11956115773835954	0.09895402786736228	0.1188242772356481	0.12066456931784798	0.11128426791685085	0.12912714773147532	0.12693070768015852	0.1426832315807514	0.15348584408730867	0.14313464236022289	0.10649304919404076	0.13392204334621874	0.15818419482198082	0.10218087479043307	0.13764029634628852	0.12581344558966973	0.10823436061648269	0.0995753496778199	0.1157356349923932	0.11357207802665018	0.11073861104415043	0.11215534453540031	0.11215534453540031	0.11215534453540031	0.11215534453540031	0.11215534453540031	0.11215534453540031	0.11215534453540031	0.11215534453540031	0.11215534453540031	0.11215534453540031	0.11215534453540031	0.11215534453540031	0.11215534453540031	0.11215534453540031	0.11215534453540031	0.11215534453540031	0.11215534453540031	0.11215534453540031	0.11215534453540031	0.11215534453540031
0.08143302805485063	0.06726904439721526	0.10614266185079338	0.09623826717511395	0.05816279597264341	0.0858731976822955	0.06684599278528836	0.06393890350351093	0.0847067263843764	0.08279526451758461	0.08149727106543318	0.06112742761754078	0.1005736443851847	0.08085053600136273	0.08085053600136273	0.08085053600136273	0.08085053600136273	0.08085053600136273	0.08085053600136273	0.08085053600136273	0.08085053600136273	0.08085053600136273	0.08085053600136273	0.08085053600136273	0.08085053600136273	0.08085053600136273	0.08085053600136273	0.08085053600136273	0.08085053600136273	0.08085053600136273	0.08085053600136273	0.08085053600136273	0.08085053600136273	0.08085053600136273	0.08085053600136273	0.08085053600136273	0.08085053600136273	0.08085053600136273	0.08085053600136273	0.08085053600136273	0.08085053600136273	0.08085053600136273	0.08085053600136273	0.08085053600136273	0.08085053600136273	0.08085053600136273	0.08085053600136273	0.08085053600136273	0.08085053600136273	0.08085053600136273
0.14958764678749512	0.09908856666159443	0.1625081400682714	0.16069232792000382	0.16039017703257166	0.12437203331298184	0.1111327335292754	0.13680694106880814	0.1540998085886009	0.18974631282838317	0.19158528389496915	0.15174936319633436	0.1624691026137636	0.13593421360019303	0.14086107420934382	0.16054342584248452	0.13257616129239513	0.13962635615686414	0.1732612395005325	0.1726867592847789	0.16510042958895202	0.10865386669519889	0.157478617743143	0.12954937121567411	0.11346794846013139	0.12150865983790275	0.12150865983790275	0.12150865983790275	0.12150865983790275	0.12150865983790275	0.12150865983790275	0.12150865983790275	0.12150865983790275	0.12150865983790275	0.12150865983790275	0.12150865983790275	0.12150865983790275	0.12150865983790275	0.12150865983790275	0.12150865983790275	0.12150865983790275	0.12150865983790275	0.12150865983790275	0.12150865983790275	0.12150865983790275	0.12150865983790275	0.12150865983790275	0.12150865983790275	0.12150865983790275	0.12150865983790275
0.06250939304414857	0.09153601478295632	0.06904741390292836	0.05604554321797936	0.08256569119115059	0.06490339700678037	0.07339145976207301	0.06362395663613576	0.0829831000197896	0.08133681523477647	0.09345524557512053	0.08322062466836953	0.09076418345170142	0.09773809608473025	0.059606434771161496	0.0865389401992232	0.10268390869668594	0.06366576782560078	0.08297180061977343	0.0814954284890174	0.09356795075684642	0.07876645650143928	0.06161647065571313	0.05999666577147801	0.08548154170098994	0.10316358896204991	0.09432256533151992	0.09432256533151992	0.09432256533151992	0.09432256533151992	0.09432256533151992	0.09432256533151992	0.09432256533151992	0.09432256533151992	0.09432256533151992	0.09432256533151992	0.09432256533151992	0.09432256533151992	0.09432256533151992	0.09432256533151992	0.09432256533151992	0.09432256533151992	0.09432256533151992	0.09432256533151992	0.09432256533151992	0.09432256533151992	0.09432256533151992	0.09432256533151992	0.09432256533151992	0.09432256533151992
0.1303575600178255	0.18035754882962926	0.22699233059890134	0.18005409545353274	0.17903873843843812	0.2430833031714622	0.16852797542529027	0.22654707894644965	0.08470825619573746	0.11016892853071868	0.21690877227865296	0.0694746434112791	0.09811189386486018	0.2704867164682611	0.11561190340847466	0.12923361170950726	0.10091633652695588	0.08466660050422525	0.13215154915502286	0.2166313482137343	0.12128315520679378	0.08471800028922366	0.13908752124129206	0.1316096558891427	0.11578521238198371	0.11198749186461439	0.11388635212329903	0.11388635212329903	0.11388635212329903	0.11388635212329903	0.11388635212329903	0.11388635212329903	0.11388635212329903	0.11388635212329903	0.11388635212329903	0.11388635212329903	0.11388635212329903	0.11388635212329903	0.11388635212329903	0.11388635212329903	0.11388635212329903	0.11388635212329903	0.11388635212329903	0.11388635212329903	0.11388635212329903	0.11388635212329903	0.11388635212329903	0.11388635212329903	0.11388635212329903	0.11388635212329903
0.051933725449233976	0.07564109925417352	0.07137566256037782	0.05543992520233679	0.062115840013787324	0.0851751673579041	0.05549970061657717	0.07927639437102234	0.058061294314707856	0.05209703375383254	0.08220047922162746	0.0760599981411823	0.05420976119946132	0.05073432235334056	0.04821960968876447	0.07475684426013098	0.06752489376793182	0.06385044289186449	0.08520231761317874	0.0689383760958996	0.0746911055884658	0.05903608241410481	0.07386257676666588	0.05562339619737331	0.06742994384965502	0.06530564980554801	0.06636779682760152	0.06636779682760152	0.06636779682760152	0.06636779682760152	0.06636779682760152	0.06636779682760152	0.06636779682760152	0.06636779682760152	0.06636779682760152	0.06636779682760152	0.06636779682760152	0.06636779682760152	0.06636779682760152	0.06636779682760152	0.06636779682760152	0.06636779682760152	0.06636779682760152	0.06636779682760152	0.06636779682760152	0.06636779682760152	0.06636779682760152	0.06636779682760152	0.06636779682760152	0.06636779682760152
0.07818194118327478	0.06527249385682547	0.05805331861961512	0.10225598308578782	0.08479048015278705	0.07724647061116703	0.11451488046449387	0.07996660037502307	0.12044643970149611	0.09988585645069491	0.08512968722038546	0.08811739336178227	0.0784204309793938	0.05595166888979082	0.08494447868573211	0.08079227715205725	0.07888336777018104	0.06790990377891792	0.12566388968772899	0.09533644682844321	0.08911723865867655	0.06418219775026099	0.08986729099682325	0.07917333446954254	0.09956768855877744	0.08937051151415999	0.08937051151415999	0.08937051151415999	0.08937051151415999	0.08937051151415999	0.08937051151415999	0.08937051151415999	0.08937051151415999	0.08937051151415999	0.08937051151415999	0.08937051151415999	0.08937051151415999	0.08937051151415999	0.08937051151415999	0.08937051151415999	0.08937051151415999	0.08937051151415999	0.08937051151415999	0.08937051151415999	0.08937051151415999	0.08937051151415999	0.08937051151415999	0.08937051151415999	0.08937051151415999	0.08937051151415999
0.15418406680394153	0.16546366729944828	0.1709195698132586	0.16149338115737386	0.18936577210191496	0.13253194431350648	0.21181788109428065	0.14771628682596058	0.20669716989809134	0.18187185201418682	0.20665041104608675	0.20468046927104533	0.20037842658263486	0.22498240511075948	0.17527603373793077	0.19292571000702555	0.12064688724313728	0.18571662834569025	0.17896590011342312	0.20218908923915654	0.16386982500346703	0.16663754955399132	0.16658673999605328	0.17783340499290048	0.20628667101644044	0.19206003800467047	0.19206003800467047	0.19206003800467047	0.19206003800467047	0.19206003800467047	0.19206003800467047	0.19206003800467047	0.19206003800467047	0.19206003800467047	0.19206003800467047	0.19206003800467047	0.19206003800467047	0.19206003800467047	0.19206003800467047	0.19206003800467047	0.19206003800467047	0.19206003800467047	0.19206003800467047	0.19206003800467047	0.19206003800467047	0.19206003800467047	0.19206003800467047	0.19206003800467047	0.19206003800467047	0.19206003800467047
0.06422558234229854	0.06806023169568806	0.06296945844649655	0.07283574195399323	0.06860175734060042	0.08553247612681425	0.08329498990428316	0.07530046665276866	0.07805894910972161	0.09187875394146919	0.08446091930879868	0.08305646219239869	0.08422297639015727	0.06780758820651839	0.0738040913101067	0.0746637183833869	0.08386600038035942	0.07001565691470372	0.06591091661408877	0.07952542310711348	0.04572628065160385	0.06324888789992666	0.07120279291872927	0.08150111587951007	0.07811111998235244	0.07980611793093126	0.07980611793093126	0.07980611793093126	0.07980611793093126	0.07980611793093126	0.07980611793093126	0.07980611793093126	0.07980611793093126	0.07980611793093126	0.07980611793093126	0.07980611793093126	0.07980611793093126	0.07980611793093126	0.07980611793093126	0.07980611793093126	0.07980611793093126	0.07980611793093126	0.07980611793093126	0.07980611793093126	0.07980611793093126	0.07980611793093126	0.07980611793093126	0.07980611793093126	0.07980611793093126	0.07980611793093126
0.1291205839997415	0.1566777329503547	0.16971003687149788	0.13093496931009185	0.13272750262422842	0.1553282370230335	0.15614085350030707	0.13902072883459737	0.14968331613788627	0.14716771877578802	0.14715534583820086	0.17221305558605776	0.1318697017495308	0.1288776361233018	0.13716945111868753	0.13900650463449296	0.10846739044089385	0.08868017824884393	0.13661179310174026	0.25447907708133627	0.19554543509153824	0.19554543509153824	0.19554543509153824	0.19554543509153824	0.19554543509153824	0.19554543509153824	0.19554543509153824	0.19554543509153824	0.19554543509153824	0.19554543509153824	0.19554543509153824	0.19554543509153824	0.19554543509153824	0.19554543509153824	0.19554543509153824	0.19554543509153824	0.19554543509153824	0.19554543509153824	0.19554543509153824	0.19554543509153824	0.19554543509153824	0.19554543509153824	0.19554543509153824	0.19554543509153824	0.19554543509153824	0.19554543509153824	0.19554543509153824	0.19554543509153824	0.19554543509153824	0.19554543509153824
0.07604344474043105	0.08831031305009114	0.06728704549161132	0.07672804117674623	0.04767174236270173	0.07004372733275552	0.04785108084665314	0.07107476956693308	0.07955337534842274	0.0716243072909862	0.05829401076738845	0.07089781453674465	0.07312246191529864	0.05371527844540646	0.058556595989753574	0.07449282297583686	0.07778417756931792	0.06334710359008221	0.0802484511194797	0.058516727563499016	0.06938258934148936	0.06938258934148936	0.06938258934148936	0.06938258934148936	0.06938258934148936	0.06938258934148936	0.06938258934148936	0.06938258934148936	0.06938258934148936	0.06938258934148936	0.06938258934148936	0.06938258934148936	0.06938258934148936	0.06938258934148936	0.06938258934148936	0.06938258934148936	0.06938258934148936	0.06938258934148936	0.06938258934148936	0.06938258934148936	0.06938258934148936	0.06938258934148936	0.06938258934148936	0.06938258934148936	0.06938258934148936	0.06938258934148936	0.06938258934148936	0.06938258934148936	0.06938258934148936	0.06938258934148936
0.15727169812765668	0.17211201661019768	0.24726408759505	0.2577866643768321	0.15633563155247845	0.25691994903655196	0.2987514989468477	0.23423200770068914	0.2022356879217667	0.2100083004869842	0.22016314781814117	0.16721348057488913	0.146509343985883	0.2558855801155337	0.2400282033636357	0.25621559256499166	0.2906356104340673	0.2247868974460956	0.2242880267983983	0.2175026508921388	0.1812963100971252	0.19799867348249675	0.23263978256208953	0.1523291101195531	0.3337414401548391	0.21375203917928712	0.19203699421568424	0.20289451669748568	0.20289451669748568	0.20289451669748568	0.20289451669748568	0.20289451669748568	0.20289451669748568	0.20289451669748568	0.20289451669748568	0.20289451669748568	0.20289451669748568	0.20289451669748568	0.20289451669748568	0.20289451669748568	0.20289451669748568	0.20289451669748568	0.20289451669748568	0.20289451669748568	0.20289451669748568	0.20289451669748568	0.20289451669748568	0.20289451669748568	0.20289451669748568	0.20289451669748568
0.15231505885975238	0.1291522390742275	0.1748233145698828	0.14017715367707045	0.12162939299099747	0.1491387919775118	0.17623120826731536	0.17013393428996348	0.15774523816348182	0.14774148700631173	0.1633629862124588	0.11914972561285478	0.12051737875527116	0.15970942090772555	0.13022917519203261	0.1786817331231491	0.14308490304239838	0.2038772309799789	0.1588055375626923	0.19081396896625896	0.12659416297629358	0.14521109128729212	0.12617655985642576	0.1442365203141002	0.13520654008526298	0.13520654008526298	0.13520654008526298	0.13520654008526298	0.13520654008526298	0.13520654008526298	0.13520654008526298	0.13520654008526298	0.13520654008526298	0.13520654008526298	0.13520654008526298	0.13520654008526298	0.13520654008526298	0.13520654008526298	0.13520654008526298	0.13520654008526298	0.13520654008526298	0.13520654008526298	0.13520654008526298	0.13520654008526298	0.13520654008526298	0.13520654008526298	0.13520654008526298	0.13520654008526298	0.13520654008526298	0.13520654008526298
0.10682215262362996	0.14989072869981857	0.16817445811435666	0.17102017390864926	0.10352127341796817	0.14147617167255813	0.13408943204954626	0.11264600243015928	0.10128680841226553	0.2093815962705983	0.14638903567230477	0.13698231265643143	0.15594665960533965	0.14475724257678058	0.16199836993083175	0.1105519721573983	0.15066397351518834	0.1732682229225744	0.17698803345320163	0.14652278673133173	0.14528470890448436	0.1750694637388792	0.11201708267213033	0.1320748141958748	0.14012244144608246	0.1516023769461205	0.14586240919610147	0.14586240919610147	0.14586240919610147	0.14586240919610147	0.14586240919610147	0.14586240919610147	0.14586240919610147	0.14586240919610147	0.14586240919610147	0.14586240919610147	0.14586240919610147	0.14586240919610147	0.14586240919610147	0.14586240919610147	0.14586240919610147	0.14586240919610147	0.14586240919610147	0.14586240919610147	0.14586240919610147	0.14586240919610147	0.14586240919610147	0.14586240919610147	0.14586240919610147	0.14586240919610147
0.20307233986163964	0.16360556596528544	0.19581088258092907	0.22279654971586316	0.2703036040143777	0.22337574877851615	0.2688758341898034	0.2333337275571177	0.19029497781066806	0.20213447559113348	0.2569319720891443	0.2674475053676301	0.1871775897036662	0.208071477228808	0.16148769855606535	0.1979947486736669	0.21387460933582408	0.27372999086226596	0.227538800441618	0.2255342694968834	0.19811309159145502	0.20134339915462374	0.17677440895245367	0.1890589040535387	0.1890589040535387	0.1890589040535387	0.1890589040535387	0.1890589040535387	0.1890589040535387	0.1890589040535387	0.1890589040535387	0.1890589040535387	0.1890589040535387	0.1890589040535387	0.1890589040535387	0.1890589040535387	0.1890589040535387	0.1890589040535387	0.1890589040535387	0.1890589040535387	0.1890589040535387	0.1890589040535387	0.1890589040535387	0.1890589040535387	0.1890589040535387	0.1890589040535387	0.1890589040535387	0.1890589040535387	0.1890589040535387	0.1890589040535387
0.10574198026143396	0.1070702723868683	0.11349906937703895	0.11108481261731727	0.12135157912630581	0.11273329605936327	0.11516694168399494	0.10861700837454161	0.11920615008727856	0.09955542663159365	0.1090834928447643	0.12216737205445828	0.11340285124399499	0.10829273659243649	0.12486666094638955	0.10368976407590504	0.12067530213858414	0.11412166672283339	0.135494021069182	0.12516113067078516	0.1126870544755136	0.11892409257314938	0.11892409257314938	0.11892409257314938	0.11892409257314938	0.11892409257314938	0.11892409257314938	0.11892409257314938	0.11892409257314938	0.11892409257314938	0.11892409257314938	0.11892409257314938	0.11892409257314938	0.11892409257314938	0.11892409257314938	0.11892409257314938	0.11892409257314938	0.11892409257314938	0.11892409257314938	0.11892409257314938	0.11892409257314938	0.11892409257314938	0.11892409257314938	0.11892409257314938	0.11892409257314938	0.11892409257314938	0.11892409257314938	0.11892409257314938	0.11892409257314938	0.11892409257314938
0.08321596140521748	0.1081740915538389	0.1185568098697615	0.10307335768763062	0.10438991688227359	0.10372476506353825	0.10819950260212234	0.07646279132728673	0.10426261536176419	0.09303939161179248	0.08672492814701938	0.11509698368314412	0.10390987576302899	0.10550319704707233	0.10574744936042284	0.10644395472897769	0.10235718441775592	0.10631808416635462	0.09017570940967373	0.1158381406122931	0.11162924538109721	0.10246610513298526	0.1047990570786835	0.10060360691566393	0.08462190738562325	0.11481740616695382	0.07874901428573537	0.1045613212150818	0.12589473867302933	0.07910873670398476	0.09937697193189142	0.1034668699376249	0.13633256401024968	0.1198997169739373	0.1198997169739373	0.1198997169739373	0.1198997169739373	0.1198997169739373	0.1198997169739373	0.1198997169739373	0.1198997169739373	0.1198997169739373	0.1198997169739373	0.1198997169739373	0.1198997169739373	0.1198997169739373	0.1198997169739373	0.1198997169739373	0.1198997169739373	0.1198997169739373
0.08737419579137451	0.12012838747481677	0.10040545967869413	0.10825133948176363	0.08964144858054882	0.10681500208324705	0.09419923294663668	0.09895073957948301	0.09669333003429445	0.10830717544951925	0.10570779351363832	0.09191801299050456	0.10066082474102254	0.0992845886372075	0.09723008495669022	0.10171367259737617	0.08259892315286255	0.08981235418296693	0.10028540806661489	0.10271928626067084	0.10997018590767998	0.08736336852777093	0.08214313686519883	0.12899588429256126	0.09645129359733436	0.10206661096069086	0.10184172166657927	0.09435703102142184	0.1178002902416942	0.09742588061384003	0.11107793200597844	0.11369442218246488	0.08974807668039081	0.10172124943142785	0.10172124943142785	0.10172124943142785	0.10172124943142785	0.10172124943142785	0.10172124943142785	0.10172124943142785	0.10172124943142785	0.10172124943142785	0.10172124943142785	0.10172124943142785	0.10172124943142785	0.10172124943142785	0.10172124943142785	0.10172124943142785	0.10172124943142785	0.10172124943142785
0.10173917911754965	0.11932441673049797	0.12203540244423125	0.15820740605294356	0.11780322905300246	0.1156047822912255	0.1203040118519554	0.1322947076132973	0.14405621062805862	0.12959928978008473	0.12157647569032548	0.11789893786949666	0.11219630223541438	0.18082798764556093	0.13496357081634017	0.09157256216878744	0.10897436564561554	0.11817772334751823	0.11855629886218269	0.15765553190401796	0.09738034712209669	0.12751793951305732	0.12751793951305732	0.12751793951305732	0.12751793951305732	0.12751793951305732	0.12751793951305732	0.12751793951305732	0.12751793951305732	0.12751793951305732	0.12751793951305732	0.12751793951305732	0.12751793951305732	0.12751793951305732	0.12751793951305732	0.12751793951305732	0.12751793951305732	0.12751793951305732	0.12751793951305732	0.12751793951305732	0.12751793951305732	0.12751793951305732	0.12751793951305732	0.12751793951305732	0.12751793951305732	0.12751793951305732	0.12751793951305732	0.12751793951305732	0.12751793951305732	0.12751793951305732
0.07611055945116527	0.10192394134721192	0.08239582601146118	0.11099764749160568	0.08555740497590884	0.07759985472091895	0.1097929525102827	0.0748105064091497	0.08903927739955876	0.0909614523519234	0.10326688949403193	0.08930840094395158	0.11038333060246969	0.09217058290682727	0.11659329532378676	0.060832890650733315	0.07523227484554919	0.08796052876206763	0.08486411248594851	0.16952968717821693	0.07316706998271452	0.16226311342080554	0.08159408829512071	0.08937062718892844	0.08548235774202456	0.08548235774202456	0.08548235774202456	0.08548235774202456	0.08548235774202456	0.08548235774202456	0.08548235774202456	0.08548235774202456	0.08548235774202456	0.08548235774202456	0.08548235774202456	0.08548235774202456	0.08548235774202456	0.08548235774202456	0.08548235774202456	0.08548235774202456	0.08548235774202456	0.08548235774202456	0.08548235774202456	0.08548235774202456	0.08548235774202456	0.08548235774202456	0.08548235774202456	0.08548235774202456	0.08548235774202456	0.08548235774202456
0.13817998220279892	0.17734918876161285	0.15234609797607387	0.15566184263792632	0.126944541236251	0.17892860822257411	0.1371260305076988	0.16401732632191	0.1811030300846529	0.14862546924463596	0.09742572058812315	0.13920196133773535	0.18167375130973798	0.15055092279199497	0.12718851900022582	0.13257656421146422	0.12455144695307234	0.1370030134330381	0.13260165208033112	0.11663840344339939	0.13463743856921798	0.15759684001256483	0.1110482549551422	0.13571040889007296	0.13562765678269753	0.17744414591186658	0.15653590134728207	0.15653590134728207	0.15653590134728207	0.15653590134728207	0.15653590134728207	0.15653590134728207	0.15653590134728207	0.15653590134728207	0.15653590134728207	0.15653590134728207	0.15653590134728207	0.15653590134728207	0.15653590134728207	0.15653590134728207	0.15653590134728207	0.15653590134728207	0.15653590134728207	0.15653590134728207	0.15653590134728207	0.15653590134728207	0.15653590134728207	0.15653590134728207	0.15653590134728207	0.15653590134728207
0.07602919267504032	0.08929699733617481	0.071237006646121	0.06954443916693723	0.08429017431310061	0.08197495968196371	0.09032149712115166	0.0720750134857715	0.07175910837719945	0.08141219198972303	0.071088435893897	0.10045493126853075	0.0901141473364545	0.04856733728317949	0.07064632260662504	0.09117228532040215	0.07286171758389115	0.06986068995869972	0.08892157075898878	0.12000514551014585	0.10446335813456732	0.10446335813456732	0.10446335813456732	0.10446335813456732	0.10446335813456732	0.10446335813456732	0.10446335813456732	0.10446335813456732	0.10446335813456732	0.10446335813456732	0.10446335813456732	0.10446335813456732	0.10446335813456732	0.10446335813456732	0.10446335813456732	0.10446335813456732	0.10446335813456732	0.10446335813456732	0.10446335813456732	0.10446335813456732	0.10446335813456732	0.10446335813456732	0.10446335813456732	0.10446335813456732	0.10446335813456732	0.10446335813456732	0.10446335813456732	0.10446335813456732	0.10446335813456732	0.10446335813456732
0.08492129830531624	0.08881073801562685	0.08010878546907271	0.07044918712037719	0.08170695423947635	0.08396144592791793	0.06953468658996356	0.09650334109015286	0.08430979157299993	0.09036675202267645	0.08461494804514658	0.06012617246270721	0.08927986425130152	0.0663324840012962	0.07893576210368732	0.07513268266379423	0.08746488444097526	0.10070629766935929	0.09932968289926276	0.07533601204516235	0.0875462010034596	0.06581564157320981	0.0766809212883347	0.0766809212883347	0.0766809212883347	0.0766809212883347	0.0766809212883347	0.0766809212883347	0.0766809212883347	0.0766809212883347	0.0766809212883347	0.0766809212883347	0.0766809212883347	0.0766809212883347	0.0766809212883347	0.0766809212883347	0.0766809212883347	0.0766809212883347	0.0766809212883347	0.0766809212883347	0.0766809212883347	0.0766809212883347	0.0766809212883347	0.0766809212883347	0.0766809212883347	0.0766809212883347	0.0766809212883347	0.0766809212883347	0.0766809212883347	0.0766809212883347
0.14503135678454795	0.16599265585427714	0.11424542541470618	0.22092481055071847	0.17471309607327176	0.17880040983720039	0.18406857930523218	0.16184770012613608	0.16131087094148763	0.10255739807739099	0.16172200184842836	0.19169478548884675	0.18516718343687316	0.13662783525911065	0.19297442037737117	0.1405525038588683	0.17399285285844165	0.1615666719787271	0.1562439861023581	0.2727141474759802	0.21447906678916917	0.21447906678916917	0.21447906678916917	0.21447906678916917	0.21447906678916917	0.21447906678916917	0.21447906678916917	0.21447906678916917	0.21447906678916917	0.21447906678916917	0.21447906678916917	0.21447906678916917	0.21447906678916917	0.21447906678916917	0.21447906678916917	0.21447906678916917	0.21447906678916917	0.21447906678916917	0.21447906678916917	0.21447906678916917	0.21447906678916917	0.21447906678916917	0.21447906678916917	0.21447906678916917	0.21447906678916917	0.21447906678916917	0.21447906678916917	0.21447906678916917	0.21447906678916917	0.21447906678916917
0.14554805162043782	0.16796364975927416	0.17409351623738228	0.13785939899268898	0.15807211703124585	0.15869043498983687	0.16067625554681897	0.16441609187041017	0.15531432637066447	0.1699114468647324	0.13387712069422705	0.16490467772725093	0.13989049577209908	0.1641104397958969	0.1603794186079041	0.12898047545894079	0.19393994073631546	0.1780918963319887	0.16131797747743207	0.18278968613953317	0.18757169729788473	0.18298221917838164	0.13788686979385556	0.1604345444861186	0.1604345444861186	0.1604345444861186	0.1604345444861186	0.1604345444861186	0.1604345444861186	0.1604345444861186	0.1604345444861186	0.1604345444861186	0.1604345444861186	0.1604345444861186	0.1604345444861186	0.1604345444861186	0.1604345444861186	0.1604345444861186	0.1604345444861186	0.1604345444861186	0.1604345444861186	0.1604345444861186	0.1604345444861186	0.1604345444861186	0.1604345444861186	0.1604345444861186	0.1604345444861186	0.1604345444861186	0.1604345444861186	0.1604345444861186
0.13744465153588412	0.1460389064207616	0.14897191179181124	0.1647969355470418	0.11532736365935842	0.14609973687388494	0.11988714031376822	0.10957386375233323	0.11962815271461734	0.13721572819879452	0.1498735170658757	0.14897738275702962	0.1218915818172913	0.1394662526012394	0.13403313953047696	0.18239989413835853	0.17639435760430042	0.11343496460807628	0.147726077410783	0.14597003663680821	0.13655813604503578	0.16528285640232515	0.15092049622368045	0.15092049622368045	0.15092049622368045	0.15092049622368045	0.15092049622368045	0.15092049622368045	0.15092049622368045	0.15092049622368045	0.15092049622368045	0.15092049622368045	0.15092049622368045	0.15092049622368045	0.15092049622368045	0.15092049622368045	0.15092049622368045	0.15092049622368045	0.15092049622368045	0.15092049622368045	0.15092049622368045	0.15092049622368045	0.15092049622368045	0.15092049622368045	0.15092049622368045	0.15092049622368045	0.15092049622368045	0.15092049622368045	0.15092049622368045	0.15092049622368045
0.12145071099501824	0.17492827505175346	0.13787577158238387	0.15131272078261654	0.1484754392558596	0.14587478894147646	0.12935815809617754	0.14147667067888722	0.1803934756798017	0.12290911554944446	0.1257682470620184	0.15594174163802751	0.1581424126041647	0.14365686734715666	0.13211164060825156	0.12833100833536554	0.1429433178061793	0.13671374914761325	0.13456435959460641	0.15311292732194207	0.14870500221237198	0.15320984560843273	0.1376696255583129	0.12835052009959919	0.1298765155099524	0.15457831925935728	0.14385511900538087	0.13190258905343905	0.11322801846988623	0.14521051194311227	0.1535335535673731	0.1493720327552427	0.1493720327552427	0.1493720327552427	0.1493720327552427	0.1493720327552427	0.1493720327552427	0.1493720327552427	0.1493720327552427	0.1493720327552427	0.1493720327552427	0.1493720327552427	0.1493720327552427	0.1493720327552427	0.1493720327552427	0.1493720327552427	0.1493720327552427	0.1493720327552427	0.1493720327552427	0.1493720327552427
0.06834622565975716	0.10514335307396325	0.0890723132479875	0.10033189782733531	0.10113840207733656	0.10101808520480428	0.1000614733285734	0.08185446846414672	0.09568647463087251	0.0961779062497654	0.14099637163279927	0.1097657399987244	0.09192746856321728	0.10323045237971495	0.10178021909298322	0.10612023217140905	0.090991257037788	0.10166942239103091	0.09522184468148329	0.1009571298858379	0.0891976117820902	0.09700553753209393	0.10316786443908575	0.11930070056026858	0.10533690427343062	0.1286655967505669	0.10803565817811533	0.08910239696558402	0.08594469264890542	0.08512563344992845	0.11055731853188479	0.09784147599090663	0.09784147599090663	0.09784147599090663	0.09784147599090663	0.09784147599090663	0.09784147599090663	0.09784147599090663	0.09784147599090663	0.09784147599090663	0.09784147599090663	0.09784147599090663	0.09784147599090663	0.09784147599090663	0.09784147599090663	0.09784147599090663	0.09784147599090663	0.09784147599090663	0.09784147599090663	0.09784147599090663
0.12990062225478732	0.18030112144277896	0.14583539462778072	0.15104953145870054	0.12654209263705066	0.1289113411652972	0.14753381314296035	0.11739632383025028	0.13315338341123306	0.14666132282335387	0.12673914556592017	0.15718644263510403	0.15468459842437862	0.15805073073207251	0.16099496905249802	0.14576264189229876	0.1619042570768329	0.14167831019664076	0.11856379107966461	0.1830551741837513	0.15028816590525312	0.1666716700445022	0.1666716700445022	0.1666716700445022	0.1666716700445022	0.1666716700445022	0.1666716700445022	0.1666716700445022	0.1666716700445022	0.1666716700445022	0.1666716700445022	0.1666716700445022	0.1666716700445022	0.1666716700445022	0.1666716700445022	0.1666716700445022	0.1666716700445022	0.1666716700445022	0.1666716700445022	0.1666716700445022	0.1666716700445022	0.1666716700445022	0.1666716700445022	0.1666716700445022	0.1666716700445022	0.1666716700445022	0.1666716700445022	0.1666716700445022	0.1666716700445022	0.1666716700445022
0.0	0.0	0.009827993033699927	0.3578084557391511	0.948502996286663	0.09195497624549533	0.0	1.1568382279570921	0.8966109106236101	0.0	0.0	0.7141664639528162	0.20017314135713618	0.8600872517423495	0.6939126184577347	0.0	0.03399098150328506	0.09195497624549533	0.6939126184577347	0.0	0.09195497624549533	0.04597748812274766	0.04597748812274766	0.04597748812274766	0.04597748812274766	0.04597748812274766	0.04597748812274766	0.04597748812274766	0.04597748812274766	0.04597748812274766	0.04597748812274766	0.04597748812274766	0.04597748812274766	0.04597748812274766	0.04597748812274766	0.04597748812274766	0.04597748812274766	0.04597748812274766	0.04597748812274766	0.04597748812274766	0.04597748812274766	0.04597748812274766	0.04597748812274766	0.04597748812274766	0.04597748812274766	0.04597748812274766	0.04597748812274766	0.04597748812274766	0.04597748812274766	0.04597748812274766
0.1244341090018263	0.17083889441944908	0.18637866025733602	0.16033042610012918	0.18984033242084217	0.11611241397544157	0.11589142601352537	0.1436889712432639	0.1701082874483678	0.16303206473386428	0.12081425170495408	0.10650772157530974	0.12213061838728738	0.09707751145310041	0.16407045472999185	0.1077238552115601	0.1638237990483393	0.12392350921803681	0.1513038016383848	0.14322322281642313	0.11251347633165869	0.1419551436456354	0.17434199086767885	0.12776717696594422	0.17087017225108672	0.17287109060262398	0.16210705875068393	0.12179900650754875	0.13460887526390153	0.12820394088572515	0.12820394088572515	0.12820394088572515	0.12820394088572515	0.12820394088572515	0.12820394088572515	0.12820394088572515	0.12820394088572515	0.12820394088572515	0.12820394088572515	0.12820394088572515	0.12820394088572515	0.12820394088572515	0.12820394088572515	0.12820394088572515	0.12820394088572515	0.12820394088572515	0.12820394088572515	0.12820394088572515	0.12820394088572515	0.12820394088572515
0.09370564551887707	0.13572747859087222	0.10883763605562817	0.10843432495437881	0.12264163374515481	0.13166103762179407	0.09897829979760531	0.1280567430885732	0.1080456160827273	0.12408708931643014	0.1464603867288451	0.09949784394469606	0.12036433022190685	0.12982714526081796	0.1084509159065116	0.10813789563538757	0.12453463942184269	0.11168117257221123	0.12093268203425574	0.11521906097398717	0.08459852165561403	0.11911179713416777	0.09457837358050104	0.12736775399299013	0.09861374587370123	0.11617547586501284	0.1298083771793505	0.11222031178381146	0.07936771321072447	0.1092057449716029	0.12435132002397047	0.10280708130308601	0.0921218927295145	0.10159327740689293	0.11542738446583992	0.10851033093636642	0.10851033093636642	0.10851033093636642	0.10851033093636642	0.10851033093636642	0.10851033093636642	0.10851033093636642	0.10851033093636642	0.10851033093636642	0.10851033093636642	0.10851033093636642	0.10851033093636642	0.10851033093636642	0.10851033093636642	0.10851033093636642
0.055476263592395145	0.07954107623340695	0.10733306820594858	0.10203177981752165	0.10105995556752229	0.06822620006199676	0.08035568801126206	0.08041398136000814	0.09684662307805954	0.11833180897108433	0.10217392086757938	0.10081149480470507	0.10530352663403936	0.12045459886366805	0.07844078981353877	0.08819834897407307	0.10819646084790513	0.09494773322606764	0.12904230377378262	0.07824213875346539	0.09487530842502778	0.10182882123131268	0.12589864296857806	0.12946794372355644	0.09655777880469968	0.1127549230954015	0.050875105087121175	0.1321863719874468	0.11588893058741231	0.10264982135388333	0.10249059501675467	0.10427954537107736	0.11926141100462943	0.11358825512548591	0.10348290057025153	0.0821531182085952	0.1134983575246147	0.08287576486819023	0.09920387562103307	0.06735568905073036	0.08327978233588171	0.08327978233588171	0.08327978233588171	0.08327978233588171	0.08327978233588171	0.08327978233588171	0.08327978233588171	0.08327978233588171	0.08327978233588171	0.08327978233588171
0.11844781435268119	0.1306647725348058	0.10347598735475867	0.16215938614012976	0.12218960563362115	0.12165137057176259	0.1142057348150265	0.11269337747028849	0.12050636526770006	0.12936239328177776	0.09967179392562554	0.1257738382008287	0.09163414205390417	0.08099378108361692	0.10215362805241403	0.10984324580523726	0.10664562552984276	0.12550230599998077	0.08812478995721247	0.10901452100054812	0.10657184041486084	0.10660100618872778	0.11452694646586026	0.0853543377405139	0.10043170876869188	0.09289302325460289	0.09289302325460289	0.09289302325460289	0.09289302325460289	0.09289302325460289	0.09289302325460289	0.09289302325460289	0.09289302325460289	0.09289302325460289	0.09289302325460289	0.09289302325460289	0.09289302325460289	0.09289302325460289	0.09289302325460289	0.09289302325460289	0.09289302325460289	0.09289302325460289	0.09289302325460289	0.09289302325460289	0.09289302325460289	0.09289302325460289	0.09289302325460289	0.09289302325460289	0.09289302325460289	0.09289302325460289
0.10656588793344504	0.14739088560267535	0.12454306917547604	0.1213464958315227	0.11760065314971564	0.11002989252237322	0.07565944543603356	0.1260177310298647	0.13677792547906914	0.09402147002800236	0.13292699266797137	0.09854915854256638	0.09223266745124697	0.12163405578054219	0.09608971815882855	0.13629864949240883	0.09022110371952557	0.11628046870991803	0.12395645935619191	0.10458119526930726	0.1001056731000601	0.10839544309742716	0.10290602001894283	0.12643952935547456	0.1342470877294095	0.12299182644188048	0.10265468560767166	0.11312641519586045	0.11953022016387878	0.11664558142725281	0.10634955083294044	0.11149756613009663	0.11149756613009663	0.11149756613009663	0.11149756613009663	0.11149756613009663	0.11149756613009663	0.11149756613009663	0.11149756613009663	0.11149756613009663	0.11149756613009663	0.11149756613009663	0.11149756613009663	0.11149756613009663	0.11149756613009663	0.11149756613009663	0.11149756613009663	0.11149756613009663	0.11149756613009663	0.11149756613009663
0.44280429976879565	0.2829011300395645	0.4304976885841177	0.60951331521065	0.37486664179562634	0.627846677465665	0.5315493173389247	0.3008403190721456	0.43913481889432476	0.6476302487327166	0.27199108087119744	0.41377547401925563	0.26265679866368663	0.3901683854738887	0.013334577323506066	0.4928760336566555	0.5702984510734188	0.37418124180739065	0.42601569541724055	0.3675676311921831	0.5137148528672283	0.4710878764937753	0.5904010760123294	0.5072594553329368	0.0007780902971698997	0.08502575633111535	0.04290192331414263	0.04290192331414263	0.04290192331414263	0.04290192331414263	0.04290192331414263	0.04290192331414263	0.04290192331414263	0.04290192331414263	0.04290192331414263	0.04290192331414263	0.04290192331414263	0.04290192331414263	0.04290192331414263	0.04290192331414263	0.04290192331414263	0.04290192331414263	0.04290192331414263	0.04290192331414263	0.04290192331414263	0.04290192331414263	0.04290192331414263	0.04290192331414263	0.04290192331414263	0.04290192331414263
0.08995446822734258	0.09897965392678439	0.08167639589455383	0.08657538408062601	0.07535844208692107	0.09316047030203835	0.06962593316700001	0.08142288496420481	0.08891268911334821	0.0844130225993975	0.08952360973849809	0.08915561971332465	0.08753897289769863	0.089714069637098	0.11333854668907724	0.0793189357080863	0.09858282294930219	0.07901932158308476	0.09308274152894312	0.0973839196671702	0.0660517260252117	0.08114844376778312	0.08378292465283113	0.08246568421030712	0.08246568421030712	0.08246568421030712	0.08246568421030712	0.08246568421030712	0.08246568421030712	0.08246568421030712	0.08246568421030712	0.08246568421030712	0.08246568421030712	0.08246568421030712	0.08246568421030712	0.08246568421030712	0.08246568421030712	0.08246568421030712	0.08246568421030712	0.08246568421030712	0.08246568421030712	0.08246568421030712	0.08246568421030712	0.08246568421030712	0.08246568421030712	0.08246568421030712	0.08246568421030712	0.08246568421030712	0.08246568421030712	0.08246568421030712
0.10516991790165509	0.11138857397603005	0.12232614777480351	0.1302581869054074	0.1183529832775773	0.13748905471491427	0.12312600376117967	0.14428120958911908	0.1426519465681098	0.1363558744127366	0.09607304693560022	0.12145685416148613	0.10891224831953737	0.14918588788447348	0.12022218264039686	0.11551062457364647	0.12213077274630457	0.1088733902585273	0.1511416498740924	0.16006563010913133	0.1540560210706612	0.13199073068927383	0.11445516740917942	0.12335357867957181	0.1284197116153879	0.13706060545073173	0.1485074074484434	0.14662135555355432	0.1299941456036197	0.14060228667386626	0.1760290266367583	0.15831565665531228	0.15831565665531228	0.15831565665531228	0.15831565665531228	0.15831565665531228	0.15831565665531228	0.15831565665531228	0.15831565665531228	0.15831565665531228	0.15831565665531228	0.15831565665531228	0.15831565665531228	0.15831565665531228	0.15831565665531228	0.15831565665531228	0.15831565665531228	0.15831565665531228	0.15831565665531228	0.15831565665531228
0.14460655227227812	0.3580895188520392	0.18335757282173354	0.26925884700844144	0.21616350041644175	0.2684893530904876	0.297524530195232	0.13143809894811137	0.21538882182450775	0.3623998881946324	0.2504481681252277	0.18231926286721784	0.22615997371514984	0.15986542610045024	0.2903845992159762	0.30508237577127173	0.2797293019723736	0.2503712568028167	0.3771729092546014	0.24495333376993658	0.18164395615521817	0.24266134425700192	0.20981187749720728	0.2951794600869904	0.0	0.22145778482471368	0.22850461395251517	0.18119814425510458	0.24895058334758677	0.35323300907939764	0.23960164430631192	0.10305500790109347	0.35366496641353995	0.22487320528998295	0.49191553913439856	0.2757442478065147	0.2737215323506632	0.322114298978389	0.2979179156645261	0.2979179156645261	0.2979179156645261	0.2979179156645261	0.2979179156645261	0.2979179156645261	0.2979179156645261	0.2979179156645261	0.2979179156645261	0.2979179156645261	0.2979179156645261	0.2979179156645261
0.1031592326530702	0.1253507526084588	0.166684886838803	0.12537524944352257	0.2534169549787711	0.14138123040101655	0.18075059769485965	0.08241509981140938	0.1253251555187503	0.1286080717784766	0.22782728707906538	0.24694054056621503	0.17183956840162856	0.17947201543842875	0.2434013438589627	0.18164979052206728	0.16143728009891603	0.25961086461540833	0.23833561079745852	0.26398853073719425	0.2230577877281839	0.14479175817630843	0.3198554892095973	0.392792266363993	0.2865829254666706	0.18402248752463668	0.2645842595715866	0.14779124532182572	0.26592157398718674	0.24496681113130983	0.2095771979400309	0.3034268908576843	0.15560719524553399	0.3294511576501611	0.32352213856660267	0.3477188259970212	0.192154782617447	0.199571703098987	0.4058966776862284	0.2602002642213195	0.19208942893632178	0.23558991895795142	0.15561474166754125	0.11793869238790927	0.13677671702772526	0.13677671702772526	0.13677671702772526	0.13677671702772526	0.13677671702772526	0.13677671702772526
0.08244044671303397	0.08894881259709557	0.07559558068212335	0.049298772044949764	0.061635318747509125	0.0734351719401541	0.0629020379952324	0.09008732456216441	0.11919036194933083	0.06778430067725998	0.11588619193782379	0.0759960784961852	0.13019035154760134	0.10352216865874769	0.06657293842285475	0.1244704671599264	0.06533360054302692	0.07537339014836289	0.05593659098950037	0.07212758225413564	0.11183978318367054	0.08288822452868994	0.11606293772597633	0.11363569745350713	0.07941399131020128	0.10052922049899192	0.09116707184762742	0.0820759247782113	0.07381226745568646	0.09432144445791792	0.07872319261342	0.09441055659129356	0.13211863980967414	0.10371272159815702	0.13040089352126447	0.0702439848323009	0.14700396607476632	0.1923812158162611	0.13510790106446713	0.18778717321398425	0.1564966807688564	0.17513168972688	0.20364450570691936	0.20054421097509897	0.2074043952283143	0.20397430310170664	0.20397430310170664	0.20397430310170664	0.20397430310170664	0.20397430310170664
0.2019684725426569	0.1779942992318659	0.22369578060093018	0.14705054373619067	0.11172314285363646	0.17996078844446634	0.19740410514680362	0.15488791816145114	0.19075835065383134	0.19136107120995038	0.17472894194186578	0.195400507146589	0.16777461099503477	0.15118441629095758	0.14629572161706483	0.18221049539811845	0.13041727769702144	0.27202174632498466	0.24257069376072365	0.193788945646499	0.14780324608294876	0.17514893159438769	0.17963485034454435	0.16999766768786764	0.18092253076140802	0.17826732536045634	0.2243993046982781	0.15477178313264794	0.2162546069031051	0.1698920584452677	0.20812086148576162	0.15899237492677362	0.17244361186431123	0.21996473000473368	0.1805414621107655	0.1721260921750933	0.18017601371670722	0.14264713522390446	0.3439506647218151	0.24329889997285978	0.24329889997285978	0.24329889997285978	0.24329889997285978	0.24329889997285978	0.24329889997285978	0.24329889997285978	0.24329889997285978	0.24329889997285978	0.24329889997285978	0.24329889997285978
0.4052689179418223	0.29730023578686016	0.23897603812106438	0.33072852414812537	0.3486536974990771	0.3487963598475409	0.43136632562076677	0.4455101827443161	0.2862557500031092	0.36588296637371265	0.36588296637371265	0.36588296637371265	0.36588296637371265	0.36588296637371265	0.36588296637371265	0.36588296637371265	0.36588296637371265	0.36588296637371265	0.36588296637371265	0.36588296637371265	0.36588296637371265	0.36588296637371265	0.36588296637371265	0.36588296637371265	0.36588296637371265	0.36588296637371265	0.36588296637371265	0.36588296637371265	0.36588296637371265	0.36588296637371265	0.36588296637371265	0.36588296637371265	0.36588296637371265	0.36588296637371265	0.36588296637371265	0.36588296637371265	0.36588296637371265	0.36588296637371265	0.36588296637371265	0.36588296637371265	0.36588296637371265	0.36588296637371265	0.36588296637371265	0.36588296637371265	0.36588296637371265	0.36588296637371265	0.36588296637371265	0.36588296637371265	0.36588296637371265	0.36588296637371265
0.005114655676409533	0.16147085441032605	0.0	0.0	0.0017957191842517886	0.0003623998699916269	0.0	0.14657442458888426	0.0	0.0	0.06537687868266742	0.0	0.0	0.0	0.0017957191842517893	0.0	0.0	0.06537687868266742	0.07372668913193825	0.2247871400970026	0.1492569146144704	0.1492569146144704	0.1492569146144704	0.1492569146144704	0.1492569146144704	0.1492569146144704	0.1492569146144704	0.1492569146144704	0.1492569146144704	0.1492569146144704	0.1492569146144704	0.1492569146144704	0.1492569146144704	0.1492569146144704	0.1492569146144704	0.1492569146144704	0.1492569146144704	0.1492569146144704	0.1492569146144704	0.1492569146144704	0.1492569146144704	0.1492569146144704	0.1492569146144704	0.1492569146144704	0.1492569146144704	0.1492569146144704	0.1492569146144704	0.1492569146144704	0.1492569146144704	0.1492569146144704
0.21874695106321407	0.2999590785429564	0.0854834823417766	0.2481229386684492	0.2746797363501498	0.42352854606379037	0.24613217465921475	0.18194173414026205	0.45338775559541694	0.20777828015259137	0.06291344137819059	0.14230961263440348	0.1470566940071414	0.18234121129264913	0.30341578509524475	0.21724687677073637	0.28853795218012473	0.25308547578697466	0.24812293866844914	0.35489201107032625	0.11359604734395823	0.18174117177506727	0.2656383373693504	0.2336675846462441	0.18284128966267896	0.28719099544302945	0.3048836701356675	0.42227989119865034	0.3286689275228917	0.19950784731030954	0.3438302976048607	0.5537680982702574	0.4487991979375591	0.4487991979375591	0.4487991979375591	0.4487991979375591	0.4487991979375591	0.4487991979375591	0.4487991979375591	0.4487991979375591	0.4487991979375591	0.4487991979375591	0.4487991979375591	0.4487991979375591	0.4487991979375591	0.4487991979375591	0.4487991979375591	0.4487991979375591	0.4487991979375591	0.4487991979375591
0.12463589781363718	0.16305762576869973	0.1559691388176273	0.13350668636883167	0.18127148895308623	0.11969996016625836	0.1366813110958537	0.13293957134005457	0.15973168472058683	0.1358694436229412	0.12067290590469841	0.1462698461018904	0.14820326944564444	0.11177916361234258	0.14646088221862097	0.12731866636820477	0.12518162584098244	0.13575440016270496	0.1677828415906806	0.15068375635135972	0.09369867438371393	0.13177663154707075	0.1153833243366287	0.12357997794184973	0.12357997794184973	0.12357997794184973	0.12357997794184973	0.12357997794184973	0.12357997794184973	0.12357997794184973	0.12357997794184973	0.12357997794184973	0.12357997794184973	0.12357997794184973	0.12357997794184973	0.12357997794184973	0.12357997794184973	0.12357997794184973	0.12357997794184973	0.12357997794184973	0.12357997794184973	0.12357997794184973	0.12357997794184973	0.12357997794184973	0.12357997794184973	0.12357997794184973	0.12357997794184973	0.12357997794184973	0.12357997794184973	0.12357997794184973
0.28134529806807723	0.18081779249394112	0.17184475048804662	0.24144809738074682	0.18606116665460679	0.19232222501117896	0.20636227638662566	0.2397668022000608	0.15166804474850903	0.15738995454469373	0.24424584743646746	0.2008179009905806	0.2008179009905806	0.2008179009905806	0.2008179009905806	0.2008179009905806	0.2008179009905806	0.2008179009905806	0.2008179009905806	0.2008179009905806	0.2008179009905806	0.2008179009905806	0.2008179009905806	0.2008179009905806	0.2008179009905806	0.2008179009905806	0.2008179009905806	0.2008179009905806	0.2008179009905806	0.2008179009905806	0.2008179009905806	0.2008179009905806	0.2008179009905806	0.2008179009905806	0.2008179009905806	0.2008179009905806	0.2008179009905806	0.2008179009905806	0.2008179009905806	0.2008179009905806	0.2008179009905806	0.2008179009905806	0.2008179009905806	0.2008179009905806	0.2008179009905806	0.2008179009905806	0.2008179009905806	0.2008179009905806	0.2008179009905806	0.2008179009905806
0.12925221455704833	0.131334931722857	0.13882663939333648	0.13922330099470795	0.11834133184077773	0.15183919335475374	0.10620020842860758	0.1705224473309051	0.12325681133368502	0.1108578180441507	0.10578274257807424	0.11810042355940904	0.13748642159287586	0.13376207306564686	0.12334271246326019	0.17549286429592642	0.12018159626530757	0.13819061386442563	0.11837180821876994	0.13226053671855947	0.12607119738591321	0.12649713126840606	0.1562721797851949	0.12717597372283543	0.13909080744819183	0.11087693394083965	0.14555789932676824	0.12770161830926796	0.13662975881801812	0.13662975881801812	0.13662975881801812	0.13662975881801812	0.13662975881801812	0.13662975881801812	0.13662975881801812	0.13662975881801812	0.13662975881801812	0.13662975881801812	0.13662975881801812	0.13662975881801812	0.13662975881801812	0.13662975881801812	0.13662975881801812	0.13662975881801812	0.13662975881801812	0.13662975881801812	0.13662975881801812	0.13662975881801812	0.13662975881801812	0.13662975881801812
0.17935035156454712	0.1216337904979441	0.1721262036223689	0.17539689000289557	0.20096416955431481	0.13014178814675686	0.11852215771391444	0.08381958348113797	0.1402745486997752	0.1387557188328175	0.08437254116560404	0.13563072131769355	0.11947025827783335	0.12263588210513056	0.15737098426270138	0.10470794522375601	0.11874898692670993	0.10951725664865132	0.1380489641025091	0.07742875450583618	0.09731388471123376	0.016770962642045317	0.06502042882256404	0.0951871549652581	0.08749570530525501	0.1389887764638717	0.0007119146507097458	0.07630318793219804	0.07504277853397046	0.11662418660602966	0.08771993575736345	0.08119570256450208	0.08445781916093276	0.08445781916093276	0.08445781916093276	0.08445781916093276	0.08445781916093276	0.08445781916093276	0.08445781916093276	0.08445781916093276	0.08445781916093276	0.08445781916093276	0.08445781916093276	0.08445781916093276	0.08445781916093276	0.08445781916093276	0.08445781916093276	0.08445781916093276	0.08445781916093276	0.08445781916093276
0.10300469645574625	0.10112477734386636	0.14725229064679823	0.16347197611673644	0.19960553400757158	0.1494502065103955	0.21318039911718803	0.2338197794822481	0.17495505767154215	0.1382021209539503	0.1746262530976487	0.10885536926812431	0.16638231248479918	0.22842982046230365	0.1590411271427694	0.16673460197861056	0.16001432131054236	0.13063489381938964	0.1800496513268235	0.16936292743640247	0.16078190222233577	0.13673413993223443	0.21165643371015364	0.1987720697967663	0.17954316548708363	0.19167476147792034	0.1326988677974222	0.1869469329943093	0.2494734068204894	0.18848764535046014	0.2266050469311498	0.18095842747040655	0.2022995580539528	0.15279468741743477	0.14724507682572602	0.07853686761174253	0.11289097221873427	0.11289097221873427	0.11289097221873427	0.11289097221873427	0.11289097221873427	0.11289097221873427	0.11289097221873427	0.11289097221873427	0.11289097221873427	0.11289097221873427	0.11289097221873427	0.11289097221873427	0.11289097221873427	0.11289097221873427
0.1226838478921155	0.13351797206693192	0.09894957474100964	0.10340122737529638	0.09319517970786353	0.08821772832884305	0.09073577419174333	0.09966018594029633	0.08700252859731183	0.10620312877369797	0.10935945846376385	0.1026296818918264	0.10203551721797026	0.09726076850264416	0.09578219004645386	0.10199326480370347	0.1077746288357872	0.11342868095825266	0.10161223578631842	0.1129467620294676	0.10915572327188054	0.10116423611850062	0.11297694363700538	0.08896501370165573	0.12245284641076931	0.10397161956124047	0.11078803502156184	0.09246449996721799	0.09400830344856223	0.15870533570068174	0.12125695246912127	0.1399811440849015	0.1399811440849015	0.1399811440849015	0.1399811440849015	0.1399811440849015	0.1399811440849015	0.1399811440849015	0.1399811440849015	0.1399811440849015	0.1399811440849015	0.1399811440849015	0.1399811440849015	0.1399811440849015	0.1399811440849015	0.1399811440849015	0.1399811440849015	0.1399811440849015	0.1399811440849015	0.1399811440849015
0.19506326628168755	0.20721597289353497	0.11275492560344166	0.17171862405508287	0.10633150538484923	0.117574342351271	0.13108078254174826	0.16220576225014788	0.08880798444310505	0.1937490218282651	0.171261131403154	0.15566026975128397	0.16635705328258876	0.12025306931826608	0.15760153262287838	0.14371258417114965	0.17849735205300218	0.20230796465362258	0.1405204147688673	0.11367936359314901	0.12367047677705087	0.11077563162812322	0.17711418018622876	0.1844067972117077	0.17990969134878826	0.16557356243365523	0.16572127330489483	0.13530766358821933	0.126476724240738	0.15321742069896113	0.12408545525894087	0.14837611635395379	0.16251533559826428	0.12192379851076351	0.09794341627714861	0.11872287771958362	0.1870588227948684	0.152890850257226	0.152890850257226	0.152890850257226	0.152890850257226	0.152890850257226	0.152890850257226	0.152890850257226	0.152890850257226	0.152890850257226	0.152890850257226	0.152890850257226	0.152890850257226	0.152890850257226
0.06034381259938697	0.0	0.060109207686378015	0.07336871394722322	0.07972675173002601	0.0	0.0	0.0	0.067736218577094	0.1271316155986029	0.08687845524660913	0.11319520911022728	0.08325610038674058	0.14049610998173961	0.0971641959246008	0.08509328680100982	0.14151253379003798	0.09043643018568699	0.0889245185188966	0.1933707949734357	0.12652817329518498	0.1706588626887591	0.10038583508441136	0.18973660797117697	0.14782579334179932	0.11938118141388487	0.14970934949267434	0.13149542093911865	0.18798533705865128	0.11082913335409415	0.2073911447827987	0.41818029007534085	0.3127857174290698	0.3127857174290698	0.3127857174290698	0.3127857174290698	0.3127857174290698	0.3127857174290698	0.3127857174290698	0.3127857174290698	0.3127857174290698	0.3127857174290698	0.3127857174290698	0.3127857174290698	0.3127857174290698	0.3127857174290698	0.3127857174290698	0.3127857174290698	0.3127857174290698	0.3127857174290698
0.16899661373997021	0.19626776889074468	0.2861223138071033	0.3353707716604681	0.1713398026705005	0.26116939887261725	0.20552465508704018	0.2897932175101387	0.30346686883615603	0.1961304104016491	0.2247901101039346	0.19041570528172808	0.2046443287537586	0.25699251218301195	0.19564191685687254	0.24429919872930045	0.27651285115511215	0.20037375671934526	0.18500931963914255	0.22367221025966277	0.23513245689830373	0.19979342600246405	0.2432412875848432	0.2433174504172605	0.2322384109195325	0.23938547661686593	0.2247963056354557	0.15442469857389732	0.2725913746678101	0.22931517064567603	0.19216679696681738	0.21074098380624673	0.21074098380624673	0.21074098380624673	0.21074098380624673	0.21074098380624673	0.21074098380624673	0.21074098380624673	0.21074098380624673	0.21074098380624673	0.21074098380624673	0.21074098380624673	0.21074098380624673	0.21074098380624673	0.21074098380624673	0.21074098380624673	0.21074098380624673	0.21074098380624673	0.21074098380624673	0.21074098380624673
0.0855501252641555	0.11573503688893556	0.11226685665718716	0.13924616649224664	0.11734552253553297	0.17016512683867618	0.1775786733232104	0.17960354675178983	0.14368149033588104	0.19264449803866718	0.10901348293754715	0.20832152012214047	0.21503228219691328	0.1887108286609893	0.17540548190787628	0.17812318712663835	0.16638552204795987	0.12662714308238715	0.19586183001396387	0.19321515519092833	0.2003094658187942	0.17244107377508072	0.17389441431634858	0.1406250047397456	0.20483550775966253	0.12236617525081027	0.1666987159685924	0.13929496268239502	0.11318365805298725	0.16751626510971565	0.17130734608876136	0.20083074406318122	0.1615678030350164	0.15566294377407264	0.19127779759178198	0.15939356161006113	0.16577589544934865	0.1380088100141142	0.15325507962111326	0.1665677010957689	0.15991139035844107	0.15991139035844107	0.15991139035844107	0.15991139035844107	0.15991139035844107	0.15991139035844107	0.15991139035844107	0.15991139035844107	0.15991139035844107	0.15991139035844107
0.09706408768902469	0.08960068973829866	0.09965858333522067	0.18883140176585625	0.10504702524524578	0.08839772447841779	0.08538873570138918	0.12323653356584287	0.09103433767777035	0.09947773759029087	0.10956717352584833	0.13400169125645076	0.09475287158220637	0.122417636809911	0.10054746716229475	0.137893354451949	0.13738976335300046	0.0872117216782585	0.10379771563359563	0.12311706295231602	0.12999400343334863	0.12133764036700315	0.10222874887818335	0.09668680711108929	0.12801449544612406	0.1045700483589084	0.1261532423185197	0.07914711135014363	0.11386831812160068	0.08659068681846065	0.09390546068521234	0.09582620009573733	0.09539864801561776	0.08914873786456434	0.10395769410152277	0.09655321598304355	0.09655321598304355	0.09655321598304355	0.09655321598304355	0.09655321598304355	0.09655321598304355	0.09655321598304355	0.09655321598304355	0.09655321598304355	0.09655321598304355	0.09655321598304355	0.09655321598304355	0.09655321598304355	0.09655321598304355	0.09655321598304355
0.15415790496724474	0.1641788424190049	0.21521450662712593	0.2068855586490498	0.18322733987948153	0.20877119812051229	0.1407238873270004	0.18364590826061328	0.1399005563572529	0.17630740402015407	0.15805561110520225	0.1990100070167123	0.12072400601140497	0.2290729015595982	0.15622344132485727	0.16627471681840594	0.12140965312859922	0.12949672386402172	0.24473408141797423	0.17658609079587836	0.19362553075187341	0.2010439326665085	0.24314413709139754	0.15157039136969774	0.189355361476582	0.11280877524253406	0.13574843142695406	0.10769859354232375	0.15886825366654578	0.16120519359963226	0.16003672363308902	0.16003672363308902	0.16003672363308902	0.16003672363308902	0.16003672363308902	0.16003672363308902	0.16003672363308902	0.16003672363308902	0.16003672363308902	0.16003672363308902	0.16003672363308902	0.16003672363308902	0.16003672363308902	0.16003672363308902	0.16003672363308902	0.16003672363308902	0.16003672363308902	0.16003672363308902	0.16003672363308902	0.16003672363308902
0.3538857905323073	0.3364195998482522	0.38186309769540977	0.4033577469491834	0.2989485675277496	0.27686786151520915	0.42242040195649844	0.43246150182094156	0.14731793049197162	0.3055641989398284	0.2897042208544116	0.26214339063917824	0.4856816471268084	0.33631439333531027	0.05655263791854189	0.2967541643639173	0.26221230859952815	0.24918883296670297	0.06123912840479563	0.43844680215129134	0.3447416334262822	0.4747984905326572	0.4064486014696273	0.15134865341478293	0.10105078075217637	0.4482388354290668	0.43776581135336295	0.1513541542187208	0.002775581050008319	0.3241505173261823	0.22693573124441063	0.24291475988058384	0.44509000603776855	0.24711516547157744	0.3103792961469258	0.2787472308092516	0.2787472308092516	0.2787472308092516	0.2787472308092516	0.2787472308092516	0.2787472308092516	0.2787472308092516	0.2787472308092516	0.2787472308092516	0.2787472308092516	0.2787472308092516	0.2787472308092516	0.2787472308092516	0.2787472308092516	0.2787472308092516
0.09710658846383108	0.1073344220862509	0.1077049163258605	0.11803506399453459	0.12782217407654375	0.10867633372607283	0.13667755021851935	0.11692188700985304	0.15452533593207626	0.10587494521929991	0.10396982894994333	0.14567551712810634	0.12068372297439327	0.1154042506057508	0.1312327439201129	0.1500720313534687	0.13887068474308883	0.1938992503211678	0.12614757036529034	0.10970433824714422	0.13147073214983857	0.17375123729721262	0.17345437090580362	0.15667637246096697	0.13695191191832654	0.14101561074965288	0.10401928101977911	0.13483315209545058	0.13101178213850426	0.11061023698660143	0.1124911298185209	0.1424094197526592	0.10587623324547234	0.1457827321546642	0.11940718303729637	0.13259495759598028	0.13259495759598028	0.13259495759598028	0.13259495759598028	0.13259495759598028	0.13259495759598028	0.13259495759598028	0.13259495759598028	0.13259495759598028	0.13259495759598028	0.13259495759598028	0.13259495759598028	0.13259495759598028	0.13259495759598028	0.13259495759598028
0.15450226769633718	0.17788970464437254	0.15756578348610528	0.1370218325783778	0.16379303233642392	0.1758179825856247	0.13049702663858678	0.17345025773211561	0.17972735458832934	0.17050721384228698	0.15849062057576066	0.16263445837262427	0.1793324327648177	0.1736015505893341	0.14420160225995052	0.13588514647275776	0.1544615803359996	0.166354107307764	0.14207685191959724	0.13220314896340957	0.130600536495176	0.1424020412126167	0.1265385566014504	0.17349965652974533	0.16360803838195068	0.1559544653099031	0.14499709322006157	0.14943115204860746	0.1407220367121181	0.11105522886347331	0.17781937822003227	0.1444373035417528	0.1444373035417528	0.1444373035417528	0.1444373035417528	0.1444373035417528	0.1444373035417528	0.1444373035417528	0.1444373035417528	0.1444373035417528	0.1444373035417528	0.1444373035417528	0.1444373035417528	0.1444373035417528	0.1444373035417528	0.1444373035417528	0.1444373035417528	0.1444373035417528	0.1444373035417528	0.1444373035417528
0.1137384737923479	0.08893328736658515	0.10289011510449408	0.12292754038726338	0.10732872485120849	0.11594124941702981	0.09352103630067998	0.11304007984384264	0.12269592100190688	0.10384958602780535	0.09611392660044085	0.13213700330577183	0.09931890997804037	0.10178908548418625	0.11137451701284182	0.09467290234721219	0.10738465089915163	0.0984447722060091	0.09656995114184269	0.09877753325032711	0.12631043087461954	0.11766169482672997	0.09585889657270909	0.10336334700583225	0.09458877441032687	0.12066743851375049	0.09822986516852131	0.09665587000721126	0.07557591810493713	0.11053663219532169	0.09182849428952682	0.09681007292054028	0.09431928360503354	0.09431928360503354	0.09431928360503354	0.09431928360503354	0.09431928360503354	0.09431928360503354	0.09431928360503354	0.09431928360503354	0.09431928360503354	0.09431928360503354	0.09431928360503354	0.09431928360503354	0.09431928360503354	0.09431928360503354	0.09431928360503354	0.09431928360503354	0.09431928360503354	0.09431928360503354
0.08756777621269565	0.07852757268016601	0.08389360786480471	0.08435566168954758	0.08080611255365529	0.07881899424776365	0.0873725233620594	0.11411906553332171	0.07640357435944681	0.08064111454522649	0.10078190647837691	0.0829223825873595	0.08023322194245917	0.11543208759320803	0.1071162186082371	0.09307276890950156	0.10203044193051927	0.09111747855655543	0.10723516182636343	0.08669012939046908	0.10169637749430094	0.09301137712844043	0.08678540051960226	0.09057178308435132	0.1016281690088649	0.09446329548145768	0.09800020018177419	0.09623174783161594	0.09623174783161594	0.09623174783161594	0.09623174783161594	0.09623174783161594	0.09623174783161594	0.09623174783161594	0.09623174783161594	0.09623174783161594	0.09623174783161594	0.09623174783161594	0.09623174783161594	0.09623174783161594	0.09623174783161594	0.09623174783161594	0.09623174783161594	0.09623174783161594	0.09623174783161594	0.09623174783161594	0.09623174783161594	0.09623174783161594	0.09623174783161594	0.09623174783161594
0.07578306056727865	0.08256221566077643	0.07815831063685488	0.09572441816442508	0.08575715654826323	0.1129364081335633	0.07624048835548869	0.09047258271426749	0.08200276122217923	0.08326974866120611	0.07806023589107519	0.07747192849689137	0.08977602617518059	0.06742446203973135	0.06610633886273748	0.0675891993326047	0.08321450776053202	0.09610168499270783	0.0850188859533466	0.09194536494773442	0.09553028166730558	0.0833160180714304	0.09016482387448478	0.08284445537251454	0.0837649105007212	0.07088087230749936	0.06850654583780538	0.09861714153122794	0.08246851174626262	0.08474756574487473	0.06107907186974121	0.09063737878090104	0.07532223893251627	0.09638175340460729	0.080785196003448	0.07908996534468514	0.08707325815003136	0.08218655398972445	0.08690966546090215	0.09881087238935686	0.10995012450615643	0.08468833634254427	0.07103868112302976	0.07898479617169503	0.061950462762029944	0.10358670285433999	0.10740492442468344	0.10549581363951173	0.10549581363951173	0.10549581363951173
0.5143486896399706	0.6015637511645877	0.18257639322521418	0.4389116509293825	0.0	0.0	0.10214093485870616	0.0	0.0	0.45022906321365663	0.0	0.35407789016545266	0.4093347727779251	0.0	0.6385216731736223	0.44120424978913736	0.0	0.35407789016545266	0.0010120651597565408	0.4177438202295342	0.6225107012431711	0.40897939501232156	0.5872795238628775	0.1866061298281717	0.4896195954401098	0.1866061298281717	0.48276635040715793	0.6320899040480321	0.5738111028841401	0.8947390905107151	0.47278247484848246	0.5786952945749226	0.4869665946033017	0.5328309445891122	0.5328309445891122	0.5328309445891122	0.5328309445891122	0.5328309445891122	0.5328309445891122	0.5328309445891122	0.5328309445891122	0.5328309445891122	0.5328309445891122	0.5328309445891122	0.5328309445891122	0.5328309445891122	0.5328309445891122	0.5328309445891122	0.5328309445891122	0.5328309445891122
0.5420210023314089	0.1876965844892131	0.0	0.0	0.0	0.0	0.0	0.0	0.0	0.0	0.7512768047071938	0.0	0.18762831601367722	1.0775765026422153	0.0	0.463493605172229	0.0	0.7659806514283548	0.5023401001386919	0.3351272249563025	0.3427870906598142	1.0710368711247993	0.8270505950239341	0.6694097423681781	0.001859118304369496	0.3353846452657367	1.3486357903669637	0.8062610162769969	0.3353846452657367	1.334125338131472	0.8042561196676129	0.8059297388722199	0.8050929292699164	0.8050929292699164	0.8050929292699164	0.8050929292699164	0.8050929292699164	0.8050929292699164	0.8050929292699164	0.8050929292699164	0.8050929292699164	0.8050929292699164	0.8050929292699164	0.8050929292699164	0.8050929292699164	0.8050929292699164	0.8050929292699164	0.8050929292699164	0.8050929292699164	0.8050929292699164
0.05696329836830867	0.055870960054096086	0.061365564075567036	0.06620586317691232	0.06427843608706486	0.06847728202755585	0.06226636283855785	0.05486116447643294	0.059600109503435736	0.04442710789828008	0.06753912556865713	0.04810942201944642	0.06052371770476755	0.06073247357001268	0.08356347764999651	0.05475418390485985	0.07217706718966224	0.05704999439177599	0.06396900653342508	0.06812542636922335	0.061129908354828615	0.06462766736202599	0.06462766736202599	0.06462766736202599	0.06462766736202599	0.06462766736202599	0.06462766736202599	0.06462766736202599	0.06462766736202599	0.06462766736202599	0.06462766736202599	0.06462766736202599	0.06462766736202599	0.06462766736202599	0.06462766736202599	0.06462766736202599	0.06462766736202599	0.06462766736202599	0.06462766736202599	0.06462766736202599	0.06462766736202599	0.06462766736202599	0.06462766736202599	0.06462766736202599	0.06462766736202599	0.06462766736202599	0.06462766736202599	0.06462766736202599	0.06462766736202599	0.06462766736202599
0.06266951930001569	0.06524751765009132	0.07649502589011009	0.061101579815521743	0.06539135930863432	0.058641606413460994	0.062049340175805094	0.06104688969828696	0.07174101987049061	0.05406073137350096	0.0702579542011724	0.06540683884440059	0.0663878770852142	0.056487644396381695	0.0444118446739426	0.048103856885572276	0.07146486118427949	0.04973765465642848	0.061679943335233356	0.07169196817685872	0.04108125538620429	0.06073049727496504	0.05090587633058466	0.05090587633058466	0.05090587633058466	0.05090587633058466	0.05090587633058466	0.05090587633058466	0.05090587633058466	0.05090587633058466	0.05090587633058466	0.05090587633058466	0.05090587633058466	0.05090587633058466	0.05090587633058466	0.05090587633058466	0.05090587633058466	0.05090587633058466	0.05090587633058466	0.05090587633058466	0.05090587633058466	0.05090587633058466	0.05090587633058466	0.05090587633058466	0.05090587633058466	0.05090587633058466	0.05090587633058466	0.05090587633058466	0.05090587633058466	0.05090587633058466
0.07055439919176831	0.07773068088364372	0.0688562342122787	0.07866468558562927	0.051455537917531935	0.08008754738739517	0.07125458315003966	0.07404735448150412	0.06473527990877928	0.06994980905049311	0.07285183726933615	0.05951715426236617	0.08615030157926434	0.08691254096596972	0.07879392335518877	0.09019022270997462	0.07017132802273744	0.07200152257431715	0.07714653135829984	0.07549286752611899	0.07928173061277584	0.05954996141441261	0.06941584601359421	0.06941584601359421	0.06941584601359421	0.06941584601359421	0.06941584601359421	0.06941584601359421	0.06941584601359421	0.06941584601359421	0.06941584601359421	0.06941584601359421	0.06941584601359421	0.06941584601359421	0.06941584601359421	0.06941584601359421	0.06941584601359421	0.06941584601359421	0.06941584601359421	0.06941584601359421	0.06941584601359421	0.06941584601359421	0.06941584601359421	0.06941584601359421	0.06941584601359421	0.06941584601359421	0.06941584601359421	0.06941584601359421	0.06941584601359421	0.06941584601359421
0.048585606043803534	0.05780059144360604	0.06645070697072568	0.06011518749889383	0.07111293854929943	0.06716731544453183	0.058984052317213605	0.05821904562416172	0.06968117232090981	0.07179522750241829	0.0612837692831465	0.07046558787669599	0.06287596766175044	0.07259265127134301	0.06400746412217725	0.05566882809152279	0.06584071148283185	0.057751116300326706	0.05643391336546489	0.0570925148328958	0.0570925148328958	0.0570925148328958	0.0570925148328958	0.0570925148328958	0.0570925148328958	0.0570925148328958	0.0570925148328958	0.0570925148328958	0.0570925148328958	0.0570925148328958	0.0570925148328958	0.0570925148328958	0.0570925148328958	0.0570925148328958	0.0570925148328958	0.0570925148328958	0.0570925148328958	0.0570925148328958	0.0570925148328958	0.0570925148328958	0.0570925148328958	0.0570925148328958	0.0570925148328958	0.0570925148328958	0.0570925148328958	0.0570925148328958	0.0570925148328958	0.0570925148328958	0.0570925148328958	0.0570925148328958
[truncated: 6 more columns]
