# Supplementary material for: Neuronal tuning aligns dynamically with object and texture manifolds across the visual hierarchy
Source: Nat Neurosci. 2026 Mar 10;29(4):864–75. doi: 10.1038/s41593-026-02207-1 (PMC13061647; doi:10.1038/s41593-026-02207-1)
Supplement: Supplementary file 6 — Average PSTH for each session and thread before or after optimization Fig. 5a. Response rate for each 10 ms time window in csv format to reproduce Fig. 5c. [file 41593_2026_2207_MOESM6_ESM.zip › Figure5C_src_normresp_wdw_190-200_DeePSim_mean.csv]

0	1	2	3	4	5	6	7	8	9	10	11	12	13	14	15	16	17	18	19	20	21	22	23	24	25	26	27	28	29	30	31	32	33	34	35	36	37	38	39	40	41	42	43	44	45	46	47	48	49
0.5235893544701974	0.6323940726410509	0.6285704731455887	0.4984642100211049	0.5030445803985041	0.6244911558488861	0.42355566909334896	0.5628766103045085	0.4526181548436407	0.5486422495245382	0.6675094948022428	0.5014097879225647	0.44653978810910727	0.4417929509398883	0.5829409781737938	0.4977751872666784	0.683752003865445	0.4315869235072472	0.5437601759030463	0.4714342895244819	0.5064449271884125	0.6099677159130896	0.4630401129739699	0.5590479261555757	0.5377112637018011	0.7248490818554952	0.46185412923321245	0.4963253781953096	0.5170462316142516	0.49714002529445284	0.4542017103860928	0.5199231740883291	0.4105343730538692	0.759497386088673	0.6600235230679632	0.5088327529751848	0.6986259376156752	0.49416722723280254	0.42078651665336003	0.5927288469779598	0.6289222466146915	0.6207723152305366	0.780206720147723	0.5375049171790351	0.5019343885338945	0.5018173747618935	0.7338035384880819	0.6178104566249877	0.6178104566249877	0.6178104566249877
0.629837357429044	0.7353594048524636	0.6782128637315677	0.6939273578799833	0.7213856552484917	0.6704051144932623	0.5950141103824851	0.702449795553778	0.7132577341197298	0.7245538292508995	0.8123582833842178	0.7483616019316687	0.7775585028282148	0.7223542191488569	0.5865409761238739	0.6648864568321979	0.7724833891564368	0.7774462393806134	0.691317145376364	0.5656433841909179	0.7330579984394738	0.7355897627980561	0.8474901297032353	0.7214086114782308	0.8015083563387992	0.7326173488359677	0.8160590954380114	0.7065262562888047	0.8021137874720449	0.694443670843944	0.8646966878471105	0.7551298770715905	0.7674469122083848	0.8301814258767382	0.8240919841066865	0.8271367049917123	0.8271367049917123	0.8271367049917123	0.8271367049917123	0.8271367049917123	0.8271367049917123	0.8271367049917123	0.8271367049917123	0.8271367049917123	0.8271367049917123	0.8271367049917123	0.8271367049917123	0.8271367049917123	0.8271367049917123	0.8271367049917123
0.3693721537354227	0.1570156489356935	0.1375649047708177	0.10436719318645483	0.16488050412126096	0.23033068629098732	0.2738599494629988	0.2726142184347994	0.15448887486024176	0.23267127344844454	0.295514362189498	0.2731977510653384	0.31020464445972196	0.3112020113096798	0.4932249922066869	0.5700600518101271	0.5322187928731746	0.40011922704293573	0.2966912922029375	0.65666551783251	0.29940031314571547	0.4977171673592585	0.5586270091900681	0.5965332217296846	0.6735100639369347	0.6671550794760632	0.6798045774865278	0.7175850465617639	0.8646986554345902	0.8282530767565415	0.4641440323444357	0.7687583982878649	0.9961437916752784	0.8824510949815716	0.8824510949815716	0.8824510949815716	0.8824510949815716	0.8824510949815716	0.8824510949815716	0.8824510949815716	0.8824510949815716	0.8824510949815716	0.8824510949815716	0.8824510949815716	0.8824510949815716	0.8824510949815716	0.8824510949815716	0.8824510949815716	0.8824510949815716	0.8824510949815716
0.43735160654057814	0.5694792121590883	0.43102582858411403	0.5071548316465497	0.45828752700150294	0.5036552714604274	0.566181896439515	0.5879359776895956	0.6657606783486547	0.6200949809172237	0.49643162409901065	0.6112435195494981	0.5339509206638122	0.5356555500361739	0.4977346483689842	0.42938013756453935	0.4164058405245145	0.5549343975554937	0.5589998474388735	0.34947794858832304	0.6190418920196902	0.5374382336291158	0.4880765032362095	0.6630983750242591	0.5700216855551306	0.6030605022160297	0.7086839988109271	0.6004135639816796	0.5699826636134667	0.7524378332578602	0.5591606330586243	0.46035898024166205	0.474653773114901	0.5299855538521255	0.4897611561790858	0.5711268501252709	0.4240300544642997	0.4914685328759114	0.4577492936701056	0.4577492936701056	0.4577492936701056	0.4577492936701056	0.4577492936701056	0.4577492936701056	0.4577492936701056	0.4577492936701056	0.4577492936701056	0.4577492936701056	0.4577492936701056	0.4577492936701056
0.49150260702334425	0.5186329003187927	0.5486433184830024	0.5065095199254139	0.5747485758532945	0.6007140032554389	0.5858672078320809	0.4325966752740833	0.48810897848790286	0.4417095383317555	0.5416539508443011	0.6215183757924823	0.5383063084288363	0.448519940634333	0.5690555522487436	0.6691440891602871	0.6736197005692142	0.5546001067440947	0.6717296595550242	0.6544357055993626	0.8761250063237496	1.0315308712783493	0.7617411270464679	1.0371546036801806	0.8424585832993158	0.7141780485091617	0.8330485292819494	0.7884132877926161	0.9115381085137545	0.7842611842875413	0.8478996464006479	0.8478996464006479	0.8478996464006479	0.8478996464006479	0.8478996464006479	0.8478996464006479	0.8478996464006479	0.8478996464006479	0.8478996464006479	0.8478996464006479	0.8478996464006479	0.8478996464006479	0.8478996464006479	0.8478996464006479	0.8478996464006479	0.8478996464006479	0.8478996464006479	0.8478996464006479	0.8478996464006479	0.8478996464006479
0.6707928462121217	0.8178240199540326	0.5849966620489542	0.6137432317175133	0.8284749730360085	0.5730362452300413	0.6588442372944506	0.8729121678022003	0.7707241986345604	1.1627177142698883	0.8275204809344882	0.7888873173236832	0.6958241352832827	0.8062141792760391	0.8248342334323461	0.7087857181682757	0.600921607118163	0.8133103963442946	0.6826573638024859	0.901412664197328	1.0099813768766315	0.9585727996063383	0.60712514694213	0.8163905622644996	0.7133727320137767	0.7616152974800451	0.8258158037736189	0.9997048876798346	1.0248340768554407	0.778566925442037	0.8375001879637884	0.7515257115096583	0.7890456119248741	1.0324887833240994	0.7270608485192078	0.9879070052513038	0.9635382307108677	0.9270308336132754	0.8211894845215703	0.8627937719005973	0.8419916282110838	0.8419916282110838	0.8419916282110838	0.8419916282110838	0.8419916282110838	0.8419916282110838	0.8419916282110838	0.8419916282110838	0.8419916282110838	0.8419916282110838
0.8090593472624827	0.611291395007936	0.5327539186984203	0.591152015688262	0.6928807226127388	0.7546364277774056	1.0223595805945667	0.7912812232214143	0.8752039977914321	0.5633281916278758	0.7881233813792226	0.5370512615349307	0.6234513235203085	0.561522695870951	0.613754641950012	0.5520978090691617	0.5224726662667453	0.6932371131161574	0.5931364362020756	0.7775058291714045	0.800442463063481	0.683461560165584	0.7618230820738436	0.597699572736876	0.6102082596588242	0.6387262436970184	0.6244672516779213	0.6244672516779213	0.6244672516779213	0.6244672516779213	0.6244672516779213	0.6244672516779213	0.6244672516779213	0.6244672516779213	0.6244672516779213	0.6244672516779213	0.6244672516779213	0.6244672516779213	0.6244672516779213	0.6244672516779213	0.6244672516779213	0.6244672516779213	0.6244672516779213	0.6244672516779213	0.6244672516779213	0.6244672516779213	0.6244672516779213	0.6244672516779213	0.6244672516779213	0.6244672516779213
0.6667973592664123	0.6970840211314397	0.5886792589703266	0.6238951960068121	0.6356844539698018	0.5361662882259495	0.6230059612898466	0.5855468688776045	0.7008498628540143	0.7311266829408124	0.7257374520141271	0.6332913703194268	0.6321414393391254	0.615621093088163	0.6627934605656255	0.6711146808146826	0.6962504978708788	0.6477749917789164	0.7838672130159571	0.79467094806819	0.8396144094624344	0.8753986666627417	0.8752827372473235	0.7834842715758216	0.6991021584409537	0.6441977751480092	0.73128929907662	0.6877435371123146	0.6877435371123146	0.6877435371123146	0.6877435371123146	0.6877435371123146	0.6877435371123146	0.6877435371123146	0.6877435371123146	0.6877435371123146	0.6877435371123146	0.6877435371123146	0.6877435371123146	0.6877435371123146	0.6877435371123146	0.6877435371123146	0.6877435371123146	0.6877435371123146	0.6877435371123146	0.6877435371123146	0.6877435371123146	0.6877435371123146	0.6877435371123146	0.6877435371123146
0.30026660067971084	0.4200406520498989	0.41085118619734473	0.3402944071977156	0.4639114384434572	0.37565929906770135	0.24373687428094884	0.28344709415048375	0.326674330359145	0.4026361772687713	0.30168141985707997	0.3285436927090069	0.4323264594240666	0.3433355306076455	0.3505328332536009	0.27779732739191304	0.37427827178737727	0.3997588909340519	0.4955409214884233	0.401074706489549	0.4788205562859023	0.43084413964498486	0.34476181805376666	0.3895573075994879	0.6123472099240261	0.46079949222542327	0.5294095258582526	0.6209950034249658	0.5398899032412466	0.5587925253713985	0.6357300211545196	0.5964081730698921	0.4979408727772163	0.5216131978557531	0.5097770353164848	0.5097770353164848	0.5097770353164848	0.5097770353164848	0.5097770353164848	0.5097770353164848	0.5097770353164848	0.5097770353164848	0.5097770353164848	0.5097770353164848	0.5097770353164848	0.5097770353164848	0.5097770353164848	0.5097770353164848	0.5097770353164848	0.5097770353164848
0.6889649278664098	0.829532934685764	0.5882600533915435	0.909969472361547	0.9161087376393685	0.8702103492519728	0.868088696631953	0.6888487058382418	0.8862159060201564	0.6854625946255338	0.9192426358559997	0.9581236590525994	0.7917150541132983	0.8743636570131945	0.6646764615598258	0.9089017714002123	0.7787466714071711	0.6779926926637059	0.7221218417685286	0.9925250526795676	0.8403130109717687	0.7352402816129108	0.8005870885610427	0.956531075148362	0.8583052280841788	0.925122698090084	0.9426150180702672	1.0492226169801004	1.0421649695783333	0.8533677552623609	0.860686812413667	0.8012672400370512	0.7481172686019406	0.7746922543194958	0.7746922543194958	0.7746922543194958	0.7746922543194958	0.7746922543194958	0.7746922543194958	0.7746922543194958	0.7746922543194958	0.7746922543194958	0.7746922543194958	0.7746922543194958	0.7746922543194958	0.7746922543194958	0.7746922543194958	0.7746922543194958	0.7746922543194958	0.7746922543194958
0.5193569355502817	0.46677459944015054	0.4768832264436822	0.4849906116656153	0.5252169036856786	0.40010264672631907	0.4976243313525908	0.6333208040480188	0.39134131490914276	0.3843710734733968	0.5314945050497756	0.43023768621904723	0.550066895540366	0.39683864303424016	0.49327497783129415	0.5108796125836919	0.4273334276250243	0.45200351253989807	0.6284000824186698	0.42061299341170794	0.5087381251303531	0.5882637269510503	0.4836263335698289	0.572520052137364	0.5759440675588468	0.6117376538301112	0.5278936262850829	0.558131122171264	0.7965667347770288	0.7132482306425751	0.6584987517826918	0.6858734912126334	0.6858734912126334	0.6858734912126334	0.6858734912126334	0.6858734912126334	0.6858734912126334	0.6858734912126334	0.6858734912126334	0.6858734912126334	0.6858734912126334	0.6858734912126334	0.6858734912126334	0.6858734912126334	0.6858734912126334	0.6858734912126334	0.6858734912126334	0.6858734912126334	0.6858734912126334	0.6858734912126334
0.4744735318523238	0.3561057305411698	0.39768160447194556	0.3755483229557604	0.3140721106027863	0.33662054527965446	0.41457244612919547	0.3433480754201672	0.4576668849745777	0.4876968637316278	0.41801696430548435	0.4946430002706124	0.5703890022574056	0.6531234755721048	0.5607996004200105	0.5144018514707882	0.6128429884102866	0.6332404498759644	0.6630219059839825	0.5541923811753813	0.6884639638432138	0.6820480104366101	0.6864053485156842	0.6809325081757991	0.7185637595409702	0.77825301112049	0.8513651992730427	0.8042330286788287	0.883647999552696	0.8977462794944643	0.9066656523984139	0.9022059659464391	0.9022059659464391	0.9022059659464391	0.9022059659464391	0.9022059659464391	0.9022059659464391	0.9022059659464391	0.9022059659464391	0.9022059659464391	0.9022059659464391	0.9022059659464391	0.9022059659464391	0.9022059659464391	0.9022059659464391	0.9022059659464391	0.9022059659464391	0.9022059659464391	0.9022059659464391	0.9022059659464391
0.8476677304630164	0.6754239856787174	0.6051471919381048	0.804587972109872	0.8142702960699141	0.6397702580661251	0.7613464050230301	0.7209427416495915	0.5144257961370325	0.6741901056762469	0.6752001067590979	0.7319228022157078	0.7937606405858355	0.7511927141169045	0.716249853236635	0.7622429392086375	0.693500884172834	0.6731980427966918	0.8663725242592473	0.7100768812603143	0.86159257387321	0.6303632726883459	0.7652184629582257	0.7327945215918399	0.7618639635801251	0.8470630936995794	0.7385385414629905	0.6550071944693272	0.7741402932092908	0.6032267734506507	0.5617669762166233	0.582496874833637	0.582496874833637	0.582496874833637	0.582496874833637	0.582496874833637	0.582496874833637	0.582496874833637	0.582496874833637	0.582496874833637	0.582496874833637	0.582496874833637	0.582496874833637	0.582496874833637	0.582496874833637	0.582496874833637	0.582496874833637	0.582496874833637	0.582496874833637	0.582496874833637
0.6782327011759991	0.6157705840503336	0.5159195173946503	0.5228144170024042	0.659407880366866	0.5641518683407034	0.43916207851977057	0.6203094041268394	0.6027438150506745	0.601042215363533	0.6748682930260255	0.6211497302936616	0.5623849056344902	0.4119989690973643	0.5720145196517682	0.7498841550841943	0.6581049320889326	0.6356807661563005	0.5144403548633858	0.7551837894581039	0.5952261348372893	0.7671480700469028	0.6110796005011475	0.7505517056818831	0.7574370514652092	0.5801249567554608	0.8752154085729263	0.8012500082415478	0.6681424772609663	0.6565517496689843	0.5386907338799486	0.5677142019715022	0.5532024679257254	0.5532024679257254	0.5532024679257254	0.5532024679257254	0.5532024679257254	0.5532024679257254	0.5532024679257254	0.5532024679257254	0.5532024679257254	0.5532024679257254	0.5532024679257254	0.5532024679257254	0.5532024679257254	0.5532024679257254	0.5532024679257254	0.5532024679257254	0.5532024679257254	0.5532024679257254
0.5054069991687561	0.5691975926115889	0.3617278445168816	0.37134788498581306	0.3772526247840145	0.4070510998251265	0.47875700774385327	0.3007125201797364	0.23945123319060116	0.34647024760600165	0.27126377611677893	0.23533613503127654	0.39287987533759045	0.46750161099465054	0.4919161579521831	0.5942287462278878	0.5485537453803334	0.4404956767728285	0.35368205343465436	0.49506624469629096	0.6519086718285956	0.5626582759753633	0.5001362979187559	0.5076249947737287	0.3690618448169277	0.5145850536288569	0.5064724810878067	0.4170757313869185	0.5135458269956568	0.5012187174719052	0.507382272233781	0.507382272233781	0.507382272233781	0.507382272233781	0.507382272233781	0.507382272233781	0.507382272233781	0.507382272233781	0.507382272233781	0.507382272233781	0.507382272233781	0.507382272233781	0.507382272233781	0.507382272233781	0.507382272233781	0.507382272233781	0.507382272233781	0.507382272233781	0.507382272233781	0.507382272233781
0.5359729672209147	0.40783375768470603	0.3984932576815594	0.4226978036923896	0.33247591895071255	0.4744818605607866	0.40383424824034014	0.3960491278539694	0.36926000563826156	0.5275037292660683	0.3323769107154339	0.3238179063958351	0.3740704148522404	0.3335332297888966	0.29821803011494	0.35511277932847524	0.4484688427032326	0.3718656892332926	0.2625156332124865	0.44650965384612973	0.35961930619655375	0.32769872387663446	0.34435746732156736	0.33602809559910085	0.33602809559910085	0.33602809559910085	0.33602809559910085	0.33602809559910085	0.33602809559910085	0.33602809559910085	0.33602809559910085	0.33602809559910085	0.33602809559910085	0.33602809559910085	0.33602809559910085	0.33602809559910085	0.33602809559910085	0.33602809559910085	0.33602809559910085	0.33602809559910085	0.33602809559910085	0.33602809559910085	0.33602809559910085	0.33602809559910085	0.33602809559910085	0.33602809559910085	0.33602809559910085	0.33602809559910085	0.33602809559910085	0.33602809559910085
0.5997830641997574	0.46624109272672126	0.4818710054804921	0.46522716379476037	0.44306779858428547	0.4654956928670621	0.4641986515588006	0.4978095678748174	0.3556207874731155	0.3808409808961044	0.45599630803162305	0.42766091255046584	0.38830995897729564	0.5042505568482518	0.3761150332362211	0.41739511751838543	0.375279489652065	0.44271166131593714	0.4155053825301105	0.4704288872724603	0.3916468183881112	0.6888199253058529	0.5543285476781936	0.6215742364920233	0.6215742364920233	0.6215742364920233	0.6215742364920233	0.6215742364920233	0.6215742364920233	0.6215742364920233	0.6215742364920233	0.6215742364920233	0.6215742364920233	0.6215742364920233	0.6215742364920233	0.6215742364920233	0.6215742364920233	0.6215742364920233	0.6215742364920233	0.6215742364920233	0.6215742364920233	0.6215742364920233	0.6215742364920233	0.6215742364920233	0.6215742364920233	0.6215742364920233	0.6215742364920233	0.6215742364920233	0.6215742364920233	0.6215742364920233
0.6876607820426743	0.5273065453933504	0.8597894952375141	0.5031931050441164	0.5724131818510532	0.5905881357159368	0.7096444374166763	0.37453209956279976	0.4957021536767623	0.6771868096798266	0.7194863841463188	0.37957871607810273	0.7150769809170535	0.8019218587007511	0.7138087400082577	0.6534056124581014	0.49175314540612675	0.8160851675089431	0.7328029541579111	0.6691282900096799	0.4712415158619094	0.8672238086908663	0.6888994618339173	0.5901725618523653	0.6411945053149428	0.7149183882788152	0.9004291170493375	0.5564309095458865	0.5485203926576526	0.6396604184739377	0.5940904055657952	0.5940904055657952	0.5940904055657952	0.5940904055657952	0.5940904055657952	0.5940904055657952	0.5940904055657952	0.5940904055657952	0.5940904055657952	0.5940904055657952	0.5940904055657952	0.5940904055657952	0.5940904055657952	0.5940904055657952	0.5940904055657952	0.5940904055657952	0.5940904055657952	0.5940904055657952	0.5940904055657952	0.5940904055657952
0.3363974120404175	0.46208555089223097	0.41002040671755297	0.5755925173031197	0.43617575010498255	0.45530789903658525	0.26442468788150897	0.30295198190083256	0.3643199751766678	0.3324207118491886	0.43633081945555524	0.3065937550563591	0.36197937820358617	0.3590606003776166	0.3696407760532251	0.5202845929487334	0.6557688575418071	0.37547930211600283	0.4285494978754393	0.8422709247306877	0.6293341888224573	0.5045846117981315	0.5656637315898332	0.5307208744588147	0.6449624926504626	0.604049993390518	0.5178634616310535	0.6460106090154147	0.5335032952743437	0.36688177585927717	0.5945459583682127	0.4139966950224034	0.504271326695308	0.504271326695308	0.504271326695308	0.504271326695308	0.504271326695308	0.504271326695308	0.504271326695308	0.504271326695308	0.504271326695308	0.504271326695308	0.504271326695308	0.504271326695308	0.504271326695308	0.504271326695308	0.504271326695308	0.504271326695308	0.504271326695308	0.504271326695308
0.6689984128804469	0.7173121688779511	0.6294113673658387	0.6119275168595523	0.6467797405020352	0.5627437879362793	0.6967940324921837	0.5200660330314846	0.667058233913738	0.4715151480174951	0.4581637876625014	0.5325318736405505	0.6995593832463459	0.5933595900446845	0.63082666146121	0.643970166767529	0.690520683020211	0.5591567213659225	0.641794976877334	0.7705955879765239	0.6024948918046152	0.636284741275786	0.6454127493667848	0.7607188956683483	0.5738341359738316	0.7164808762476045	0.6535040763586616	0.7855864489933301	0.7030394116278336	0.6722096098232673	0.6057362369014709	0.7397624119551196	0.935308193111321	0.7023650747485658	0.7890403286970878	0.7457027017228268	0.7457027017228268	0.7457027017228268	0.7457027017228268	0.7457027017228268	0.7457027017228268	0.7457027017228268	0.7457027017228268	0.7457027017228268	0.7457027017228268	0.7457027017228268	0.7457027017228268	0.7457027017228268	0.7457027017228268	0.7457027017228268
0.41580247374215273	0.4920670270881404	0.3889208682418721	0.4276345721953158	0.40493862626779126	0.3836509269304823	0.5629578192478544	0.4674846637044625	0.4106294674712726	0.44281711026374715	0.4704327544638812	0.661397995385191	0.5093943203661633	0.5823125913941305	0.6153583894947943	0.6265165215203801	0.6650052164509461	0.7398353627231045	0.6997586332012086	0.6755054754527134	0.5676631379194775	0.6720853860329921	0.665419875669879	0.6182353001566538	0.7266397940142019	0.5950431915923424	0.7082646512115165	0.6479018672865136	0.678083259249015	0.678083259249015	0.678083259249015	0.678083259249015	0.678083259249015	0.678083259249015	0.678083259249015	0.678083259249015	0.678083259249015	0.678083259249015	0.678083259249015	0.678083259249015	0.678083259249015	0.678083259249015	0.678083259249015	0.678083259249015	0.678083259249015	0.678083259249015	0.678083259249015	0.678083259249015	0.678083259249015	0.678083259249015
0.08593153894651648	0.31533034555947737	0.2068540240131183	0.19997751147604714	0.26978533064015325	0.26397308643109124	0.24578068339046258	0.2851667469605037	0.20885396264377432	0.2169226046061409	0.20619702662323094	0.16001629103186507	0.16457613229756074	0.08955303674693497	0.17683789202836936	0.22781932602095664	0.2048933093060433	0.15501761797204036	0.2256618717288913	0.12171125858864518	0.08072669195087125	0.21042629724325135	0.2749128191275824	0.21786826015347482	0.23133421065800472	0.17214208382570764	0.13665198564389056	0.2415337074850735	0.19819091344648623	0.21986231046577986	0.21986231046577986	0.21986231046577986	0.21986231046577986	0.21986231046577986	0.21986231046577986	0.21986231046577986	0.21986231046577986	0.21986231046577986	0.21986231046577986	0.21986231046577986	0.21986231046577986	0.21986231046577986	0.21986231046577986	0.21986231046577986	0.21986231046577986	0.21986231046577986	0.21986231046577986	0.21986231046577986	0.21986231046577986	0.21986231046577986
0.5336921525069905	0.5983393781935965	0.40257042844303265	0.6323816008002686	0.5325168171451758	0.5151596477080376	0.427649368002038	0.5440207222270055	0.4268494746402753	0.614304919598874	0.5071466960263228	0.42942156463357667	0.5218332392578745	0.4625243780184442	0.48621556685439743	0.43159149496455174	0.4822166810269115	0.44505707479307977	0.5093772990563223	0.5465939417665866	0.48644793770048256	0.4681453344441382	0.5104811305574327	0.5290883937500519	0.4952546017778726	0.5498914251401014	0.522573013458987	0.522573013458987	0.522573013458987	0.522573013458987	0.522573013458987	0.522573013458987	0.522573013458987	0.522573013458987	0.522573013458987	0.522573013458987	0.522573013458987	0.522573013458987	0.522573013458987	0.522573013458987	0.522573013458987	0.522573013458987	0.522573013458987	0.522573013458987	0.522573013458987	0.522573013458987	0.522573013458987	0.522573013458987	0.522573013458987	0.522573013458987
0.6079395905183331	0.48663484036729254	0.47619622943185247	0.5349893848515591	0.453599309563573	0.4889839695925816	0.413105017015301	0.453870105084256	0.5092694412305548	0.4120012247622044	0.4729789047023007	0.5613842673701543	0.52614699574136	0.6356730721106814	0.43259930629214927	0.589033648495086	0.6038386262579755	0.5851916678699556	0.5763675868878765	0.6133108164710989	0.5033222842859287	0.5158026242366757	0.5095624542613023	0.5095624542613023	0.5095624542613023	0.5095624542613023	0.5095624542613023	0.5095624542613023	0.5095624542613023	0.5095624542613023	0.5095624542613023	0.5095624542613023	0.5095624542613023	0.5095624542613023	0.5095624542613023	0.5095624542613023	0.5095624542613023	0.5095624542613023	0.5095624542613023	0.5095624542613023	0.5095624542613023	0.5095624542613023	0.5095624542613023	0.5095624542613023	0.5095624542613023	0.5095624542613023	0.5095624542613023	0.5095624542613023	0.5095624542613023	0.5095624542613023
0.5454540989759568	0.3665240625516001	0.3996091852262902	0.504015448482159	0.5458735128634726	0.5467789247131083	0.4283636013504271	0.5222572653973708	0.45798222657798554	0.4612915341644285	0.5273165514567744	0.43281424064360285	0.667658123107512	0.5858504266262078	0.6874999652003317	0.729543267211715	0.6365730231828394	0.8465907055932332	0.752962027422182	0.6591620424519623	0.7599390143335774	0.6857340442539754	0.8103430407948921	0.7423312971247276	0.7045396592504042	0.7257095216493407	0.746535059449264	0.7361222905493023	0.7361222905493023	0.7361222905493023	0.7361222905493023	0.7361222905493023	0.7361222905493023	0.7361222905493023	0.7361222905493023	0.7361222905493023	0.7361222905493023	0.7361222905493023	0.7361222905493023	0.7361222905493023	0.7361222905493023	0.7361222905493023	0.7361222905493023	0.7361222905493023	0.7361222905493023	0.7361222905493023	0.7361222905493023	0.7361222905493023	0.7361222905493023	0.7361222905493023
0.6324237919242587	0.6402940322124175	0.7984716864321546	0.9448114610313563	0.7790096446021533	0.8658836676322692	0.9503270225192954	0.7644156201158593	0.6920646148438541	0.7172987828959511	0.7417454696481596	0.6477003903994164	0.8782570708070974	0.60263070479501	0.6264810601987406	0.9044241569787016	0.7095320124381956	0.7896065481320537	0.7352428403582753	0.6866522008186733	0.6002147695553262	0.8598284967025561	0.9295796816475436	0.8953226186495002	1.0158263383039292	0.8354573343323829	0.8345651897831147	0.7069289283933629	0.9354964244604655	0.8212126764269142	0.8212126764269142	0.8212126764269142	0.8212126764269142	0.8212126764269142	0.8212126764269142	0.8212126764269142	0.8212126764269142	0.8212126764269142	0.8212126764269142	0.8212126764269142	0.8212126764269142	0.8212126764269142	0.8212126764269142	0.8212126764269142	0.8212126764269142	0.8212126764269142	0.8212126764269142	0.8212126764269142	0.8212126764269142	0.8212126764269142
0.5474516480791629	0.7751994720150198	0.8072442551156337	0.8052420234904873	0.6536206860071028	0.8473897162198212	0.7589124275111956	0.7501851753558869	0.8522908185705874	0.7308449298100498	0.5952665724937296	0.6991523509526312	0.9445097781530197	0.873111508044297	0.6514783921951652	0.8320782216098803	0.98262115855321	0.7439862450992357	0.7768311222254062	0.937203335149684	0.9108768333883609	0.7821031346621489	0.8209909881486326	0.820143979221201	0.7326812601601734	0.9103256312559108	0.8470294209851124	0.888142087905522	0.6140820654858392	0.9409289808529464	0.8592027802497306	0.8796308257737665	0.8355874398123717	0.8659231406317179	0.8044397265670514	0.8219037433302954	0.7941136813790726	0.7994629662174416	0.7967883237982571	0.7967883237982571	0.7967883237982571	0.7967883237982571	0.7967883237982571	0.7967883237982571	0.7967883237982571	0.7967883237982571	0.7967883237982571	0.7967883237982571	0.7967883237982571	0.7967883237982571
0.05417792420775129	0.06330322537349982	0.0023891729999967683	0.07487680819604324	0.018593149311251042	0.06009259226410109	0.02812792131093176	0.10441264399959409	0.06500396389712508	0.039184180593430123	0.07578199261762009	0.058322411400403056	0.07865455333906743	0.1911318585512115	0.11114707928855007	0.11231642516918108	0.1413349120826721	0.10624805555235417	0.09625192630259098	0.15292766727885515	0.21936334973168334	0.2530459121196547	0.1688614099264669	0.0839056834576133	0.20587583524920613	0.11044271892599511	0.12056568856043376	0.37993145317784627	0.3200405120973961	0.10362928498457344	0.11574057810405508	0.14717771970768875	0.21216946616186758	0.06221237937325908	0.06017362792221576	0.03730693761288135	0.15127644285652442	0.17798257148433505	0.271963059614855	0.24148586010591472	0.14586489939699354	0.4650588520869625	0.30546187574197803	0.30546187574197803	0.30546187574197803	0.30546187574197803	0.30546187574197803	0.30546187574197803	0.30546187574197803	0.30546187574197803
0.6154287743584748	0.6061411074980949	0.5863772426102917	0.4895050802064512	0.5488765713669872	0.46581261883193004	0.5764620026873194	0.5504443656975906	0.5030183276401716	0.6193462999168625	0.6506426807995195	0.7164205017306439	0.6897220718132661	0.7516374395426315	0.736304010804065	0.7397604749674378	0.8004651315995545	0.7903544568731466	0.7780100849477368	0.9278234482652283	0.7734243672967493	0.769275577953074	0.7026911335363899	0.8615538463897896	0.8271994394420045	0.7326586736828722	0.8217922717884687	0.6546412716580966	0.7382167717232827	0.7382167717232827	0.7382167717232827	0.7382167717232827	0.7382167717232827	0.7382167717232827	0.7382167717232827	0.7382167717232827	0.7382167717232827	0.7382167717232827	0.7382167717232827	0.7382167717232827	0.7382167717232827	0.7382167717232827	0.7382167717232827	0.7382167717232827	0.7382167717232827	0.7382167717232827	0.7382167717232827	0.7382167717232827	0.7382167717232827	0.7382167717232827
0.7870244282705271	0.650228002128562	0.6446572476771436	0.634587383315827	0.6453688458684393	0.6735284259632215	0.7910746699726596	0.5692767550180171	0.6112385578070719	0.7073233142222147	0.6508971903253584	0.6689601060198725	0.6533256478321802	0.7105830247327568	0.7049866577427638	0.6123396464964425	0.7618384581213131	0.71019436843238	0.7896799392425049	0.633661632291711	0.6233775561349736	0.7533243576532543	0.7614141591027792	0.6941034212071044	0.8636657923903334	0.778884606798719	0.778884606798719	0.778884606798719	0.778884606798719	0.778884606798719	0.778884606798719	0.778884606798719	0.778884606798719	0.778884606798719	0.778884606798719	0.778884606798719	0.778884606798719	0.778884606798719	0.778884606798719	0.778884606798719	0.778884606798719	0.778884606798719	0.778884606798719	0.778884606798719	0.778884606798719	0.778884606798719	0.778884606798719	0.778884606798719	0.778884606798719	0.778884606798719
0.6865044136180749	0.5760320062343347	0.7046239452519866	0.7172245606534776	0.7267538850115643	0.7043766965801752	0.6612058479434223	0.6404164348620269	0.6475288632186276	0.67503045382583	0.7715519890054375	0.6584583115563417	0.6597828662495802	0.7076703142560131	0.7668767312529196	0.7905124705970126	0.7144482014735045	0.7468093972147827	0.703660734285029	0.7197013955763301	0.8200232616019599	0.769862328589145	0.769862328589145	0.769862328589145	0.769862328589145	0.769862328589145	0.769862328589145	0.769862328589145	0.769862328589145	0.769862328589145	0.769862328589145	0.769862328589145	0.769862328589145	0.769862328589145	0.769862328589145	0.769862328589145	0.769862328589145	0.769862328589145	0.769862328589145	0.769862328589145	0.769862328589145	0.769862328589145	0.769862328589145	0.769862328589145	0.769862328589145	0.769862328589145	0.769862328589145	0.769862328589145	0.769862328589145	0.769862328589145
0.5239834889692352	0.568512380816517	0.4966150188914332	0.47662771913670987	0.5819784891957324	0.5767551325785436	0.7017064814135644	0.7254175900009934	0.5861041590714033	0.6328122833835996	0.5973198729538635	0.6012440319750773	0.7091551712918832	0.7316611297686801	0.593010799457835	0.5925017337498835	0.600119584627749	0.7512526779165459	0.6338125669583817	0.64549457047852	0.6189273575625578	0.647094339235851	0.6514068130134064	0.6492505761246287	0.6492505761246287	0.6492505761246287	0.6492505761246287	0.6492505761246287	0.6492505761246287	0.6492505761246287	0.6492505761246287	0.6492505761246287	0.6492505761246287	0.6492505761246287	0.6492505761246287	0.6492505761246287	0.6492505761246287	0.6492505761246287	0.6492505761246287	0.6492505761246287	0.6492505761246287	0.6492505761246287	0.6492505761246287	0.6492505761246287	0.6492505761246287	0.6492505761246287	0.6492505761246287	0.6492505761246287	0.6492505761246287	0.6492505761246287
0.5286440569909465	0.34949846429255	0.3900758343219335	0.4654099420357426	0.4602729867011561	0.4078911514758749	0.4236627937869661	0.4456144881128856	0.5396387550594397	0.5382522883923918	0.5194345887778526	0.4276091504430803	0.584714813861352	0.5274290541065316	0.828594229192048	0.693617466565873	0.23510901291997163	0.19443612834400303	0.3446474317023728	0.20425619664569916	0.2094176392163423	0.20683691793102074	0.20683691793102074	0.20683691793102074	0.20683691793102074	0.20683691793102074	0.20683691793102074	0.20683691793102074	0.20683691793102074	0.20683691793102074	0.20683691793102074	0.20683691793102074	0.20683691793102074	0.20683691793102074	0.20683691793102074	0.20683691793102074	0.20683691793102074	0.20683691793102074	0.20683691793102074	0.20683691793102074	0.20683691793102074	0.20683691793102074	0.20683691793102074	0.20683691793102074	0.20683691793102074	0.20683691793102074	0.20683691793102074	0.20683691793102074	0.20683691793102074	0.20683691793102074
0.6197789780170463	0.7170731234875477	0.611808858454645	0.5809799040520826	0.6903758858004756	0.6640277024675189	0.6718259248472636	0.7126978922485004	0.6587157223470184	0.6047599686230294	0.6355039174443898	0.6522200334015573	0.8794770668569725	0.6381564873337784	0.6452581957574783	0.7311037495409809	0.6763421200353861	0.6616618769916449	0.7492239333609682	0.6976321612046876	0.763167871963	0.7494614695006379	0.7742313373486497	0.9513698931622828	0.8169374793372851	0.8841536862497841	0.8841536862497841	0.8841536862497841	0.8841536862497841	0.8841536862497841	0.8841536862497841	0.8841536862497841	0.8841536862497841	0.8841536862497841	0.8841536862497841	0.8841536862497841	0.8841536862497841	0.8841536862497841	0.8841536862497841	0.8841536862497841	0.8841536862497841	0.8841536862497841	0.8841536862497841	0.8841536862497841	0.8841536862497841	0.8841536862497841	0.8841536862497841	0.8841536862497841	0.8841536862497841	0.8841536862497841
0.7776758923044285	0.8888483102268243	0.8020708215822947	0.8212781639581593	0.6732913730779743	0.7117489485712432	0.7381987400678344	0.7343609591832178	0.7320421588050542	0.7618134952857557	0.8492437434638234	0.7299173935688773	0.8208167023326597	0.8794022520813669	0.7094913944572862	0.8030273805322655	0.8270519812294899	0.8443711841443059	0.882144119812582	0.8814175576357466	0.8817808387241644	0.8817808387241644	0.8817808387241644	0.8817808387241644	0.8817808387241644	0.8817808387241644	0.8817808387241644	0.8817808387241644	0.8817808387241644	0.8817808387241644	0.8817808387241644	0.8817808387241644	0.8817808387241644	0.8817808387241644	0.8817808387241644	0.8817808387241644	0.8817808387241644	0.8817808387241644	0.8817808387241644	0.8817808387241644	0.8817808387241644	0.8817808387241644	0.8817808387241644	0.8817808387241644	0.8817808387241644	0.8817808387241644	0.8817808387241644	0.8817808387241644	0.8817808387241644	0.8817808387241644
0.5132102900264641	0.4030435008593151	0.34387061145680325	0.516967816365526	0.5205787151423942	0.6029815352262273	0.4464339745175234	0.6052105256691362	0.4000328921272871	0.6039111124755097	0.39545960126449087	0.38751017926211834	0.4446535324929499	0.6444100885245044	0.7011471576317144	0.8172312867686199	0.5674294984606447	0.4938270204755034	0.5172382992430693	0.3688627021562885	0.4564993421176654	0.5024572277197826	0.479478284918724	0.479478284918724	0.479478284918724	0.479478284918724	0.479478284918724	0.479478284918724	0.479478284918724	0.479478284918724	0.479478284918724	0.479478284918724	0.479478284918724	0.479478284918724	0.479478284918724	0.479478284918724	0.479478284918724	0.479478284918724	0.479478284918724	0.479478284918724	0.479478284918724	0.479478284918724	0.479478284918724	0.479478284918724	0.479478284918724	0.479478284918724	0.479478284918724	0.479478284918724	0.479478284918724	0.479478284918724
0.6290758184138856	0.5914301169564653	0.5810015487371366	0.5213536603934606	0.5602522443119493	0.5552571995005923	0.582684589964585	0.6003849174600295	0.48096641091687325	0.6321855309602199	0.5207185496395271	0.5976735797067122	0.5327351702120519	0.4507422261855639	0.6154765126226411	0.6408423019858481	0.7228845719077136	0.6726018520160988	0.5223484552013713	0.5835198431298272	0.5529341491655994	0.5529341491655994	0.5529341491655994	0.5529341491655994	0.5529341491655994	0.5529341491655994	0.5529341491655994	0.5529341491655994	0.5529341491655994	0.5529341491655994	0.5529341491655994	0.5529341491655994	0.5529341491655994	0.5529341491655994	0.5529341491655994	0.5529341491655994	0.5529341491655994	0.5529341491655994	0.5529341491655994	0.5529341491655994	0.5529341491655994	0.5529341491655994	0.5529341491655994	0.5529341491655994	0.5529341491655994	0.5529341491655994	0.5529341491655994	0.5529341491655994	0.5529341491655994	0.5529341491655994
0.5056845793602005	0.21348795531197864	0.35894704871935196	0.46165510535057036	0.3873410690409156	0.18388335878972106	0.4580795881055548	0.3478775521010862	0.38508786268652134	0.3967628467634862	0.22697299158641507	0.2560582305846356	0.19286641520462106	0.3732085509803592	0.2918344841952828	0.4101219012808474	0.4728156051462343	0.3268398032938357	0.37482772718351154	0.3618338829552413	0.4204343671567565	0.3179937558707619	0.5303681177665032	0.5104716071284464	0.693092425389624	0.43783762380960367	0.3956879242731276	0.6757621946833853	0.48289854768679646	0.48890758051190597	0.5599645151328492	0.5248947497662764	0.39375604556086824	0.32623143548165007	0.38996146905803086	0.3580964522698405	0.3580964522698405	0.3580964522698405	0.3580964522698405	0.3580964522698405	0.3580964522698405	0.3580964522698405	0.3580964522698405	0.3580964522698405	0.3580964522698405	0.3580964522698405	0.3580964522698405	0.3580964522698405	0.3580964522698405	0.3580964522698405
0.4976053886427293	0.7069918358656515	0.5640779299235748	0.5123211761346169	0.5963888966430162	0.5712113232764566	0.4163666525175023	0.6147975064110449	0.658651875211713	0.4618948925374946	0.5351863224426486	0.6250216379254134	0.5324134284733498	0.5547954044954385	0.5807999070245438	0.578460955089447	0.5796304310569953	0.5796304310569953	0.5796304310569953	0.5796304310569953	0.5796304310569953	0.5796304310569953	0.5796304310569953	0.5796304310569953	0.5796304310569953	0.5796304310569953	0.5796304310569953	0.5796304310569953	0.5796304310569953	0.5796304310569953	0.5796304310569953	0.5796304310569953	0.5796304310569953	0.5796304310569953	0.5796304310569953	0.5796304310569953	0.5796304310569953	0.5796304310569953	0.5796304310569953	0.5796304310569953	0.5796304310569953	0.5796304310569953	0.5796304310569953	0.5796304310569953	0.5796304310569953	0.5796304310569953	0.5796304310569953	0.5796304310569953	0.5796304310569953	0.5796304310569953
0.7123115326471493	0.6393919461098115	0.7399979676648245	0.5607649486820012	0.610257326311287	0.5747699550986436	0.5663847906256454	0.5090539924893375	0.5578413032040023	0.6578197707366801	0.6304491249779165	0.5879315458973021	0.6034414826567358	0.6333120573773204	0.4650133981091043	0.5754803142141984	0.5586720703600441	0.65417065461904	0.6130708686026746	0.5417547944118063	0.5598495512189648	0.5250042587361312	0.47863260367768007	0.49858713212659295	0.4886098679021365	0.4886098679021365	0.4886098679021365	0.4886098679021365	0.4886098679021365	0.4886098679021365	0.4886098679021365	0.4886098679021365	0.4886098679021365	0.4886098679021365	0.4886098679021365	0.4886098679021365	0.4886098679021365	0.4886098679021365	0.4886098679021365	0.4886098679021365	0.4886098679021365	0.4886098679021365	0.4886098679021365	0.4886098679021365	0.4886098679021365	0.4886098679021365	0.4886098679021365	0.4886098679021365	0.4886098679021365	0.4886098679021365
0.7761126982688056	0.9184668274892683	0.6563936035235142	0.843245400805165	0.7602653622938564	0.5950416352723881	0.6193536972824623	0.7293821411977018	0.5772693205736269	0.9553125008548659	0.6926580747132255	0.8756344926274958	0.5382593990129342	0.6686996342393986	0.6141690763436969	0.7510762017504979	0.6323020556144424	0.6347785652991533	0.6335403104567978	0.6335403104567978	0.6335403104567978	0.6335403104567978	0.6335403104567978	0.6335403104567978	0.6335403104567978	0.6335403104567978	0.6335403104567978	0.6335403104567978	0.6335403104567978	0.6335403104567978	0.6335403104567978	0.6335403104567978	0.6335403104567978	0.6335403104567978	0.6335403104567978	0.6335403104567978	0.6335403104567978	0.6335403104567978	0.6335403104567978	0.6335403104567978	0.6335403104567978	0.6335403104567978	0.6335403104567978	0.6335403104567978	0.6335403104567978	0.6335403104567978	0.6335403104567978	0.6335403104567978	0.6335403104567978	0.6335403104567978
0.461981296071266	0.5262101860402546	0.37109495798999276	0.4403459921571897	0.4743298326187503	0.5027356928909494	0.3019681606711027	0.39183340908804964	0.36766196343950563	0.39025578289614427	0.38098035918914464	0.4505139840086125	0.3173577698093747	0.37052150590211447	0.5661283705360133	0.37679657415230794	0.46437576106858036	0.34648187628038646	0.4972652606732985	0.4873795832910868	0.40181322361574956	0.4445964034534182	0.4445964034534182	0.4445964034534182	0.4445964034534182	0.4445964034534182	0.4445964034534182	0.4445964034534182	0.4445964034534182	0.4445964034534182	0.4445964034534182	0.4445964034534182	0.4445964034534182	0.4445964034534182	0.4445964034534182	0.4445964034534182	0.4445964034534182	0.4445964034534182	0.4445964034534182	0.4445964034534182	0.4445964034534182	0.4445964034534182	0.4445964034534182	0.4445964034534182	0.4445964034534182	0.4445964034534182	0.4445964034534182	0.4445964034534182	0.4445964034534182	0.4445964034534182
0.5317519310972842	0.6072887813339259	0.5745540834868916	0.5771409678227952	0.5286295252293628	0.5665722818681486	0.5661777632400772	0.6009718185250992	0.48540557221702924	0.45570271319260763	0.47055414270481843	0.47055414270481843	0.47055414270481843	0.47055414270481843	0.47055414270481843	0.47055414270481843	0.47055414270481843	0.47055414270481843	0.47055414270481843	0.47055414270481843	0.47055414270481843	0.47055414270481843	0.47055414270481843	0.47055414270481843	0.47055414270481843	0.47055414270481843	0.47055414270481843	0.47055414270481843	0.47055414270481843	0.47055414270481843	0.47055414270481843	0.47055414270481843	0.47055414270481843	0.47055414270481843	0.47055414270481843	0.47055414270481843	0.47055414270481843	0.47055414270481843	0.47055414270481843	0.47055414270481843	0.47055414270481843	0.47055414270481843	0.47055414270481843	0.47055414270481843	0.47055414270481843	0.47055414270481843	0.47055414270481843	0.47055414270481843	0.47055414270481843	0.47055414270481843
0.44361425616477906	0.48148768572331346	0.4464957032739942	0.47958690900441847	0.33185436522701245	0.47758891448063245	0.3118569585246503	0.5053560919052967	0.40880792011395445	0.6441468279384088	0.4526804898927975	0.44441126983411877	0.41446264124908555	0.3530170331002248	0.4146838795957403	0.5160222325836522	0.6038518123656788	0.5982465746738687	0.6010491935197737	0.6010491935197737	0.6010491935197737	0.6010491935197737	0.6010491935197737	0.6010491935197737	0.6010491935197737	0.6010491935197737	0.6010491935197737	0.6010491935197737	0.6010491935197737	0.6010491935197737	0.6010491935197737	0.6010491935197737	0.6010491935197737	0.6010491935197737	0.6010491935197737	0.6010491935197737	0.6010491935197737	0.6010491935197737	0.6010491935197737	0.6010491935197737	0.6010491935197737	0.6010491935197737	0.6010491935197737	0.6010491935197737	0.6010491935197737	0.6010491935197737	0.6010491935197737	0.6010491935197737	0.6010491935197737	0.6010491935197737
0.444920855078772	0.4701276491255536	0.4470491100373045	0.5446142879243023	0.4980531031893036	0.35908552492396884	0.4131284765839415	0.5754911545712013	0.756093603029541	0.3722369851398093	0.5722645763488801	0.7653144661845787	0.44930795715631283	0.7114194742727957	0.7024282923518704	0.19360498424843012	0.43937854594731396	0.4377205171023662	0.4317971719977684	0.379955577360219	0.21398342251297361	0.40732137194134305	0.22369622156041097	0.5459197049370097	0.33579676839206	0.3386357878372504	0.3259490062679842	0.5389409134648432	0.645810492593401	0.8064162357410853	0.4801192531736778	0.6432677444573816	0.6432677444573816	0.6432677444573816	0.6432677444573816	0.6432677444573816	0.6432677444573816	0.6432677444573816	0.6432677444573816	0.6432677444573816	0.6432677444573816	0.6432677444573816	0.6432677444573816	0.6432677444573816	0.6432677444573816	0.6432677444573816	0.6432677444573816	0.6432677444573816	0.6432677444573816	0.6432677444573816
0.5887939849811953	0.690575206094387	0.5876867342058263	0.4884472474211326	0.5793943452403605	0.41319078260978914	0.5677618917088543	0.5213380015818667	0.5812986133835747	0.653490992199648	0.6660491759351954	0.4853511547412502	0.4557464832360057	0.6095867897947687	0.5899840709971622	0.5862231781108375	0.43134623225059626	0.5562422876328775	0.7871870395729393	0.8016589637619833	0.6255720626184705	0.5032937475778463	0.6558170010117399	0.5558404030831727	0.6058287020474563	0.6058287020474563	0.6058287020474563	0.6058287020474563	0.6058287020474563	0.6058287020474563	0.6058287020474563	0.6058287020474563	0.6058287020474563	0.6058287020474563	0.6058287020474563	0.6058287020474563	0.6058287020474563	0.6058287020474563	0.6058287020474563	0.6058287020474563	0.6058287020474563	0.6058287020474563	0.6058287020474563	0.6058287020474563	0.6058287020474563	0.6058287020474563	0.6058287020474563	0.6058287020474563	0.6058287020474563	0.6058287020474563
1.034311715627822	0.8224688339387692	0.9859059105271708	0.8315400085003148	0.8100751837649632	1.0206403510743587	0.8489970931598283	0.9960328005909019	0.8045787921489923	0.7690232299767342	0.9154397762552077	0.842231503115971	0.842231503115971	0.842231503115971	0.842231503115971	0.842231503115971	0.842231503115971	0.842231503115971	0.842231503115971	0.842231503115971	0.842231503115971	0.842231503115971	0.842231503115971	0.842231503115971	0.842231503115971	0.842231503115971	0.842231503115971	0.842231503115971	0.842231503115971	0.842231503115971	0.842231503115971	0.842231503115971	0.842231503115971	0.842231503115971	0.842231503115971	0.842231503115971	0.842231503115971	0.842231503115971	0.842231503115971	0.842231503115971	0.842231503115971	0.842231503115971	0.842231503115971	0.842231503115971	0.842231503115971	0.842231503115971	0.842231503115971	0.842231503115971	0.842231503115971	0.842231503115971
0.7708032400643163	0.8813563878240758	1.0288233097451882	0.9256851452628124	0.8871598076764239	0.803844283184354	0.7555987529183467	0.679395093304401	0.7704823472815746	0.904808160386462	0.7955985076871196	0.8977592926357383	0.653721356590257	0.6363674758361814	0.7071918474177429	0.7924043788160335	0.7736960387642039	0.5140649603954494	0.6438804995798265	0.6438804995798265	0.6438804995798265	0.6438804995798265	0.6438804995798265	0.6438804995798265	0.6438804995798265	0.6438804995798265	0.6438804995798265	0.6438804995798265	0.6438804995798265	0.6438804995798265	0.6438804995798265	0.6438804995798265	0.6438804995798265	0.6438804995798265	0.6438804995798265	0.6438804995798265	0.6438804995798265	0.6438804995798265	0.6438804995798265	0.6438804995798265	0.6438804995798265	0.6438804995798265	0.6438804995798265	0.6438804995798265	0.6438804995798265	0.6438804995798265	0.6438804995798265	0.6438804995798265	0.6438804995798265	0.6438804995798265
0.3985829865625749	0.29193310009871287	0.644434619728737	0.43755126269232475	0.41009648133032467	0.5440840865447637	0.37054154000616335	0.5808958347879396	0.45563021215698357	0.3449663136754548	0.4476948521893632	0.4656971932436208	0.6380456198733079	0.5144948334581341	0.5520717211663376	0.5332832773122359	0.5332832773122359	0.5332832773122359	0.5332832773122359	0.5332832773122359	0.5332832773122359	0.5332832773122359	0.5332832773122359	0.5332832773122359	0.5332832773122359	0.5332832773122359	0.5332832773122359	0.5332832773122359	0.5332832773122359	0.5332832773122359	0.5332832773122359	0.5332832773122359	0.5332832773122359	0.5332832773122359	0.5332832773122359	0.5332832773122359	0.5332832773122359	0.5332832773122359	0.5332832773122359	0.5332832773122359	0.5332832773122359	0.5332832773122359	0.5332832773122359	0.5332832773122359	0.5332832773122359	0.5332832773122359	0.5332832773122359	0.5332832773122359	0.5332832773122359	0.5332832773122359
0.35317063856818715	0.1551390587220711	0.29182889004534923	0.26405248001100573	0.2363350350729039	0.31719250468602755	0.3689649751464197	0.3395715218942979	0.22936827133491797	0.4950598456502975	0.48887679096807013	0.37648558056838893	0.3651373026405586	0.2927376811719935	0.5110199104443373	0.6431244499916232	0.40884601795673564	0.515697028144759	0.5617151282771115	0.29577342212864904	0.414543378316059	0.4875309301625199	0.48123048649223205	0.596148333282583	0.622908450496867	0.4246712730534275	0.4439933003324746	0.5483520188531522	0.49617265959281337	0.49617265959281337	0.49617265959281337	0.49617265959281337	0.49617265959281337	0.49617265959281337	0.49617265959281337	0.49617265959281337	0.49617265959281337	0.49617265959281337	0.49617265959281337	0.49617265959281337	0.49617265959281337	0.49617265959281337	0.49617265959281337	0.49617265959281337	0.49617265959281337	0.49617265959281337	0.49617265959281337	0.49617265959281337	0.49617265959281337	0.49617265959281337
0.5448544620590134	0.5764796499942119	0.5990560029609684	0.5073145288395777	0.4410738696513613	0.5137945878718809	0.5399613697911662	0.45548233242146424	0.38512863002201797	0.43911610084877606	0.48776796522829347	0.4936365709996981	0.5043126150829369	0.4218333427378982	0.570490758858473	0.47318431358572777	0.42298222689592047	0.46766438608554906	0.5630326899385697	0.5781301041415826	0.40749562778021314	0.5199638383320838	0.4168642605784251	0.4684140494552545	0.4684140494552545	0.4684140494552545	0.4684140494552545	0.4684140494552545	0.4684140494552545	0.4684140494552545	0.4684140494552545	0.4684140494552545	0.4684140494552545	0.4684140494552545	0.4684140494552545	0.4684140494552545	0.4684140494552545	0.4684140494552545	0.4684140494552545	0.4684140494552545	0.4684140494552545	0.4684140494552545	0.4684140494552545	0.4684140494552545	0.4684140494552545	0.4684140494552545	0.4684140494552545	0.4684140494552545	0.4684140494552545	0.4684140494552545
0.6813126093318802	0.5837089174293596	0.5032881114917394	0.6567072530177738	0.5185837104598613	0.535443925694179	0.6060462352244304	0.4942009020729159	0.4306599163035723	0.6016771819296746	0.6135219606134754	0.47236469295675215	0.3734338049359796	0.4624650453541055	0.4270713873321667	0.5603597432231332	0.5807796252911237	0.48036507558627717	0.3996307923271759	0.5331970553479943	0.2988957502953017	0.416046402821648	0.416046402821648	0.416046402821648	0.416046402821648	0.416046402821648	0.416046402821648	0.416046402821648	0.416046402821648	0.416046402821648	0.416046402821648	0.416046402821648	0.416046402821648	0.416046402821648	0.416046402821648	0.416046402821648	0.416046402821648	0.416046402821648	0.416046402821648	0.416046402821648	0.416046402821648	0.416046402821648	0.416046402821648	0.416046402821648	0.416046402821648	0.416046402821648	0.416046402821648	0.416046402821648	0.416046402821648	0.416046402821648
0.49291788916956314	0.4576775996918812	0.6523224433952308	0.42298107561350506	0.5037306271134568	0.5124991625699084	0.3299650735814386	0.3207687276403277	0.5571605873334204	0.29851476940072574	0.43290600432377996	0.43248852713250524	0.4733522559437624	0.3659651526659638	0.3749933117464161	0.38927486585236803	0.36313133543859694	0.6073792686167672	0.4852553020276821	0.4852553020276821	0.4852553020276821	0.4852553020276821	0.4852553020276821	0.4852553020276821	0.4852553020276821	0.4852553020276821	0.4852553020276821	0.4852553020276821	0.4852553020276821	0.4852553020276821	0.4852553020276821	0.4852553020276821	0.4852553020276821	0.4852553020276821	0.4852553020276821	0.4852553020276821	0.4852553020276821	0.4852553020276821	0.4852553020276821	0.4852553020276821	0.4852553020276821	0.4852553020276821	0.4852553020276821	0.4852553020276821	0.4852553020276821	0.4852553020276821	0.4852553020276821	0.4852553020276821	0.4852553020276821	0.4852553020276821
0.562384149482093	0.4862176559918449	0.572952588358829	0.5193606773028415	0.49284763757315847	0.6547089524776704	0.6227243114419442	0.7064605332403007	0.5187462075101589	0.4725761102829933	0.37443205381591227	0.5724345593763873	0.4522396444175055	0.6060679072505843	0.5946056230109158	0.5371259400805286	0.6241553748284677	0.668004747773239	0.6381952398142398	0.5516842361314331	0.5949397379728364	0.5949397379728364	0.5949397379728364	0.5949397379728364	0.5949397379728364	0.5949397379728364	0.5949397379728364	0.5949397379728364	0.5949397379728364	0.5949397379728364	0.5949397379728364	0.5949397379728364	0.5949397379728364	0.5949397379728364	0.5949397379728364	0.5949397379728364	0.5949397379728364	0.5949397379728364	0.5949397379728364	0.5949397379728364	0.5949397379728364	0.5949397379728364	0.5949397379728364	0.5949397379728364	0.5949397379728364	0.5949397379728364	0.5949397379728364	0.5949397379728364	0.5949397379728364	0.5949397379728364
0.128182088458155	0.34079063564139356	0.2635007395079136	0.3367373698790194	0.3452506352817813	0.642589219359723	0.6083970919938163	0.5535754440140128	0.5886964209026313	0.46659762431999713	1.0025138242268685	0.5376921982895809	0.5814573896517854	0.4129361375267421	1.4089006801569917	0.7137235177429333	0.8703500176382788	0.5514918478382631	0.8496262129476327	0.994951663345599	0.7057430694929746	0.8941647659293591	0.7256879598056288	0.5466084432105172	0.7489102101934838	0.9382724065047862	1.068497779312348	0.9241464099966875	0.7240132816183273	0.7065592760803021	0.4005843579990162	0.4104904427748467	0.6325257371991536	1.3986338545140355	0.5289360081585636	0.8528668495823204	0.6474393925048347	0.8497975593465616	0.2558548986761753	1.1158270433932418	0.6709600206300674	0.8933935320116546	0.8933935320116546	0.8933935320116546	0.8933935320116546	0.8933935320116546	0.8933935320116546	0.8933935320116546	0.8933935320116546	0.8933935320116546
0.3029022688724059	0.2355034602266878	0.08303730221743116	0.10975564277654581	0.35593735373159036	0.07468044144788528	0.09879271749544698	0.09331271712228112	0.09228708616452852	0.18580678917246957	0.41082784566896896	0.3930340431985922	0.6413147011296451	0.2962625800034187	0.27944682640812246	0.6139160339669658	0.645680577668435	0.38850634973703657	0.4553510279041244	0.9929400375096672	0.48973469096241384	0.6389314153478193	0.48666321823286324	0.39538078209475724	1.102411333106766	0.9541925581818564	0.45676035096407613	0.5600634636052612	0.5599749740246412	0.5128213360522229	0.4167502543041148	0.45658548365010154	0.5725848345353	0.7234130697459112	0.37449025692665394	0.633504861092496	0.5707633772703752	0.43352711898074503	0.005598497123611661	0.43399016129198414	0.45508767225666624	0.9385362652127521	0.7217621811831675	0.07241542205260318	0.41293548108768147	0.6199047607706635	0.5164201209291724	0.5164201209291724	0.5164201209291724	0.5164201209291724
0.6313065376028223	0.6747034998710079	0.7189708132689117	0.6484916864009056	0.7528047115727675	0.7154942927109303	0.6406297547376358	0.6785588170300012	0.6492965380642068	0.7240718863805234	0.798758127710839	0.804610562186453	0.7454223494826825	0.7502702460393754	0.7242697526385591	0.7060787862791659	0.6820222600260694	0.8593658772130002	0.7909412736847686	0.8745120994299472	0.7740558263312116	0.9308633405457486	0.9130720759412799	0.962944363895549	0.9165009598948128	1.0069808470664396	0.8983662072480353	0.9258576558607456	1.1107014910069593	0.8690144516356323	0.8354029207951291	0.8873317725993971	0.8393876394886317	0.8157897646134322	0.9245525047237456	0.9646627577718107	0.9129206722691003	0.8512385115085748	0.7670215073181702	0.782138036819267	1.0347494075117563	0.9084437221655116	0.9084437221655116	0.9084437221655116	0.9084437221655116	0.9084437221655116	0.9084437221655116	0.9084437221655116	0.9084437221655116	0.9084437221655116
0.3736164612954706	0.4141326040904713	0.3702320595341015	0.345511997591914	0.4695762705916123	0.46173501909831144	0.4216040250076722	0.46013299777237027	0.42762287910065433	0.34919372228241946	0.5379493660200313	0.5783221964498452	0.49841081625072836	0.4876247317319345	0.25871905832406494	0.49279354239789597	0.4384250493513403	0.3974773436391543	0.293486923215939	0.4673239336040376	0.40246772169628775	0.47066867464522355	0.6171795677494585	0.5107803945647001	0.5586491814320432	0.7058334363408082	0.5624819156227128	0.7973838794701128	0.7877238747094994	0.6990677411515074	0.7531227515935892	0.5484018023648436	0.7753619331863335	0.7829367668826468	0.78800501183783	0.7567872564505819	0.5784081709458275	0.7834891447159972	0.871085674681817	0.8283254013714628	0.7829683255873369	0.7870323896713008	0.7414686240855382	0.41824732345405546	0.6840360740300054	0.8016577463947218	0.7428469102123636	0.7428469102123636	0.7428469102123636	0.7428469102123636
0.6629416995146411	0.629684434133411	0.6021401424387909	0.5486299559240625	0.7873203028160155	0.6154735737360368	0.8296264913459361	0.872177972196696	0.8116906373930668	0.7387476439089283	0.5396438122231738	0.7403516753082111	0.6930800672510198	0.9095980280499449	0.9649538495232218	0.7663145796401037	0.901040468865149	0.8623185082371372	1.047872452925654	0.8654849137315578	0.5410882976898422	0.7514309415367711	0.993788281271624	0.973138086708586	1.1973814990191844	1.020219558343166	0.9548634529293993	0.9649950142567224	0.7841125620311813	1.2181995151903606	0.888677211591192	0.8063289288793992	0.7374205280694651	0.6953164645492645	0.846280382935845	0.7390793020067412	0.6682667617148794	1.2602912882279431	0.9037780527009504	0.7428011712104651	1.3349622824928735	0.9492294001314057	1.027264756763207	0.9882470784473063	0.9882470784473063	0.9882470784473063	0.9882470784473063	0.9882470784473063	0.9882470784473063	0.9882470784473063
0.6838676026625037	0.3516722379578543	0.4229307563311927	0.5816387838498308	0.5484253527296998	0.5050741572971287	0.6524340220319953	0.7284875933924574	0.6731020386540983	0.42094195580094546	0.5820091137901517	0.7282527020243231	0.6551309079072375	0.6551309079072375	0.6551309079072375	0.6551309079072375	0.6551309079072375	0.6551309079072375	0.6551309079072375	0.6551309079072375	0.6551309079072375	0.6551309079072375	0.6551309079072375	0.6551309079072375	0.6551309079072375	0.6551309079072375	0.6551309079072375	0.6551309079072375	0.6551309079072375	0.6551309079072375	0.6551309079072375	0.6551309079072375	0.6551309079072375	0.6551309079072375	0.6551309079072375	0.6551309079072375	0.6551309079072375	0.6551309079072375	0.6551309079072375	0.6551309079072375	0.6551309079072375	0.6551309079072375	0.6551309079072375	0.6551309079072375	0.6551309079072375	0.6551309079072375	0.6551309079072375	0.6551309079072375	0.6551309079072375	0.6551309079072375
0.6653125851567825	0.96402817978183	1.142350641048713	0.9690826907319553	1.0447357261793897	0.8907101687156433	0.7808236388305096	0.7388912206392503	0.8286488967551192	0.880989567916779	0.7678403869962386	0.7089418665954822	0.8335582974542486	0.9258413869944612	0.8513404391289325	0.9017186764145458	0.8848020657783862	0.6276005594964089	0.7016958685855088	0.893037046356793	0.6941484940629771	0.8319655279445105	0.8142725207771903	0.7638480552104215	0.7232108862417819	0.894246363072045	0.7127179920333475	0.5613526786786921	0.7983575993166914	0.6407681903465001	0.7039893232926832	0.8192877215663602	0.7640150648476424	0.6919099096191462	0.6886286682043514	0.712851313270792	0.6300321778012784	0.7732255641958767	0.8747439921510975	0.861204599643825	0.6663571811643677	0.7637808904040965	0.7637808904040965	0.7637808904040965	0.7637808904040965	0.7637808904040965	0.7637808904040965	0.7637808904040965	0.7637808904040965	0.7637808904040965
0.8352831823895633	0.7000043698110407	0.6675890415818081	0.7815317920534747	0.8057431502661229	0.8207013578013914	0.7648031342290087	0.6476563357191747	0.8170922652341226	0.768004063295004	0.7272567281203065	0.8450482359352652	0.7724423706973684	0.7102228099506878	0.8042818125423113	0.7570854507280191	0.716909119857725	0.7817734202383891	0.8545539786970521	0.9427869903574276	0.7650591902775998	0.6287617539223898	0.708315759675387	0.8454029748058408	0.8187081391562273	0.8222109066660924	0.8044718995027527	0.6300338189297363	0.6461506922481272	0.8973688587827513	0.8047638628895479	0.6966426279119314	0.7493654734014639	0.7618917664948522	0.8311296936865606	0.6456791476704872	0.8413599625560323	0.8233389090103783	0.6798780211829843	0.8549703808907585	0.720814631072192	0.6852264321802064	0.7919835458407186	0.6973565023464982	0.8146154713634015	0.7559859868549498	0.7559859868549498	0.7559859868549498	0.7559859868549498	0.7559859868549498
0.023611149141422823	0.0	0.2108148945868866	0.2576746905386744	0.0	0.0	0.0	0.0029441065096544074	0.0	0.0	0.0029441065096544074	0.0	0.0005941596134279853	0.0	0.0	0.0	0.0	0.010182452263673385	0.027546340664993296	0.36545514954597197	0.0	0.13767674656851733	0.0	0.0	0.0	0.0	0.0	0.0	0.0	0.0	0.0	0.2403108021373545	0.0	0.0	0.22125135774702176	0.059986354725115605	0.5219935672179399	0.059986354725115605	0.0	0.0	0.0	0.010182452263673385	0.0	0.0	0.26785714280234785	0.13392857140117392	0.13392857140117392	0.13392857140117392	0.13392857140117392	0.13392857140117392
0.374891280645993	0.6341466043908848	0.46837671139483544	0.6282319064823513	0.6046488669722302	0.6393624472083118	0.9168201129033605	0.8289719013742094	0.6826976878229682	0.9637629043321488	0.7002905637088732	0.7294897751522049	0.40745755931185457	0.4838803925108115	0.42039667746350956	0.6474865459142547	0.850502938549285	0.5934351982439107	0.640744777435936	0.576269702663833	0.6429729756036892	0.8164204136225954	1.0080377561859915	0.6722002954235785	1.0507759157196646	0.7848233907713401	0.5697566445789347	0.8675368981280959	0.5709582253789363	0.47863285161455954	0.7993634269675712	0.7645004396278403	0.9705668765918805	0.6370620968888165	1.0255569597196368	0.8438008579248137	0.87531084724483	0.7093907908121402	0.5669275867366456	0.7502366385556184	0.5970736540910121	0.6582478214545163	0.6197099753273457	0.638978898390931	0.638978898390931	0.638978898390931	0.638978898390931	0.638978898390931	0.638978898390931	0.638978898390931
0.5030948397135525	0.6605881932984518	0.6397881117736338	0.6165163524196487	0.8197634090869398	0.7162510398416079	0.7215609974806686	0.7648467234622903	0.7575039045881202	0.6353256999227502	0.7231774581775087	0.7576930855255275	0.9103401617768382	0.7922283335470469	0.752181279922277	0.7541217743277034	0.7332517450684456	0.9075256188108312	0.6418068773896872	0.9225805833633999	0.9912416074031964	0.799768927105114	0.870022937331811	0.7145129747806419	0.9308930131568343	0.48279370471301	0.8456012920148865	0.6548572922690956	0.58039359873524	0.7467986451902143	0.729508609405439	0.6881608329125525	0.6166922446892802	0.9709757416654358	0.9196833534129211	0.7230796448126451	0.7829208305929579	0.47657939041519803	0.7974209684979499	0.7214135110684707	0.7594172397832102	0.7594172397832102	0.7594172397832102	0.7594172397832102	0.7594172397832102	0.7594172397832102	0.7594172397832102	0.7594172397832102	0.7594172397832102	0.7594172397832102
0.5685946548088417	0.42179443533017325	0.6306969421787005	0.30263036719900593	0.3964681102364924	0.554813052582973	0.889586757487984	0.5876585260773594	0.5156011736949419	0.5202556431011768	0.4696317595966073	0.5128343198881375	0.7280936058690767	0.8255085400461728	0.5647731342038699	0.6684517133378931	0.8064859519639747	0.6656067277961221	0.691523095615706	1.0650901614589365	0.776167570538716	0.6455841736000796	0.7430236442540671	0.7782484300806782	0.8540806547800465	0.8683595452683418	0.7005249715992277	0.7210104371352865	0.45786651643600107	0.8734908589647564	1.2175511199208306	0.962431408956261	1.301913576205537	0.8356687089591953	0.8806708978288886	0.5994112478051784	0.7409260548575649	0.5211413053530503	1.0691105495497593	0.8459634777226381	0.9247825058935368	0.8853729918080875	0.8853729918080875	0.8853729918080875	0.8853729918080875	0.8853729918080875	0.8853729918080875	0.8853729918080875	0.8853729918080875	0.8853729918080875
0.40848585796318754	0.3599965847170524	0.44147142369460607	0.3584031246477742	0.5440152199610463	0.4002967203758915	0.3710050126329996	0.4403670812913902	0.5690887326100433	0.47851621748772843	0.6275790879170818	0.8005029995343916	0.45639321857300424	0.8362250211772791	0.7314640529923512	0.8083852225320247	0.6394601602648723	0.7169232759515657	0.6547618449842659	0.5229559753782064	0.7429146515839192	0.9768625033698443	0.579718063215996	0.7144418046797516	0.8562175339492311	0.9887888443832723	0.8084918567193644	0.9930983685629289	0.9549684548419777	1.031744357419879	0.8711845930080295	0.8904033537261493	0.7035204746018637	0.770171116062374	0.9709434665377299	0.7518548240196467	0.8443881055393401	0.8813735307149	0.8769115953553713	0.568969519476174	0.5858881507753677	0.5234929019304271	0.6385999405662058	0.6931792094859106	0.728364489386898	0.6888358831787561	0.775480889165198	0.7232027038841682	0.7451332160237174	0.6271819948498972
1.155512143132244	0.212562910171858	0.0024983021959791513	0.13634164375538912	0.20392231148177384	0.7386229487764779	0.34026395892599326	0.0024983021959791513	0.09095586938735345	0.0	0.31215937824929557	0.18553923835967617	0.0005041904095934028	0.27519808441991395	0.41648522165363183	0.4657339271715484	0.4036919624027412	0.009144789099677557	0.3035187795592114	0.22429502053717	0.2186569144526584	0.5405377965677237	0.7415252186838208	0.704763550679603	0.9142080704057978	0.42870010659877794	0.05340136607872311	0.4545950284553853	0.31880868385331895	0.18974300983411224	0.38281506293775164	0.3035187795592114	0.41284122735550605	0.4749677353408813	0.6545802251081171	0.44180176703459445	0.6403012733988815	0.258809123084202	1.2259579926152213	0.8884021721756359	0.28434287351959153	0.12297166973840631	0.011138900886063303	0.9173264645402913	0.2186569144526584	0.22729751314274252	0.30407408088243437	0.17387473362115025	0.09345417158333258	0.7205807159789355
0.6432848136931589	0.7036818226730709	0.6310258692531178	0.8026713762142684	0.5987430079868247	0.7952356016792049	0.5325018738235844	0.8094676716332069	0.8843441273317155	0.7944550009684805	1.1724500579663004	0.958199971603712	0.9493656827124539	0.8600835871002688	0.9187158752870674	0.9487468520203121	0.7629414917263541	0.9727062971044895	0.8689095118940541	0.831097205974338	0.9792826402652923	0.4344015762221912	1.0697225961285508	0.7538210526822474	1.1213869003444985	1.1768932531195078	1.042491015093675	1.0775671929327781	0.7511282300532663	0.8106488980137219	0.9534527446285307	1.0932610174624662	0.9171215054828178	0.7615383565335133	0.9437476726618701	0.8944964616584326	0.9663371106699559	1.0400219878535841	0.7832300445975093	1.2090109927425399	1.1873705651332394	1.0969322067912364	1.1058256642595818	0.9340918616910441	0.9362316111262128	0.9836441345517746	0.7648993408280973	0.9951485973939688	0.8614291155255547	1.04939286005078
0.5654494545524902	0.5851217924318536	0.7760555091265803	0.7874587784299525	0.7168993344060071	0.6675900391197312	0.6873003383829408	0.7434136362251181	0.7396164903787927	0.5401579837911813	0.7019959567446187	0.7385670106607466	0.7270235279010213	0.7077828139250426	0.7552868519881677	0.8705592676021613	0.7599964528857883	0.6804826877624313	0.7368968092732596	0.9347538820061778	0.8461691264878493	0.7521772052829782	0.6868773913515565	0.8495314946530022	0.8104349841893306	0.8079669959962831	0.8895536410936589	0.8625564245826806	0.7492062552226393	0.8473498045000561	0.759657807723196	0.8730873420369075	0.8489915045126416	0.9737921348021679	0.7996517224323821	0.7339024499066249	0.7948386466975482	0.9626555947402667	0.9183323106616467	0.8284074442206115	0.845585817578909	0.9560128725254325	0.9315213557223812	1.0814261622205592	0.8310461781531306	0.9895011763637266	1.107600929340932	0.8317236862596751	0.8742649366621228	0.8835770673428462
0.5385648007400659	0.7989886799270717	0.7032609704461704	0.46155989358029825	0.7441245339939264	0.7415293546753298	0.753489917239742	0.6365682099968495	0.7638142836799777	0.6604817673372764	0.8164203137585511	1.0815324985606216	0.7959753513505039	0.7357924044218547	0.6537592339948782	0.8159996497102534	0.8960024191989284	0.574758992011671	0.7533165039554346	0.5637122003292898	0.6802362159222698	0.7272526693076417	0.8231092216247758	0.8229481610064007	0.6294092200505695	0.7766339662810926	1.0041871001343055	0.8989815370642031	0.6156095285519813	0.8154527924888042	0.7010704357028322	0.9622336634238807	0.9026546695452782	0.9520855387893572	0.8847654325578483	0.9050462704053772	0.7616192695540189	0.8726007186095447	0.9232252867929732	0.814326574112705	0.920296441695227	1.2616359779799724	0.8732334358845018	1.117224087012744	1.0792495163237836	1.0126868705525356	1.1156334308889946	1.0913593109723239	1.1297873152479498	1.0154649360576693
0.8024035843790468	0.7886550972374223	0.6669705776260209	0.8346027693219505	0.6653009969758974	0.7092196667200308	0.7839289834863141	0.6587352358733801	0.9402670287792401	0.6071702175758278	0.8104374494056527	0.8049673746674073	0.9255071031985324	0.8247242707887426	0.8833504217746945	0.8728638442294903	0.824732687883377	0.8604114564465467	0.6942528734288523	0.8682132261562853	0.7822221255358088	0.8257957184337887	0.5744516213434903	0.7679997006668708	0.8564520968624051	0.8873162265231246	0.8253847652668502	0.7619647563814713	0.7525444910008627	0.7389583437464028	0.8837210115140496	0.8017731796831847	0.9057365277250328	0.8939933682050617	0.8680505467928625	0.9358515195752697	1.0490742364369878	1.0750493649091244	0.9858672365677885	0.856732023110536	1.0296303778365818	1.0229464473385104	0.9250688350092207	0.9740076411738655	0.9740076411738655	0.9740076411738655	0.9740076411738655	0.9740076411738655	0.9740076411738655	0.9740076411738655
0.9198824439923913	0.8419820243495524	0.9647765863478316	0.8222026904913663	0.6269246425604995	0.596861108489857	0.567149930933579	0.7623846439467084	0.8709620423551137	0.8114411642832358	0.6999486382313023	0.7556949012572689	0.7556949012572689	0.7556949012572689	0.7556949012572689	0.7556949012572689	0.7556949012572689	0.7556949012572689	0.7556949012572689	0.7556949012572689	0.7556949012572689	0.7556949012572689	0.7556949012572689	0.7556949012572689	0.7556949012572689	0.7556949012572689	0.7556949012572689	0.7556949012572689	0.7556949012572689	0.7556949012572689	0.7556949012572689	0.7556949012572689	0.7556949012572689	0.7556949012572689	0.7556949012572689	0.7556949012572689	0.7556949012572689	0.7556949012572689	0.7556949012572689	0.7556949012572689	0.7556949012572689	0.7556949012572689	0.7556949012572689	0.7556949012572689	0.7556949012572689	0.7556949012572689	0.7556949012572689	0.7556949012572689	0.7556949012572689	0.7556949012572689
0.8464511584326507	0.6337275642052563	0.7641045384114343	0.705559981125124	0.688767411424987	0.9638964574351851	0.826331934430086	0.826331934430086	0.826331934430086	0.826331934430086	0.826331934430086	0.826331934430086	0.826331934430086	0.826331934430086	0.826331934430086	0.826331934430086	0.826331934430086	0.826331934430086	0.826331934430086	0.826331934430086	0.826331934430086	0.826331934430086	0.826331934430086	0.826331934430086	0.826331934430086	0.826331934430086	0.826331934430086	0.826331934430086	0.826331934430086	0.826331934430086	0.826331934430086	0.826331934430086	0.826331934430086	0.826331934430086	0.826331934430086	0.826331934430086	0.826331934430086	0.826331934430086	0.826331934430086	0.826331934430086	0.826331934430086	0.826331934430086	0.826331934430086	0.826331934430086	0.826331934430086	0.826331934430086	0.826331934430086	0.826331934430086	0.826331934430086	0.826331934430086
0.1526892691874086	0.27368830126840576	0.016855255687328576	0.39788540578762127	0.14892082280456206	0.34079993533347847	0.08099848356642293	0.268883275318105	0.23620686086755782	0.39687221259499716	0.00029953180467053795	0.14079664854366689	0.0	0.3860818229886012	0.00029953180467053795	0.12776457431453486	0.24161095042719957	0.08129801537109346	0.24229424760372323	0.12990072588352777	0.598995299308049	0.3021641878557418	0.17618334843886665	0.14527177847786718	0.39209755085612635	0.4468790457411353	0.7383329244497665	0.5144983457791398	0.27341745912844806	0.20876305788095778	0.28642182818195727	0.15945815978388794	0.3521489619749607	0.12144665560653213	0.20957376305402423	0.4988052407248971	0.3541895018894607	0.3541895018894607	0.3541895018894607	0.3541895018894607	0.3541895018894607	0.3541895018894607	0.3541895018894607	0.3541895018894607	0.3541895018894607	0.3541895018894607	0.3541895018894607	0.3541895018894607	0.3541895018894607	0.3541895018894607
0.6867640037809607	0.3859654217920306	0.48083593595065444	0.5775686718604659	0.5554353761359719	0.5377517588736102	0.6152486559993173	0.5489368875584816	0.7283267447266841	0.5373295767070972	0.3706404688009648	0.6200027241812109	0.563520519600474	0.6473337023050079	0.5665818158616853	0.5279153476337303	0.5547097282665202	0.5337838067442644	0.5764552972974206	0.5963191236653531	0.5089717572940723	0.6650433604340554	0.5831744043184912	0.5854421733308044	0.6073106440922449	0.6365074417655867	0.6004449395865165	0.6184761906760516	0.6184761906760516	0.6184761906760516	0.6184761906760516	0.6184761906760516	0.6184761906760516	0.6184761906760516	0.6184761906760516	0.6184761906760516	0.6184761906760516	0.6184761906760516	0.6184761906760516	0.6184761906760516	0.6184761906760516	0.6184761906760516	0.6184761906760516	0.6184761906760516	0.6184761906760516	0.6184761906760516	0.6184761906760516	0.6184761906760516	0.6184761906760516	0.6184761906760516
0.6125420331879387	0.6152032349836869	0.6630359807743108	0.656391352256248	0.5807207866873857	0.5977398155069135	0.37308849521121806	0.5928497927696637	0.4601577227014363	0.4940990383007445	0.3796768738087162	0.6760115577724093	0.5820770285581314	0.5134109253664773	0.521511359802454	0.31145356523894974	0.7015662228236925	0.44431897848367974	0.4811526998003696	0.29250814086190896	0.38683042033113935	0.38683042033113935	0.38683042033113935	0.38683042033113935	0.38683042033113935	0.38683042033113935	0.38683042033113935	0.38683042033113935	0.38683042033113935	0.38683042033113935	0.38683042033113935	0.38683042033113935	0.38683042033113935	0.38683042033113935	0.38683042033113935	0.38683042033113935	0.38683042033113935	0.38683042033113935	0.38683042033113935	0.38683042033113935	0.38683042033113935	0.38683042033113935	0.38683042033113935	0.38683042033113935	0.38683042033113935	0.38683042033113935	0.38683042033113935	0.38683042033113935	0.38683042033113935	0.38683042033113935
0.7612905532305612	0.5252596831471962	0.5686055457626061	0.6302607578498179	0.4903966828147115	0.5468423015350313	0.639549387335911	0.5956232953927164	0.5638174776579544	0.5131089435406668	0.6550437037645143	0.5559917917725999	0.6045847098572165	0.6330442987045729	0.5380294281046858	0.46449163285218437	0.5621440165528718	0.5142075519902634	0.46077933119493536	0.5703698842353343	0.5398699799948228	0.5154500044838921	0.61397787461702	0.5694509352649608	0.4599199253093976	0.7604711831609572	0.7043443498615488	0.6395575293000737	0.601783669221211	0.5341271846382399	0.45644795997801263	0.6557784253827621	0.6724948349105279	0.4995369845636035	0.6951973937580163	0.5929961301548271	0.721417082565564	0.6572066063601956	0.6572066063601956	0.6572066063601956	0.6572066063601956	0.6572066063601956	0.6572066063601956	0.6572066063601956	0.6572066063601956	0.6572066063601956	0.6572066063601956	0.6572066063601956	0.6572066063601956	0.6572066063601956
0.5674739344798108	0.2822314797382252	0.46274204164130234	0.5779888599314177	0.6071792678792991	0.4946490970009248	0.3203123816145151	0.49549651833611974	0.408350408351607	0.3436625693142714	0.44009691163266945	0.5127965379732328	0.36907449072308074	0.4627221898128521	0.45963183378605854	0.45108149104505685	0.41528459678941243	0.48999805263344964	0.38265883729279776	0.5122938991759063	0.419896871376367	0.4089207118754199	0.3817276574341895	0.3267504243606416	0.3525144046880654	0.5101730656165728	0.5282740984670223	0.4574682568831456	0.3268810221492198	0.45033072732931156	0.41758605181322805	0.27843947037551364	0.34801276109437085	0.34801276109437085	0.34801276109437085	0.34801276109437085	0.34801276109437085	0.34801276109437085	0.34801276109437085	0.34801276109437085	0.34801276109437085	0.34801276109437085	0.34801276109437085	0.34801276109437085	0.34801276109437085	0.34801276109437085	0.34801276109437085	0.34801276109437085	0.34801276109437085	0.34801276109437085
0.9252419622095637	0.3759207382943309	0.8431429971333595	0.377440674981218	0.21962680852341562	0.5366595231380892	0.5263373621530096	0.8057380100623961	0.6148861749360595	0.6422074375829114	0.5043523194681477	0.7575380401052214	0.8028286947941766	0.9364398586654383	0.9261837172251026	0.7740673469061411	0.8113421333376566	0.8176080817724113	0.555467580242685	0.7449756029737961	0.7196042805874879	0.9054193719657261	0.5295525941988957	1.1613925231650282	0.6476818505461542	0.7244593697530822	1.5271960959266144	1.3302990085442152	1.7566757541104479	0.6163186034261043	1.0473890806120985	1.100627101260379	1.1008171335766113	1.169665546242338	1.1352413399094747	1.1352413399094747	1.1352413399094747	1.1352413399094747	1.1352413399094747	1.1352413399094747	1.1352413399094747	1.1352413399094747	1.1352413399094747	1.1352413399094747	1.1352413399094747	1.1352413399094747	1.1352413399094747	1.1352413399094747	1.1352413399094747	1.1352413399094747
0.433165979920619	0.601348411342944	0.6208818051754283	0.5941250786563178	0.5976897643695573	0.4697734517209357	0.5625695286470106	0.6300310157475588	0.5469999340989472	0.6337843690193122	0.6192645211700349	0.5268531202321565	0.5070893276201965	0.46444297328530787	0.6287602751823329	0.37506047391127345	0.4159341117008816	0.5029258267603791	0.5441400806293608	0.5121766383617193	0.5608526321575208	0.6864195184551236	0.6236360753063223	0.6236360753063223	0.6236360753063223	0.6236360753063223	0.6236360753063223	0.6236360753063223	0.6236360753063223	0.6236360753063223	0.6236360753063223	0.6236360753063223	0.6236360753063223	0.6236360753063223	0.6236360753063223	0.6236360753063223	0.6236360753063223	0.6236360753063223	0.6236360753063223	0.6236360753063223	0.6236360753063223	0.6236360753063223	0.6236360753063223	0.6236360753063223	0.6236360753063223	0.6236360753063223	0.6236360753063223	0.6236360753063223	0.6236360753063223	0.6236360753063223
0.19976529419430833	0.37364308966024984	0.43342567551373573	0.3675821605844415	0.6059851862057888	0.4176238132944816	0.24521807298767753	0.41778341337414154	0.6064567365266365	0.430808699492563	0.273667714589921	0.18347125229024888	0.7395388139905646	0.5631644650129546	0.5213035142291312	0.4413576669980591	0.5027053590531019	0.6655168595631086	0.657972389712563	0.3666617139633408	0.7313445658458783	1.0830222981910362	0.9985074852980278	1.0906298322802723	0.7926851397028917	0.913914378830078	1.269539819346208	0.7424452401954051	0.859176077604072	1.1756859537752378	1.3897724558865838	0.610074588516052	1.076571641504868	1.2888367571133044	1.0192694049093731	0.8821221340785697	0.6793609539337112	1.01999672657463	1.098987548497948	1.112253570654743	0.657451510933255	0.884852540793999	0.884852540793999	0.884852540793999	0.884852540793999	0.884852540793999	0.884852540793999	0.884852540793999	0.884852540793999	0.884852540793999
0.3685838741042225	0.41504835715118676	0.46984077495678483	0.5551199413324227	0.3814817504250466	0.4608388958611286	0.38295627703350027	0.3606992536066593	0.5051288057381893	0.5167721232572979	0.46491776981297783	0.606051810293263	0.5531337637008042	0.3371381567334069	0.757718273606405	0.5176039716015677	0.6931716466605449	0.6658060829703862	0.5821237131976386	0.7094041778181805	1.010210616849965	0.5291538599585217	0.8103608318668246	0.5886935561032762	0.7077373065089191	0.6482154313060976	0.6482154313060976	0.6482154313060976	0.6482154313060976	0.6482154313060976	0.6482154313060976	0.6482154313060976	0.6482154313060976	0.6482154313060976	0.6482154313060976	0.6482154313060976	0.6482154313060976	0.6482154313060976	0.6482154313060976	0.6482154313060976	0.6482154313060976	0.6482154313060976	0.6482154313060976	0.6482154313060976	0.6482154313060976	0.6482154313060976	0.6482154313060976	0.6482154313060976	0.6482154313060976	0.6482154313060976
1.4311013645249675	0.897542799649684	1.0297042728084558	0.8625675194437942	0.8152978615903991	0.7912568348741378	0.8045039208636356	0.8168540441393148	1.1401457595418685	0.7450062910525367	1.128442762430385	1.0598049625085895	1.1186425707963379	0.7532040065651803	1.258263930163626	0.9178438943048185	1.5208300693181473	1.023299248189569	0.7046011167030279	0.8864648661443457	1.1997043433193733	0.7263398222971547	0.9756662345908097	0.8682042109288437	1.2167866148625703	1.4128437669656666	1.2561807614525002	1.326328094077011	1.5184867050125956	1.4548541383460079	1.4866704216793019	1.4866704216793019	1.4866704216793019	1.4866704216793019	1.4866704216793019	1.4866704216793019	1.4866704216793019	1.4866704216793019	1.4866704216793019	1.4866704216793019	1.4866704216793019	1.4866704216793019	1.4866704216793019	1.4866704216793019	1.4866704216793019	1.4866704216793019	1.4866704216793019	1.4866704216793019	1.4866704216793019	1.4866704216793019
0.6467036372589846	0.48190958599307704	0.5185325125515219	0.3755612951931807	0.5487426999008578	0.47661314158355145	0.4512547950111058	0.3894516969599017	0.4820508175466834	0.36779416990365277	0.43306991337364215	0.5569814113653492	0.4088585624638926	0.5505961080172547	0.37411143616518366	0.38090683753813737	0.5920314500559611	0.6653083991561104	0.6286699246060358	0.6286699246060358	0.6286699246060358	0.6286699246060358	0.6286699246060358	0.6286699246060358	0.6286699246060358	0.6286699246060358	0.6286699246060358	0.6286699246060358	0.6286699246060358	0.6286699246060358	0.6286699246060358	0.6286699246060358	0.6286699246060358	0.6286699246060358	0.6286699246060358	0.6286699246060358	0.6286699246060358	0.6286699246060358	0.6286699246060358	0.6286699246060358	0.6286699246060358	0.6286699246060358	0.6286699246060358	0.6286699246060358	0.6286699246060358	0.6286699246060358	0.6286699246060358	0.6286699246060358	0.6286699246060358	0.6286699246060358
0.5381937284940619	0.3684875991646624	0.45473028116158454	0.3677857252737288	0.398013917437729	0.35501479776630085	0.4184501957550702	0.5124830732876748	0.4813864097104049	0.44449028509069166	0.39364086792406977	0.5604308507054692	0.5693985032287762	0.3559075885938805	0.4322983640177213	0.5143238564516904	0.5902846627668686	0.6057962927981367	0.5043210706013072	0.6172285115454048	0.5071423953201845	0.47467798240223624	0.3408351723451185	0.5723723746222596	0.4550278923312995	0.5445223633001941	0.4371037066936338	0.5307395517785226	0.40025162849193063	0.46549559013522657	0.46549559013522657	0.46549559013522657	0.46549559013522657	0.46549559013522657	0.46549559013522657	0.46549559013522657	0.46549559013522657	0.46549559013522657	0.46549559013522657	0.46549559013522657	0.46549559013522657	0.46549559013522657	0.46549559013522657	0.46549559013522657	0.46549559013522657	0.46549559013522657	0.46549559013522657	0.46549559013522657	0.46549559013522657	0.46549559013522657
0.5240263346961619	0.5319430294708134	0.46226252917003685	0.649959446959524	0.6944728626440883	0.6358861949107774	0.6917930437728943	0.5526319479084715	0.7064857290036963	0.716736623356309	0.9485850473120628	0.7128120592108073	0.8246150041261965	0.8486910909274398	0.7786407607910578	0.8519863322870249	0.8529178597124489	0.676459288565851	0.5942013408672729	0.6988771113006744	0.6936383731646174	0.9718476819499856	0.8327430275573015	0.8327430275573015	0.8327430275573015	0.8327430275573015	0.8327430275573015	0.8327430275573015	0.8327430275573015	0.8327430275573015	0.8327430275573015	0.8327430275573015	0.8327430275573015	0.8327430275573015	0.8327430275573015	0.8327430275573015	0.8327430275573015	0.8327430275573015	0.8327430275573015	0.8327430275573015	0.8327430275573015	0.8327430275573015	0.8327430275573015	0.8327430275573015	0.8327430275573015	0.8327430275573015	0.8327430275573015	0.8327430275573015	0.8327430275573015	0.8327430275573015
0.4750213537539167	0.5178505711872734	0.6298054891919136	0.6804277913723366	0.6733433336420455	0.5195496321813728	0.591186882180776	0.3729930554246438	0.6065093725319871	0.5541344206789781	0.5806845564469038	0.37005904669736855	0.5058180127864993	0.5685966739124626	0.6207275052055883	0.4940676955638546	0.5582530159626519	0.6375467400923562	0.4538774116000682	0.46479173523916406	0.4534822441444401	0.38570393390711055	0.44316503633946186	0.4807167565692453	0.5538036197052507	0.35188595606551576	0.45284478788538324	0.45284478788538324	0.45284478788538324	0.45284478788538324	0.45284478788538324	0.45284478788538324	0.45284478788538324	0.45284478788538324	0.45284478788538324	0.45284478788538324	0.45284478788538324	0.45284478788538324	0.45284478788538324	0.45284478788538324	0.45284478788538324	0.45284478788538324	0.45284478788538324	0.45284478788538324	0.45284478788538324	0.45284478788538324	0.45284478788538324	0.45284478788538324	0.45284478788538324	0.45284478788538324
0.49204445888310244	0.7269096389583309	0.5588220610219343	0.5515057518996477	0.8333766504399698	0.5946421071948451	0.7878697723969522	0.7888445397645306	0.7269780392147747	0.8261046622069291	0.5826576229856287	0.8408536641662304	0.7154233812649134	0.9990188096209492	1.0049416554222061	0.6547184375986632	0.7396599511754219	0.6649183143504556	0.8429096415239231	0.5444040029374071	0.7520437664787903	0.7133849357888759	0.622629381827628	0.6801481405620624	0.6513887611948452	0.6513887611948452	0.6513887611948452	0.6513887611948452	0.6513887611948452	0.6513887611948452	0.6513887611948452	0.6513887611948452	0.6513887611948452	0.6513887611948452	0.6513887611948452	0.6513887611948452	0.6513887611948452	0.6513887611948452	0.6513887611948452	0.6513887611948452	0.6513887611948452	0.6513887611948452	0.6513887611948452	0.6513887611948452	0.6513887611948452	0.6513887611948452	0.6513887611948452	0.6513887611948452	0.6513887611948452	0.6513887611948452
0.5483662975622254	0.36540064664096383	0.5073783142471016	0.45301455731001916	0.46315396690890853	0.6568470180809567	0.6184733736131948	0.4375802948208765	0.48580281210689347	0.6337823904260192	0.6248272893168104	0.5238468491986095	0.6498695840842392	0.5898644010410355	0.6417354073522075	0.6599921767979653	0.6763608238571637	0.6184734081869645	0.45893278405007343	0.6440230815275841	0.5796395822740382	0.6650548990034378	0.57791140032167	0.7914754199004513	0.6846934101110606	0.6846934101110606	0.6846934101110606	0.6846934101110606	0.6846934101110606	0.6846934101110606	0.6846934101110606	0.6846934101110606	0.6846934101110606	0.6846934101110606	0.6846934101110606	0.6846934101110606	0.6846934101110606	0.6846934101110606	0.6846934101110606	0.6846934101110606	0.6846934101110606	0.6846934101110606	0.6846934101110606	0.6846934101110606	0.6846934101110606	0.6846934101110606	0.6846934101110606	0.6846934101110606	0.6846934101110606	0.6846934101110606
0.1228062136845711	0.17316692042017565	0.21660050090596536	0.06852956672660339	0.1489899027247019	0.09055605939732962	0.2572178543052172	0.1958847518416663	0.14552423020127309	0.16289719698527483	0.16946297958397116	0.10601607166445337	0.2867509081557994	0.14449159007809814	0.15124383654531212	0.02287203114193526	0.2276686651244184	0.13516048411912432	0.10393384647954713	0.12700510257800918	0.2500923381466164	0.16617679055076026	0.11081145088308439	0.13849412071692233	0.13849412071692233	0.13849412071692233	0.13849412071692233	0.13849412071692233	0.13849412071692233	0.13849412071692233	0.13849412071692233	0.13849412071692233	0.13849412071692233	0.13849412071692233	0.13849412071692233	0.13849412071692233	0.13849412071692233	0.13849412071692233	0.13849412071692233	0.13849412071692233	0.13849412071692233	0.13849412071692233	0.13849412071692233	0.13849412071692233	0.13849412071692233	0.13849412071692233	0.13849412071692233	0.13849412071692233	0.13849412071692233	0.13849412071692233
0.7066024787248043	0.5197570668463316	0.6896096145609304	0.7453106414922146	0.6699642928760938	0.6192989824547731	0.5440828300679067	0.659105714848401	0.4921041228278612	0.7137124743186856	0.7767385060191535	0.5333078352676607	0.5066750109301085	0.6466462652890385	0.5516000999154379	0.6161219656277215	0.49841549779442007	0.5267539791669091	0.5867265810969228	0.5960608524374379	0.6719521457200689	0.563480808839266	0.6977034741856613	0.5944963618950703	0.6460999180403657	0.6460999180403657	0.6460999180403657	0.6460999180403657	0.6460999180403657	0.6460999180403657	0.6460999180403657	0.6460999180403657	0.6460999180403657	0.6460999180403657	0.6460999180403657	0.6460999180403657	0.6460999180403657	0.6460999180403657	0.6460999180403657	0.6460999180403657	0.6460999180403657	0.6460999180403657	0.6460999180403657	0.6460999180403657	0.6460999180403657	0.6460999180403657	0.6460999180403657	0.6460999180403657	0.6460999180403657	0.6460999180403657
0.3410415717419957	0.32324527535554365	0.542610907451658	0.4120937656017101	0.40182404828134854	0.4211974608483697	0.45671243919864984	0.49994603965041245	0.36338458070477153	0.2999620542524669	0.4441321246052388	0.3800899812708297	0.4761118364780166	0.5441196426404246	0.34954138786567346	0.4277389679466646	0.4011120547691307	0.45262444893481274	0.399570036907508	0.4135790708694324	0.5373468410359359	0.43320645701509297	0.4221871280067775	0.29849008303266106	0.5449576563585766	0.5072564950878491	0.47628225285253645	0.2730820257380272	0.4243229264734487	0.527090458471114	0.4757066924722813	0.4757066924722813	0.4757066924722813	0.4757066924722813	0.4757066924722813	0.4757066924722813	0.4757066924722813	0.4757066924722813	0.4757066924722813	0.4757066924722813	0.4757066924722813	0.4757066924722813	0.4757066924722813	0.4757066924722813	0.4757066924722813	0.4757066924722813	0.4757066924722813	0.4757066924722813	0.4757066924722813	0.4757066924722813
0.42382323286166257	0.45875289010630926	0.40367483199315696	0.44143960069872334	0.44248774858857903	0.37732671939968093	0.342902539423716	0.4710038484276703	0.33359549390607734	0.40881790423748327	0.38923094241337686	0.34663438814116826	0.2927815009069419	0.44344279283901056	0.4026970558588489	0.4428028887596215	0.46912397228102587	0.265036569946633	0.3704820462653697	0.30231350295651016	0.38023701392774784	0.4592754737902791	0.33586773645983586	0.5227308249178554	0.425391504536493	0.37868534529162773	0.3414657400425984	0.3860018550683076	0.4987537261987273	0.40365507059396866	0.4362865708044364	0.41997082069920255	0.41997082069920255	0.41997082069920255	0.41997082069920255	0.41997082069920255	0.41997082069920255	0.41997082069920255	0.41997082069920255	0.41997082069920255	0.41997082069920255	0.41997082069920255	0.41997082069920255	0.41997082069920255	0.41997082069920255	0.41997082069920255	0.41997082069920255	0.41997082069920255	0.41997082069920255	0.41997082069920255
0.43965070722365807	0.4065849661894905	0.3159364896294975	0.2786651361893431	0.4898669165873019	0.5903821291659646	0.48549437303886306	0.5748271805440034	0.46217440645112967	0.5261010793353966	0.5793431699532143	0.5434783714177873	0.5297160839093014	0.4392324689722133	0.5867993405259584	0.44477468554931937	0.6016146167422498	0.6969697255847532	0.632242729524264	0.6525526195996535	0.7222753904831787	0.7772717623203469	0.7229583440757139	0.7594207371715691	0.7810632885315836	0.6690777059549731	0.5439938978888668	0.8726649414365624	0.6724905269594251	0.5745997748583036	0.6235451509088644	0.6235451509088644	0.6235451509088644	0.6235451509088644	0.6235451509088644	0.6235451509088644	0.6235451509088644	0.6235451509088644	0.6235451509088644	0.6235451509088644	0.6235451509088644	0.6235451509088644	0.6235451509088644	0.6235451509088644	0.6235451509088644	0.6235451509088644	0.6235451509088644	0.6235451509088644	0.6235451509088644	0.6235451509088644
0.35592104135427655	0.34736294005003254	0.3407225904686224	0.39983518118355105	0.41921053312991496	0.563719763724108	0.4642203742394724	0.47405490030588165	0.3523310155582363	0.5173741455904941	0.5495369761434843	0.5491329934218074	0.4788057277497761	0.5352634255796831	0.47289325286020567	0.5481030803031587	0.6032407698777484	0.5921595253554334	0.7181131920301914	0.7137262111656933	0.7159197015979424	0.7159197015979424	0.7159197015979424	0.7159197015979424	0.7159197015979424	0.7159197015979424	0.7159197015979424	0.7159197015979424	0.7159197015979424	0.7159197015979424	0.7159197015979424	0.7159197015979424	0.7159197015979424	0.7159197015979424	0.7159197015979424	0.7159197015979424	0.7159197015979424	0.7159197015979424	0.7159197015979424	0.7159197015979424	0.7159197015979424	0.7159197015979424	0.7159197015979424	0.7159197015979424	0.7159197015979424	0.7159197015979424	0.7159197015979424	0.7159197015979424	0.7159197015979424	0.7159197015979424
0.5442716581291557	0.7714267653266988	0.4703522328863135	0.6933341266478418	0.6373666169796842	0.6552758677293931	0.7153344529516352	0.8565708044693273	0.6271081376222764	0.690083570141056	0.588846813653803	0.6253581673555959	0.8301476181324614	0.8422011388514855	0.5966921893257598	0.6041471263079153	0.6456789810380492	0.7582599031731054	0.8469581461805864	0.6861525620532133	0.7804068074363602	0.8204106367018056	0.6919385939769879	0.6427394228324028	0.7391050362567027	0.7443966236572328	0.6213770624473556	0.6828868430522942	0.6828868430522942	0.6828868430522942	0.6828868430522942	0.6828868430522942	0.6828868430522942	0.6828868430522942	0.6828868430522942	0.6828868430522942	0.6828868430522942	0.6828868430522942	0.6828868430522942	0.6828868430522942	0.6828868430522942	0.6828868430522942	0.6828868430522942	0.6828868430522942	0.6828868430522942	0.6828868430522942	0.6828868430522942	0.6828868430522942	0.6828868430522942	0.6828868430522942
0.2667673147038096	0.26397384074442676	0.3752506928568017	0.32671090056384433	0.21158324413431032	0.4489049464018078	0.42284534871197577	0.2627534095274336	0.42346364394116365	0.39385656607334524	0.40084547357177097	0.41159257331587257	0.3942020928273694	0.4858636100125488	0.4374172588812508	0.37784600142554015	0.6226284382547371	0.5602715850014979	0.5328193247155365	0.4673414706174497	0.4399429260878215	0.48955927101901964	0.5472393250258102	0.6399986276541682	0.41991455752498735	0.5503956440802629	0.6128247476904479	0.49481320304268733	0.5809568498569182	0.6855537607691151	0.5119126054488183	0.5310899775089217	0.52150129147887	0.52150129147887	0.52150129147887	0.52150129147887	0.52150129147887	0.52150129147887	0.52150129147887	0.52150129147887	0.52150129147887	0.52150129147887	0.52150129147887	0.52150129147887	0.52150129147887	0.52150129147887	0.52150129147887	0.52150129147887	0.52150129147887	0.52150129147887
0.18265340916097983	0.0003038707812016583	0.36269127808896606	0.3181083747579517	0.27549575800364223	0.12440774743210278	0.10631126272214877	0.17067755996719639	0.12320591515841646	0.11376222295272059	0.44566968759015313	0.37907663851086915	0.888328622567331	0.5967484120205427	0.5266242574353174	0.5616863347279301	0.5616863347279301	0.5616863347279301	0.5616863347279301	0.5616863347279301	0.5616863347279301	0.5616863347279301	0.5616863347279301	0.5616863347279301	0.5616863347279301	0.5616863347279301	0.5616863347279301	0.5616863347279301	0.5616863347279301	0.5616863347279301	0.5616863347279301	0.5616863347279301	0.5616863347279301	0.5616863347279301	0.5616863347279301	0.5616863347279301	0.5616863347279301	0.5616863347279301	0.5616863347279301	0.5616863347279301	0.5616863347279301	0.5616863347279301	0.5616863347279301	0.5616863347279301	0.5616863347279301	0.5616863347279301	0.5616863347279301	0.5616863347279301	0.5616863347279301	0.5616863347279301
0.23490984974690404	0.4471261571174376	0.35426719180554117	0.3574651169321021	0.3681690722984235	0.38914669224941206	0.349319503247478	0.4868436231125975	0.37088396028875037	0.3449758736923777	0.4408665837378369	0.40316787569518314	0.3722080571102183	0.43233320553765564	0.4303965273324099	0.34592659144275806	0.3302601518977293	0.30272643359083623	0.29075489165296975	0.3585822590253662	0.42947820831663674	0.3940817883831326	0.29001193907802697	0.32277340290000195	0.30639267098901446	0.30639267098901446	0.30639267098901446	0.30639267098901446	0.30639267098901446	0.30639267098901446	0.30639267098901446	0.30639267098901446	0.30639267098901446	0.30639267098901446	0.30639267098901446	0.30639267098901446	0.30639267098901446	0.30639267098901446	0.30639267098901446	0.30639267098901446	0.30639267098901446	0.30639267098901446	0.30639267098901446	0.30639267098901446	0.30639267098901446	0.30639267098901446	0.30639267098901446	0.30639267098901446	0.30639267098901446	0.30639267098901446
0.6314230401928921	0.6984657965202983	0.8348355037935936	0.684012709775766	0.5771141236712808	0.6154079997843912	0.5813612574168077	0.6010580793267196	0.66433375315624	0.46688726101727623	0.9059501741804479	0.6791684961174167	0.7195972097085266	0.6994760224743907	0.9206846128052715	1.0481616394436355	0.48970427136024824	0.803553740977857	0.8935649715095288	0.726787408822661	0.5709307714271419	0.8416663263234723	0.8112408136201068	0.7266142124798675	0.7689275130499871	0.7689275130499871	0.7689275130499871	0.7689275130499871	0.7689275130499871	0.7689275130499871	0.7689275130499871	0.7689275130499871	0.7689275130499871	0.7689275130499871	0.7689275130499871	0.7689275130499871	0.7689275130499871	0.7689275130499871	0.7689275130499871	0.7689275130499871	0.7689275130499871	0.7689275130499871	0.7689275130499871	0.7689275130499871	0.7689275130499871	0.7689275130499871	0.7689275130499871	0.7689275130499871	0.7689275130499871	0.7689275130499871
0.3118909700358874	0.42875651417982824	0.4044505283153567	0.37363203468512846	0.26739681977736496	0.5049422166314982	0.4389469247918712	0.4029631429236436	0.24879201846852617	0.4942288376404404	0.46856526991546993	0.5190712855741592	0.5028952924974598	0.5759191907871206	0.5143649171294482	0.3946430839733457	0.5167042282825279	0.5213091061547385	0.44571408157985315	0.4122024287028876	0.5124051040514311	0.6151062467401324	0.3345097923091262	0.6361428075214886	0.5449207081361135	0.7789702908169286	0.7027352669302754	0.4646613427322739	0.65193182235359	0.6391253199792986	0.6455285711664444	0.6455285711664444	0.6455285711664444	0.6455285711664444	0.6455285711664444	0.6455285711664444	0.6455285711664444	0.6455285711664444	0.6455285711664444	0.6455285711664444	0.6455285711664444	0.6455285711664444	0.6455285711664444	0.6455285711664444	0.6455285711664444	0.6455285711664444	0.6455285711664444	0.6455285711664444	0.6455285711664444	0.6455285711664444
0.3316297991537174	0.25450317535685385	0.255148227879996	0.30293565188452265	0.30173292579524846	0.3144601770260816	0.3996181024474375	0.4778411134476045	0.46424543052640094	0.3342632252829578	0.32948857850754876	0.367637885111199	0.543924049925957	0.455780967518578	0.455780967518578	0.455780967518578	0.455780967518578	0.455780967518578	0.455780967518578	0.455780967518578	0.455780967518578	0.455780967518578	0.455780967518578	0.455780967518578	0.455780967518578	0.455780967518578	0.455780967518578	0.455780967518578	0.455780967518578	0.455780967518578	0.455780967518578	0.455780967518578	0.455780967518578	0.455780967518578	0.455780967518578	0.455780967518578	0.455780967518578	0.455780967518578	0.455780967518578	0.455780967518578	0.455780967518578	0.455780967518578	0.455780967518578	0.455780967518578	0.455780967518578	0.455780967518578	0.455780967518578	0.455780967518578	0.455780967518578	0.455780967518578
0.4727168433260478	0.5305632823158791	0.42129563357467714	0.40508803792042203	0.5368308768532114	0.6036399388407381	0.5765569215853543	0.5038664389861071	0.43457557420193604	0.6875974920789926	0.515048773118533	0.6677206012212166	0.41857809417920006	0.4844724236179769	0.4465210278542278	0.3137268896588215	0.4661956154994988	0.4371023416884423	0.5695430314674443	0.6962389082707627	0.47185892350249103	0.4328730719937595	0.5330653064614632	0.3609079255251222	0.5236819330715176	0.4422949292983198	0.4422949292983198	0.4422949292983198	0.4422949292983198	0.4422949292983198	0.4422949292983198	0.4422949292983198	0.4422949292983198	0.4422949292983198	0.4422949292983198	0.4422949292983198	0.4422949292983198	0.4422949292983198	0.4422949292983198	0.4422949292983198	0.4422949292983198	0.4422949292983198	0.4422949292983198	0.4422949292983198	0.4422949292983198	0.4422949292983198	0.4422949292983198	0.4422949292983198	0.4422949292983198	0.4422949292983198
0.37090167939435015	0.2785987016495799	0.2532538135606228	0.20166445499302899	0.22364967664265456	0.21548078804455909	0.24495884123721576	0.29940202943298533	0.2782931967430702	0.21151970464992842	0.3133509086710349	0.26352358466457815	0.16766531058844658	0.3194874908914287	0.20392038924849	0.20556150637614884	0.1956229477716263	0.21434422779467924	0.33504329890558404	0.18692687014262474	0.24115226720838437	0.25487724386520505	0.2671633115047502	0.3672002569686222	0.25466669567256756	0.40512874094870255	0.329897718310635	0.329897718310635	0.329897718310635	0.329897718310635	0.329897718310635	0.329897718310635	0.329897718310635	0.329897718310635	0.329897718310635	0.329897718310635	0.329897718310635	0.329897718310635	0.329897718310635	0.329897718310635	0.329897718310635	0.329897718310635	0.329897718310635	0.329897718310635	0.329897718310635	0.329897718310635	0.329897718310635	0.329897718310635	0.329897718310635	0.329897718310635
0.09742917370460617	0.404163045294555	0.17476745685217748	0.29424410426021075	0.19292729919190854	0.6080036802650414	0.23494070037456202	0.22116084695254046	0.3009959900633554	0.5517567639661636	0.43766598108527943	0.42572475309073854	0.43321445281904664	0.35307338564589974	0.24156820607467253	0.4186484118313068	0.21921016303060614	0.3110667103737681	0.5649081252696668	0.3265049487991289	0.3783386737140821	0.3806703740643715	0.8669486620946159	0.43075170214513053	0.7069208555143797	0.9131739620758921	0.8100474087951359	0.8100474087951359	0.8100474087951359	0.8100474087951359	0.8100474087951359	0.8100474087951359	0.8100474087951359	0.8100474087951359	0.8100474087951359	0.8100474087951359	0.8100474087951359	0.8100474087951359	0.8100474087951359	0.8100474087951359	0.8100474087951359	0.8100474087951359	0.8100474087951359	0.8100474087951359	0.8100474087951359	0.8100474087951359	0.8100474087951359	0.8100474087951359	0.8100474087951359	0.8100474087951359
0.36404149836712263	0.38182618261939144	0.3803424903744907	0.4104919067442685	0.44335034571007687	0.40746893711424	0.4646580243534165	0.48757576818376	0.6479424418524656	0.589715733071642	0.606181700915617	0.6674573051330758	0.575158497125677	0.5347542359497277	0.651650086847224	0.6355658902314923	0.5884463113618443	0.5670000039424529	0.6103038704119639	0.5476811454060935	0.6065089402318922	0.5814970216420927	0.5411272269658862	0.7435424598333975	0.5597281384943209	0.43519566334912824	0.49746190092172454	0.49746190092172454	0.49746190092172454	0.49746190092172454	0.49746190092172454	0.49746190092172454	0.49746190092172454	0.49746190092172454	0.49746190092172454	0.49746190092172454	0.49746190092172454	0.49746190092172454	0.49746190092172454	0.49746190092172454	0.49746190092172454	0.49746190092172454	0.49746190092172454	0.49746190092172454	0.49746190092172454	0.49746190092172454	0.49746190092172454	0.49746190092172454	0.49746190092172454	0.49746190092172454
0.36272118705423606	0.3691681972185708	0.3628746711766336	0.2778932658531977	0.3568444357484829	0.12879605369073827	0.24935340584254498	0.3301364596789302	0.24079656518942222	0.12014347761450282	0.23361376580785387	0.425068389640402	0.19068608951543392	0.46151923714522597	0.3890302001499029	0.3499465705827645	0.17964585806121797	0.2768836548256721	0.3020014216277136	0.3891163959066766	0.2817668622680853	0.3481238465409594	0.35716921800736356	0.39215263377520815	0.24277151096855373	0.3174620723718809	0.3174620723718809	0.3174620723718809	0.3174620723718809	0.3174620723718809	0.3174620723718809	0.3174620723718809	0.3174620723718809	0.3174620723718809	0.3174620723718809	0.3174620723718809	0.3174620723718809	0.3174620723718809	0.3174620723718809	0.3174620723718809	0.3174620723718809	0.3174620723718809	0.3174620723718809	0.3174620723718809	0.3174620723718809	0.3174620723718809	0.3174620723718809	0.3174620723718809	0.3174620723718809	0.3174620723718809
0.7337135373029541	0.7103813496668281	0.4387592236158115	0.89664001195218	0.8294683879918399	0.6456618320354781	0.6552866176464368	0.8060584655443767	0.8230351982038686	0.8681254893275802	0.7335709822787375	0.6539907384727938	0.8017706121561803	0.8533887266703291	0.7835818533738113	0.776182801826136	0.418850658192674	0.40208343735080476	0.4686377495423402	0.6582345814099575	0.6407601028665694	1.0442891667745728	0.6334208467124453	0.724587056964682	0.7626446118913823	0.7436158344280321	0.7436158344280321	0.7436158344280321	0.7436158344280321	0.7436158344280321	0.7436158344280321	0.7436158344280321	0.7436158344280321	0.7436158344280321	0.7436158344280321	0.7436158344280321	0.7436158344280321	0.7436158344280321	0.7436158344280321	0.7436158344280321	0.7436158344280321	0.7436158344280321	0.7436158344280321	0.7436158344280321	0.7436158344280321	0.7436158344280321	0.7436158344280321	0.7436158344280321	0.7436158344280321	0.7436158344280321
0.4270226939767276	0.4465907366460462	0.4432267905456076	0.2848068434541915	0.4041636333212769	0.46572247798621985	0.37777933405536007	0.34775340341330835	0.4674506718425132	0.4360145682527474	0.4575989920012387	0.4773433332417728	0.4571331595532796	0.4074620048508755	0.4356172825292556	0.3181146664737041	0.47117038490321134	0.35416382089243076	0.4517767094505605	0.49980108007263235	0.4405752089477427	0.4927131264879173	0.48899104273988636	0.4435163154113699	0.493571491309266	0.46854390336031787	0.46854390336031787	0.46854390336031787	0.46854390336031787	0.46854390336031787	0.46854390336031787	0.46854390336031787	0.46854390336031787	0.46854390336031787	0.46854390336031787	0.46854390336031787	0.46854390336031787	0.46854390336031787	0.46854390336031787	0.46854390336031787	0.46854390336031787	0.46854390336031787	0.46854390336031787	0.46854390336031787	0.46854390336031787	0.46854390336031787	0.46854390336031787	0.46854390336031787	0.46854390336031787	0.46854390336031787
0.944174567324379	0.8220229271449744	0.8841509350216521	0.6921729092238791	0.8632555534411952	0.9441832694608115	0.9774236574163143	0.6063934368383216	0.7338276945455414	0.7233124608656146	0.620304347656497	0.7314340127564529	0.7921767495001066	0.8690543729457291	0.7064514551760029	0.6354168538357942	0.6208137165062791	0.8849551873409114	0.9974300479898818	0.7174591164503757	0.8574445822201288	0.8574445822201288	0.8574445822201288	0.8574445822201288	0.8574445822201288	0.8574445822201288	0.8574445822201288	0.8574445822201288	0.8574445822201288	0.8574445822201288	0.8574445822201288	0.8574445822201288	0.8574445822201288	0.8574445822201288	0.8574445822201288	0.8574445822201288	0.8574445822201288	0.8574445822201288	0.8574445822201288	0.8574445822201288	0.8574445822201288	0.8574445822201288	0.8574445822201288	0.8574445822201288	0.8574445822201288	0.8574445822201288	0.8574445822201288	0.8574445822201288	0.8574445822201288	0.8574445822201288
0.49699957445220255	0.5414042741612529	0.5798093415317088	0.5915504549972133	0.4321385459126872	0.5014897806704764	0.5009043231654008	0.5816321935637253	0.6009994885421384	0.5568104407205566	0.607678530799567	0.585819545473602	0.6279824989408783	0.4829171513437331	0.5696136634540245	0.5567732165710205	0.6420804450927571	0.6016097407725769	0.527827085816764	0.5451084714274522	0.5364677786221081	0.5364677786221081	0.5364677786221081	0.5364677786221081	0.5364677786221081	0.5364677786221081	0.5364677786221081	0.5364677786221081	0.5364677786221081	0.5364677786221081	0.5364677786221081	0.5364677786221081	0.5364677786221081	0.5364677786221081	0.5364677786221081	0.5364677786221081	0.5364677786221081	0.5364677786221081	0.5364677786221081	0.5364677786221081	0.5364677786221081	0.5364677786221081	0.5364677786221081	0.5364677786221081	0.5364677786221081	0.5364677786221081	0.5364677786221081	0.5364677786221081	0.5364677786221081	0.5364677786221081
0.8115999144270921	0.82388752432141	0.7494509961930667	0.9960135188562146	0.5770798433251993	1.0038315272313547	0.5966114400545949	0.5730262895724297	0.8532574151102298	1.0346534378549084	0.6285588589087769	0.5878002547157146	0.45044280154084115	0.9342687576380081	1.3474949032830619	0.9487876921481968	1.1145375727475004	1.221273415285317	0.974902485628916	1.3994787606956338	0.9805882423319576	0.7134302972787866	1.1832938277626126	0.8443361115321959	0.9770724737655213	1.6048708786669215	1.0005474327465684	1.3027091557067452	1.3027091557067452	1.3027091557067452	1.3027091557067452	1.3027091557067452	1.3027091557067452	1.3027091557067452	1.3027091557067452	1.3027091557067452	1.3027091557067452	1.3027091557067452	1.3027091557067452	1.3027091557067452	1.3027091557067452	1.3027091557067452	1.3027091557067452	1.3027091557067452	1.3027091557067452	1.3027091557067452	1.3027091557067452	1.3027091557067452	1.3027091557067452	1.3027091557067452
0.4320369285971209	0.5685518686568193	0.4046560998504147	0.3025594803699035	0.41961240677532663	0.5091402295527814	0.6237362004462905	0.5109480907180366	0.26444561449689685	0.5975193465808243	0.4830603787830406	0.5830597609296018	0.3760851294291429	0.5515842014989749	0.3222768064818484	0.5100234750498446	0.4290489148721991	0.6179426227262719	0.5621323191857417	0.6513806874880789	0.540690046613592	0.5740474638295253	0.5239411107663073	0.42729832332631545	0.47561971704631134	0.47561971704631134	0.47561971704631134	0.47561971704631134	0.47561971704631134	0.47561971704631134	0.47561971704631134	0.47561971704631134	0.47561971704631134	0.47561971704631134	0.47561971704631134	0.47561971704631134	0.47561971704631134	0.47561971704631134	0.47561971704631134	0.47561971704631134	0.47561971704631134	0.47561971704631134	0.47561971704631134	0.47561971704631134	0.47561971704631134	0.47561971704631134	0.47561971704631134	0.47561971704631134	0.47561971704631134	0.47561971704631134
0.7069543007468592	0.6723890340512017	0.49319252906083305	0.5982500235657265	0.7909988532993641	0.5989104598290007	0.7225973352140596	0.5244159135272298	0.5037821515539824	0.7114961968302621	0.6010692834061044	0.6635151981995131	0.5589770212403565	0.4817055002881998	0.5445822554629465	0.5649506258468534	0.736176897517826	0.5401326747371961	0.605812452799248	0.7125207502075377	0.7055123381219416	0.6872964747150869	0.9089411640946287	0.5665761389326727	0.7312782020643533	0.6464338426381167	0.6888560223512349	0.6888560223512349	0.6888560223512349	0.6888560223512349	0.6888560223512349	0.6888560223512349	0.6888560223512349	0.6888560223512349	0.6888560223512349	0.6888560223512349	0.6888560223512349	0.6888560223512349	0.6888560223512349	0.6888560223512349	0.6888560223512349	0.6888560223512349	0.6888560223512349	0.6888560223512349	0.6888560223512349	0.6888560223512349	0.6888560223512349	0.6888560223512349	0.6888560223512349	0.6888560223512349
0.658119306998301	0.1090993696780807	0.10033919434025518	0.17039335704154845	0.1620357231509458	0.3570925060456307	0.15650229016892034	0.44779662193610076	0.2567676873036882	0.2337195644548244	0.29659658551892676	0.43038611189750914	0.44805284559969216	0.23379796266981287	0.2530546044465429	0.31787803375990203	0.3889958536496261	0.4464714139157901	0.39035016130019196	0.3047819898804587	0.061736295920401744	0.22425664669607226	0.28374324540636375	0.253999946051218	0.253999946051218	0.253999946051218	0.253999946051218	0.253999946051218	0.253999946051218	0.253999946051218	0.253999946051218	0.253999946051218	0.253999946051218	0.253999946051218	0.253999946051218	0.253999946051218	0.253999946051218	0.253999946051218	0.253999946051218	0.253999946051218	0.253999946051218	0.253999946051218	0.253999946051218	0.253999946051218	0.253999946051218	0.253999946051218	0.253999946051218	0.253999946051218	0.253999946051218	0.253999946051218
0.5476061316136299	0.6011635532596856	0.5638291197426156	0.7133957201931641	0.5986416011463822	0.6372902058778045	0.8551395274446286	0.6423075165432859	0.7230270341745044	0.7429931488841227	0.5278163977874926	0.6653524570116175	0.699033468849465	0.5469276953035741	0.5645532808105576	0.47677323449916587	0.5767067199352326	0.5677270680040727	0.71297565809619	0.4807680905600729	0.5582343596789118	0.5195012251194923	0.5195012251194923	0.5195012251194923	0.5195012251194923	0.5195012251194923	0.5195012251194923	0.5195012251194923	0.5195012251194923	0.5195012251194923	0.5195012251194923	0.5195012251194923	0.5195012251194923	0.5195012251194923	0.5195012251194923	0.5195012251194923	0.5195012251194923	0.5195012251194923	0.5195012251194923	0.5195012251194923	0.5195012251194923	0.5195012251194923	0.5195012251194923	0.5195012251194923	0.5195012251194923	0.5195012251194923	0.5195012251194923	0.5195012251194923	0.5195012251194923	0.5195012251194923
0.30520904478005434	0.5457342789853087	0.47231027793633884	0.36703498117972005	0.5491536537943053	0.47764918034166753	0.46334882240968495	0.5754546934175284	0.3340840801432469	0.47224200220745827	0.5233879646804965	0.4656930323290367	0.4893394857052474	0.35960487290226384	0.4156409790782129	0.3576225793937415	0.4619582878242576	0.538497443544312	0.4721196798096594	0.41305674279765586	0.5967359136181615	0.5480201486125744	0.612233242951906	0.5812261354560604	0.6041082237657893	0.670729867742355	0.6702458599731408	0.6584337733250033	0.6187358450109158	0.6629758535919584	0.5335134126898564	0.5316332359414585	0.7463395011116494	0.6389863685265539	0.6389863685265539	0.6389863685265539	0.6389863685265539	0.6389863685265539	0.6389863685265539	0.6389863685265539	0.6389863685265539	0.6389863685265539	0.6389863685265539	0.6389863685265539	0.6389863685265539	0.6389863685265539	0.6389863685265539	0.6389863685265539	0.6389863685265539	0.6389863685265539
0.5427272867581163	0.6216779789496297	0.5209415274866431	0.45629680558960856	0.6163083443168426	0.6242174005340287	0.6526900938866768	0.41679596913166633	0.7645234198846245	0.6083664289354325	0.6690365152610108	0.6245316552493938	0.6147542738867092	0.624678618813523	0.7120885735779766	0.6430890367554044	0.7001527983932357	0.4490615109730624	0.8305908374659656	0.709616538287487	0.6851099674287233	0.5094739363859137	0.7368837502709668	0.6271191312259695	0.8298296112114313	0.6777698201417618	0.6111505250735025	0.6840649479271927	0.7227191429812637	0.5222284520198455	0.5149217989082437	0.46525729282711903	0.5750836976426459	0.5201704952348825	0.5201704952348825	0.5201704952348825	0.5201704952348825	0.5201704952348825	0.5201704952348825	0.5201704952348825	0.5201704952348825	0.5201704952348825	0.5201704952348825	0.5201704952348825	0.5201704952348825	0.5201704952348825	0.5201704952348825	0.5201704952348825	0.5201704952348825	0.5201704952348825
0.5845980529112733	0.7690462718382273	0.9490102076692492	0.7409901187754971	0.7672158208826454	0.6549105603227391	0.733080727504329	0.7025616403738584	0.6820508875289514	0.6837261839765	0.8349524160448288	0.8027077196979421	0.6354751685219828	0.8307752532387621	0.8429491946018044	0.6016282604362757	0.726170411102779	0.5236433838365938	0.5534497759272167	0.709052675488194	0.7753208532248845	0.7421867643565392	0.7421867643565392	0.7421867643565392	0.7421867643565392	0.7421867643565392	0.7421867643565392	0.7421867643565392	0.7421867643565392	0.7421867643565392	0.7421867643565392	0.7421867643565392	0.7421867643565392	0.7421867643565392	0.7421867643565392	0.7421867643565392	0.7421867643565392	0.7421867643565392	0.7421867643565392	0.7421867643565392	0.7421867643565392	0.7421867643565392	0.7421867643565392	0.7421867643565392	0.7421867643565392	0.7421867643565392	0.7421867643565392	0.7421867643565392	0.7421867643565392	0.7421867643565392
0.4849034806991645	0.5247731165362095	0.40824601514767206	0.41001203887152854	0.3018870382163848	0.3410041690566191	0.5335066036303271	0.3759103973495645	0.4273355536192524	0.32322051147412767	0.47144795646642695	0.35451974629321825	0.34427985437776065	0.2711634230859012	0.3356309864676252	0.3911792573217659	0.3945265652994542	0.39415777607104846	0.6223590238308886	0.532791228180071	0.46883228250894676	0.780283022833474	0.3242968698842197	0.28750558299669976	0.30590122644045975	0.30590122644045975	0.30590122644045975	0.30590122644045975	0.30590122644045975	0.30590122644045975	0.30590122644045975	0.30590122644045975	0.30590122644045975	0.30590122644045975	0.30590122644045975	0.30590122644045975	0.30590122644045975	0.30590122644045975	0.30590122644045975	0.30590122644045975	0.30590122644045975	0.30590122644045975	0.30590122644045975	0.30590122644045975	0.30590122644045975	0.30590122644045975	0.30590122644045975	0.30590122644045975	0.30590122644045975	0.30590122644045975
0.6297005725566869	0.5654523674602988	0.6520194167172706	0.744820676555851	0.6143527753308301	0.5229198815538507	0.6754278194245641	0.47280613211462186	0.4942272804283611	0.6613242362312791	0.7839952628674735	0.6266072821678689	0.3904161797949896	0.7655702311191336	0.5019579211500298	0.47300598660649595	0.6664801035438538	0.7046204364272666	0.5583319429489277	0.48337633594049595	0.6301368840372491	0.6034533901723639	0.5591240444588491	0.6054613243564362	0.614930183375525	0.5197280932487075	0.5673291383121163	0.5673291383121163	0.5673291383121163	0.5673291383121163	0.5673291383121163	0.5673291383121163	0.5673291383121163	0.5673291383121163	0.5673291383121163	0.5673291383121163	0.5673291383121163	0.5673291383121163	0.5673291383121163	0.5673291383121163	0.5673291383121163	0.5673291383121163	0.5673291383121163	0.5673291383121163	0.5673291383121163	0.5673291383121163	0.5673291383121163	0.5673291383121163	0.5673291383121163	0.5673291383121163
0.5249619562699313	0.3696224660664173	0.415288997385985	0.4133255708960427	0.501059378287298	0.42678087387128805	0.3982547370886228	0.43174876615538776	0.2876587243850836	0.42126043241249955	0.2934467018382545	0.4557383831987237	0.4142567146724651	0.531086524985967	0.4642397237173832	0.5221971678985133	0.4510236277242938	0.3279827178035193	0.543156452464467	0.3589251936630229	0.45104082306374493	0.45104082306374493	0.45104082306374493	0.45104082306374493	0.45104082306374493	0.45104082306374493	0.45104082306374493	0.45104082306374493	0.45104082306374493	0.45104082306374493	0.45104082306374493	0.45104082306374493	0.45104082306374493	0.45104082306374493	0.45104082306374493	0.45104082306374493	0.45104082306374493	0.45104082306374493	0.45104082306374493	0.45104082306374493	0.45104082306374493	0.45104082306374493	0.45104082306374493	0.45104082306374493	0.45104082306374493	0.45104082306374493	0.45104082306374493	0.45104082306374493	0.45104082306374493	0.45104082306374493
0.35390662195678235	0.37576319279706216	0.44017870892694205	0.3103177384741756	0.3389506440015453	0.38941794325462276	0.4381102252382601	0.41885847954819416	0.3026498366364459	0.375243934953006	0.32864217064458323	0.4155576897612694	0.3671611876332003	0.41722889559662846	0.40999489796928384	0.4332637355779647	0.4086899664055384	0.39718281499667857	0.3403420046868709	0.36020898461640555	0.43144683236492104	0.46254613998537575	0.4469964861751484	0.4469964861751484	0.4469964861751484	0.4469964861751484	0.4469964861751484	0.4469964861751484	0.4469964861751484	0.4469964861751484	0.4469964861751484	0.4469964861751484	0.4469964861751484	0.4469964861751484	0.4469964861751484	0.4469964861751484	0.4469964861751484	0.4469964861751484	0.4469964861751484	0.4469964861751484	0.4469964861751484	0.4469964861751484	0.4469964861751484	0.4469964861751484	0.4469964861751484	0.4469964861751484	0.4469964861751484	0.4469964861751484	0.4469964861751484	0.4469964861751484
0.5349299894272006	0.8029771029705712	0.5467519630343568	0.7604692024654456	0.4996443903049131	0.7599869390905987	0.7312499260442702	0.49861387288525366	0.6344155590370943	0.6280998797256591	0.73856668075589	0.711728566077218	0.7551509063657752	0.43923760110085014	0.6130821413483885	0.48915535440847985	0.5297879463682017	0.6242494498068855	0.8053233760064461	0.5902374647913871	0.6977804203989165	0.6977804203989165	0.6977804203989165	0.6977804203989165	0.6977804203989165	0.6977804203989165	0.6977804203989165	0.6977804203989165	0.6977804203989165	0.6977804203989165	0.6977804203989165	0.6977804203989165	0.6977804203989165	0.6977804203989165	0.6977804203989165	0.6977804203989165	0.6977804203989165	0.6977804203989165	0.6977804203989165	0.6977804203989165	0.6977804203989165	0.6977804203989165	0.6977804203989165	0.6977804203989165	0.6977804203989165	0.6977804203989165	0.6977804203989165	0.6977804203989165	0.6977804203989165	0.6977804203989165
0.3716800405795165	0.7143221539475766	0.5144160091398481	0.8772651469472575	0.9028768889864603	0.6066393271491421	0.6571472737363734	0.8149063675753588	0.580320115299536	0.7698661660521912	0.7671812738811604	0.4376941359692105	0.6261437453737237	0.5303548726228678	0.6294857051615761	0.7919691983042679	0.8105803370706522	0.7967620805160215	0.6024243605765325	0.62363669589168	0.5232213715698736	0.8706860098812412	0.6852796820644	0.7779828459728206	0.7779828459728206	0.7779828459728206	0.7779828459728206	0.7779828459728206	0.7779828459728206	0.7779828459728206	0.7779828459728206	0.7779828459728206	0.7779828459728206	0.7779828459728206	0.7779828459728206	0.7779828459728206	0.7779828459728206	0.7779828459728206	0.7779828459728206	0.7779828459728206	0.7779828459728206	0.7779828459728206	0.7779828459728206	0.7779828459728206	0.7779828459728206	0.7779828459728206	0.7779828459728206	0.7779828459728206	0.7779828459728206	0.7779828459728206
0.630767431888877	0.6706019368334901	0.7257191799893227	0.5526556693323279	0.7030854467628121	0.7063747447132728	0.5367977992328841	0.5424663005139166	0.5715081242593805	0.545450898658095	0.5650284736207396	0.5270193873474263	0.4271562228969357	0.5746613054310284	0.6983078914322365	0.5671505391629922	0.5775122513379896	0.5967214181775667	0.7484023550042727	0.38092148080100824	0.5952732372768305	0.8415337331552257	0.7184034852160281	0.7184034852160281	0.7184034852160281	0.7184034852160281	0.7184034852160281	0.7184034852160281	0.7184034852160281	0.7184034852160281	0.7184034852160281	0.7184034852160281	0.7184034852160281	0.7184034852160281	0.7184034852160281	0.7184034852160281	0.7184034852160281	0.7184034852160281	0.7184034852160281	0.7184034852160281	0.7184034852160281	0.7184034852160281	0.7184034852160281	0.7184034852160281	0.7184034852160281	0.7184034852160281	0.7184034852160281	0.7184034852160281	0.7184034852160281	0.7184034852160281
0.38841658328681034	0.5274786647790485	0.6233413504548099	0.6459554919200499	0.33819635322329583	0.3355885589191353	0.6436502257248063	0.6832052417000719	0.3848856534737729	0.39884481900917357	0.6117283812495226	0.9897053143296708	0.6516078388754184	0.5280675501123978	0.7586823257674268	0.527973748980518	0.5740302220782226	0.4180972975615777	0.637877413749939	0.5762238441928337	0.7795873877837042	0.7054196564395573	0.37483354691028775	0.4210269941149074	0.6082870664026367	0.48861909183468605	0.6994919002199124	0.6378046687653812	0.6741539009420805	0.4758303206374852	0.975666284746147	0.7257483026918161	0.7257483026918161	0.7257483026918161	0.7257483026918161	0.7257483026918161	0.7257483026918161	0.7257483026918161	0.7257483026918161	0.7257483026918161	0.7257483026918161	0.7257483026918161	0.7257483026918161	0.7257483026918161	0.7257483026918161	0.7257483026918161	0.7257483026918161	0.7257483026918161	0.7257483026918161	0.7257483026918161
0.6082377524549349	0.526449965062136	0.6188513721475793	0.8449718794059983	0.6541550461021848	0.6400239883801728	0.8377259908337672	0.7792380038985882	0.8749764312643306	0.7839236446580836	0.5911750733619764	0.5791754197466168	0.812461691471456	0.8050098022725382	0.7738444547647736	0.7698503563993133	0.7050520161936473	0.8190403950659989	0.7956042219732218	0.770087702309885	0.7483201392015474	0.625433968055499	0.9330505462383484	0.808908932003375	0.7207279241333141	0.5841155259938655	0.6453104135203674	0.7688466881360553	0.7626763708330669	0.7400914339672386	0.731839470877067	0.7359654524221528	0.7359654524221528	0.7359654524221528	0.7359654524221528	0.7359654524221528	0.7359654524221528	0.7359654524221528	0.7359654524221528	0.7359654524221528	0.7359654524221528	0.7359654524221528	0.7359654524221528	0.7359654524221528	0.7359654524221528	0.7359654524221528	0.7359654524221528	0.7359654524221528	0.7359654524221528	0.7359654524221528
0.7616753906440149	1.210737211495281	0.901189476362109	0.8578163604209581	0.725528452993114	0.8374926428512633	0.6713697647444672	0.7835220721645014	0.6946205761008732	0.880912302501365	0.8639715552996882	0.9296766815874014	0.6237358370789532	0.6951387319304105	1.0846784038653094	0.92588110502243	0.6152622086788326	0.8664973729335653	0.6932131516164391	0.603541874183034	0.7635798513529307	0.6835608627679823	0.6835608627679823	0.6835608627679823	0.6835608627679823	0.6835608627679823	0.6835608627679823	0.6835608627679823	0.6835608627679823	0.6835608627679823	0.6835608627679823	0.6835608627679823	0.6835608627679823	0.6835608627679823	0.6835608627679823	0.6835608627679823	0.6835608627679823	0.6835608627679823	0.6835608627679823	0.6835608627679823	0.6835608627679823	0.6835608627679823	0.6835608627679823	0.6835608627679823	0.6835608627679823	0.6835608627679823	0.6835608627679823	0.6835608627679823	0.6835608627679823	0.6835608627679823
0.0	0.0012396368224381802	3.0854916748721712	1.47267740384219	0.11494372030686914	0.5376047570099937	0.2448746482765226	1.3880630838897356	0.1574324471859755	0.5527066248034843	0.8017339007846797	0.5514669879810461	0.25030746782692503	0.5437472526560561	1.2341896504983256	0.35770283587456864	1.2524022885364816	1.1377029675162087	1.542771858144239	1.0528442482771583	0.731150040779144	0.8919971445281512	0.8919971445281512	0.8919971445281512	0.8919971445281512	0.8919971445281512	0.8919971445281512	0.8919971445281512	0.8919971445281512	0.8919971445281512	0.8919971445281512	0.8919971445281512	0.8919971445281512	0.8919971445281512	0.8919971445281512	0.8919971445281512	0.8919971445281512	0.8919971445281512	0.8919971445281512	0.8919971445281512	0.8919971445281512	0.8919971445281512	0.8919971445281512	0.8919971445281512	0.8919971445281512	0.8919971445281512	0.8919971445281512	0.8919971445281512	0.8919971445281512	0.8919971445281512
0.38380146626053396	0.6307545841874062	0.5066710444072763	0.5815832757019292	0.6736327818129108	0.6280258606154789	0.4939407157954103	0.6014180103431598	0.5319407244012816	0.5022387681649532	0.5843915441646376	0.4957427066121072	0.5349545046196154	0.6178123396232016	0.43758616926549254	0.5497336558740207	0.5266631426523078	0.6675612402219286	0.5882585863759568	0.6465295595098265	0.5319546995594457	0.4710622460939224	0.49335959207042007	0.7217218079782954	0.5730178869947773	0.570310382508669	0.6827660883930203	0.6008470564589093	0.6894095280588883	0.6451282922588988	0.6451282922588988	0.6451282922588988	0.6451282922588988	0.6451282922588988	0.6451282922588988	0.6451282922588988	0.6451282922588988	0.6451282922588988	0.6451282922588988	0.6451282922588988	0.6451282922588988	0.6451282922588988	0.6451282922588988	0.6451282922588988	0.6451282922588988	0.6451282922588988	0.6451282922588988	0.6451282922588988	0.6451282922588988	0.6451282922588988
0.6254546192108352	0.5592682920306365	0.668377055075909	0.7073010909967308	0.734833831596474	0.6400883332884192	0.44144870791530827	0.7071186784115366	0.8222625870923063	0.7474777424729215	0.503130359056346	0.5616945938138678	0.7324341171843795	0.6991547025717161	0.7531883939628699	0.8278922989915444	0.7527263380227361	0.8519273958273653	0.7530299874336881	0.6820453697384585	0.6987618787180593	0.8154736771635769	0.6804615828905082	0.7910820142527609	0.7594541960287301	0.6717602978384419	0.8782495256531209	1.017499284699657	0.8478542023992902	0.9206624853958895	0.7842904017475121	0.8207111154366222	0.8062796012402019	0.7146810878847953	0.9323984368301899	0.8235397623574926	0.8235397623574926	0.8235397623574926	0.8235397623574926	0.8235397623574926	0.8235397623574926	0.8235397623574926	0.8235397623574926	0.8235397623574926	0.8235397623574926	0.8235397623574926	0.8235397623574926	0.8235397623574926	0.8235397623574926	0.8235397623574926
0.42186274245474287	0.6458213791521162	0.5774540620316624	0.5706525460440789	0.5939822782093842	0.6249438127132209	0.5633867130104916	0.5358905397632192	0.5156695055521039	0.5691301664521884	0.5622656791578119	0.6580429572779877	0.5521033753830478	0.518388344321559	0.46975072983366145	0.6262377231976867	0.5763149036584662	0.5105697383594889	0.5766679201426843	0.6353852197455571	0.6442457239530057	0.5867278868513793	0.515001322313185	0.6315136703207268	0.528185030162022	0.6238892252495595	0.6743921665957885	0.6478243274893943	0.6986953402169571	0.7142692261993085	0.5785591871802727	0.6314591492795308	0.6821724286482217	0.6505164158767671	0.5297885060815974	0.6820230552372152	0.7228090195301213	0.5704294957265048	0.6325583502473827	0.5510934867375554	0.591825918492469	0.591825918492469	0.591825918492469	0.591825918492469	0.591825918492469	0.591825918492469	0.591825918492469	0.591825918492469	0.591825918492469	0.591825918492469
0.7073555356876902	0.4585419264439622	0.569955391424915	0.6267749524109123	0.5641918094797567	0.5942922506121701	0.5300952449433192	0.6270700944600304	0.5552204009731901	0.5019187722666228	0.5486379446123273	0.7447155729746059	0.5086350570069798	0.733125612827928	0.509750081076686	0.5361694921093519	0.5277250543707594	0.529163553200408	0.6802305613298761	0.6310452754526779	0.5034481848407749	0.645402276543057	0.6083325601638355	0.45068561723409795	0.6278324558938334	0.5392590365639657	0.5392590365639657	0.5392590365639657	0.5392590365639657	0.5392590365639657	0.5392590365639657	0.5392590365639657	0.5392590365639657	0.5392590365639657	0.5392590365639657	0.5392590365639657	0.5392590365639657	0.5392590365639657	0.5392590365639657	0.5392590365639657	0.5392590365639657	0.5392590365639657	0.5392590365639657	0.5392590365639657	0.5392590365639657	0.5392590365639657	0.5392590365639657	0.5392590365639657	0.5392590365639657	0.5392590365639657
0.46845129894345744	0.6029502035517712	0.6137762509217729	0.6245281855654745	0.7349570923648989	0.6103926723377308	0.6998917547001726	0.6990018937404737	0.6971529012375699	0.6494531287905921	0.6830313011164866	0.7107718640323241	0.6248116600881873	0.7586172543889703	0.7297140660609124	0.7619693084780055	0.5614603062885196	0.6341030012480912	0.607343615544972	0.7013668528268208	0.7023372463761073	0.5640845266348099	0.6497777366360109	0.6680840154610849	0.6743028393601904	0.6800823542043656	0.610967721012832	0.7253580500718505	0.6126636177225667	0.5844012530278444	0.6649029427373505	0.6246520978825975	0.6246520978825975	0.6246520978825975	0.6246520978825975	0.6246520978825975	0.6246520978825975	0.6246520978825975	0.6246520978825975	0.6246520978825975	0.6246520978825975	0.6246520978825975	0.6246520978825975	0.6246520978825975	0.6246520978825975	0.6246520978825975	0.6246520978825975	0.6246520978825975	0.6246520978825975	0.6246520978825975
0.8587328704183935	0.1451612120623039	0.23888519238407985	0.632263291514286	0.37377300426958704	0.34782398469745784	0.0024096857321935	0.0	0.00048630643573118734	0.09013928909030947	0.2688189213712816	0.46852049422890113	0.13682710123511257	0.00048630643573118734	0.0	0.00882041726292248	0.39150401780879696	0.0	0.42377197457310184	0.2163391248906291	0.4816433045968808	0.2879826902610764	0.3099772437091863	0.2604848105440903	0.08772960335811598	0.0	0.04386480167905799	0.04386480167905799	0.04386480167905799	0.04386480167905799	0.04386480167905799	0.04386480167905799	0.04386480167905799	0.04386480167905799	0.04386480167905799	0.04386480167905799	0.04386480167905799	0.04386480167905799	0.04386480167905799	0.04386480167905799	0.04386480167905799	0.04386480167905799	0.04386480167905799	0.04386480167905799	0.04386480167905799	0.04386480167905799	0.04386480167905799	0.04386480167905799	0.04386480167905799	0.04386480167905799
0.3943426178875771	0.5780988514441764	0.5459666996950175	0.6315297788264641	0.6842429457093059	0.7654629566559854	0.6512740270576349	0.7883312959062542	0.727207919335205	0.7202883142087212	0.8052833531607151	0.7197421725544492	0.8432269588084252	0.7502143352944722	0.7802262557148643	0.7259913314787901	0.6617976634071264	0.7484554620689329	0.573986252447751	0.6750368510565515	0.6558419600750172	0.7598301053328322	0.72546791172314	0.7426490085279861	0.7426490085279861	0.7426490085279861	0.7426490085279861	0.7426490085279861	0.7426490085279861	0.7426490085279861	0.7426490085279861	0.7426490085279861	0.7426490085279861	0.7426490085279861	0.7426490085279861	0.7426490085279861	0.7426490085279861	0.7426490085279861	0.7426490085279861	0.7426490085279861	0.7426490085279861	0.7426490085279861	0.7426490085279861	0.7426490085279861	0.7426490085279861	0.7426490085279861	0.7426490085279861	0.7426490085279861	0.7426490085279861	0.7426490085279861
0.38747094899685186	0.5315888242346616	0.24815733384884495	0.47286129444570046	0.2846870798331746	0.45349960716976256	0.3245060580058282	0.2220228895681728	0.21969980830380018	0.23637965283843526	0.34546482757096764	0.2489255545357409	0.20865483889646375	0.4111789718845197	0.5106779094791284	0.5201606128454427	0.3589748189396334	0.4843007702559498	0.555696054839539	0.49249045931721575	0.21505275180312128	0.4115925223446662	0.2670650516369134	0.35568427433701477	0.5478359801418237	0.4276486827799605	0.49752618522594183	0.4039646933126822	0.38036762282276504	0.2581791620897886	0.44050129797056614	0.34934023003017733	0.34934023003017733	0.34934023003017733	0.34934023003017733	0.34934023003017733	0.34934023003017733	0.34934023003017733	0.34934023003017733	0.34934023003017733	0.34934023003017733	0.34934023003017733	0.34934023003017733	0.34934023003017733	0.34934023003017733	0.34934023003017733	0.34934023003017733	0.34934023003017733	0.34934023003017733	0.34934023003017733
0.46398478408605703	0.6005886278702688	0.7571730582555476	0.44570113694714575	0.3182138127402735	0.7682575521576859	0.3957798766674578	0.6626591512232545	0.801801928667704	0.4226059578609776	0.7066367356344271	0.8490308400208859	0.5129725463034414	0.9010978322037595	0.5842414229101798	0.4364931637587001	1.039638367477873	0.3598899905726112	0.6689789506865381	0.7232091605338776	0.6313925742615858	0.5778912040221618	0.9165063978169502	0.6430087637328618	0.8280145165671351	0.8960217931269495	0.778243500694899	0.8080277390942308	0.6285147582334565	0.8640977568002393	1.0892023633676489	1.314567579644225	0.5611031529465812	0.6053983736895034	0.8059033084041303	0.9213462967569943	1.2561669248136025	0.8867909286747536	1.0714789267441782	1.0714789267441782	1.0714789267441782	1.0714789267441782	1.0714789267441782	1.0714789267441782	1.0714789267441782	1.0714789267441782	1.0714789267441782	1.0714789267441782	1.0714789267441782	1.0714789267441782
0.11901098455572419	0.2689833611443129	0.34960568980157564	0.07982791317398343	0.3696319994795826	0.18592962186662912	0.3341470276417902	0.40752786773012833	0.286638999124889	0.3604522230266776	0.4842881559365299	0.4738966465138536	0.4022012050665342	0.4347428416876457	0.18526560941028905	0.7763679774416857	0.08239634680811818	0.5561705192990576	0.28127310757453133	0.41704637456195853	0.5521147102414963	0.123306928469015	0.5293681072545835	0.6607679369822843	0.3065883201247104	0.22593392272214827	0.3281650995092488	0.18837558234878593	0.17607724038699635	0.45130113973895625	0.2894834094780287	0.10362115017909672	0.6658353272237211	0.4936431608526725	0.771091936905085	0.16302284124077107	0.503518431757435	0.4549129822270993	0.2357486018921545	0.049580217456353985	0.7161228912684963	0.5002060082837866	0.4434865791816595	0.5781118697488301	0.5107992244652448	0.5107992244652448	0.5107992244652448	0.5107992244652448	0.5107992244652448	0.5107992244652448
0.23306070202010062	0.09959500788807199	0.31407560973179527	0.4816075189949032	0.1378725345548029	0.20240075109848124	0.2591311692131973	0.36979033074964063	0.31172305556647567	0.46201351455941786	0.37564193039771604	0.6855666535777636	0.3140873154202746	0.35338682052113285	0.34708265098576996	0.46418249589900706	0.36240334956970893	0.33150312824487577	0.31187143824276436	0.31992789016488216	0.42267352821793974	0.2808939887982546	0.24979653145936287	0.4162728626785778	0.5021681689129177	0.37484687882167494	0.3882719850251554	0.34878161640998046	0.5849231976815901	0.7859028064934767	0.5883612776839591	0.7038424165369719	0.6022495780179722	0.47584531076425696	0.4600408213420608	0.5626121474457636	0.8164317428913028	0.7558875311326075	0.5287864845295226	0.7225480420405208	0.6341973261184234	0.6205808491397017	0.6413060254146855	0.7891674342094597	0.7133743445036395	0.7512708893565496	0.7512708893565496	0.7512708893565496	0.7512708893565496	0.7512708893565496
0.8628522751148404	0.7237170925933771	0.7210202348128014	0.9593141974239559	0.8040552678069655	0.7962003200668564	0.9638456790652656	1.0680208583013582	0.7957825962450593	0.9754166679005074	0.8223408862855307	0.7360138080054542	0.9986778871921969	1.1780886505654988	0.8937697854883014	1.1319264333924017	0.783120875314087	0.9519869542831145	0.7470217325170211	0.8709945825516504	1.0786765323566962	0.8017359666295439	0.95566636928694	0.8107947324100643	0.6983886406303793	1.0891426024128124	0.9292493378027692	1.1184602916641329	0.6453800538918789	0.9646311958213047	0.9674119980203592	0.7962567659419996	0.845880861124988	0.8428150851342409	0.9533634618424847	1.0159977508688087	1.1097811108637803	0.6443609237721843	1.2141108949506618	0.9292359093614231	0.9292359093614231	0.9292359093614231	0.9292359093614231	0.9292359093614231	0.9292359093614231	0.9292359093614231	0.9292359093614231	0.9292359093614231	0.9292359093614231	0.9292359093614231
0.5747558941055566	0.7221634604850823	0.9963897103107604	0.8968251025550635	0.5939902773281382	0.8074362884588937	0.8735702885912898	0.554192117622818	0.8488288946781253	0.7015105061504716	0.7015105061504716	0.7015105061504716	0.7015105061504716	0.7015105061504716	0.7015105061504716	0.7015105061504716	0.7015105061504716	0.7015105061504716	0.7015105061504716	0.7015105061504716	0.7015105061504716	0.7015105061504716	0.7015105061504716	0.7015105061504716	0.7015105061504716	0.7015105061504716	0.7015105061504716	0.7015105061504716	0.7015105061504716	0.7015105061504716	0.7015105061504716	0.7015105061504716	0.7015105061504716	0.7015105061504716	0.7015105061504716	0.7015105061504716	0.7015105061504716	0.7015105061504716	0.7015105061504716	0.7015105061504716	0.7015105061504716	0.7015105061504716	0.7015105061504716	0.7015105061504716	0.7015105061504716	0.7015105061504716	0.7015105061504716	0.7015105061504716	0.7015105061504716	0.7015105061504716
0.0	0.2172189468429992	0.0	0.4489112829619802	0.2910238501431469	0.11996762861970102	0.4327152433766059	0.5397178836034566	0.6275263478191965	0.36115241273638055	0.6982567974435956	0.4185237716639735	0.6954891164630311	0.4487577544113158	0.42472600369365743	0.5738446596762942	0.7702795047402279	0.4169531331088675	0.49432930089127775	0.2869986140621099	0.39066395747669386	0.39066395747669386	0.39066395747669386	0.39066395747669386	0.39066395747669386	0.39066395747669386	0.39066395747669386	0.39066395747669386	0.39066395747669386	0.39066395747669386	0.39066395747669386	0.39066395747669386	0.39066395747669386	0.39066395747669386	0.39066395747669386	0.39066395747669386	0.39066395747669386	0.39066395747669386	0.39066395747669386	0.39066395747669386	0.39066395747669386	0.39066395747669386	0.39066395747669386	0.39066395747669386	0.39066395747669386	0.39066395747669386	0.39066395747669386	0.39066395747669386	0.39066395747669386	0.39066395747669386
0.25255994587437713	0.21455669376903747	0.7520178002345289	0.2681496880169443	0.27878452860335334	0.31739975949015903	0.41405111171285175	0.8163859519930247	0.19681869770527174	1.0283904032209006	0.5639577938265924	0.5771120916232669	1.1897072713289465	0.6020892448490511	0.7241228114670661	1.0955656933462197	0.5397041357385619	0.29267047847175964	0.7862239141458514	0.4164447304680694	0.3459443673258736	0.5322633127372445	1.2181638712336462	0.3618617697531073	0.7352450249314502	0.5895753773448901	0.962101134015357	0.661461907839738	0.5962665692710877	0.48210366128758086	0.566395442390868	0.574495375251001	0.5704454088209345	0.5704454088209345	0.5704454088209345	0.5704454088209345	0.5704454088209345	0.5704454088209345	0.5704454088209345	0.5704454088209345	0.5704454088209345	0.5704454088209345	0.5704454088209345	0.5704454088209345	0.5704454088209345	0.5704454088209345	0.5704454088209345	0.5704454088209345	0.5704454088209345	0.5704454088209345
0.47913450234166244	0.5131961468268126	0.6445898590967396	0.5791885301849349	0.6219579810708358	0.5936917248214125	0.6010864317593769	0.49950274259021477	0.60507318890123	0.5541006122400071	0.5239984136210505	0.46539473816850946	0.5088146951619337	0.5638651469350999	0.5363391865485411	0.3835057955753733	0.33955957341919923	0.7237430744989901	0.44010408696558806	0.5153235517577398	0.5453314174942832	0.39470462129842826	0.4014157542182163	0.39806018775832236	0.39806018775832236	0.39806018775832236	0.39806018775832236	0.39806018775832236	0.39806018775832236	0.39806018775832236	0.39806018775832236	0.39806018775832236	0.39806018775832236	0.39806018775832236	0.39806018775832236	0.39806018775832236	0.39806018775832236	0.39806018775832236	0.39806018775832236	0.39806018775832236	0.39806018775832236	0.39806018775832236	0.39806018775832236	0.39806018775832236	0.39806018775832236	0.39806018775832236	0.39806018775832236	0.39806018775832236	0.39806018775832236	0.39806018775832236
0.9127704013864526	0.478681656740965	0.7214065362242241	0.46965248922359726	0.7196104697105218	0.9240317012357888	0.7579178959935876	0.4662064504595832	0.6131367587422648	0.6226356236242812	0.5501904180249855	0.5864130208246333	0.5864130208246333	0.5864130208246333	0.5864130208246333	0.5864130208246333	0.5864130208246333	0.5864130208246333	0.5864130208246333	0.5864130208246333	0.5864130208246333	0.5864130208246333	0.5864130208246333	0.5864130208246333	0.5864130208246333	0.5864130208246333	0.5864130208246333	0.5864130208246333	0.5864130208246333	0.5864130208246333	0.5864130208246333	0.5864130208246333	0.5864130208246333	0.5864130208246333	0.5864130208246333	0.5864130208246333	0.5864130208246333	0.5864130208246333	0.5864130208246333	0.5864130208246333	0.5864130208246333	0.5864130208246333	0.5864130208246333	0.5864130208246333	0.5864130208246333	0.5864130208246333	0.5864130208246333	0.5864130208246333	0.5864130208246333	0.5864130208246333
0.6869483798595747	0.7483787575812665	0.6886205649138499	0.8743615321603112	0.6882554268504607	0.6922571304191076	0.6318886152274529	0.5177216249293424	0.6252997718451269	0.4969879764039548	0.6082274068814847	0.5932284043419738	0.6489052501369836	0.5887646788124405	0.6482869454615963	0.5325576550528905	0.7638491348818818	0.6416242423775319	0.7567498664794617	0.7446396223899309	0.5841538826844569	0.7516921609524108	0.43985726051477686	0.8271446979438474	0.5255536679860092	0.7012897584329931	0.8758932677773609	0.717563846987815	0.7967285573825879	0.7967285573825879	0.7967285573825879	0.7967285573825879	0.7967285573825879	0.7967285573825879	0.7967285573825879	0.7967285573825879	0.7967285573825879	0.7967285573825879	0.7967285573825879	0.7967285573825879	0.7967285573825879	0.7967285573825879	0.7967285573825879	0.7967285573825879	0.7967285573825879	0.7967285573825879	0.7967285573825879	0.7967285573825879	0.7967285573825879	0.7967285573825879
0.3026077247894671	0.46443185007535986	0.52574565180908	0.40652266216740124	0.3571626672043175	0.6717867264257767	0.6280379810963218	0.9403860243763156	0.8533287212344358	0.6490783547758948	0.6503992189252928	0.6993729647409515	0.48951878876618643	0.6974282541919092	0.9931820835317529	0.9957326633515855	0.5556176165385286	0.7378838226914289	0.707986838287618	0.707667224879259	0.9108296057487228	0.6732176491409338	0.7715349592179556	0.7904272403448395	0.5128523797055116	0.699248289333928	0.6532909296863281	0.9456141518817668	0.9665293971220358	0.7606745402587825	0.6413874521473646	0.5781704275797791	0.6097789398635719	0.6097789398635719	0.6097789398635719	0.6097789398635719	0.6097789398635719	0.6097789398635719	0.6097789398635719	0.6097789398635719	0.6097789398635719	0.6097789398635719	0.6097789398635719	0.6097789398635719	0.6097789398635719	0.6097789398635719	0.6097789398635719	0.6097789398635719	0.6097789398635719	0.6097789398635719
0.22116628241071834	0.33500430022658423	0.5394199283170122	0.3340574673305665	0.32449250811413266	0.37686654520169555	0.28653994195188853	0.2648412657664951	0.5078647368667129	0.15854083646319594	0.15162814119399162	0.16948629147859567	0.2557933835083111	0.08313723987781826	0.3113842921973725	0.40387957734869634	0.21988884056241725	0.1855112893125702	0.4013998753827008	0.11538528888527004	0.5515517284300666	0.3571429436353575	0.5271859024388917	0.5640572010084969	0.5202440994671482	0.6816986260870114	0.6065130001219153	0.4288508165828224	0.5572764501267683	0.5574589642324558	0.9112890281800989	1.0794075646519117	1.0264982777634601	0.6585668885737216	0.8712421943409963	1.0856400925558334	0.9784411434484149	0.9784411434484149	0.9784411434484149	0.9784411434484149	0.9784411434484149	0.9784411434484149	0.9784411434484149	0.9784411434484149	0.9784411434484149	0.9784411434484149	0.9784411434484149	0.9784411434484149	0.9784411434484149	0.9784411434484149
0.44896738084296556	0.47326000360639997	0.46014215095976546	0.6474978339725762	0.4976442170329857	0.40744474273130094	0.4124306179165285	0.5746557979041366	0.47747098847517144	0.5893675298996598	0.34841232288276897	0.5403813775159271	0.5218184650255773	0.39859179079907964	0.5448902669027255	0.5045579002754361	0.6587480398099238	0.5806156552557642	0.41132405478925643	0.40581553237469664	0.288697909300674	0.4392887674278627	0.449622127296729	0.4920683439045184	0.41634574970595367	0.5405990959678373	0.42068686757829793	0.46195179302067635	0.4600476732346194	0.4419745573479735	0.40968572327137065	0.42583014030967203	0.42583014030967203	0.42583014030967203	0.42583014030967203	0.42583014030967203	0.42583014030967203	0.42583014030967203	0.42583014030967203	0.42583014030967203	0.42583014030967203	0.42583014030967203	0.42583014030967203	0.42583014030967203	0.42583014030967203	0.42583014030967203	0.42583014030967203	0.42583014030967203	0.42583014030967203	0.42583014030967203
0.715686350652734	0.47753838977335167	0.37070238927401605	0.6219667787951564	0.3757087691736796	0.5214729753071832	0.47558454706222736	0.2698895528349998	0.43331816507371695	0.3935603173422041	0.6033102053184464	0.44652157386552405	0.5048930003344547	0.37953969058612747	0.3438885165182432	0.3184809667365712	0.3336973251003749	0.5317041974951061	0.4659742644736153	0.39578540858196926	0.2206965217854635	0.625642614243711	0.5207226543721987	0.5636162196261391	0.5748557255978878	0.421445762703705	0.2606725101887574	0.5173812353286883	0.5810522701260965	0.3640730259029295	0.1544814546461016	0.4696981876469205	0.6238504130911419	0.24047805346139484	0.14651658551082003	0.4751691409296478	0.24384426378454024	0.35950670235709403	0.35950670235709403	0.35950670235709403	0.35950670235709403	0.35950670235709403	0.35950670235709403	0.35950670235709403	0.35950670235709403	0.35950670235709403	0.35950670235709403	0.35950670235709403	0.35950670235709403	0.35950670235709403
0.16651077905561637	0.18026054907934458	0.1433718889778667	0.13645624642524384	0.23808917630766277	0.20975705291608276	0.00012611093002899267	0.0	1.002733321718805	0.9807561870715388	1.2201299071634908	1.251766332365237	1.2478072119397872	1.548491727487614	1.339037582380552	1.0139711089655847	1.3707239867653518	1.319945601863342	1.4208169752499686	1.2983010229920382	1.6194193191298074	1.8394949177972657	1.2384610028893241	1.5494377941740256	1.6939114558173847	1.447938660473213	1.374932044885202	1.2835246588381668	1.4335669390158765	1.691693859402633	1.2758191541461468	2.0047462563545655	1.6402827052503561	1.6402827052503561	1.6402827052503561	1.6402827052503561	1.6402827052503561	1.6402827052503561	1.6402827052503561	1.6402827052503561	1.6402827052503561	1.6402827052503561	1.6402827052503561	1.6402827052503561	1.6402827052503561	1.6402827052503561	1.6402827052503561	1.6402827052503561	1.6402827052503561	1.6402827052503561
0.1436601961067384	0.31930279634078096	0.11952475640952949	0.005311205952826331	0.21382942827054616	0.15586827649881152	0.0	0.0	0.07056148661076031	0.25456790854451833	0.1839718411615704	0.36050692518218985	0.1088598987888548	0.06525028065793398	0.09644459248262477	0.20029108746398983	0.1234043259052987	0.26275811729712767	0.31011202089218537	0.16543681327576257	0.012054048362709773	0.17046021618436724	0.0	0.5214562090673169	0.2953142537613249	0.005311205952826331	0.16636326714291572	0.11952475640952949	0.11100981851157778	0.3600491415575875	0.09723341698921256	0.22864127927340003	0.22864127927340003	0.22864127927340003	0.22864127927340003	0.22864127927340003	0.22864127927340003	0.22864127927340003	0.22864127927340003	0.22864127927340003	0.22864127927340003	0.22864127927340003	0.22864127927340003	0.22864127927340003	0.22864127927340003	0.22864127927340003	0.22864127927340003	0.22864127927340003	0.22864127927340003	0.22864127927340003
0.1620458682473426	0.16127328679113978	0.20037570770033253	0.21683374040246056	0.12562694012912543	0.22479089248111989	0.4887244141350389	0.3305457409388095	0.3710867702543519	0.3557831493331806	0.38330221620238975	0.17874930748475787	0.19420782248497812	0.42498979834964834	0.49065842880936833	0.34497472808381274	0.34172582419324127	0.32066495734475464	0.35668429456904766	0.3900658932154993	0.30153901095878965	0.2689062121861057	0.41915227185383735	0.3446581124680394	0.4451032138408574	0.252957470281448	0.4657110588539213	0.3550113997335278	0.49958869420809476	0.42359703728887177	0.6048517152866977	0.717828042601295	0.4461397879846966	0.4208202979647141	0.8589481465797147	0.8068819769689844	0.8027304619315857	0.6552797917985587	0.83831543586347	0.8394262672954665	0.8388708515794683	0.8388708515794683	0.8388708515794683	0.8388708515794683	0.8388708515794683	0.8388708515794683	0.8388708515794683	0.8388708515794683	0.8388708515794683	0.8388708515794683
0.36409902784053605	0.4609672552456216	0.4385401484940506	0.45333427838421425	0.5015920757215395	0.4091371985377298	0.5742715196425959	0.38425976671737183	0.4435112876067525	0.43729813426102193	0.39104988810204044	0.41578462427837953	0.44113520301538917	0.3957189995658611	0.386173581285508	0.4023041419113128	0.4373210906182468	0.40860868479651863	0.4185040748881383	0.3812851497638143	0.3684175295288383	0.4359336563450559	0.40732150985323456	0.3096806223626436	0.2700096322451013	0.4227641957078824	0.2899330027042434	0.21865441664428548	0.2933484470414316	0.2584655961083677	0.38073601965364506	0.4594062625097259	0.5665944432312674	0.5130190950586175	0.4960854244561053	0.5045522597573614	0.5045522597573614	0.5045522597573614	0.5045522597573614	0.5045522597573614	0.5045522597573614	0.5045522597573614	0.5045522597573614	0.5045522597573614	0.5045522597573614	0.5045522597573614	0.5045522597573614	0.5045522597573614	0.5045522597573614	0.5045522597573614
0.6273137056843596	0.4329504523200796	0.3934211284079882	0.3242261340610922	0.30387668025425185	0.3467569466982545	0.6676636224331755	0.3373568012025095	0.3654607612786983	0.5257017558659678	0.2948686681484062	0.16196126673868352	0.3922356986479734	0.2768711063894952	0.1581198141198188	0.1053804382951501	0.4078772429392944	0.3423133457444259	0.3985959854873592	0.248883187913965	0.25081964415323343	0.49631471131212196	0.3691261925268481	0.20096373840186407	0.3149628781025366	0.327921237025635	0.2755602705723454	0.3513074515594199	0.28685595992523466	0.33320905867508716	0.31003250930016085	0.31003250930016085	0.31003250930016085	0.31003250930016085	0.31003250930016085	0.31003250930016085	0.31003250930016085	0.31003250930016085	0.31003250930016085	0.31003250930016085	0.31003250930016085	0.31003250930016085	0.31003250930016085	0.31003250930016085	0.31003250930016085	0.31003250930016085	0.31003250930016085	0.31003250930016085	0.31003250930016085	0.31003250930016085
0.6502569099210767	0.642061403641071	0.5437287317975898	0.13654079612230696	0.9176082227600709	0.6843925136485038	0.40016656719893495	0.301911757336489	0.7011294721820733	0.341758046853985	0.36446418594089497	0.22074978008245397	0.1887958498154096	0.37896695841424793	0.5751685510418622	0.31502400165905514	0.20812415159545222	0.21275012001213275	0.21275012001213278	0.12854113605198578	0.3286656275771168	0.16562292174668117	0.45489377942076226	0.31733698586739534	0.7472269149763614	0.6039834483735329	0.4625820257189609	0.45042318802182557	0.6651717409041704	0.616090822193478	0.5443226484530237	0.7678720285793825	0.4698003436612874	0.0	0.7303387232702268	0.3651693616351134	0.3651693616351134	0.3651693616351134	0.3651693616351134	0.3651693616351134	0.3651693616351134	0.3651693616351134	0.3651693616351134	0.3651693616351134	0.3651693616351134	0.3651693616351134	0.3651693616351134	0.3651693616351134	0.3651693616351134	0.3651693616351134
0.46951956265511147	0.4632481466038079	0.4155494686212108	0.3854755540542671	0.4965950882854239	0.39236780364295226	0.4891620443352408	0.38714209619993256	0.2249886755387558	0.39495414849194327	0.42572734282091157	0.3673420927318794	0.3323894923876308	0.3464685081545576	0.24233079629496165	0.20961602472189406	0.3051261638975384	0.28924716972148307	0.39587946839241034	0.3647219893078585	0.359935635741144	0.3722418130420881	0.24084826855851868	0.2674501256583277	0.42627461559684926	0.34380884034259035	0.32992797341919317	0.4569256850643981	0.4701677595254279	0.2379019246890158	0.2577455912796418	0.31602013286048913	0.3309389648515587	0.38578363123685794	0.37944303031390114	0.3826133307753795	0.3826133307753795	0.3826133307753795	0.3826133307753795	0.3826133307753795	0.3826133307753795	0.3826133307753795	0.3826133307753795	0.3826133307753795	0.3826133307753795	0.3826133307753795	0.3826133307753795	0.3826133307753795	0.3826133307753795	0.3826133307753795
0.6574319897687209	0.5261681321390925	0.6890575467342519	0.6555827536732242	0.42183242096390916	0.45421152497497047	0.5336261572886571	0.44814883251523324	0.7384769486265786	0.6508307416336248	0.584834682667942	0.6532599044512913	0.7187928656211848	0.7229151414490901	0.8117448372057614	0.39300247799772753	0.6351836443303815	0.5626691731269181	0.5193454519745819	0.7321231151940156	0.705145757078982	0.7408745302646125	0.6429247159720085	0.9066309512486513	0.5249989501572109	0.7446644751673774	0.4526643767070705	0.7049003261843443	0.7316982880385071	0.42456662353087926	0.6805034380526531	0.5525350307917662	0.5525350307917662	0.5525350307917662	0.5525350307917662	0.5525350307917662	0.5525350307917662	0.5525350307917662	0.5525350307917662	0.5525350307917662	0.5525350307917662	0.5525350307917662	0.5525350307917662	0.5525350307917662	0.5525350307917662	0.5525350307917662	0.5525350307917662	0.5525350307917662	0.5525350307917662	0.5525350307917662
0.501666372404702	0.3679120662023591	0.623209454645007	0.5061438583240024	0.46558056290876515	0.4195305030906207	0.515160008182833	0.4752874119570401	0.6146282138641227	0.5628802894454309	0.34388415181819443	0.42771619179814735	0.6760073705377831	0.4850174647087156	0.550065894769915	0.5138023906414754	0.4083737126771159	0.5137111488116731	0.5775393211378432	0.581592919772399	0.5676295470367059	0.38404881648359135	0.43374800659380897	0.5189957910055554	0.5624835220709665	0.5314958277751869	0.611011075279467	0.4737455753515335	0.547445704053638	0.5177767667971275	0.37057678964986185	0.505001029808667	0.4377889097292644	0.4377889097292644	0.4377889097292644	0.4377889097292644	0.4377889097292644	0.4377889097292644	0.4377889097292644	0.4377889097292644	0.4377889097292644	0.4377889097292644	0.4377889097292644	0.4377889097292644	0.4377889097292644	0.4377889097292644	0.4377889097292644	0.4377889097292644	0.4377889097292644	0.4377889097292644
0.19291672246258681	0.4407536820377083	0.34027942685736734	0.220195246853664	0.4492794691486026	0.43495922719999525	0.4579984589510314	0.651506542927847	0.39331335111363414	0.688044664653881	0.7076325862212404	0.6024926644259255	0.7309606644813177	0.5101977261525007	0.4861665183814591	0.5800915976208914	0.5099769721479182	0.6373395539276736	0.7960972828398971	0.7503517751375861	0.726100601369026	0.8482105647926672	0.6308834555205483	0.8089971777729575	0.7941099485716735	0.9471162114218697	0.9196773804846554	0.9333967959532626	0.9333967959532626	0.9333967959532626	0.9333967959532626	0.9333967959532626	0.9333967959532626	0.9333967959532626	0.9333967959532626	0.9333967959532626	0.9333967959532626	0.9333967959532626	0.9333967959532626	0.9333967959532626	0.9333967959532626	0.9333967959532626	0.9333967959532626	0.9333967959532626	0.9333967959532626	0.9333967959532626	0.9333967959532626	0.9333967959532626	0.9333967959532626	0.9333967959532626
0.4010246780070684	0.49499064624344363	0.6108832792864275	0.41733202948077924	0.592451428087422	0.6079209496984279	0.710119324674421	0.5752828632877022	0.721360024800318	0.7054773128711253	0.6589523523941025	0.6408525398937109	0.6080145027056039	0.6355668898162129	0.5304146152124911	0.6270627084641469	0.7505367281898095	0.6723685801532288	0.7061000917707051	0.7457196232759242	0.7079039662508818	0.8940023978783033	0.7561750019618383	0.4957829264506208	0.7685650829633482	0.7861594208065021	0.7502447866764614	0.9754042644482496	0.8909077366578262	0.8690940210324926	0.8869546217162593	0.7903175446142827	0.6107214314027348	0.8346692421320828	0.6123195390533347	0.6582212908022002	0.6453574433874962	0.6177801026818569	0.7578161251533838	0.6786191908010027	0.6685786238828245	0.731348547814496	0.6025761726866644	0.6254123159358387	0.7685076057342427	0.7376331161082065	0.7547925993697486	0.7462128577389775	0.7462128577389775	0.7462128577389775
0.3802133241298437	0.28452745237253496	0.256466773711051	0.22129868135340797	0.0031342878639996157	0.49561846318427205	0.06386131174397486	1.0653059086541898	0.34131538143883855	0.0	0.2851599930973828	0.5422593075332817	0.28139316450853535	0.2589685208502028	0.11411024576575887	0.14343600587693853	0.0	0.17104974733162395	0.6635070580499202	0.6735900206940058	0.1811058453737333	0.0861742750018602	0.8300327281702635	0.0	0.6341812979387406	0.01774132771936582	0.4879731256061299	0.2743197818308641	0.256466773711051	0.669018386516629	1.3575392844292438	0.948672666405551	0.7878518389593261	0.8682622526824386	0.8682622526824386	0.8682622526824386	0.8682622526824386	0.8682622526824386	0.8682622526824386	0.8682622526824386	0.8682622526824386	0.8682622526824386	0.8682622526824386	0.8682622526824386	0.8682622526824386	0.8682622526824386	0.8682622526824386	0.8682622526824386	0.8682622526824386	0.8682622526824386
0.0	0.059627652201647466	0.2295283851722772	0.0	0.0	0.40651575174855664	0.9868626329667513	0.0	0.5180685708301898	0.4372786252931127	0.0	0.001161948940230935	0.0	0.4699560110767925	0.11731036530575818	0.5776962230318371	0.3142107137632294	0.001161948940230935	0.505075084113354	0.5249880659945457	0.2096154032910854	0.5039131351731231	0.6342169871957168	0.3199682599873545	0.031428074329442	0.4590567703445544	0.5249880659945457	1.5576393608342323	0.5368196037711506	1.8053732653068453	1.0934408959815651	0.26348550926860775	0.6784632026250864	0.6784632026250864	0.6784632026250864	0.6784632026250864	0.6784632026250864	0.6784632026250864	0.6784632026250864	0.6784632026250864	0.6784632026250864	0.6784632026250864	0.6784632026250864	0.6784632026250864	0.6784632026250864	0.6784632026250864	0.6784632026250864	0.6784632026250864	0.6784632026250864	0.6784632026250864
0.39675354306017724	0.3252062678483477	0.4581609351318429	0.26796340039610805	0.3929307996442292	0.3937297149242804	0.36714691615896544	0.43315577138592837	0.32791349422556515	0.2979633416086771	0.3621685283589825	0.34281241523555395	0.43968536183510404	0.41920109513266984	0.37974262885104665	0.34965250835448314	0.399312124087389	0.4382410879081432	0.41633793418274534	0.4405987802846029	0.4453099601085387	0.4429543701965708	0.4429543701965708	0.4429543701965708	0.4429543701965708	0.4429543701965708	0.4429543701965708	0.4429543701965708	0.4429543701965708	0.4429543701965708	0.4429543701965708	0.4429543701965708	0.4429543701965708	0.4429543701965708	0.4429543701965708	0.4429543701965708	0.4429543701965708	0.4429543701965708	0.4429543701965708	0.4429543701965708	0.4429543701965708	0.4429543701965708	0.4429543701965708	0.4429543701965708	0.4429543701965708	0.4429543701965708	0.4429543701965708	0.4429543701965708	0.4429543701965708	0.4429543701965708
0.45547638953284497	0.34353182121061304	0.34269569134803046	0.4326849455255114	0.285127712402594	0.3663340813840762	0.34899464496353183	0.4087358976240804	0.35669640287543586	0.39465020583887017	0.33062860573196656	0.38887695143939777	0.4532518628186096	0.3499067894175442	0.3938684766656584	0.35931685595975427	0.4334682116174853	0.47469016435595746	0.3617975819554568	0.3864846387622834	0.3242460399580862	0.39707274684131794	0.3606593933997021	0.3606593933997021	0.3606593933997021	0.3606593933997021	0.3606593933997021	0.3606593933997021	0.3606593933997021	0.3606593933997021	0.3606593933997021	0.3606593933997021	0.3606593933997021	0.3606593933997021	0.3606593933997021	0.3606593933997021	0.3606593933997021	0.3606593933997021	0.3606593933997021	0.3606593933997021	0.3606593933997021	0.3606593933997021	0.3606593933997021	0.3606593933997021	0.3606593933997021	0.3606593933997021	0.3606593933997021	0.3606593933997021	0.3606593933997021	0.3606593933997021
0.5756061558936544	0.6439291434437959	0.42323965879298614	0.519263033540294	0.5820545761428058	0.5314926120328768	0.5800158313337939	0.4714895827243335	0.47036908225758556	0.5074308744211996	0.4575341504402262	0.4499979927221137	0.5087861788517284	0.5473750058291437	0.4718794718502434	0.4571626802182134	0.48249463388601826	0.5242474180833792	0.5738532284494761	0.5547315579137168	0.6071393432589931	0.43060456540784914	0.5188719543334211	0.5188719543334211	0.5188719543334211	0.5188719543334211	0.5188719543334211	0.5188719543334211	0.5188719543334211	0.5188719543334211	0.5188719543334211	0.5188719543334211	0.5188719543334211	0.5188719543334211	0.5188719543334211	0.5188719543334211	0.5188719543334211	0.5188719543334211	0.5188719543334211	0.5188719543334211	0.5188719543334211	0.5188719543334211	0.5188719543334211	0.5188719543334211	0.5188719543334211	0.5188719543334211	0.5188719543334211	0.5188719543334211	0.5188719543334211	0.5188719543334211
0.4206155406454404	0.4990611727499847	0.542027505709927	0.4949921910199293	0.4041952716814647	0.5451481122659612	0.5360590441516675	0.4619271938775828	0.5361506072337873	0.4835499202352522	0.4628991847701691	0.4903178323425094	0.48416244886391413	0.5396289204380551	0.3987693919649878	0.4496114084600566	0.5298365962540436	0.4480095898250238	0.49616444118584535	0.4720870155054346	0.4720870155054346	0.4720870155054346	0.4720870155054346	0.4720870155054346	0.4720870155054346	0.4720870155054346	0.4720870155054346	0.4720870155054346	0.4720870155054346	0.4720870155054346	0.4720870155054346	0.4720870155054346	0.4720870155054346	0.4720870155054346	0.4720870155054346	0.4720870155054346	0.4720870155054346	0.4720870155054346	0.4720870155054346	0.4720870155054346	0.4720870155054346	0.4720870155054346	0.4720870155054346	0.4720870155054346	0.4720870155054346	0.4720870155054346	0.4720870155054346	0.4720870155054346	0.4720870155054346	0.4720870155054346
[truncated: 6 more columns]
