# Supplementary material for: Neuronal tuning aligns dynamically with object and texture manifolds across the visual hierarchy
Source: Nat Neurosci. 2026 Mar 10;29(4):864–75. doi: 10.1038/s41593-026-02207-1 (PMC13061647; doi:10.1038/s41593-026-02207-1)
Supplement: Supplementary file 6 — Average PSTH for each session and thread before or after optimization Fig. 5a. Response rate for each 10 ms time window in csv format to reproduce Fig. 5c. [file 41593_2026_2207_MOESM6_ESM.zip › Figure5C_src_normresp_wdw_190-200_DeePSim_sem.csv]

0	1	2	3	4	5	6	7	8	9	10	11	12	13	14	15	16	17	18	19	20	21	22	23	24	25	26	27	28	29	30	31	32	33	34	35	36	37	38	39	40	41	42	43	44	45	46	47	48	49
0.0723672316756453	0.06733521527126013	0.054355920979321	0.060720362025467996	0.05926666039128968	0.0782587567317806	0.04920909944518405	0.061842520219013465	0.05606044965921597	0.073807867919631	0.06576868162562567	0.05768032769017776	0.057543819026034074	0.05630677787705506	0.06732225644354185	0.05688064033538343	0.07240062613437291	0.055062131734032474	0.05804036343646277	0.06496941123487453	0.06231167135125791	0.06850489196272522	0.06049331453117224	0.06701275003277889	0.05581915734507932	0.07379956013678772	0.057359598682407864	0.05151930022975519	0.06229562064104697	0.05731454603278287	0.05549108852039547	0.07251483375650422	0.05823306760587103	0.061289103661180164	0.05426518354767053	0.06511013784648206	0.07356807541013156	0.06602514293584585	0.05653616871093016	0.0658294226183062	0.07577964843535973	0.06537835252037441	0.07005229886759864	0.06958626890279285	0.05554146628498043	0.06353383108856613	0.0716712632007451	0.06760254714465562	0.06760254714465562	0.06760254714465562
0.07157848396605856	0.08295123109946317	0.061637769507886596	0.1107317241956766	0.09754936798255996	0.06755474261899579	0.07407529078223521	0.09834001271499572	0.07509773087098431	0.09330001369478991	0.10066172258852775	0.09788225426642583	0.10124910227408164	0.07340199813211633	0.06161674457242389	0.07784444509644364	0.08947992450530823	0.07564079570792259	0.0896599382762617	0.09395572990893156	0.08024359834222826	0.11209002904834549	0.0788392162892483	0.08229975191572492	0.08455223035937713	0.07893052271893841	0.10576595527225131	0.0774679936851865	0.07981151070960771	0.08282713991859686	0.07703217095915744	0.10181300878265975	0.08493299101410537	0.09748286698734113	0.10072928313141816	0.09910607505937964	0.09910607505937964	0.09910607505937964	0.09910607505937964	0.09910607505937964	0.09910607505937964	0.09910607505937964	0.09910607505937964	0.09910607505937964	0.09910607505937964	0.09910607505937964	0.09910607505937964	0.09910607505937964	0.09910607505937964	0.09910607505937964
0.14464850883044972	0.05631688066035401	0.05457774564402316	0.04827640618141539	0.05796265099398632	0.08329608278296385	0.08012625415214875	0.08252445882760828	0.0625506425572639	0.06414533589123986	0.07463147125427318	0.08201749663933963	0.08490739493228897	0.07608811053121686	0.10390092054761936	0.10810787506036372	0.11004422985803351	0.08511988083296279	0.10173743586451674	0.1481048399216587	0.08559547346158743	0.11043925857627929	0.12418008003689364	0.1132417367487996	0.11608785562837247	0.13282564429916766	0.1391207091886912	0.12408162330143901	0.14060418523238263	0.11792310247459438	0.09588757834804269	0.12692714244808226	0.13016225577414742	0.12854469911111485	0.12854469911111485	0.12854469911111485	0.12854469911111485	0.12854469911111485	0.12854469911111485	0.12854469911111485	0.12854469911111485	0.12854469911111485	0.12854469911111485	0.12854469911111485	0.12854469911111485	0.12854469911111485	0.12854469911111485	0.12854469911111485	0.12854469911111485	0.12854469911111485
0.062214344932830554	0.05497433439097801	0.0539056226267812	0.058279821986551884	0.06090549309912765	0.05827863785270086	0.06233863800143661	0.06030851518139721	0.06742170123126212	0.07858226014663793	0.05761397178448876	0.07172642268711624	0.04775452519734835	0.08552555004378588	0.059772560878234994	0.06308629849044853	0.05259407518080228	0.06650099674829534	0.06982354229818187	0.04642038758033926	0.06398831873066001	0.047061567139081134	0.05093088649483839	0.07451615122475831	0.06410761131659366	0.06039603028264141	0.062382482469667225	0.05972825482267041	0.06463062841058641	0.0656112570942744	0.06099562035925698	0.05413279314921994	0.07268159205552054	0.06452129730773265	0.06747210378894704	0.07495707123521594	0.05381930489492784	0.04383820765569	0.048828756275308915	0.048828756275308915	0.048828756275308915	0.048828756275308915	0.048828756275308915	0.048828756275308915	0.048828756275308915	0.048828756275308915	0.048828756275308915	0.048828756275308915	0.048828756275308915	0.048828756275308915
0.0845171764298259	0.06119432397441274	0.0654626178975718	0.06809123362311922	0.07003436488702175	0.0767935018743043	0.07799555119425015	0.06665620506852381	0.07114259702247865	0.06571896555988861	0.07053476244925308	0.07671452950883029	0.06652597177952879	0.06966075796940825	0.06145249233638963	0.07556326207409826	0.07882897960720223	0.05499428622077047	0.07254034675299177	0.06579179880198963	0.07509883271895075	0.07933055842410036	0.09856842123919693	0.07488324397499925	0.06799453389019317	0.07962833819604329	0.07346804639359439	0.08689479125533327	0.08302262803445191	0.0914438797622336	0.08723325389834276	0.08723325389834276	0.08723325389834276	0.08723325389834276	0.08723325389834276	0.08723325389834276	0.08723325389834276	0.08723325389834276	0.08723325389834276	0.08723325389834276	0.08723325389834276	0.08723325389834276	0.08723325389834276	0.08723325389834276	0.08723325389834276	0.08723325389834276	0.08723325389834276	0.08723325389834276	0.08723325389834276	0.08723325389834276
0.12454754190514783	0.13649843707483278	0.11089459028230235	0.093828601135863	0.17849627915440583	0.10909681922349304	0.12893642469353694	0.10676212680293479	0.12136989177284632	0.1662325213659074	0.11555763568715172	0.12845607126142164	0.1373498146112509	0.11799582981944583	0.12384829283858267	0.08617608906239754	0.131038344539767	0.1428488608608616	0.17082344832671492	0.12881383101244326	0.1397684100542438	0.12536529029879692	0.08525197439600238	0.10235886476011465	0.11601026285706059	0.12607312152966188	0.12760265437935628	0.15694903851284403	0.15774087979439577	0.1179319094254476	0.10770113794409533	0.11678592898715796	0.11640350465495726	0.11696006407449616	0.13247782227200547	0.14557013887965248	0.14941962204631326	0.15241883545750654	0.1061545873683864	0.1762975349032701	0.14122606113582822	0.14122606113582822	0.14122606113582822	0.14122606113582822	0.14122606113582822	0.14122606113582822	0.14122606113582822	0.14122606113582822	0.14122606113582822	0.14122606113582822
0.19547432672144677	0.11776903681533578	0.11814637566303199	0.11083939683534018	0.12362591045841409	0.12130095155330027	0.159874556173659	0.14745391731731267	0.13382584276857407	0.13444258559476918	0.13788966469696	0.1175118217605163	0.1358096639456327	0.11152929400473571	0.12690990727962992	0.13072608074344644	0.1239633625167629	0.1280397487133836	0.12059514897273423	0.12717214054728684	0.12157661230841281	0.10752774929491923	0.13534858377312264	0.1353630483199502	0.13087143023067052	0.1345697699996138	0.13272060011514214	0.13272060011514214	0.13272060011514214	0.13272060011514214	0.13272060011514214	0.13272060011514214	0.13272060011514214	0.13272060011514214	0.13272060011514214	0.13272060011514214	0.13272060011514214	0.13272060011514214	0.13272060011514214	0.13272060011514214	0.13272060011514214	0.13272060011514214	0.13272060011514214	0.13272060011514214	0.13272060011514214	0.13272060011514214	0.13272060011514214	0.13272060011514214	0.13272060011514214	0.13272060011514214
0.048387629597102834	0.05043104873878905	0.03769287524625153	0.04310312430117514	0.04136408884629155	0.051677220186212465	0.041295566996525264	0.048124896314680095	0.04254197471433081	0.045254655882506475	0.04725474607406552	0.05032479701208832	0.043213300927048615	0.03975691708650846	0.054698052769636234	0.061909717037923855	0.050731922376145974	0.056863244367277826	0.04279224403989093	0.05480383196699491	0.04952220170075517	0.05028093233520494	0.050444358171101884	0.05656732719316332	0.04445740307662767	0.046747072908430755	0.05148145785623068	0.04911426538233071	0.04911426538233071	0.04911426538233071	0.04911426538233071	0.04911426538233071	0.04911426538233071	0.04911426538233071	0.04911426538233071	0.04911426538233071	0.04911426538233071	0.04911426538233071	0.04911426538233071	0.04911426538233071	0.04911426538233071	0.04911426538233071	0.04911426538233071	0.04911426538233071	0.04911426538233071	0.04911426538233071	0.04911426538233071	0.04911426538233071	0.04911426538233071	0.04911426538233071
0.06062025331131605	0.0786257688477228	0.06706070204302941	0.0616087548802316	0.07452671767397497	0.05427869208682194	0.05469818683604803	0.0620815550594204	0.05691803624268933	0.05673558391234201	0.0511702483242039	0.052987776478072866	0.0719486932390381	0.057372398697706155	0.050844613970256525	0.05370782534317412	0.06287524818031456	0.06508742911373855	0.058409447981620045	0.060355983951845535	0.06319728101551808	0.06076621320548738	0.05539494986257516	0.057696711404119236	0.06797101678615358	0.08446616047469106	0.07587535268460638	0.07895326920635053	0.0672891099320541	0.06661609710925548	0.07198119817342506	0.07433822236377358	0.06726834313925414	0.07326324739189617	0.07026579526557516	0.07026579526557516	0.07026579526557516	0.07026579526557516	0.07026579526557516	0.07026579526557516	0.07026579526557516	0.07026579526557516	0.07026579526557516	0.07026579526557516	0.07026579526557516	0.07026579526557516	0.07026579526557516	0.07026579526557516	0.07026579526557516	0.07026579526557516
0.08538215186923134	0.1074150419689361	0.07913454391626182	0.10815890779270783	0.09553220277241026	0.10953974847784377	0.10026545065814452	0.1081741973140881	0.12224711807520224	0.06915655820915448	0.125214547179236	0.09838284600596214	0.0948177468455687	0.09716680040433001	0.0876997541467671	0.10922146611294097	0.10976995390261966	0.09437070247665658	0.11223923439445789	0.07722618852229753	0.08995427087812516	0.10143484824477501	0.0929122900685159	0.10244912894367376	0.1130667538005527	0.08686780306803814	0.09633588120389588	0.10876469312427173	0.1250812734069325	0.11253455765097475	0.13359089956424877	0.12621129020565572	0.101279835048465	0.11374556262706036	0.11374556262706036	0.11374556262706036	0.11374556262706036	0.11374556262706036	0.11374556262706036	0.11374556262706036	0.11374556262706036	0.11374556262706036	0.11374556262706036	0.11374556262706036	0.11374556262706036	0.11374556262706036	0.11374556262706036	0.11374556262706036	0.11374556262706036	0.11374556262706036
0.09725330633223302	0.10741489753940939	0.06980447307678399	0.06984495103177304	0.07539567478472241	0.06899461993370452	0.08373918655726947	0.08518483487444792	0.07164737828007911	0.0802367828541642	0.070901659274777	0.07196396058859589	0.06749789351659202	0.07691594384695725	0.08461210292379874	0.0683261154838715	0.06276940461253754	0.07868124339412941	0.08542939126304606	0.07762223741504581	0.086545160023907	0.08428333046363215	0.07341566090058274	0.08194120660681188	0.08923524177622931	0.06266573592195318	0.07747195062835191	0.07895800696852946	0.10600943171828801	0.09363323055652857	0.08600832959788592	0.08982078007720724	0.08982078007720724	0.08982078007720724	0.08982078007720724	0.08982078007720724	0.08982078007720724	0.08982078007720724	0.08982078007720724	0.08982078007720724	0.08982078007720724	0.08982078007720724	0.08982078007720724	0.08982078007720724	0.08982078007720724	0.08982078007720724	0.08982078007720724	0.08982078007720724	0.08982078007720724	0.08982078007720724
0.05566986045822994	0.05694735867176055	0.0449085662038873	0.054327460973150124	0.047012261427272564	0.04794762327818985	0.05204115545338092	0.04749719475468309	0.05142653496983603	0.04273966046089417	0.045855853491731394	0.04983677805263609	0.05831998160645405	0.056433138631138365	0.058408383434861204	0.055466306333006546	0.04901853637503023	0.04885290822057083	0.06014316829174449	0.045906025045859875	0.06094751214617228	0.06173652038947042	0.06396471109326672	0.05872098109345314	0.05000335891212678	0.0695167348486394	0.053322032196657515	0.06937585721042049	0.06505469145898454	0.06770379398859261	0.06276981752928196	0.06523680575893727	0.06523680575893727	0.06523680575893727	0.06523680575893727	0.06523680575893727	0.06523680575893727	0.06523680575893727	0.06523680575893727	0.06523680575893727	0.06523680575893727	0.06523680575893727	0.06523680575893727	0.06523680575893727	0.06523680575893727	0.06523680575893727	0.06523680575893727	0.06523680575893727	0.06523680575893727	0.06523680575893727
0.10578893758020315	0.07257936557080454	0.07467076574996152	0.08683257425650999	0.082522951951508	0.08472803527245401	0.08321305103447223	0.08730189022511278	0.06856798912067709	0.06614997890977942	0.0729511468552158	0.07176951815471215	0.09270044296993299	0.08864543534108588	0.07979472384490711	0.07762408511116876	0.07535444316247729	0.07344035654718649	0.09770743791134355	0.07300196830366616	0.08665334465609192	0.0826113904186448	0.09554683522578052	0.0815033232000463	0.08503892352374703	0.08643212414599824	0.08876290605918735	0.07267834023560445	0.09835211791388243	0.07652096519977405	0.07808580493893358	0.07730338506935383	0.07730338506935383	0.07730338506935383	0.07730338506935383	0.07730338506935383	0.07730338506935383	0.07730338506935383	0.07730338506935383	0.07730338506935383	0.07730338506935383	0.07730338506935383	0.07730338506935383	0.07730338506935383	0.07730338506935383	0.07730338506935383	0.07730338506935383	0.07730338506935383	0.07730338506935383	0.07730338506935383
0.0972607625629176	0.08758693678438063	0.07358337365733832	0.07570431071494997	0.09869263707987883	0.0824465138774756	0.06556421467977513	0.1001600863400063	0.08177061385905615	0.07463544976692059	0.07394986155836514	0.07985780526006515	0.0930202007285379	0.09040729926808339	0.0723607459020131	0.09612007206910524	0.11127819008644323	0.10835313717517801	0.08940568525405629	0.0802112635435808	0.09641488869630685	0.09332130018131063	0.08350519688620131	0.09543365967533453	0.07466043728272133	0.08894776463626532	0.10511552852464308	0.09613205051326883	0.10116725148182643	0.08426055843438833	0.07577876282944178	0.09311223955622348	0.08444550119283263	0.08444550119283263	0.08444550119283263	0.08444550119283263	0.08444550119283263	0.08444550119283263	0.08444550119283263	0.08444550119283263	0.08444550119283263	0.08444550119283263	0.08444550119283263	0.08444550119283263	0.08444550119283263	0.08444550119283263	0.08444550119283263	0.08444550119283263	0.08444550119283263	0.08444550119283263
0.07268974554402598	0.06588130876301757	0.07509717307180373	0.07123202602176783	0.05673591570518897	0.07649246990089198	0.07175967793632099	0.04481071286197066	0.053162800907844296	0.07625274680977402	0.05062450497594098	0.05049511318185419	0.06860009562150586	0.07604805512341546	0.07536821445073615	0.07205768084163061	0.07514510035776802	0.07401622583141475	0.07358169020694996	0.09664775430214255	0.07670185505450727	0.0844773075979772	0.07849631527409376	0.09117543497897676	0.05072003502452402	0.07229188557747726	0.08814116719709923	0.07387303911739267	0.08542199257936699	0.08387427750664767	0.08464813504300733	0.08464813504300733	0.08464813504300733	0.08464813504300733	0.08464813504300733	0.08464813504300733	0.08464813504300733	0.08464813504300733	0.08464813504300733	0.08464813504300733	0.08464813504300733	0.08464813504300733	0.08464813504300733	0.08464813504300733	0.08464813504300733	0.08464813504300733	0.08464813504300733	0.08464813504300733	0.08464813504300733	0.08464813504300733
0.06176345876196756	0.05310899334860759	0.05833341660459407	0.06424635393238522	0.046582687331602854	0.060504388086254926	0.0569715065157688	0.054066670500770554	0.05682572244332786	0.07803008411472785	0.04820841036012549	0.05387027586417165	0.05174625218891328	0.050276665293725604	0.04813151774920729	0.04988310661025742	0.06304183333124269	0.0594089764640215	0.04264345896059787	0.0503526344007154	0.05633935292825978	0.045886918818351705	0.0435215832528346	0.04470425103559316	0.04470425103559316	0.04470425103559316	0.04470425103559316	0.04470425103559316	0.04470425103559316	0.04470425103559316	0.04470425103559316	0.04470425103559316	0.04470425103559316	0.04470425103559316	0.04470425103559316	0.04470425103559316	0.04470425103559316	0.04470425103559316	0.04470425103559316	0.04470425103559316	0.04470425103559316	0.04470425103559316	0.04470425103559316	0.04470425103559316	0.04470425103559316	0.04470425103559316	0.04470425103559316	0.04470425103559316	0.04470425103559316	0.04470425103559316
0.08769012992652485	0.06406044746306616	0.05876918352998243	0.05929373349468305	0.053307635316678516	0.05728838477301388	0.06389657607945518	0.06315925510481793	0.056236848256350655	0.059602676719625935	0.06295815738864084	0.047271263343182456	0.04919754788521263	0.055440171928498996	0.055386875933745416	0.056538751259259806	0.051625708572544636	0.06147669297580356	0.06270813423858085	0.06258847587413022	0.04937111165510473	0.070056031742042	0.07026203903628545	0.07015903538916372	0.07015903538916372	0.07015903538916372	0.07015903538916372	0.07015903538916372	0.07015903538916372	0.07015903538916372	0.07015903538916372	0.07015903538916372	0.07015903538916372	0.07015903538916372	0.07015903538916372	0.07015903538916372	0.07015903538916372	0.07015903538916372	0.07015903538916372	0.07015903538916372	0.07015903538916372	0.07015903538916372	0.07015903538916372	0.07015903538916372	0.07015903538916372	0.07015903538916372	0.07015903538916372	0.07015903538916372	0.07015903538916372	0.07015903538916372
0.14972185339487065	0.11582681196093673	0.15402482331714	0.11266842907370285	0.10348237919850542	0.13771608111183378	0.14393572046190567	0.10707735143984072	0.10958567031236773	0.11161280239711495	0.1309636988150225	0.07561378295179931	0.13331137874688617	0.15568244423610805	0.12646102823673372	0.11681611929284513	0.09384371820438835	0.14944347929663088	0.13630048678789003	0.12489834882082204	0.1287491056242499	0.1438779934887699	0.1309942328054499	0.09471012738151627	0.13547061802451074	0.10599897352411279	0.16253750100205985	0.10496477503395835	0.09577954483417205	0.11027719287170318	0.1030283688529376	0.1030283688529376	0.1030283688529376	0.1030283688529376	0.1030283688529376	0.1030283688529376	0.1030283688529376	0.1030283688529376	0.1030283688529376	0.1030283688529376	0.1030283688529376	0.1030283688529376	0.1030283688529376	0.1030283688529376	0.1030283688529376	0.1030283688529376	0.1030283688529376	0.1030283688529376	0.1030283688529376	0.1030283688529376
0.07159750614774728	0.07568475999516952	0.06630080993264219	0.07348533146212345	0.07274734299756473	0.06869460786351164	0.057768118452722256	0.06439780142731089	0.06819245904984099	0.06041276901467754	0.07804460289615366	0.052565088933569405	0.06147230356580195	0.06321284203286312	0.08711539542002023	0.08157922325583197	0.09360055595834796	0.06164707824308642	0.07165609425390622	0.07219691598078562	0.07355883152946519	0.06421847668473951	0.08484069949729367	0.0747260752718818	0.08255207174388485	0.07218480686554823	0.06640005465755698	0.09354509147517039	0.09079175565612212	0.06392614633885789	0.07564852005167444	0.062023803052314086	0.06883616155199426	0.06883616155199426	0.06883616155199426	0.06883616155199426	0.06883616155199426	0.06883616155199426	0.06883616155199426	0.06883616155199426	0.06883616155199426	0.06883616155199426	0.06883616155199426	0.06883616155199426	0.06883616155199426	0.06883616155199426	0.06883616155199426	0.06883616155199426	0.06883616155199426	0.06883616155199426
0.0853474078084381	0.09219176278882381	0.09835892776105928	0.08724276879374117	0.08160286700927671	0.06536994118295265	0.08316771621846669	0.07205438015382892	0.0997348521766213	0.07455381421051663	0.08045123529434658	0.07354953911994974	0.09166767191682663	0.08928605677048758	0.10519657931956808	0.07662807235993516	0.07780823813276996	0.06996286525189738	0.08012620174099072	0.08867091778488816	0.06869069755969578	0.09178032480793284	0.08717880673002885	0.08938367587826242	0.08341890474794664	0.10380101043052412	0.08984762842500325	0.08422575332369113	0.07211776170640605	0.08836842696843657	0.08185025717118173	0.07355755934166065	0.10376653137005382	0.09342377391495012	0.0850684420823392	0.08924610799864466	0.08924610799864466	0.08924610799864466	0.08924610799864466	0.08924610799864466	0.08924610799864466	0.08924610799864466	0.08924610799864466	0.08924610799864466	0.08924610799864466	0.08924610799864466	0.08924610799864466	0.08924610799864466	0.08924610799864466	0.08924610799864466
0.05153974438399578	0.052097140668438714	0.05207093078830895	0.05351311866304026	0.057148415506521937	0.05034480605249135	0.06124668950963552	0.04525914468276265	0.06051698113003263	0.0558442878660464	0.06433950628524562	0.06688518352194299	0.06261630765966816	0.07240996723158041	0.060658277586877626	0.0700690862188208	0.07647211461848416	0.0855996894374934	0.07851666082044552	0.08593650559230251	0.06611950506238704	0.07319764112642156	0.08143788816910026	0.07301361564285541	0.08157733766232754	0.0686480212982721	0.07621840307995328	0.06978390533292668	0.07300115420643997	0.07300115420643997	0.07300115420643997	0.07300115420643997	0.07300115420643997	0.07300115420643997	0.07300115420643997	0.07300115420643997	0.07300115420643997	0.07300115420643997	0.07300115420643997	0.07300115420643997	0.07300115420643997	0.07300115420643997	0.07300115420643997	0.07300115420643997	0.07300115420643997	0.07300115420643997	0.07300115420643997	0.07300115420643997	0.07300115420643997	0.07300115420643997
0.053479073405020644	0.09356890179709781	0.08408209209889667	0.08964261355821512	0.078251440174141	0.08580912073018972	0.08818931986422131	0.09002417576561499	0.08345192268503537	0.07633021985197204	0.08072577025333824	0.06206034609153926	0.05987727283805644	0.054971523958053936	0.06549067628249192	0.07062732995045871	0.08059995746045587	0.058796873597745596	0.0862954034987038	0.06809379316376292	0.04323150975807317	0.07048103030474856	0.08342204094815724	0.06968959852584641	0.07546247786340704	0.06655005260106182	0.05580063657904428	0.08958831747414034	0.0698199835665704	0.07970415052035537	0.07970415052035537	0.07970415052035537	0.07970415052035537	0.07970415052035537	0.07970415052035537	0.07970415052035537	0.07970415052035537	0.07970415052035537	0.07970415052035537	0.07970415052035537	0.07970415052035537	0.07970415052035537	0.07970415052035537	0.07970415052035537	0.07970415052035537	0.07970415052035537	0.07970415052035537	0.07970415052035537	0.07970415052035537	0.07970415052035537
0.080356507260772	0.06613122487448178	0.049646257825874354	0.06342807728551018	0.06553772581382714	0.05637927410678802	0.061236332795223024	0.07424999717448276	0.05074837591969364	0.07250035833827186	0.057180727887874434	0.054334242699643286	0.06158673503425431	0.06073977405900703	0.06066360094302896	0.04433458320153786	0.0623806342511367	0.06162762018129673	0.0640047434858695	0.06035234479827636	0.06257568874848278	0.05433096490518989	0.06991553701732159	0.06658109041615325	0.060812991650048914	0.060766613308091105	0.06078980247907001	0.06078980247907001	0.06078980247907001	0.06078980247907001	0.06078980247907001	0.06078980247907001	0.06078980247907001	0.06078980247907001	0.06078980247907001	0.06078980247907001	0.06078980247907001	0.06078980247907001	0.06078980247907001	0.06078980247907001	0.06078980247907001	0.06078980247907001	0.06078980247907001	0.06078980247907001	0.06078980247907001	0.06078980247907001	0.06078980247907001	0.06078980247907001	0.06078980247907001	0.06078980247907001
0.0763669398784328	0.05770685832082563	0.06762105133687507	0.07061913564708465	0.056436679642824505	0.04665366135921381	0.05057162770794662	0.04700658852697736	0.0539456217254261	0.05806428287845045	0.061637379502581906	0.05765384514230759	0.04748687769479084	0.067287947477115	0.05149834158729367	0.06066402297746437	0.05780703354700018	0.04998171690371918	0.04369434672438466	0.06178534126477477	0.055030709043076276	0.06120330030271026	0.05811700467289327	0.05811700467289327	0.05811700467289327	0.05811700467289327	0.05811700467289327	0.05811700467289327	0.05811700467289327	0.05811700467289327	0.05811700467289327	0.05811700467289327	0.05811700467289327	0.05811700467289327	0.05811700467289327	0.05811700467289327	0.05811700467289327	0.05811700467289327	0.05811700467289327	0.05811700467289327	0.05811700467289327	0.05811700467289327	0.05811700467289327	0.05811700467289327	0.05811700467289327	0.05811700467289327	0.05811700467289327	0.05811700467289327	0.05811700467289327	0.05811700467289327
0.06214420735654095	0.04515221630613956	0.04723197439549446	0.06944358672053504	0.04050817216149664	0.05977975547165729	0.04847793854750242	0.06156231520536595	0.059380924888002735	0.04647655718080071	0.046973659367990445	0.06039887681767466	0.05503813238941645	0.057794184064429106	0.053568508127932055	0.07004499309335827	0.06477280024915155	0.0601605573822935	0.06169789966038452	0.053429255801254336	0.05285765618049306	0.06281013610826695	0.060930760195687446	0.05801051864422165	0.07388841860102387	0.06372361224528132	0.06609558047555278	0.06490959636041706	0.06490959636041706	0.06490959636041706	0.06490959636041706	0.06490959636041706	0.06490959636041706	0.06490959636041706	0.06490959636041706	0.06490959636041706	0.06490959636041706	0.06490959636041706	0.06490959636041706	0.06490959636041706	0.06490959636041706	0.06490959636041706	0.06490959636041706	0.06490959636041706	0.06490959636041706	0.06490959636041706	0.06490959636041706	0.06490959636041706	0.06490959636041706	0.06490959636041706
0.09381792015140489	0.08005130856649466	0.08388581098282213	0.12873250076243573	0.09754817180911776	0.11501278573060261	0.10824165100973669	0.09735040845084497	0.1010790537323781	0.1104578617318308	0.1004511623186219	0.10603817350867968	0.1238286383147553	0.10753122777405372	0.08967637219656732	0.12167836716253347	0.11985754589761582	0.09897978508947679	0.1178344821114182	0.10859128071133604	0.09762369743622315	0.13532612162688418	0.10358427807430393	0.14443163025494202	0.12020639376257472	0.12476701987295392	0.09416513237783684	0.12234043951881268	0.13606038293226602	0.12920041122553935	0.12920041122553935	0.12920041122553935	0.12920041122553935	0.12920041122553935	0.12920041122553935	0.12920041122553935	0.12920041122553935	0.12920041122553935	0.12920041122553935	0.12920041122553935	0.12920041122553935	0.12920041122553935	0.12920041122553935	0.12920041122553935	0.12920041122553935	0.12920041122553935	0.12920041122553935	0.12920041122553935	0.12920041122553935	0.12920041122553935
0.1043100883478252	0.08991774164217654	0.0847580916083378	0.10530815928846786	0.09279853396253124	0.08751960504630138	0.08962043237959305	0.08934369870352443	0.08358217148596585	0.08883387464828278	0.08462048090028781	0.07655442142083768	0.10464774126885316	0.10360732908131971	0.07594209897972418	0.11259059341586089	0.11686748487863903	0.08183691108558382	0.08962864994637762	0.10172246294709332	0.11484770027372321	0.11329075480140496	0.09618101850445097	0.08978458976603276	0.10077201433501075	0.12560536296824595	0.11406840906590118	0.10708372634072943	0.09005652616399935	0.09356579511275384	0.10532139534762909	0.09181312457369388	0.10525348522962472	0.10133195954645835	0.09782545351474459	0.09179131423212103	0.10080291534258976	0.11165597494228852	0.10622944514243912	0.10622944514243912	0.10622944514243912	0.10622944514243912	0.10622944514243912	0.10622944514243912	0.10622944514243912	0.10622944514243912	0.10622944514243912	0.10622944514243912	0.10622944514243912	0.10622944514243912
0.03762010001110056	0.03580436959350773	0.002389172999996769	0.03438197548469273	0.012977691731957522	0.030552235837321497	0.023377640654981147	0.044379422205475146	0.03272593205736189	0.026263661488772794	0.03251288537603106	0.03171574233200043	0.038126435267955595	0.05846402444714708	0.06663201753984899	0.045010200243567396	0.06234381366351484	0.06650034289682172	0.05184660423839324	0.05883001505968938	0.07365464796199395	0.07708673473065095	0.07501511499258767	0.034655715131757546	0.07773889752650277	0.05007709743531973	0.07462497144777902	0.11270275287535247	0.10029167652776443	0.04003926012007335	0.05517004950907335	0.07261390258144713	0.09150765959675547	0.047294274475935726	0.04458126353532521	0.01995103001038437	0.06150893643881617	0.06378504640338416	0.0957925960099208	0.10709645521180872	0.06338038433760088	0.22232754749334388	0.14285396591547236	0.14285396591547236	0.14285396591547236	0.14285396591547236	0.14285396591547236	0.14285396591547236	0.14285396591547236	0.14285396591547236
0.06687567897561289	0.05927853246779447	0.07047875375425887	0.05123670928735386	0.059424727108019014	0.06144981989959239	0.06715881045475602	0.05554906139093353	0.0638635148776626	0.05779943107359121	0.046120357932006015	0.0699309427649706	0.05999475872956209	0.07246280350902054	0.055464456899917754	0.05324841909863148	0.04839928747948137	0.06211958397592216	0.06469921824547824	0.06348463419910079	0.06011390205069588	0.06688292686491731	0.06327278610352806	0.06502845915910267	0.06670256730555288	0.0651218975095913	0.06695602684901591	0.05941119284901099	0.06318360984901346	0.06318360984901346	0.06318360984901346	0.06318360984901346	0.06318360984901346	0.06318360984901346	0.06318360984901346	0.06318360984901346	0.06318360984901346	0.06318360984901346	0.06318360984901346	0.06318360984901346	0.06318360984901346	0.06318360984901346	0.06318360984901346	0.06318360984901346	0.06318360984901346	0.06318360984901346	0.06318360984901346	0.06318360984901346	0.06318360984901346	0.06318360984901346
0.09504436164530311	0.10592782382173152	0.0740681980645541	0.07343958461750694	0.07230147269602019	0.08182980988571842	0.07803710960752556	0.07444775360739134	0.07552631171606834	0.08333356382917644	0.07462664227058823	0.07457263474165955	0.06692388555662092	0.0642021229805886	0.08185248916665686	0.0791817335695435	0.0720072863742647	0.07757525465860454	0.07854532532196454	0.0814663881568084	0.059292323044944945	0.08338976488003033	0.07919268248673819	0.0856818512943436	0.08991739348983858	0.08779962239209109	0.08779962239209109	0.08779962239209109	0.08779962239209109	0.08779962239209109	0.08779962239209109	0.08779962239209109	0.08779962239209109	0.08779962239209109	0.08779962239209109	0.08779962239209109	0.08779962239209109	0.08779962239209109	0.08779962239209109	0.08779962239209109	0.08779962239209109	0.08779962239209109	0.08779962239209109	0.08779962239209109	0.08779962239209109	0.08779962239209109	0.08779962239209109	0.08779962239209109	0.08779962239209109	0.08779962239209109
0.06162442882957159	0.0479270446260201	0.05559406548850164	0.039322455884735485	0.05290333722571167	0.04861000955000795	0.04985844019507963	0.04777003806939978	0.04389981270147486	0.05649011865355974	0.044834568985720864	0.048039606439450405	0.04762489320503928	0.04828239302456989	0.04344649499741723	0.051008342012476414	0.048325718130700066	0.055057042251732004	0.05032045182747986	0.04157200641013461	0.05368071102833105	0.04762635871923283	0.04762635871923283	0.04762635871923283	0.04762635871923283	0.04762635871923283	0.04762635871923283	0.04762635871923283	0.04762635871923283	0.04762635871923283	0.04762635871923283	0.04762635871923283	0.04762635871923283	0.04762635871923283	0.04762635871923283	0.04762635871923283	0.04762635871923283	0.04762635871923283	0.04762635871923283	0.04762635871923283	0.04762635871923283	0.04762635871923283	0.04762635871923283	0.04762635871923283	0.04762635871923283	0.04762635871923283	0.04762635871923283	0.04762635871923283	0.04762635871923283	0.04762635871923283
0.07534883389203077	0.06713533506068628	0.072427845660871	0.06889042347878396	0.06631296719827023	0.07519123064387832	0.07710085806019525	0.06403754807093481	0.0676220917466403	0.07715319290307744	0.07167275766130302	0.07340558182729852	0.08576162004709555	0.08146938750633186	0.06403931844264119	0.07808065743818958	0.06618020201845791	0.07117221270004315	0.07379962352083749	0.07096227123912624	0.0626704747468506	0.06661407204404167	0.06251627090753405	0.06456517147578786	0.06456517147578786	0.06456517147578786	0.06456517147578786	0.06456517147578786	0.06456517147578786	0.06456517147578786	0.06456517147578786	0.06456517147578786	0.06456517147578786	0.06456517147578786	0.06456517147578786	0.06456517147578786	0.06456517147578786	0.06456517147578786	0.06456517147578786	0.06456517147578786	0.06456517147578786	0.06456517147578786	0.06456517147578786	0.06456517147578786	0.06456517147578786	0.06456517147578786	0.06456517147578786	0.06456517147578786	0.06456517147578786	0.06456517147578786
0.06496111607217017	0.043899523979168575	0.04749080227183572	0.056914564827706605	0.05593888217448977	0.0517901314504272	0.05593085962378365	0.045146829309792226	0.05995445071098189	0.05756770228622249	0.05601248661308141	0.056280735542349795	0.0468552620301699	0.056337726241848705	0.05131904036086216	0.05248818189510447	0.04312790255680481	0.038453779839780614	0.05469977761220383	0.03667702286769002	0.059360161861792646	0.04801859236474133	0.04801859236474133	0.04801859236474133	0.04801859236474133	0.04801859236474133	0.04801859236474133	0.04801859236474133	0.04801859236474133	0.04801859236474133	0.04801859236474133	0.04801859236474133	0.04801859236474133	0.04801859236474133	0.04801859236474133	0.04801859236474133	0.04801859236474133	0.04801859236474133	0.04801859236474133	0.04801859236474133	0.04801859236474133	0.04801859236474133	0.04801859236474133	0.04801859236474133	0.04801859236474133	0.04801859236474133	0.04801859236474133	0.04801859236474133	0.04801859236474133	0.04801859236474133
0.09491778474049935	0.08645977842150282	0.06654670045258229	0.07274351518287057	0.07914739625938652	0.07323257926391356	0.06827191601318085	0.08207272672113074	0.09180558158004477	0.0934727207155573	0.07927840014098353	0.07691734707894728	0.10999922011854939	0.07615259042615821	0.08194179772272109	0.07611635175864839	0.07955713991937742	0.0820304705314625	0.09448007435380831	0.06456866087559562	0.07431388042668094	0.08011889545614322	0.08711984862917953	0.0754508044952834	0.09480383063172879	0.0851273175635061	0.0851273175635061	0.0851273175635061	0.0851273175635061	0.0851273175635061	0.0851273175635061	0.0851273175635061	0.0851273175635061	0.0851273175635061	0.0851273175635061	0.0851273175635061	0.0851273175635061	0.0851273175635061	0.0851273175635061	0.0851273175635061	0.0851273175635061	0.0851273175635061	0.0851273175635061	0.0851273175635061	0.0851273175635061	0.0851273175635061	0.0851273175635061	0.0851273175635061	0.0851273175635061	0.0851273175635061
0.11860920659110222	0.0967993452983532	0.09891708934134028	0.09539733456746229	0.08541411238999753	0.07894025958614348	0.0905032218414369	0.07892063560015707	0.10505696150820913	0.08262610122598575	0.08426655687168198	0.07900566171067729	0.07223758242217718	0.10618640693459325	0.0966179152247348	0.08786728513934018	0.09595242804601002	0.08888467932726264	0.08901234557929176	0.09168555380598506	0.0903489496926384	0.0903489496926384	0.0903489496926384	0.0903489496926384	0.0903489496926384	0.0903489496926384	0.0903489496926384	0.0903489496926384	0.0903489496926384	0.0903489496926384	0.0903489496926384	0.0903489496926384	0.0903489496926384	0.0903489496926384	0.0903489496926384	0.0903489496926384	0.0903489496926384	0.0903489496926384	0.0903489496926384	0.0903489496926384	0.0903489496926384	0.0903489496926384	0.0903489496926384	0.0903489496926384	0.0903489496926384	0.0903489496926384	0.0903489496926384	0.0903489496926384	0.0903489496926384	0.0903489496926384
0.06350426293587605	0.04383287161661216	0.04509371675077215	0.04500638417896269	0.06331707535773311	0.04589811303791971	0.05326434260695346	0.056451010307649235	0.047049845802203595	0.06925801580014188	0.050355852035312794	0.04289354162139017	0.05218931657089778	0.05440299868314568	0.05645064182089628	0.05882280333140618	0.04387112361422675	0.04896387731381882	0.04116994903908486	0.05177183923492121	0.05091241347729025	0.04883935763072178	0.049875885554006016	0.049875885554006016	0.049875885554006016	0.049875885554006016	0.049875885554006016	0.049875885554006016	0.049875885554006016	0.049875885554006016	0.049875885554006016	0.049875885554006016	0.049875885554006016	0.049875885554006016	0.049875885554006016	0.049875885554006016	0.049875885554006016	0.049875885554006016	0.049875885554006016	0.049875885554006016	0.049875885554006016	0.049875885554006016	0.049875885554006016	0.049875885554006016	0.049875885554006016	0.049875885554006016	0.049875885554006016	0.049875885554006016	0.049875885554006016	0.049875885554006016
0.05699750717196176	0.058715776187758646	0.054153679134713896	0.06349294304937135	0.05255648934944216	0.05997617571347248	0.050534204419615626	0.05162031857495222	0.05725968796593437	0.048337057333980596	0.05542483117670452	0.06591144027638395	0.05754053185140547	0.04922974627188906	0.06313756457528391	0.05042034900950707	0.058251253543751345	0.0607509036386329	0.0591174913054296	0.055670646382112575	0.05739406884377109	0.05739406884377109	0.05739406884377109	0.05739406884377109	0.05739406884377109	0.05739406884377109	0.05739406884377109	0.05739406884377109	0.05739406884377109	0.05739406884377109	0.05739406884377109	0.05739406884377109	0.05739406884377109	0.05739406884377109	0.05739406884377109	0.05739406884377109	0.05739406884377109	0.05739406884377109	0.05739406884377109	0.05739406884377109	0.05739406884377109	0.05739406884377109	0.05739406884377109	0.05739406884377109	0.05739406884377109	0.05739406884377109	0.05739406884377109	0.05739406884377109	0.05739406884377109	0.05739406884377109
0.11539686656445464	0.06672821895432052	0.07723568370352119	0.10126471546086284	0.08586156330198058	0.06009013146446191	0.10476972819967328	0.0774904481460945	0.0819212913856741	0.08753784834058903	0.06269131448482317	0.06268086568052911	0.05970862436153187	0.0775001688155491	0.09499592904487371	0.07633945734713629	0.09039504836481983	0.08375768567912462	0.07932288510270011	0.0829722475292983	0.12286086662752625	0.06366959562126957	0.1010656056239607	0.09603600751187825	0.11796520688279216	0.09286437317126935	0.10496146893753795	0.13268672172873977	0.10937875892128487	0.09706081758895393	0.11396596601236582	0.09767249807263452	0.07459309144077508	0.08617153943138452	0.0866818185656518	0.08642667899851815	0.08642667899851815	0.08642667899851815	0.08642667899851815	0.08642667899851815	0.08642667899851815	0.08642667899851815	0.08642667899851815	0.08642667899851815	0.08642667899851815	0.08642667899851815	0.08642667899851815	0.08642667899851815	0.08642667899851815	0.08642667899851815
0.05908407393868201	0.06567940173632665	0.0727680858360146	0.0702170269504747	0.06733449840475543	0.05939831235590995	0.0446643547229638	0.04929387748967776	0.05575985394167043	0.061705189959397354	0.05408684025963414	0.05402649813617445	0.05263815853070823	0.0580338115466752	0.06339421851394957	0.05704885605674136	0.06022153728534546	0.06022153728534546	0.06022153728534546	0.06022153728534546	0.06022153728534546	0.06022153728534546	0.06022153728534546	0.06022153728534546	0.06022153728534546	0.06022153728534546	0.06022153728534546	0.06022153728534546	0.06022153728534546	0.06022153728534546	0.06022153728534546	0.06022153728534546	0.06022153728534546	0.06022153728534546	0.06022153728534546	0.06022153728534546	0.06022153728534546	0.06022153728534546	0.06022153728534546	0.06022153728534546	0.06022153728534546	0.06022153728534546	0.06022153728534546	0.06022153728534546	0.06022153728534546	0.06022153728534546	0.06022153728534546	0.06022153728534546	0.06022153728534546	0.06022153728534546
0.07850473353053512	0.06660002367631364	0.07123253836999024	0.06525799169078891	0.06704018694583946	0.06921978943650307	0.05247582011394319	0.06172990157948902	0.07303762321767668	0.06621710808528708	0.05747384009593146	0.070525235938992	0.0654895004893925	0.06312196931994013	0.07178267478190375	0.062328742963922136	0.05889564786340479	0.05798133093527223	0.057661137949944895	0.06717985503287213	0.05234229130051905	0.05515116479636083	0.06810578792329551	0.056126196671128885	0.062115992297212194	0.062115992297212194	0.062115992297212194	0.062115992297212194	0.062115992297212194	0.062115992297212194	0.062115992297212194	0.062115992297212194	0.062115992297212194	0.062115992297212194	0.062115992297212194	0.062115992297212194	0.062115992297212194	0.062115992297212194	0.062115992297212194	0.062115992297212194	0.062115992297212194	0.062115992297212194	0.062115992297212194	0.062115992297212194	0.062115992297212194	0.062115992297212194	0.062115992297212194	0.062115992297212194	0.062115992297212194	0.062115992297212194
0.1176380715944589	0.12869238826827356	0.12337819260090999	0.13508307128307995	0.10667199395069064	0.09297018267469295	0.11405353504717607	0.12520009084728081	0.11348944233608325	0.13523500618487372	0.13720406409177224	0.12410366282685048	0.09256746789468137	0.10448425495915661	0.10734515825234078	0.11392526263841005	0.11104276909990535	0.0959732979056027	0.10350803350275403	0.10350803350275403	0.10350803350275403	0.10350803350275403	0.10350803350275403	0.10350803350275403	0.10350803350275403	0.10350803350275403	0.10350803350275403	0.10350803350275403	0.10350803350275403	0.10350803350275403	0.10350803350275403	0.10350803350275403	0.10350803350275403	0.10350803350275403	0.10350803350275403	0.10350803350275403	0.10350803350275403	0.10350803350275403	0.10350803350275403	0.10350803350275403	0.10350803350275403	0.10350803350275403	0.10350803350275403	0.10350803350275403	0.10350803350275403	0.10350803350275403	0.10350803350275403	0.10350803350275403	0.10350803350275403	0.10350803350275403
0.0946510214197328	0.07453875839656807	0.04740588457055419	0.051587183144536385	0.06512133543011274	0.06633752585727756	0.04460820896631649	0.06177466410225881	0.045856237228582404	0.062168768384534515	0.05957052363032315	0.0683812305788531	0.04727200763798205	0.049304629064474255	0.0696307454724676	0.046750288059890885	0.05887185684525808	0.04810795188479088	0.06593254534003563	0.0662134286949091	0.05765696600770825	0.061935197351308674	0.061935197351308674	0.061935197351308674	0.061935197351308674	0.061935197351308674	0.061935197351308674	0.061935197351308674	0.061935197351308674	0.061935197351308674	0.061935197351308674	0.061935197351308674	0.061935197351308674	0.061935197351308674	0.061935197351308674	0.061935197351308674	0.061935197351308674	0.061935197351308674	0.061935197351308674	0.061935197351308674	0.061935197351308674	0.061935197351308674	0.061935197351308674	0.061935197351308674	0.061935197351308674	0.061935197351308674	0.061935197351308674	0.061935197351308674	0.061935197351308674	0.061935197351308674
0.08688940752187908	0.06038098814081115	0.06852320590510724	0.07561938471914395	0.07076624520725204	0.0672658772189867	0.07736322658954879	0.08817157275820918	0.06023719000258477	0.07121204296634713	0.06572461648446594	0.06572461648446594	0.06572461648446594	0.06572461648446594	0.06572461648446594	0.06572461648446594	0.06572461648446594	0.06572461648446594	0.06572461648446594	0.06572461648446594	0.06572461648446594	0.06572461648446594	0.06572461648446594	0.06572461648446594	0.06572461648446594	0.06572461648446594	0.06572461648446594	0.06572461648446594	0.06572461648446594	0.06572461648446594	0.06572461648446594	0.06572461648446594	0.06572461648446594	0.06572461648446594	0.06572461648446594	0.06572461648446594	0.06572461648446594	0.06572461648446594	0.06572461648446594	0.06572461648446594	0.06572461648446594	0.06572461648446594	0.06572461648446594	0.06572461648446594	0.06572461648446594	0.06572461648446594	0.06572461648446594	0.06572461648446594	0.06572461648446594	0.06572461648446594
0.07767225427597356	0.06580991181699838	0.05748690444391412	0.07056033450454322	0.06291673741076871	0.07669679557848938	0.05152011582928095	0.06804314384377232	0.05038868253706616	0.07686979469054706	0.06128677382896679	0.07064068685329829	0.06293351321097426	0.0490061807429822	0.06764076538126833	0.06770330110921916	0.08661491923636612	0.06854170856244415	0.07757831389940513	0.07757831389940513	0.07757831389940513	0.07757831389940513	0.07757831389940513	0.07757831389940513	0.07757831389940513	0.07757831389940513	0.07757831389940513	0.07757831389940513	0.07757831389940513	0.07757831389940513	0.07757831389940513	0.07757831389940513	0.07757831389940513	0.07757831389940513	0.07757831389940513	0.07757831389940513	0.07757831389940513	0.07757831389940513	0.07757831389940513	0.07757831389940513	0.07757831389940513	0.07757831389940513	0.07757831389940513	0.07757831389940513	0.07757831389940513	0.07757831389940513	0.07757831389940513	0.07757831389940513	0.07757831389940513	0.07757831389940513
0.1025485259992474	0.11763226652892726	0.09398976324478907	0.11703125212839643	0.11671876467178575	0.10262005651046276	0.10568163191938562	0.12754213651090823	0.17202640937333943	0.09815372027001362	0.1461067234548681	0.14082071618351627	0.10490836474741949	0.13249457292275987	0.14351425842439103	0.061387508408173086	0.10531485846150036	0.12225021425802828	0.09738525097840518	0.10786709553021591	0.08172525463479982	0.1246991852771293	0.0949416803555232	0.10899717801745629	0.08174613149109398	0.11304419192803929	0.08801985781230912	0.1204784113395688	0.11105027883025828	0.1717290119469524	0.10914953545346365	0.140439273700208	0.140439273700208	0.140439273700208	0.140439273700208	0.140439273700208	0.140439273700208	0.140439273700208	0.140439273700208	0.140439273700208	0.140439273700208	0.140439273700208	0.140439273700208	0.140439273700208	0.140439273700208	0.140439273700208	0.140439273700208	0.140439273700208	0.140439273700208	0.140439273700208
0.07280179614644605	0.08928513348551442	0.07689873992680892	0.09370580785486088	0.07978793469355218	0.06811366722379367	0.08957692244021678	0.06095031533027987	0.09270140999813122	0.07586683958398718	0.09181935581951807	0.07916591191319505	0.07908457695923231	0.09436725658258974	0.07431206200329744	0.08342503003015644	0.09707859725309002	0.08642179474399493	0.11241566190586363	0.12250915249437033	0.08965158006872656	0.0752544553763434	0.10268895480719628	0.09226092546319818	0.09747494013519722	0.09747494013519722	0.09747494013519722	0.09747494013519722	0.09747494013519722	0.09747494013519722	0.09747494013519722	0.09747494013519722	0.09747494013519722	0.09747494013519722	0.09747494013519722	0.09747494013519722	0.09747494013519722	0.09747494013519722	0.09747494013519722	0.09747494013519722	0.09747494013519722	0.09747494013519722	0.09747494013519722	0.09747494013519722	0.09747494013519722	0.09747494013519722	0.09747494013519722	0.09747494013519722	0.09747494013519722	0.09747494013519722
0.08752205085623571	0.07139709600694438	0.07590654700759131	0.07505792407683995	0.05539525484088142	0.07267222310107221	0.06285961279483886	0.06686264634679003	0.07153645468909976	0.07058818852281738	0.05857875977962967	0.06458347415122352	0.06458347415122352	0.06458347415122352	0.06458347415122352	0.06458347415122352	0.06458347415122352	0.06458347415122352	0.06458347415122352	0.06458347415122352	0.06458347415122352	0.06458347415122352	0.06458347415122352	0.06458347415122352	0.06458347415122352	0.06458347415122352	0.06458347415122352	0.06458347415122352	0.06458347415122352	0.06458347415122352	0.06458347415122352	0.06458347415122352	0.06458347415122352	0.06458347415122352	0.06458347415122352	0.06458347415122352	0.06458347415122352	0.06458347415122352	0.06458347415122352	0.06458347415122352	0.06458347415122352	0.06458347415122352	0.06458347415122352	0.06458347415122352	0.06458347415122352	0.06458347415122352	0.06458347415122352	0.06458347415122352	0.06458347415122352	0.06458347415122352
0.11699920820085202	0.09631652005625965	0.14324669456469194	0.1140014989270957	0.11204386422757394	0.12029599250556731	0.09347816468949294	0.09534049709899868	0.09587455163327138	0.12194565325652149	0.10872016842823595	0.13737001160682968	0.09874395619418216	0.08871976757823967	0.1105143149224936	0.10304947884775123	0.10215161394193857	0.08788023914856992	0.09501592654525425	0.09501592654525425	0.09501592654525425	0.09501592654525425	0.09501592654525425	0.09501592654525425	0.09501592654525425	0.09501592654525425	0.09501592654525425	0.09501592654525425	0.09501592654525425	0.09501592654525425	0.09501592654525425	0.09501592654525425	0.09501592654525425	0.09501592654525425	0.09501592654525425	0.09501592654525425	0.09501592654525425	0.09501592654525425	0.09501592654525425	0.09501592654525425	0.09501592654525425	0.09501592654525425	0.09501592654525425	0.09501592654525425	0.09501592654525425	0.09501592654525425	0.09501592654525425	0.09501592654525425	0.09501592654525425	0.09501592654525425
0.11290287002272785	0.05855187108922136	0.12132587331519419	0.11379394086890014	0.07710987861957556	0.0930680470694343	0.08467475766360454	0.12142575427700436	0.07766046891831685	0.0630945252677052	0.07478707773833133	0.09014142602177552	0.10179719569785055	0.09795700234105591	0.084201551135148	0.09107927673810196	0.09107927673810196	0.09107927673810196	0.09107927673810196	0.09107927673810196	0.09107927673810196	0.09107927673810196	0.09107927673810196	0.09107927673810196	0.09107927673810196	0.09107927673810196	0.09107927673810196	0.09107927673810196	0.09107927673810196	0.09107927673810196	0.09107927673810196	0.09107927673810196	0.09107927673810196	0.09107927673810196	0.09107927673810196	0.09107927673810196	0.09107927673810196	0.09107927673810196	0.09107927673810196	0.09107927673810196	0.09107927673810196	0.09107927673810196	0.09107927673810196	0.09107927673810196	0.09107927673810196	0.09107927673810196	0.09107927673810196	0.09107927673810196	0.09107927673810196	0.09107927673810196
0.09648419196437315	0.058047303685792	0.06806432997375236	0.07552615928405006	0.06647175655872195	0.08232861944554326	0.08721629345449819	0.0848727003025355	0.06141909088386918	0.10791169880896427	0.10779594490927842	0.11353396214729033	0.11130947249130109	0.07851585107798392	0.09142814803190516	0.11283227594554046	0.08390378924510886	0.0951581006331694	0.09892391332623551	0.08163666134877584	0.09686155671243542	0.11168222489173983	0.0987004780896085	0.10881691725905702	0.11235061152004228	0.08082852923941414	0.09242429725790847	0.10165538520597373	0.0970398412319411	0.0970398412319411	0.0970398412319411	0.0970398412319411	0.0970398412319411	0.0970398412319411	0.0970398412319411	0.0970398412319411	0.0970398412319411	0.0970398412319411	0.0970398412319411	0.0970398412319411	0.0970398412319411	0.0970398412319411	0.0970398412319411	0.0970398412319411	0.0970398412319411	0.0970398412319411	0.0970398412319411	0.0970398412319411	0.0970398412319411	0.0970398412319411
0.08710271403619708	0.08673252916841519	0.09093361245457272	0.08907408018117857	0.06844602232576352	0.07364966179610563	0.06705504822820137	0.07752978419532541	0.09114408767221546	0.06806463647877659	0.07116887368135437	0.07614525624905794	0.06447662023973263	0.08344646197184594	0.0671903296614069	0.07463473366171454	0.05665076048204334	0.06697530617337455	0.0759672561280121	0.11234942543323652	0.08933913992700801	0.09150641018292287	0.06785369206519908	0.07968005112406097	0.07968005112406097	0.07968005112406097	0.07968005112406097	0.07968005112406097	0.07968005112406097	0.07968005112406097	0.07968005112406097	0.07968005112406097	0.07968005112406097	0.07968005112406097	0.07968005112406097	0.07968005112406097	0.07968005112406097	0.07968005112406097	0.07968005112406097	0.07968005112406097	0.07968005112406097	0.07968005112406097	0.07968005112406097	0.07968005112406097	0.07968005112406097	0.07968005112406097	0.07968005112406097	0.07968005112406097	0.07968005112406097	0.07968005112406097
0.08685466821198344	0.07466511972610541	0.07293620656214425	0.07686222515655068	0.07683786213114917	0.07303653861814148	0.08427464053273476	0.06826804982916078	0.07318021874374935	0.08048595837444533	0.06657735325751102	0.06803762127561468	0.06419102345430691	0.06418828425008996	0.06034583775120315	0.0831389556606961	0.07193407828138612	0.07060548294564191	0.06576111083477648	0.07249569947702356	0.055729716614224614	0.06411270804562408	0.06411270804562408	0.06411270804562408	0.06411270804562408	0.06411270804562408	0.06411270804562408	0.06411270804562408	0.06411270804562408	0.06411270804562408	0.06411270804562408	0.06411270804562408	0.06411270804562408	0.06411270804562408	0.06411270804562408	0.06411270804562408	0.06411270804562408	0.06411270804562408	0.06411270804562408	0.06411270804562408	0.06411270804562408	0.06411270804562408	0.06411270804562408	0.06411270804562408	0.06411270804562408	0.06411270804562408	0.06411270804562408	0.06411270804562408	0.06411270804562408	0.06411270804562408
0.10194809526641936	0.08396540733363007	0.09851695843744675	0.08293732774144523	0.07847027041178177	0.08291883306586544	0.0850159987414208	0.08131740483587661	0.10492179383266899	0.06761194624755182	0.09195035656757415	0.0774346616101647	0.10599207773013145	0.07022082185078757	0.09749585786728412	0.07859446803361858	0.08308892400960904	0.11825164686977829	0.10067028543969367	0.10067028543969367	0.10067028543969367	0.10067028543969367	0.10067028543969367	0.10067028543969367	0.10067028543969367	0.10067028543969367	0.10067028543969367	0.10067028543969367	0.10067028543969367	0.10067028543969367	0.10067028543969367	0.10067028543969367	0.10067028543969367	0.10067028543969367	0.10067028543969367	0.10067028543969367	0.10067028543969367	0.10067028543969367	0.10067028543969367	0.10067028543969367	0.10067028543969367	0.10067028543969367	0.10067028543969367	0.10067028543969367	0.10067028543969367	0.10067028543969367	0.10067028543969367	0.10067028543969367	0.10067028543969367	0.10067028543969367
0.0747518873883211	0.05528525492487411	0.06916968258692349	0.057056599809300675	0.05662784729323541	0.07234822025753548	0.06218134377969216	0.0691575447740043	0.0608532613384018	0.05249681838820603	0.04284187318881163	0.055504399373446596	0.058555302077073004	0.05845237422274172	0.057089258986587246	0.05359616135485813	0.05075585835955279	0.06029069747283916	0.0683298413609053	0.05235583320023896	0.06034283728057213	0.06034283728057213	0.06034283728057213	0.06034283728057213	0.06034283728057213	0.06034283728057213	0.06034283728057213	0.06034283728057213	0.06034283728057213	0.06034283728057213	0.06034283728057213	0.06034283728057213	0.06034283728057213	0.06034283728057213	0.06034283728057213	0.06034283728057213	0.06034283728057213	0.06034283728057213	0.06034283728057213	0.06034283728057213	0.06034283728057213	0.06034283728057213	0.06034283728057213	0.06034283728057213	0.06034283728057213	0.06034283728057213	0.06034283728057213	0.06034283728057213	0.06034283728057213	0.06034283728057213
0.0933406580918814	0.14172302807205614	0.12323880051836555	0.1411700218859493	0.15693041734030733	0.17166997029686673	0.17842236400065356	0.17603163963000326	0.1591673979738431	0.14632907890128558	0.23688595970343496	0.16825340797771124	0.19253845664625618	0.15784961718491505	0.2775504483187108	0.20325010254612647	0.21004729570060507	0.17841744370783988	0.19619812769865538	0.2359913314467868	0.1869952044058123	0.20432561399182667	0.20741069212584443	0.17058719527202212	0.182604809377514	0.21334492527754476	0.23802910673532157	0.19923480216399872	0.196544901527258	0.17780285272710902	0.14578584853205892	0.16447864834316756	0.1810710786216309	0.26162418810754984	0.1651768497283412	0.21044628593589507	0.20175344121330344	0.2521240588023628	0.12182820719765372	0.2740090592509024	0.18153849941321915	0.22777377933206078	0.22777377933206078	0.22777377933206078	0.22777377933206078	0.22777377933206078	0.22777377933206078	0.22777377933206078	0.22777377933206078	0.22777377933206078
0.1954059356687835	0.1341635948629776	0.07268704872147974	0.08032311084136443	0.16440603490224742	0.05188859308833398	0.06171709191567864	0.06620477895202292	0.09207319521632502	0.11604413387305422	0.19407875450582435	0.15309126668726153	0.24146123068862496	0.1638959419550666	0.13666334860320173	0.1825678784103165	0.19850539399164463	0.15579654958131872	0.16922795220138934	0.29127363177963256	0.17819733695088477	0.1860503718732307	0.1504747437167532	0.1770742464368669	0.24220963940256715	0.24426807333769246	0.16711456876755298	0.17995279708250086	0.17320847208634454	0.17613242933053547	0.16413904849947025	0.17122774534657267	0.2286036968125326	0.2019624241738807	0.15354767748959103	0.2193368453685533	0.18872081645705596	0.16501784638673436	0.0037566414305583826	0.2129406136247282	0.16860068472794662	0.22953738441500035	0.2321895821746108	0.07241542205260319	0.169588329284337	0.22221824868154952	0.19590328898294326	0.19590328898294326	0.19590328898294326	0.19590328898294326
0.06110725320985721	0.05948235985837287	0.07558110643218975	0.0735693982063276	0.07053707238085871	0.048628837791840525	0.07506590044492799	0.055216994525668285	0.06619266291285525	0.07505503653154347	0.08102767627838846	0.09160025971356746	0.06503009404549301	0.07477260482970965	0.0773383190449532	0.06650286705127612	0.047629711005634734	0.08053307014848479	0.08500286250535394	0.0817670827957205	0.08136173283051991	0.08440942853445214	0.09579239512088586	0.07632735131768636	0.08758678042334703	0.09493383589519268	0.08088252325342599	0.08468245841797034	0.08081846465913314	0.07920133021710038	0.06252563042261954	0.07694247949044854	0.09465932765399984	0.07969271882169196	0.06925862630439182	0.07758298009093383	0.07644987989089348	0.07523487740298541	0.07991535273722876	0.0888745646996412	0.08242312946177925	0.08564884708071023	0.08564884708071023	0.08564884708071023	0.08564884708071023	0.08564884708071023	0.08564884708071023	0.08564884708071023	0.08564884708071023	0.08564884708071023
0.07907942876864922	0.08217851390341332	0.08845935280142322	0.0690496012543463	0.07749743037749154	0.09563324168321999	0.06518324499011426	0.07023841925068562	0.07887357448360331	0.05279476827488677	0.07944986750350368	0.10019039940432636	0.09068553289736137	0.08801600441745032	0.06305995505550259	0.07299816205660144	0.07379854312046841	0.05860983656809219	0.0687174804796354	0.08551109395885292	0.08064253658376543	0.08446508679032316	0.08011823266537532	0.07400145844147656	0.09383977399502666	0.10498606776148821	0.0946964840557541	0.085946233237696	0.0970396931148877	0.1070411972030877	0.09718307394280098	0.08600518930501587	0.09650609672454676	0.09749780059391804	0.07707432687847625	0.08163878323908766	0.08807954786056328	0.0964708112916654	0.1060962422737952	0.1036068349322044	0.08564390913541321	0.1137790249236877	0.11323330698755182	0.07802117896683212	0.08073208598634245	0.10747683450983639	0.09410446024808942	0.09410446024808942	0.09410446024808942	0.09410446024808942
0.1532228099234832	0.13141548282050122	0.13692542254886209	0.1229617310991802	0.1625653220089224	0.15351560351511004	0.13834399610497444	0.18973197574481307	0.13360678824913952	0.12164397526154144	0.13807888466808863	0.17166856584255288	0.11743020166061185	0.16908674496284606	0.18636907429124686	0.16567228404897277	0.15365282720993922	0.1932713037194599	0.18968804112681306	0.14393709914794686	0.1347198652740328	0.14259856325689124	0.15508875169007313	0.19416318555780662	0.14741502057685085	0.19094810578236018	0.14455961190708547	0.2125672885390876	0.12839772614134892	0.19008257948068746	0.16527736775546406	0.15290923696540762	0.13826294024199615	0.12139252375710725	0.19521397765268472	0.12404878278034194	0.15013608375198492	0.24437315532204335	0.15028942872343132	0.12850646703348623	0.20130886010494206	0.19300743429654285	0.17102976802537134	0.18201860116095708	0.18201860116095708	0.18201860116095708	0.18201860116095708	0.18201860116095708	0.18201860116095708	0.18201860116095708
0.1126654839508908	0.08058060843962729	0.11353298141544423	0.11151911200915925	0.11782185626757358	0.10914594805810764	0.11599811892188935	0.13746087913308405	0.1280369144638184	0.09406512115179336	0.10795875545463385	0.11062332455727744	0.10929104000595564	0.10929104000595564	0.10929104000595564	0.10929104000595564	0.10929104000595564	0.10929104000595564	0.10929104000595564	0.10929104000595564	0.10929104000595564	0.10929104000595564	0.10929104000595564	0.10929104000595564	0.10929104000595564	0.10929104000595564	0.10929104000595564	0.10929104000595564	0.10929104000595564	0.10929104000595564	0.10929104000595564	0.10929104000595564	0.10929104000595564	0.10929104000595564	0.10929104000595564	0.10929104000595564	0.10929104000595564	0.10929104000595564	0.10929104000595564	0.10929104000595564	0.10929104000595564	0.10929104000595564	0.10929104000595564	0.10929104000595564	0.10929104000595564	0.10929104000595564	0.10929104000595564	0.10929104000595564	0.10929104000595564	0.10929104000595564
0.09847190757308152	0.16948185069794103	0.1805521393006634	0.1586712379613463	0.1446954481072753	0.12828266956254644	0.13694250568566818	0.12417923325982824	0.11574787156654794	0.1487099279132936	0.15175426342484732	0.12642583113465775	0.13016780784398924	0.11789526935051745	0.13484362283527532	0.12236023216738615	0.1043658820425953	0.1391436711903535	0.10374890799067614	0.10436641605024682	0.10809465084864993	0.14006370976487623	0.11682869989016201	0.13304351945953757	0.11930028247692127	0.13283664216176894	0.11854261718250772	0.11767655990791659	0.12261369685901892	0.11274409655711144	0.12613433426259701	0.1498846757436912	0.13263653942190828	0.12061395941968911	0.11320251892705765	0.1246890511808199	0.12830211030067146	0.14737939029009067	0.13497376963506874	0.14849677964589567	0.11965660537385035	0.134076692509873	0.134076692509873	0.134076692509873	0.134076692509873	0.134076692509873	0.134076692509873	0.134076692509873	0.134076692509873	0.134076692509873
0.06554791569164785	0.08027986659602618	0.06841434060314706	0.07495151490061398	0.08639198516225487	0.07542695795141886	0.07517826639707005	0.05887254396711388	0.06329687158041536	0.07228099805241603	0.07904558862522364	0.07198985306867355	0.07255377141589527	0.0816928045912185	0.0756516912760969	0.0737803621735967	0.06758769588437835	0.07490390669298216	0.09261975502526715	0.08909466803074446	0.06574515129671057	0.06874295672779825	0.054842630491320245	0.06474149908228784	0.0600249436850511	0.07026192420595098	0.06418154416991123	0.06733823422968076	0.05352901328044506	0.09710197034588099	0.0739029776566328	0.06884977575667861	0.08249935527539891	0.07136165268925677	0.07431076230119982	0.05932970332251741	0.08044405389025203	0.07707831272698829	0.06876193064310121	0.07807845825649044	0.05974550946602342	0.06199057118185384	0.07448941174863316	0.06777523371055699	0.08280425760983146	0.07528974566019422	0.07528974566019422	0.07528974566019422	0.07528974566019422	0.07528974566019422
0.02361114914142282	0.0	0.20779010042381318	0.2576746905386745	0.0	0.0	0.0	0.0029441065096544074	0.0	0.0	0.0029441065096544074	0.0	0.0005941596134279851	0.0	0.0	0.0	0.0	0.010182452263673389	0.027546340664993296	0.27561890181530296	0.0	0.13466326781572074	0.0	0.0	0.0	0.0	0.0	0.0	0.0	0.0	0.0	0.2403108021373545	0.0	0.0	0.16952905434116283	0.05998635472511559	0.36271695800838316	0.05998635472511559	0.0	0.0	0.0	0.010182452263673385	0.0	0.0	0.25752471628275375	0.12876235814137688	0.12876235814137688	0.12876235814137688	0.12876235814137688	0.12876235814137688
0.12851712520848035	0.12013287997618106	0.12104021366049005	0.12876935187876515	0.13977841529177792	0.1667000805693816	0.20500317271753743	0.16428858527620932	0.17602878282875797	0.16961697928241015	0.1459043233252691	0.1705421589708443	0.10003788214729525	0.12863966633879884	0.14945223921430004	0.1942488341197004	0.18650744008749906	0.13079351827223232	0.15229836865549645	0.11948825036991918	0.1746226216396932	0.16511141044969502	0.1999748333295732	0.12474600459003482	0.1893893128636953	0.1573896771686908	0.13416379052909866	0.18590607519467717	0.13501921429197952	0.13149125648414012	0.16970955758233003	0.19478024312233555	0.20007341730213313	0.157102198148942	0.2128225066814372	0.1688924044283206	0.15804723908142468	0.15010431948641872	0.13724987728070173	0.20331040024705707	0.16226630350098303	0.162678781987509	0.1569180902741134	0.1597984361308112	0.1597984361308112	0.1597984361308112	0.1597984361308112	0.1597984361308112	0.1597984361308112	0.1597984361308112
0.07883110100574331	0.09928588938077704	0.10873444355893065	0.09331598969547478	0.11542447263242128	0.15087338512269438	0.12765873455269883	0.12633949337358197	0.10033592375839225	0.10856140079523408	0.11369014902571861	0.10005608349335095	0.09336309015505392	0.13057103906328793	0.10478315484098115	0.11354591602628648	0.12194777038748027	0.1277530378729635	0.11600363112047399	0.12938050649417215	0.12883408894863146	0.12050056639856185	0.11617988176825812	0.0990325522523735	0.13589279714833832	0.08768131076154183	0.1149512228897573	0.09447049973167536	0.10561987395232189	0.14523823756328477	0.08355150393417987	0.11677904062155567	0.09009004365886505	0.13286603910772807	0.1310425060874658	0.09995168234148734	0.11406181835401204	0.07556677164035083	0.1291214478435047	0.09797418627596086	0.1135478170597328	0.1135478170597328	0.1135478170597328	0.1135478170597328	0.1135478170597328	0.1135478170597328	0.1135478170597328	0.1135478170597328	0.1135478170597328	0.1135478170597328
0.16506016766545367	0.11021757491273153	0.14786259987496028	0.0990898882558432	0.11696455300605996	0.12410582357575262	0.18640580438662496	0.13563777930502252	0.15618523871752396	0.1435138246433041	0.1411749204919893	0.1589546938135575	0.1966271185982159	0.1634192594778497	0.1624402230155673	0.13365481940375146	0.15487806687850467	0.15003152206370018	0.16953099579760125	0.1668685846720267	0.13279164929564097	0.12253707949395737	0.17142805691608234	0.1666470518482993	0.16271325621411048	0.173206855023067	0.1723686473889511	0.16535759999995106	0.12055929984014377	0.1405564077214649	0.18389743382647947	0.17862487639308514	0.21977706643398273	0.13856814660668143	0.18395771385867637	0.13574213142870248	0.19290007190416872	0.1348868428002722	0.19305905172480306	0.15415216044307617	0.1732815409486195	0.16371685069584785	0.16371685069584785	0.16371685069584785	0.16371685069584785	0.16371685069584785	0.16371685069584785	0.16371685069584785	0.16371685069584785	0.16371685069584785
0.06891360604977932	0.047698133374532804	0.06043269498314477	0.055776012917505946	0.060060163821971005	0.06550880568486839	0.05149737525466838	0.06410907444674684	0.06713217468384775	0.0741604960146342	0.07885303720211749	0.09514353929674556	0.05355477502400465	0.07867688697398319	0.08250347048445662	0.10322656217226746	0.06705995512154822	0.09520386806468108	0.07729145045589353	0.06909376347722729	0.09206577998883836	0.09057126876088274	0.08307592952561338	0.08645722368980481	0.09779765026909243	0.07721884760365727	0.0731200160602373	0.09875505600878987	0.09164050665800992	0.08212957271313447	0.09336662720480501	0.088249303519643	0.0975126201558432	0.08820907928964505	0.09382862774081689	0.09287012237603076	0.11106920675243168	0.0942896399331444	0.08420795142155356	0.0650988300249272	0.07137477320753292	0.06999973429708843	0.09120418181459625	0.07742794415206075	0.09338803273451493	0.07136722159950153	0.08386665869689931	0.10647089061521206	0.09786189045346169	0.09313276849073712
0.556245602401987	0.20380738719590719	0.0024983021959791513	0.1363416437553891	0.20392231148177384	0.3251123799066111	0.34026395892599337	0.0024983021959791513	0.09095586938735345	0.0	0.21993372812146325	0.17629057787052882	0.0005041904095934028	0.22828048074940596	0.283076595319943	0.2977502616490882	0.26486197619387286	0.008637922489470116	0.22017505008428817	0.22429502053716993	0.21865691445265847	0.2629283567823998	0.3852341743690617	0.3358756377616211	0.38375804736495456	0.26966453633907167	0.05087821730785041	0.3167132229999823	0.2230966480061084	0.14378981399731958	0.2648759760847142	0.22017505008428817	0.28314704106374816	0.3071902995847102	0.3304599735408128	0.2757666830441139	0.31383766593618784	0.22445985512426428	0.5142887843142866	0.4192799646698548	0.22806365561803546	0.09316260787470189	0.008911381089247238	0.49100684074161444	0.21865691445265853	0.16126613904340595	0.20891948068610833	0.10410905085375051	0.09090401692687866	0.34575970056520416
0.1148465734431385	0.1647563056240034	0.10799350744966815	0.15747480707190187	0.133780058757183	0.1097731984800662	0.15786639094379798	0.1348943298426449	0.14648114325517889	0.15328164071636866	0.18515012786715346	0.13516772724736026	0.13955818749503837	0.16091770413340473	0.14058078456141165	0.13021030244254944	0.147599202505847	0.1520674249422923	0.19068866375865248	0.15051725515876574	0.1792476331683368	0.09440112265474515	0.17932540353936036	0.17461363959205087	0.1469280060025433	0.16700402521936278	0.16689205457018938	0.1663230851354533	0.13030547772981801	0.1379964513214217	0.18831080425351754	0.1607689923704987	0.1634676540436003	0.1796991594609631	0.1486851224373591	0.15030691123030812	0.1701342745610215	0.15506239192369706	0.13851268371794198	0.14432132875068535	0.1855192463988977	0.15871409344282772	0.1612431606826288	0.1775941956890571	0.17592664940772157	0.1593318913649619	0.1615620428818433	0.1569154092239079	0.14921874916799036	0.17145778800207545
0.08696247412463476	0.06647263261214761	0.05805068624392024	0.07412885977684704	0.07983376088087829	0.09323201155576684	0.06119807906283468	0.07925873117658797	0.05072457244189381	0.06398816789507482	0.08280036069807163	0.08265591167292605	0.09353844350064787	0.08423110809091142	0.08564399274438113	0.08368936462618208	0.07909910955226332	0.08291277850700912	0.07356304784582657	0.08546095000136851	0.08429850772485059	0.09300994565992746	0.06802971159652521	0.08542658918030469	0.09348314166474979	0.07825841705924547	0.09496129431269301	0.09144973267892266	0.09053956924420471	0.08627545474625169	0.07724369366853916	0.10075736906512278	0.10250684026380841	0.1075395203055643	0.07719198255615359	0.08673112384350608	0.07425678552353925	0.09435771145681915	0.07643536867520742	0.06953411244694785	0.08958209543996747	0.09377276225702491	0.08720983190689613	0.10416322722995958	0.07708886194645848	0.10913193523915476	0.11970254604497083	0.09115116344294452	0.11171497894239572	0.0858945036645039
0.13429298581765103	0.115708533472881	0.10866426267289683	0.07210630723191574	0.11791151554303705	0.10491307752885486	0.11908116786464189	0.08953493682288702	0.09006106084392258	0.09101735444718502	0.10907656178809108	0.12454110087543187	0.1344401196426741	0.08497035035626961	0.0896120767389683	0.11362138830317733	0.1032494416531424	0.08308410994720203	0.1022047272218091	0.09361783323156779	0.10568771439730636	0.10524454752735742	0.11525597734799792	0.10542812826963883	0.09584789842936743	0.1362084431650193	0.13149910645553173	0.10429722868420435	0.1012020703759558	0.11570449376100168	0.1158479038396821	0.12745202239624592	0.11089313949506749	0.11691752203100393	0.13142769159760756	0.1391659730724346	0.09810384823794445	0.10433441597139836	0.12511173413896626	0.10131239971125053	0.10372996334130126	0.12378010896825871	0.13232623106317942	0.1439822081929746	0.13274315574647777	0.1023466734022297	0.10979557577238773	0.1514199969680111	0.14152990963570647	0.1299656185145943
0.07738665221094833	0.0701550481238366	0.07631496401801842	0.08676194898194438	0.08955034182009103	0.0733410137573122	0.07555598139362087	0.08992434754009591	0.08479718399734415	0.07056376348459831	0.09576015096939376	0.107150711766511	0.09453703911335358	0.07691628434205791	0.07676913315143506	0.0933472940057675	0.07891259968125892	0.08372584425768953	0.08408017692065971	0.09063146813033314	0.10140665499474827	0.08944464354169465	0.08139301650618438	0.08005001944455355	0.0957221032887716	0.09149283283452854	0.09135747437262681	0.0805245652779486	0.0856835400294783	0.07432239929190751	0.08042245910571867	0.09073285121236707	0.08778734611040191	0.08518735449983926	0.07955401492658466	0.11016811083045473	0.10048961211143952	0.07638195757165629	0.08066920872227887	0.0950041679439226	0.07375318549799445	0.06404326267239219	0.09797124333127791	0.08100725300183506	0.08100725300183506	0.08100725300183506	0.08100725300183506	0.08100725300183506	0.08100725300183506	0.08100725300183506
0.12154636472199037	0.14214239840012666	0.1261914570083471	0.12479345131904326	0.12322451524737052	0.11232810045234065	0.12268607905352975	0.1111039235039371	0.12268248103761865	0.11868173343395781	0.1133758398343242	0.11602878663414101	0.11602878663414101	0.11602878663414101	0.11602878663414101	0.11602878663414101	0.11602878663414101	0.11602878663414101	0.11602878663414101	0.11602878663414101	0.11602878663414101	0.11602878663414101	0.11602878663414101	0.11602878663414101	0.11602878663414101	0.11602878663414101	0.11602878663414101	0.11602878663414101	0.11602878663414101	0.11602878663414101	0.11602878663414101	0.11602878663414101	0.11602878663414101	0.11602878663414101	0.11602878663414101	0.11602878663414101	0.11602878663414101	0.11602878663414101	0.11602878663414101	0.11602878663414101	0.11602878663414101	0.11602878663414101	0.11602878663414101	0.11602878663414101	0.11602878663414101	0.11602878663414101	0.11602878663414101	0.11602878663414101	0.11602878663414101	0.11602878663414101
0.14395480455887502	0.08310880481724538	0.11607438663201498	0.11915377577045157	0.12592181531368393	0.1086759997811242	0.11729890754740407	0.11729890754740407	0.11729890754740407	0.11729890754740407	0.11729890754740407	0.11729890754740407	0.11729890754740407	0.11729890754740407	0.11729890754740407	0.11729890754740407	0.11729890754740407	0.11729890754740407	0.11729890754740407	0.11729890754740407	0.11729890754740407	0.11729890754740407	0.11729890754740407	0.11729890754740407	0.11729890754740407	0.11729890754740407	0.11729890754740407	0.11729890754740407	0.11729890754740407	0.11729890754740407	0.11729890754740407	0.11729890754740407	0.11729890754740407	0.11729890754740407	0.11729890754740407	0.11729890754740407	0.11729890754740407	0.11729890754740407	0.11729890754740407	0.11729890754740407	0.11729890754740407	0.11729890754740407	0.11729890754740407	0.11729890754740407	0.11729890754740407	0.11729890754740407	0.11729890754740407	0.11729890754740407	0.11729890754740407	0.11729890754740407
0.08904809539553522	0.1813584341684419	0.013965077895382488	0.22287131761645432	0.121983098858692	0.19586896879163845	0.08099848356642293	0.16149601430741226	0.15792275830823826	0.19923190608084532	0.0002995318046705379	0.08692847343482188	0.0	0.20183890573563915	0.0002995318046705379	0.12109366593827872	0.13961525301075403	0.08099135678342874	0.1691171302499552	0.12990072588352775	0.2144747521003965	0.16875358400833881	0.11340161750674323	0.13025280662327296	0.20250331413417083	0.25744147295004854	0.2554431775315536	0.24716448345554484	0.17768459173011006	0.14385313976599456	0.17669541994612703	0.1305864787569873	0.18143301315443114	0.1211398135693028	0.10871648031698145	0.2082619282569388	0.15848920428696012	0.15848920428696012	0.15848920428696012	0.15848920428696012	0.15848920428696012	0.15848920428696012	0.15848920428696012	0.15848920428696012	0.15848920428696012	0.15848920428696012	0.15848920428696012	0.15848920428696012	0.15848920428696012	0.15848920428696012
0.07942872168242918	0.06215960895339266	0.05496505707460808	0.07101181476273905	0.0652609796311552	0.08211527228026577	0.07037374763121311	0.06951004721136034	0.08868214240491833	0.07481925676628365	0.063941318035647	0.07272415345009312	0.07485806767360113	0.08437324181785384	0.08763786637429982	0.08767023735912292	0.07379521122940737	0.07283770761987253	0.06918698744683142	0.07623591696171952	0.07673111961081415	0.09334191390727427	0.081998893897994	0.07700602378717886	0.06315191368484285	0.07874639461628194	0.07969045038482503	0.07921842250055348	0.07921842250055348	0.07921842250055348	0.07921842250055348	0.07921842250055348	0.07921842250055348	0.07921842250055348	0.07921842250055348	0.07921842250055348	0.07921842250055348	0.07921842250055348	0.07921842250055348	0.07921842250055348	0.07921842250055348	0.07921842250055348	0.07921842250055348	0.07921842250055348	0.07921842250055348	0.07921842250055348	0.07921842250055348	0.07921842250055348	0.07921842250055348	0.07921842250055348
0.1270744486074242	0.11011151851703146	0.10508407331914978	0.09836989107688943	0.10193046329132308	0.1032291051689394	0.0763543628564813	0.10036607181420928	0.0924732898842975	0.09100768831606482	0.09727629929794877	0.11632439040814914	0.09437457504732383	0.11057863451945617	0.08837236218690868	0.08409029718336158	0.11353356974401345	0.09273472936662609	0.10164777090251567	0.08327469523891215	0.09246123307071391	0.09246123307071391	0.09246123307071391	0.09246123307071391	0.09246123307071391	0.09246123307071391	0.09246123307071391	0.09246123307071391	0.09246123307071391	0.09246123307071391	0.09246123307071391	0.09246123307071391	0.09246123307071391	0.09246123307071391	0.09246123307071391	0.09246123307071391	0.09246123307071391	0.09246123307071391	0.09246123307071391	0.09246123307071391	0.09246123307071391	0.09246123307071391	0.09246123307071391	0.09246123307071391	0.09246123307071391	0.09246123307071391	0.09246123307071391	0.09246123307071391	0.09246123307071391	0.09246123307071391
0.07454579006949563	0.06766763308341543	0.0723635580129168	0.055538918651296176	0.05987087743704301	0.05502266899352301	0.06652022831169621	0.061398372632941275	0.06509265983161691	0.06602804757772683	0.07584968302658922	0.06601635127428077	0.0730151800878487	0.08184684483477593	0.0661123040815653	0.05992858650647153	0.052333950369990626	0.06105406639714733	0.06613807606756456	0.06706256462357085	0.0672530843803356	0.06445430326887953	0.07473505369489455	0.07238154496465243	0.05178431244229039	0.0738796712014605	0.06851798618495139	0.06877133751960234	0.06971913886985157	0.08064840460626121	0.051396518687703716	0.06698592494729291	0.05790360141939077	0.06556858694986249	0.06479110966279768	0.06833972796038637	0.10878640622583008	0.08856306709310822	0.08856306709310822	0.08856306709310822	0.08856306709310822	0.08856306709310822	0.08856306709310822	0.08856306709310822	0.08856306709310822	0.08856306709310822	0.08856306709310822	0.08856306709310822	0.08856306709310822	0.08856306709310822
0.08434789377390871	0.07571104893541894	0.08396993391566952	0.09728192846936487	0.0995132446830486	0.08462522210571531	0.06389103500627573	0.0951346356656117	0.08298228524608585	0.08268180770774473	0.08784830661956886	0.08248985901750296	0.08702214759818422	0.08565738071360875	0.0780204415320208	0.08370516613502561	0.06965345936042808	0.07506312335450643	0.07544282618103203	0.09362267440991445	0.06724438556924496	0.07982638937304144	0.0691218002031811	0.0706760380038255	0.05991642084626532	0.08097855851803756	0.09649591995062401	0.07921323875577331	0.07245208163403596	0.09442076234995031	0.0932415200130486	0.07203676590160094	0.08263914295732477	0.08263914295732477	0.08263914295732477	0.08263914295732477	0.08263914295732477	0.08263914295732477	0.08263914295732477	0.08263914295732477	0.08263914295732477	0.08263914295732477	0.08263914295732477	0.08263914295732477	0.08263914295732477	0.08263914295732477	0.08263914295732477	0.08263914295732477	0.08263914295732477	0.08263914295732477
0.2809876937644703	0.15290763337582702	0.18851870929065273	0.12472427537540601	0.09776860099480346	0.15314092565734486	0.16003240475948358	0.17036029325471116	0.17329181368909738	0.17794169489673337	0.1543897982267688	0.1900869813111417	0.2086452035949282	0.20497763483195738	0.2443620144002177	0.20326101953565517	0.1858978156987666	0.21569897507251765	0.1563646946772299	0.19388111444312986	0.1737796745926412	0.18810814835913434	0.14765681025872363	0.20550608055338312	0.18321639684170163	0.1873282900906751	0.31145100332298464	0.2357600375642015	0.2603629491204157	0.15999330884777163	0.20906658058130595	0.2460809472192589	0.26575906821361917	0.2316775735054696	0.24871832085954437	0.24871832085954437	0.24871832085954437	0.24871832085954437	0.24871832085954437	0.24871832085954437	0.24871832085954437	0.24871832085954437	0.24871832085954437	0.24871832085954437	0.24871832085954437	0.24871832085954437	0.24871832085954437	0.24871832085954437	0.24871832085954437	0.24871832085954437
0.09273986852557525	0.0731720862336668	0.07261409731554484	0.08798423187422039	0.08350045182489299	0.08447918416443617	0.10287655925931533	0.09401448414029438	0.08257962004419353	0.09994246980065705	0.08045687562930588	0.08193706131890006	0.07279920357050719	0.06698670674954102	0.08128360861018259	0.056519500918370706	0.07256502690179482	0.06983212884835582	0.07344705706884115	0.08227234329103905	0.09102114861373599	0.09666832114081635	0.09384473487727615	0.09384473487727615	0.09384473487727615	0.09384473487727615	0.09384473487727615	0.09384473487727615	0.09384473487727615	0.09384473487727615	0.09384473487727615	0.09384473487727615	0.09384473487727615	0.09384473487727615	0.09384473487727615	0.09384473487727615	0.09384473487727615	0.09384473487727615	0.09384473487727615	0.09384473487727615	0.09384473487727615	0.09384473487727615	0.09384473487727615	0.09384473487727615	0.09384473487727615	0.09384473487727615	0.09384473487727615	0.09384473487727615	0.09384473487727615	0.09384473487727615
0.10309106619826315	0.1102293402639881	0.16530590693324895	0.1497975386606295	0.22583858582540725	0.12642232604652032	0.09104451887753849	0.16211359036109765	0.18104291895604055	0.12307548273508474	0.11071143173919096	0.08070367844608975	0.1907434607164734	0.20801622246384838	0.1337170405606855	0.13253363421201045	0.16731144703619974	0.17788908448415494	0.16316879272005969	0.13600474033962723	0.20335314379463146	0.21918506135157553	0.18895210501432305	0.2413605183522887	0.20110301799758695	0.23995556012872393	0.24819521822992596	0.18780421149278897	0.22650572546586237	0.22738636517190353	0.23989554903915292	0.14191583899204419	0.1878098356323047	0.3011159202142259	0.21687300747761	0.21901355574041786	0.1953802620414592	0.22552213478903882	0.20110186058616114	0.20821706841314833	0.17882588019889767	0.19352147430602298	0.19352147430602298	0.19352147430602298	0.19352147430602298	0.19352147430602298	0.19352147430602298	0.19352147430602298	0.19352147430602298	0.19352147430602298
0.08009862925215508	0.07417570300111896	0.0796310078031457	0.0884367627992374	0.07854053196839243	0.09553068056064601	0.06604641502574239	0.08286648467064212	0.10883094752965347	0.08966657697078086	0.07443504958877536	0.09234811052143252	0.11087558731084127	0.05939726634628989	0.1146433463902177	0.11544180375754172	0.10792322481525683	0.09663053145567974	0.0882721520023271	0.11611496795768299	0.10379889832350506	0.10054583334718427	0.11635114911807766	0.10424832145367235	0.09011993113543912	0.09718412629455575	0.09718412629455575	0.09718412629455575	0.09718412629455575	0.09718412629455575	0.09718412629455575	0.09718412629455575	0.09718412629455575	0.09718412629455575	0.09718412629455575	0.09718412629455575	0.09718412629455575	0.09718412629455575	0.09718412629455575	0.09718412629455575	0.09718412629455575	0.09718412629455575	0.09718412629455575	0.09718412629455575	0.09718412629455575	0.09718412629455575	0.09718412629455575	0.09718412629455575	0.09718412629455575	0.09718412629455575
0.1826635244240285	0.16852208887951084	0.1847035549950987	0.17600077744345868	0.17664045744904852	0.17588007635236824	0.1675650740164745	0.16638303754608835	0.19980624695331234	0.16740423372947671	0.1998443067136161	0.1764188051336632	0.1786386552485058	0.16732286448310554	0.1818685386702811	0.1660040382706914	0.21204652753590017	0.17086001664964753	0.14050963666861344	0.18931336359881085	0.19882644155688298	0.1716293004991473	0.16359227376723087	0.178673602059452	0.20180251348904746	0.21199686763679887	0.19664127369625528	0.1934137817596802	0.19493260234093773	0.2240530177520088	0.2094928100464733	0.2094928100464733	0.2094928100464733	0.2094928100464733	0.2094928100464733	0.2094928100464733	0.2094928100464733	0.2094928100464733	0.2094928100464733	0.2094928100464733	0.2094928100464733	0.2094928100464733	0.2094928100464733	0.2094928100464733	0.2094928100464733	0.2094928100464733	0.2094928100464733	0.2094928100464733	0.2094928100464733	0.2094928100464733
0.09884249255520552	0.07151969429965571	0.07815041260377419	0.07457884702652859	0.08233839874681197	0.08553093948079947	0.08627016299245284	0.07933371825538332	0.07570868154944942	0.07081814287982614	0.07182068103597258	0.09221349103118627	0.07400798704925964	0.08052324153571079	0.06265006813014946	0.07873448759398555	0.09327112568738115	0.08486764749393323	0.08906938659065718	0.08906938659065718	0.08906938659065718	0.08906938659065718	0.08906938659065718	0.08906938659065718	0.08906938659065718	0.08906938659065718	0.08906938659065718	0.08906938659065718	0.08906938659065718	0.08906938659065718	0.08906938659065718	0.08906938659065718	0.08906938659065718	0.08906938659065718	0.08906938659065718	0.08906938659065718	0.08906938659065718	0.08906938659065718	0.08906938659065718	0.08906938659065718	0.08906938659065718	0.08906938659065718	0.08906938659065718	0.08906938659065718	0.08906938659065718	0.08906938659065718	0.08906938659065718	0.08906938659065718	0.08906938659065718	0.08906938659065718
0.0899819657474989	0.08254586304237974	0.08211126390448387	0.06896666644465689	0.09203591072961011	0.08749383405191458	0.08083051204040115	0.0911474980647653	0.09027147986304204	0.09007806103578925	0.0775248089814238	0.10000652461592884	0.0798870879782568	0.07614309428683637	0.08402160958257124	0.09231614505058261	0.10251373977187182	0.09910626470640041	0.08896384360043562	0.09306718224475687	0.09397110313717487	0.09856472485101223	0.06714232610984737	0.11449090774372299	0.08288487702507158	0.0818206949427974	0.07517134355409613	0.09496443175237894	0.08506458142073849	0.09001450658655871	0.09001450658655871	0.09001450658655871	0.09001450658655871	0.09001450658655871	0.09001450658655871	0.09001450658655871	0.09001450658655871	0.09001450658655871	0.09001450658655871	0.09001450658655871	0.09001450658655871	0.09001450658655871	0.09001450658655871	0.09001450658655871	0.09001450658655871	0.09001450658655871	0.09001450658655871	0.09001450658655871	0.09001450658655871	0.09001450658655871
0.09773903048220363	0.1238384378696971	0.07738308970405884	0.10942222573102839	0.10098272172872484	0.08806406735330188	0.11876405133321506	0.10821196429113854	0.1328870475808398	0.13849088383685082	0.1484286557324568	0.11766483580557115	0.12796487251234498	0.1336572800131501	0.1313408858612214	0.16032235224741864	0.13489831469792138	0.08534271538504679	0.09444603684208241	0.10638499404572276	0.10733861004863282	0.11402746555508758	0.1106830378018602	0.1106830378018602	0.1106830378018602	0.1106830378018602	0.1106830378018602	0.1106830378018602	0.1106830378018602	0.1106830378018602	0.1106830378018602	0.1106830378018602	0.1106830378018602	0.1106830378018602	0.1106830378018602	0.1106830378018602	0.1106830378018602	0.1106830378018602	0.1106830378018602	0.1106830378018602	0.1106830378018602	0.1106830378018602	0.1106830378018602	0.1106830378018602	0.1106830378018602	0.1106830378018602	0.1106830378018602	0.1106830378018602	0.1106830378018602	0.1106830378018602
0.07541841165593333	0.08355364642653183	0.08509126353132036	0.09204845036517192	0.09384657793080825	0.1003337712383685	0.09655337804671504	0.0715048488978976	0.08596583252791655	0.08652883601977984	0.08402024595388728	0.07449238068648456	0.07853741478327869	0.08845590848630905	0.09217443799101276	0.08214773768456567	0.09363749197151879	0.08148335016086762	0.0731846544522206	0.08668397601191116	0.08456381382249109	0.08043893322404316	0.07997416406118289	0.07470166014000641	0.09973072453204805	0.06818743167630198	0.08395907810417501	0.08395907810417501	0.08395907810417501	0.08395907810417501	0.08395907810417501	0.08395907810417501	0.08395907810417501	0.08395907810417501	0.08395907810417501	0.08395907810417501	0.08395907810417501	0.08395907810417501	0.08395907810417501	0.08395907810417501	0.08395907810417501	0.08395907810417501	0.08395907810417501	0.08395907810417501	0.08395907810417501	0.08395907810417501	0.08395907810417501	0.08395907810417501	0.08395907810417501	0.08395907810417501
0.08604572690345186	0.12882230577646459	0.0952574736164739	0.10667091772777929	0.13518644055777113	0.07762681009703397	0.10213860231139443	0.11208449319413906	0.09091528379013032	0.11060366801676827	0.09947248177466611	0.11548855081618056	0.12509598065278818	0.12161481017351543	0.14238214026905646	0.10685458607011258	0.11039830559624024	0.09701583356227657	0.12206779129200848	0.06840887260478648	0.11422153096040975	0.09659369952514395	0.08990993925065788	0.10531282616561644	0.09761138270813716	0.09761138270813716	0.09761138270813716	0.09761138270813716	0.09761138270813716	0.09761138270813716	0.09761138270813716	0.09761138270813716	0.09761138270813716	0.09761138270813716	0.09761138270813716	0.09761138270813716	0.09761138270813716	0.09761138270813716	0.09761138270813716	0.09761138270813716	0.09761138270813716	0.09761138270813716	0.09761138270813716	0.09761138270813716	0.09761138270813716	0.09761138270813716	0.09761138270813716	0.09761138270813716	0.09761138270813716	0.09761138270813716
0.1012610493683155	0.06512705427010375	0.08715327351679523	0.09092387693527328	0.07590056406024852	0.08658208570859573	0.10469999078691912	0.08133579886733248	0.07756675107620237	0.08648921693012013	0.10363496998786638	0.07444355381424159	0.09890846521055643	0.0811559862854266	0.08584390545101624	0.1058751903896678	0.08051906022932283	0.07150638749413406	0.07376321353890007	0.08839821371795054	0.08407438060242882	0.07987856354670253	0.08720273931933432	0.08914961608846395	0.08817617770389914	0.08817617770389914	0.08817617770389914	0.08817617770389914	0.08817617770389914	0.08817617770389914	0.08817617770389914	0.08817617770389914	0.08817617770389914	0.08817617770389914	0.08817617770389914	0.08817617770389914	0.08817617770389914	0.08817617770389914	0.08817617770389914	0.08817617770389914	0.08817617770389914	0.08817617770389914	0.08817617770389914	0.08817617770389914	0.08817617770389914	0.08817617770389914	0.08817617770389914	0.08817617770389914	0.08817617770389914	0.08817617770389914
0.045898748010228856	0.04574355359103291	0.05458793652410271	0.028901297108061226	0.04215374576882998	0.03012200158928941	0.05882204757582551	0.04633468924289846	0.03830054947831733	0.046825400342691975	0.0541950356687979	0.028951306975051407	0.07784588642837616	0.04817324401319557	0.04847757896718694	0.01229219797868088	0.05247845746771217	0.042746731901759726	0.04919584576193438	0.038602084397429307	0.05814757919172791	0.04577146951002288	0.04059965315681828	0.04318556133342058	0.04318556133342058	0.04318556133342058	0.04318556133342058	0.04318556133342058	0.04318556133342058	0.04318556133342058	0.04318556133342058	0.04318556133342058	0.04318556133342058	0.04318556133342058	0.04318556133342058	0.04318556133342058	0.04318556133342058	0.04318556133342058	0.04318556133342058	0.04318556133342058	0.04318556133342058	0.04318556133342058	0.04318556133342058	0.04318556133342058	0.04318556133342058	0.04318556133342058	0.04318556133342058	0.04318556133342058	0.04318556133342058	0.04318556133342058
0.1183509022892605	0.07407269678828392	0.07869039103696827	0.09305195454138335	0.08647760527019226	0.07448684982216168	0.08028505891612257	0.07928463787757785	0.06355490007980355	0.0991374747948269	0.0868406096164254	0.09127600136466746	0.0829017108019792	0.08368623389879996	0.08942851339950188	0.08119264798701675	0.0686929119779303	0.07424557058235562	0.0852631159864653	0.08850513755221087	0.07950225792743906	0.08531383873516148	0.0922519177187516	0.07778709360223215	0.08501950566049188	0.08501950566049188	0.08501950566049188	0.08501950566049188	0.08501950566049188	0.08501950566049188	0.08501950566049188	0.08501950566049188	0.08501950566049188	0.08501950566049188	0.08501950566049188	0.08501950566049188	0.08501950566049188	0.08501950566049188	0.08501950566049188	0.08501950566049188	0.08501950566049188	0.08501950566049188	0.08501950566049188	0.08501950566049188	0.08501950566049188	0.08501950566049188	0.08501950566049188	0.08501950566049188	0.08501950566049188	0.08501950566049188
0.06268296546650243	0.05881604139613249	0.07342201692194798	0.08501009913883416	0.061657330908962964	0.05682913540116792	0.09146143183494035	0.07800601287701599	0.06648755070135012	0.07626217592113603	0.07418511162398243	0.06655022239257305	0.07037796954995781	0.07199868840198578	0.06761885626484293	0.06038591605797914	0.06332992926869424	0.0737930124057506	0.0556914629350265	0.07010477033288903	0.07953582115047021	0.07606584062063755	0.05838314847596895	0.058612172152681274	0.0723426991826035	0.08010432635046108	0.08683621551356675	0.05054752781097442	0.06719583042600147	0.07816335653533252	0.07267959348066699	0.07267959348066699	0.07267959348066699	0.07267959348066699	0.07267959348066699	0.07267959348066699	0.07267959348066699	0.07267959348066699	0.07267959348066699	0.07267959348066699	0.07267959348066699	0.07267959348066699	0.07267959348066699	0.07267959348066699	0.07267959348066699	0.07267959348066699	0.07267959348066699	0.07267959348066699	0.07267959348066699	0.07267959348066699
0.06861408787053391	0.046957713904275424	0.07057250435979633	0.05074164596935498	0.0525281417342216	0.049743967615804005	0.04899303373291564	0.061128858326972714	0.060307318104315465	0.06279260541331777	0.05043608240856191	0.04800871379470903	0.04821306897136697	0.05993548674781278	0.06664728297877388	0.061795523477403386	0.05019063513519342	0.04702194996738288	0.06235641396534617	0.05139077745813884	0.05949714556608172	0.049206980984123405	0.04597115456001764	0.06025689679399821	0.05901381233954251	0.050753835936137026	0.05039890794164863	0.0482215583690156	0.054612807928511614	0.05153942782959708	0.05411210214036264	0.052825764984979866	0.052825764984979866	0.052825764984979866	0.052825764984979866	0.052825764984979866	0.052825764984979866	0.052825764984979866	0.052825764984979866	0.052825764984979866	0.052825764984979866	0.052825764984979866	0.052825764984979866	0.052825764984979866	0.052825764984979866	0.052825764984979866	0.052825764984979866	0.052825764984979866	0.052825764984979866	0.052825764984979866
0.10756027178050094	0.06739834107338177	0.07347065747651065	0.06900475968160709	0.07254243835507196	0.08213194393408944	0.07575525175230247	0.08320359854218733	0.08347045322477183	0.07510252794081118	0.07927380342597061	0.0663104431812677	0.08823100668959387	0.07624272075483494	0.09370227135464991	0.09120411592885738	0.10087155162568023	0.09676539414506898	0.10572988981904013	0.10452340881636583	0.0969113392160952	0.10671944927336356	0.07464989544037026	0.09767068049206666	0.10159277643438275	0.09556884156538709	0.07812269532634851	0.12240041623813035	0.09735122148403755	0.09466016037783834	0.09600569093093794	0.09600569093093794	0.09600569093093794	0.09600569093093794	0.09600569093093794	0.09600569093093794	0.09600569093093794	0.09600569093093794	0.09600569093093794	0.09600569093093794	0.09600569093093794	0.09600569093093794	0.09600569093093794	0.09600569093093794	0.09600569093093794	0.09600569093093794	0.09600569093093794	0.09600569093093794	0.09600569093093794	0.09600569093093794
0.05511875990884747	0.06255902065004201	0.05208584878682964	0.07322051006842922	0.07563176153229406	0.08526133777132577	0.07875909549641465	0.06477392212341795	0.053879163837078504	0.0781313643761802	0.070414280046047	0.08554636004609609	0.06843350768224929	0.08365066196552577	0.0740039797565014	0.08037753767408737	0.07600891667508888	0.09306458211423316	0.0912584030133676	0.08660592058611358	0.08893216179974059	0.08893216179974059	0.08893216179974059	0.08893216179974059	0.08893216179974059	0.08893216179974059	0.08893216179974059	0.08893216179974059	0.08893216179974059	0.08893216179974059	0.08893216179974059	0.08893216179974059	0.08893216179974059	0.08893216179974059	0.08893216179974059	0.08893216179974059	0.08893216179974059	0.08893216179974059	0.08893216179974059	0.08893216179974059	0.08893216179974059	0.08893216179974059	0.08893216179974059	0.08893216179974059	0.08893216179974059	0.08893216179974059	0.08893216179974059	0.08893216179974059	0.08893216179974059	0.08893216179974059
0.11578198946738955	0.10048253309928531	0.08435975461639708	0.09607226143007633	0.08121128780820604	0.08866686148925326	0.09915171792620325	0.09751002133853495	0.08687941827817165	0.08651497235615178	0.08589492827199346	0.08996058571140615	0.11435976137852877	0.09879867451586462	0.08584374794221075	0.10198623136144368	0.07724762867228138	0.1033009620062271	0.09770475408471997	0.07531775418471302	0.10041050873484221	0.10194769828553339	0.08716999828719924	0.08639042458570753	0.08658770996118172	0.10334393448872117	0.08334194376028436	0.09334293912450278	0.09334293912450278	0.09334293912450278	0.09334293912450278	0.09334293912450278	0.09334293912450278	0.09334293912450278	0.09334293912450278	0.09334293912450278	0.09334293912450278	0.09334293912450278	0.09334293912450278	0.09334293912450278	0.09334293912450278	0.09334293912450278	0.09334293912450278	0.09334293912450278	0.09334293912450278	0.09334293912450278	0.09334293912450278	0.09334293912450278	0.09334293912450278	0.09334293912450278
0.05658552073891719	0.05203634033723868	0.060413258372556324	0.06079057584652975	0.04649146127314088	0.07122881790977913	0.07371981528294337	0.04396255582118655	0.059913028401058326	0.05241101748227036	0.048088213831510615	0.06370153805789851	0.05052055299313286	0.05185585663671615	0.07026793898493118	0.05885030437717289	0.07111299796595506	0.06479575413844328	0.06645819300872954	0.05662533987365076	0.06105415575668211	0.07020611073394506	0.05792188088140446	0.0650303713487332	0.053602197240852086	0.06650096919908204	0.07635883100478573	0.07727520231051566	0.07024320078749832	0.08178736619765577	0.06440965729512875	0.06739647098119515	0.06590306413816195	0.06590306413816195	0.06590306413816195	0.06590306413816195	0.06590306413816195	0.06590306413816195	0.06590306413816195	0.06590306413816195	0.06590306413816195	0.06590306413816195	0.06590306413816195	0.06590306413816195	0.06590306413816195	0.06590306413816195	0.06590306413816195	0.06590306413816195	0.06590306413816195	0.06590306413816195
0.14617093108042373	0.0003038707812016582	0.15800500015980476	0.18641286052523315	0.15467942879581115	0.12287265646150825	0.10631126272214876	0.1107448106426304	0.12289462824963246	0.0869441992215166	0.18988202093244388	0.1688107803455565	0.3623576413675144	0.25383148691361085	0.2837206058845871	0.268776046399099	0.268776046399099	0.268776046399099	0.268776046399099	0.268776046399099	0.268776046399099	0.268776046399099	0.268776046399099	0.268776046399099	0.268776046399099	0.268776046399099	0.268776046399099	0.268776046399099	0.268776046399099	0.268776046399099	0.268776046399099	0.268776046399099	0.268776046399099	0.268776046399099	0.268776046399099	0.268776046399099	0.268776046399099	0.268776046399099	0.268776046399099	0.268776046399099	0.268776046399099	0.268776046399099	0.268776046399099	0.268776046399099	0.268776046399099	0.268776046399099	0.268776046399099	0.268776046399099	0.268776046399099	0.268776046399099
0.04455928109891702	0.06456047302578233	0.05534632624386358	0.06045909939337265	0.06669254329840983	0.06015810342075139	0.05114810231061054	0.06710254173490789	0.04612954351662704	0.05634204168117793	0.05931291169704596	0.07741704214426127	0.06175616167572799	0.055505429731038676	0.050592063856019824	0.047786484156754676	0.05138804680759265	0.05807950313059133	0.051063091285770926	0.047654719682902254	0.07091488034112545	0.052379842805574284	0.057155212325391704	0.04513898610070188	0.0511470992130468	0.0511470992130468	0.0511470992130468	0.0511470992130468	0.0511470992130468	0.0511470992130468	0.0511470992130468	0.0511470992130468	0.0511470992130468	0.0511470992130468	0.0511470992130468	0.0511470992130468	0.0511470992130468	0.0511470992130468	0.0511470992130468	0.0511470992130468	0.0511470992130468	0.0511470992130468	0.0511470992130468	0.0511470992130468	0.0511470992130468	0.0511470992130468	0.0511470992130468	0.0511470992130468	0.0511470992130468	0.0511470992130468
0.12561653410473717	0.12040348581843754	0.16659226696246343	0.12459502139712861	0.11047478799871138	0.11601120858416844	0.12590175750775565	0.11606801342149176	0.13493434287585446	0.10558728075134374	0.1412089591989962	0.14086648962816495	0.13468523809640745	0.12391516225194689	0.15522696946135958	0.12903901601678852	0.10466849684225096	0.15006244607725633	0.1678307588201796	0.12882429770441767	0.10256725815309001	0.12908947346666094	0.1473165178787702	0.15143986341003465	0.14937819064440241	0.14937819064440241	0.14937819064440241	0.14937819064440241	0.14937819064440241	0.14937819064440241	0.14937819064440241	0.14937819064440241	0.14937819064440241	0.14937819064440241	0.14937819064440241	0.14937819064440241	0.14937819064440241	0.14937819064440241	0.14937819064440241	0.14937819064440241	0.14937819064440241	0.14937819064440241	0.14937819064440241	0.14937819064440241	0.14937819064440241	0.14937819064440241	0.14937819064440241	0.14937819064440241	0.14937819064440241	0.14937819064440241
0.08971804462426874	0.10036077506285569	0.07897038345677554	0.07991710294529479	0.06630855965744144	0.09734406746106018	0.07954571712167721	0.09819481333291949	0.06512067947487382	0.09484865602415565	0.10194324939866753	0.08119078362443033	0.11334527463432359	0.08699614430750982	0.07985959911879897	0.08011134039560501	0.08363182076977604	0.10441319017765847	0.07722349934520086	0.08605883998203577	0.09497681749745163	0.09050796635782439	0.07113473145081535	0.10613333377298456	0.08865271271407353	0.11166451840821252	0.13122551496524867	0.09377050463262329	0.110619302050398	0.10623456849534176	0.10842693527286988	0.10842693527286988	0.10842693527286988	0.10842693527286988	0.10842693527286988	0.10842693527286988	0.10842693527286988	0.10842693527286988	0.10842693527286988	0.10842693527286988	0.10842693527286988	0.10842693527286988	0.10842693527286988	0.10842693527286988	0.10842693527286988	0.10842693527286988	0.10842693527286988	0.10842693527286988	0.10842693527286988	0.10842693527286988
0.07773653510992982	0.05363541601876221	0.0585517297118349	0.05763827805698264	0.06796091139527986	0.0634035354045807	0.06364604486718588	0.07525646928199371	0.07585317548187838	0.06948214533736219	0.0575112158954289	0.06328178975199428	0.08670292593961498	0.07499235784580463	0.07499235784580463	0.07499235784580463	0.07499235784580463	0.07499235784580463	0.07499235784580463	0.07499235784580463	0.07499235784580463	0.07499235784580463	0.07499235784580463	0.07499235784580463	0.07499235784580463	0.07499235784580463	0.07499235784580463	0.07499235784580463	0.07499235784580463	0.07499235784580463	0.07499235784580463	0.07499235784580463	0.07499235784580463	0.07499235784580463	0.07499235784580463	0.07499235784580463	0.07499235784580463	0.07499235784580463	0.07499235784580463	0.07499235784580463	0.07499235784580463	0.07499235784580463	0.07499235784580463	0.07499235784580463	0.07499235784580463	0.07499235784580463	0.07499235784580463	0.07499235784580463	0.07499235784580463	0.07499235784580463
0.10430103268945777	0.11803530577065134	0.09246748249505257	0.09019774241365877	0.10343662109713596	0.09619965519107607	0.10100091899821396	0.1213451425578725	0.07978327849269072	0.11267104792099905	0.09608021542243256	0.11644971068770515	0.09013404084572128	0.10494772789399989	0.09838629219683784	0.08964006400680656	0.08583992653491261	0.10267610625693091	0.09314428015138942	0.11007628925873753	0.09686442370140927	0.09822378282171562	0.09646007276072255	0.08815314909786036	0.09046518243078293	0.08930916576432164	0.08930916576432164	0.08930916576432164	0.08930916576432164	0.08930916576432164	0.08930916576432164	0.08930916576432164	0.08930916576432164	0.08930916576432164	0.08930916576432164	0.08930916576432164	0.08930916576432164	0.08930916576432164	0.08930916576432164	0.08930916576432164	0.08930916576432164	0.08930916576432164	0.08930916576432164	0.08930916576432164	0.08930916576432164	0.08930916576432164	0.08930916576432164	0.08930916576432164	0.08930916576432164	0.08930916576432164
0.0681596003818408	0.06397744203525219	0.0472172720285239	0.04752679638778568	0.044484596198388356	0.04910747153404252	0.05284812177070207	0.0634175777871625	0.052734056596846726	0.04836748209730068	0.055526291128834504	0.06043320290164792	0.03632225830884651	0.06416584241004936	0.04828189521956992	0.05184239816036908	0.047626648153029576	0.04314160716275689	0.06273195070496967	0.049584594674383926	0.05626702730805167	0.054532778626381555	0.05708606068438046	0.058642963842241186	0.04951888354036994	0.18343938183763706	0.11647913268900349	0.11647913268900349	0.11647913268900349	0.11647913268900349	0.11647913268900349	0.11647913268900349	0.11647913268900349	0.11647913268900349	0.11647913268900349	0.11647913268900349	0.11647913268900349	0.11647913268900349	0.11647913268900349	0.11647913268900349	0.11647913268900349	0.11647913268900349	0.11647913268900349	0.11647913268900349	0.11647913268900349	0.11647913268900349	0.11647913268900349	0.11647913268900349	0.11647913268900349	0.11647913268900349
0.08735155145309428	0.14716326958657303	0.12937263417949477	0.12223875434081588	0.10506726721938024	0.1678415749302825	0.10350283359086745	0.1025273644838514	0.12295130529068757	0.15502418488731434	0.12655332992789634	0.165382443048077	0.16434266190833183	0.11968049112947307	0.112912285790431	0.14970926742230475	0.1025815902477338	0.10891593766103139	0.1893229020305858	0.14816121500685728	0.1970555819055376	0.15633179713898632	0.24892853405948145	0.14662909050924716	0.20052012342201814	0.2186328959858375	0.20957650970392783	0.20957650970392783	0.20957650970392783	0.20957650970392783	0.20957650970392783	0.20957650970392783	0.20957650970392783	0.20957650970392783	0.20957650970392783	0.20957650970392783	0.20957650970392783	0.20957650970392783	0.20957650970392783	0.20957650970392783	0.20957650970392783	0.20957650970392783	0.20957650970392783	0.20957650970392783	0.20957650970392783	0.20957650970392783	0.20957650970392783	0.20957650970392783	0.20957650970392783	0.20957650970392783
0.05780131070030036	0.049895289709632994	0.05096519163513787	0.05365805496122995	0.05802317715257466	0.04720854194551002	0.04806812260477943	0.05049336474602188	0.060279615144313584	0.0622750345941385	0.06612982194040372	0.054698713033377075	0.05532095143776083	0.06250582831937665	0.06508551849042685	0.06398159427474667	0.07257571753569042	0.06055507205802602	0.05794165899207216	0.05056420387114192	0.06364445001925202	0.05957785939441993	0.0657158110111017	0.0657657810095763	0.06044612647611111	0.04336803439413165	0.05190708043512138	0.05190708043512138	0.05190708043512138	0.05190708043512138	0.05190708043512138	0.05190708043512138	0.05190708043512138	0.05190708043512138	0.05190708043512138	0.05190708043512138	0.05190708043512138	0.05190708043512138	0.05190708043512138	0.05190708043512138	0.05190708043512138	0.05190708043512138	0.05190708043512138	0.05190708043512138	0.05190708043512138	0.05190708043512138	0.05190708043512138	0.05190708043512138	0.05190708043512138	0.05190708043512138
0.07432254256820069	0.0752434734972853	0.07613141628337587	0.07362754387877425	0.08743365978588792	0.03837983538780641	0.07207420797680093	0.08019115307749125	0.061623124550869726	0.04028930638121271	0.05947467190315718	0.08077757907254549	0.0511476929283884	0.08920472787369081	0.07052647033518858	0.06612545423843057	0.046936175904256285	0.0577275509926558	0.0767467229084408	0.07683425020949425	0.06168793549036037	0.06901934143573811	0.08128131107698215	0.08359489293194121	0.0662183783713878	0.0749066356516645	0.0749066356516645	0.0749066356516645	0.0749066356516645	0.0749066356516645	0.0749066356516645	0.0749066356516645	0.0749066356516645	0.0749066356516645	0.0749066356516645	0.0749066356516645	0.0749066356516645	0.0749066356516645	0.0749066356516645	0.0749066356516645	0.0749066356516645	0.0749066356516645	0.0749066356516645	0.0749066356516645	0.0749066356516645	0.0749066356516645	0.0749066356516645	0.0749066356516645	0.0749066356516645	0.0749066356516645
0.15053537028856406	0.12707723627223302	0.10487720467458737	0.1342530624058343	0.12455782862389306	0.11588141255033788	0.12892693755681575	0.14476161959660708	0.12539140956381986	0.14726633045425574	0.13637390676270097	0.1327572559037488	0.12607543611468983	0.11911811823615699	0.13540506667989732	0.11547318275938542	0.09477448904504453	0.1155716719820226	0.1028015272125537	0.10974119085186529	0.11362322897895062	0.15028319123588274	0.11409754983590306	0.11264759394524548	0.13338821300360074	0.12301790347442312	0.12301790347442312	0.12301790347442312	0.12301790347442312	0.12301790347442312	0.12301790347442312	0.12301790347442312	0.12301790347442312	0.12301790347442312	0.12301790347442312	0.12301790347442312	0.12301790347442312	0.12301790347442312	0.12301790347442312	0.12301790347442312	0.12301790347442312	0.12301790347442312	0.12301790347442312	0.12301790347442312	0.12301790347442312	0.12301790347442312	0.12301790347442312	0.12301790347442312	0.12301790347442312	0.12301790347442312
0.06571516824605808	0.054454057814578384	0.057454449763544004	0.0535881242121078	0.057164038807690644	0.06199819552785352	0.054653221649715956	0.05563907517842707	0.06113304717712126	0.0635668463360329	0.06824144139139965	0.05879094065785545	0.052814428870716065	0.06896654089937267	0.05458958141702324	0.04852652385637375	0.06044960279059983	0.060076053549175966	0.050807824992502026	0.05679127544460082	0.043200325226398884	0.06234447991377236	0.05448334278817215	0.06722879775843343	0.04670783421887718	0.05696831598865531	0.05696831598865531	0.05696831598865531	0.05696831598865531	0.05696831598865531	0.05696831598865531	0.05696831598865531	0.05696831598865531	0.05696831598865531	0.05696831598865531	0.05696831598865531	0.05696831598865531	0.05696831598865531	0.05696831598865531	0.05696831598865531	0.05696831598865531	0.05696831598865531	0.05696831598865531	0.05696831598865531	0.05696831598865531	0.05696831598865531	0.05696831598865531	0.05696831598865531	0.05696831598865531	0.05696831598865531
0.15101650593889476	0.12069041403304819	0.11600251380077681	0.13052229338025556	0.11658709814097697	0.11977511321273648	0.12472582418930209	0.11029640450102515	0.1233384282921099	0.12634860541061357	0.10196521784696883	0.0988019187601298	0.11135960571583275	0.1304405545022453	0.11000564742857331	0.10592893002453867	0.11000830028160091	0.12423019093536183	0.127137727987606	0.1479012500090843	0.13751948899834515	0.13751948899834515	0.13751948899834515	0.13751948899834515	0.13751948899834515	0.13751948899834515	0.13751948899834515	0.13751948899834515	0.13751948899834515	0.13751948899834515	0.13751948899834515	0.13751948899834515	0.13751948899834515	0.13751948899834515	0.13751948899834515	0.13751948899834515	0.13751948899834515	0.13751948899834515	0.13751948899834515	0.13751948899834515	0.13751948899834515	0.13751948899834515	0.13751948899834515	0.13751948899834515	0.13751948899834515	0.13751948899834515	0.13751948899834515	0.13751948899834515	0.13751948899834515	0.13751948899834515
0.0553823244206683	0.04069082547411157	0.05076593241387987	0.05597891313284804	0.051161405370081466	0.04995502540908781	0.05054071362003188	0.055912321641065445	0.057996821336528816	0.060198655604405786	0.047914026452218636	0.06294359377097968	0.06013693874122767	0.05092820552266486	0.07171225089464155	0.05072807517285435	0.0648565864965967	0.052170923596667015	0.05669052374678973	0.05796351146716599	0.05732701760697786	0.05732701760697786	0.05732701760697786	0.05732701760697786	0.05732701760697786	0.05732701760697786	0.05732701760697786	0.05732701760697786	0.05732701760697786	0.05732701760697786	0.05732701760697786	0.05732701760697786	0.05732701760697786	0.05732701760697786	0.05732701760697786	0.05732701760697786	0.05732701760697786	0.05732701760697786	0.05732701760697786	0.05732701760697786	0.05732701760697786	0.05732701760697786	0.05732701760697786	0.05732701760697786	0.05732701760697786	0.05732701760697786	0.05732701760697786	0.05732701760697786	0.05732701760697786	0.05732701760697786
0.22725378762975923	0.17307767188467585	0.20286654745514107	0.18738298868101455	0.1747856268245733	0.20592897430082288	0.12878220035263163	0.1322266413775026	0.20464671514071608	0.20549918220416868	0.1755414852895107	0.12135580713131174	0.11483840321777157	0.1961095917060592	0.2582975721322191	0.16902226426732153	0.21399722679008235	0.25017921279158833	0.18359770863304872	0.23264484437706404	0.18844236326659197	0.17612557051285008	0.20871974889869294	0.19463853484621063	0.20228446849497325	0.23788990602154678	0.18573124215108544	0.21181057408631612	0.21181057408631612	0.21181057408631612	0.21181057408631612	0.21181057408631612	0.21181057408631612	0.21181057408631612	0.21181057408631612	0.21181057408631612	0.21181057408631612	0.21181057408631612	0.21181057408631612	0.21181057408631612	0.21181057408631612	0.21181057408631612	0.21181057408631612	0.21181057408631612	0.21181057408631612	0.21181057408631612	0.21181057408631612	0.21181057408631612	0.21181057408631612	0.21181057408631612
0.10504880436847039	0.11285949886749136	0.08478347506787405	0.09775907032977431	0.08658884858830856	0.09567259109255555	0.1047380156071825	0.09872687532402913	0.0712234470848499	0.09954285003253423	0.10923079705431538	0.1322762889378181	0.08025564118470481	0.11567779064951729	0.0810456695539333	0.1010698325786153	0.11323583041116736	0.11517423781390261	0.09231869019937562	0.0960267602955258	0.10272497464232248	0.10776339294154312	0.11107467894623213	0.12632065409462867	0.11869766652043041	0.11869766652043041	0.11869766652043041	0.11869766652043041	0.11869766652043041	0.11869766652043041	0.11869766652043041	0.11869766652043041	0.11869766652043041	0.11869766652043041	0.11869766652043041	0.11869766652043041	0.11869766652043041	0.11869766652043041	0.11869766652043041	0.11869766652043041	0.11869766652043041	0.11869766652043041	0.11869766652043041	0.11869766652043041	0.11869766652043041	0.11869766652043041	0.11869766652043041	0.11869766652043041	0.11869766652043041	0.11869766652043041
0.1095498871308447	0.10446748384813051	0.07576215729202675	0.09430359058465561	0.10058406221656566	0.11628646055855495	0.09385948308722332	0.09095486377506871	0.07547662146790293	0.0907761751841751	0.1091419551731382	0.08945480444110936	0.08199978821399069	0.07218298553195093	0.09755869403193985	0.06808676506916637	0.0954567515906388	0.09774060346337844	0.08676677298503763	0.11350293259399655	0.11373039325524321	0.09080150939451267	0.11493022321165566	0.08823265042674412	0.11087982108425855	0.13396446743211976	0.12242214425818916	0.12242214425818916	0.12242214425818916	0.12242214425818916	0.12242214425818916	0.12242214425818916	0.12242214425818916	0.12242214425818916	0.12242214425818916	0.12242214425818916	0.12242214425818916	0.12242214425818916	0.12242214425818916	0.12242214425818916	0.12242214425818916	0.12242214425818916	0.12242214425818916	0.12242214425818916	0.12242214425818916	0.12242214425818916	0.12242214425818916	0.12242214425818916	0.12242214425818916	0.12242214425818916
0.22466347768459197	0.0509539808945821	0.0472098212791293	0.09505418538958248	0.09393362290903388	0.14985350860630534	0.07836651321386291	0.1397784830821631	0.10719378184112632	0.09996495398797034	0.11057135466908333	0.15567427110358956	0.1406290867800495	0.10205799638463492	0.09759138442386964	0.10814284570282158	0.12293692512244962	0.14603570311506706	0.1318174222929258	0.11911900158630806	0.0615959934877884	0.09616257371700487	0.12098665804812044	0.10857461588256265	0.10857461588256265	0.10857461588256265	0.10857461588256265	0.10857461588256265	0.10857461588256265	0.10857461588256265	0.10857461588256265	0.10857461588256265	0.10857461588256265	0.10857461588256265	0.10857461588256265	0.10857461588256265	0.10857461588256265	0.10857461588256265	0.10857461588256265	0.10857461588256265	0.10857461588256265	0.10857461588256265	0.10857461588256265	0.10857461588256265	0.10857461588256265	0.10857461588256265	0.10857461588256265	0.10857461588256265	0.10857461588256265	0.10857461588256265
0.09478965318126925	0.09262786308798385	0.0921288119671454	0.07890677072764544	0.08495986744441994	0.09783834921082789	0.07591756874964486	0.08837086609197099	0.0811168334294577	0.0821802741000976	0.08562198297024592	0.08110090554231658	0.09450804787304402	0.08181211796160232	0.08165634021417341	0.08754393511094435	0.08688034743187042	0.07556745096405608	0.091938868496315	0.0887764511337412	0.08358998728474235	0.08618321920924177	0.08618321920924177	0.08618321920924177	0.08618321920924177	0.08618321920924177	0.08618321920924177	0.08618321920924177	0.08618321920924177	0.08618321920924177	0.08618321920924177	0.08618321920924177	0.08618321920924177	0.08618321920924177	0.08618321920924177	0.08618321920924177	0.08618321920924177	0.08618321920924177	0.08618321920924177	0.08618321920924177	0.08618321920924177	0.08618321920924177	0.08618321920924177	0.08618321920924177	0.08618321920924177	0.08618321920924177	0.08618321920924177	0.08618321920924177	0.08618321920924177	0.08618321920924177
0.07157120322086154	0.07355544558754289	0.07318614239132705	0.07785999388853597	0.07659905696588347	0.06946280938921107	0.07551229246220859	0.07296578586970337	0.07188468720353691	0.08674010546312684	0.08338538111911852	0.07918840688848557	0.0672153877273698	0.06890029153419426	0.07525552787785002	0.06615547858013288	0.07941858776525823	0.08281383097683312	0.07490604658609991	0.07907757145366404	0.0668809037107607	0.07561713001252285	0.0664769021076465	0.08479969398668856	0.07804394077897191	0.08324309045077694	0.07183333649723929	0.07699076219232096	0.07136096163813012	0.06691817799854116	0.0711331165412983	0.07185181796583137	0.15666310556160645	0.11425746176371893	0.11425746176371893	0.11425746176371893	0.11425746176371893	0.11425746176371893	0.11425746176371893	0.11425746176371893	0.11425746176371893	0.11425746176371893	0.11425746176371893	0.11425746176371893	0.11425746176371893	0.11425746176371893	0.11425746176371893	0.11425746176371893	0.11425746176371893	0.11425746176371893
0.09794138563889085	0.10540437690646114	0.08343207353482819	0.0811021052211287	0.0944076437261334	0.08292352913461302	0.09250709218234657	0.08165052832251081	0.07676635979517463	0.09848051811013656	0.09878488170143752	0.09121919463622624	0.08785008228894377	0.10012966298174555	0.09036281804291507	0.08020689928992016	0.09317283247399821	0.08730250231646142	0.10234261475408242	0.0817055893290749	0.08475416028701614	0.09421303461548057	0.10467278934072614	0.08042131633308454	0.07417164866818031	0.09725904925374412	0.0818530272274992	0.09375475573081285	0.0964919220400673	0.08467278343948016	0.08197447724130039	0.08961626049149696	0.07977761687480056	0.08469693868314876	0.08469693868314876	0.08469693868314876	0.08469693868314876	0.08469693868314876	0.08469693868314876	0.08469693868314876	0.08469693868314876	0.08469693868314876	0.08469693868314876	0.08469693868314876	0.08469693868314876	0.08469693868314876	0.08469693868314876	0.08469693868314876	0.08469693868314876	0.08469693868314876
0.09072011635016687	0.08797432868121463	0.12206235260278063	0.07690837463963171	0.093461907252148	0.08412044467656817	0.08137986363294772	0.08650785796401791	0.09743032408226325	0.08546290908772944	0.10547050363716431	0.09144394344398947	0.07861955906694562	0.09555609736850211	0.09395454212442012	0.07258427949996007	0.09389153356824669	0.07542040577208178	0.08298701500043792	0.0952259696159812	0.09771158018733285	0.09646877490165703	0.09646877490165703	0.09646877490165703	0.09646877490165703	0.09646877490165703	0.09646877490165703	0.09646877490165703	0.09646877490165703	0.09646877490165703	0.09646877490165703	0.09646877490165703	0.09646877490165703	0.09646877490165703	0.09646877490165703	0.09646877490165703	0.09646877490165703	0.09646877490165703	0.09646877490165703	0.09646877490165703	0.09646877490165703	0.09646877490165703	0.09646877490165703	0.09646877490165703	0.09646877490165703	0.09646877490165703	0.09646877490165703	0.09646877490165703	0.09646877490165703	0.09646877490165703
0.05841912646272545	0.06377540605059896	0.05023049714498342	0.07587744395537266	0.04886488579852432	0.053051083019423385	0.06778123837990757	0.05129942277207273	0.06708016497371487	0.06001767975854046	0.056922055130195166	0.05913692522527162	0.056343218993462944	0.037971172582512966	0.04745078958982484	0.0567798033552273	0.05400444027992819	0.061723827359870115	0.0726649011020443	0.09559377151519546	0.059080239967282795	0.07704510767670145	0.05840653582610328	0.05160130641251515	0.05500392111930921	0.05500392111930921	0.05500392111930921	0.05500392111930921	0.05500392111930921	0.05500392111930921	0.05500392111930921	0.05500392111930921	0.05500392111930921	0.05500392111930921	0.05500392111930921	0.05500392111930921	0.05500392111930921	0.05500392111930921	0.05500392111930921	0.05500392111930921	0.05500392111930921	0.05500392111930921	0.05500392111930921	0.05500392111930921	0.05500392111930921	0.05500392111930921	0.05500392111930921	0.05500392111930921	0.05500392111930921	0.05500392111930921
0.10847295599289992	0.08254713731670403	0.1075216823129948	0.11912946225080816	0.10327675688180553	0.10296160135772475	0.09532464401413548	0.0751283715580696	0.08989441549189527	0.09392377472486593	0.08975885317210719	0.10020274718972287	0.08486414572434996	0.10737777248514949	0.09570571387926922	0.07975240954712699	0.10470612021608332	0.10230018657809363	0.08696309282320373	0.09208141550132179	0.09739658513119578	0.10673724724084636	0.09909646980972149	0.10249623794044721	0.10012449305431202	0.11480460502831812	0.10746454904131507	0.10746454904131507	0.10746454904131507	0.10746454904131507	0.10746454904131507	0.10746454904131507	0.10746454904131507	0.10746454904131507	0.10746454904131507	0.10746454904131507	0.10746454904131507	0.10746454904131507	0.10746454904131507	0.10746454904131507	0.10746454904131507	0.10746454904131507	0.10746454904131507	0.10746454904131507	0.10746454904131507	0.10746454904131507	0.10746454904131507	0.10746454904131507	0.10746454904131507	0.10746454904131507
0.06804302896326117	0.06174639037806391	0.06322481482690416	0.06573268657283778	0.06666801418047803	0.05428404327598848	0.05608529079972297	0.07161270572628461	0.052140250206509364	0.05944511799050328	0.0540989787636117	0.0637576557047076	0.058457260610984337	0.06929267885288715	0.0736241497804665	0.08006659683487953	0.06841480680390073	0.050399579994015786	0.06866621688253327	0.06343276456704922	0.06604949072479124	0.06604949072479124	0.06604949072479124	0.06604949072479124	0.06604949072479124	0.06604949072479124	0.06604949072479124	0.06604949072479124	0.06604949072479124	0.06604949072479124	0.06604949072479124	0.06604949072479124	0.06604949072479124	0.06604949072479124	0.06604949072479124	0.06604949072479124	0.06604949072479124	0.06604949072479124	0.06604949072479124	0.06604949072479124	0.06604949072479124	0.06604949072479124	0.06604949072479124	0.06604949072479124	0.06604949072479124	0.06604949072479124	0.06604949072479124	0.06604949072479124	0.06604949072479124	0.06604949072479124
0.07122945484809927	0.05389991523235841	0.059916334198831946	0.05790190548532573	0.056210276106106336	0.05507852236378817	0.06870113829423002	0.0681594878724149	0.053407530758123635	0.06969215287934087	0.05747159019838821	0.046915688357181476	0.051736961135622095	0.06385537228174644	0.05577742494942619	0.07319228190031267	0.06571385166833374	0.06771052253783655	0.05431659692895949	0.06224798946218752	0.06120675321600399	0.07536478887874618	0.06828577104737509	0.06828577104737509	0.06828577104737509	0.06828577104737509	0.06828577104737509	0.06828577104737509	0.06828577104737509	0.06828577104737509	0.06828577104737509	0.06828577104737509	0.06828577104737509	0.06828577104737509	0.06828577104737509	0.06828577104737509	0.06828577104737509	0.06828577104737509	0.06828577104737509	0.06828577104737509	0.06828577104737509	0.06828577104737509	0.06828577104737509	0.06828577104737509	0.06828577104737509	0.06828577104737509	0.06828577104737509	0.06828577104737509	0.06828577104737509	0.06828577104737509
0.12406074246540134	0.1284268376893555	0.11386827704647555	0.13614739976747947	0.11595485917409774	0.12349615946290492	0.13506474782352051	0.10062475468892769	0.10122850731123884	0.11894157673414876	0.13552443398668698	0.10027035802095238	0.13063174383582377	0.08179354322679461	0.11859431534328128	0.09155495283926672	0.11885005276494351	0.12680269288608279	0.14404239531412874	0.13822849757782008	0.1411354464459744	0.1411354464459744	0.1411354464459744	0.1411354464459744	0.1411354464459744	0.1411354464459744	0.1411354464459744	0.1411354464459744	0.1411354464459744	0.1411354464459744	0.1411354464459744	0.1411354464459744	0.1411354464459744	0.1411354464459744	0.1411354464459744	0.1411354464459744	0.1411354464459744	0.1411354464459744	0.1411354464459744	0.1411354464459744	0.1411354464459744	0.1411354464459744	0.1411354464459744	0.1411354464459744	0.1411354464459744	0.1411354464459744	0.1411354464459744	0.1411354464459744	0.1411354464459744	0.1411354464459744
0.11407609020840845	0.13408875724898148	0.08989048281958632	0.16163364660251756	0.1428817495807178	0.1023820262458145	0.13519182323323925	0.12474612494602778	0.1079934537447432	0.13265213028854472	0.12774523256269552	0.10038703295576729	0.12482990110597494	0.0954465985487448	0.14648158932871036	0.11638246885158636	0.1472418634441324	0.1397428736842394	0.11722325297533202	0.12030696372536201	0.11596395069103113	0.14477547933417448	0.11761808835520393	0.13119678384468922	0.13119678384468922	0.13119678384468922	0.13119678384468922	0.13119678384468922	0.13119678384468922	0.13119678384468922	0.13119678384468922	0.13119678384468922	0.13119678384468922	0.13119678384468922	0.13119678384468922	0.13119678384468922	0.13119678384468922	0.13119678384468922	0.13119678384468922	0.13119678384468922	0.13119678384468922	0.13119678384468922	0.13119678384468922	0.13119678384468922	0.13119678384468922	0.13119678384468922	0.13119678384468922	0.13119678384468922	0.13119678384468922	0.13119678384468922
0.10760317233576282	0.09854421295335657	0.09395361404708236	0.10017666560091466	0.11571187948474129	0.11103687387341203	0.10801660514842498	0.09142384186815199	0.10006252486423535	0.1115890884378199	0.09494096362461622	0.07817647496208117	0.06984555526830293	0.10129344844563441	0.10125081450738178	0.09111247120098857	0.11681796886685704	0.1125981336728627	0.09678924723293701	0.07509711539027572	0.08670384886097121	0.12318580147305747	0.10494482516701434	0.10494482516701434	0.10494482516701434	0.10494482516701434	0.10494482516701434	0.10494482516701434	0.10494482516701434	0.10494482516701434	0.10494482516701434	0.10494482516701434	0.10494482516701434	0.10494482516701434	0.10494482516701434	0.10494482516701434	0.10494482516701434	0.10494482516701434	0.10494482516701434	0.10494482516701434	0.10494482516701434	0.10494482516701434	0.10494482516701434	0.10494482516701434	0.10494482516701434	0.10494482516701434	0.10494482516701434	0.10494482516701434	0.10494482516701434	0.10494482516701434
0.10344793027023562	0.11909288089852839	0.12213903810153649	0.1228849828432626	0.08931659504880078	0.09636621946948057	0.11072603626206375	0.12284886225706423	0.09614827914401515	0.10046702374024843	0.1103742601552418	0.1491519541330393	0.11331293161571514	0.12089634108063327	0.12837358286868786	0.1106910168964	0.12441106808278637	0.11664495626186117	0.1386005423533566	0.12512813356945046	0.11756906046782427	0.13299646919965372	0.10639286795492688	0.10198122884550026	0.11262761926123942	0.113988668055037	0.1162848165681174	0.12387425042433772	0.13449119176669763	0.11301911924211314	0.20671706795417227	0.15986809359814272	0.15986809359814272	0.15986809359814272	0.15986809359814272	0.15986809359814272	0.15986809359814272	0.15986809359814272	0.15986809359814272	0.15986809359814272	0.15986809359814272	0.15986809359814272	0.15986809359814272	0.15986809359814272	0.15986809359814272	0.15986809359814272	0.15986809359814272	0.15986809359814272	0.15986809359814272	0.15986809359814272
0.10486923649226661	0.07177757536695363	0.08228999410238949	0.10595909836843252	0.08741591947584086	0.087688542967125	0.09108165629054185	0.08298537274152194	0.07253933606334087	0.08527634251685265	0.08055779983506893	0.08970153437014526	0.09630398381252962	0.09652300405647408	0.08885001972746968	0.07609313007567758	0.10395570113978105	0.11832837542759218	0.08985546332944976	0.0716417666965064	0.09122746920851676	0.07052213221916087	0.07552271902193976	0.10057946030267025	0.08134943459279217	0.06226995974225735	0.095609955199192	0.09340798722156951	0.07996765557544336	0.08342509233217961	0.09559882850087134	0.08951196041652548	0.08951196041652548	0.08951196041652548	0.08951196041652548	0.08951196041652548	0.08951196041652548	0.08951196041652548	0.08951196041652548	0.08951196041652548	0.08951196041652548	0.08951196041652548	0.08951196041652548	0.08951196041652548	0.08951196041652548	0.08951196041652548	0.08951196041652548	0.08951196041652548	0.08951196041652548	0.08951196041652548
0.1076105744927952	0.11752574663239714	0.13275985711761523	0.11320244183870694	0.11334889129907597	0.1285072116069132	0.11280167183005144	0.14543513347582038	0.11490709208869475	0.1312367456505015	0.12330798987447145	0.14298634290647055	0.11253538065246779	0.10449736750263902	0.1446723059834344	0.12295738819301517	0.1015055742505349	0.16408324161729404	0.12817763065785948	0.0930652704159518	0.11716537050454867	0.10511532046025024	0.10511532046025024	0.10511532046025024	0.10511532046025024	0.10511532046025024	0.10511532046025024	0.10511532046025024	0.10511532046025024	0.10511532046025024	0.10511532046025024	0.10511532046025024	0.10511532046025024	0.10511532046025024	0.10511532046025024	0.10511532046025024	0.10511532046025024	0.10511532046025024	0.10511532046025024	0.10511532046025024	0.10511532046025024	0.10511532046025024	0.10511532046025024	0.10511532046025024	0.10511532046025024	0.10511532046025024	0.10511532046025024	0.10511532046025024	0.10511532046025024	0.10511532046025024
0.0	0.00123963682243818	1.179978214745088	0.831600404416355	0.0802286984144336	0.5376047570099936	0.22409415933075108	0.7972379792070826	0.08405767854442782	0.5514365948672307	0.47971689479446467	0.551466987981046	0.17471021725722585	0.537482334253056	0.7095350825264247	0.3353157630973785	0.7097932488859227	0.7351454507104422	0.8693395495279804	0.7357417124108127	0.543552306484758	0.6396470094477854	0.6396470094477854	0.6396470094477854	0.6396470094477854	0.6396470094477854	0.6396470094477854	0.6396470094477854	0.6396470094477854	0.6396470094477854	0.6396470094477854	0.6396470094477854	0.6396470094477854	0.6396470094477854	0.6396470094477854	0.6396470094477854	0.6396470094477854	0.6396470094477854	0.6396470094477854	0.6396470094477854	0.6396470094477854	0.6396470094477854	0.6396470094477854	0.6396470094477854	0.6396470094477854	0.6396470094477854	0.6396470094477854	0.6396470094477854	0.6396470094477854	0.6396470094477854
0.08902620559168242	0.12173573341508383	0.09099268947984118	0.0890992996148155	0.10568337852689197	0.09002785897331922	0.09371696167824135	0.09210513308288627	0.08774049973029574	0.11251661509833033	0.0900617132526155	0.10724024398165645	0.10253222327244754	0.09244425428380378	0.07954374372844297	0.10146265663042299	0.08416064014018577	0.09470014347780355	0.10713274619078651	0.08938648675817026	0.0875883780270754	0.09366336549940198	0.0933038244422158	0.10336079645984092	0.08296040002684278	0.09278590908658899	0.0951420292869671	0.11269844745914873	0.08773206478972109	0.10021525612443491	0.10021525612443491	0.10021525612443491	0.10021525612443491	0.10021525612443491	0.10021525612443491	0.10021525612443491	0.10021525612443491	0.10021525612443491	0.10021525612443491	0.10021525612443491	0.10021525612443491	0.10021525612443491	0.10021525612443491	0.10021525612443491	0.10021525612443491	0.10021525612443491	0.10021525612443491	0.10021525612443491	0.10021525612443491	0.10021525612443491
0.09421957193488546	0.0857913251524627	0.0932878522295866	0.09353083334391006	0.07870169949867321	0.07058873576422248	0.06224736239236539	0.08247621429738652	0.09400826813878402	0.09110759407944313	0.06957251351979736	0.07322305040038317	0.08503129055177194	0.08335451882660452	0.0957014988806747	0.08744700511112054	0.10179186769638099	0.10218858117318579	0.09910719447873785	0.08633133645869336	0.10892020912211095	0.07557710749186891	0.08242569740993524	0.07977357474607043	0.09341582487758134	0.09492014927098627	0.0876870941377504	0.11815679286710093	0.08311592216583538	0.11247056859492767	0.08015635599561202	0.08369031717899224	0.08603236432455773	0.10102980253979725	0.09715517583216043	0.09909248918597884	0.09909248918597884	0.09909248918597884	0.09909248918597884	0.09909248918597884	0.09909248918597884	0.09909248918597884	0.09909248918597884	0.09909248918597884	0.09909248918597884	0.09909248918597884	0.09909248918597884	0.09909248918597884	0.09909248918597884	0.09909248918597884
0.06638427281216626	0.07286939641934904	0.08289592512151098	0.06108005152480452	0.08953860597170422	0.07964694920257404	0.07567553940893836	0.06310768595959441	0.06653139933244515	0.07774107617703516	0.06885032989291921	0.07743095691320652	0.07409981190366575	0.058295549129348305	0.05700080946553232	0.07074899509704115	0.06939914342145115	0.06374629709428578	0.07672681535565493	0.06973796824265993	0.08187046641355133	0.07280949593757757	0.06956138104523192	0.06307951901193258	0.07298069507915092	0.07477713652417732	0.0626389377427375	0.08158310568120243	0.07946352621342319	0.06973991008988956	0.06059857162955599	0.07091055818138821	0.06640985382711469	0.06599316802666737	0.06397326943958709	0.07743147469433992	0.07031905121110593	0.0650102284366103	0.07384963137161074	0.0776119577027086	0.07573079453715967	0.07573079453715967	0.07573079453715967	0.07573079453715967	0.07573079453715967	0.07573079453715967	0.07573079453715967	0.07573079453715967	0.07573079453715967	0.07573079453715967
0.08310207302117	0.07670462334133671	0.06435614196918442	0.09642785057982006	0.08283933086335447	0.08334834099051722	0.07702449006264894	0.07073836030170878	0.07230891938304111	0.09131590442334371	0.061642204851563014	0.10127424305076571	0.0889496244719279	0.09367591488261987	0.05968025533315956	0.09184214286252998	0.07294077557743428	0.08071312672035946	0.08130128804238088	0.084022084859526	0.066917660794944	0.08824268243319264	0.08375871291753866	0.060611058949158414	0.09672953805776949	0.07867029850346395	0.07867029850346395	0.07867029850346395	0.07867029850346395	0.07867029850346395	0.07867029850346395	0.07867029850346395	0.07867029850346395	0.07867029850346395	0.07867029850346395	0.07867029850346395	0.07867029850346395	0.07867029850346395	0.07867029850346395	0.07867029850346395	0.07867029850346395	0.07867029850346395	0.07867029850346395	0.07867029850346395	0.07867029850346395	0.07867029850346395	0.07867029850346395	0.07867029850346395	0.07867029850346395	0.07867029850346395
0.07260376669137306	0.0722937990767188	0.07871249570690159	0.062568610119224	0.08665031718644031	0.08028884490369168	0.07580138524451376	0.08505182075107527	0.06027220504965476	0.08762061082893531	0.0830377614155521	0.08033167542914388	0.06286446327248488	0.08148298963470423	0.09238054871460581	0.07938877955778985	0.07823699677624896	0.08037623094146298	0.07224900196333459	0.08919461864663059	0.08285313559377801	0.08617854856741783	0.08520782428935271	0.06977237557553767	0.07877370016503366	0.07964008917132512	0.08275765142724033	0.07864546133192506	0.07620140781189907	0.07100103352365478	0.07297714835775704	0.07198909094070591	0.07198909094070591	0.07198909094070591	0.07198909094070591	0.07198909094070591	0.07198909094070591	0.07198909094070591	0.07198909094070591	0.07198909094070591	0.07198909094070591	0.07198909094070591	0.07198909094070591	0.07198909094070591	0.07198909094070591	0.07198909094070591	0.07198909094070591	0.07198909094070591	0.07198909094070591	0.07198909094070591
0.41619354246888074	0.09948436583395207	0.2169350339697093	0.33104752341605365	0.22160461445563	0.22459718151019	0.0024096857321935	0.0	0.0004863064357311872	0.08770090549927319	0.20203863011631043	0.2638101299458063	0.0994291718651456	0.0004863064357311872	0.0	0.008335829567382625	0.2487952797841222	0.0	0.41284251999894095	0.2163391248906291	0.3196229912534672	0.22106538229590547	0.2122113598235976	0.21541011491242446	0.08772960335811597	0.0	0.043864801679057985	0.043864801679057985	0.043864801679057985	0.043864801679057985	0.043864801679057985	0.043864801679057985	0.043864801679057985	0.043864801679057985	0.043864801679057985	0.043864801679057985	0.043864801679057985	0.043864801679057985	0.043864801679057985	0.043864801679057985	0.043864801679057985	0.043864801679057985	0.043864801679057985	0.043864801679057985	0.043864801679057985	0.043864801679057985	0.043864801679057985	0.043864801679057985	0.043864801679057985	0.043864801679057985
0.06625145618992723	0.06592787463684305	0.07015555762610409	0.06354269126030629	0.06539672616189861	0.08378586752003879	0.07158319635020001	0.07445395012495079	0.052676674088954684	0.07726548834528243	0.07488303032476709	0.07140504926617833	0.07010976599912995	0.06491367657236494	0.06323846634644212	0.06881424974206414	0.05860116395479288	0.06389734693052324	0.06609200133548329	0.05672632239249143	0.06579133706761905	0.07071174676460833	0.07399216871881464	0.07235195774171148	0.07235195774171148	0.07235195774171148	0.07235195774171148	0.07235195774171148	0.07235195774171148	0.07235195774171148	0.07235195774171148	0.07235195774171148	0.07235195774171148	0.07235195774171148	0.07235195774171148	0.07235195774171148	0.07235195774171148	0.07235195774171148	0.07235195774171148	0.07235195774171148	0.07235195774171148	0.07235195774171148	0.07235195774171148	0.07235195774171148	0.07235195774171148	0.07235195774171148	0.07235195774171148	0.07235195774171148	0.07235195774171148	0.07235195774171148
0.10762228673955769	0.12353958125897951	0.0907672684451307	0.11152590138498494	0.0891757103851969	0.11725217252159435	0.11542509416018619	0.08380113130328418	0.08440656510353409	0.10857152847410723	0.10443885279180007	0.08098323206258082	0.08158943151073429	0.11814237634604782	0.11432892115419419	0.11774876282907501	0.10834349755635689	0.11235853450963826	0.11719817713785273	0.11024031352322618	0.08797310077099998	0.10749033962681073	0.09392753085110801	0.10559773240659036	0.13555258555838168	0.12486403027368768	0.11838609367107285	0.1283308549903347	0.10553496010520082	0.08990299220168702	0.16014469411787416	0.12502384315978057	0.12502384315978057	0.12502384315978057	0.12502384315978057	0.12502384315978057	0.12502384315978057	0.12502384315978057	0.12502384315978057	0.12502384315978057	0.12502384315978057	0.12502384315978057	0.12502384315978057	0.12502384315978057	0.12502384315978057	0.12502384315978057	0.12502384315978057	0.12502384315978057	0.12502384315978057	0.12502384315978057
0.23582849615179544	0.24579191436594702	0.29655146409926086	0.2612530305226799	0.16801996191121266	0.2750419597230892	0.1807496367913527	0.24978646778901234	0.30378009516249366	0.20621044075017414	0.25527144629889126	0.29296641479925906	0.20685695472424648	0.29863918392770267	0.21632891887966574	0.19899598019169273	0.3400850371928409	0.1898737569429339	0.24930020122295657	0.26436464463703485	0.22576186906097398	0.20569712895795803	0.31445529618053	0.24126406368343378	0.25668722125617816	0.28114347909276066	0.27116972064798234	0.2760750792464153	0.2452645920225001	0.3067844653471095	0.30455850115607824	0.3529122560277147	0.20982489873745463	0.20785399452841474	0.25044466914321517	0.3085672790742028	0.36820968963348355	0.3563063057706034	0.3622579977020435	0.3622579977020435	0.3622579977020435	0.3622579977020435	0.3622579977020435	0.3622579977020435	0.3622579977020435	0.3622579977020435	0.3622579977020435	0.3622579977020435	0.3622579977020435	0.3622579977020435
0.09418913572221765	0.13835969483594154	0.16720015248124956	0.05787580491823825	0.21712619345549128	0.11831864198285486	0.1593220807152698	0.18198506773955278	0.13275877103469744	0.17096825953257744	0.17693471512236794	0.20523263779873827	0.1820724115590548	0.16511400999522713	0.10693701404746622	0.2816444300417467	0.057902325612823005	0.18581942362418025	0.1451978754714151	0.1655359548427627	0.1926107025321862	0.10164272771953875	0.1861008510829017	0.19910397912359248	0.14934225929279912	0.12431045702132151	0.13951722699345878	0.1240869797912815	0.09549647528284944	0.16979652352397523	0.1624989775772718	0.08245368631138748	0.21782398202276468	0.21101473702718795	0.26554053750467865	0.09615728804330728	0.22376583672758082	0.16754502467920931	0.12481219196883488	0.025238389067840393	0.19710563863853603	0.21882983919177545	0.18575699979508442	0.24796119791204585	0.21685909885356516	0.21685909885356516	0.21685909885356516	0.21685909885356516	0.21685909885356516	0.21685909885356516
0.08633671163444336	0.0552793343319335	0.12438653253721749	0.11467722409799061	0.07373494693626978	0.0710892617516347	0.09311556507972449	0.11994918393011894	0.10947704667928514	0.11417802805425513	0.09936801279990619	0.14321056896603476	0.08750660835136775	0.10148636668733745	0.10655858342865109	0.10795072551498928	0.10748734622621571	0.09473665866903726	0.1167444687530554	0.10909530905088544	0.097438367672864	0.08347283230236245	0.07767310586837377	0.12805580562113672	0.12800154684816087	0.10151842130836276	0.09949189378195106	0.0981612644869769	0.11958977925768076	0.1262114584829634	0.11571881720641994	0.1398104477999774	0.12651568152418155	0.10652867059661378	0.10966227633374402	0.13068816114999787	0.12609261263321123	0.14614292595668987	0.12322441998113821	0.13172263387517655	0.15168899175992642	0.13524138923696769	0.12352646864497852	0.16241489000333062	0.16166546816908897	0.16204017908620982	0.16204017908620982	0.16204017908620982	0.16204017908620982	0.16204017908620982
0.147929937548883	0.1255381639639582	0.12047351860212847	0.17554422181899557	0.12096880487832448	0.12877235425032643	0.1594039656346886	0.15341371151867567	0.16036277165615323	0.15378853131094966	0.13448262423549842	0.137656194962067	0.13242952726169036	0.16772280979396528	0.15106869628959976	0.14904752271421717	0.12248675422728116	0.13767581822243832	0.13298314127330313	0.11256264192252587	0.1537522364196131	0.11833733915444668	0.14896334602506972	0.1168767592998958	0.12683830270495344	0.15171899170734965	0.1471354056304686	0.1307857469563364	0.1349747302098119	0.1285158601501485	0.13757840704268867	0.1421000395572261	0.12366839799078377	0.12408491322932896	0.12653502963978214	0.1304476854471155	0.15243646724728563	0.10681356529784108	0.29958043716089494	0.203197001229368	0.203197001229368	0.203197001229368	0.203197001229368	0.203197001229368	0.203197001229368	0.203197001229368	0.203197001229368	0.203197001229368	0.203197001229368	0.203197001229368
0.27616768287210425	0.27520582345837913	0.37774068606557104	0.28450630898065465	0.2640002155905452	0.31215544203768164	0.36566044101199535	0.24340510288393866	0.308483042538329	0.2759440727111338	0.2759440727111338	0.2759440727111338	0.2759440727111338	0.2759440727111338	0.2759440727111338	0.2759440727111338	0.2759440727111338	0.2759440727111338	0.2759440727111338	0.2759440727111338	0.2759440727111338	0.2759440727111338	0.2759440727111338	0.2759440727111338	0.2759440727111338	0.2759440727111338	0.2759440727111338	0.2759440727111338	0.2759440727111338	0.2759440727111338	0.2759440727111338	0.2759440727111338	0.2759440727111338	0.2759440727111338	0.2759440727111338	0.2759440727111338	0.2759440727111338	0.2759440727111338	0.2759440727111338	0.2759440727111338	0.2759440727111338	0.2759440727111338	0.2759440727111338	0.2759440727111338	0.2759440727111338	0.2759440727111338	0.2759440727111338	0.2759440727111338	0.2759440727111338	0.2759440727111338
0.0	0.17606737192434618	0.0	0.2725849206057997	0.14008591142234772	0.10993252753926726	0.20908526621369636	0.23229783031053422	0.2260675743946461	0.15843196979463786	0.21371909978895853	0.1995914446742469	0.2757978855358326	0.22554626511302978	0.20491883906404051	0.22881882488799507	0.2983657632308046	0.17997961222713385	0.21752983399880016	0.1733738141220445	0.19545182406042236	0.19545182406042236	0.19545182406042236	0.19545182406042236	0.19545182406042236	0.19545182406042236	0.19545182406042236	0.19545182406042236	0.19545182406042236	0.19545182406042236	0.19545182406042236	0.19545182406042236	0.19545182406042236	0.19545182406042236	0.19545182406042236	0.19545182406042236	0.19545182406042236	0.19545182406042236	0.19545182406042236	0.19545182406042236	0.19545182406042236	0.19545182406042236	0.19545182406042236	0.19545182406042236	0.19545182406042236	0.19545182406042236	0.19545182406042236	0.19545182406042236	0.19545182406042236	0.19545182406042236
0.1798666778280738	0.10717604931340466	0.28572002530474144	0.153395569561487	0.26160453010546425	0.1858697576012249	0.20724606654751754	0.31211644668995997	0.12898130819508574	0.29377866205509123	0.2228476617406433	0.2779345011766655	0.34662271495615266	0.2122189053515683	0.26154662800657197	0.3905421906957409	0.22303279206630006	0.17254855845402445	0.25050811846597426	0.20682698220385531	0.17093602627697574	0.21384849154912147	0.4546612091531496	0.1990248956241188	0.23459908491682183	0.23786007136522702	0.28763956714604133	0.25044289818917237	0.26784057957795215	0.20987856818179576	0.22914498012181447	0.2402773189031764	0.23471114951249547	0.23471114951249547	0.23471114951249547	0.23471114951249547	0.23471114951249547	0.23471114951249547	0.23471114951249547	0.23471114951249547	0.23471114951249547	0.23471114951249547	0.23471114951249547	0.23471114951249547	0.23471114951249547	0.23471114951249547	0.23471114951249547	0.23471114951249547	0.23471114951249547	0.23471114951249547
0.10767562472378872	0.09726316899375446	0.09951054170268855	0.11015518689345906	0.10833830686518	0.10748570145361763	0.0900173835120784	0.09889754639703394	0.13664980511408337	0.11374584081193828	0.11179382390323231	0.10414534622768916	0.09077906488728513	0.10096857851473551	0.07744824700555136	0.08594265818221582	0.07422121021191601	0.12347644528488355	0.09609468822280189	0.1046814568570233	0.08666521451703982	0.09307566199186393	0.07855518029517376	0.08581542114351884	0.08581542114351884	0.08581542114351884	0.08581542114351884	0.08581542114351884	0.08581542114351884	0.08581542114351884	0.08581542114351884	0.08581542114351884	0.08581542114351884	0.08581542114351884	0.08581542114351884	0.08581542114351884	0.08581542114351884	0.08581542114351884	0.08581542114351884	0.08581542114351884	0.08581542114351884	0.08581542114351884	0.08581542114351884	0.08581542114351884	0.08581542114351884	0.08581542114351884	0.08581542114351884	0.08581542114351884	0.08581542114351884	0.08581542114351884
0.20934015373389414	0.18440424282824577	0.18821988963878264	0.16486166485047588	0.17576247623513208	0.22752021144277032	0.17350740351784133	0.16855676846340692	0.22684869731091548	0.2081798543929196	0.15584973172247565	0.18201479305769763	0.18201479305769763	0.18201479305769763	0.18201479305769763	0.18201479305769763	0.18201479305769763	0.18201479305769763	0.18201479305769763	0.18201479305769763	0.18201479305769763	0.18201479305769763	0.18201479305769763	0.18201479305769763	0.18201479305769763	0.18201479305769763	0.18201479305769763	0.18201479305769763	0.18201479305769763	0.18201479305769763	0.18201479305769763	0.18201479305769763	0.18201479305769763	0.18201479305769763	0.18201479305769763	0.18201479305769763	0.18201479305769763	0.18201479305769763	0.18201479305769763	0.18201479305769763	0.18201479305769763	0.18201479305769763	0.18201479305769763	0.18201479305769763	0.18201479305769763	0.18201479305769763	0.18201479305769763	0.18201479305769763	0.18201479305769763	0.18201479305769763
0.11391137254033552	0.11645231657893006	0.1049356848401657	0.11870516648910234	0.1042579928652745	0.10319270415210319	0.08986530703804667	0.1061986876910821	0.10672346232676685	0.07803910989300662	0.09554536714023774	0.10121371094610263	0.08962368107612351	0.10525970430481296	0.0979704047861417	0.11078404732434943	0.11594629528001876	0.11235227929352018	0.12112774286072917	0.12117939509710082	0.08893779627306936	0.1229996862363753	0.09694216541758001	0.1186805609473689	0.08751353466469337	0.1034005067435844	0.11742373183007428	0.10194089730026058	0.10968231456516743	0.10968231456516743	0.10968231456516743	0.10968231456516743	0.10968231456516743	0.10968231456516743	0.10968231456516743	0.10968231456516743	0.10968231456516743	0.10968231456516743	0.10968231456516743	0.10968231456516743	0.10968231456516743	0.10968231456516743	0.10968231456516743	0.10968231456516743	0.10968231456516743	0.10968231456516743	0.10968231456516743	0.10968231456516743	0.10968231456516743	0.10968231456516743
0.1457044714799105	0.19370354244133992	0.15805686796614551	0.16230761042732877	0.15579458581731023	0.19887585551596815	0.19325739445854825	0.1680900213536491	0.2171069223147171	0.16747085362714162	0.15837196787897806	0.18235475765945866	0.1553979955843872	0.16596793043010985	0.18946014695845767	0.23412189169134512	0.16036056385571995	0.20161071341708528	0.1877848176819706	0.1550195969974285	0.17087245799954054	0.15339765304725497	0.18011035294439426	0.1719268210507159	0.1548921463174533	0.18095430074710922	0.15756972038661052	0.18574066813560355	0.22976943790919907	0.19133556401263288	0.1396857530729825	0.13389639439616377	0.13679107373457314	0.13679107373457314	0.13679107373457314	0.13679107373457314	0.13679107373457314	0.13679107373457314	0.13679107373457314	0.13679107373457314	0.13679107373457314	0.13679107373457314	0.13679107373457314	0.13679107373457314	0.13679107373457314	0.13679107373457314	0.13679107373457314	0.13679107373457314	0.13679107373457314	0.13679107373457314
0.10614580434968605	0.12817447096568885	0.151158406010954	0.12204927967306131	0.10930393783969766	0.11981608683716738	0.0946182916834705	0.09637541464842207	0.17280565547089516	0.07780418765337727	0.06148549948229795	0.09243487927977342	0.08712081965816236	0.04912119279279625	0.11740146766881887	0.13539823480365976	0.09106230490883233	0.08493588910375946	0.13550614516383497	0.0614853608397825	0.13018607314914413	0.1258668738441862	0.17626143865504246	0.16049900344649887	0.1594920403340717	0.19984521170566977	0.17261656633139455	0.13261576503783107	0.12084962439511461	0.1525450848934868	0.19615332499654814	0.2524199857388115	0.22453507944493573	0.15410153739600405	0.1411644268090161	0.29495854767848645	0.2180614872437513	0.2180614872437513	0.2180614872437513	0.2180614872437513	0.2180614872437513	0.2180614872437513	0.2180614872437513	0.2180614872437513	0.2180614872437513	0.2180614872437513	0.2180614872437513	0.2180614872437513	0.2180614872437513	0.2180614872437513
0.07793677540656208	0.0966629346880753	0.07141022293855355	0.10447642723694657	0.09441352786386788	0.08326498031976703	0.06395435188781322	0.09238582534355422	0.09805758328398854	0.10721661442508565	0.08713697553851113	0.09562051059406858	0.09598257608185208	0.08566204587717056	0.11209627648157071	0.09376620944626599	0.09370688003718032	0.08904085900751134	0.07156007775559463	0.07801946987051768	0.06496497532189126	0.08514296649917497	0.08441016850009181	0.10497670787745902	0.08870193779939138	0.07560267053879888	0.08772208336161899	0.08032105121560815	0.086016918377634	0.0836250296376937	0.06778085366291063	0.07570294165030217	0.07570294165030217	0.07570294165030217	0.07570294165030217	0.07570294165030217	0.07570294165030217	0.07570294165030217	0.07570294165030217	0.07570294165030217	0.07570294165030217	0.07570294165030217	0.07570294165030217	0.07570294165030217	0.07570294165030217	0.07570294165030217	0.07570294165030217	0.07570294165030217	0.07570294165030217	0.07570294165030217
0.150007015257688	0.14927488405288555	0.13776570039949332	0.15000748849365425	0.10697344936178008	0.14194798808049866	0.14352912715922983	0.09269797851859389	0.1036824220190376	0.10235536162018805	0.12760085654017142	0.12225439395335914	0.12023633424818714	0.12609935600819888	0.09911884105206181	0.13659631606840916	0.10301372592672296	0.1414383504293831	0.12404006993761683	0.09877155280540846	0.07702724018582952	0.15481965639958914	0.16250192610712122	0.1454361218074089	0.16513278290120548	0.12546379489049486	0.08827893529430576	0.1294630655047522	0.12831093332379673	0.14346700288521683	0.07078376560632112	0.14582698430005947	0.16414320246862174	0.09598416262431901	0.06809418355017051	0.13978875011224431	0.1153380714342755	0.12756341077325992	0.12756341077325992	0.12756341077325992	0.12756341077325992	0.12756341077325992	0.12756341077325992	0.12756341077325992	0.12756341077325992	0.12756341077325992	0.12756341077325992	0.12756341077325992	0.12756341077325992	0.12756341077325992
0.07103177139392422	0.08599739980188904	0.08028953011192087	0.07361064021902772	0.10104650440965775	0.11296671708687799	0.00012611093002899264	0.0	0.3154968252185737	0.23088197837628252	0.22896118936965293	0.19919135143969469	0.20408220975445843	0.2684508477544371	0.22958855318510912	0.19454527994591772	0.21994887563098653	0.20486374846055458	0.20669710089407412	0.21935638854803544	0.22246534084560662	0.2264128121212877	0.22963218837440327	0.17132352023986147	0.20698154028763482	0.18067800326809855	0.20941387353060512	0.25602096797751406	0.20080924164442757	0.18945590650255045	0.19697096929009686	0.5625830172521584	0.3797769932711276	0.3797769932711276	0.3797769932711276	0.3797769932711276	0.3797769932711276	0.3797769932711276	0.3797769932711276	0.3797769932711276	0.3797769932711276	0.3797769932711276	0.3797769932711276	0.3797769932711276	0.3797769932711276	0.3797769932711276	0.3797769932711276	0.3797769932711276	0.3797769932711276	0.3797769932711276
0.10114735238887786	0.15631751851612913	0.0771598836786651	0.004249088915795289	0.1446787771336915	0.11522418480970008	0.0	0.0	0.06495704714136707	0.14388072765990578	0.11182464666643574	0.18894476577715502	0.0867117947390711	0.0650020287860416	0.08442317615704295	0.11668306471256462	0.10702604600765572	0.10951417706003992	0.1602444890977658	0.09240232209730963	0.006124400495947786	0.12089797170384245	0.0	0.24222876661316622	0.16549238862994706	0.004249088915795289	0.11495893188706018	0.08696744260482313	0.06384332954859975	0.1703364047882131	0.09723341698921256	0.1337849108887128	0.1337849108887128	0.1337849108887128	0.1337849108887128	0.1337849108887128	0.1337849108887128	0.1337849108887128	0.1337849108887128	0.1337849108887128	0.1337849108887128	0.1337849108887128	0.1337849108887128	0.1337849108887128	0.1337849108887128	0.1337849108887128	0.1337849108887128	0.1337849108887128	0.1337849108887128	0.1337849108887128
0.06985113612300997	0.06612931249889319	0.07076717409627518	0.11420982915623003	0.06050210942746661	0.10280826970965423	0.11473744518865461	0.09618199783975247	0.14324543231830025	0.10104102510881056	0.10437207177437688	0.0741982910153043	0.08862903849617669	0.11141334972728152	0.12316429177294567	0.09653742543690565	0.09258304384965665	0.10296129554340994	0.14842629723654724	0.12513814058378955	0.10022705624120945	0.0890797914668104	0.12016338339014332	0.09963018423844293	0.12668943286085113	0.09639636749406935	0.13096879109598697	0.13040575711561725	0.13262317074739324	0.11613476924628327	0.16822321683523986	0.17076457874468248	0.13946928170089903	0.12116395479015053	0.15137686245887996	0.18907970591951428	0.1464360024546506	0.15833387416129238	0.19092450812816708	0.17045737502256242	0.18069094157536475	0.18069094157536475	0.18069094157536475	0.18069094157536475	0.18069094157536475	0.18069094157536475	0.18069094157536475	0.18069094157536475	0.18069094157536475	0.18069094157536475
0.06315385919010023	0.07712372771474428	0.08097401481833076	0.09143659293342414	0.09431261471235808	0.08837284594293499	0.09397457184281434	0.06795580300919064	0.07827845814779823	0.07553934452970491	0.08081023381200635	0.07994039688790577	0.07472726179331163	0.06616122716302203	0.07999100991131444	0.09783670409382851	0.06965006420763803	0.07339138704486121	0.07499768569415366	0.07035125049386468	0.07320484343979954	0.09608058946830483	0.0834822198069333	0.08125763027300192	0.06425994419145954	0.11440302200532294	0.06734219642197577	0.05495954413028026	0.06172144444121174	0.05149347734917398	0.07334714171218876	0.0916042240079874	0.09029788336016112	0.087842224296008	0.09168068284749029	0.08976145357174914	0.08976145357174914	0.08976145357174914	0.08976145357174914	0.08976145357174914	0.08976145357174914	0.08976145357174914	0.08976145357174914	0.08976145357174914	0.08976145357174914	0.08976145357174914	0.08976145357174914	0.08976145357174914	0.08976145357174914	0.08976145357174914
0.1602138015781461	0.166812697220496	0.10568866440810328	0.10012960259475655	0.09805837851832952	0.11215917250337833	0.1697555073716704	0.1447825118548779	0.11230700693323023	0.13760342741823633	0.10394316956046788	0.0758241423168969	0.11621095648990337	0.10111268183808175	0.08426552273274569	0.06432705787227756	0.14491034957836943	0.12996890001491956	0.11517369357888733	0.12189262624390386	0.09433146021912754	0.14948681964942204	0.13062611139142774	0.09799028633207799	0.10332437689061297	0.117379693998047	0.11474940867416605	0.13240621865499314	0.10967126365945343	0.10735951220920334	0.10851538793432838	0.10851538793432838	0.10851538793432838	0.10851538793432838	0.10851538793432838	0.10851538793432838	0.10851538793432838	0.10851538793432838	0.10851538793432838	0.10851538793432838	0.10851538793432838	0.10851538793432838	0.10851538793432838	0.10851538793432838	0.10851538793432838	0.10851538793432838	0.10851538793432838	0.10851538793432838	0.10851538793432838	0.10851538793432838
0.2850256481049879	0.2966922107619929	0.280322945067278	0.12614213852604875	0.4489189799046213	0.3294469025201266	0.23488346033756258	0.21461714465895337	0.36140991534302347	0.23436511022186954	0.2517665094008033	0.18907364131030696	0.1887958498154096	0.25944605027748396	0.28114115604877515	0.2234588950197722	0.2076417886346211	0.16832144317747633	0.14920927934501993	0.1261695715484384	0.23484501435285632	0.16324654673792177	0.26119832443594654	0.22537181693538813	0.33781618403465274	0.41180891896838184	0.25478483610703334	0.2651864728628028	0.3289667491844505	0.33921586993219854	0.2841866727609377	0.32355299389794673	0.2711771553401136	0.0	0.35239195927350875	0.17619597963675437	0.17619597963675437	0.17619597963675437	0.17619597963675437	0.17619597963675437	0.17619597963675437	0.17619597963675437	0.17619597963675437	0.17619597963675437	0.17619597963675437	0.17619597963675437	0.17619597963675437	0.17619597963675437	0.17619597963675437	0.17619597963675437
0.0818544148733238	0.10619173490453672	0.0970165258054786	0.10634550457678386	0.10010510333313087	0.1074141710263932	0.11557826111314742	0.09288592234633614	0.07058637844301223	0.09893159316538283	0.0947743858423502	0.09002735697034307	0.09572374103222119	0.08931702143750342	0.07592892805391849	0.06672923908264555	0.07902179448205747	0.08250904342886911	0.08915914040557066	0.09460742728147607	0.07497314481251212	0.09229845452250707	0.07728666598518281	0.09290704187125053	0.0935913766978405	0.09254450280381754	0.08425097517762879	0.1113925384272803	0.09157643217388833	0.08061782497953138	0.07949204701566295	0.09257101039002674	0.09778673840557973	0.09891174223616021	0.09637686090807121	0.0976443015721157	0.0976443015721157	0.0976443015721157	0.0976443015721157	0.0976443015721157	0.0976443015721157	0.0976443015721157	0.0976443015721157	0.0976443015721157	0.0976443015721157	0.0976443015721157	0.0976443015721157	0.0976443015721157	0.0976443015721157	0.0976443015721157
0.11606137758414664	0.1207258650662917	0.14589611647021608	0.15304604081979162	0.11223698321573335	0.11917503568872462	0.11639068817452837	0.12434226548852907	0.12686733106768855	0.11486418184171505	0.10349993861308525	0.14261661306677634	0.12653315949189903	0.13592973605626854	0.1217481221464955	0.1118384106526328	0.1379064592181529	0.11408638925280239	0.10308917207347976	0.14409913783374986	0.11605251635517909	0.14211415906460706	0.130106937056032	0.12496074321633038	0.12518985398799945	0.10857397760856197	0.09531101743631384	0.1178320853680747	0.12972746456926026	0.1025047019980573	0.13978795369335312	0.1211463278457052	0.1211463278457052	0.1211463278457052	0.1211463278457052	0.1211463278457052	0.1211463278457052	0.1211463278457052	0.1211463278457052	0.1211463278457052	0.1211463278457052	0.1211463278457052	0.1211463278457052	0.1211463278457052	0.1211463278457052	0.1211463278457052	0.1211463278457052	0.1211463278457052	0.1211463278457052	0.1211463278457052
0.10123015835486238	0.06139724443095395	0.10178755914895501	0.08291187226587574	0.08934625507609605	0.07509560336950424	0.08022568338057935	0.08272732485554393	0.0920611795741763	0.08146963526698328	0.07112890451299572	0.07190944726776591	0.09764741797549606	0.07550718945281427	0.07985147856784783	0.1042031538206007	0.0744427475334935	0.080219165127821	0.1013361575744622	0.10269005013083235	0.08987358098514717	0.07812957004682002	0.06995556458481385	0.08979762552565762	0.11483666667935168	0.08588496298153188	0.07441909719076409	0.08616402950693881	0.09118503854356691	0.06907211403574663	0.07133433617560164	0.09616837353282699	0.08375135485421432	0.08375135485421432	0.08375135485421432	0.08375135485421432	0.08375135485421432	0.08375135485421432	0.08375135485421432	0.08375135485421432	0.08375135485421432	0.08375135485421432	0.08375135485421432	0.08375135485421432	0.08375135485421432	0.08375135485421432	0.08375135485421432	0.08375135485421432	0.08375135485421432	0.08375135485421432
0.050152302946957585	0.07605591034613292	0.0726266929890789	0.05747220872090708	0.08769227560691707	0.07426373377737845	0.07371340297043524	0.08390909657175488	0.09475797972950271	0.0912212204368374	0.09248497290803942	0.08637401054626223	0.09519325839548574	0.07628543616608505	0.07360330898351758	0.08455827552542688	0.07494837555291302	0.08371876993905217	0.0853544246156673	0.0902019220075952	0.0868327968120197	0.08979029142563877	0.08873210616546104	0.08246806811012689	0.0805984580066642	0.08699330002661125	0.07852266590587682	0.08275798296624404	0.08275798296624404	0.08275798296624404	0.08275798296624404	0.08275798296624404	0.08275798296624404	0.08275798296624404	0.08275798296624404	0.08275798296624404	0.08275798296624404	0.08275798296624404	0.08275798296624404	0.08275798296624404	0.08275798296624404	0.08275798296624404	0.08275798296624404	0.08275798296624404	0.08275798296624404	0.08275798296624404	0.08275798296624404	0.08275798296624404	0.08275798296624404	0.08275798296624404
0.06288106914663844	0.05751645582799479	0.07960194611950526	0.0622600567729938	0.05393648180278954	0.06914844440762981	0.07525773993586823	0.06388073007714906	0.07613965878981549	0.0791550130440099	0.058927285142540704	0.06769903191722709	0.07703594819356054	0.07377268088707344	0.06348169228962161	0.07191715432396216	0.05121777149591697	0.06837241729303409	0.09359469543256284	0.07182497321814924	0.08405022399346725	0.08176512538035402	0.07245994288796917	0.05907923630837161	0.07921596278804498	0.07082968543513073	0.07857986248782171	0.0785191216152344	0.05984463751533295	0.075430178129992	0.06493210928175343	0.07875718631385531	0.06754041047872805	0.08478898357120301	0.07063981670850418	0.06373624827179475	0.07343733537495223	0.05949841074698763	0.08312249293398996	0.07570980904045631	0.06580443152352695	0.07380985297634327	0.07279305225019209	0.07143925924373626	0.07826107282711844	0.07244435631349774	0.08053029353478658	0.07648732492414216	0.07648732492414216	0.07648732492414216
0.37504156686885987	0.28133024669658413	0.255818795494326	0.22129868135340794	0.003134287863999616	0.3480104736800856	0.06386131174397486	0.49753816899160536	0.2799762423284315	0.0	0.22875015586899178	0.36998915985790554	0.2813931645085353	0.2557730587810713	0.11411024576575886	0.11708774356262394	0.0	0.17104974733162395	0.3025748726141981	0.4001560463482056	0.12925528667890226	0.0650683070219316	0.4668068729238822	0.0	0.3903776067500848	0.01153318250245377	0.333726169085011	0.27431978183086403	0.255818795494326	0.39752237306621196	0.5588982363178946	0.45917553803382843	0.41223447386105505	0.43570500594744177	0.43570500594744177	0.43570500594744177	0.43570500594744177	0.43570500594744177	0.43570500594744177	0.43570500594744177	0.43570500594744177	0.43570500594744177	0.43570500594744177	0.43570500594744177	0.43570500594744177	0.43570500594744177	0.43570500594744177	0.43570500594744177	0.43570500594744177	0.43570500594744177
0.0	0.05402991795981195	0.2100502068292617	0.0	0.0	0.4065157517485566	0.6896328727457354	0.0	0.5168781335087258	0.33242377786353083	0.0	0.0011619489402309347	0.0	0.4699560110767924	0.11731036530575818	0.4219313875358905	0.3142107137632294	0.0011619489402309347	0.5038846804481167	0.47162749213559957	0.2096154032910854	0.503913135173123	0.5271095812609521	0.31411582021586365	0.021198268628989325	0.2924730280417119	0.420168240561688	0.8182192548453827	0.5167795745212094	0.9301162221915824	0.7214157905893077	0.2150849331943807	0.4682503618918442	0.4682503618918442	0.4682503618918442	0.4682503618918442	0.4682503618918442	0.4682503618918442	0.4682503618918442	0.4682503618918442	0.4682503618918442	0.4682503618918442	0.4682503618918442	0.4682503618918442	0.4682503618918442	0.4682503618918442	0.4682503618918442	0.4682503618918442	0.4682503618918442	0.4682503618918442
0.06266449000607682	0.04851535949764378	0.054555340335723464	0.04116107623787792	0.057474283045623534	0.05468892770336527	0.04436354132590078	0.04800332835255604	0.048728394000034383	0.03911211022639509	0.04774177717744037	0.0455090638195757	0.06094446600100154	0.07157383116845237	0.04512919147388098	0.04512225332163968	0.04884558435652652	0.04716877306383747	0.04416795193224064	0.05989210314701638	0.04653641313395887	0.05321425814048763	0.05321425814048763	0.05321425814048763	0.05321425814048763	0.05321425814048763	0.05321425814048763	0.05321425814048763	0.05321425814048763	0.05321425814048763	0.05321425814048763	0.05321425814048763	0.05321425814048763	0.05321425814048763	0.05321425814048763	0.05321425814048763	0.05321425814048763	0.05321425814048763	0.05321425814048763	0.05321425814048763	0.05321425814048763	0.05321425814048763	0.05321425814048763	0.05321425814048763	0.05321425814048763	0.05321425814048763	0.05321425814048763	0.05321425814048763	0.05321425814048763	0.05321425814048763
0.0714007770772345	0.043877139045141705	0.04920187674678111	0.05736824060415854	0.04390676477939722	0.05091990638225388	0.051913667376553285	0.057417370065935926	0.043363254137418164	0.040504064460065235	0.047386867390656964	0.050628208498892796	0.05427645963617645	0.04963086091342056	0.046105221987029994	0.05665129747740715	0.0509960455839217	0.054509788909297155	0.054190890782057154	0.050241487275937226	0.03977159756441713	0.046736180135880004	0.04325388885014857	0.04325388885014857	0.04325388885014857	0.04325388885014857	0.04325388885014857	0.04325388885014857	0.04325388885014857	0.04325388885014857	0.04325388885014857	0.04325388885014857	0.04325388885014857	0.04325388885014857	0.04325388885014857	0.04325388885014857	0.04325388885014857	0.04325388885014857	0.04325388885014857	0.04325388885014857	0.04325388885014857	0.04325388885014857	0.04325388885014857	0.04325388885014857	0.04325388885014857	0.04325388885014857	0.04325388885014857	0.04325388885014857	0.04325388885014857	0.04325388885014857
0.06556275857961069	0.05764668919399614	0.06237284134360979	0.05472918978977848	0.06323769907195456	0.06111857357935729	0.06707180596166352	0.04811783343711866	0.052470144089396265	0.04994089126753688	0.05345410364527904	0.06019634919874497	0.06267539934906322	0.07202899761248578	0.06401672601835734	0.05686821370631442	0.051373430011735666	0.06806380263188531	0.062229814382849406	0.05395438075451182	0.061844129071163934	0.04635546437527621	0.05409979672322008	0.05409979672322008	0.05409979672322008	0.05409979672322008	0.05409979672322008	0.05409979672322008	0.05409979672322008	0.05409979672322008	0.05409979672322008	0.05409979672322008	0.05409979672322008	0.05409979672322008	0.05409979672322008	0.05409979672322008	0.05409979672322008	0.05409979672322008	0.05409979672322008	0.05409979672322008	0.05409979672322008	0.05409979672322008	0.05409979672322008	0.05409979672322008	0.05409979672322008	0.05409979672322008	0.05409979672322008	0.05409979672322008	0.05409979672322008	0.05409979672322008
0.050932876548174695	0.05335303882351022	0.0521907427859446	0.04800755147808047	0.045209218974425654	0.04841932331868702	0.060658989656138376	0.057453647196624366	0.0538815620134007	0.05476822010077258	0.04709965483048564	0.048829740541188334	0.051483325782413436	0.05088693869690673	0.042305178581801196	0.04956960361729857	0.05721814602437534	0.046839970604939565	0.051797956205232566	0.04931896340508606	0.04931896340508606	0.04931896340508606	0.04931896340508606	0.04931896340508606	0.04931896340508606	0.04931896340508606	0.04931896340508606	0.04931896340508606	0.04931896340508606	0.04931896340508606	0.04931896340508606	0.04931896340508606	0.04931896340508606	0.04931896340508606	0.04931896340508606	0.04931896340508606	0.04931896340508606	0.04931896340508606	0.04931896340508606	0.04931896340508606	0.04931896340508606	0.04931896340508606	0.04931896340508606	0.04931896340508606	0.04931896340508606	0.04931896340508606	0.04931896340508606	0.04931896340508606	0.04931896340508606	0.04931896340508606
[truncated: 6 more columns]
