# Supplementary material for: Neuronal tuning aligns dynamically with object and texture manifolds across the visual hierarchy
Source: Nat Neurosci. 2026 Mar 10;29(4):864–75. doi: 10.1038/s41593-026-02207-1 (PMC13061647; doi:10.1038/s41593-026-02207-1)
Supplement: Supplementary file 7 — Single trial neuronal responses for Monkey B channel 5b, for tuning curve fitting and plotting of Fig. 6c. Tuning curves along each Hessian eigen-dimensions for Monkey C channel 68B, and Monkey A channel 57, for Fig. 6d. All tuning curves (across all four monkeys) and their linear, Gaussian and GPR fitting statistics and classification as bell shape, ramp shape tuning for Fig. 6e. [file 41593_2026_2207_MOESM7_ESM.zip]

Archive with 18 entries (18 files):
- Figure6_reproduction.py
- __MACOSX/._Figure6_reproduction.py
- Figure6C_src_B07092020_sgtr_resp_df.csv
- __MACOSX/._Figure6C_src_B07092020_sgtr_resp_df.csv
- Figure6C_src_B07092020_sgtr_resp_df.pkl
- __MACOSX/._Figure6C_src_B07092020_sgtr_resp_df.pkl
- Figure6D_src_prefchan_avgresp_df_failevol.csv
- __MACOSX/._Figure6D_src_prefchan_avgresp_df_failevol.csv
- Figure6D_src_prefchan_avgresp_df_failevol.pkl
- __MACOSX/._Figure6D_src_prefchan_avgresp_df_failevol.pkl
- Figure6D_src_prefchan_avgresp_df.csv
- __MACOSX/._Figure6D_src_prefchan_avgresp_df.csv
- Figure6D_src_prefchan_avgresp_df.pkl
- __MACOSX/._Figure6D_src_prefchan_avgresp_df.pkl
- Figure6E_src_tuning_shape_fitting_stats_synopsis_sel.pkl
- __MACOSX/._Figure6E_src_tuning_shape_fitting_stats_synopsis_sel.pkl
- Figure6E_src_tuning_shape_fitting_stats_synopsis_selcolumn.csv
- __MACOSX/._Figure6E_src_tuning_shape_fitting_stats_synopsis_selcolumn.csv
