# Supplementary material for: Neuronal tuning aligns dynamically with object and texture manifolds across the visual hierarchy
Source: Nat Neurosci. 2026 Mar 10;29(4):864–75. doi: 10.1038/s41593-026-02207-1 (PMC13061647; doi:10.1038/s41593-026-02207-1)
Supplement: Supplementary file 7 — Single trial neuronal responses for Monkey B channel 5b, for tuning curve fitting and plotting of Fig. 6c. Tuning curves along each Hessian eigen-dimensions for Monkey C channel 68B, and Monkey A channel 57, for Fig. 6d. All tuning curves (across all four monkeys) and their linear, Gaussian and GPR fitting statistics and classification as bell shape, ramp shape tuning for Fig. 6e. [file 41593_2026_2207_MOESM7_ESM.zip › Figure6_reproduction.py]

# %%
%load_ext autoreload
%autoreload 2

# %%

import math
import os
import sys
sys.path.append(r"/Users/binxuwang/Github/Neuro-ActMax-GAN-comparison")
import pandas as pd
from os.path import join
import numpy as np
import seaborn as sns
import matplotlib.pyplot as plt


_parula_data = [[0.2081, 0.1663, 0.5292],
                [0.2116238095, 0.1897809524, 0.5776761905],
                [0.212252381, 0.2137714286, 0.6269714286],
                [0.2081, 0.2386, 0.6770857143],
                [0.1959047619, 0.2644571429, 0.7279],
                [0.1707285714, 0.2919380952, 0.779247619],
                [0.1252714286, 0.3242428571, 0.8302714286],
                [0.0591333333, 0.3598333333, 0.8683333333],
                [0.0116952381, 0.3875095238, 0.8819571429],
                [0.0059571429, 0.4086142857, 0.8828428571],
                [0.0165142857, 0.4266, 0.8786333333],
                [0.032852381, 0.4430428571, 0.8719571429],
                [0.0498142857, 0.4585714286, 0.8640571429],
                [0.0629333333, 0.4736904762, 0.8554380952],
                [0.0722666667, 0.4886666667, 0.8467],
                [0.0779428571, 0.5039857143, 0.8383714286],
                [0.079347619, 0.5200238095, 0.8311809524],
                [0.0749428571, 0.5375428571, 0.8262714286],
                [0.0640571429, 0.5569857143, 0.8239571429],
                [0.0487714286, 0.5772238095, 0.8228285714],
                [0.0343428571, 0.5965809524, 0.819852381],
                [0.0265, 0.6137, 0.8135],
                [0.0238904762, 0.6286619048, 0.8037619048],
                [0.0230904762, 0.6417857143, 0.7912666667],
                [0.0227714286, 0.6534857143, 0.7767571429],
                [0.0266619048, 0.6641952381, 0.7607190476],
                [0.0383714286, 0.6742714286, 0.743552381],
                [0.0589714286, 0.6837571429, 0.7253857143],
                [0.0843, 0.6928333333, 0.7061666667],
                [0.1132952381, 0.7015, 0.6858571429],
                [0.1452714286, 0.7097571429, 0.6646285714],
                [0.1801333333, 0.7176571429, 0.6424333333],
                [0.2178285714, 0.7250428571, 0.6192619048],
                [0.2586428571, 0.7317142857, 0.5954285714],
                [0.3021714286, 0.7376047619, 0.5711857143],
                [0.3481666667, 0.7424333333, 0.5472666667],
                [0.3952571429, 0.7459, 0.5244428571],
                [0.4420095238, 0.7480809524, 0.5033142857],
                [0.4871238095, 0.7490619048, 0.4839761905],
                [0.5300285714, 0.7491142857, 0.4661142857],
                [0.5708571429, 0.7485190476, 0.4493904762],
                [0.609852381, 0.7473142857, 0.4336857143],
                [0.6473, 0.7456, 0.4188],
                [0.6834190476, 0.7434761905, 0.4044333333],
                [0.7184095238, 0.7411333333, 0.3904761905],
                [0.7524857143, 0.7384, 0.3768142857],
                [0.7858428571, 0.7355666667, 0.3632714286],
                [0.8185047619, 0.7327333333, 0.3497904762],
                [0.8506571429, 0.7299, 0.3360285714],
                [0.8824333333, 0.7274333333, 0.3217],
                [0.9139333333, 0.7257857143, 0.3062761905],
                [0.9449571429, 0.7261142857, 0.2886428571],
                [0.9738952381, 0.7313952381, 0.266647619],
                [0.9937714286, 0.7454571429, 0.240347619],
                [0.9990428571, 0.7653142857, 0.2164142857],
                [0.9955333333, 0.7860571429, 0.196652381],
                [0.988, 0.8066, 0.1793666667],
                [0.9788571429, 0.8271428571, 0.1633142857],
                [0.9697, 0.8481380952, 0.147452381],
                [0.9625857143, 0.8705142857, 0.1309],
                [0.9588714286, 0.8949, 0.1132428571],
                [0.9598238095, 0.9218333333, 0.0948380952],
                [0.9661, 0.9514428571, 0.0755333333],
                [0.9763, 0.9831, 0.0538]]

from matplotlib.colors import ListedColormap
parula = ListedColormap(_parula_data, name='parula')
# %%
source_data_root = r"/Users/binxuwang/Library/CloudStorage/OneDrive-HarvardUniversity/Manuscript_BigGAN/Submissions/Manuscript_BigGAN - NatNeuro/2025-10-Accepted-In-Principle-Docs/SourceData/"
source_data_dir = join(source_data_root, "Fig6_Source_data")
# os.makedirs(source_data_dir, exist_ok=True)

# %% [markdown]
# ### Figure 6C

# %% [markdown]
# Beto 11.0 Beto-07092020-003 prefchan 5.0 unit 2.0 class 0 axis

# %%
def regression_combined_plot(x_train, y_train, gauss_fit_results, ols_fit_results, gpr_fit_results, anova_results=None, title_str="", ax=None):
    if ax is None:
        fig, ax = plt.subplots()
    else:
        fig = ax.figure
    ax.plot(x_train, y_train, 'o', label='data', alpha=0.5)
    tmp_df = pd.DataFrame({"x": x_train, "y": y_train})
    tmp_df = tmp_df.groupby("x").agg({"y": ["mean", "std"]}).reset_index()
    ax.errorbar(tmp_df["x"], tmp_df["y"]["mean"], yerr=tmp_df["y"]["std"], label='mean y', marker='D', color="C1", markersize=5, capsize=5, alpha=0.5, linestyle="")
    x_eval = np.linspace(x_train.min(), x_train.max(), 100)
    gauss_params = gauss_fit_results["params"]
    ols_params = ols_fit_results["params"]
    gpr_kernel = gpr_fit_results["gpr"].kernel_
    gpr_kernel_str = str(gpr_kernel).replace("length_scale", "len").replace("noise_level", "noise").replace("RBF", "RBF").replace("WhiteKernel", "White")
    if gauss_params is not None:
        ax.plot(x_eval, gaussian_with_baseline(x_eval, *gauss_params), label='Gaussian curvefit', color="k")
    ax.plot(x_eval, ols_params["slope"] * x_eval + ols_params["intercept"], label='OLS fit', color="magenta", linestyle="--")
    ax.plot(gpr_fit_results["x_eval"], gpr_fit_results["y_mean"], label='GPR mean', color="red")
    ax.fill_between(
        gpr_fit_results["x_eval"],
        gpr_fit_results["y_mean"] - gpr_fit_results["y_std"],
        gpr_fit_results["y_mean"] + gpr_fit_results["y_std"],
        alpha=0.2,
        label="GPR std",
        color="red"
    )
    ax.legend()
    title_caption = ""
    if title_str:
        title_caption += f"{title_str}\n"
    if gauss_params is not None:
        title_caption += f"Gauss fit: Ampl.: {gauss_params[0]:.2f} Mean: {gauss_params[1]:.2f} Std: {gauss_params[2]:.2f} Bsl: {gauss_params[3]:.2f} [R2: {gauss_fit_results['explained_variance']:.2f}]\n"
    if ols_params is not None:
        title_caption += f"OLS fit: Slope: {ols_fit_results['params']['slope']:.2f} Intercept: {ols_fit_results['params']['intercept']:.2f} [R2: {ols_fit_results['explained_variance']:.2f}]\n"
    if gpr_fit_results is not None:
        title_caption += f"GPR fit: {gpr_kernel_str} [R2: {gpr_fit_results['explained_variance']:.2f}]"
    if anova_results is not None:
        title_caption += f"\nANOVA: {anova_results['stats_str']}"
    ax.set_title(title_caption)
    fig.tight_layout()
    return fig

# %%
from sklearn.linear_model import LinearRegression

def linear_regression_fitting(x, y, visualize=True):
    # Initialize and fit the linear regression model
    model = LinearRegression()
    model.fit(x.reshape(-1, 1), y)
    # Predict using the fitted model
    y_fit = model.predict(x.reshape(-1, 1))
    # Compute the explained variance (R^2 score)
    explained_variance = model.score(x.reshape(-1, 1), y)
    if visualize:
        plot_linear_regression_fit(x, y, model)
    
    return {
        "params": {
            "slope": model.coef_[0],
            "intercept": model.intercept_
        },
        "param_cov": None,  # Covariance matrix not available for simple linear regression
        "explained_variance": explained_variance
    }

def plot_linear_regression_fit(x, y, model):
    plt.plot(x, y, 'o', label='data', alpha=0.5)
    # Generate values for plotting the regression line
    x_fit = np.linspace(x.min(), x.max(), 100)
    y_fit = model.predict(x_fit.reshape(-1, 1))
    plt.plot(x_fit, y_fit, label='OLS fit', color="k")
    plt.legend()

# %%
from scipy.optimize import curve_fit
# Define Gaussian function with baseline
def gaussian_with_baseline(x, amplitude, mean, stddev, baseline):
    return amplitude * np.exp(-((x - mean) ** 2) / (2 * stddev ** 2)) + baseline


def gaussian_curve_fitting(x, y, visualize=True, constrained=True):
    df_tmp = pd.DataFrame({"x": x, "y": y})
    df_tmp = df_tmp.groupby("x").agg({"y": ["mean", "std", "sem"]}).reset_index()
    x_uniq = df_tmp["x"]
    y_mean = df_tmp["y"]["mean"]
    y_std = df_tmp["y"]["std"]
    y_sem = df_tmp["y"]["sem"]
    # Initialize parameters
    x_range = np.max(x_uniq) - np.min(x_uniq)
    initial_amplitude = np.max(y_mean) - np.min(y_mean)
    initial_mean = x_uniq[np.argmax(y_mean)] # TODO: fix this, use the denoised / mean y data.
    initial_stddev = x_range / 4  # Arbitrary initial standard deviation
    initial_baseline = np.min(y_mean)

    initial_params = [initial_amplitude, initial_mean, initial_stddev, initial_baseline]
    if constrained:
        lower_bounds = [                 0.0,  np.min(x_uniq),         0.01,             0.0]
        upper_bounds = [1.25 * np.max(y_mean),  np.max(x_uniq),  x_range * 2,  np.max(y_mean)]
        bounds = (lower_bounds, upper_bounds)
    else:
        bounds = None
    try:
        params, param_cov = curve_fit(gaussian_with_baseline, x, y, p0=initial_params, bounds=bounds)
    except RuntimeError as e:
        print("Curve fitting failed:", e)
        params = None
        param_cov = None
    # compute the explained variance
    if params is not None:
        y_fit = gaussian_with_baseline(x, *params)
        explained_variance = 1 - np.var(y - y_fit) / np.var(y)
    else:
        explained_variance = None
    if visualize and params is not None:
        plot_gaussian_curve_fitting(x, y, params, )
    return {"params": params, 
            "param_cov": param_cov, 
            "explained_variance": explained_variance}


def plot_gaussian_curve_fitting(x, y, params,):
    plt.plot(x, y, 'o', label='data', alpha=0.5)
    # plot the mean y value per x value and error bars
    tmp_df = pd.DataFrame({"x": x, "y": y})
    tmp_df = tmp_df.groupby("x").agg({"y": ["mean", "std"]}).reset_index()
    plt.errorbar(tmp_df["x"], tmp_df["y"]["mean"], yerr=tmp_df["y"]["std"], fmt='D', label='mean y', marker='D', markersize=5, capsize=5, alpha=0.5)
    x_fit = np.linspace(x.min(), x.max(), 100)
    plt.plot(x_fit, gaussian_with_baseline(x_fit, *params), label='Gaussian curvefit', color="k")
    plt.legend()


# %%
import numpy as np
from sklearn.gaussian_process import GaussianProcessRegressor
from sklearn.gaussian_process.kernels import RBF, WhiteKernel, ConstantKernel
# Suppose x_train is shape (N,1), y_train is shape (N,) or (N,1)
# Even if some x's are identical, the multiple rows with the same x
# will just appear as repeated entries in x_train.
def gaussian_process_regression(x_train, y_train, n_eval_points=100, visualize=True):
    """
    Perform Gaussian process regression on the input data.
    
    Args:
        x_train: Training x values, shape (N,1)
        y_train: Training y values, shape (N,) or (N,1)
        n_eval_points: Number of evaluation points to predict
    
    Returns:
        gpr: Gaussian process regressor
        x_eval: Evaluation x values
        y_mean: Predicted mean values
        y_std: Predicted standard deviation values
    """
    # Set length_scale based on the range of x_train
    length_scale = (x_train.max() - x_train.min()) / 10 # 0.08
    df_tmp = pd.DataFrame({"x": x_train, "y": y_train})
    df_tmp = df_tmp.groupby("x").agg({"y": ['var']}).reset_index()
    noise_var = df_tmp["y"]["var"].mean()
    y_var = y_train.var()
    if np.isnan(noise_var):
        # note this is possible when there is not enough data to estimate the noise variance.
        noise_var = y_var
    noise_level = noise_var * 0.1
    # Set noise_level based on the variance of y_train
    # noise_level = np.var(y_train) * 0.5 # note the noise level is variance.

    kernel = ConstantKernel(y_var, (y_var * 1e-2, y_var*1e2)) * \
        RBF(length_scale=length_scale, length_scale_bounds=(1e-2, 1e2)) \
         + WhiteKernel(noise_level=noise_level,
                       noise_level_bounds=(noise_var * 1e-2, noise_var * 1e1))
    gpr = GaussianProcessRegressor(kernel=kernel, alpha=0.0, n_restarts_optimizer=10) # 
    gpr.fit(x_train.reshape(-1, 1), y_train.reshape(-1))
    # compute the explained variance
    y_fit = gpr.predict(x_train.reshape(-1, 1))
    explained_variance = 1 - np.var(y_train - y_fit) / np.var(y_train)
    # Predict at new points
    x_eval = np.linspace(x_train.min(), x_train.max(), n_eval_points)
    y_mean, y_std = gpr.predict(x_eval.reshape(-1, 1), return_std=True)
    y_mean = y_mean.reshape(-1)
    if visualize:
        plot_gaussian_process_regression(x_train, y_train, x_eval, y_mean, y_std)
    return {"gpr": gpr, "explained_variance": explained_variance, "x_eval": x_eval, "y_mean": y_mean, "y_std": y_std, }


def plot_gaussian_process_regression(x_train, y_train, x_eval, y_mean, y_std,):
    plt.plot(x_train, y_train, 'o', label='data', alpha=0.5)
    plt.plot(x_eval, y_mean, label='GPR mean', color="k")
    plt.fill_between(x_eval, y_mean - y_std, y_mean + y_std, alpha=0.2, label="GPR std")
    plt.legend()


# %%

import statsmodels.api as sm
from statsmodels.formula.api import ols
def anova_test_df(df, x_col="lin_dist", y_col="pref_unit_resp"):
    anova_results = {}
    try:
        model = ols(f'{y_col} ~ C({x_col})', data=df).fit()
        anova_table = sm.stats.anova_lm(model, typ=2)
        F_value = anova_table.loc[f'C({x_col})', 'F']
        p_value = anova_table.loc[f'C({x_col})', 'PR(>F)']
        stats_str = f"F-val: {F_value:.2f} | p-val: {p_value:.1e}"
        anova_results["F_value"] = F_value
        anova_results["p_value"] = p_value
        anova_results["stats_str"] = stats_str
        anova_results["anova_table"] = anova_table
        anova_results["error"] = None
    except Exception as e:
        print(f"Error performing ANOVA : {e}")
        anova_results["F_value"] = np.nan
        anova_results["p_value"] = np.nan
        anova_results["stats_str"] = ""
        anova_results["anova_table"] = None
        anova_results["error"] = e
    return anova_results

# %%
sgtr_resp_df = pd.read_csv(join(source_data_dir, "Figure6C_src_B07092020_sgtr_resp_df.csv"))

title_str = "B-07092020-003 | Pref Chan 5B"
sgtr_resp_at_origin = sgtr_resp_df.query(f"lin_dist == 0.0") # if some axis does not have origin stats, add it. 
fig, ax = plt.subplots(nrows=1, ncols=1, figsize=(5, 5))
space, eig_id = "class", 0
sgtr_resp_per_axis = sgtr_resp_df.query(f"space_name == @space and eig_id == @eig_id")
if 0.0 not in sgtr_resp_per_axis["lin_dist"].unique():
    print(f"Adding origin trials for {space} {eig_id}")
    sgtr_resp_per_axis = pd.concat([sgtr_resp_per_axis, sgtr_resp_at_origin])
gauss_fit_results = gaussian_curve_fitting(sgtr_resp_per_axis["lin_dist"].values, sgtr_resp_per_axis["pref_unit_resp"].values, visualize=False)
ols_fit_results = linear_regression_fitting(sgtr_resp_per_axis["lin_dist"].values, sgtr_resp_per_axis["pref_unit_resp"].values, visualize=False)
gpr_fit_results = gaussian_process_regression(sgtr_resp_per_axis["lin_dist"].values, sgtr_resp_per_axis["pref_unit_resp"].values, visualize=False)
anova_results = anova_test_df(sgtr_resp_per_axis, x_col="lin_dist", y_col="pref_unit_resp")
regression_combined_plot(sgtr_resp_per_axis["lin_dist"].values, sgtr_resp_per_axis["pref_unit_resp"].values, gauss_fit_results, ols_fit_results, gpr_fit_results, 
                            anova_results=anova_results, title_str=f"{title_str} | {space} {eig_id} axis", ax=ax)
plt.xlabel("Linear Distance")
plt.ylabel("Response (events/s)")
ax.set_title(ax.get_title(), fontsize=10)
plt.tight_layout()
plt.show()

# %% [markdown]
# ### Figure 6D

# %% [markdown]
#  Caos-12102024-003 | Pref Channel 68B 

# %%
def plot_heatmap(grouped, space, ax, CLIM, annot=True, fmt=".1f"):
    """Plot heatmap for a given space"""
    space_data = grouped[grouped['space_name'] == space]
    pivot_table = space_data.pivot(index='eig_id', columns='lin_dist', values='pref_unit_resp')
    pivot_table = pivot_table.astype(float)
    if pivot_table.empty:
        return
    plt.sca(ax)
    sns.heatmap(pivot_table, annot=annot, fmt=fmt, cmap=parula, 
                cbar_kws={'label': 'Preferred Unit Response'}, ax=ax, vmin=CLIM[0], vmax=CLIM[1])
    plt.title(f'Heatmap of Preferred Unit Response for Space: {space}')
    plt.xlabel('Linear Distance')
    plt.ylabel('Eigenvalue ID')
    plt.xticks(rotation=45, ha='right')
    plt.yticks(rotation=0)
    plt.axis('image')


# %%
# from core.utils.colormap_matlab import parula, viridis
# %%
# avgresp_df = pd.read_pickle(join(source_data_dir, "Figure6D_src_prefchan_avgresp_df.pkl"))
avgresp_df = pd.read_csv(join(source_data_dir, "Figure6D_src_prefchan_avgresp_df.csv"))
ephysFN = avgresp_df.iloc[0]["ephysFN"]
prefchan_str = avgresp_df.iloc[0]["prefchan_str"]
CLIM = np.quantile(avgresp_df['pref_unit_resp'], [0.02, 0.98])
figh, ax = plt.subplots(1, 1, figsize=(6.5, 6))
space = "class" # can also be "noise"
fig = plot_heatmap(avgresp_df, space, ax, CLIM)
plt.title(f'{space} space')
cbar = ax.figure.axes[-1]  # Get the last axis, which is the colorbar
cbar.set_ylabel("Response (events/s)")
plt.suptitle(f'Preferred Unit Response for Different Spaces and Eigenvectors \n {ephysFN} | Pref Channel {prefchan_str} ')
plt.show()

# %%

ephysFN = avgresp_df.iloc[0]["ephysFN"]
prefchan_str = avgresp_df.iloc[0]["prefchan_str"]
CLIM = np.quantile(avgresp_df['pref_unit_resp'], [0.02, 0.98])
figh, axs = plt.subplots(1, 2, figsize=(13, 6))
for ax, space in zip(axs, ['class', 'noise']):
    fig = plot_heatmap(avgresp_df, space, ax, CLIM)
    plt.title(f'{space} space')
cbar = ax.figure.axes[-1]  # Get the last axis, which is the colorbar
cbar.set_ylabel("Response (events/s)")
plt.suptitle(f'Preferred Unit Response for Different Spaces and Eigenvectors \n {ephysFN} | Pref Channel {prefchan_str} ')
plt.show()
#%%
avgresp_df = pd.read_csv(join(source_data_dir, "Figure6D_src_prefchan_avgresp_df.csv"))
ephysFN = avgresp_df.iloc[0]["ephysFN"]
prefchan_str = avgresp_df.iloc[0]["prefchan_str"]
CLIM = np.quantile(avgresp_df['pref_unit_resp'], [0.02, 0.98])
figh, ax = plt.subplots(1, 1, figsize=(4.5, 4))
space = "class" # can also be "noise"
fig = plot_heatmap(avgresp_df, space, ax, CLIM, annot=False)
plt.title(f'{space} space')
cbar = ax.figure.axes[-1]  # Get the last axis, which is the colorbar
cbar.set_ylabel("Response (events/s)")
plt.suptitle(f'Preferred Unit Response for Different Spaces and Eigenvectors \n {ephysFN} | Pref Channel {prefchan_str} ')
plt.tight_layout()
plt.show()
# %% [markdown]
# ### Figure 6D alternative
# %%
# from core.utils.colormap_matlab import parula, viridis
# avgresp_df = pd.read_pickle(join(source_data_dir, "Figure6D_src_prefchan_avgresp_df_failevol.pkl"))
avgresp_df = pd.read_csv(join(source_data_dir, "Figure6D_src_prefchan_avgresp_df_failevol.csv"))
ephysFN = avgresp_df.ephysFN.iloc[0]
prefchan_str = avgresp_df.prefchan_str.iloc[0]
CLIM = np.quantile(avgresp_df['pref_unit_resp'], [0.02, 0.98])
figh, axs = plt.subplots(1, 1, figsize=(4.5, 4))
ax = axs
space = "class"
plot_heatmap(avgresp_df.query("eig_id in [0,1,2,3,6,9,13,21,30,60]"), space, ax, CLIM, annot=False)
plt.title(f'{space} space')
cbar = ax.figure.axes[-1]  # Get the last axis, which is the colorbar
cbar.set_ylabel("Response (events/s)")
plt.suptitle(f'Preferred Unit Response for Different Spaces and Eigenvectors \n {ephysFN} | Pref Channel {prefchan_str} ')
plt.tight_layout()
# saveallforms(source_data_dir, f"{ephysFN}_U{prefchan_str}_failed_tuning_maps_noannot_prune")
plt.show()

# %% [markdown]
# ### Figure 6E

# %%

def is_monotonic_np(y_values: np.ndarray, EPS: float = 0.01) -> bool:
    """
    Determines if the given NumPy array y_values is monotonic 
    (entirely non-increasing or non-decreasing).

    Args:
        y_values (np.ndarray): Sequence of numerical y-values.
        EPS (float): Tolerance for considering two values as equal (default is 0.01).

    Returns:
        bool: True if the sequence is monotonic, False otherwise.
    """
    if y_values.size <= 1:
        return True  # Empty or single-element sequences are monotonic

    diffs = np.diff(y_values)

    # Check for non-decreasing: all diffs >= -EPS
    non_decreasing = np.all(diffs >= -EPS)

    # Check for non-increasing: all diffs <= EPS
    non_increasing = np.all(diffs <= EPS)

    return non_decreasing or non_increasing


def is_unimodal_np(y_values: np.ndarray, EPS: float = 0.01) -> bool:
    """
    Determines if the given NumPy array y_values is unimodal 
    (has a single peak).

    Args:
        y_values (np.ndarray): Sequence of numerical y-values.
        EPS (float): Tolerance for considering two values as equal (default is 0.01).

    Returns:
        bool: True if the sequence is unimodal, False otherwise.
    """
    if y_values.size == 0:
        return False  # Empty sequence is not unimodal
    if y_values.size == 1:
        return True  # Single element is trivially unimodal

    # Find the index of the first occurrence of the maximum value
    peak_index = np.argmax(y_values)

    # Split the array into two parts: before and after the peak
    before_peak = y_values[:peak_index + 1]
    after_peak = y_values[peak_index:]

    # Compute differences for both parts
    diffs_before = np.diff(before_peak)
    diffs_after = np.diff(after_peak)

    # Check if the sequence before the peak is non-decreasing
    is_non_decreasing = np.all(diffs_before >= -EPS)

    # Check if the sequence after the peak is non-increasing
    is_non_increasing = np.all(diffs_after <= EPS)

    return is_non_decreasing and is_non_increasing


def is_bellshaped_np(y_values: np.ndarray, EPS: float = 0.01) -> bool:
    """
    Determines if the given NumPy array y_values is bellshaped 
    (has a single peak and is unimodal).

    Args:
        y_values (np.ndarray): Sequence of numerical y-values.
        EPS (float): Tolerance for considering two values as equal (default is 0.01).

    Returns:
        bool: True if the sequence is unimodal, False otherwise.
    """
    if y_values.size == 0:
        return False  # Empty sequence is not unimodal
    if y_values.size == 1:
        return True  # Single element is trivially unimodal

    # Find the index of the first occurrence of the maximum value
    peak_index = np.argmax(y_values)
    if peak_index == 0 or peak_index == y_values.size - 1:
        return False # the peak is at the boundary, not bellshaped
    # Split the array into two parts: before and after the peak
    before_peak = y_values[:peak_index + 1]
    after_peak = y_values[peak_index:]

    # Compute differences for both parts
    diffs_before = np.diff(before_peak)
    diffs_after = np.diff(after_peak)

    # Check if the sequence before the peak is non-decreasing
    is_non_decreasing = np.all(diffs_before >= -EPS)

    # Check if the sequence after the peak is non-increasing
    is_non_increasing = np.all(diffs_after <= EPS)

    return is_non_decreasing and is_non_increasing
# %% [markdown]
# #### Test loading and reproduction
# %%
tuning_fitting_stats_table_sel = pd.read_csv(join(source_data_dir, "Figure6E_src_tuning_shape_fitting_stats_synopsis_selcolumn.csv"))
# Modified code to plot multiple bars side by side
# Filter the data based on the given conditions
filtered_data = tuning_fitting_stats_table_sel.query("anova_p_value < 0.01 and is_common_axis")
# Reshape the data to long format for better plotting
melted_data = filtered_data.melt(
    id_vars='is_BigGAN_evol_success',
    value_vars=['gpr_y_is_bellshaped', 'gpr_y_is_monotonic', 'gpr_y_is_unimodal'],
    var_name='Metric',
    value_name='Value'
)

# Compute counts for annotations and sort to match the barplot order
annotation_data = melted_data.groupby(['is_BigGAN_evol_success', 'Metric']).agg(
    True_Count=('Value', 'sum'),
    Total_Count=('Value', 'count'),
    Ratio=('Value', 'mean'),
).reset_index().sort_values(['is_BigGAN_evol_success', 'Metric'])

plt.figure(figsize=(4.5, 6))
# Create a bar plot with multiple bars side by side
ax = sns.barplot(
    data=melted_data,
    x='is_BigGAN_evol_success',
    y='Value',
    hue='Metric',
    order=["True", "False"],
    hue_order=["gpr_y_is_bellshaped", "gpr_y_is_monotonic", ],
    errorbar=("ci", 95),
)

plt.ylabel("Fraction of tuning axis")
plt.xlabel("BigGAN evolution success")

# Add annotations of num of True / total on top of each bar
for p in ax.patches:
    height = p.get_height()
    # get row from annotation_data with same Ratio 
    row = annotation_data[annotation_data['Ratio'] == height]
    if row.empty: # last 
        continue
    row = row.iloc[0]
    ax.annotate(
        f"{row['Ratio']:.2f}\n{int(row['True_Count'])}/{int(row['Total_Count'])}",
        (p.get_x() + p.get_width() / 2., p.get_height() / 2),
        ha='center', va='center', color="white", fontweight="bold", 
    )
    
plt.suptitle("Tuning curve shape type as a function of BigGAN evolution success\n[signif axis, ANOVA p < 0.01, tuning axis = [-0.4, 0.4]]")
# saveallforms(syndir, "BigGAN_evol_success_tuning_shape_type_barplot_simple")
# Display the plot
plt.show()

# %%
