# Supplementary material for: Neuronal tuning aligns dynamically with object and texture manifolds across the visual hierarchy
Source: Nat Neurosci. 2026 Mar 10;29(4):864–75. doi: 10.1038/s41593-026-02207-1 (PMC13061647; doi:10.1038/s41593-026-02207-1)
Supplement: Supplementary file 7 — Single trial neuronal responses for Monkey B channel 5b, for tuning curve fitting and plotting of Fig. 6c. Tuning curves along each Hessian eigen-dimensions for Monkey C channel 68B, and Monkey A channel 57, for Fig. 6d. All tuning curves (across all four monkeys) and their linear, Gaussian and GPR fitting statistics and classification as bell shape, ramp shape tuning for Fig. 6e. [file 41593_2026_2207_MOESM7_ESM.zip › Figure6C_src_B07092020_sgtr_resp_df.csv]

	img_name	pref_unit_resp	trial_id	space_name	eig_id	lin_dist	hessian_img
0	noise_eig6_lin-0.32	153.42949	0	noise	6	-0.32	True
1	noise_eig5_lin-0.16	119.87708	1	noise	5	-0.16	True
2	noise_eig30_lin0.40	77.84737	2	noise	30	0.4	True
3	noise_eig8_lin-0.16	197.56032	3	noise	8	-0.16	True
4	noise_eig2_lin0.32	86.59266	4	noise	2	0.32	True
5	class_eig0_lin0.00	171.99072	5	class	0	0.0	True
6	class_eig6_lin0.40	144.78952	6	class	6	0.4	True
7	noise_eig40_lin-0.24	200.04843	7	noise	40	-0.24	True
8	noise_eig20_lin0.32	86.81629	8	noise	20	0.32	True
9	class_eig2_lin-0.32	173.15585	9	class	2	-0.32	True
10	class_eig2_lin0.24	73.33141	10	class	2	0.24	True
11	noise_eig0_lin0.16	268.13882	11	noise	0	0.16	True
12	noise_eig1_lin-0.24	182.40747	12	noise	1	-0.24	True
13	class_eig25_lin-0.16	200.89557	13	class	25	-0.16	True
14	noise_eig20_lin-0.24	126.62492	14	noise	20	-0.24	True
15	class_eig17_lin-0.24	146.7549	15	class	17	-0.24	True
16	noise_eig0_lin-0.24	101.46223	16	noise	0	-0.24	True
17	noise_eig3_lin-0.40	108.28728	17	noise	3	-0.4	True
18	noise_eig1_lin-0.16	135.86182	18	noise	1	-0.16	True
19	class_eig9_lin0.24	185.16402	19	class	9	0.24	True
20	class_eig13_lin0.16	156.0945	20	class	13	0.16	True
21	noise_eig40_lin0.32	93.310974	21	noise	40	0.32	True
22	class_eig6_lin0.32	165.82591	22	class	6	0.32	True
23	class_eig30_lin-0.32	166.49602	23	class	30	-0.32	True
24	noise_eig8_lin0.32	173.3358	24	noise	8	0.32	True
25	class_eig40_lin0.16	99.970764	25	class	40	0.16	True
26	class_eig13_lin-0.40	53.278713	26	class	13	-0.4	True
27	class_eig60_lin-0.40	120.69211	27	class	60	-0.4	True
28	noise_eig2_lin0.16	193.6418	28	noise	2	0.16	True
29	class_eig0_lin-0.16	207.34955	29	class	0	-0.16	True
30	noise_eig0_lin0.40	90.572685	30	noise	0	0.4	True
31	class_eig17_lin0.16	253.32709	31	class	17	0.16	True
32	noise_eig4_lin-0.24	182.53917	32	noise	4	-0.24	True
33	class_eig40_lin-0.40	119.62389	33	class	40	-0.4	True
34	class_eig1_lin-0.32	195.54718	34	class	1	-0.32	True
35	class_eig25_lin-0.40	160.75647	35	class	25	-0.4	True
36	noise_eig0_lin-0.40	64.78055	36	noise	0	-0.4	True
37	noise_eig8_lin0.24	198.30376	37	noise	8	0.24	True
38	class_eig0_lin0.40	109.26609	38	class	0	0.4	True
39	class_eig2_lin0.32	106.48418	39	class	2	0.32	True
40	class_eig21_lin-0.24	93.490845	40	class	21	-0.24	True
41	noise_eig30_lin0.24	105.39232	41	noise	30	0.24	True
42	class_eig13_lin0.40	159.74825	42	class	13	0.4	True
43	class_eig40_lin-0.32	133.19678	43	class	40	-0.32	True
44	noise_eig0_lin0.00	216.67796	44	noise	0	0.0	True
45	class_eig25_lin0.16	173.08261	45	class	25	0.16	True
46	noise_eig0_lin-0.32	59.93854	46	noise	0	-0.32	True
47	class_eig0_lin0.32	130.1	47	class	0	0.32	True
48	class_eig30_lin0.32	139.85666	48	class	30	0.32	True
49	class_eig25_lin-0.24	106.41096	49	class	25	-0.24	True
50	noise_eig40_lin0.24	80.617714	50	noise	40	0.24	True
51	class_eig60_lin-0.16	146.45807	51	class	60	-0.16	True
52	class_eig25_lin0.40	70.34005	52	class	25	0.4	True
53	noise_eig1_lin0.16	146.35123	53	noise	1	0.16	True
54	class_eig6_lin-0.16	185.86382	54	class	6	-0.16	True
55	class_eig21_lin-0.16	133.26997	55	class	21	-0.16	True
56	noise_eig20_lin-0.40	81.0332	56	noise	20	-0.4	True
57	class_eig9_lin0.16	185.77588	57	class	9	0.16	True
58	class_eig17_lin0.40	151.17848	58	class	17	0.4	True
59	noise_eig20_lin0.16	140.10977	59	noise	20	0.16	True
60	class_eig17_lin-0.32	85.339615	60	class	17	-0.32	True
61	noise_eig3_lin0.24	166.74919	61	noise	3	0.24	True
62	noise_eig4_lin0.32	73.7779	62	noise	4	0.32	True
63	class_eig25_lin0.24	171.41118	63	class	25	0.24	True
64	noise_eig5_lin0.40	93.41769	64	noise	5	0.4	True
65	noise_eig6_lin0.32	234.03236	65	noise	6	0.32	True
66	noise_eig3_lin-0.16	198.85721	66	noise	3	-0.16	True
67	noise_eig5_lin0.16	106.48418	67	noise	5	0.16	True
68	noise_eig3_lin-0.24	93.16449	68	noise	3	-0.24	True
69	class_eig25_lin-0.32	100.640884	69	class	25	-0.32	True
70	noise_eig5_lin-0.24	86.56313	70	noise	5	-0.24	True
71	class_eig2_lin0.40	73.078255	71	class	2	0.4	True
72	noise_eig5_lin-0.40	50.628475	72	noise	5	-0.4	True
73	class_eig3_lin0.24	144.2832	73	class	3	0.24	True
74	noise_eig20_lin-0.16	180.58852	74	noise	20	-0.16	True
75	noise_eig8_lin-0.40	86.57788	75	noise	8	-0.4	True
76	noise_eig8_lin0.40	132.46336	76	noise	8	0.4	True
77	class_eig1_lin0.32	73.272964	77	class	1	0.32	True
78	class_eig2_lin0.16	126.53693	78	class	2	0.16	True
79	noise_eig10_lin-0.32	110.53744	79	noise	10	-0.32	True
80	noise_eig2_lin0.24	79.91804	80	noise	2	0.24	True
81	class_eig9_lin0.40	78.42656	81	class	9	0.4	True
82	noise_eig40_lin-0.40	73.243416	82	noise	40	-0.4	True
83	class_eig21_lin0.32	124.62854	83	class	21	0.32	True
84	noise_eig5_lin0.24	173.15579	84	noise	5	0.24	True
85	class_eig21_lin-0.40	106.12568	85	class	21	-0.4	True
86	noise_eig4_lin-0.16	106.825356	86	noise	4	-0.16	True
87	class_eig0_lin-0.24	73.94311	87	class	0	-0.24	True
88	class_eig40_lin0.24	111.72575	88	class	40	0.24	True
89	class_eig13_lin0.32	225.49646	89	class	13	0.32	True
90	class_eig6_lin-0.24	87.262794	90	class	6	-0.24	True
91	class_eig40_lin0.32	73.18501	91	class	40	0.32	True
92	class_eig3_lin-0.32	171.91757	92	class	3	-0.32	True
93	noise_eig30_lin0.16	151.1962	93	noise	30	0.16	True
94	class_eig0_lin0.24	133.44995	94	class	0	0.24	True
95	noise_eig6_lin-0.24	79.918076	95	noise	6	-0.24	True
96	noise_eig0_lin0.32	175.33217	96	noise	0	0.32	True
97	class_eig0_lin0.16	185.302	97	class	0	0.16	True
98	class_eig21_lin0.40	66.59838	98	class	21	0.4	True
99	class_eig60_lin0.32	101.62744	99	class	60	0.32	True
100	noise_eig30_lin-0.40	148.27588	100	noise	30	-0.4	True
101	class_eig17_lin0.24	101.38905	101	class	17	0.24	True
102	class_eig30_lin-0.24	129.84691	102	class	30	-0.24	True
103	class_eig6_lin-0.32	82.58305	103	class	6	-0.32	True
104	noise_eig6_lin-0.16	145.83156	104	noise	6	-0.16	True
105	class_eig1_lin0.24	119.6971	105	class	1	0.24	True
106	noise_eig40_lin-0.32	96.31967	106	noise	40	-0.32	True
107	noise_eig30_lin-0.16	146.51653	107	noise	30	-0.16	True
108	class_eig30_lin0.24	166.49602	108	class	30	0.24	True
109	noise_eig10_lin0.32	94.02956	109	noise	10	0.32	True
110	class_eig2_lin-0.16	133.21153	110	class	2	-0.16	True
111	noise_eig40_lin0.16	100.997894	111	noise	40	0.16	True
112	class_eig1_lin0.40	34.790665	112	class	1	0.4	True
113	noise_eig10_lin-0.16	225.03107	113	noise	10	-0.16	True
114	class_eig9_lin-0.40	126.283844	114	class	9	-0.4	True
115	noise_eig20_lin0.40	48.110344	115	noise	20	0.4	True
116	noise_eig2_lin-0.16	267.82666	116	noise	2	-0.16	True
117	noise_eig30_lin-0.32	126.53691	117	noise	30	-0.32	True
118	noise_eig5_lin-0.32	93.23773	118	noise	5	-0.32	True
119	noise_eig2_lin-0.40	73.51137	119	noise	2	-0.4	True
120	class_eig1_lin0.16	247.65237	120	class	1	0.16	True
121	class_eig0_lin-0.40	64.34883	121	class	0	-0.4	True
122	noise_eig20_lin-0.32	66.53997	122	noise	20	-0.32	True
123	noise_eig10_lin0.24	155.33789	123	noise	10	0.24	True
124	noise_eig1_lin0.40	66.52517	124	noise	1	0.4	True
125	noise_eig30_lin-0.24	181.30714	125	noise	30	-0.24	True
126	class_eig30_lin-0.40	161.32756	126	class	30	-0.4	True
127	class_eig3_lin-0.24	131.70538	127	class	3	-0.24	True
128	class_eig6_lin0.16	269.15012	128	class	6	0.16	True
129	class_eig2_lin-0.24	156.64795	129	class	2	-0.24	True
130	class_eig17_lin-0.40	19.97952	130	class	17	-0.4	True
131	noise_eig6_lin0.16	193.8787	131	noise	6	0.16	True
132	noise_eig30_lin0.32	46.61888	132	noise	30	0.32	True
133	noise_eig2_lin0.40	139.05006	133	noise	2	0.4	True
134	class_eig13_lin-0.16	199.79517	134	class	13	-0.16	True
135	noise_eig1_lin0.24	226.23979	135	noise	1	0.24	True
136	class_eig1_lin-0.24	180.24739	136	class	1	-0.24	True
137	class_eig9_lin-0.32	107.64299	137	class	9	-0.32	True
138	class_eig40_lin-0.16	153.86116	138	class	40	-0.16	True
139	class_eig60_lin0.16	132.57016	139	class	60	0.16	True
140	class_eig9_lin-0.24	185.71738	140	class	9	-0.24	True
141	class_eig30_lin0.16	166.74918	141	class	30	0.16	True
142	noise_eig6_lin0.24	243.74901	142	noise	6	0.24	True
143	class_eig13_lin-0.32	66.59837	143	class	13	-0.32	True
144	noise_eig4_lin0.40	41.450504	144	noise	4	0.4	True
145	noise_eig10_lin0.40	175.33215	145	noise	10	0.4	True
146	class_eig17_lin-0.16	188.88881	146	class	17	-0.16	True
147	class_eig3_lin0.16	99.897575	147	class	3	0.16	True
148	noise_eig1_lin0.32	162.248	148	noise	1	0.32	True
149	class_eig0_lin-0.32	60.19172	149	class	0	-0.32	True
150	noise_eig10_lin0.16	144.52156	150	noise	10	0.16	True
151	class_eig21_lin-0.32	77.41471	151	class	21	-0.32	True
152	class_eig3_lin0.40	139.76863	152	class	3	0.4	True
153	noise_eig6_lin-0.40	134.43515	153	noise	6	-0.4	True
154	class_eig60_lin-0.24	113.27565	154	class	60	-0.24	True
155	class_eig21_lin0.16	166.49597	155	class	21	0.16	True
156	noise_eig1_lin-0.32	64.41293	156	noise	1	-0.32	True
157	noise_eig2_lin-0.32	141.77986	157	noise	2	-0.32	True
158	noise_eig8_lin-0.24	159.58302	158	noise	8	-0.24	True
159	noise_eig20_lin0.24	213.10014	159	noise	20	0.24	True
160	noise_eig0_lin0.24	172.90268	160	noise	0	0.24	True
161	noise_eig10_lin-0.40	113.21729	161	noise	10	-0.4	True
162	class_eig2_lin-0.40	187.78696	162	class	2	-0.4	True
163	noise_eig4_lin0.16	212.87637	163	noise	4	0.16	True
164	noise_eig8_lin0.16	140.54153	164	noise	8	0.16	True
165	class_eig1_lin-0.40	208.88522	165	class	1	-0.4	True
166	noise_eig40_lin0.40	112.53234	166	noise	40	0.4	True
167	noise_eig0_lin-0.16	93.25247	167	noise	0	-0.16	True
168	noise_eig6_lin0.40	213.92139	168	noise	6	0.4	True
169	class_eig1_lin-0.16	198.55684	169	class	1	-0.16	True
170	noise_eig1_lin-0.40	112.532394	170	noise	1	-0.4	True
171	noise_eig10_lin-0.24	254.89229	171	noise	10	-0.24	True
172	class_eig9_lin0.32	126.10518	172	class	9	0.32	True
173	class_eig60_lin0.24	120.13029	173	class	60	0.24	True
174	noise_eig8_lin-0.32	107.24232	174	noise	8	-0.32	True
175	noise_eig3_lin0.40	77.25304	175	noise	3	0.4	True
176	class_eig60_lin0.40	160.07452	176	class	60	0.4	True
177	noise_eig3_lin0.32	79.65013	177	noise	3	0.32	True
178	noise_eig40_lin-0.16	126.537	178	noise	40	-0.16	True
179	class_eig13_lin-0.24	166.24287	179	class	13	-0.24	True
180	class_eig6_lin0.24	166.49596	180	class	6	0.24	True
181	class_eig3_lin-0.40	79.67967	181	class	3	-0.4	True
182	noise_eig3_lin-0.32	117.21207	182	noise	3	-0.32	True
183	class_eig3_lin-0.16	97.23255	183	class	3	-0.16	True
184	class_eig3_lin0.32	129.27515	184	class	3	0.32	True
185	class_eig9_lin-0.16	178.41269	185	class	9	-0.16	True
186	noise_eig5_lin0.32	105.065895	186	noise	5	0.32	True
187	class_eig25_lin0.32	206.64978	187	class	25	0.32	True
188	class_eig40_lin0.40	77.106636	188	class	40	0.4	True
189	noise_eig4_lin-0.32	179.81564	189	noise	4	-0.32	True
190	class_eig30_lin0.40	99.88282	190	class	30	0.4	True
191	class_eig17_lin0.32	149.12302	191	class	17	0.32	True
192	noise_eig4_lin0.24	106.5574	192	noise	4	0.24	True
193	class_eig6_lin-0.40	70.75485	193	class	6	-0.4	True
194	class_eig30_lin-0.16	202.71336	194	class	30	-0.16	True
195	class_eig21_lin0.24	149.06825	195	class	21	0.24	True
196	noise_eig3_lin0.16	136.385	196	noise	3	0.16	True
197	class_eig60_lin-0.32	139.74971	197	class	60	-0.32	True
198	noise_eig2_lin-0.24	195.54718	198	noise	2	-0.24	True
199	noise_eig4_lin-0.40	118.38563	199	noise	4	-0.4	True
200	class_eig40_lin-0.24	154.6678	200	class	40	-0.24	True
201	class_eig13_lin0.24	204.96356	201	class	13	0.24	True
202	noise_eig1_lin-0.16	133.12355	202	noise	1	-0.16	True
203	class_eig21_lin-0.24	107.0623	203	class	21	-0.24	True
204	class_eig60_lin-0.32	107.1691	204	class	60	-0.32	True
205	class_eig30_lin-0.16	120.1303	205	class	30	-0.16	True
206	noise_eig4_lin-0.40	150.59981	206	noise	4	-0.4	True
207	noise_eig8_lin0.16	173.15591	207	noise	8	0.16	True
208	class_eig0_lin-0.32	96.4997	208	class	0	-0.32	True
209	noise_eig0_lin0.40	95.990746	209	noise	0	0.4	True
210	noise_eig1_lin0.32	125.92523	210	noise	1	0.32	True
211	noise_eig20_lin0.16	155.1009	211	noise	20	0.16	True
212	class_eig13_lin0.24	126.551735	212	class	13	0.24	True
213	noise_eig40_lin-0.32	93.23771	213	noise	40	-0.32	True
214	class_eig30_lin-0.32	175.40602	214	class	30	-0.32	True
215	noise_eig0_lin-0.40	62.60355	215	noise	0	-0.4	True
216	class_eig30_lin0.24	196.95021	216	class	30	0.24	True
217	class_eig21_lin-0.16	153.10316	217	class	21	-0.16	True
218	noise_eig4_lin-0.24	193.13535	218	noise	4	-0.24	True
219	class_eig6_lin-0.16	154.41457	219	class	6	-0.16	True
220	noise_eig40_lin-0.24	79.15999	220	noise	40	-0.24	True
221	class_eig2_lin0.16	149.16667	221	class	2	0.16	True
222	class_eig40_lin0.16	80.61769	222	class	40	0.16	True
223	class_eig1_lin-0.32	177.38908	223	class	1	-0.32	True
224	noise_eig10_lin-0.32	161.8015	224	noise	10	-0.32	True
225	class_eig9_lin0.16	153.10316	225	class	9	0.16	True
226	class_eig1_lin0.24	163.83098	226	class	1	0.24	True
227	noise_eig30_lin-0.24	175.82088	227	noise	30	-0.24	True
228	noise_eig20_lin-0.24	74.0648	228	noise	20	-0.24	True
229	noise_eig1_lin-0.24	93.237724	229	noise	1	-0.24	True
230	class_eig13_lin0.32	145.27817	230	class	13	0.32	True
231	noise_eig5_lin-0.16	110.53742	231	noise	5	-0.16	True
232	noise_eig1_lin0.40	94.476	232	noise	1	0.4	True
233	class_eig1_lin-0.16	210.5531	233	class	1	-0.16	True
234	class_eig2_lin-0.32	93.237724	234	class	2	-0.32	True
235	class_eig13_lin0.40	126.551735	235	class	13	0.4	True
236	noise_eig20_lin0.24	173.96246	236	noise	20	0.24	True
237	class_eig25_lin0.40	93.237724	237	class	25	0.4	True
238	noise_eig6_lin0.16	173.15588	238	noise	6	0.16	True
239	class_eig40_lin-0.24	117.46526	239	class	40	-0.24	True
240	class_eig21_lin0.16	145.57848	240	class	21	0.16	True
241	class_eig17_lin-0.32	82.42144	241	class	17	-0.32	True
242	class_eig21_lin-0.32	94.74394	242	class	21	-0.32	True
243	class_eig0_lin0.16	208.88515	243	class	0	0.16	True
244	class_eig6_lin0.24	139.87144	244	class	6	0.24	True
245	class_eig60_lin0.16	175.82089	245	class	60	0.16	True
246	class_eig30_lin0.40	135.29993	246	class	30	0.4	True
247	class_eig30_lin-0.16	179.81569	247	class	30	-0.16	True
248	class_eig21_lin0.24	164.40958	248	class	21	0.24	True
249	class_eig60_lin0.40	114.72349	249	class	60	0.4	True
250	class_eig17_lin-0.24	116.19388	250	class	17	-0.24	True
251	noise_eig30_lin0.16	105.79929	251	noise	30	0.16	True
252	class_eig3_lin-0.32	179.56248	252	class	3	-0.32	True
253	noise_eig40_lin0.16	198.30368	253	noise	40	0.16	True
254	noise_eig4_lin0.24	83.268	254	noise	4	0.24	True
255	noise_eig3_lin0.16	193.1206	255	noise	3	0.16	True
256	class_eig6_lin-0.40	53.546665	256	class	6	-0.4	True
257	class_eig1_lin0.32	39.95904	257	class	1	0.32	True
258	noise_eig2_lin-0.40	94.997116	258	noise	2	-0.4	True
259	class_eig9_lin0.24	135.86192	259	class	9	0.24	True
260	noise_eig30_lin0.24	115.12415	260	noise	30	0.24	True
261	noise_eig30_lin-0.40	153.77325	261	noise	30	-0.4	True
262	class_eig40_lin0.40	75.76207	262	class	40	0.4	True
263	class_eig40_lin0.32	93.907845	263	class	40	0.32	True
264	noise_eig8_lin-0.24	154.66774	264	noise	8	-0.24	True
265	noise_eig5_lin0.24	153.17636	265	noise	5	0.24	True
266	noise_eig8_lin-0.40	93.237724	266	noise	8	-0.4	True
267	class_eig25_lin-0.24	66.85156	267	class	25	-0.24	True
268	noise_eig20_lin-0.16	180.91609	268	noise	20	-0.16	True
269	class_eig1_lin-0.40	201.97154	269	class	1	-0.4	True
270	class_eig1_lin-0.24	185.79062	270	class	1	-0.24	True
271	noise_eig8_lin0.32	146.37007	271	noise	8	0.32	True
272	noise_eig4_lin-0.40	141.22647	272	noise	4	-0.4	True
273	class_eig13_lin-0.24	254.5653	273	class	13	-0.24	True
274	noise_eig5_lin0.16	179.81569	274	noise	5	0.16	True
275	noise_eig20_lin-0.40	80.63248	275	noise	20	-0.4	True
276	noise_eig8_lin-0.32	129.20204	276	noise	8	-0.32	True
277	noise_eig6_lin-0.24	80.17119	277	noise	6	-0.24	True
278	noise_eig0_lin0.16	243.73433	278	noise	0	0.16	True
279	noise_eig0_lin-0.24	59.93855	279	noise	0	-0.24	True
280	noise_eig3_lin-0.24	85.08645	280	noise	3	-0.24	True
281	noise_eig10_lin0.32	58.01537	281	noise	10	0.32	True
282	noise_eig3_lin0.24	119.63869	282	noise	3	0.24	True
283	class_eig0_lin-0.40	57.02037	283	class	0	-0.4	True
284	noise_eig8_lin-0.16	128.53188	284	noise	8	-0.16	True
285	class_eig25_lin0.32	171.51797	285	class	25	0.32	True
286	class_eig25_lin0.24	184.9988	286	class	25	0.24	True
287	noise_eig6_lin-0.40	39.959038	287	noise	6	-0.4	True
288	class_eig21_lin0.32	128.5023	288	class	21	0.32	True
289	noise_eig3_lin0.40	53.27872	289	noise	3	0.4	True
290	class_eig3_lin-0.40	81.48272	290	class	3	-0.4	True
291	noise_eig40_lin-0.16	178.21793	291	noise	40	-0.16	True
292	class_eig6_lin0.40	181.05396	292	class	6	0.4	True
293	class_eig17_lin0.16	211.62334	293	class	17	0.16	True
294	noise_eig20_lin-0.32	79.84484	294	noise	20	-0.32	True
295	noise_eig4_lin-0.32	211.62343	295	noise	4	-0.32	True
296	noise_eig1_lin-0.16	182.48074	296	noise	1	-0.16	True
297	noise_eig10_lin0.24	139.85663	297	noise	10	0.24	True
298	noise_eig5_lin-0.32	113.21724	298	noise	5	-0.32	True
299	class_eig17_lin0.32	199.99138	299	class	17	0.32	True
300	class_eig40_lin-0.40	118.132385	300	class	40	-0.4	True
301	noise_eig0_lin0.24	210.68825	301	noise	0	0.24	True
302	class_eig60_lin-0.32	153.19115	302	class	60	-0.32	True
303	class_eig21_lin-0.40	82.07962	303	class	21	-0.4	True
304	class_eig6_lin0.16	190.39078	304	class	6	0.16	True
305	class_eig0_lin0.32	66.59838	305	class	0	0.32	True
306	noise_eig3_lin0.32	158.59784	306	noise	3	0.32	True
307	noise_eig2_lin0.32	79.66484	307	noise	2	0.32	True
308	class_eig21_lin-0.24	105.48289	308	class	21	-0.24	True
309	noise_eig30_lin0.40	62.87151	309	noise	30	0.4	True
310	class_eig13_lin0.16	166.15492	310	class	13	0.16	True
311	class_eig6_lin-0.24	63.918602	311	class	6	-0.24	True
312	class_eig60_lin0.32	107.30073	312	class	60	0.32	True
313	noise_eig40_lin0.24	74.734886	313	noise	40	0.24	True
314	noise_eig4_lin0.40	65.91349	314	noise	4	0.4	True
315	class_eig9_lin0.40	172.48569	315	class	9	0.4	True
316	class_eig1_lin0.16	186.04375	316	class	1	0.16	True
317	noise_eig30_lin-0.32	170.23764	317	noise	30	-0.32	True
318	noise_eig40_lin0.32	86.21935	318	noise	40	0.32	True
319	noise_eig2_lin0.40	99.89756	319	noise	2	0.4	True
320	class_eig3_lin-0.16	132.51186	320	class	3	-0.16	True
321	class_eig9_lin-0.16	179.88881	321	class	9	-0.16	True
322	class_eig13_lin-0.32	66.53996	322	class	13	-0.32	True
323	noise_eig6_lin0.32	226.43452	323	noise	6	0.32	True
324	class_eig6_lin-0.32	87.00961	324	class	6	-0.32	True
325	class_eig9_lin-0.24	145.65161	325	class	9	-0.24	True
326	noise_eig0_lin0.32	169.23416	326	noise	0	0.32	True
327	noise_eig5_lin-0.24	60.370274	327	noise	5	-0.24	True
328	class_eig30_lin0.32	182.2423	328	class	30	0.32	True
329	noise_eig4_lin0.16	203.35825	329	noise	4	0.16	True
330	noise_eig20_lin0.32	103.339	330	noise	20	0.32	True
331	class_eig0_lin-0.16	144.28314	331	class	0	-0.16	True
332	class_eig0_lin0.00	199.12503	332	class	0	0.0	True
333	class_eig25_lin-0.40	93.25249	333	class	25	-0.4	True
334	noise_eig5_lin-0.40	61.683178	334	noise	5	-0.4	True
335	noise_eig40_lin-0.40	74.749695	335	noise	40	-0.4	True
336	noise_eig10_lin0.16	225.74963	336	noise	10	0.16	True
337	noise_eig3_lin-0.16	186.31029	337	noise	3	-0.16	True
338	noise_eig5_lin0.40	112.45914	338	noise	5	0.4	True
339	noise_eig6_lin-0.32	153.0111	339	noise	6	-0.32	True
340	noise_eig10_lin0.40	177.7125	340	noise	10	0.4	True
341	noise_eig0_lin0.00	161.3277	341	noise	0	0.0	True
342	class_eig2_lin-0.24	147.2014	342	class	2	-0.24	True
343	class_eig13_lin-0.40	77.25302	343	class	13	-0.4	True
344	noise_eig6_lin-0.16	145.02509	344	noise	6	-0.16	True
345	noise_eig2_lin-0.32	63.86017	345	noise	2	-0.32	True
346	class_eig30_lin0.16	193.06215	346	class	30	0.16	True
347	class_eig3_lin0.40	161.16241	347	class	3	0.4	True
348	noise_eig0_lin-0.16	160.08932	348	noise	0	-0.16	True
349	class_eig6_lin0.32	233.09438	349	class	6	0.32	True
350	noise_eig30_lin-0.16	199.79518	350	noise	30	-0.16	True
351	class_eig40_lin0.24	121.44181	351	class	40	0.24	True
352	class_eig2_lin-0.16	171.67918	352	class	2	-0.16	True
353	class_eig9_lin-0.40	182.2607	353	class	9	-0.4	True
354	class_eig2_lin0.40	59.865353	354	class	2	0.4	True
355	noise_eig10_lin-0.16	199.79518	355	noise	10	-0.16	True
356	noise_eig30_lin0.32	86.57789	356	noise	30	0.32	True
357	class_eig40_lin-0.32	108.06364	357	class	40	-0.32	True
358	class_eig3_lin0.16	219.46602	358	class	3	0.16	True
359	noise_eig2_lin-0.16	187.96698	359	noise	2	-0.16	True
360	class_eig9_lin0.32	89.5108	360	class	9	0.32	True
361	noise_eig8_lin0.40	113.88738	361	noise	8	0.4	True
362	noise_eig8_lin0.24	193.12056	362	noise	8	0.24	True
363	class_eig60_lin0.24	234.25948	363	class	60	0.24	True
364	class_eig17_lin0.24	132.43867	364	class	17	0.24	True
365	noise_eig1_lin0.24	248.32094	365	noise	1	0.24	True
366	class_eig0_lin0.24	142.52162	366	class	0	0.24	True
367	noise_eig4_lin-0.16	166.58398	367	noise	4	-0.16	True
368	class_eig3_lin0.24	124.97225	368	class	3	0.24	True
369	noise_eig1_lin-0.40	108.62551	369	noise	1	-0.4	True
370	noise_eig2_lin0.16	239.06927	370	noise	2	0.16	True
371	class_eig17_lin0.40	186.47552	371	class	17	0.4	True
372	noise_eig6_lin0.40	191.47865	372	noise	6	0.4	True
373	class_eig40_lin-0.16	232.14143	373	class	40	-0.16	True
374	class_eig25_lin-0.32	128.02837	374	class	25	-0.32	True
375	class_eig2_lin0.32	80.17119	375	class	2	0.32	True
376	class_eig25_lin-0.16	181.33664	376	class	25	-0.16	True
377	class_eig9_lin-0.32	147.84042	377	class	9	-0.32	True
378	noise_eig10_lin-0.24	192.629	378	noise	10	-0.24	True
379	class_eig3_lin0.32	130.87338	379	class	3	0.32	True
380	class_eig3_lin-0.24	207.12517	380	class	3	-0.24	True
381	class_eig60_lin-0.24	155.84134	381	class	60	-0.24	True
382	class_eig0_lin0.40	122.38035	382	class	0	0.4	True
383	noise_eig0_lin-0.32	62.783516	383	noise	0	-0.32	True
384	class_eig17_lin-0.16	198.31845	384	class	17	-0.16	True
385	class_eig2_lin-0.40	182.02156	385	class	2	-0.4	True
386	noise_eig3_lin-0.40	49.210693	386	noise	3	-0.4	True
387	class_eig25_lin0.16	264.14404	387	class	25	0.16	True
388	class_eig13_lin-0.16	230.03766	388	class	13	-0.16	True
389	class_eig0_lin-0.24	102.75878	389	class	0	-0.24	True
390	noise_eig20_lin0.40	66.5836	390	noise	20	0.4	True
391	class_eig2_lin0.24	141.34808	391	class	2	0.24	True
392	class_eig21_lin0.40	138.72366	392	class	21	0.4	True
393	class_eig1_lin0.40	24.227512	393	class	1	0.4	True
394	noise_eig6_lin0.24	186.22237	394	noise	6	0.24	True
395	class_eig60_lin-0.40	153.16158	395	class	60	-0.4	True
396	noise_eig4_lin0.32	73.51135	396	noise	4	0.32	True
397	noise_eig2_lin-0.24	231.90312	397	noise	2	-0.24	True
398	noise_eig5_lin0.32	73.24344	398	noise	5	0.32	True
399	noise_eig1_lin0.16	172.91748	399	noise	1	0.16	True
400	class_eig30_lin-0.40	113.990105	400	class	30	-0.4	True
401	noise_eig40_lin0.40	61.430027	401	noise	40	0.4	True
402	noise_eig10_lin-0.40	101.37424	402	noise	10	-0.4	True
403	class_eig30_lin-0.24	173.40903	403	class	30	-0.24	True
404	noise_eig3_lin-0.32	93.23769	404	noise	3	-0.32	True
405	class_eig17_lin-0.40	69.923065	405	class	17	-0.4	True
406	noise_eig2_lin0.24	66.59836	406	noise	2	0.24	True
407	class_eig60_lin-0.16	155.84135	407	class	60	-0.16	True
408	noise_eig1_lin-0.32	100.15071	408	noise	1	-0.32	True
409	class_eig21_lin0.24	145.75836	409	class	21	0.24	True
410	noise_eig6_lin0.32	158.41785	410	noise	6	0.32	True
411	class_eig21_lin0.16	124.97224	411	class	21	0.16	True
412	class_eig60_lin-0.32	119.950325	412	class	60	-0.32	True
413	class_eig6_lin0.40	180.98077	413	class	6	0.4	True
414	noise_eig2_lin0.24	79.918045	414	noise	2	0.24	True
415	class_eig60_lin-0.24	166.49594	415	class	60	-0.24	True
416	noise_eig1_lin-0.40	107.73097	416	noise	1	-0.4	True
417	class_eig17_lin-0.24	75.923225	417	class	17	-0.24	True
418	noise_eig4_lin-0.24	202.22186	418	noise	4	-0.24	True
419	class_eig13_lin-0.32	159.76292	419	class	13	-0.32	True
420	class_eig6_lin-0.40	43.93909	420	class	6	-0.4	True
421	class_eig21_lin-0.24	100.58245	421	class	21	-0.24	True
422	class_eig25_lin-0.24	98.40608	422	class	25	-0.24	True
423	noise_eig8_lin-0.40	66.59837	423	noise	8	-0.4	True
424	noise_eig20_lin-0.32	80.17119	424	noise	20	-0.32	True
425	noise_eig3_lin-0.24	110.5522	425	noise	3	-0.24	True
426	noise_eig10_lin0.16	197.13019	426	noise	10	0.16	True
427	noise_eig40_lin-0.24	199.07658	427	noise	40	-0.24	True
428	noise_eig4_lin0.24	153.17632	428	noise	4	0.24	True
429	class_eig21_lin-0.32	119.86232	429	class	21	-0.32	True
430	noise_eig8_lin0.24	241.24568	430	noise	8	0.24	True
431	class_eig17_lin0.24	202.80399	431	class	17	0.24	True
432	class_eig40_lin-0.24	199.60045	432	class	40	-0.24	True
433	class_eig13_lin0.32	95.90274	433	class	13	0.32	True
434	class_eig9_lin-0.24	142.28673	434	class	9	-0.24	True
435	noise_eig1_lin-0.16	219.77469	435	noise	1	-0.16	True
436	noise_eig6_lin-0.16	134.68826	436	noise	6	-0.16	True
437	noise_eig3_lin0.32	171.41115	437	noise	3	0.32	True
438	class_eig2_lin0.40	56.21168	438	class	2	0.4	True
439	class_eig0_lin0.32	73.88468	439	class	0	0.32	True
440	class_eig40_lin0.16	166.49603	440	class	40	0.16	True
441	class_eig40_lin0.40	126.53689	441	class	40	0.4	True
442	noise_eig40_lin0.16	173.141	442	noise	40	0.16	True
443	class_eig9_lin0.16	91.74622	443	class	9	0.16	True
444	class_eig25_lin0.16	257.06876	444	class	25	0.16	True
445	class_eig0_lin0.00	240.92766	445	class	0	0.0	True
446	class_eig2_lin0.24	147.93471	446	class	2	0.24	True
447	noise_eig6_lin0.32	200.48003	447	noise	6	0.32	True
448	noise_eig3_lin-0.16	162.01312	448	noise	3	-0.16	True
449	class_eig3_lin-0.32	129.1872	449	class	3	-0.32	True
450	noise_eig5_lin-0.16	133.85211	450	noise	5	-0.16	True
451	noise_eig30_lin0.16	174.64728	451	noise	30	0.16	True
452	noise_eig10_lin0.24	158.35942	452	noise	10	0.24	True
453	class_eig21_lin0.40	79.93284	453	class	21	0.4	True
454	noise_eig1_lin0.32	79.97649	454	noise	1	0.32	True
455	noise_eig40_lin0.32	123.87189	455	noise	40	0.32	True
456	class_eig0_lin-0.40	73.25819	456	class	0	-0.4	True
457	class_eig25_lin0.40	68.77475	457	class	25	0.4	True
458	noise_eig4_lin0.40	46.61888	458	noise	4	0.4	True
459	noise_eig40_lin0.24	104.57729	459	noise	40	0.24	True
460	noise_eig10_lin-0.32	173.08266	460	noise	10	-0.32	True
461	class_eig40_lin0.32	113.217255	461	class	40	0.32	True
462	noise_eig5_lin-0.32	63.933365	462	noise	5	-0.32	True
463	noise_eig30_lin-0.32	167.2541	463	noise	30	-0.32	True
464	noise_eig6_lin-0.32	114.70876	464	noise	6	-0.32	True
465	noise_eig6_lin-0.24	138.27367	465	noise	6	-0.24	True
466	class_eig9_lin0.24	186.98047	466	class	9	0.24	True
467	noise_eig40_lin-0.32	59.93855	467	noise	40	-0.32	True
468	noise_eig20_lin0.24	153.86119	468	noise	20	0.24	True
469	noise_eig10_lin-0.40	166.13737	469	noise	10	-0.4	True
470	noise_eig0_lin-0.40	36.037415	470	noise	0	-0.4	True
471	noise_eig5_lin0.24	137.1916	471	noise	5	0.24	True
472	class_eig25_lin-0.32	87.2628	472	class	25	-0.32	True
473	noise_eig4_lin-0.16	159.90932	473	noise	4	-0.16	True
474	noise_eig3_lin0.40	62.85674	474	noise	3	0.4	True
475	class_eig60_lin-0.40	119.87714	475	class	60	-0.4	True
476	class_eig30_lin-0.40	139.85663	476	class	30	-0.4	True
477	noise_eig30_lin-0.40	166.7492	477	noise	30	-0.4	True
478	noise_eig4_lin0.32	66.85154	478	noise	4	0.32	True
479	noise_eig3_lin0.16	157.04941	479	noise	3	0.16	True
480	noise_eig20_lin-0.24	84.597786	480	noise	20	-0.24	True
481	class_eig2_lin-0.16	195.72714	481	class	2	-0.16	True
482	class_eig2_lin0.32	119.206955	482	class	2	0.32	True
483	class_eig21_lin-0.40	169.08781	483	class	21	-0.4	True
484	noise_eig8_lin-0.32	147.7883	484	noise	8	-0.32	True
485	class_eig1_lin0.40	33.62557	485	class	1	0.4	True
486	class_eig0_lin0.40	112.62034	486	class	0	0.4	True
487	noise_eig0_lin0.24	240.0806	487	noise	0	0.24	True
488	class_eig60_lin-0.16	166.76398	488	class	60	-0.16	True
489	class_eig6_lin0.32	113.24681	489	class	6	0.32	True
490	class_eig40_lin0.24	99.88278	490	class	40	0.24	True
491	noise_eig4_lin0.16	139.78345	491	noise	4	0.16	True
492	class_eig3_lin0.40	160.49577	492	class	3	0.4	True
493	noise_eig6_lin-0.40	80.67613	493	noise	6	-0.4	True
494	noise_eig0_lin-0.24	52.52063	494	noise	0	-0.24	True
495	class_eig25_lin0.32	215.46484	495	class	25	0.32	True
496	class_eig30_lin0.40	102.5809	496	class	30	0.4	True
497	class_eig30_lin0.32	119.207016	497	class	30	0.32	True
498	class_eig9_lin0.32	126.5369	498	class	9	0.32	True
499	class_eig60_lin0.16	206.45508	499	class	60	0.16	True
500	noise_eig2_lin-0.40	91.731514	500	noise	2	-0.4	True
501	noise_eig20_lin0.40	46.11254	501	noise	20	0.4	True
502	noise_eig10_lin-0.24	207.75027	502	noise	10	-0.24	True
503	noise_eig6_lin0.40	232.36104	503	noise	6	0.4	True
504	class_eig60_lin0.40	95.2031	504	class	60	0.4	True
505	class_eig17_lin0.40	199.9421	505	class	17	0.4	True
506	class_eig21_lin0.24	102.71886	506	class	21	0.24	True
507	class_eig9_lin0.40	73.943115	507	class	9	0.4	True
508	noise_eig4_lin-0.32	192.88219	508	noise	4	-0.32	True
509	class_eig21_lin-0.16	140.30315	509	class	21	-0.16	True
510	noise_eig30_lin-0.24	156.52618	510	noise	30	-0.24	True
511	noise_eig30_lin0.32	85.893	511	noise	30	0.32	True
512	class_eig2_lin-0.24	193.1354	512	class	2	-0.24	True
513	class_eig1_lin-0.24	212.17682	513	class	1	-0.24	True
514	noise_eig40_lin-0.40	73.3314	514	noise	40	-0.4	True
515	class_eig1_lin0.32	93.25248	515	class	1	0.32	True
516	noise_eig2_lin0.40	127.22183	516	noise	2	0.4	True
517	noise_eig2_lin-0.16	201.03346	517	noise	2	-0.16	True
518	class_eig13_lin-0.16	244.54076	518	class	13	-0.16	True
519	class_eig60_lin0.24	166.74916	519	class	60	0.24	True
520	class_eig3_lin-0.24	165.73785	520	class	3	-0.24	True
521	noise_eig4_lin-0.40	147.2014	521	noise	4	-0.4	True
522	noise_eig2_lin-0.32	109.85258	522	noise	2	-0.32	True
523	noise_eig8_lin-0.24	139.85663	523	noise	8	-0.24	True
524	class_eig25_lin-0.40	131.27357	524	class	25	-0.4	True
525	noise_eig8_lin0.16	266.3788	525	noise	8	0.16	True
526	class_eig13_lin0.16	166.56914	526	class	13	0.16	True
527	class_eig1_lin-0.16	119.86237	527	class	1	-0.16	True
528	noise_eig1_lin-0.32	112.97889	528	noise	1	-0.32	True
529	noise_eig2_lin0.32	99.89753	529	noise	2	0.32	True
530	noise_eig5_lin-0.40	139.87149	530	noise	5	-0.4	True
531	class_eig1_lin0.16	193.06213	531	class	1	0.16	True
532	noise_eig0_lin-0.16	166.49606	532	noise	0	-0.16	True
533	noise_eig5_lin0.16	190.12915	533	noise	5	0.16	True
534	class_eig21_lin0.16	93.59366	534	class	21	0.16	True
535	noise_eig30_lin-0.16	196.44536	535	noise	30	-0.16	True
536	noise_eig5_lin-0.24	59.865345	536	noise	5	-0.24	True
537	noise_eig1_lin0.40	79.918045	537	noise	1	0.4	True
538	class_eig40_lin-0.40	94.72918	538	class	40	-0.4	True
539	class_eig30_lin-0.24	146.69641	539	class	30	-0.24	True
540	class_eig9_lin-0.32	194.38216	540	class	9	-0.32	True
541	class_eig60_lin0.32	98.15231	541	class	60	0.32	True
542	class_eig60_lin-0.32	118.38563	542	class	60	-0.32	True
543	class_eig3_lin-0.16	173.96237	543	class	3	-0.16	True
544	class_eig40_lin-0.32	159.76309	544	class	40	-0.32	True
545	noise_eig40_lin-0.16	198.5569	545	noise	40	-0.16	True
546	noise_eig20_lin-0.40	109.49248	546	noise	20	-0.4	True
547	noise_eig3_lin0.24	184.65703	547	noise	3	0.24	True
548	class_eig17_lin0.16	88.50952	548	class	17	0.16	True
549	class_eig25_lin0.24	194.4656	549	class	25	0.24	True
550	class_eig1_lin-0.40	117.197266	550	class	1	-0.4	True
551	class_eig0_lin-0.24	108.96925	551	class	0	-0.24	True
552	class_eig2_lin-0.32	179.81569	552	class	2	-0.32	True
553	noise_eig10_lin-0.16	212.42995	553	noise	10	-0.16	True
554	class_eig30_lin0.16	107.74865	554	class	30	0.16	True
555	class_eig3_lin0.24	106.5722	555	class	3	0.24	True
556	noise_eig30_lin0.40	104.57727	556	noise	30	0.4	True
557	noise_eig2_lin-0.24	252.56902	557	noise	2	-0.24	True
558	class_eig6_lin-0.16	225.18153	558	class	6	-0.16	True
559	class_eig9_lin-0.40	212.29347	559	class	9	-0.4	True
560	class_eig17_lin-0.40	38.46757	560	class	17	-0.4	True
561	noise_eig30_lin0.24	66.3452	561	noise	30	0.24	True
562	class_eig3_lin0.32	153.42953	562	class	3	0.32	True
563	class_eig21_lin0.32	153.42946	563	class	21	0.32	True
564	class_eig3_lin-0.40	39.95904	564	class	3	-0.4	True
565	noise_eig20_lin-0.16	221.15927	565	noise	20	-0.16	True
566	class_eig6_lin0.24	152.84998	566	class	6	0.24	True
567	noise_eig2_lin0.16	159.8361	567	noise	2	0.16	True
568	noise_eig0_lin0.16	199.79515	568	noise	0	0.16	True
569	noise_eig3_lin-0.32	93.47613	569	noise	3	-0.32	True
570	noise_eig3_lin-0.40	80.70984	570	noise	3	-0.4	True
571	class_eig2_lin0.16	199.72203	571	class	2	0.16	True
572	class_eig0_lin-0.16	132.5118	572	class	0	-0.16	True
573	noise_eig40_lin0.40	39.27414	573	noise	40	0.4	True
574	noise_eig0_lin0.40	92.06412	574	noise	0	0.4	True
575	class_eig17_lin-0.32	133.19678	575	class	17	-0.32	True
576	class_eig3_lin0.16	143.1666	576	class	3	0.16	True
577	noise_eig5_lin0.40	86.57788	577	noise	5	0.4	True
578	noise_eig10_lin0.32	93.49089	578	noise	10	0.32	True
579	noise_eig6_lin0.24	146.76976	579	noise	6	0.24	True
580	class_eig1_lin0.24	187.64067	580	class	1	0.24	True
581	noise_eig5_lin0.32	165.70412	581	noise	5	0.32	True
582	noise_eig6_lin0.16	191.64388	582	noise	6	0.16	True
583	noise_eig0_lin-0.32	73.18501	583	noise	0	-0.32	True
584	noise_eig8_lin0.40	166.67595	584	noise	8	0.4	True
585	noise_eig1_lin0.16	133.2116	585	noise	1	0.16	True
586	class_eig13_lin0.24	165.07782	586	class	13	0.24	True
587	class_eig9_lin-0.16	172.88524	587	class	9	-0.16	True
588	noise_eig1_lin-0.24	93.31097	588	noise	1	-0.24	True
589	class_eig13_lin-0.40	59.25365	589	class	13	-0.4	True
590	class_eig0_lin-0.32	83.8981	590	class	0	-0.32	True
591	class_eig6_lin0.16	231.99396	591	class	6	0.16	True
592	noise_eig0_lin0.32	195.80042	592	noise	0	0.32	True
593	class_eig1_lin-0.32	174.32932	593	class	1	-0.32	True
594	class_eig0_lin0.16	153.86118	594	class	0	0.16	True
595	noise_eig0_lin0.00	181.56032	595	noise	0	0.0	True
596	class_eig17_lin-0.16	156.07967	596	class	17	-0.16	True
597	noise_eig20_lin0.32	132.92882	597	noise	20	0.32	True
598	class_eig30_lin0.24	167.98747	598	class	30	0.24	True
599	class_eig13_lin0.40	133.88165	599	class	13	0.4	True
600	class_eig40_lin-0.16	180.24738	600	class	40	-0.16	True
601	class_eig6_lin0.40	152.99637	601	class	6	0.4	True
602	class_eig30_lin-0.32	146.08472	602	class	30	-0.32	True
603	class_eig30_lin-0.16	210.61143	603	class	30	-0.16	True
604	class_eig25_lin-0.16	235.27065	604	class	25	-0.16	True
605	class_eig6_lin-0.32	133.80846	605	class	6	-0.32	True
606	noise_eig10_lin0.40	125.04553	606	noise	10	0.4	True
607	noise_eig1_lin0.24	206.52823	607	noise	1	0.24	True
608	noise_eig8_lin-0.16	157.17116	608	noise	8	-0.16	True
609	noise_eig20_lin0.16	179.81573	609	noise	20	0.16	True
610	noise_eig8_lin0.32	167.98741	610	noise	8	0.32	True
611	class_eig6_lin-0.24	159.90932	611	class	6	-0.24	True
612	class_eig17_lin0.32	135.07	612	class	17	0.32	True
613	class_eig2_lin-0.40	179.1308	613	class	2	-0.4	True
614	class_eig0_lin0.24	137.11835	614	class	0	0.24	True
615	class_eig13_lin-0.24	121.36866	615	class	13	-0.24	True
616	class_eig6_lin-0.40	63.591602	616	class	6	-0.4	True
617	class_eig6_lin0.40	202.22177	617	class	6	0.4	True
618	class_eig17_lin-0.32	71.76674	618	class	17	-0.32	True
619	noise_eig10_lin0.16	215.87138	619	noise	10	0.16	True
620	noise_eig3_lin0.40	57.25877	620	noise	3	0.4	True
621	noise_eig40_lin-0.16	130.53174	621	noise	40	-0.16	True
622	noise_eig1_lin-0.24	82.65626	622	noise	1	-0.24	True
623	class_eig60_lin-0.24	158.35942	623	class	60	-0.24	True
624	class_eig60_lin-0.40	127.22185	624	class	60	-0.4	True
625	noise_eig10_lin0.16	133.19682	625	noise	10	0.16	True
626	class_eig25_lin-0.40	106.737366	626	class	25	-0.4	True
627	class_eig13_lin-0.24	206.70815	627	class	13	-0.24	True
628	class_eig13_lin-0.16	192.46523	628	class	13	-0.16	True
629	noise_eig40_lin-0.32	106.46939	629	noise	40	-0.32	True
630	class_eig40_lin-0.24	212.50314	630	class	40	-0.24	True
631	noise_eig4_lin-0.40	115.973724	631	noise	4	-0.4	True
632	class_eig3_lin0.16	166.49599	632	class	3	0.16	True
633	class_eig25_lin0.32	160.17726	633	class	25	0.32	True
634	noise_eig8_lin-0.16	223.9312	634	noise	8	-0.16	True
635	noise_eig0_lin0.40	119.80392	635	noise	0	0.4	True
636	class_eig6_lin0.24	173.2291	636	class	6	0.24	True
637	noise_eig40_lin0.32	92.56758	637	noise	40	0.32	True
638	noise_eig4_lin-0.32	237.50464	638	noise	4	-0.32	True
639	noise_eig0_lin-0.32	59.938553	639	noise	0	-0.32	True
640	noise_eig6_lin-0.40	93.237724	640	noise	6	-0.4	True
641	noise_eig2_lin0.24	74.74967	641	noise	2	0.24	True
642	noise_eig4_lin-0.24	179.80084	642	noise	4	-0.24	True
643	noise_eig8_lin-0.40	79.91804	643	noise	8	-0.4	True
644	class_eig0_lin0.16	209.21152	644	class	0	0.16	True
645	class_eig21_lin0.16	171.73753	645	class	21	0.16	True
646	noise_eig1_lin0.32	147.21613	646	noise	1	0.32	True
647	noise_eig2_lin-0.32	143.8515	647	noise	2	-0.32	True
648	class_eig17_lin0.24	151.84654	648	class	17	0.24	True
649	noise_eig3_lin0.40	53.278717	649	noise	3	0.4	True
650	noise_eig30_lin-0.32	173.84077	650	noise	30	-0.32	True
651	class_eig3_lin0.24	123.691925	651	class	3	0.24	True
652	noise_eig6_lin-0.16	124.033554	652	noise	6	-0.16	True
653	noise_eig20_lin0.16	177.8356	653	noise	20	0.16	True
654	class_eig2_lin0.40	86.14613	654	class	2	0.4	True
655	class_eig9_lin0.40	126.356995	655	class	9	0.4	True
656	noise_eig0_lin0.32	214.41153	656	noise	0	0.32	True
657	class_eig1_lin0.40	40.032238	657	class	1	0.4	True
658	class_eig6_lin0.40	166.9278	658	class	6	0.4	True
659	noise_eig10_lin-0.40	105.88724	659	noise	10	-0.4	True
660	class_eig17_lin-0.24	117.21211	660	class	17	-0.24	True
661	class_eig13_lin0.40	153.17632	661	class	13	0.4	True
662	class_eig40_lin0.32	112.39593	662	class	40	0.32	True
663	class_eig6_lin-0.40	86.5779	663	class	6	-0.4	True
664	class_eig60_lin0.24	201.14026	664	class	60	0.24	True
665	noise_eig3_lin-0.32	147.93472	665	noise	3	-0.32	True
666	class_eig1_lin-0.24	175.33217	666	class	1	-0.24	True
667	noise_eig0_lin0.24	230.4441	667	noise	0	0.24	True
668	noise_eig8_lin0.40	125.71565	668	noise	8	0.4	True
669	noise_eig2_lin0.40	145.40135	669	noise	2	0.4	True
670	noise_eig40_lin0.16	159.8509	670	noise	40	0.16	True
671	class_eig0_lin0.00	211.8197	671	class	0	0.0	True
672	noise_eig8_lin0.24	206.64972	672	noise	8	0.24	True
673	noise_eig4_lin0.40	33.3724	673	noise	4	0.4	True
674	noise_eig8_lin0.16	179.99567	674	noise	8	0.16	True
675	noise_eig30_lin-0.24	157.83978	675	noise	30	-0.24	True
676	class_eig3_lin0.40	191.82388	676	class	3	0.4	True
677	class_eig2_lin0.32	66.851524	677	class	2	0.32	True
678	class_eig17_lin0.32	192.52365	678	class	17	0.32	True
679	noise_eig0_lin-0.16	139.85661	679	noise	0	-0.16	True
680	class_eig6_lin0.32	173.42374	680	class	6	0.32	True
681	class_eig0_lin-0.16	139.87138	681	class	0	-0.16	True
682	class_eig30_lin-0.16	180.14204	682	class	30	-0.16	True
683	class_eig40_lin0.24	59.95332	683	class	40	0.24	True
684	class_eig3_lin0.32	154.1144	684	class	3	0.32	True
685	class_eig9_lin-0.32	126.53696	685	class	9	-0.32	True
686	class_eig0_lin0.32	98.85551	686	class	0	0.32	True
687	class_eig13_lin-0.32	139.85661	687	class	13	-0.32	True
688	class_eig30_lin-0.40	110.805405	688	class	30	-0.4	True
689	noise_eig20_lin-0.24	151.92325	689	noise	20	-0.24	True
690	class_eig60_lin-0.16	159.85098	690	class	60	-0.16	True
691	class_eig0_lin-0.40	57.27354	691	class	0	-0.4	True
692	class_eig17_lin0.16	141.77979	692	class	17	0.16	True
693	class_eig21_lin0.32	166.74913	693	class	21	0.32	True
694	class_eig0_lin-0.32	69.1165	694	class	0	-0.32	True
695	noise_eig6_lin0.24	242.346	695	noise	6	0.24	True
696	noise_eig30_lin-0.16	174.46729	696	noise	30	-0.16	True
697	noise_eig6_lin0.32	226.36133	697	noise	6	0.32	True
698	class_eig6_lin-0.16	209.69179	698	class	6	-0.16	True
699	noise_eig30_lin0.24	53.278717	699	noise	30	0.24	True
700	class_eig6_lin0.16	176.99445	700	class	6	0.16	True
701	noise_eig30_lin0.16	165.00455	701	noise	30	0.16	True
702	class_eig2_lin-0.16	153.24951	702	class	2	-0.16	True
703	class_eig21_lin-0.16	142.52165	703	class	21	-0.16	True
704	noise_eig40_lin-0.24	190.45555	704	noise	40	-0.24	True
705	noise_eig5_lin0.16	131.70529	705	noise	5	0.16	True
706	noise_eig4_lin-0.16	217.18292	706	noise	4	-0.16	True
707	noise_eig30_lin-0.40	181.98912	707	noise	30	-0.4	True
708	noise_eig6_lin-0.24	99.717575	708	noise	6	-0.24	True
709	noise_eig0_lin-0.24	33.299194	709	noise	0	-0.24	True
710	noise_eig4_lin0.24	155.84132	710	noise	4	0.24	True
711	noise_eig1_lin-0.16	188.88736	711	noise	1	-0.16	True
712	noise_eig5_lin0.24	145.02507	712	noise	5	0.24	True
713	class_eig0_lin0.40	67.28327	713	class	0	0.4	True
714	class_eig21_lin0.40	39.95904	714	class	21	0.4	True
715	noise_eig1_lin-0.32	54.770184	715	noise	1	-0.32	True
716	class_eig6_lin-0.24	185.79062	716	class	6	-0.24	True
717	noise_eig2_lin-0.40	79.918015	717	noise	2	-0.4	True
718	class_eig2_lin0.24	102.56255	718	class	2	0.24	True
719	class_eig9_lin0.32	130.4402	719	class	9	0.32	True
720	class_eig25_lin0.24	221.26611	720	class	25	0.24	True
721	class_eig60_lin0.32	169.87912	721	class	60	0.32	True
722	noise_eig1_lin-0.40	75.92323	722	noise	1	-0.4	True
723	class_eig9_lin-0.24	195.54718	723	class	9	-0.24	True
724	noise_eig5_lin-0.40	83.91285	724	noise	5	-0.4	True
725	noise_eig2_lin0.32	99.89756	725	noise	2	0.32	True
726	noise_eig20_lin0.32	208.43513	726	noise	20	0.32	True
727	class_eig40_lin-0.32	172.39769	727	class	40	-0.32	True
728	noise_eig10_lin-0.32	174.64737	728	noise	10	-0.32	True
729	noise_eig5_lin-0.16	140.54146	729	noise	5	-0.16	True
730	noise_eig20_lin-0.32	115.77952	730	noise	20	-0.32	True
731	class_eig13_lin0.24	134.68837	731	class	13	0.24	True
732	class_eig25_lin-0.32	105.872475	732	class	25	-0.32	True
733	class_eig2_lin-0.32	146.5165	733	class	2	-0.32	True
734	class_eig21_lin0.24	125.060234	734	class	21	0.24	True
735	noise_eig3_lin0.16	185.7758	735	noise	3	0.16	True
736	noise_eig8_lin-0.32	88.75424	736	noise	8	-0.32	True
737	noise_eig4_lin0.32	111.22234	737	noise	4	0.32	True
738	class_eig2_lin0.16	167.98747	738	class	2	0.16	True
739	class_eig0_lin-0.24	121.36855	739	class	0	-0.24	True
740	class_eig17_lin-0.16	197.38336	740	class	17	-0.16	True
741	noise_eig3_lin-0.16	190.6503	741	noise	3	-0.16	True
742	noise_eig40_lin0.24	93.05776	742	noise	40	0.24	True
743	noise_eig1_lin0.40	103.89237	743	noise	1	0.4	True
744	noise_eig8_lin0.32	169.84592	744	noise	8	0.32	True
745	class_eig30_lin0.16	202.4602	745	class	30	0.16	True
746	noise_eig2_lin0.16	157.22954	746	noise	2	0.16	True
747	noise_eig6_lin0.40	134.02818	747	noise	6	0.4	True
748	class_eig3_lin-0.32	199.78041	748	class	3	-0.32	True
749	noise_eig20_lin-0.16	186.40237	749	noise	20	-0.16	True
750	noise_eig1_lin0.16	206.45503	750	noise	1	0.16	True
751	noise_eig2_lin-0.24	233.09435	751	noise	2	-0.24	True
752	noise_eig40_lin-0.40	59.70014	752	noise	40	-0.4	True
753	noise_eig3_lin-0.24	86.57788	753	noise	3	-0.24	True
754	noise_eig40_lin0.40	117.285324	754	noise	40	0.4	True
755	noise_eig0_lin-0.40	53.33715	755	noise	0	-0.4	True
756	class_eig40_lin0.40	99.970726	756	class	40	0.4	True
757	class_eig1_lin0.32	57.5084	757	class	1	0.32	True
758	class_eig1_lin0.24	186.20755	758	class	1	0.24	True
759	class_eig25_lin-0.24	126.53696	759	class	25	-0.24	True
760	class_eig40_lin0.16	127.25503	760	class	40	0.16	True
761	class_eig21_lin-0.40	138.43837	761	class	21	-0.4	True
762	class_eig9_lin0.24	80.424385	762	class	9	0.24	True
763	noise_eig10_lin-0.16	244.93732	763	noise	10	-0.16	True
764	noise_eig6_lin0.16	233.09435	764	noise	6	0.16	True
765	class_eig2_lin-0.24	119.63866	765	class	2	-0.24	True
766	noise_eig20_lin0.40	59.880116	766	noise	20	0.4	True
767	class_eig60_lin0.40	104.81277	767	class	60	0.4	True
768	class_eig13_lin0.32	140.1098	768	class	13	0.32	True
769	class_eig30_lin-0.24	159.83617	769	class	30	-0.24	True
770	noise_eig30_lin0.32	62.60357	770	noise	30	0.32	True
771	class_eig25_lin0.16	202.77818	771	class	25	0.16	True
772	class_eig1_lin-0.16	166.51079	772	class	1	-0.16	True
773	class_eig30_lin0.40	161.3128	773	class	30	0.4	True
774	noise_eig3_lin-0.40	84.344604	774	noise	3	-0.4	True
775	class_eig1_lin-0.32	170.97942	775	class	1	-0.32	True
776	class_eig0_lin0.24	133.46481	776	class	0	0.24	True
777	noise_eig0_lin0.16	151.68495	777	noise	0	0.16	True
778	class_eig3_lin-0.24	157.85605	778	class	3	-0.24	True
779	class_eig21_lin-0.24	146.44333	779	class	21	-0.24	True
780	class_eig25_lin0.40	77.253044	780	class	25	0.4	True
781	class_eig60_lin-0.32	115.4822	781	class	60	-0.32	True
782	class_eig1_lin-0.40	159.8509	782	class	1	-0.4	True
783	class_eig6_lin-0.32	58.60874	783	class	6	-0.32	True
784	class_eig60_lin0.16	199.95685	784	class	60	0.16	True
785	noise_eig10_lin0.32	130.27858	785	noise	10	0.32	True
786	noise_eig10_lin-0.24	221.59253	786	noise	10	-0.24	True
787	class_eig13_lin-0.40	59.93855	787	class	13	-0.4	True
788	noise_eig5_lin0.40	68.08985	788	noise	5	0.4	True
789	class_eig17_lin-0.32	42.697254	789	class	17	-0.32	True
790	noise_eig5_lin0.32	160.44781	790	noise	5	0.32	True
791	class_eig40_lin-0.16	179.81563	791	class	40	-0.16	True
792	noise_eig3_lin0.24	123.46606	792	noise	3	0.24	True
793	class_eig1_lin0.16	173.15591	793	class	1	0.16	True
794	noise_eig20_lin0.24	73.25821	794	noise	20	0.24	True
795	class_eig3_lin-0.40	53.890415	795	class	3	-0.4	True
796	noise_eig10_lin0.24	182.78378	796	noise	10	0.24	True
797	class_eig2_lin-0.40	157.33276	797	class	2	-0.4	True
798	noise_eig2_lin-0.16	232.9332	798	noise	2	-0.16	True
799	noise_eig30_lin0.40	157.83624	799	noise	30	0.4	True
800	class_eig9_lin-0.16	229.7112	800	class	9	-0.16	True
801	noise_eig0_lin0.00	257.06863	801	noise	0	0.0	True
802	noise_eig4_lin0.16	146.51645	802	noise	4	0.16	True
803	class_eig9_lin0.16	205.84335	803	class	9	0.16	True
804	noise_eig20_lin-0.40	126.5369	804	noise	20	-0.4	True
805	noise_eig6_lin-0.32	106.55739	805	noise	6	-0.32	True
806	noise_eig8_lin-0.24	207.24684	806	noise	8	-0.24	True
807	class_eig3_lin-0.16	131.9437	807	class	3	-0.16	True
808	class_eig21_lin-0.32	99.659134	808	class	21	-0.32	True
809	noise_eig3_lin0.32	146.57489	809	noise	3	0.32	True
810	class_eig25_lin-0.16	186.47556	810	class	25	-0.16	True
811	noise_eig5_lin-0.24	45.112644	811	noise	5	-0.24	True
812	class_eig30_lin-0.32	145.81682	812	class	30	-0.32	True
813	class_eig30_lin0.32	121.26164	813	class	30	0.32	True
814	noise_eig1_lin0.24	166.49591	814	noise	1	0.24	True
815	class_eig17_lin-0.40	52.040424	815	class	17	-0.4	True
816	class_eig13_lin0.16	186.47552	816	class	13	0.16	True
817	class_eig9_lin-0.40	170.31084	817	class	9	-0.4	True
818	class_eig17_lin0.40	211.95601	818	class	17	0.4	True
819	class_eig40_lin-0.40	113.21722	819	class	40	-0.4	True
820	noise_eig5_lin-0.32	66.092026	820	noise	5	-0.32	True
821	class_eig30_lin0.24	140.54156	821	class	30	0.24	True
822	noise_eig10_lin0.40	205.64847	822	noise	10	0.4	True
823	noise_eig1_lin-0.16	157.34756	823	noise	1	-0.16	True
824	class_eig40_lin-0.40	140.6632	824	class	40	-0.4	True
825	noise_eig30_lin-0.32	139.42488	825	noise	30	-0.32	True
826	noise_eig4_lin-0.32	114.70874	826	noise	4	-0.32	True
827	class_eig9_lin0.32	119.877106	827	class	9	0.32	True
828	class_eig30_lin-0.16	159.83612	828	class	30	-0.16	True
829	class_eig21_lin0.32	108.063675	829	class	21	0.32	True
830	noise_eig10_lin-0.40	33.04603	830	noise	10	-0.4	True
831	class_eig1_lin-0.32	199.81	831	class	1	-0.32	True
832	class_eig2_lin0.40	37.97892	832	class	2	0.4	True
833	class_eig40_lin-0.24	203.14511	833	class	40	-0.24	True
834	noise_eig3_lin0.32	101.38901	834	noise	3	0.32	True
835	class_eig2_lin0.32	106.55741	835	class	2	0.32	True
836	noise_eig3_lin-0.24	147.93471	836	noise	3	-0.24	True
837	noise_eig6_lin-0.24	106.81051	837	noise	6	-0.24	True
838	noise_eig0_lin0.32	211.3702	838	noise	0	0.32	True
839	class_eig0_lin-0.24	83.927605	839	class	0	-0.24	True
840	class_eig9_lin0.32	103.20746	840	class	9	0.32	True
841	class_eig17_lin0.32	133.13834	841	class	17	0.32	True
842	class_eig9_lin-0.40	193.13533	842	class	9	-0.4	True
843	noise_eig6_lin0.16	225.7497	843	noise	6	0.16	True
844	class_eig1_lin0.24	205.2167	844	class	1	0.24	True
845	class_eig13_lin-0.24	212.86171	845	class	13	-0.24	True
846	noise_eig10_lin-0.32	189.1405	846	noise	10	-0.32	True
847	noise_eig30_lin-0.24	180.93228	847	noise	30	-0.24	True
848	class_eig21_lin0.24	131.39372	848	class	21	0.24	True
849	noise_eig40_lin0.40	86.38314	849	noise	40	0.4	True
850	class_eig2_lin0.24	191.64378	850	class	2	0.24	True
851	class_eig9_lin-0.24	199.34871	851	class	9	-0.24	True
852	class_eig0_lin0.40	113.90219	852	class	0	0.4	True
853	class_eig30_lin0.24	218.26846	853	class	30	0.24	True
854	noise_eig8_lin0.40	152.47661	854	noise	8	0.4	True
855	noise_eig6_lin0.24	205.64838	855	noise	6	0.24	True
856	noise_eig0_lin0.00	213.12965	856	noise	0	0.0	True
857	class_eig40_lin-0.40	79.918015	857	class	40	-0.4	True
858	class_eig3_lin0.16	179.11598	858	class	3	0.16	True
859	noise_eig5_lin-0.40	106.5574	859	noise	5	-0.4	True
860	noise_eig0_lin-0.40	122.72205	860	noise	0	-0.4	True
861	noise_eig2_lin0.32	107.31552	861	noise	2	0.32	True
862	class_eig25_lin0.32	191.64388	862	class	25	0.32	True
863	noise_eig8_lin0.24	199.46887	863	noise	8	0.24	True
864	noise_eig1_lin-0.24	128.02843	864	noise	1	-0.24	True
865	class_eig21_lin-0.24	149.03514	865	class	21	-0.24	True
866	class_eig0_lin0.00	127.22188	866	class	0	0.0	True
867	class_eig3_lin0.32	156.91801	867	class	3	0.32	True
868	class_eig1_lin0.32	73.25823	868	class	1	0.32	True
869	class_eig9_lin-0.32	190.4703	869	class	9	-0.32	True
870	class_eig25_lin0.24	189.78543	870	class	25	0.24	True
871	noise_eig3_lin0.24	110.69905	871	noise	3	0.24	True
872	noise_eig3_lin-0.40	133.88171	872	noise	3	-0.4	True
873	noise_eig40_lin-0.24	159.58296	873	noise	40	-0.24	True
874	class_eig0_lin-0.40	53.337147	874	class	0	-0.4	True
875	class_eig30_lin-0.32	159.83617	875	class	30	-0.32	True
876	class_eig17_lin-0.40	60.608673	876	class	17	-0.4	True
877	class_eig3_lin-0.40	65.15542	877	class	3	-0.4	True
878	class_eig6_lin0.40	180.48584	878	class	6	0.4	True
879	class_eig6_lin0.16	261.16678	879	class	6	0.16	True
880	noise_eig5_lin0.16	153.17632	880	noise	5	0.16	True
881	noise_eig10_lin0.16	171.66444	881	noise	10	0.16	True
882	class_eig1_lin-0.16	207.94643	882	class	1	-0.16	True
883	noise_eig3_lin0.16	233.0944	883	noise	3	0.16	True
884	class_eig0_lin-0.16	148.02274	884	class	0	-0.16	True
885	class_eig13_lin0.24	128.02846	885	class	13	0.24	True
886	class_eig9_lin0.16	119.87708	886	class	9	0.16	True
887	noise_eig3_lin0.40	71.5136	887	noise	3	0.4	True
888	class_eig60_lin-0.32	186.38747	888	class	60	-0.32	True
889	noise_eig6_lin-0.40	106.28941	889	noise	6	-0.4	True
890	class_eig17_lin0.40	158.32994	890	class	17	0.4	True
891	class_eig25_lin-0.16	160.53587	891	class	25	-0.16	True
892	noise_eig6_lin-0.16	139.87143	892	noise	6	-0.16	True
893	class_eig0_lin0.24	214.60637	893	class	0	0.24	True
894	noise_eig4_lin-0.40	130.51692	894	noise	4	-0.4	True
895	class_eig30_lin-0.24	146.51654	895	class	30	-0.24	True
896	class_eig6_lin-0.16	194.77332	896	class	6	-0.16	True
897	noise_eig30_lin0.40	62.67675	897	noise	30	0.4	True
898	noise_eig20_lin-0.40	93.25247	898	noise	20	-0.4	True
899	noise_eig40_lin-0.40	68.08985	899	noise	40	-0.4	True
900	noise_eig4_lin-0.32	182.48073	900	noise	4	-0.32	True
901	noise_eig10_lin0.24	173.229	901	noise	10	0.24	True
902	noise_eig30_lin-0.32	120.38353	902	noise	30	-0.32	True
903	class_eig40_lin0.16	133.44997	903	class	40	0.16	True
904	noise_eig3_lin-0.16	147.00804	904	noise	3	-0.16	True
905	class_eig40_lin-0.16	159.83618	905	class	40	-0.16	True
906	class_eig25_lin0.16	220.5813	906	class	25	0.16	True
907	noise_eig30_lin0.32	84.77773	907	noise	30	0.32	True
908	noise_eig8_lin-0.32	126.10526	908	noise	8	-0.32	True
909	noise_eig8_lin-0.24	146.51646	909	noise	8	-0.24	True
910	class_eig13_lin0.32	126.79011	910	class	13	0.32	True
911	noise_eig0_lin0.40	129.21674	911	noise	0	0.4	True
912	class_eig30_lin-0.40	87.586266	912	class	30	-0.4	True
913	noise_eig0_lin-0.16	146.27805	913	noise	0	-0.16	True
914	noise_eig1_lin0.40	87.27752	914	noise	1	0.4	True
915	class_eig21_lin0.40	88.231636	915	class	21	0.4	True
916	class_eig30_lin0.16	160.50629	916	class	30	0.16	True
917	class_eig9_lin0.24	113.91688	917	class	9	0.24	True
918	class_eig1_lin-0.24	192.4652	918	class	1	-0.24	True
919	class_eig6_lin-0.40	105.18759	919	class	6	-0.4	True
920	noise_eig5_lin0.32	108.04885	920	noise	5	0.32	True
921	noise_eig40_lin0.24	85.893005	921	noise	40	0.24	True
922	noise_eig5_lin0.40	86.563095	922	noise	5	0.4	True
923	class_eig17_lin-0.32	117.53845	923	class	17	-0.32	True
924	class_eig3_lin-0.16	179.02388	924	class	3	-0.16	True
925	noise_eig4_lin-0.16	159.28275	925	noise	4	-0.16	True
926	noise_eig4_lin-0.24	153.42952	926	noise	4	-0.24	True
927	class_eig3_lin0.40	152.31148	927	class	3	0.4	True
928	class_eig21_lin-0.40	140.21513	928	class	21	-0.4	True
929	noise_eig1_lin-0.16	157.1711	929	noise	1	-0.16	True
930	class_eig6_lin-0.24	112.043686	930	class	6	-0.24	True
931	noise_eig20_lin-0.32	53.20552	931	noise	20	-0.32	True
932	class_eig17_lin-0.16	225.4965	932	class	17	-0.16	True
933	class_eig60_lin0.24	164.93132	933	class	60	0.24	True
934	class_eig2_lin-0.32	113.217224	934	class	2	-0.32	True
935	class_eig13_lin0.40	126.86332	935	class	13	0.4	True
936	class_eig21_lin0.16	131.70529	936	class	21	0.16	True
937	class_eig3_lin0.24	82.58305	937	class	3	0.24	True
938	noise_eig30_lin0.24	82.900986	938	noise	30	0.24	True
939	class_eig30_lin0.32	125.85212	939	class	30	0.32	True
940	class_eig60_lin0.32	119.62392	940	class	60	0.32	True
941	class_eig60_lin-0.16	146.58963	941	class	60	-0.16	True
942	class_eig6_lin-0.32	75.83478	942	class	6	-0.32	True
943	noise_eig5_lin-0.32	73.2582	943	noise	5	-0.32	True
944	class_eig3_lin-0.32	232.48264	944	class	3	-0.32	True
945	class_eig25_lin0.40	115.197395	945	class	25	0.4	True
946	class_eig60_lin0.16	126.55172	946	class	60	0.16	True
947	noise_eig6_lin0.32	235.07445	947	noise	6	0.32	True
948	noise_eig30_lin-0.16	177.8355	948	noise	30	-0.16	True
949	noise_eig2_lin-0.16	186.49031	949	noise	2	-0.16	True
950	noise_eig4_lin0.16	173.15582	950	noise	4	0.16	True
951	class_eig40_lin0.40	129.18716	951	class	40	0.4	True
952	noise_eig10_lin-0.16	169.16107	952	noise	10	-0.16	True
953	noise_eig8_lin-0.16	232.84125	953	noise	8	-0.16	True
954	class_eig13_lin-0.16	209.388	954	class	13	-0.16	True
955	noise_eig8_lin-0.40	107.003914	955	noise	8	-0.4	True
956	noise_eig20_lin0.40	64.168236	956	noise	20	0.4	True
957	noise_eig10_lin0.40	146.51646	957	noise	10	0.4	True
958	noise_eig40_lin0.16	159.85089	958	noise	40	0.16	True
959	class_eig6_lin0.32	152.56462	959	class	6	0.32	True
960	noise_eig10_lin0.32	95.21787	960	noise	10	0.32	True
961	noise_eig8_lin0.16	189.39369	961	noise	8	0.16	True
962	class_eig0_lin-0.32	101.31576	962	class	0	-0.32	True
963	noise_eig20_lin0.16	162.50116	963	noise	20	0.16	True
964	noise_eig20_lin0.32	93.252495	964	noise	20	0.32	True
965	noise_eig20_lin-0.24	133.19678	965	noise	20	-0.24	True
966	noise_eig5_lin-0.16	115.643814	966	noise	5	-0.16	True
967	class_eig17_lin0.24	108.5375	967	class	17	0.24	True
968	class_eig21_lin-0.32	66.85154	968	class	21	-0.32	True
969	class_eig40_lin-0.32	123.871925	969	class	40	-0.32	True
970	class_eig30_lin0.40	121.36862	970	class	30	0.4	True
971	noise_eig5_lin-0.24	97.232544	971	noise	5	-0.24	True
972	class_eig2_lin-0.24	205.77008	972	class	2	-0.24	True
973	noise_eig1_lin0.24	149.18155	973	noise	1	0.24	True
974	class_eig40_lin0.32	73.25819	974	class	40	0.32	True
975	noise_eig4_lin0.32	66.61314	975	noise	4	0.32	True
976	noise_eig2_lin-0.32	79.918045	976	noise	2	-0.32	True
977	noise_eig0_lin-0.24	13.319679	977	noise	0	-0.24	True
978	class_eig9_lin-0.16	214.54787	978	class	9	-0.16	True
979	noise_eig2_lin0.24	69.24865	979	noise	2	0.24	True
980	noise_eig4_lin0.24	92.567604	980	noise	4	0.24	True
981	noise_eig8_lin0.32	154.2762	981	noise	8	0.32	True
982	class_eig9_lin0.40	125.29022	982	class	9	0.4	True
983	noise_eig0_lin-0.32	35.04384	983	noise	0	-0.32	True
984	noise_eig30_lin-0.40	152.92317	984	noise	30	-0.4	True
985	noise_eig1_lin-0.40	132.00848	985	noise	1	-0.4	True
986	class_eig13_lin0.16	123.85716	986	class	13	0.16	True
987	class_eig1_lin0.40	59.93854	987	class	1	0.4	True
988	noise_eig40_lin-0.32	86.324745	988	noise	40	-0.32	True
989	class_eig13_lin-0.40	113.21724	989	class	13	-0.4	True
990	noise_eig2_lin-0.40	93.237724	990	noise	2	-0.4	True
991	noise_eig1_lin0.16	145.75835	991	noise	1	0.16	True
992	noise_eig0_lin0.24	179.81573	992	noise	0	0.24	True
993	class_eig40_lin0.24	93.310905	993	class	40	0.24	True
994	class_eig25_lin-0.40	81.6627	994	class	25	-0.4	True
995	noise_eig3_lin-0.32	109.222374	995	noise	3	-0.32	True
996	class_eig2_lin-0.40	122.527306	996	class	2	-0.4	True
997	noise_eig40_lin-0.16	124.19828	997	noise	40	-0.16	True
998	noise_eig2_lin0.16	156.45302	998	noise	2	0.16	True
999	class_eig60_lin-0.40	112.97885	999	class	60	-0.4	True
1000	noise_eig1_lin-0.32	77.00832	1000	noise	1	-0.32	True
1001	class_eig13_lin-0.32	129.27516	1001	class	13	-0.32	True
1002	noise_eig2_lin-0.24	227.77956	1002	noise	2	-0.24	True
1003	class_eig25_lin-0.24	177.15071	1003	class	25	-0.24	True
1004	noise_eig20_lin-0.16	111.74053	1004	noise	20	-0.16	True
1005	noise_eig30_lin0.16	196.81227	1005	noise	30	0.16	True
1006	class_eig3_lin-0.24	158.75954	1006	class	3	-0.24	True
1007	class_eig0_lin0.16	139.85667	1007	class	0	0.16	True
1008	noise_eig5_lin0.24	193.13538	1008	noise	5	0.24	True
1009	class_eig0_lin0.32	117.22685	1009	class	0	0.32	True
1010	noise_eig10_lin-0.24	153.16153	1010	noise	10	-0.24	True
1011	noise_eig0_lin0.16	153.17633	1011	noise	0	0.16	True
1012	class_eig2_lin0.16	139.60349	1012	class	2	0.16	True
1013	noise_eig40_lin0.32	136.87369	1013	noise	40	0.32	True
1014	class_eig17_lin0.16	179.56255	1014	class	17	0.16	True
1015	class_eig1_lin0.16	186.4023	1015	class	1	0.16	True
1016	class_eig25_lin-0.32	118.31243	1016	class	25	-0.32	True
1017	noise_eig4_lin0.40	33.299194	1017	noise	4	0.4	True
1018	class_eig60_lin-0.24	163.38094	1018	class	60	-0.24	True
1019	noise_eig20_lin0.24	199.72198	1019	noise	20	0.24	True
1020	class_eig2_lin-0.16	160.34251	1020	class	2	-0.16	True
1021	class_eig17_lin-0.24	166.48123	1021	class	17	-0.24	True
1022	noise_eig2_lin0.40	191.57063	1022	noise	2	0.4	True
1023	noise_eig6_lin0.40	173.22902	1023	noise	6	0.4	True
1024	class_eig60_lin0.40	73.25821	1024	class	60	0.4	True
1025	class_eig1_lin-0.40	148.26114	1025	class	1	-0.4	True
1026	class_eig21_lin-0.16	167.25403	1026	class	21	-0.16	True
1027	class_eig6_lin0.24	180.42738	1027	class	6	0.24	True
1028	noise_eig1_lin0.32	175.20917	1028	noise	1	0.32	True
1029	noise_eig6_lin-0.32	123.8867	1029	noise	6	-0.32	True
1030	noise_eig5_lin0.24	146.50174	1030	noise	5	0.24	True
1031	class_eig13_lin-0.32	103.63923	1031	class	13	-0.32	True
1032	class_eig2_lin-0.24	130.84338	1032	class	2	-0.24	True
1033	class_eig60_lin-0.24	140.34523	1033	class	60	-0.24	True
1034	class_eig6_lin-0.40	110.47903	1034	class	6	-0.4	True
1035	noise_eig3_lin0.32	93.43248	1035	noise	3	0.32	True
1036	class_eig0_lin-0.40	105.369095	1036	class	0	-0.4	True
1037	noise_eig3_lin-0.40	68.08985	1037	noise	3	-0.4	True
1038	noise_eig3_lin0.24	166.49599	1038	noise	3	0.24	True
1039	noise_eig10_lin0.40	195.89189	1039	noise	10	0.4	True
1040	class_eig25_lin0.24	193.06215	1040	class	25	0.24	True
1041	class_eig0_lin0.24	179.81566	1041	class	0	0.24	True
1042	noise_eig5_lin-0.40	66.59839	1042	noise	5	-0.4	True
1043	class_eig3_lin0.40	107.24232	1043	class	3	0.4	True
1044	class_eig13_lin-0.24	151.30305	1044	class	13	-0.24	True
1045	class_eig21_lin-0.40	119.87716	1045	class	21	-0.4	True
1046	class_eig30_lin0.16	144.07213	1046	class	30	0.16	True
1047	class_eig1_lin-0.40	100.58245	1047	class	1	-0.4	True
