# Supplementary material for: Neuronal tuning aligns dynamically with object and texture manifolds across the visual hierarchy
Source: Nat Neurosci. 2026 Mar 10;29(4):864–75. doi: 10.1038/s41593-026-02207-1 (PMC13061647; doi:10.1038/s41593-026-02207-1)
Supplement: Supplementary file 7 — Single trial neuronal responses for Monkey B channel 5b, for tuning curve fitting and plotting of Fig. 6c. Tuning curves along each Hessian eigen-dimensions for Monkey C channel 68B, and Monkey A channel 57, for Fig. 6d. All tuning curves (across all four monkeys) and their linear, Gaussian and GPR fitting statistics and classification as bell shape, ramp shape tuning for Fig. 6e. [file 41593_2026_2207_MOESM7_ESM.zip › Figure6D_src_prefchan_avgresp_df_failevol.csv]

	ephysFN	prefchan	prefunit	prefchan_str	bsl_mean	bsl_sem	eig_id	space_name	lin_dist	pref_unit_resp	n_repeats
0	Alfa-08092020-004	57	1	57A	53.709590911865234	0.9156646728515625	0	class	-0.4	125.82215118408203	6
1	Alfa-08092020-004	57	1	57A	53.709590911865234	0.9156646728515625	0	class	-0.32	184.10585021972656	6
2	Alfa-08092020-004	57	1	57A	53.709590911865234	0.9156646728515625	0	class	-0.24	196.57273864746094	6
3	Alfa-08092020-004	57	1	57A	53.709590911865234	0.9156646728515625	0	class	-0.16	177.82763671875	6
4	Alfa-08092020-004	57	1	57A	53.709590911865234	0.9156646728515625	0	class	0.0	180.9038848876953	6
5	Alfa-08092020-004	57	1	57A	53.709590911865234	0.9156646728515625	0	class	0.16	166.4396209716797	6
6	Alfa-08092020-004	57	1	57A	53.709590911865234	0.9156646728515625	0	class	0.24	184.1392364501953	6
7	Alfa-08092020-004	57	1	57A	53.709590911865234	0.9156646728515625	0	class	0.32	193.6275634765625	6
8	Alfa-08092020-004	57	1	57A	53.709590911865234	0.9156646728515625	0	class	0.4	153.99468994140625	6
9	Alfa-08092020-004	57	1	57A	53.709590911865234	0.9156646728515625	1	class	-0.4	202.1029815673828	6
10	Alfa-08092020-004	57	1	57A	53.709590911865234	0.9156646728515625	1	class	-0.32	187.9276885986328	6
11	Alfa-08092020-004	57	1	57A	53.709590911865234	0.9156646728515625	1	class	-0.24	175.26722717285156	6
12	Alfa-08092020-004	57	1	57A	53.709590911865234	0.9156646728515625	1	class	-0.16	156.3765869140625	6
13	Alfa-08092020-004	57	1	57A	53.709590911865234	0.9156646728515625	1	class	0.0	149.33689880371094	6
14	Alfa-08092020-004	57	1	57A	53.709590911865234	0.9156646728515625	1	class	0.16	132.3426513671875	6
15	Alfa-08092020-004	57	1	57A	53.709590911865234	0.9156646728515625	1	class	0.24	177.93797302246094	6
16	Alfa-08092020-004	57	1	57A	53.709590911865234	0.9156646728515625	1	class	0.32	156.45323181152344	6
17	Alfa-08092020-004	57	1	57A	53.709590911865234	0.9156646728515625	1	class	0.4	158.1693878173828	6
18	Alfa-08092020-004	57	1	57A	53.709590911865234	0.9156646728515625	2	class	-0.4	144.4990234375	6
19	Alfa-08092020-004	57	1	57A	53.709590911865234	0.9156646728515625	2	class	-0.32	158.73048400878906	6
20	Alfa-08092020-004	57	1	57A	53.709590911865234	0.9156646728515625	2	class	-0.24	152.9587860107422	6
21	Alfa-08092020-004	57	1	57A	53.709590911865234	0.9156646728515625	2	class	-0.16	156.3386993408203	7
22	Alfa-08092020-004	57	1	57A	53.709590911865234	0.9156646728515625	2	class	0.0	156.82904052734375	6
23	Alfa-08092020-004	57	1	57A	53.709590911865234	0.9156646728515625	2	class	0.16	157.07386779785156	7
24	Alfa-08092020-004	57	1	57A	53.709590911865234	0.9156646728515625	2	class	0.24	213.8820343017578	6
25	Alfa-08092020-004	57	1	57A	53.709590911865234	0.9156646728515625	2	class	0.32	86.53076171875	6
26	Alfa-08092020-004	57	1	57A	53.709590911865234	0.9156646728515625	2	class	0.4	135.1540985107422	6
27	Alfa-08092020-004	57	1	57A	53.709590911865234	0.9156646728515625	3	class	-0.4	207.05438232421875	6
28	Alfa-08092020-004	57	1	57A	53.709590911865234	0.9156646728515625	3	class	-0.32	177.94334411621094	6
29	Alfa-08092020-004	57	1	57A	53.709590911865234	0.9156646728515625	3	class	-0.24	179.4375	6
30	Alfa-08092020-004	57	1	57A	53.709590911865234	0.9156646728515625	3	class	-0.16	166.3450469970703	6
31	Alfa-08092020-004	57	1	57A	53.709590911865234	0.9156646728515625	3	class	0.0	163.5709991455078	6
32	Alfa-08092020-004	57	1	57A	53.709590911865234	0.9156646728515625	3	class	0.16	167.37791442871094	7
33	Alfa-08092020-004	57	1	57A	53.709590911865234	0.9156646728515625	3	class	0.24	194.1769561767578	6
34	Alfa-08092020-004	57	1	57A	53.709590911865234	0.9156646728515625	3	class	0.32	222.6556396484375	6
35	Alfa-08092020-004	57	1	57A	53.709590911865234	0.9156646728515625	3	class	0.4	107.13870239257812	6
36	Alfa-08092020-004	57	1	57A	53.709590911865234	0.9156646728515625	6	class	-0.4	153.71963500976562	6
37	Alfa-08092020-004	57	1	57A	53.709590911865234	0.9156646728515625	6	class	-0.32	146.48391723632812	6
38	Alfa-08092020-004	57	1	57A	53.709590911865234	0.9156646728515625	6	class	-0.24	175.4825439453125	6
39	Alfa-08092020-004	57	1	57A	53.709590911865234	0.9156646728515625	6	class	-0.16	169.79583740234375	6
40	Alfa-08092020-004	57	1	57A	53.709590911865234	0.9156646728515625	6	class	0.0	167.7386474609375	7
41	Alfa-08092020-004	57	1	57A	53.709590911865234	0.9156646728515625	6	class	0.16	171.7861328125	6
42	Alfa-08092020-004	57	1	57A	53.709590911865234	0.9156646728515625	6	class	0.24	145.5006103515625	6
43	Alfa-08092020-004	57	1	57A	53.709590911865234	0.9156646728515625	6	class	0.32	159.9784393310547	6
44	Alfa-08092020-004	57	1	57A	53.709590911865234	0.9156646728515625	6	class	0.4	151.2053985595703	7
45	Alfa-08092020-004	57	1	57A	53.709590911865234	0.9156646728515625	9	class	-0.4	95.9078369140625	6
46	Alfa-08092020-004	57	1	57A	53.709590911865234	0.9156646728515625	9	class	-0.32	171.6018829345703	6
47	Alfa-08092020-004	57	1	57A	53.709590911865234	0.9156646728515625	9	class	-0.24	175.4737548828125	6
48	Alfa-08092020-004	57	1	57A	53.709590911865234	0.9156646728515625	9	class	-0.16	174.35302734375	6
49	Alfa-08092020-004	57	1	57A	53.709590911865234	0.9156646728515625	9	class	0.0	180.44903564453125	6
50	Alfa-08092020-004	57	1	57A	53.709590911865234	0.9156646728515625	9	class	0.16	170.69651794433594	7
51	Alfa-08092020-004	57	1	57A	53.709590911865234	0.9156646728515625	9	class	0.24	179.0453643798828	6
52	Alfa-08092020-004	57	1	57A	53.709590911865234	0.9156646728515625	9	class	0.32	163.5658416748047	6
53	Alfa-08092020-004	57	1	57A	53.709590911865234	0.9156646728515625	9	class	0.4	186.7580108642578	6
54	Alfa-08092020-004	57	1	57A	53.709590911865234	0.9156646728515625	13	class	-0.4	162.22630310058594	6
55	Alfa-08092020-004	57	1	57A	53.709590911865234	0.9156646728515625	13	class	-0.32	143.30810546875	6
56	Alfa-08092020-004	57	1	57A	53.709590911865234	0.9156646728515625	13	class	-0.24	153.27308654785156	6
57	Alfa-08092020-004	57	1	57A	53.709590911865234	0.9156646728515625	13	class	-0.16	140.0926055908203	6
58	Alfa-08092020-004	57	1	57A	53.709590911865234	0.9156646728515625	13	class	0.0	184.88365173339844	6
59	Alfa-08092020-004	57	1	57A	53.709590911865234	0.9156646728515625	13	class	0.16	175.8429412841797	6
60	Alfa-08092020-004	57	1	57A	53.709590911865234	0.9156646728515625	13	class	0.24	144.9050750732422	7
61	Alfa-08092020-004	57	1	57A	53.709590911865234	0.9156646728515625	13	class	0.32	147.51980590820312	6
62	Alfa-08092020-004	57	1	57A	53.709590911865234	0.9156646728515625	13	class	0.4	139.00799560546875	6
63	Alfa-08092020-004	57	1	57A	53.709590911865234	0.9156646728515625	17	class	-0.4	185.28273010253906	6
64	Alfa-08092020-004	57	1	57A	53.709590911865234	0.9156646728515625	17	class	-0.32	162.3492889404297	7
65	Alfa-08092020-004	57	1	57A	53.709590911865234	0.9156646728515625	17	class	-0.24	188.02023315429688	7
66	Alfa-08092020-004	57	1	57A	53.709590911865234	0.9156646728515625	17	class	-0.16	175.56019592285156	6
67	Alfa-08092020-004	57	1	57A	53.709590911865234	0.9156646728515625	17	class	0.0	160.5859375	6
68	Alfa-08092020-004	57	1	57A	53.709590911865234	0.9156646728515625	17	class	0.16	142.9159393310547	6
69	Alfa-08092020-004	57	1	57A	53.709590911865234	0.9156646728515625	17	class	0.24	117.51235961914062	6
70	Alfa-08092020-004	57	1	57A	53.709590911865234	0.9156646728515625	17	class	0.32	136.1193389892578	6
71	Alfa-08092020-004	57	1	57A	53.709590911865234	0.9156646728515625	17	class	0.4	114.6739273071289	6
72	Alfa-08092020-004	57	1	57A	53.709590911865234	0.9156646728515625	21	class	-0.4	202.73394775390625	6
73	Alfa-08092020-004	57	1	57A	53.709590911865234	0.9156646728515625	21	class	-0.32	197.254638671875	6
74	Alfa-08092020-004	57	1	57A	53.709590911865234	0.9156646728515625	21	class	-0.24	202.0396270751953	6
75	Alfa-08092020-004	57	1	57A	53.709590911865234	0.9156646728515625	21	class	-0.16	212.5242919921875	7
76	Alfa-08092020-004	57	1	57A	53.709590911865234	0.9156646728515625	21	class	0.0	170.40985107421875	6
77	Alfa-08092020-004	57	1	57A	53.709590911865234	0.9156646728515625	21	class	0.16	164.6188507080078	6
78	Alfa-08092020-004	57	1	57A	53.709590911865234	0.9156646728515625	21	class	0.24	158.44607543945312	6
79	Alfa-08092020-004	57	1	57A	53.709590911865234	0.9156646728515625	21	class	0.32	159.8165740966797	6
80	Alfa-08092020-004	57	1	57A	53.709590911865234	0.9156646728515625	21	class	0.4	166.1604766845703	6
81	Alfa-08092020-004	57	1	57A	53.709590911865234	0.9156646728515625	25	class	-0.4	193.6759490966797	6
82	Alfa-08092020-004	57	1	57A	53.709590911865234	0.9156646728515625	25	class	-0.32	196.3689422607422	6
83	Alfa-08092020-004	57	1	57A	53.709590911865234	0.9156646728515625	25	class	-0.24	187.10826110839844	6
84	Alfa-08092020-004	57	1	57A	53.709590911865234	0.9156646728515625	25	class	-0.16	210.5923309326172	7
85	Alfa-08092020-004	57	1	57A	53.709590911865234	0.9156646728515625	25	class	0.0	146.84738159179688	7
86	Alfa-08092020-004	57	1	57A	53.709590911865234	0.9156646728515625	25	class	0.16	176.6474151611328	6
87	Alfa-08092020-004	57	1	57A	53.709590911865234	0.9156646728515625	25	class	0.24	142.18873596191406	6
88	Alfa-08092020-004	57	1	57A	53.709590911865234	0.9156646728515625	25	class	0.32	165.89678955078125	6
89	Alfa-08092020-004	57	1	57A	53.709590911865234	0.9156646728515625	25	class	0.4	157.6552276611328	7
90	Alfa-08092020-004	57	1	57A	53.709590911865234	0.9156646728515625	30	class	-0.4	139.33636474609375	6
91	Alfa-08092020-004	57	1	57A	53.709590911865234	0.9156646728515625	30	class	-0.32	124.3890609741211	6
92	Alfa-08092020-004	57	1	57A	53.709590911865234	0.9156646728515625	30	class	-0.24	135.96316528320312	6
93	Alfa-08092020-004	57	1	57A	53.709590911865234	0.9156646728515625	30	class	-0.16	114.30635833740234	6
94	Alfa-08092020-004	57	1	57A	53.709590911865234	0.9156646728515625	30	class	0.0	164.90631103515625	6
95	Alfa-08092020-004	57	1	57A	53.709590911865234	0.9156646728515625	30	class	0.16	213.55908203125	6
96	Alfa-08092020-004	57	1	57A	53.709590911865234	0.9156646728515625	30	class	0.24	137.22549438476562	6
97	Alfa-08092020-004	57	1	57A	53.709590911865234	0.9156646728515625	30	class	0.32	139.4571075439453	6
98	Alfa-08092020-004	57	1	57A	53.709590911865234	0.9156646728515625	30	class	0.4	99.93402099609375	6
99	Alfa-08092020-004	57	1	57A	53.709590911865234	0.9156646728515625	40	class	-0.4	143.01498413085938	6
100	Alfa-08092020-004	57	1	57A	53.709590911865234	0.9156646728515625	40	class	-0.32	170.43775939941406	6
101	Alfa-08092020-004	57	1	57A	53.709590911865234	0.9156646728515625	40	class	-0.24	169.72459411621094	6
102	Alfa-08092020-004	57	1	57A	53.709590911865234	0.9156646728515625	40	class	-0.16	189.65318298339844	6
103	Alfa-08092020-004	57	1	57A	53.709590911865234	0.9156646728515625	40	class	0.0	167.24578857421875	6
104	Alfa-08092020-004	57	1	57A	53.709590911865234	0.9156646728515625	40	class	0.16	172.8680419921875	6
105	Alfa-08092020-004	57	1	57A	53.709590911865234	0.9156646728515625	40	class	0.24	179.1376953125	6
106	Alfa-08092020-004	57	1	57A	53.709590911865234	0.9156646728515625	40	class	0.32	182.03700256347656	6
107	Alfa-08092020-004	57	1	57A	53.709590911865234	0.9156646728515625	40	class	0.4	194.24484252929688	7
108	Alfa-08092020-004	57	1	57A	53.709590911865234	0.9156646728515625	60	class	-0.4	147.90206909179688	6
109	Alfa-08092020-004	57	1	57A	53.709590911865234	0.9156646728515625	60	class	-0.32	175.80767822265625	6
110	Alfa-08092020-004	57	1	57A	53.709590911865234	0.9156646728515625	60	class	-0.24	194.7574462890625	6
111	Alfa-08092020-004	57	1	57A	53.709590911865234	0.9156646728515625	60	class	-0.16	178.09161376953125	6
112	Alfa-08092020-004	57	1	57A	53.709590911865234	0.9156646728515625	60	class	0.0	148.01942443847656	6
113	Alfa-08092020-004	57	1	57A	53.709590911865234	0.9156646728515625	60	class	0.16	180.2776336669922	6
114	Alfa-08092020-004	57	1	57A	53.709590911865234	0.9156646728515625	60	class	0.24	179.96835327148438	7
115	Alfa-08092020-004	57	1	57A	53.709590911865234	0.9156646728515625	60	class	0.32	216.13938903808594	6
116	Alfa-08092020-004	57	1	57A	53.709590911865234	0.9156646728515625	60	class	0.4	181.51608276367188	7
117	Alfa-08092020-004	57	1	57A	53.709590911865234	0.9156646728515625	0	noise	-0.4	108.92937469482422	6
118	Alfa-08092020-004	57	1	57A	53.709590911865234	0.9156646728515625	0	noise	-0.32	143.27488708496094	6
119	Alfa-08092020-004	57	1	57A	53.709590911865234	0.9156646728515625	0	noise	-0.24	164.8157501220703	6
120	Alfa-08092020-004	57	1	57A	53.709590911865234	0.9156646728515625	0	noise	-0.16	150.6638641357422	6
121	Alfa-08092020-004	57	1	57A	53.709590911865234	0.9156646728515625	0	noise	0.0	156.35450744628906	7
122	Alfa-08092020-004	57	1	57A	53.709590911865234	0.9156646728515625	0	noise	0.16	190.1708221435547	6
123	Alfa-08092020-004	57	1	57A	53.709590911865234	0.9156646728515625	0	noise	0.24	198.8068389892578	6
124	Alfa-08092020-004	57	1	57A	53.709590911865234	0.9156646728515625	0	noise	0.32	187.9209442138672	6
125	Alfa-08092020-004	57	1	57A	53.709590911865234	0.9156646728515625	0	noise	0.4	183.83106994628906	6
126	Alfa-08092020-004	57	1	57A	53.709590911865234	0.9156646728515625	1	noise	-0.4	194.4785919189453	6
127	Alfa-08092020-004	57	1	57A	53.709590911865234	0.9156646728515625	1	noise	-0.32	172.9422607421875	6
128	Alfa-08092020-004	57	1	57A	53.709590911865234	0.9156646728515625	1	noise	-0.24	174.2535858154297	6
129	Alfa-08092020-004	57	1	57A	53.709590911865234	0.9156646728515625	1	noise	-0.16	195.64854431152344	6
130	Alfa-08092020-004	57	1	57A	53.709590911865234	0.9156646728515625	1	noise	0.0	175.6311492919922	6
131	Alfa-08092020-004	57	1	57A	53.709590911865234	0.9156646728515625	1	noise	0.16	182.2617950439453	6
132	Alfa-08092020-004	57	1	57A	53.709590911865234	0.9156646728515625	1	noise	0.24	185.376953125	6
133	Alfa-08092020-004	57	1	57A	53.709590911865234	0.9156646728515625	1	noise	0.32	174.8667449951172	6
134	Alfa-08092020-004	57	1	57A	53.709590911865234	0.9156646728515625	1	noise	0.4	148.03628540039062	6
135	Alfa-08092020-004	57	1	57A	53.709590911865234	0.9156646728515625	2	noise	-0.4	143.68858337402344	6
136	Alfa-08092020-004	57	1	57A	53.709590911865234	0.9156646728515625	2	noise	-0.32	164.5574188232422	6
137	Alfa-08092020-004	57	1	57A	53.709590911865234	0.9156646728515625	2	noise	-0.24	198.2588653564453	6
138	Alfa-08092020-004	57	1	57A	53.709590911865234	0.9156646728515625	2	noise	-0.16	171.36778259277344	6
139	Alfa-08092020-004	57	1	57A	53.709590911865234	0.9156646728515625	2	noise	0.0	162.4733428955078	6
140	Alfa-08092020-004	57	1	57A	53.709590911865234	0.9156646728515625	2	noise	0.16	137.1315155029297	6
141	Alfa-08092020-004	57	1	57A	53.709590911865234	0.9156646728515625	2	noise	0.24	161.8327178955078	6
142	Alfa-08092020-004	57	1	57A	53.709590911865234	0.9156646728515625	2	noise	0.32	171.79083251953125	6
143	Alfa-08092020-004	57	1	57A	53.709590911865234	0.9156646728515625	2	noise	0.4	203.3709716796875	6
144	Alfa-08092020-004	57	1	57A	53.709590911865234	0.9156646728515625	3	noise	-0.4	224.062255859375	6
145	Alfa-08092020-004	57	1	57A	53.709590911865234	0.9156646728515625	3	noise	-0.32	201.3125457763672	6
146	Alfa-08092020-004	57	1	57A	53.709590911865234	0.9156646728515625	3	noise	-0.24	168.16673278808594	6
147	Alfa-08092020-004	57	1	57A	53.709590911865234	0.9156646728515625	3	noise	-0.16	188.82427978515625	6
148	Alfa-08092020-004	57	1	57A	53.709590911865234	0.9156646728515625	3	noise	0.0	162.31639099121094	7
149	Alfa-08092020-004	57	1	57A	53.709590911865234	0.9156646728515625	3	noise	0.16	178.49114990234375	6
150	Alfa-08092020-004	57	1	57A	53.709590911865234	0.9156646728515625	3	noise	0.24	184.6749725341797	6
151	Alfa-08092020-004	57	1	57A	53.709590911865234	0.9156646728515625	3	noise	0.32	179.0613555908203	6
152	Alfa-08092020-004	57	1	57A	53.709590911865234	0.9156646728515625	3	noise	0.4	171.5341796875	6
153	Alfa-08092020-004	57	1	57A	53.709590911865234	0.9156646728515625	4	noise	-0.4	134.104248046875	6
154	Alfa-08092020-004	57	1	57A	53.709590911865234	0.9156646728515625	4	noise	-0.32	141.79129028320312	6
155	Alfa-08092020-004	57	1	57A	53.709590911865234	0.9156646728515625	4	noise	-0.24	186.27992248535156	6
156	Alfa-08092020-004	57	1	57A	53.709590911865234	0.9156646728515625	4	noise	-0.16	168.02342224121094	6
157	Alfa-08092020-004	57	1	57A	53.709590911865234	0.9156646728515625	4	noise	0.0	169.72140502929688	7
158	Alfa-08092020-004	57	1	57A	53.709590911865234	0.9156646728515625	4	noise	0.16	207.45623779296875	6
159	Alfa-08092020-004	57	1	57A	53.709590911865234	0.9156646728515625	4	noise	0.24	165.28355407714844	6
160	Alfa-08092020-004	57	1	57A	53.709590911865234	0.9156646728515625	4	noise	0.32	165.43226623535156	7
161	Alfa-08092020-004	57	1	57A	53.709590911865234	0.9156646728515625	4	noise	0.4	133.6134033203125	6
162	Alfa-08092020-004	57	1	57A	53.709590911865234	0.9156646728515625	5	noise	-0.4	130.5252685546875	6
163	Alfa-08092020-004	57	1	57A	53.709590911865234	0.9156646728515625	5	noise	-0.32	177.0642852783203	6
164	Alfa-08092020-004	57	1	57A	53.709590911865234	0.9156646728515625	5	noise	-0.24	160.96099853515625	6
165	Alfa-08092020-004	57	1	57A	53.709590911865234	0.9156646728515625	5	noise	-0.16	153.0290985107422	6
166	Alfa-08092020-004	57	1	57A	53.709590911865234	0.9156646728515625	5	noise	0.0	199.7340545654297	6
167	Alfa-08092020-004	57	1	57A	53.709590911865234	0.9156646728515625	5	noise	0.16	168.0188446044922	6
168	Alfa-08092020-004	57	1	57A	53.709590911865234	0.9156646728515625	5	noise	0.24	186.92132568359375	6
169	Alfa-08092020-004	57	1	57A	53.709590911865234	0.9156646728515625	5	noise	0.32	205.4347381591797	6
170	Alfa-08092020-004	57	1	57A	53.709590911865234	0.9156646728515625	5	noise	0.4	191.63540649414062	7
171	Alfa-08092020-004	57	1	57A	53.709590911865234	0.9156646728515625	6	noise	-0.4	150.5742950439453	6
172	Alfa-08092020-004	57	1	57A	53.709590911865234	0.9156646728515625	6	noise	-0.32	162.3958740234375	6
173	Alfa-08092020-004	57	1	57A	53.709590911865234	0.9156646728515625	6	noise	-0.24	188.8104248046875	6
174	Alfa-08092020-004	57	1	57A	53.709590911865234	0.9156646728515625	6	noise	-0.16	193.73724365234375	6
175	Alfa-08092020-004	57	1	57A	53.709590911865234	0.9156646728515625	6	noise	0.0	133.0581512451172	6
176	Alfa-08092020-004	57	1	57A	53.709590911865234	0.9156646728515625	6	noise	0.16	188.2788543701172	6
177	Alfa-08092020-004	57	1	57A	53.709590911865234	0.9156646728515625	6	noise	0.24	201.9481658935547	6
178	Alfa-08092020-004	57	1	57A	53.709590911865234	0.9156646728515625	6	noise	0.32	212.9815216064453	7
179	Alfa-08092020-004	57	1	57A	53.709590911865234	0.9156646728515625	6	noise	0.4	202.314697265625	6
180	Alfa-08092020-004	57	1	57A	53.709590911865234	0.9156646728515625	8	noise	-0.4	188.37942504882812	7
181	Alfa-08092020-004	57	1	57A	53.709590911865234	0.9156646728515625	8	noise	-0.32	196.43348693847656	6
182	Alfa-08092020-004	57	1	57A	53.709590911865234	0.9156646728515625	8	noise	-0.24	173.7252197265625	6
183	Alfa-08092020-004	57	1	57A	53.709590911865234	0.9156646728515625	8	noise	-0.16	178.6435089111328	6
184	Alfa-08092020-004	57	1	57A	53.709590911865234	0.9156646728515625	8	noise	0.0	140.28407287597656	6
185	Alfa-08092020-004	57	1	57A	53.709590911865234	0.9156646728515625	8	noise	0.16	195.11415100097656	6
186	Alfa-08092020-004	57	1	57A	53.709590911865234	0.9156646728515625	8	noise	0.24	184.27525329589844	6
187	Alfa-08092020-004	57	1	57A	53.709590911865234	0.9156646728515625	8	noise	0.32	189.26707458496094	6
188	Alfa-08092020-004	57	1	57A	53.709590911865234	0.9156646728515625	8	noise	0.4	191.72705078125	6
189	Alfa-08092020-004	57	1	57A	53.709590911865234	0.9156646728515625	10	noise	-0.4	184.3548126220703	6
190	Alfa-08092020-004	57	1	57A	53.709590911865234	0.9156646728515625	10	noise	-0.32	166.6943817138672	6
191	Alfa-08092020-004	57	1	57A	53.709590911865234	0.9156646728515625	10	noise	-0.24	162.20765686035156	6
192	Alfa-08092020-004	57	1	57A	53.709590911865234	0.9156646728515625	10	noise	-0.16	161.0927276611328	6
193	Alfa-08092020-004	57	1	57A	53.709590911865234	0.9156646728515625	10	noise	0.0	169.23890686035156	6
194	Alfa-08092020-004	57	1	57A	53.709590911865234	0.9156646728515625	10	noise	0.16	184.1627197265625	6
195	Alfa-08092020-004	57	1	57A	53.709590911865234	0.9156646728515625	10	noise	0.24	174.8602294921875	6
196	Alfa-08092020-004	57	1	57A	53.709590911865234	0.9156646728515625	10	noise	0.32	206.0696563720703	7
197	Alfa-08092020-004	57	1	57A	53.709590911865234	0.9156646728515625	10	noise	0.4	231.62586975097656	6
198	Alfa-08092020-004	57	1	57A	53.709590911865234	0.9156646728515625	20	noise	-0.4	211.8518829345703	6
199	Alfa-08092020-004	57	1	57A	53.709590911865234	0.9156646728515625	20	noise	-0.32	231.4708251953125	7
200	Alfa-08092020-004	57	1	57A	53.709590911865234	0.9156646728515625	20	noise	-0.24	184.9891357421875	6
201	Alfa-08092020-004	57	1	57A	53.709590911865234	0.9156646728515625	20	noise	-0.16	156.21534729003906	6
202	Alfa-08092020-004	57	1	57A	53.709590911865234	0.9156646728515625	20	noise	0.0	146.0248260498047	6
203	Alfa-08092020-004	57	1	57A	53.709590911865234	0.9156646728515625	20	noise	0.16	154.13954162597656	6
204	Alfa-08092020-004	57	1	57A	53.709590911865234	0.9156646728515625	20	noise	0.24	148.20631408691406	6
205	Alfa-08092020-004	57	1	57A	53.709590911865234	0.9156646728515625	20	noise	0.32	140.0454864501953	6
206	Alfa-08092020-004	57	1	57A	53.709590911865234	0.9156646728515625	20	noise	0.4	189.1647186279297	6
207	Alfa-08092020-004	57	1	57A	53.709590911865234	0.9156646728515625	30	noise	-0.4	177.7900390625	6
208	Alfa-08092020-004	57	1	57A	53.709590911865234	0.9156646728515625	30	noise	-0.32	150.24594116210938	6
209	Alfa-08092020-004	57	1	57A	53.709590911865234	0.9156646728515625	30	noise	-0.24	172.0631866455078	7
210	Alfa-08092020-004	57	1	57A	53.709590911865234	0.9156646728515625	30	noise	-0.16	179.18768310546875	6
211	Alfa-08092020-004	57	1	57A	53.709590911865234	0.9156646728515625	30	noise	0.0	154.3645782470703	6
212	Alfa-08092020-004	57	1	57A	53.709590911865234	0.9156646728515625	30	noise	0.16	172.4625701904297	6
213	Alfa-08092020-004	57	1	57A	53.709590911865234	0.9156646728515625	30	noise	0.24	193.8455810546875	6
214	Alfa-08092020-004	57	1	57A	53.709590911865234	0.9156646728515625	30	noise	0.32	181.67782592773438	8
215	Alfa-08092020-004	57	1	57A	53.709590911865234	0.9156646728515625	30	noise	0.4	161.63880920410156	6
216	Alfa-08092020-004	57	1	57A	53.709590911865234	0.9156646728515625	40	noise	-0.4	163.08998107910156	7
217	Alfa-08092020-004	57	1	57A	53.709590911865234	0.9156646728515625	40	noise	-0.32	156.3137969970703	6
218	Alfa-08092020-004	57	1	57A	53.709590911865234	0.9156646728515625	40	noise	-0.24	164.1521759033203	6
219	Alfa-08092020-004	57	1	57A	53.709590911865234	0.9156646728515625	40	noise	-0.16	175.76222229003906	7
220	Alfa-08092020-004	57	1	57A	53.709590911865234	0.9156646728515625	40	noise	0.0	158.393798828125	6
221	Alfa-08092020-004	57	1	57A	53.709590911865234	0.9156646728515625	40	noise	0.16	172.9705810546875	7
222	Alfa-08092020-004	57	1	57A	53.709590911865234	0.9156646728515625	40	noise	0.24	197.2900848388672	6
223	Alfa-08092020-004	57	1	57A	53.709590911865234	0.9156646728515625	40	noise	0.32	211.05360412597656	6
224	Alfa-08092020-004	57	1	57A	53.709590911865234	0.9156646728515625	40	noise	0.4	206.0325469970703	6
