# Supplementary material for: Neuronal tuning aligns dynamically with object and texture manifolds across the visual hierarchy
Source: Nat Neurosci. 2026 Mar 10;29(4):864–75. doi: 10.1038/s41593-026-02207-1 (PMC13061647; doi:10.1038/s41593-026-02207-1)
Supplement: Supplementary file 7 — Single trial neuronal responses for Monkey B channel 5b, for tuning curve fitting and plotting of Fig. 6c. Tuning curves along each Hessian eigen-dimensions for Monkey C channel 68B, and Monkey A channel 57, for Fig. 6d. All tuning curves (across all four monkeys) and their linear, Gaussian and GPR fitting statistics and classification as bell shape, ramp shape tuning for Fig. 6e. [file 41593_2026_2207_MOESM7_ESM.zip › Figure6D_src_prefchan_avgresp_df.csv]

	ephysFN	prefchan	prefunit	prefchan_str	bsl_mean	bsl_sem	eig_id	space_name	lin_dist	pref_unit_resp	n_repeats
0	Caos-12102024-003	68	2	68B	27.715116500854492	0.8546806573867798	0	class	-0.4	67.49193572998047	8
1	Caos-12102024-003	68	2	68B	27.715116500854492	0.8546806573867798	0	class	-0.32	81.60189056396484	8
2	Caos-12102024-003	68	2	68B	27.715116500854492	0.8546806573867798	0	class	-0.24	119.35758209228516	8
3	Caos-12102024-003	68	2	68B	27.715116500854492	0.8546806573867798	0	class	-0.16	118.78792572021484	8
4	Caos-12102024-003	68	2	68B	27.715116500854492	0.8546806573867798	0	class	0.0	105.85009002685547	8
5	Caos-12102024-003	68	2	68B	27.715116500854492	0.8546806573867798	0	class	0.16	114.97151184082031	8
6	Caos-12102024-003	68	2	68B	27.715116500854492	0.8546806573867798	0	class	0.24	97.76072692871094	9
7	Caos-12102024-003	68	2	68B	27.715116500854492	0.8546806573867798	0	class	0.32	111.3853759765625	8
8	Caos-12102024-003	68	2	68B	27.715116500854492	0.8546806573867798	0	class	0.4	125.99862670898438	8
9	Caos-12102024-003	68	2	68B	27.715116500854492	0.8546806573867798	1	class	-0.4	41.55302047729492	9
10	Caos-12102024-003	68	2	68B	27.715116500854492	0.8546806573867798	1	class	-0.32	70.0455551147461	8
11	Caos-12102024-003	68	2	68B	27.715116500854492	0.8546806573867798	1	class	-0.24	71.79067993164062	8
12	Caos-12102024-003	68	2	68B	27.715116500854492	0.8546806573867798	1	class	-0.16	92.95836639404297	8
13	Caos-12102024-003	68	2	68B	27.715116500854492	0.8546806573867798	1	class	0.0	111.58877563476562	9
14	Caos-12102024-003	68	2	68B	27.715116500854492	0.8546806573867798	1	class	0.16	99.19764709472656	8
15	Caos-12102024-003	68	2	68B	27.715116500854492	0.8546806573867798	1	class	0.24	95.10370635986328	8
16	Caos-12102024-003	68	2	68B	27.715116500854492	0.8546806573867798	1	class	0.32	62.404701232910156	8
17	Caos-12102024-003	68	2	68B	27.715116500854492	0.8546806573867798	1	class	0.4	51.88023376464844	9
18	Caos-12102024-003	68	2	68B	27.715116500854492	0.8546806573867798	2	class	-0.4	35.32529830932617	9
19	Caos-12102024-003	68	2	68B	27.715116500854492	0.8546806573867798	2	class	-0.32	46.88468933105469	8
20	Caos-12102024-003	68	2	68B	27.715116500854492	0.8546806573867798	2	class	-0.24	64.54578399658203	9
21	Caos-12102024-003	68	2	68B	27.715116500854492	0.8546806573867798	2	class	-0.16	94.08305358886719	8
22	Caos-12102024-003	68	2	68B	27.715116500854492	0.8546806573867798	2	class	0.0	96.4228515625	8
23	Caos-12102024-003	68	2	68B	27.715116500854492	0.8546806573867798	2	class	0.16	118.5106430053711	8
24	Caos-12102024-003	68	2	68B	27.715116500854492	0.8546806573867798	2	class	0.24	106.92110443115234	8
25	Caos-12102024-003	68	2	68B	27.715116500854492	0.8546806573867798	2	class	0.32	58.79429244995117	9
26	Caos-12102024-003	68	2	68B	27.715116500854492	0.8546806573867798	2	class	0.4	33.679447174072266	8
27	Caos-12102024-003	68	2	68B	27.715116500854492	0.8546806573867798	3	class	-0.4	63.91450500488281	8
28	Caos-12102024-003	68	2	68B	27.715116500854492	0.8546806573867798	3	class	-0.32	77.15209197998047	9
29	Caos-12102024-003	68	2	68B	27.715116500854492	0.8546806573867798	3	class	-0.24	76.82096862792969	8
30	Caos-12102024-003	68	2	68B	27.715116500854492	0.8546806573867798	3	class	-0.16	110.86260986328125	9
31	Caos-12102024-003	68	2	68B	27.715116500854492	0.8546806573867798	3	class	0.0	97.95870208740234	8
32	Caos-12102024-003	68	2	68B	27.715116500854492	0.8546806573867798	3	class	0.16	102.48575592041016	8
33	Caos-12102024-003	68	2	68B	27.715116500854492	0.8546806573867798	3	class	0.24	100.45228576660156	8
34	Caos-12102024-003	68	2	68B	27.715116500854492	0.8546806573867798	3	class	0.32	97.88981628417969	8
35	Caos-12102024-003	68	2	68B	27.715116500854492	0.8546806573867798	3	class	0.4	35.191383361816406	8
36	Caos-12102024-003	68	2	68B	27.715116500854492	0.8546806573867798	6	class	-0.4	23.755529403686523	9
37	Caos-12102024-003	68	2	68B	27.715116500854492	0.8546806573867798	6	class	-0.32	51.140777587890625	8
38	Caos-12102024-003	68	2	68B	27.715116500854492	0.8546806573867798	6	class	-0.24	81.36713409423828	8
39	Caos-12102024-003	68	2	68B	27.715116500854492	0.8546806573867798	6	class	-0.16	77.48478698730469	8
40	Caos-12102024-003	68	2	68B	27.715116500854492	0.8546806573867798	6	class	0.0	103.31124877929688	8
41	Caos-12102024-003	68	2	68B	27.715116500854492	0.8546806573867798	6	class	0.16	105.0208511352539	8
42	Caos-12102024-003	68	2	68B	27.715116500854492	0.8546806573867798	6	class	0.24	95.02001953125	8
43	Caos-12102024-003	68	2	68B	27.715116500854492	0.8546806573867798	6	class	0.32	69.72579193115234	8
44	Caos-12102024-003	68	2	68B	27.715116500854492	0.8546806573867798	6	class	0.4	37.821372985839844	8
45	Caos-12102024-003	68	2	68B	27.715116500854492	0.8546806573867798	9	class	-0.4	91.89859008789062	8
46	Caos-12102024-003	68	2	68B	27.715116500854492	0.8546806573867798	9	class	-0.32	102.47750854492188	8
47	Caos-12102024-003	68	2	68B	27.715116500854492	0.8546806573867798	9	class	-0.24	97.82373046875	9
48	Caos-12102024-003	68	2	68B	27.715116500854492	0.8546806573867798	9	class	-0.16	122.64222717285156	9
49	Caos-12102024-003	68	2	68B	27.715116500854492	0.8546806573867798	9	class	0.0	109.1963119506836	9
50	Caos-12102024-003	68	2	68B	27.715116500854492	0.8546806573867798	9	class	0.16	89.65780639648438	8
51	Caos-12102024-003	68	2	68B	27.715116500854492	0.8546806573867798	9	class	0.24	80.674072265625	8
52	Caos-12102024-003	68	2	68B	27.715116500854492	0.8546806573867798	9	class	0.32	66.4200439453125	8
53	Caos-12102024-003	68	2	68B	27.715116500854492	0.8546806573867798	9	class	0.4	40.602783203125	8
54	Caos-12102024-003	68	2	68B	27.715116500854492	0.8546806573867798	13	class	-0.4	48.361427307128906	8
55	Caos-12102024-003	68	2	68B	27.715116500854492	0.8546806573867798	13	class	-0.32	69.241455078125	8
56	Caos-12102024-003	68	2	68B	27.715116500854492	0.8546806573867798	13	class	-0.24	90.54240417480469	8
57	Caos-12102024-003	68	2	68B	27.715116500854492	0.8546806573867798	13	class	-0.16	105.38995361328125	8
58	Caos-12102024-003	68	2	68B	27.715116500854492	0.8546806573867798	13	class	0.0	102.28773498535156	9
59	Caos-12102024-003	68	2	68B	27.715116500854492	0.8546806573867798	13	class	0.16	104.873779296875	8
60	Caos-12102024-003	68	2	68B	27.715116500854492	0.8546806573867798	13	class	0.24	91.7940673828125	8
61	Caos-12102024-003	68	2	68B	27.715116500854492	0.8546806573867798	13	class	0.32	106.83075714111328	9
62	Caos-12102024-003	68	2	68B	27.715116500854492	0.8546806573867798	13	class	0.4	121.0508804321289	8
63	Caos-12102024-003	68	2	68B	27.715116500854492	0.8546806573867798	21	class	-0.4	48.95016860961914	8
64	Caos-12102024-003	68	2	68B	27.715116500854492	0.8546806573867798	21	class	-0.32	51.88395309448242	8
65	Caos-12102024-003	68	2	68B	27.715116500854492	0.8546806573867798	21	class	-0.24	81.35578918457031	8
66	Caos-12102024-003	68	2	68B	27.715116500854492	0.8546806573867798	21	class	-0.16	115.78144073486328	9
67	Caos-12102024-003	68	2	68B	27.715116500854492	0.8546806573867798	21	class	0.0	107.55425262451172	8
68	Caos-12102024-003	68	2	68B	27.715116500854492	0.8546806573867798	21	class	0.16	109.22112274169922	8
69	Caos-12102024-003	68	2	68B	27.715116500854492	0.8546806573867798	21	class	0.24	107.3183364868164	8
70	Caos-12102024-003	68	2	68B	27.715116500854492	0.8546806573867798	21	class	0.32	82.53675842285156	8
71	Caos-12102024-003	68	2	68B	27.715116500854492	0.8546806573867798	21	class	0.4	92.30364227294922	8
72	Caos-12102024-003	68	2	68B	27.715116500854492	0.8546806573867798	30	class	-0.4	65.09028625488281	9
73	Caos-12102024-003	68	2	68B	27.715116500854492	0.8546806573867798	30	class	-0.32	83.57923126220703	9
74	Caos-12102024-003	68	2	68B	27.715116500854492	0.8546806573867798	30	class	-0.24	91.96150207519531	9
75	Caos-12102024-003	68	2	68B	27.715116500854492	0.8546806573867798	30	class	-0.16	107.94010162353516	8
76	Caos-12102024-003	68	2	68B	27.715116500854492	0.8546806573867798	30	class	0.0	103.08078002929688	8
77	Caos-12102024-003	68	2	68B	27.715116500854492	0.8546806573867798	30	class	0.16	87.02345275878906	8
78	Caos-12102024-003	68	2	68B	27.715116500854492	0.8546806573867798	30	class	0.24	90.65281677246094	8
79	Caos-12102024-003	68	2	68B	27.715116500854492	0.8546806573867798	30	class	0.32	70.88722229003906	9
80	Caos-12102024-003	68	2	68B	27.715116500854492	0.8546806573867798	30	class	0.4	83.53152465820312	8
81	Caos-12102024-003	68	2	68B	27.715116500854492	0.8546806573867798	60	class	-0.4	95.12638092041016	8
82	Caos-12102024-003	68	2	68B	27.715116500854492	0.8546806573867798	60	class	-0.32	98.68932342529297	8
83	Caos-12102024-003	68	2	68B	27.715116500854492	0.8546806573867798	60	class	-0.24	112.9267807006836	8
84	Caos-12102024-003	68	2	68B	27.715116500854492	0.8546806573867798	60	class	-0.16	97.0352783203125	8
85	Caos-12102024-003	68	2	68B	27.715116500854492	0.8546806573867798	60	class	0.0	95.08059692382812	9
86	Caos-12102024-003	68	2	68B	27.715116500854492	0.8546806573867798	60	class	0.16	94.20958709716797	8
87	Caos-12102024-003	68	2	68B	27.715116500854492	0.8546806573867798	60	class	0.24	95.38799285888672	8
88	Caos-12102024-003	68	2	68B	27.715116500854492	0.8546806573867798	60	class	0.32	92.03053283691406	8
89	Caos-12102024-003	68	2	68B	27.715116500854492	0.8546806573867798	60	class	0.4	85.14830017089844	8
90	Caos-12102024-003	68	2	68B	27.715116500854492	0.8546806573867798	0	noise	-0.4	52.01192092895508	8
91	Caos-12102024-003	68	2	68B	27.715116500854492	0.8546806573867798	0	noise	-0.32	61.357994079589844	8
92	Caos-12102024-003	68	2	68B	27.715116500854492	0.8546806573867798	0	noise	-0.24	65.76591491699219	8
93	Caos-12102024-003	68	2	68B	27.715116500854492	0.8546806573867798	0	noise	-0.16	102.48052215576172	8
94	Caos-12102024-003	68	2	68B	27.715116500854492	0.8546806573867798	0	noise	0.0	95.91386413574219	8
95	Caos-12102024-003	68	2	68B	27.715116500854492	0.8546806573867798	0	noise	0.16	108.24114227294922	8
96	Caos-12102024-003	68	2	68B	27.715116500854492	0.8546806573867798	0	noise	0.24	93.7462387084961	8
97	Caos-12102024-003	68	2	68B	27.715116500854492	0.8546806573867798	0	noise	0.32	63.454891204833984	8
98	Caos-12102024-003	68	2	68B	27.715116500854492	0.8546806573867798	0	noise	0.4	63.78802490234375	8
99	Caos-12102024-003	68	2	68B	27.715116500854492	0.8546806573867798	1	noise	-0.4	38.67432403564453	8
100	Caos-12102024-003	68	2	68B	27.715116500854492	0.8546806573867798	1	noise	-0.32	64.71340942382812	8
101	Caos-12102024-003	68	2	68B	27.715116500854492	0.8546806573867798	1	noise	-0.24	115.02503204345703	8
102	Caos-12102024-003	68	2	68B	27.715116500854492	0.8546806573867798	1	noise	-0.16	106.34722900390625	8
103	Caos-12102024-003	68	2	68B	27.715116500854492	0.8546806573867798	1	noise	0.0	102.918701171875	8
104	Caos-12102024-003	68	2	68B	27.715116500854492	0.8546806573867798	1	noise	0.16	86.52708435058594	9
105	Caos-12102024-003	68	2	68B	27.715116500854492	0.8546806573867798	1	noise	0.24	89.0345230102539	8
106	Caos-12102024-003	68	2	68B	27.715116500854492	0.8546806573867798	1	noise	0.32	67.54977416992188	9
107	Caos-12102024-003	68	2	68B	27.715116500854492	0.8546806573867798	1	noise	0.4	83.732177734375	8
108	Caos-12102024-003	68	2	68B	27.715116500854492	0.8546806573867798	2	noise	-0.4	29.81391143798828	9
109	Caos-12102024-003	68	2	68B	27.715116500854492	0.8546806573867798	2	noise	-0.32	46.770084381103516	8
110	Caos-12102024-003	68	2	68B	27.715116500854492	0.8546806573867798	2	noise	-0.24	75.93619537353516	8
111	Caos-12102024-003	68	2	68B	27.715116500854492	0.8546806573867798	2	noise	-0.16	121.58179473876953	8
112	Caos-12102024-003	68	2	68B	27.715116500854492	0.8546806573867798	2	noise	0.0	96.43553161621094	8
113	Caos-12102024-003	68	2	68B	27.715116500854492	0.8546806573867798	2	noise	0.16	121.30876159667969	8
114	Caos-12102024-003	68	2	68B	27.715116500854492	0.8546806573867798	2	noise	0.24	90.99832153320312	8
115	Caos-12102024-003	68	2	68B	27.715116500854492	0.8546806573867798	2	noise	0.32	96.3720474243164	8
116	Caos-12102024-003	68	2	68B	27.715116500854492	0.8546806573867798	2	noise	0.4	54.95658493041992	8
117	Caos-12102024-003	68	2	68B	27.715116500854492	0.8546806573867798	3	noise	-0.4	56.746177673339844	8
118	Caos-12102024-003	68	2	68B	27.715116500854492	0.8546806573867798	3	noise	-0.32	73.28617095947266	8
119	Caos-12102024-003	68	2	68B	27.715116500854492	0.8546806573867798	3	noise	-0.24	80.59573364257812	8
120	Caos-12102024-003	68	2	68B	27.715116500854492	0.8546806573867798	3	noise	-0.16	110.2989501953125	8
121	Caos-12102024-003	68	2	68B	27.715116500854492	0.8546806573867798	3	noise	0.0	106.10517120361328	8
122	Caos-12102024-003	68	2	68B	27.715116500854492	0.8546806573867798	3	noise	0.16	95.10723114013672	8
123	Caos-12102024-003	68	2	68B	27.715116500854492	0.8546806573867798	3	noise	0.24	76.88648223876953	10
124	Caos-12102024-003	68	2	68B	27.715116500854492	0.8546806573867798	3	noise	0.32	31.026948928833008	8
125	Caos-12102024-003	68	2	68B	27.715116500854492	0.8546806573867798	3	noise	0.4	37.03630447387695	9
126	Caos-12102024-003	68	2	68B	27.715116500854492	0.8546806573867798	5	noise	-0.4	81.40281677246094	8
127	Caos-12102024-003	68	2	68B	27.715116500854492	0.8546806573867798	5	noise	-0.32	71.56158447265625	9
128	Caos-12102024-003	68	2	68B	27.715116500854492	0.8546806573867798	5	noise	-0.24	94.30856323242188	8
129	Caos-12102024-003	68	2	68B	27.715116500854492	0.8546806573867798	5	noise	-0.16	91.882568359375	8
130	Caos-12102024-003	68	2	68B	27.715116500854492	0.8546806573867798	5	noise	0.0	109.35819244384766	8
131	Caos-12102024-003	68	2	68B	27.715116500854492	0.8546806573867798	5	noise	0.16	98.22344970703125	8
132	Caos-12102024-003	68	2	68B	27.715116500854492	0.8546806573867798	5	noise	0.24	123.11146545410156	8
133	Caos-12102024-003	68	2	68B	27.715116500854492	0.8546806573867798	5	noise	0.32	92.89877319335938	9
134	Caos-12102024-003	68	2	68B	27.715116500854492	0.8546806573867798	5	noise	0.4	64.17925262451172	8
135	Caos-12102024-003	68	2	68B	27.715116500854492	0.8546806573867798	8	noise	-0.4	50.039344787597656	8
136	Caos-12102024-003	68	2	68B	27.715116500854492	0.8546806573867798	8	noise	-0.32	62.45848846435547	8
137	Caos-12102024-003	68	2	68B	27.715116500854492	0.8546806573867798	8	noise	-0.24	97.3922119140625	8
138	Caos-12102024-003	68	2	68B	27.715116500854492	0.8546806573867798	8	noise	-0.16	92.81897735595703	8
139	Caos-12102024-003	68	2	68B	27.715116500854492	0.8546806573867798	8	noise	0.0	97.21182250976562	8
140	Caos-12102024-003	68	2	68B	27.715116500854492	0.8546806573867798	8	noise	0.16	98.45579528808594	9
141	Caos-12102024-003	68	2	68B	27.715116500854492	0.8546806573867798	8	noise	0.24	96.72163391113281	8
142	Caos-12102024-003	68	2	68B	27.715116500854492	0.8546806573867798	8	noise	0.32	100.45484161376953	8
143	Caos-12102024-003	68	2	68B	27.715116500854492	0.8546806573867798	8	noise	0.4	103.53677368164062	8
144	Caos-12102024-003	68	2	68B	27.715116500854492	0.8546806573867798	10	noise	-0.4	87.35857391357422	8
145	Caos-12102024-003	68	2	68B	27.715116500854492	0.8546806573867798	10	noise	-0.32	83.3417739868164	10
146	Caos-12102024-003	68	2	68B	27.715116500854492	0.8546806573867798	10	noise	-0.24	80.95303344726562	8
147	Caos-12102024-003	68	2	68B	27.715116500854492	0.8546806573867798	10	noise	-0.16	118.64414978027344	8
148	Caos-12102024-003	68	2	68B	27.715116500854492	0.8546806573867798	10	noise	0.0	106.01769256591797	8
149	Caos-12102024-003	68	2	68B	27.715116500854492	0.8546806573867798	10	noise	0.16	109.69352722167969	8
150	Caos-12102024-003	68	2	68B	27.715116500854492	0.8546806573867798	10	noise	0.24	102.84432983398438	8
151	Caos-12102024-003	68	2	68B	27.715116500854492	0.8546806573867798	10	noise	0.32	98.27848052978516	8
152	Caos-12102024-003	68	2	68B	27.715116500854492	0.8546806573867798	10	noise	0.4	104.1904067993164	8
153	Caos-12102024-003	68	2	68B	27.715116500854492	0.8546806573867798	20	noise	-0.4	89.43714141845703	8
154	Caos-12102024-003	68	2	68B	27.715116500854492	0.8546806573867798	20	noise	-0.32	95.50469207763672	8
155	Caos-12102024-003	68	2	68B	27.715116500854492	0.8546806573867798	20	noise	-0.24	77.15776824951172	8
156	Caos-12102024-003	68	2	68B	27.715116500854492	0.8546806573867798	20	noise	-0.16	97.34625244140625	8
157	Caos-12102024-003	68	2	68B	27.715116500854492	0.8546806573867798	20	noise	0.0	103.90890502929688	9
158	Caos-12102024-003	68	2	68B	27.715116500854492	0.8546806573867798	20	noise	0.16	105.65943908691406	8
159	Caos-12102024-003	68	2	68B	27.715116500854492	0.8546806573867798	20	noise	0.24	75.85647583007812	8
160	Caos-12102024-003	68	2	68B	27.715116500854492	0.8546806573867798	20	noise	0.32	88.92729187011719	9
161	Caos-12102024-003	68	2	68B	27.715116500854492	0.8546806573867798	20	noise	0.4	88.44363403320312	8
162	Caos-12102024-003	68	2	68B	27.715116500854492	0.8546806573867798	40	noise	-0.4	102.16584014892578	8
163	Caos-12102024-003	68	2	68B	27.715116500854492	0.8546806573867798	40	noise	-0.32	83.2461166381836	8
164	Caos-12102024-003	68	2	68B	27.715116500854492	0.8546806573867798	40	noise	-0.24	94.34574890136719	8
165	Caos-12102024-003	68	2	68B	27.715116500854492	0.8546806573867798	40	noise	-0.16	109.4492416381836	8
166	Caos-12102024-003	68	2	68B	27.715116500854492	0.8546806573867798	40	noise	0.0	108.45906829833984	8
167	Caos-12102024-003	68	2	68B	27.715116500854492	0.8546806573867798	40	noise	0.16	106.39778900146484	8
168	Caos-12102024-003	68	2	68B	27.715116500854492	0.8546806573867798	40	noise	0.24	93.4435043334961	8
169	Caos-12102024-003	68	2	68B	27.715116500854492	0.8546806573867798	40	noise	0.32	79.09680938720703	8
170	Caos-12102024-003	68	2	68B	27.715116500854492	0.8546806573867798	40	noise	0.4	64.06966400146484	8
