# Supplementary material for: Neuronal tuning aligns dynamically with object and texture manifolds across the visual hierarchy
Source: Nat Neurosci. 2026 Mar 10;29(4):864–75. doi: 10.1038/s41593-026-02207-1 (PMC13061647; doi:10.1038/s41593-026-02207-1)
Supplement: Supplementary file 7 — Single trial neuronal responses for Monkey B channel 5b, for tuning curve fitting and plotting of Fig. 6c. Tuning curves along each Hessian eigen-dimensions for Monkey C channel 68B, and Monkey A channel 57, for Fig. 6d. All tuning curves (across all four monkeys) and their linear, Gaussian and GPR fitting statistics and classification as bell shape, ramp shape tuning for Fig. 6e. [file 41593_2026_2207_MOESM7_ESM.zip › Figure6E_src_tuning_shape_fitting_stats_synopsis_selcolumn.csv]

	Animal	Exp_id	space	eig_id	anova_F_value	anova_p_value	anova_R2	ols_R2	ols_slope	ols_intercept	gauss_R2	gauss_fit_amplitude	gauss_fit_center	gauss_fit_sigma	gauss_fit_offset	gpr_R2	is_BigGAN_evol_success	is_common_axis	gpr_y_is_unimodal	gpr_y_is_monotonic	gpr_y_is_bellshaped
0	Caos	Caos_1	noise	0.0	3.465323027173722	0.0017936847408128716	0.25976305222257307	0.0033997911065555275	1.9098530083361254	7.335790822151475	0.19788100392567698	21.05717319370657	-0.08744894831706972	0.06339590178025313	5.197878252676903	0.22593722318266696	True	True	False	False	False
1	Caos	Caos_1	noise	1.0	4.688894529500924	8.846987705130406e-05	0.306185635565673	0.1002766646571821	-10.057645021763848	9.258779498695379	0.20042180866216053	14.416735191088831	-0.11881023891489262	0.2800799873622763	4.413875232410487e-09	0.19712915599884717	True	True	True	False	True
2	Caos	Caos_1	noise	2.0	2.2283047422949243	0.033610047479212535	0.1822251562465339	0.0019504388910379644	1.3288004001165146	6.754397836989392	0.05223469303369521	14.279225454308941	0.09245269255505373	0.048790797338209985	5.78893806375062	1.1313464721718347e-06	True	True	True	True	False
3	Caos	Caos_1	noise	3.0	13.480610928501486	4.671396306300686e-12	0.5802951532351743	0.017041069955026855	-5.1148851747687205	7.679516949956362	0.18701481468824088	15.082344073717241	-0.05046537083544236	0.22313586046843883	2.357800399729412e-23	0.5782909516147776	True	True	False	False	False
4	Caos	Caos_1	noise	5.0	3.3960133593673083	0.002195185972205879	0.26333823211345686	0.0019809998719161337	-1.1782971230736956	5.81300544304432	0.0507970758492754	5.130210507652096	-0.15857904049814225	0.01403578272293574	5.203543984700495	0.2567341107286102	True	True	False	False	False
5	Caos	Caos_1	noise	8.0	11.111079415062264	2.2080311481287613e-10	0.5294499842160869	0.19862153365429736	-14.357227540065242	7.023523236691443	0.2580531666495637	15.12058617776179	-0.07376481158399643	0.10416725936143424	3.6035414103870487	0.5257453853661149	True	True	False	False	False
6	Caos	Caos_1	noise	10.0	5.252042432499213	3.118635471989412e-05	0.3590638679511806	0.009035764341755015	-2.999941754972363	6.044087089514338	0.23920056845590532	14.308592574790245	0.023280077199254037	0.09987542422746538	3.421065931715157	0.32462150317250693	True	True	False	False	False
7	Caos	Caos_1	noise	20.0	12.916505931628198	5.3150500752934525e-12	0.548669484829973	0.04320450561867817	-5.475893512517924	4.572236250318845	0.4618891506574099	14.838899220452799	-0.0983856522864833	0.13342997615817573	2.6480315576930718e-12	0.540042512418315	True	True	False	False	False
8	Caos	Caos_1	noise	40.0	6.526394422724561	1.59645607581851e-06	0.39490733766770475	0.0767207379322048	-8.385351555675541	6.249163345542425	0.06980093061485393	8.596343587212907	-0.39999999999818214	0.5678018819127533	2.231475727104508e-09	0.3901715362118984	True	True	False	False	False
9	Caos	Caos_2	class	0.0	1.8185324433939118	0.08945253041827494	0.18288595665035243	0.03260961798233353	15.193768185902549	81.82100467811503	0.06336971399292868	20.153719922294975	0.09929706479722815	0.2363721027140621	70.49713220061541	0.029002018140459662	True	True	True	True	False
10	Caos	Caos_2	class	1.0	0.7468850882333689	0.6500412107196125	0.0807715334522517	4.225960401482709e-05	0.6179255702818199	81.42254848995151	0.028452295675094774	44.098417068523204	0.2707706040201259	0.02060220399135923	79.59357456786631	-4.2904859176573495e-07	True	True	True	True	False
11	Caos	Caos_2	class	2.0	1.7466095818748686	0.10373265646783941	0.17256243364717258	0.0021061715826693472	-4.182284545444494	79.59489115334935	0.11859000910341733	26.66914720972762	-0.02103766710547527	0.14867043406492608	70.47632391728486	0.10193217132545007	True	True	True	False	True
12	Caos	Caos_2	class	3.0	1.5503131194166233	0.15653520945742122	0.15425520588224342	0.0001955306301532067	1.4383285073507892	81.29989295944996	0.05412222441037373	47.288815982148016	0.010028347084240446	0.3938967096748672	43.448321543779564	5.532615600434276e-06	True	True	True	True	False
13	Caos	Caos_2	class	6.0	2.855347026494286	0.008875523901974842	0.2630359968709738	0.02251549088480509	-12.68849473019947	74.47457164235725	0.09534283857054404	117.96017254826027	0.06851288169168336	0.038000535908923154	71.14716944816587	0.015733241181009605	True	True	True	True	False
14	Caos	Caos_2	class	9.0	2.562147918284998	0.017241896788099422	0.24257830302200697	0.024277343456522327	13.066035220959595	77.93442487171717	0.14768592709741535	88.11824582547399	0.04562265850385243	0.4968530997910719	2.1774675031458623	0.1450096111330711	True	True	True	False	True
15	Caos	Caos_2	class	13.0	1.2029581928325386	0.3116193064637983	0.13071429508062185	0.05207667939333993	-18.182473352272712	77.97574179090911	0.06677910534917775	44.55450342738638	-0.18044322567586307	0.6008766417178881	39.19490694848758	0.05064397735836934	True	True	True	True	False
16	Caos	Caos_2	class	21.0	1.2090902834841035	0.3078333128238016	0.12953488200381866	0.0047471871800776055	6.272262471037214	76.46686441869976	0.057529721612086915	19.6742614102627	-0.009556220980633487	0.13306213543465217	70.9597269401997	5.135601792161104e-05	True	True	True	True	False
17	Caos	Caos_2	class	30.0	4.144820995549887	0.00047963297597279446	0.33780615031410505	0.031087939819129162	13.724333425540173	68.4175850091087	0.24703400002813614	83.89848445219208	0.03985914847652392	0.4297334497990221	3.960079069651849e-11	0.24781623854315527	True	True	True	False	True
18	Caos	Caos_2	class	60.0	0.31863215267015066	0.9561053653962767	0.03888777854962826	0.0005560976522562822	1.751752155671297	79.87401656944445	0.012417870741679882	32.145664697328435	-0.06144819955778383	0.035761435281905826	78.97663787321055	9.740131581059686e-06	True	True	True	True	False
19	Caos	Caos_2	noise	0.0	1.3349443221330106	0.24212654452316967	0.1392751253703616	0.05438572514372397	-19.525569810934602	78.08196225685165	0.10619142306407536	80.30126210323456	-0.35667385813533753	0.022883068176128354	74.09506079162679	0.04989047432086069	True	True	True	True	False
20	Caos	Caos_2	noise	1.0	4.893853774888683	9.685848339982906e-05	0.3795493465591852	0.00779975393157073	-7.674760667352629	70.39586023242387	0.28137665641726284	49.33035783109964	0.0008778473490002022	0.22566196101606903	44.052287180421644	0.3038228262030013	True	True	True	False	True
21	Caos	Caos_2	noise	2.0	3.177748226883142	0.004337338031891226	0.28750751954649945	0.004172080733996442	-5.531317375578704	71.59526037500001	0.2257538095907352	88.54243244997278	-0.013230141802827295	0.4133993728783408	3.582334190645814e-13	0.22486416645246288	True	True	True	False	True
22	Caos	Caos_2	noise	3.0	0.6688916960478809	0.7168333294114753	0.07606321742039326	0.0013938486825291196	-2.9734094279097008	76.21250821243746	0.041076079679688404	19.166977937358723	-0.11516106947797256	0.06108111107334213	74.00467677612859	1.9818515785252622e-05	True	True	True	True	False
23	Caos	Caos_2	noise	5.0	1.0346690495394473	0.4198367148875856	0.11452207533735735	0.008128892776332886	7.5823561729048965	80.529907705226	0.07070937631451568	20.874173814978366	0.023189250894528602	0.17695705308697518	71.9929883424928	0.00011003421547539638	True	True	True	True	False
24	Caos	Caos_2	noise	8.0	3.733959054580603	0.0011757591090066908	0.3115797573718662	0.1271628704324952	34.17387233374815	83.5534759007947	0.2591098227071206	100.29232105735954	0.10256865224926398	0.4749130538208413	6.955074035347084e-11	0.2627576759891679	True	True	True	False	True
25	Caos	Caos_2	noise	10.0	2.5901475397843816	0.01618439124551118	0.24458087387865776	0.008117215029307179	-8.556254716435179	81.46774775342465	0.19162340694501767	35.409187638003374	-0.0690995267932845	0.14197412790319341	69.95189868619248	0.18071349170966677	True	True	True	False	True
26	Caos	Caos_2	noise	20.0	0.7896709964161541	0.613543112686427	0.09113687025655962	0.046769899647913116	-20.795815379050918	84.11355233333333	0.05431950438882538	19.07114117931187	-0.1923384521371769	0.28514337089274655	72.36262579991029	0.04382893244069774	True	True	True	True	False
27	Caos	Caos_2	noise	40.0	1.176960249683023	0.3265671804050176	0.12652819600289406	0.07002146852234026	28.07042499886489	83.34611202703071	0.07729927781239387	91.27852766351191	0.28288047272278805	0.9063142293726308	2.9527135635482826e-10	0.06986501681470692	True	True	True	True	False
28	Caos	Caos_3	class	0.0	5.311666811341019	7.245264943955033e-05	0.4545065669354458	0.00675962356382287	7.299600510120957	57.42787951568016	0.25518920073299334	41.673301081905386	-0.038601335640532405	0.16162724233533537	42.35273253650643	0.37270585486659524	True	True	False	False	False
29	Caos	Caos_3	class	1.0	5.152219289941598	0.00010339232263310471	0.4518610946630888	7.541276193334667e-05	-0.6749547605496578	62.14353762145606	0.4427794223269018	84.7919539497638	0.0010310561503147418	0.3401679109782213	1.1442521378532236e-14	0.44406295605737356	True	True	True	False	True
30	Caos	Caos_3	class	2.0	4.346859917925398	0.0004601233547569456	0.40074823043873065	0.018497993362827203	-15.178874450765974	63.77554764853463	0.2857078592154525	89.2561969014411	-0.030298346355664366	0.3267675218093788	3.320681408169191e-14	0.2886827932135926	True	True	True	False	True
31	Caos	Caos_3	class	3.0	4.080751881020642	0.0009076863017395434	0.4048063010759749	0.11427817678307173	29.335840497952343	56.79136885472822	0.24362522873465586	71.92098886270367	0.09201547454063667	0.4132033150307196	4.872411649190854e-10	0.2571351214918648	True	True	True	False	True
32	Caos	Caos_3	class	6.0	5.597669911475394	4.4824421022491715e-05	0.472470110435269	0.024911916892025876	11.202801763607951	53.63176906280412	0.27795824367972677	30.97141234736794	0.12135578045481939	0.1405799236685258	43.451721653539124	0.36586237531585764	True	True	False	False	False
33	Caos	Caos_3	class	9.0	6.696677164211026	5.371797154931595e-06	0.5074517684172956	0.1104619886745789	-29.689537585405457	65.3228119982079	0.3062684770149571	83.47616222173939	-0.07632020931892715	0.39546286251203927	1.6835550100468472e-11	0.39272192023099506	True	True	True	False	True
34	Caos	Caos_3	class	13.0	2.093387502490374	0.05488569216722964	0.25865405577654954	0.01550079800196924	7.993204870175216	59.40839236340782	0.2189055398150307	28.80615266940942	0.02769283194488838	0.08713316139842624	55.03693987167262	0.11956046056710445	True	True	True	False	True
35	Caos	Caos_3	class	21.0	3.8209556108635905	0.001479343886774473	0.3841717940798072	0.06164480218826773	20.305290425189078	64.80025478320402	0.3458494072206213	84.59830081116054	0.05880765003516679	0.37486796937065164	2.119289053724774e-07	0.34360479186014214	True	True	True	False	True
36	Caos	Caos_3	class	30.0	6.391173749552812	9.937743811175135e-06	0.5006334611243004	0.20957085311072055	42.254350073939364	54.94018214225817	0.4826647158554924	80.02169410039336	0.08953759741919698	0.3148355371233018	2.1372154224394186e-11	0.48668916988362254	True	True	True	False	True
37	Caos	Caos_3	class	60.0	2.3493393125824715	0.03217049706369523	0.28138026550699796	0.027306772389114498	-13.785700565606547	70.91052117623244	0.15536861677437175	83.44130628150589	-0.03811944957464333	0.48065291651740816	6.295354415359551e-10	0.18362121438443124	True	True	True	False	True
38	Caos	Caos_3	noise	0.0	2.5994287931256905	0.01877255350451902	0.2979483075354893	0.08898666029306546	-26.246371753607097	59.47817215316315	0.1532141480728887	70.22078614639418	-0.12261185906477609	0.5042260526287585	1.871731390281424e-10	0.14732086345007767	True	True	True	False	True
39	Caos	Caos_3	noise	1.0	8.666363112102037	2.8174732872828405e-07	0.5859069949416202	0.028601396439728255	-14.515486387247844	54.714755041757925	0.47035033043831775	81.13896455803855	-0.03177256738214577	0.3006547699532839	6.216101069235079e-08	0.4768674851919684	True	True	True	False	True
40	Caos	Caos_3	noise	2.0	3.1803149691684736	0.005204632710918055	0.3285342449391043	0.2171548318161668	39.72203359065896	58.98030697544227	0.21528884099634293	70.84706393232533	0.3999999999948377	0.7665967324008918	6.423954827617632e-12	0.2179255988000477	True	True	True	True	False
41	Caos	Caos_3	noise	3.0	13.180901242542902	5.227752782509868e-10	0.6783473951112486	0.0896410156847155	30.201678611327782	54.13036883276749	0.5942635551146438	89.81980635704069	0.05980337229455105	0.26337470147357295	3.0930249183224373e-09	0.6466749117047579	True	True	True	False	True
42	Caos	Caos_3	noise	5.0	4.031982137075362	0.0010369352972514354	0.4069838908850241	0.015041758680713002	-9.943177644748172	64.6429671277443	0.19428027283168336	105.10067825614146	-0.20030611218343206	0.023265319450275268	59.56182579507224	0.00010704984062315237	True	True	True	True	False
43	Caos	Caos_3	noise	8.0	4.820861437869869	0.00018663427828904697	0.4305931673612325	0.25673414635662795	39.205392306353396	64.75442162438932	0.2908348752222214	60.59225449997157	0.23311321368525326	0.5153151455322118	15.748121513274755	0.2857271279059713	True	True	True	False	True
44	Caos	Caos_3	noise	10.0	0.3727575373642939	0.9298850587017946	0.058492345766925656	0.005618458708580465	5.302535303049238	64.2319153096226	0.03200887433733324	11.608292427293696	0.010773817906299523	0.1471219565346846	60.58842282008223	5.388220490443185e-05	True	True	True	True	False
45	Caos	Caos_3	noise	20.0	2.582870919107512	0.018928543797404773	0.2883353580813652	5.273707401554084e-06	-0.20321600786924035	73.60574143656174	0.1294153254950946	26.513069599952065	-0.22592304141269004	0.047518840530371975	68.6044303039481	0.2367785717069214	True	True	False	False	False
46	Caos	Caos_3	noise	40.0	4.960556493584604	0.00014217792042657594	0.43761031903392195	0.21639393981554023	-47.17233986652063	65.7970996835113	0.35977734034293574	86.60954265980591	-0.12694124168089616	0.3944179796283662	1.6029595569704466e-11	0.3644121728611919	True	True	True	False	True
47	Caos	Caos_4	class	0.0	2.8406248487240062	0.01169327006492855	0.3259232582893793	4.029643797109905e-05	-0.8940805873925535	141.80521121428572	0.2534114877541528	65.41697539209865	0.021679344765069726	0.15900064836721456	119.24442932851183	0.2106604215530421	True	True	True	False	True
48	Caos	Caos_4	class	1.0	6.842903905278872	7.508513344289064e-06	0.5488415660936886	0.12302683172645046	53.75138082561726	146.73928146296296	0.42565437990368526	83.6798548523773	0.1016010121842544	0.1446260407920324	118.40528932398955	0.43113939322253614	True	True	False	False	False
49	Caos	Caos_4	class	2.0	2.837772253349002	0.011555267442617912	0.32109587936865547	0.012938863008481682	15.62085576693385	142.58951404453762	0.21768736128426835	60.41317760107823	0.03268539032211517	0.196810572772223	113.69622256347401	0.19165559992330916	True	True	True	False	True
50	Caos	Caos_4	class	3.0	7.8456801592113585	1.3901467799828975e-06	0.5770715453243247	0.21565290963880224	-69.92113364905212	134.8060253594127	0.3714552850143775	164.247248864663	-0.11079123764435049	0.4567715024237553	3.2174789155340983e-09	0.41018094400258787	True	True	True	False	True
51	Caos	Caos_4	class	6.0	6.368154464548629	1.5126855473040287e-05	0.5255053055461962	0.0196052899993423	-22.826032912489037	144.62581817214553	0.2756133184596943	82.34333877204149	0.011163873709583572	0.18824723821694694	108.83919700024558	0.3794875499779037	True	True	False	False	False
52	Caos	Caos_4	class	9.0	5.466317865625794	6.840523021176655e-05	0.48198259941144617	0.0005523144140340275	4.230364555399194	166.00962653253853	0.38433638686328286	211.7997070408931	-0.0010371114509827469	0.3838947728989182	2.214110959177884e-08	0.38680537346082944	True	True	True	False	True
53	Caos	Caos_4	class	13.0	4.276089266313934	0.0006691780049747434	0.42649622926068637	0.019945151134122097	19.432477910600735	152.9384554084672	0.295917619449233	81.69535462077127	0.032222205947124466	0.23807697922563328	106.41009933631334	0.28055285359463944	True	True	True	False	True
54	Caos	Caos_4	class	21.0	0.829509824660555	0.5812400218593254	0.12607471479888707	0.020617129252562205	19.703214263303213	157.19648298694776	0.045206142323579446	22.66004525263989	0.1488804881001211	0.1697453422557707	147.7367047539988	0.004576230376548196	True	True	True	True	False
55	Caos	Caos_4	class	30.0	2.6423960855246493	0.017945593978255174	0.31485597898343953	0.00034467197655607684	-2.4881400853331077	173.23515783322375	0.190844738960269	197.1615330408901	-0.008380541656949465	0.5379387636467802	2.675067325084754e-10	0.22019578474338708	True	True	True	False	True
56	Caos	Caos_4	class	60.0	4.710848909365914	0.00027805136305491716	0.44501380566635074	0.08820737350479879	-45.85598488675036	144.46115751119962	0.3020834237881843	78.05554117374534	0.002639782302954496	0.09867122044532733	130.45022418286493	0.2873026212122376	True	True	True	False	True
57	Caos	Caos_4	noise	0.0	6.301519922008906	1.6937043072948495e-05	0.5228817578852316	0.21288600687929526	76.46298263646679	135.86498087576817	0.3539223250743153	168.27802860060632	0.11481793893821082	0.4348457140740827	1.2848919361675454e-08	0.35602040319754735	True	True	True	False	True
58	Caos	Caos_4	noise	1.0	3.166779131372219	0.006094240897712634	0.35514832034253585	0.002072434714054272	7.315938347138558	169.31269290662655	0.21101379627988404	198.06067943107226	0.007959195207720277	0.4824226668043913	3.145864868351976e-10	0.21376594526082238	True	True	True	False	True
59	Caos	Caos_4	noise	2.0	4.061198155927845	0.0009436876661605594	0.403649554753583	0.07292618000943873	36.21738317924316	146.47529492246275	0.30160585713031085	67.10630121120545	0.008644602183073075	0.12642693075169098	129.07580290968184	0.3001182351174623	True	True	True	False	True
60	Caos	Caos_4	noise	3.0	2.599293118038151	0.01962156253805563	0.3113189441657681	0.027038113545249876	-25.793113733405843	155.81981616722442	0.1631970392546095	63.697477631423524	-0.05625467269605861	0.2222718253952182	121.89479752593743	0.14353229370558962	True	True	True	False	True
61	Caos	Caos_4	noise	5.0	7.342789241571202	3.055827905489409e-06	0.5608269640709521	0.13656196767300854	75.25128520447532	152.23951787272728	0.4969756582660867	205.51237076736274	0.06583317709049723	0.34589202454001516	6.29184857198988e-11	0.5140666588722398	True	True	True	False	True
62	Caos	Caos_4	noise	8.0	1.7946903900587114	0.10326283589201786	0.241882113095087	0.0037263967727227953	-9.041980825617282	166.99336033333333	0.1717181916885938	57.74191309001818	-0.003635056865373324	0.0101075183770826	160.9793689166667	5.383861553442948e-05	True	True	True	True	False
63	Caos	Caos_4	noise	10.0	1.4355589318927213	0.2082544162572894	0.20332086251815923	0.025404117525043457	23.22495505401235	160.1233395185185	0.09940604881573911	176.6514983252101	0.05442662096057158	0.6278865510372095	7.064568460118156e-10	0.09681647442904184	True	True	True	False	True
64	Caos	Caos_4	noise	20.0	7.851648829184699	1.3774138251473581e-06	0.5772571346157404	0.13680676902236155	-67.28335675473919	150.41063620293667	0.4490018426571646	164.1419155921381	-0.07207722808110738	0.32018016497305657	35.03053423855908	0.4455469251083265	True	True	True	False	True
65	Caos	Caos_4	noise	40.0	1.7870097164415812	0.10486194348621546	0.24109651562889528	0.1384859421860749	61.6071979552469	167.05965637037036	0.17044602345144622	185.56776166383554	0.1922381722096418	0.7139255824215878	2.0127942298590927e-12	0.16162381644962642	True	True	True	True	True
66	Caos	Caos_5	class	0.0	8.239458986174768	4.2558224001471245e-08	0.4486633116923097	0.07615282458336903	-11.439849458333336	15.142077634444444	0.2873419072696488	35.118153711209274	-0.28232540658338223	0.03026873829052683	11.872625291478613	0.43626841242255254	True	True	False	False	False
67	Caos	Caos_5	class	1.0	1.8610957732491078	0.07725115857155765	0.1520988236556539	0.004435507099545433	-1.8078890363749562	15.741603899501957	0.05315695406517773	5.42361426834329	-0.3228101781036012	0.015566101090315474	15.106752359232123	2.6707960860017366e-05	True	True	True	True	False
68	Caos	Caos_5	class	2.0	8.053331604486354	5.258800011888507e-08	0.434063907020289	0.022721415062971317	4.7422777952958866	13.772911262022774	0.21193579332868195	19.664631700757543	0.02592209148452279	0.31998765785146577	2.883052259712299e-12	0.4251758100420049	True	True	False	False	False
69	Caos	Caos_5	class	3.0	4.286803974709637	0.0002428343261337135	0.29489315410509714	0.04082274763559368	-6.901659729655536	10.841917699049338	0.22168495172832003	13.494421244031201	-0.10291546462086237	0.14108150620977936	6.415129347054613	0.22413423018620227	True	True	True	False	True
70	Caos	Caos_5	class	6.0	2.8709056761791523	0.0071292069299890475	0.21471288076572068	0.0006134606112828678	0.6721559270930366	17.19304441647842	0.12676556235594816	21.08744418521778	0.0012292780467938462	0.4219589725414838	3.504111373824725e-11	0.13725829406094858	True	True	True	False	True
71	Caos	Caos_5	class	9.0	9.316717570179616	5.100418793458431e-09	0.47921267946356355	0.30077102221430363	14.623243197916663	10.681562031111111	0.4431554913235325	16.76707445698495	0.15393356116948462	0.2889853035141208	1.7765989365784655e-11	0.44190325610040926	True	True	True	False	True
72	Caos	Caos_5	class	13.0	1.218696619346283	0.2985957864775032	0.10626287012340106	0.00998951265175807	2.970444502775243	15.876563390334551	0.035121357213001025	5.017612187201647	-0.019572919932833475	0.11239578369818476	14.754038247076883	5.254436772716975e-05	True	True	True	True	False
73	Caos	Caos_5	class	21.0	6.637506828050945	1.0689850948270044e-06	0.38730877802986885	0.3355393904230284	19.92933337725869	13.804074541699963	0.33760537356731735	20.166749781034685	0.39999999999999997	0.499311527594631	5.652328410173457e-15	0.3394171382598079	True	True	True	True	False
74	Caos	Caos_5	class	30.0	3.793784762706855	0.0007974651682714339	0.27256580422679505	0.05197390808437097	6.3729365173611106	10.02068316	0.13096839371520597	10.470530382872555	-0.047895636388568044	0.07888341059706443	8.528662569782183	0.19881575929480466	True	True	False	False	False
75	Caos	Caos_5	class	60.0	4.133562117754723	0.0003326165658658773	0.2800789185812349	0.03290215883542791	-5.260439228720131	13.601001131937561	0.1470835786641167	9.975184321442695	-0.3999999990910227	0.01001473074619891	12.598012966805197	0.1870801882129055	True	True	False	False	False
76	Caos	Caos_5	noise	0.0	14.06014110736077	1.1318879568472413e-12	0.5783652610351799	0.044459236354649434	-5.490035100123626	5.229294140923402	0.5564959993136278	17.336756281160444	-0.06134876867248613	0.12320792111025267	0.7271609207420606	0.5562916800984192	True	True	False	False	False
77	Caos	Caos_5	noise	1.0	14.830311328483422	2.5892092588782915e-13	0.5854768674638056	0.5208507857691298	27.661707941656683	13.402486874888897	0.576869285596725	19.73926829208797	0.26869726499652324	0.2138000215401046	3.9681202783981875	0.5737219182144899	True	True	False	False	False
78	Caos	Caos_5	noise	2.0	4.49303522420953	0.00015222932909953	0.3073624570809919	0.06476788620871221	-7.059360657407407	11.214436978888891	0.18041158628873977	15.627298443649522	-0.05946227431558086	0.33241971616306004	4.578268037776467e-13	0.29388115858079145	True	True	False	False	False
79	Caos	Caos_5	noise	3.0	6.5618061349308325	1.2621613094684688e-06	0.3845903583148077	0.1355905095756741	-12.686863133089673	14.357892400502838	0.3162662811215655	14.760945291667085	-0.196922791254194	0.11756741200711568	9.663581297486461	0.36930508343363455	True	True	True	False	True
80	Caos	Caos_5	noise	5.0	6.495952410695505	1.6382006700069064e-06	0.39082913242176126	0.17534218624099474	-15.586126539351847	15.243368060000002	0.3138845271702987	15.384335076400076	-0.21496761508345838	0.10507034311395211	10.477438473680827	0.3813344644721769	True	True	False	False	False
81	Caos	Caos_5	noise	8.0	0.836730189792501	0.5729660780953473	0.07380701276157088	0.0016756628426717324	1.3246161601319761	17.248532840550997	0.038565087183788704	27.253116848970745	-0.09012562555631051	0.03881676098376832	16.406634197490988	9.47921880012359e-06	True	True	True	True	False
82	Caos	Caos_5	noise	10.0	10.562406409876544	4.180474798893156e-10	0.5044753969571929	0.43271601421539374	-23.34377592455312	14.523445551414989	0.42120597013558214	16.280393038619916	-0.39999999999999997	0.2839665125376889	6.978311839938744	0.4334217079716616	True	True	True	True	False
83	Caos	Caos_5	noise	20.0	0.5581630046303334	0.8090001803404306	0.05105228966164177	0.01650828889337219	-3.556545052154482	15.74955402400375	0.04068474389544818	4.187059944474581	-0.20887440567514215	0.09320774446391446	14.556900532717336	0.009755955785444304	True	True	True	True	False
84	Caos	Caos_5	noise	40.0	1.1712605048313969	0.325974899158084	0.09929083071297751	0.02699210855589007	-3.6290525246037455	14.77972766057548	0.04933728258270664	16.312240050893855	-0.1041374823752185	0.6520883245908384	8.143664396592653e-09	0.02511176866841891	True	True	True	True	False
85	Caos	Caos_6	class	0.0	4.41361558729742	0.0002727797187235915	0.3555463399248302	0.12348287736108288	38.56675629963123	104.57739867791904	0.15517635353628845	116.13259081421027	0.17629392232509275	0.6973295040301974	4.27062284410947e-13	0.2966213765844792	True	True	False	False	False
86	Caos	Caos_6	class	1.0	8.368422777101223	9.153928064914275e-08	0.5035629968827245	0.011023713476679298	12.028969803063458	77.02938035999999	0.47621000020232296	111.719552955365	0.019871373688946727	0.30703953128029576	1.3092592440701236e-09	0.4763759383471403	True	True	True	False	True
87	Caos	Caos_6	class	2.0	27.12055460949013	4.5411833496797416e-18	0.7667551416401461	0.044273503825746796	25.662933722495406	72.10953119721599	0.6550336105494023	117.39334832517973	0.04147841978678209	0.2647042443277871	4.23965784501504e-11	0.7574346585460214	True	True	True	False	True
88	Caos	Caos_6	class	3.0	10.650531488663699	2.0125319328656804e-09	0.5672559253565888	8.999698300560244e-05	-1.0263306064545732	84.99117658525543	0.3583889829700836	111.98065750000711	0.005158313973806232	0.3596971555230629	1.2908604770906952e-14	0.5224536607265973	True	True	False	False	False
89	Caos	Caos_6	class	6.0	18.991861980800167	2.978956069230539e-14	0.7036143706688129	0.06668026694169804	30.40656177780862	71.13833312754961	0.641591368887729	112.17970928260694	0.04148027696743911	0.27576756546067677	4.0456820750334275e-13	0.6847163208321646	True	True	True	False	True
90	Caos	Caos_6	class	9.0	8.044778159608871	1.6567734807982346e-07	0.49370283417236605	0.2563078388612081	-60.376174671102675	89.55541741508746	0.45916042141811175	115.76465840431688	-0.11326084848228418	0.3880917663025183	1.5469757983630123e-13	0.46386113091465075	True	True	True	False	True
91	Caos	Caos_6	class	13.0	8.471764697985856	8.223025809124808e-08	0.5104467558676643	0.32122742426732787	59.458242966253984	93.4198840439297	0.35769496052522853	109.98854697521101	0.24430334819715918	0.6148515266945289	7.587038684162626e-11	0.4895525873877673	True	True	False	False	False
92	Caos	Caos_6	class	21.0	11.034560636945365	1.2244519431968847e-09	0.5797118645085876	0.16919245200990085	45.789733338068174	89.01851549772726	0.4596010219561063	116.94587883114568	0.07539957051444163	0.368455143648889	1.501843742057529e-12	0.49170366714220537	True	True	True	False	True
93	Caos	Caos_6	class	30.0	3.61075999023449	0.0015257725868474913	0.30125415436120784	9.509102768534561e-07	0.08227036294890164	86.59929250042482	0.2188439701526983	36.28533912049724	-0.048838590331789195	0.16784329291227174	72.85546541669677	0.25246285872306995	True	True	True	False	True
94	Caos	Caos_6	class	60.0	0.7495227516501499	0.6477907052535055	0.08566441541154811	0.033254246241583574	-15.60107546296296	96.16655861643835	0.07013196861984339	20.1602577868072	-0.24491551078907958	0.04815501541626629	92.83447568721836	0.02860562863361904	True	True	True	True	False
95	Caos	Caos_6	noise	0.0	7.007230798840181	1.4248394709290877e-06	0.4708454594983352	0.03210758144607506	18.834529383680547	78.52894547222223	0.38966730082357903	77.67255987873952	0.038364124381497056	0.263302571825677	30.55499004825822	0.3854881022884048	True	True	True	False	True
96	Caos	Caos_6	noise	1.0	7.046898583325804	1.1661328189809315e-06	0.46447045138243115	0.01144973988517528	12.641630707402884	83.57009489541143	0.2467318175989358	108.07812201156528	0.009419923683092213	0.37336251000882176	1.4136020127424468e-09	0.3981787259085926	True	True	False	False	False
97	Caos	Caos_6	noise	2.0	11.83035193420249	3.5821678703465677e-10	0.5965780120017958	0.09945302477630835	45.086988393490245	81.11280190900543	0.46929441354939627	121.13914428926881	0.05385650764763316	0.29811491336944895	6.637336714971177e-11	0.48847070206907517	True	True	True	False	True
98	Caos	Caos_6	noise	3.0	11.35213687625279	5.849083078101731e-10	0.5791275179802184	0.0851573268828626	-36.406855883305866	74.12747653569744	0.5181741690719415	113.52117381102589	-0.04548734105351959	0.2849646343381473	6.446155020036018e-13	0.5201950127381074	True	True	True	False	True
99	Caos	Caos_6	noise	5.0	5.262834960482836	4.2734680458476405e-05	0.3931057542924051	0.01562058168394731	12.164062974330353	91.61991347297298	0.22422455222452653	48.470297061421746	0.05911845580458395	0.23623082857551747	64.61811496403523	0.2747493549785248	True	True	True	False	True
100	Caos	Caos_6	noise	8.0	5.65823555528731	1.953416569292865e-05	0.41427280503277897	0.2466375337448392	49.67115320588699	88.81133569160355	0.31343762557424193	104.17737395335139	0.1747264006573786	0.5531689408402465	3.091803820895455e-09	0.374943163401096	True	True	False	False	False
101	Caos	Caos_6	noise	10.0	3.002857828310381	0.006273241821688713	0.26985048467017714	0.07605722231715195	23.11924091598731	98.81156173224637	0.1374398884980701	47.32842563190626	0.10285824577342653	0.38651044864291306	62.4075586975979	0.13129679713203024	True	True	True	False	True
102	Caos	Caos_6	noise	20.0	1.7418328814046369	0.10543537000591599	0.176534142448825	0.000705642315321886	-2.255032553683337	91.50663069482674	0.09541265874412841	132.07430124442484	0.08096802933335047	0.039595719501389424	87.55910170944168	1.5147791806446875e-05	True	True	True	True	False
103	Caos	Caos_6	noise	40.0	2.4845146944054797	0.020716311980271053	0.23982925529776114	0.05450209015887175	-24.987004021990746	93.40819743055555	0.16734750235973805	109.3368850566784	-0.06522216767996476	0.49415324429474566	4.242438798795155e-09	0.17585925151142678	True	True	True	False	True
104	Caos	Caos_7	class	0.0	9.733070845286633	5.614605677672966e-10	0.43051310799106945	0.03218854872659682	29.12736167688163	127.64175036596198	0.20932120467019488	156.46201683317219	0.04385945385972777	0.43002266735071865	2.3031459401935888e-10	0.4249181256176978	True	True	False	False	False
105	Caos	Caos_7	class	1.0	5.674075800032491	5.677973972408433e-06	0.305895337385087	0.2030429288498501	78.32299973997026	162.0084908392857	0.23501547956866753	60.523952567167875	0.3999999999991451	0.1587188577697451	142.7568978792491	0.20155177973584104	True	True	True	True	False
106	Caos	Caos_7	class	2.0	7.073931043509214	1.967800402625146e-07	0.3523939097019329	0.00012186838628303054	1.8590078702833526	153.39694786692934	0.16091534211092662	54.349849103265825	-0.2169580268656274	0.07450826464967353	140.99083029223493	0.32082608854744854	True	True	False	False	False
107	Caos	Caos_7	class	3.0	4.265928023995446	0.00018879961232682826	0.2507020491612176	0.12100655960213991	-56.84880365079337	153.1192209857286	0.16539775810113044	56.43693446164554	-0.17711027728654147	0.27070182716394603	119.11836052947687	0.15106537602602577	True	True	True	False	True
108	Caos	Caos_7	class	6.0	3.261132428243875	0.002438604504398115	0.2085638787730669	0.008427870109213864	-13.200946894290118	171.10614898148154	0.06637233540428844	39.68682515614982	0.23372663789640835	0.010054856887698744	167.47641052539902	0.00024958654830664617	True	True	True	True	False
109	Caos	Caos_7	class	9.0	20.854409440274274	2.4645217276372336e-18	0.6229025478324993	0.1782991541145318	-88.16607382725344	151.6110259147702	0.5564158591230464	132.90901542898305	-0.14399632622301986	0.09031120160467254	122.28143994792035	0.6174391354467912	True	True	False	False	False
110	Caos	Caos_7	class	13.0	7.601736492751405	6.747560212397263e-08	0.37816317488255585	0.016254626592448584	-22.652459201388886	163.70920210091742	0.26411787648617513	73.98683892860875	-0.21967207320434365	0.06853833094744931	147.23991238902937	0.34810820425433087	True	True	False	False	False
111	Caos	Caos_7	class	21.0	11.345107977903497	2.5461082980790152e-11	0.4757834600043182	0.023156225580410972	-23.707243700783955	121.14340445857111	0.3205981463617342	94.48438583363563	0.11053032569492446	0.07603450414098085	106.31972519733999	0.4629319721004007	True	True	False	False	False
112	Caos	Caos_7	class	30.0	15.741202007418472	8.51003671376544e-15	0.557384278589967	0.1499025101551864	66.36803852084742	126.9119650840673	0.4980881296790919	105.00277310664328	0.07615716247244245	0.1612061793648249	87.57779504102194	0.5462717703540925	True	True	True	False	True
113	Caos	Caos_7	class	60.0	9.459413722395421	1.003183193473517e-09	0.4235353495270023	0.16981483840641953	70.28094591423732	155.82568855409156	0.3916865040298184	90.42497723364009	0.26743407634737876	0.06412883282081208	136.0818484905322	0.4103969110604744	True	True	False	False	False
114	Caos	Caos_7	noise	0.0	8.75354897341358	5.058273337547473e-09	0.40945477563980215	0.013504535755731961	19.617408763177703	134.84784975454545	0.1845680852203948	225.1331466690898	-0.20208522458079578	0.022690430376438128	124.36983976604188	0.33762032638556083	True	True	False	False	False
115	Caos	Caos_7	noise	1.0	3.1870832580333994	0.002916029752164384	0.203166082923751	0.1046647105689863	-48.7060118682339	141.4859841724572	0.04470214491555369	204.28815874130214	0.08566064648482498	0.03676959483663302	136.93522861852045	0.12332965003878882	True	True	True	False	True
116	Caos	Caos_7	noise	2.0	2.551458583046332	0.014122919584800374	0.166746102614903	0.01017552464319571	-15.51791024719364	157.3663427077315	0.08289649480705541	39.52947646488559	0.24081087804388782	0.013710829263170923	153.0107956914951	0.0017238637259598955	True	True	True	True	False
117	Caos	Caos_7	noise	3.0	9.924046542115466	4.2130263507161764e-10	0.44010936442833865	0.32839485574819716	-98.98566370173182	174.2833544627624	0.4051241708064205	84.15599056487365	-0.32403564574185634	0.08622695102494347	151.21698651367174	0.3588410816081542	True	True	False	False	False
118	Caos	Caos_7	noise	5.0	8.019970170575986	2.7604774134744366e-08	0.3932327482462549	0.20241486103553408	73.00288156828704	155.43519244444445	0.27701256082362136	60.90072898885319	0.21900987299721064	0.13294370877677342	132.99318083341834	0.23137398978195212	True	True	True	False	True
119	Caos	Caos_7	noise	8.0	5.022113304062366	2.8160021893908244e-05	0.28061024248655925	0.008604099280049793	-14.980809625773619	163.66670120607364	0.07723904504533374	33.39208374502197	-0.22955137915986046	0.10553233743228942	153.28648845767515	0.00019053843413829874	True	True	True	True	False
120	Caos	Caos_7	noise	10.0	8.625789258780038	6.678341530543899e-09	0.4059044185954732	0.010624380973804914	-16.127262626965273	146.01604106446743	0.08286128304973328	159.68470386729936	-0.2832299595115891	0.021496196282622514	139.57075930541924	0.3523297190207565	True	True	False	False	False
121	Caos	Caos_7	noise	20.0	22.868913186154153	1.4219747480736166e-19	0.6443052099162485	0.4424094173034063	133.61989822838262	153.21895450780244	0.5912059081378557	121.2286435026006	0.38221022368333396	0.08148619137505644	126.29768642987622	0.6356053629625908	True	True	False	False	False
122	Caos	Caos_7	noise	40.0	7.777106099644955	4.373418873655415e-08	0.3811913368973361	0.2946756282871055	-101.98842373590125	156.0913993426965	0.2850394325619552	90.74603851696764	-0.39999999999999997	0.4424649099022321	98.50823313686544	0.29401359140099037	True	True	True	True	False
123	Diablito	Diablito_1	class	0.0	6.155191908433034	1.8727246820221883e-05	0.5063837703921962	0.03692415542134553	-25.718738460240015	107.29185158568589	0.22018696112825475	131.40535805625515	-0.04260361687283683	0.4303976861299753	1.6046794486136433e-12	0.4454659977925175	True	True	False	False	False
124	Diablito	Diablito_1	class	1.0	0.5676512181107979	0.7985833076956925	0.09166529780502836	0.03699398701153722	24.84394315200617	106.28744711111112	0.045448157656715615	113.61430631631598	0.19664312086038704	0.9132268782204759	2.924249842762826e-12	0.0290240743669683	True	True	True	True	False
125	Diablito	Diablito_1	class	2.0	4.977728137536121	0.00015165429657126723	0.4483337857033003	0.03774842085823449	29.630174942486104	102.44707420697587	0.2105166545270406	54.04820403236948	0.22412615476876654	0.08495553898890906	88.19398734769277	0.372637569431867	True	True	False	False	False
126	Diablito	Diablito_1	class	3.0	2.5351346473174097	0.02122344444782872	0.28857094957463486	0.0018620751352611542	-5.297221233441726	101.99043387972837	0.18378079357581467	168.30107628627528	0.085265076232944	0.04414121198103551	94.12131126149004	1.8972312071152686e-05	True	True	True	True	False
127	Diablito	Diablito_1	class	6.0	2.527687206576086	0.02276025115370152	0.30536152713864345	0.008941874737641853	-12.651240391463942	109.97303060135876	0.1922004524278308	52.02781015348508	-0.19059212605603612	0.054633889784921716	101.00647731407632	0.22169460174196365	True	True	False	False	False
128	Diablito	Diablito_1	class	9.0	12.042959879300977	3.089006554439116e-09	0.6674603257925964	0.045594045688782114	29.66631182285299	102.47738355855236	0.3291364817232365	134.11598680889122	0.03612073766766788	0.370557707808626	4.146809995887142e-12	0.6301175575991731	True	True	False	False	False
129	Diablito	Diablito_1	class	13.0	1.7656850412577896	0.10757268226197468	0.2273701588304186	0.12755318451694153	-38.583464080330714	119.26836591873452	0.17697438649017205	36.45314427407229	-0.27402529704317014	0.08747263459169712	109.15658906374048	0.13019640699980262	True	True	True	True	False
130	Diablito	Diablito_1	class	21.0	1.2633425822708393	0.28423328161268285	0.17099133780049292	0.08563857007016362	-34.48839172635071	109.8876362064026	0.12271640917419235	32.48292738483606	-0.16525919565642969	0.20615379514539342	93.90608297400024	0.08991296688520534	True	True	True	True	False
131	Diablito	Diablito_1	class	30.0	16.405400616503634	2.2200735506357978e-11	0.732207421652597	0.598509084209836	129.59040741902467	108.00175612665674	0.6305576684244265	146.18033890514033	0.2969466391817013	0.47628996661369055	1.3916099982878866e-09	0.6433825948716525	True	True	True	False	True
132	Diablito	Diablito_1	class	60.0	1.2255859860995246	0.30438293679860795	0.16673309970350583	1.5354998665229047e-05	-0.41636025407322436	107.95818506411547	0.058027821414473824	24.04382251094759	0.12712293165070215	0.08581534782947203	103.51262656334188	5.0882117058614895e-06	True	True	True	True	True
133	Diablito	Diablito_1	noise	0.0	3.8023282184513594	0.0015853365628944272	0.3879005205410351	0.1334317451960817	45.28881689324268	102.40366829068371	0.14580936764994046	33.00070039524478	0.276453875804195	0.24715774271877744	85.21813372288402	0.12988596336355385	True	True	True	True	False
134	Diablito	Diablito_1	noise	1.0	7.962575769506181	8.413955284490797e-07	0.5652197297665571	0.025658066791698575	-24.674490039140665	107.42691469342736	0.29731512218763745	140.2628894191843	-0.03839227976658653	0.36756970777659853	1.7768384195830388e-14	0.5452957195570609	True	True	False	False	False
135	Diablito	Diablito_1	noise	2.0	7.5341344037043765	2.2579383859831925e-06	0.5671528286858818	0.08074286526673347	-44.902866876003394	113.13282100091347	0.13056651165100852	53.66941074700532	-0.13545830499321773	0.26667774078689455	80.50441563932611	0.5624131734545925	True	True	False	False	False
136	Diablito	Diablito_1	noise	3.0	32.42611730296119	1.2581487493852755e-16	0.8466102188735423	0.6967606131803271	170.89917992026852	121.47765180623163	0.7025038937470824	175.80454445166149	0.39999999999711594	0.5107048804642914	5.2580880585595514e-14	0.8217562477471619	True	True	False	False	False
137	Diablito	Diablito_1	noise	5.0	15.534460623182138	5.5116570227267767e-11	0.7213768152827139	0.21076562643807217	-108.63732939055215	113.8467740974339	0.452800918084015	168.13240605706034	-0.09895820084494837	0.3057964465420551	3.484003498841834e-11	0.6835055275396649	True	True	False	False	False
138	Diablito	Diablito_1	noise	8.0	0.9750353555621523	0.4669795848300552	0.14234019314519808	0.001809096657995557	5.072701157893375	133.9117001769173	0.04959368615316351	22.534141836906503	0.39999997307111723	0.010423796075447717	131.10217951976716	2.3134397705515397e-05	True	True	True	True	False
139	Diablito	Diablito_1	noise	10.0	3.0301171122543464	0.007734291751367036	0.3355567900821925	0.08515131019953048	-41.845178131225104	132.8014996797809	0.09229976369660209	144.8960093337273	-0.3184126443706127	0.993503223007872	2.265823669219736e-09	0.08402527309480967	True	True	True	True	False
140	Diablito	Diablito_1	noise	20.0	4.094447025852063	0.0008227497991488538	0.3958111067338379	0.00022633008436301338	2.3507484904110996	132.82063880537171	0.23192415178288062	64.95370060948848	0.2432081966950043	0.048882779830022975	121.34639452498872	0.3436041039115706	True	True	False	False	False
141	Diablito	Diablito_1	noise	40.0	0.9477854703186352	0.4873897534790562	0.13891474009285715	0.008381953025764388	10.934473151676821	134.42573308928573	0.0807870420405663	28.830917275904728	0.21901947385548987	0.058066406379433236	128.67447082365504	0.00011648236694938863	True	True	True	True	False
142	Diablito	Diablito_2	class	0.0	3.9434431444750624	0.000935176341385129	0.3603475699936322	0.1587914270007923	30.636739348245243	70.25409759545049	0.25559554279844765	82.4439233091076	0.13500688118603663	0.5269748951992369	8.20857992814956e-11	0.2527206507749069	True	True	True	False	True
143	Diablito	Diablito_2	class	1.0	3.951033199230145	0.0009461939166151748	0.3649566860289241	0.31201837283570133	40.086560245651434	68.71076317033967	0.29654142712735787	34.683610047773975	0.39999999999999997	0.43025980266601394	47.15791587610629	0.3102364011825314	True	True	True	True	False
144	Diablito	Diablito_2	class	2.0	9.174436503667692	4.239516469052367e-08	0.5543654916367968	0.30279866402397226	-48.6448570925334	75.26423564424753	0.4273295957612706	47.18187172466753	-0.28738434652751627	0.07491971400354233	63.30269364934886	0.5321261087138345	True	True	False	False	False
145	Diablito	Diablito_2	class	3.0	3.0853043260624586	0.006146041564118194	0.3136968845881816	3.5301885970007163e-07	-0.03671772486772653	71.30516800000001	0.1345983910425731	19.992216764325722	-0.3999999999994095	0.010028470924710476	69.08359717699143	-6.2771586808452184e-06	True	True	True	True	True
146	Diablito	Diablito_2	class	6.0	15.220181150621913	1.670261403668984e-11	0.6888461808421747	0.043639368133487344	19.22412544273867	68.71810869853527	0.2630142945029734	87.13632192800837	0.03892432514295051	0.3925128499503724	6.9923380534818655e-15	0.6808052339558591	True	True	False	False	False
147	Diablito	Diablito_2	class	9.0	7.534776713767985	1.064027138147005e-06	0.5274689877725425	0.14076660054845502	37.93756122685187	78.50730444444444	0.15653161311011932	89.07086958843438	0.27255331075809397	0.7458738969918075	1.4596828749695487e-15	0.4305919958730031	True	True	False	False	False
148	Diablito	Diablito_2	class	13.0	1.9500444357394007	0.07022517698525373	0.2178809781046969	0.08811623268528879	-19.99266463443301	66.95385068968069	0.15897862553090714	23.387891247254604	-0.3136082954509433	0.055282819916544004	62.49436879412337	0.08454026686134375	True	True	True	True	False
149	Diablito	Diablito_2	class	21.0	1.6012483991564095	0.14530306351515204	0.18616465015862768	1.461331473340266e-05	0.23389966159594752	67.00945044906932	0.031137874598412774	71.31510642750243	0.00037566960239819824	0.7799083956779874	1.3540148193061157e-12	4.035802168123048e-06	True	True	True	True	True
150	Diablito	Diablito_2	class	30.0	6.178186050949609	1.1961864338141854e-05	0.47788498917029476	0.37634294485724673	40.99273384589946	76.88380088888889	0.3612476890296006	88.86931567678835	0.39999999999999997	0.8717756981621447	9.815476017785275e-10	0.3756828092237471	True	True	True	True	False
151	Diablito	Diablito_2	class	60.0	0.7611282758505509	0.63795782481711	0.09806928178456603	0.017340768046991584	-8.339561391635279	75.91089108647206	0.0700856939073865	12.835878852324452	-0.24213366744450618	0.08906243039196737	72.26224108167523	0.0034859101870514664	True	True	True	True	False
152	Diablito	Diablito_2	noise	0.0	17.51715651716551	7.748713446102514e-13	0.7108613446620717	0.42048917648107487	-59.548530301522916	60.87985045224611	0.6083411655290459	52.15016772307401	-0.19245475556684644	0.17615736052332392	38.05521271870361	0.6845916878029743	True	True	True	False	True
153	Diablito	Diablito_2	noise	1.0	9.574552605647153	2.7542829232314716e-08	0.5733418632071259	0.022408042903009906	-11.274990385827223	56.75906871795754	0.45139325291565857	77.96636652839666	-0.026762205260660914	0.33440182465106705	1.0109639225844014e-09	0.5312820527887931	True	True	True	False	True
154	Diablito	Diablito_2	noise	2.0	11.271793992898278	3.235009160957598e-09	0.6254534924403239	0.0025777387490731885	-4.355966063161378	56.85053856031746	0.3252394989740981	76.85378672218341	-0.007340703500132466	0.34440733417141917	1.2083201690983648e-09	0.6166380474885271	True	True	False	False	False
155	Diablito	Diablito_2	noise	3.0	5.669134664360177	3.117859359294231e-05	0.4564838708633365	0.00019843717952294782	-1.1024823082010557	68.33267573015873	0.34910090393957716	116.54041006180458	-0.20045877035248055	0.024517804604324685	61.48697019985852	0.4262232314581723	True	True	False	False	False
156	Diablito	Diablito_2	noise	5.0	4.6465285331052275	0.0002079074038339066	0.39472601370652355	0.01998346550582708	-9.206290915844436	66.69437359909989	0.26113466527042395	27.195356060717867	-0.23693888866259935	0.06959488469740724	60.26500578349725	0.36998026468507983	True	True	False	False	False
157	Diablito	Diablito_2	noise	8.0	7.819336562016959	5.045344686231657e-07	0.5232307589947388	0.07256163916609126	-22.094531544001804	76.27803566239027	0.18044032170426305	120.6259230687053	0.2737509903721943	0.020555576467636606	72.25734011068377	0.5052390439596515	True	True	False	False	False
158	Diablito	Diablito_2	noise	10.0	2.177042013037573	0.043143633192786336	0.23722698555206664	0.028315918978567778	11.875013924738111	65.35634024129037	0.10211471226638602	73.49049946265747	0.06359865492240943	0.5745088500205076	2.2331220306238096e-07	0.09611960439442113	True	True	True	False	True
159	Diablito	Diablito_2	noise	20.0	8.910863505453477	9.863866970142047e-08	0.5644837548718876	0.022835798262271334	-13.30167096560846	63.760715515624995	0.19243410943325467	32.06640807188917	-0.25267296667667516	0.06504305056654575	56.72355094833777	0.5537125153079865	True	True	False	False	False
160	Diablito	Diablito_2	noise	40.0	5.648504240440611	2.769022645678757e-05	0.4422047493089313	0.06728286090235025	22.643139599483213	67.6699817878788	0.276113410715053	33.998100588980606	0.19827564683431537	0.09906900652197398	57.841900570706585	0.3996489128399128	True	True	False	False	False
161	Diablito	Diablito_3	class	0.0	17.866936402081514	2.7506627661670167e-15	0.6298507582500333	0.09914879919624031	31.85405068092539	41.38991817810977	0.5702678320214489	65.38578764418351	0.09091598113644296	0.1675304657983188	15.417190889400082	0.5804674595576507	True	True	True	False	True
162	Diablito	Diablito_3	class	1.0	14.836924532602705	1.9890463320412876e-13	0.5798635359125551	0.06157199603854635	-25.106889390513977	51.740948113223205	0.5165514086809813	83.29797179117452	-0.040957831492698764	0.26755125921186	4.276471836652498e-12	0.5388863836489342	True	True	True	False	True
163	Diablito	Diablito_3	class	2.0	5.355616199705104	1.9082317311367944e-05	0.3377740815777764	0.11970652379854663	29.323721780375124	62.51181902704452	0.14049435537824662	70.88119963312113	0.1989804951857206	0.6604523330284289	1.5190074562799735e-11	0.2750400555684466	True	True	False	False	False
164	Diablito	Diablito_3	class	3.0	10.559533824700194	4.2027279099340277e-10	0.5044074022914823	0.2200411952196214	38.26096830693488	53.904808234080924	0.3446313749972638	69.14068516216373	0.13335417888285675	0.4136846928935258	3.1422484904184865e-12	0.4492367754736333	True	True	False	False	False
165	Diablito	Diablito_3	class	6.0	16.282024265769316	3.2119007901839944e-14	0.6107967679902406	0.03283748105631823	15.55925261915467	48.29124848913044	0.5148731433371683	76.04356558368937	0.020671203649898766	0.27524509996848984	6.839146132349797e-11	0.5624639997289642	True	True	True	False	True
166	Diablito	Diablito_3	class	9.0	1.661501902892741	0.12019443481938698	0.13803860260209247	0.004791154987177637	5.042844156786542	68.61155230801397	0.07183890908474433	62.589177440123365	-0.20039895643451947	0.022622767322300657	65.78222191167818	7.830257654517503e-05	True	True	True	True	False
167	Diablito	Diablito_3	class	13.0	9.272474067199036	5.554069724814634e-09	0.4780248209161785	0.25805680578422274	51.899698773148124	64.6892012888889	0.4027861518541703	85.31925327160081	0.1382766565240754	0.38704444058981385	2.4656089217634327e-12	0.4589325734452858	True	True	True	False	True
168	Diablito	Diablito_3	class	21.0	6.114525790625448	3.5220378116919924e-06	0.37081271276470856	0.16611543278738972	37.10052326969443	68.620896133444	0.21644547390393876	80.46553784561537	0.1750958232176972	0.5554961560096181	6.403247295349079e-08	0.34226488529377885	True	True	False	False	False
169	Diablito	Diablito_3	class	30.0	3.936191347156292	0.0005678708256249655	0.2799329907385365	0.013994923978064011	10.803230474537038	57.00242207777779	0.13657704176261376	31.089969967226605	-0.12652428403809723	0.08718135311151518	50.771826491145355	0.2334003600667961	True	True	False	False	False
170	Diablito	Diablito_3	class	60.0	18.223845753052387	2.32027100779499e-15	0.6400205265949647	0.5034624929069993	74.2804647844132	64.22688350602483	0.5464747486251103	85.69382259996905	0.25401857500567926	0.4513977205691155	5.067546269606215e-14	0.6057885938212699	True	True	True	False	True
171	Diablito	Diablito_3	noise	0.0	27.29310217861663	1.8536785983697422e-20	0.7197908284030149	0.00029827582874508707	-1.5412513927740092	40.03423266905718	0.6406710590439901	74.10147042588993	0.002915392874806027	0.2304234259751182	3.3842391770441193e-13	0.6711626114979143	True	True	True	False	True
172	Diablito	Diablito_3	noise	1.0	16.594829407139855	2.0217232028612065e-14	0.6153108778191465	0.19236160223205745	45.30072173802193	55.59641416063134	0.5184138421270224	83.20944831502557	0.09288316034091627	0.2965325409827387	4.852236257018574e-13	0.6043776881639966	True	True	False	False	False
173	Diablito	Diablito_3	noise	2.0	8.754705048150086	1.2626140116062011e-08	0.45467874092369975	0.002379651738478872	-4.77207442555059	58.973270516623174	0.34652968449101984	83.43731352780745	-0.018469761247258045	0.3186963877690018	2.814581723733436e-11	0.43610253226388285	True	True	False	False	False
174	Diablito	Diablito_3	noise	3.0	13.533582813325951	2.9831450971401824e-12	0.5720369186992474	0.45425243268715476	80.19623266493056	61.37489024166667	0.4839715732816695	84.30638262358465	0.25630822210899795	0.4292093476443897	2.1326012903013705e-11	0.55536066062648	True	True	True	True	False
175	Diablito	Diablito_3	noise	5.0	1.5947218372211223	0.13863475248080848	0.13185270886622763	0.039571820342364616	15.303554485041417	70.42234982327729	0.112408151982064	21.881220482740407	0.23859190993366897	0.05536697353631472	66.11673443292746	0.037642552896156145	True	True	True	True	False
176	Diablito	Diablito_3	noise	8.0	1.0867128943981603	0.38063871969782576	0.09481243374446104	0.0006683657603449022	2.072401166048887	75.37849922116317	0.024419220221557847	18.158808442041618	-0.3099549941501297	0.010194719277204218	74.17637413946451	9.388253065623076e-06	True	True	True	True	False
177	Diablito	Diablito_3	noise	10.0	8.905198129841661	8.782580494506386e-09	0.4559707008929284	0.006410347054385368	-7.327222841826198	62.57019370174549	0.2926459516109916	50.335856919501225	-0.21932638603486548	0.03937578755524837	55.92187134215561	0.363773654679877	True	True	False	False	False
178	Diablito	Diablito_3	noise	20.0	5.5766151443458005	1.1829188585902594e-05	0.34959564244016283	0.12163216062509985	-27.26066300775829	60.21178350397376	0.21767102887283296	72.1430958649126	-0.10241856273795431	0.4763733438238643	1.2506776466093963e-10	0.23863395466540116	True	True	True	False	True
179	Diablito	Diablito_3	noise	40.0	3.9086532747696507	0.000597234247849261	0.27606109132813983	0.018774075619324537	-10.937115944723233	69.49726913680048	0.11417730572615326	76.90712672612527	0.27265575422621224	0.021289733286726432	66.19616518603254	0.012123468186077457	True	True	True	True	False
180	Diablito	Diablito_4	class	0.0	2.8956840429540645	0.010844928335409298	0.3398417343439189	0.16953442083344195	-25.683274286265423	43.494455166666675	0.3037654478707489	27.856108747769028	-0.3258883318575583	0.06976495168358836	37.015959544724836	0.25113793377298455	False	True	False	False	False
181	Diablito	Diablito_4	class	1.0	1.304591360993553	0.2657221960422388	0.18826382293435887	0.027647558753200796	7.917937557870371	34.54953551851852	0.09607385632373966	11.398800223616648	0.18415511941582005	0.09307595438277243	31.56407116093351	0.017944861785679556	False	True	True	True	False
182	Diablito	Diablito_4	class	2.0	2.4956832287074597	0.02432119053398191	0.3026654261976381	0.02517298374039123	-9.773389831769359	42.89762851926591	0.09477789824715632	36.98943031150856	0.21280064328766515	0.02089781390404567	40.67086633773793	0.012657735939246906	False	True	True	True	False
183	Diablito	Diablito_4	class	3.0	2.3456150820876567	0.033602313765806156	0.29428281982389937	0.041149967671379906	-12.128788001543203	36.9406509074074	0.22933758379539693	25.268019595315245	-0.3195724644594357	0.011087866057594336	34.13517922876445	0.03199148163323562	False	True	True	True	False
184	Diablito	Diablito_4	class	6.0	4.6668446834851505	0.0002884952196660095	0.4375093874489943	0.015712816196998936	-7.765633272199155	36.58384097688141	0.06600148359621738	42.25706246372097	-0.04817204177004621	0.5151020245967356	1.6772279609198683e-13	0.4229542599003535	False	True	False	False	False
185	Diablito	Diablito_4	class	9.0	0.9795092716097711	0.4636771378636345	0.14289998492915232	0.003349143011948219	3.665993959603661	39.33283753571428	0.06019212733197343	15.07371831356004	0.31469195438475805	0.012421907509340687	37.8587199523887	1.178932797485377e-05	False	True	True	True	False
186	Diablito	Diablito_4	class	13.0	3.3822571810357824	0.003930947308829958	0.37036376812289534	0.0027920386779183293	-3.5892221762048213	44.2848316445783	0.2064377545988315	76.27290841260653	-0.35952406726224523	0.024703304224010902	39.80786025095966	0.24888936597524525	False	True	False	False	False
187	Diablito	Diablito_4	class	21.0	2.3920881636055604	0.029771453775080368	0.28935075038104935	0.16234546707635256	-22.122956726216096	38.55848817585019	0.1749847462070494	44.759158497729054	-0.29391215695527695	0.7059673253785712	2.765712721657169e-12	0.17023739854172915	False	True	True	True	False
188	Diablito	Diablito_4	class	30.0	2.811680562044182	0.012881614175299564	0.3332685813296835	1.2041110108884645e-05	0.18251597222222474	32.818637240740735	0.0932512675635957	13.323883496077057	-0.16143537421163287	0.07656565157537802	30.118466375521763	3.4060465410323815e-06	False	True	True	True	True
189	Diablito	Diablito_4	class	60.0	0.8186412989952825	0.5902767492595166	0.1270463796802172	0.008369411263376536	-5.648051427469138	34.76879268518518	0.013800784871865313	36.94966673869565	-0.11459861969732962	0.8485955121367235	5.163114187282156e-12	2.876472839419275e-05	False	True	True	True	False
190	Diablito	Diablito_4	noise	0.0	3.548819110519753	0.002652144730593175	0.3716500511157538	0.30084008953599506	38.08496277199636	32.379294606790154	0.2977568122645532	44.22583963469989	0.39999999999999997	0.5644547357532745	1.641222536952929e-08	0.30069615269074124	False	True	True	True	False
191	Diablito	Diablito_4	noise	1.0	2.473711616819038	0.02545435861440857	0.30080233014978686	0.018895170008392692	-8.253124972459288	33.39530221826193	0.22701553247050377	64.70618762564521	-0.08959167944886673	0.048481548942124045	29.213103861990675	0.15004929106124754	False	True	True	False	True
192	Diablito	Diablito_4	noise	2.0	1.8821817841511288	0.08432636462740871	0.23506170271750185	0.016040563833927157	-7.886710210708968	34.94853901383242	0.10341166735581164	47.78642392817165	0.20716925288484858	0.022757526979336147	32.20366266755802	5.814966037887004e-05	False	True	True	True	False
193	Diablito	Diablito_4	noise	3.0	3.885894123938921	0.0014867159383522878	0.4085729557390535	0.0019333730051667164	2.999451620370373	35.80252848148148	0.16275642666898404	22.024288148729283	-0.2248280222032841	0.0720095300729098	30.60930700909422	0.32922098584769943	False	True	False	False	False
194	Diablito	Diablito_4	noise	5.0	6.2396906791141795	1.7418334236611395e-05	0.5150515885536767	0.014102792924080565	8.513150756683467	38.56145476569519	0.1046024688702375	20.461201823456207	-0.3999999999993737	0.010039135604161495	36.39350797332389	0.5053482865097371	False	True	False	False	False
195	Diablito	Diablito_4	noise	8.0	1.8297543625660837	0.0962524197796927	0.2454479750203659	0.029642324019476307	-9.062877141203705	35.90806224074074	0.05561414369960793	10.943124019113585	0.39999999999983826	0.010322484538863815	34.69183056909738	0.18830149645916605	False	True	False	False	False
196	Diablito	Diablito_4	noise	10.0	1.9496091071357635	0.07498614835313272	0.25320884216432826	0.01637057286871224	-7.160631187371973	40.602480263909634	0.04334674061266386	8.668114343992631	-0.23598646959488484	0.08542855121360331	38.13966494232337	9.361495621273974e-05	False	True	True	True	False
197	Diablito	Diablito_4	noise	20.0	4.222909105877939	0.0007123679131215365	0.41819638715304003	0.0032254036839830524	3.3154680548845987	43.263329994041875	0.15106690797001576	20.589497754501593	0.31783946524144707	0.01149820740616368	41.06745023315681	0.3780916305234785	False	True	False	False	False
198	Diablito	Diablito_4	noise	40.0	4.2728760029786965	0.0007025675316423813	0.43169625500388215	0.05366289421912118	-14.806679340277775	41.563896722222225	0.1990094097538212	25.64748249686488	-0.31470631917663744	0.0447335281420151	37.557485586141766	0.40926577197409264	False	True	False	False	False
199	Diablito	Diablito_5	class	0.0	22.21022677541707	9.190655056240428e-16	0.7351890120033846	0.07295677136472756	44.82041912688402	89.99917126684105	0.5845387032542733	147.0772598131399	0.04310825606773192	0.26235605470835055	8.239535371264778e-14	0.7266115459798885	True	True	False	False	False
200	Diablito	Diablito_5	class	1.0	11.908678851969668	2.7928596260101326e-10	0.5944329516292925	0.3042551746935801	69.2654388599537	99.04967735135136	0.5263370887027496	127.92524077573157	0.11996291046358398	0.3919915186226867	1.1157182114121487e-10	0.5385421863484687	True	True	True	False	True
201	Diablito	Diablito_5	class	2.0	17.38203150860041	1.972181786868665e-13	0.6848164026079122	0.28495770359811545	87.46292270066444	95.63677449425022	0.522489923044311	136.88873941526165	0.11493320586823043	0.32733806749951	5.56036664809492e-12	0.678116547609413	True	True	False	False	False
202	Diablito	Diablito_5	class	3.0	12.498451060527287	1.5198255554191713e-10	0.6134675477117627	0.018798010840762158	-20.967052199074057	84.38531643055555	0.5053091621052095	111.74313824971621	-0.023318494041782562	0.21695924606382042	26.66066817380151	0.500349633790131	True	True	True	False	True
203	Diablito	Diablito_5	class	6.0	12.397527849270013	1.7613486051426184e-10	0.6115432639406354	0.021006760150768744	18.854173075810184	76.34109527777778	0.500020131470938	93.48509721890568	0.021415590738987415	0.2127800545344136	29.027834661113662	0.49771308526654723	True	True	True	False	True
204	Diablito	Diablito_5	class	9.0	27.375408996033478	3.605771640890958e-18	0.7684237112640994	0.006027388132806788	12.563775186551803	74.73681873619898	0.5931166594999355	114.0643147039445	0.004500971050751924	0.14684416102595813	39.048939931353985	0.7656660637543368	True	True	False	False	False
205	Diablito	Diablito_5	class	13.0	12.998954173063838	7.38462239465158e-11	0.6227355902619517	0.15172018073211435	49.25937174479165	103.551628875	0.4999732749569902	137.26732950393736	0.06466236700776787	0.36216013489695115	3.76148718166212e-10	0.5569125142879646	True	True	True	False	True
206	Diablito	Diablito_5	class	21.0	9.761105111045858	8.731644479173074e-09	0.5457367632832331	0.010461101783489024	-12.423084597516057	104.05445636172705	0.4055338102987629	64.41924180509955	-0.12276744871515771	0.11091961109138362	86.82701252269149	0.4970215096470161	True	True	True	False	True
207	Diablito	Diablito_5	class	30.0	5.9503236256333984	1.0762369094562449e-05	0.42653660125130116	0.13922685925647627	40.57162701704897	96.2616125094956	0.20489562756026625	111.10586573622828	0.14831703002078578	0.5686739538743527	3.1631119155417584e-10	0.3971827699904008	True	True	False	False	False
208	Diablito	Diablito_5	class	60.0	1.4579233735588457	0.1907961965020718	0.15621293727636254	0.014181700599487757	-13.114545703125005	117.96708693055558	0.028719669346166654	123.82659299456962	-0.10059885061085658	0.9375263068518737	3.231184354400346e-05	0.0008578424242731142	True	True	True	True	False
209	Diablito	Diablito_5	noise	0.0	13.256118765954888	5.127562774331175e-11	0.6273268780880784	0.21218833874373288	-64.00408071469906	78.27570669444444	0.3635408869307367	63.232565149079406	-0.1682104753108374	0.17766303278520099	50.43510689557266	0.617269549948622	True	True	False	False	False
210	Diablito	Diablito_5	noise	1.0	12.041407912991755	2.6048683857901107e-10	0.6008264471871742	0.06553798067700822	38.79960899502842	93.06193369261364	0.3316988510835087	126.6147909423833	0.050057509395475264	0.34151121110294275	2.4472546941648583e-12	0.594324375877034	True	True	False	False	False
211	Diablito	Diablito_5	noise	2.0	24.68625369191927	3.3671113264785496e-17	0.746682322514376	0.18118238112116558	-60.627511788494566	70.25311103518256	0.6462223380708405	97.48766071052931	-0.08472054542207927	0.16801096644068264	31.594089090639013	0.7427945224052144	True	True	False	False	False
212	Diablito	Diablito_5	noise	3.0	14.217874176465156	9.787124688345567e-12	0.636349382097024	0.33432472795020574	78.58370589419305	76.3285206973074	0.3877288209313311	66.88793688686114	0.19854741832394415	0.257371350501054	38.01241518260109	0.5780804577541352	True	True	False	False	False
213	Diablito	Diablito_5	noise	5.0	15.819753246650702	1.6621612917080037e-12	0.6676479422247984	0.25363768124870767	-69.20044665798609	91.56604447222222	0.35692287594228667	116.39322467952773	-0.13060880017559176	0.420007500979506	1.9066633051409328e-10	0.6151422635790887	True	True	False	False	False
214	Diablito	Diablito_5	noise	8.0	2.323929447858818	0.02969104520771925	0.22786013568774202	0.0011506006395325397	3.9484648292824067	125.22810141666666	0.10761178061907406	30.17871892501318	0.2162444239283094	0.07477434256135825	118.01721838883121	2.1065125044406052e-05	True	True	True	True	False
215	Diablito	Diablito_5	noise	10.0	3.340624402580047	0.0030066501347337394	0.29785451818550274	0.09358588847836324	34.14005950520832	113.52088754166665	0.2191147754674827	131.17310753754555	0.08429413811346717	0.5248074733225188	4.659228064811727e-12	0.2294612309549181	True	True	True	False	True
216	Diablito	Diablito_5	noise	20.0	8.108413502572226	1.714676857780978e-07	0.5033651204246438	0.34840015699790217	76.20948172439577	117.65023955219507	0.41567863263054794	69.87793743047324	0.39999999999999997	0.05623794854054651	106.53394678525432	0.46005078926099685	True	True	False	False	False
217	Diablito	Diablito_5	noise	40.0	2.6529175580414956	0.014178577355802259	0.2519888233751535	0.10411441975663549	31.52233359374999	120.82585543055555	0.09676196898199019	28.286510381398347	0.39999999999999997	0.45608352614511516	102.52440612163599	0.10188403604901186	True	True	True	True	False
218	Alfa	Alfa_1	class	0.0	2.6954265435136233	0.014137525345989976	0.4281563012264525	0.030411789450985438	1.3130703422891894	30.869894244395024	0.19577920348631195	58.723529406287675	-0.30432585680265495	0.12974863591897962	28.909820902231626	0.017461296090153344	False	False	True	True	False
219	Alfa	Alfa_1	class	3.0	3.0697775949003607	0.006693872002163351	0.46725746047829764	0.2757032447922335	-4.424294660714284	31.724894760869564	0.3683685819866013	20.691082621510663	-1.8121292728851865	0.9517134356205341	24.190232475754218	0.3725043791479776	False	False	False	False	False
220	Alfa	Alfa_1	class	6.0	2.2985702113087525	0.035380270148862185	0.410563791209725	0.1913997955003549	-3.503681272727271	32.594038000000005	0.20026135017671642	27.344175294433466	-2.157630735743968	3.4339562522459155	11.528932084219726	0.19483865676301482	False	False	True	True	False
221	Alfa	Alfa_1	class	9.0	0.3656946209086547	0.9528755295669977	0.09976134368170747	0.011163382667217836	-0.9330988318181822	36.72104122727273	0.05447724367921625	10.214245225281687	-2.499999999999972	0.5135902093860392	35.06133804506147	0.0013034792734812894	False	False	True	True	False
222	Alfa	Alfa_1	class	11.0	2.0513768802108765	0.058155122403312234	0.3763043585662936	0.1431796603736628	-3.0461585152182615	29.062354810772927	0.18998583789717227	17.466810833693433	-2.3505552251127635	0.4234739133814712	26.35030114437737	0.1351995993835804	False	False	True	True	False
223	Alfa	Alfa_1	class	13.0	1.4822601671865947	0.18868712736487844	0.3036012249303683	0.021702682452464317	1.1104756191429719	30.81989772486985	0.10727972722878254	10.91735370156319	1.5591217446534091	0.6597205392513411	27.68917072623112	0.00271953886749432	False	False	True	True	False
224	Alfa	Alfa_1	class	15.0	1.6138005404164093	0.14461517652430647	0.32187170738195714	0.11516740377976065	-2.9611318930716863	27.21317786904285	0.15348920669227617	32.3786956148052	-1.1171895141552621	3.0852016102794613	1.0279375908347935e-10	0.1453092048001724	False	False	True	False	True
225	Alfa	Alfa_1	class	17.0	4.159485004410759	0.0008351493966547439	0.5502339116995152	0.14650912635604285	3.618207727926322	26.8619916731531	0.48572120620198	31.531467746577082	1.2421187907427222	0.5073709113225215	19.619318992666216	0.5054783585735094	False	False	False	False	False
226	Alfa	Alfa_1	class	19.0	1.0862248587367653	0.39942840008079433	0.24212447947663177	0.0491063605240919	2.052833343434345	29.109187799663296	0.09546709401994702	21.389324749392962	0.7875683184483894	2.2315869782007987	12.670406919239195	0.07751414362965514	False	False	True	False	True
227	Alfa	Alfa_1	class	21.0	1.3941655891141944	0.22596378798451258	0.2969996610999993	0.12672306884411377	2.6107392136363643	32.003378999999995	0.17364050982935753	13.906537978531066	2.116906253680048	0.546950294623692	28.93536124283473	0.11914653676645581	False	False	True	True	False
228	Alfa	Alfa_1	class	25.0	3.32759060598598	0.0037734190032526612	0.48033880684442887	0.3191449248980106	4.475288602722882	28.3675570800769	0.3472665898188698	35.848242865812615	1.7128252991581516	3.1688173424108816	3.528932217438451e-14	0.3462736478611831	False	False	True	True	False
229	Alfa	Alfa_1	class	40.0	1.4545263380356457	0.19941668003549395	0.29962271017860226	0.14783144829770933	-2.7924511963636367	29.827353591111113	0.17164122244620605	13.645505445641891	-1.5429198789533896	1.665123428008029	21.91697596026166	0.1514619252651086	False	False	True	True	False
230	Alfa	Alfa_1	noise	0.0	1.5626964361000646	0.16181456854304538	0.3213641765705951	0.09658883033545163	1.3841512954545458	26.43697279545454	0.09165286392164151	30.71289476495246	4.4999999999999645	9.396770598447501	4.2452072173118935e-09	0.09091536031219938	False	False	True	True	False
231	Alfa	Alfa_1	noise	1.0	3.0187186614977466	0.008079864835775582	0.47774221692950164	0.14362173502235165	1.8352152196969704	28.0721056590909	0.28053285805524064	30.073973949436148	1.4133027607239952	3.5492701757213814	6.315434566438024	0.271799881256619	False	False	True	False	True
232	Alfa	Alfa_1	noise	2.0	1.575496107108475	0.15635150832441996	0.316651058144246	0.0006336930942647534	0.10483107974481654	28.040519674641143	0.04047322725215996	30.786565737585168	0.13613555226674726	6.583070174179689	4.157142417305672e-12	0.0005263127949171054	False	False	True	True	False
233	Alfa	Alfa_1	noise	3.0	1.9428911035038983	0.06996844555619432	0.3443077436489035	0.010983415188184575	-0.48733657515087975	33.50556854681443	0.10366727045708124	12.252849193363812	-2.221388181881821	1.1498741610447276	30.077471101031595	0.0036504907542634912	False	False	True	True	False
234	Alfa	Alfa_1	noise	4.0	1.4886367543772951	0.18629503754039337	0.30450958604039596	0.19887930367765894	-1.7239314299861346	31.010597380867495	0.18742304947680744	17.072374254285915	-4.499999999999999	5.028419730829143	20.009008569094107	0.19534014123835053	False	False	True	True	False
235	Alfa	Alfa_1	noise	6.0	3.132198623145889	0.006437996624168354	0.4869561415399792	0.12340963173992237	1.693061954545455	35.992127045454545	0.2703485498011988	24.04829077558014	3.6873589429028364	0.6120296769579011	32.30870085947022	0.11449658344362001	False	False	True	True	False
236	Alfa	Alfa_1	noise	10.0	1.2996923824826734	0.26866826625478046	0.27078660024674306	0.000320872854149612	-0.0662913262732426	30.527801278399004	0.1509919498962542	12.2426815829249	-1.6469415709204778	0.9418048029634558	27.594251659116512	0.0004439449905814241	False	False	True	True	True
237	Alfa	Alfa_1	noise	15.0	0.8993274071181109	0.5443331812432897	0.21415986893370048	2.402595451478362e-05	0.023517617676767664	30.44756080909091	0.1416070905114437	14.611684691299514	0.36940620559628423	1.5685219049881292	24.65526591728202	0.09356941894084136	False	False	True	False	True
238	Alfa	Alfa_1	noise	20.0	0.7208119946631539	0.6996394841397098	0.16682327200384187	0.04398526558720606	1.1323365718382825	34.15121690632806	0.05254439922443421	37.43448422415223	2.670737369066659	8.793212685597002	1.0360794524325904e-08	0.036381459349245304	False	False	True	True	False
239	Alfa	Alfa_1	noise	40.0	2.2499292623904736	0.037465250659499	0.3912968594425958	0.12263903377886021	-1.6975252956089961	35.1020997303541	0.2133199832071756	41.533472123918536	-1.3195003610803904	5.166007036389183	3.983130295474194e-10	0.22175640727884105	False	False	True	False	True
240	Alfa	Alfa_2	class	0.0	4.566718668690801	0.0003962631510065955	0.5732245430779428	0.34968940910077406	4.195862714593299	63.688429542822966	0.41207441791652477	37.536023561892115	3.851633603949963	2.664793464859624	47.06037540412629	0.4593766800657437	False	False	False	False	False
241	Alfa	Alfa_2	class	3.0	1.228026807423285	0.31002659593863136	0.27120572815736155	0.05807504518950801	-1.1956433454545456	51.822941136363625	0.05828483161913789	14.13639013185217	-4.999999959514916	5.816895933563961	42.47381711903765	0.04952306290421915	False	False	True	True	False
242	Alfa	Alfa_2	class	6.0	2.2186782328602486	0.040885435004332796	0.39487547442822807	0.0632207254193321	-1.614865841960352	57.282466584801774	0.12252715011007131	19.493397368885308	-3.728183142892316	1.3529278314826096	51.81573313466597	0.051587449608273994	False	False	True	True	False
243	Alfa	Alfa_2	class	9.0	3.2687730551789658	0.0046740515560547286	0.4901610878241595	0.010292761007899442	-0.5426608997607656	56.69533607775119	0.20368768427182082	28.022475683402693	-4.63520938529773	0.6159028164738466	53.00775067998348	0.23923224863366788	False	False	False	False	False
244	Alfa	Alfa_2	class	11.0	0.7070725296305078	0.7112595771950142	0.17645613459752052	0.02016552965967844	-0.7774076113636362	55.620716272727265	0.05134629244529021	11.05607496955222	-4.99999999990613	1.7255834150911413	52.944435368358306	0.009285654911580843	False	False	True	True	False
245	Alfa	Alfa_2	class	13.0	1.4098160370031743	0.2178662681654427	0.293112257549372	0.1280385435397008	-1.8575429162679427	51.984931012918665	0.24262901265139702	23.019360063673954	-3.4821812112715733	1.2905547980915004	45.51892566270878	0.1207278750586237	False	False	True	True	False
246	Alfa	Alfa_2	class	15.0	2.1764807225041762	0.04562190482175957	0.3974232418203343	0.08584745459392173	-1.748134961363637	58.567227568181806	0.14976089673646742	24.677882639969038	-4.999999999999999	0.7114179344298069	55.44500001128753	0.07600295179372651	False	False	True	True	False
247	Alfa	Alfa_2	class	17.0	1.0781235137901324	0.40512541554316445	0.24075341166229802	0.1054218541473273	1.674736454144974	65.94309482018421	0.16743437479536527	18.95839378632453	3.4273549739503424	1.2056254325597375	60.97103768134133	0.09853008948812214	False	False	True	True	False
248	Alfa	Alfa_2	class	19.0	1.326620901823993	0.2562149316943861	0.28067004512929156	0.09505545818296057	-1.8942220731564572	65.35675233983613	0.15590998020684155	23.252882155643807	-4.999999999999999	1.2777742604940048	60.84483673269866	0.08593288734822713	False	False	True	True	False
249	Alfa	Alfa_2	class	21.0	1.6224959663207699	0.14206795839247802	0.32304574801069064	0.1629751782286667	-2.1419315873205744	55.12642217918661	0.14244579414927272	62.34246328628078	-4.999999999999999	11.666507651793426	7.728786575692686e-09	0.15793606359794288	False	False	True	True	False
250	Alfa	Alfa_2	class	25.0	0.8567902471284959	0.5801611361288368	0.20127612529333835	0.058523956596584936	-1.1617158364221616	55.72878685212641	0.15677644796841994	23.374200207956566	-4.557765251333156	0.5657759347602356	52.76969779586052	0.04590663191803368	False	False	True	True	False
251	Alfa	Alfa_2	class	40.0	1.5002814102349409	0.18333926752715146	0.31254030379054637	0.05021917904688855	1.353715804545455	56.73833395454547	0.2576770358140327	35.19256268055289	3.7412507371727357	0.5827392602779982	52.06742630115542	0.03603733605838344	False	False	True	True	False
252	Alfa	Alfa_2	noise	0.0	1.152768320672022	0.3530034393947386	0.24254671023161198	0.08958912073194625	1.2693888383850143	57.38175597034175	0.08707396724001437	19.305635612636156	5.999999999995006	7.595192909014937	43.9192065442655	0.08482063697030506	False	False	True	True	False
253	Alfa	Alfa_2	noise	1.0	1.733575822888008	0.11303386491316152	0.3376936238399117	0.19303179624795397	1.7817709426371555	60.74135163096653	0.20985133954066715	18.333717478363983	5.028339174218392	2.1795595820170184	54.90452184249259	0.1882332901691418	False	False	True	True	False
254	Alfa	Alfa_2	noise	2.0	0.6701393336908344	0.7435790702969722	0.16464776233671263	0.012359632229253181	-0.46916416228070157	62.74541968947369	0.04850365423785885	43.684570120036994	-5.308311054168837	0.318680719544055	61.25901715208363	0.007786685445699493	False	False	True	True	False
255	Alfa	Alfa_2	noise	3.0	1.7996246450707254	0.09736167310613046	0.3395758691598259	0.13588118412019223	2.0671040558571847	59.21868024641616	0.2256999469270422	27.31742337988421	3.693784613663704	1.9265866357451982	49.96402763564562	0.13224412575479316	False	False	True	True	False
256	Alfa	Alfa_2	noise	4.0	0.7933735105213048	0.6353472668959899	0.18058412484650443	0.007446323165590907	-0.3409067866705999	53.46871417940456	0.07287947648813864	53.36217728392304	-5.420680657882287	0.333978683845369	51.625334320543864	0.003743992874123192	False	False	True	True	False
257	Alfa	Alfa_2	noise	6.0	1.2139880688260853	0.3160908130488034	0.2575288802392752	0.05087800855360369	-0.9359897591966883	56.590438018845475	0.09042547997998684	12.112781120197818	-4.340335757753314	2.1142153989991552	52.39451936508	0.03882552512365922	False	False	True	True	False
258	Alfa	Alfa_2	noise	10.0	1.1437857321426583	0.3596884105554554	0.24630458813501538	0.0006792634378581797	0.09433196628109149	56.663624548605114	0.1738154616616887	59.210698843614146	4.344970387637729	0.3143978122309261	54.52407357564082	-0.0007646075434968314	False	False	True	True	False
259	Alfa	Alfa_2	noise	15.0	1.2141493647080999	0.31701443900695325	0.2631361208188607	0.17981455575232985	1.859659115475711	62.43115990974602	0.17684641071377127	61.9783723181951	5.999999999999999	13.195440688007253	8.289137878869054	0.17868486482606905	False	False	True	True	False
260	Alfa	Alfa_2	noise	20.0	4.746651102757623	0.0002407260827528983	0.5686892915877833	0.07641458965563586	1.193009852122478	55.04757607515657	0.19075985778537652	20.353621380014825	2.886444447177975	1.8159567790711542	48.462260750476375	0.07278466584924637	False	False	True	True	False
261	Alfa	Alfa_2	noise	40.0	1.572707818372344	0.15723948428961357	0.316267891823799	0.09673100284166647	1.4354126092876176	56.53994670054623	0.24117067770562994	96.59967552263242	4.232252447628686	0.34944508255991313	52.42165917001231	0.09345081128072286	False	False	True	True	False
262	Alfa	Alfa_2	class	0.0	1.3866468698787884	0.22678680704296778	0.2837624462749819	0.00806530412854034	4.457155114518002	46.89413516130081	0.07695946056356329	51.78871776637125	0.054673422096627386	0.7124179615858652	2.9612355171346855e-12	7.16586486517734e-05	False	False	True	True	False
263	Alfa	Alfa_2	class	1.0	2.3962997494733123	0.028877408101812163	0.4206765540550912	0.0033239455642328775	2.6604447499999995	47.96649275	0.2821908637408229	22.286587417421856	0.1096963888022656	0.1272130857378676	41.507145260763224	0.2300983358503348	False	False	True	False	True
264	Alfa	Alfa_2	class	2.0	1.6795357569830265	0.12637554624404296	0.33064749168742563	0.09104533113469826	-13.570831842105266	47.55046886842104	0.1398797736673847	16.325285127287266	-0.18280849620124806	0.26246729305465727	38.76331427315309	0.10100108606281732	False	False	True	True	False
265	Alfa	Alfa_2	class	3.0	0.9876908105823288	0.472958025521112	0.23035495193464908	0.008711220551287147	-4.408035999999998	47.253175636363636	0.05616631594205057	10.4909280797862	-0.09842798456752715	0.21731397988653992	42.158408826456174	7.92629583677984e-05	False	False	True	True	False
266	Alfa	Alfa_2	class	6.0	1.2069880707863407	0.3223104738171098	0.2678036976866805	0.001046115007856896	1.616488636363635	45.77807831818182	0.1270465779102784	74.70914706702806	-0.24766590723153176	0.02748549436711592	43.15984498607416	7.353366866413857e-06	False	False	True	True	False
267	Alfa	Alfa_2	class	9.0	1.0915143324912429	0.3965603079199531	0.24855078450171936	0.014898629787583051	-7.047218649999999	49.77456326590909	0.17498808810380984	22.459588790605583	-0.18226083463049597	0.1125835411287885	44.015067612683225	9.74057436788911e-05	False	False	True	True	False
268	Alfa	Alfa_2	class	11.0	1.2290973943757322	0.30941168201079855	0.2713780003720023	0.017491516215523806	-5.894365545454544	51.572200181818175	0.19529426000975492	17.541658824750073	-0.17126277712661334	0.1504122023031514	45.59077630218334	0.00020854456156238488	False	False	True	True	False
269	Alfa	Alfa_2	class	13.0	0.6392697015267647	0.7696648186394823	0.16228127291690622	0.018761979294313558	-6.951823681818179	50.544137568181824	0.0572775596355668	11.359514622221127	-0.011597415494948768	0.10977578993273394	47.70258284442212	0.0001612153994606791	False	False	True	True	False
270	Alfa	Alfa_2	class	15.0	2.22964501975732	0.04083890674758005	0.4032166643230875	0.030081952741208617	9.337110159090916	49.29358493181819	0.1419557023338478	18.07885926004491	0.1458307509080167	0.17538345142522685	42.138896694000685	0.014303990003334488	False	False	True	True	False
271	Alfa	Alfa_2	class	17.0	1.0571212281018354	0.42089139710124657	0.24261919114937425	0.14079905908979173	-20.33076543181818	48.40868297727272	0.17215970080521126	55.14634632463132	-0.27565788100462674	0.7876895942299611	2.4380882707839e-10	0.16199422525170704	False	False	True	True	False
272	Alfa	Alfa_2	class	19.0	0.7474943063603801	0.6757590100468228	0.18468075549500843	0.013220599820246037	-4.982923659090908	50.63907263636363	0.04971422171384343	23.863438316615408	0.0633710392277241	0.02879498751516509	49.480072050141516	0.00015817906108928081	False	False	True	True	False
273	Alfa	Alfa_2	class	21.0	1.0043349098857073	0.45895795118612703	0.22297074484436843	0.10220890579923303	13.005465600000003	54.05964766000001	0.09324119952485344	12.248370514986854	0.49999999999999994	0.11603222959094454	51.80858830489995	0.09725546705446242	False	False	True	True	False
274	Alfa	Alfa_2	class	25.0	1.554307345116845	0.16321739488548936	0.3137284865156438	0.05836223727707346	12.31897191866029	49.145428756459324	0.17125183281036027	19.099807923626553	0.24599874288957427	0.14842395692226318	42.984009758980115	0.05020309026484593	False	False	True	True	False
275	Alfa	Alfa_2	class	40.0	0.8819176500126673	0.558703689462664	0.20596324406427066	0.0315801100727815	9.576046152993351	48.567571347006655	0.15955470975225672	19.35858362182136	0.13934885405993536	0.1380659313645521	42.502396451595764	0.109297412213618	False	False	True	False	True
276	Alfa	Alfa_2	noise	0.0	1.3230327748771404	0.2592178045357707	0.2861828672439599	0.03337518052188937	8.391977818181816	45.7009021590909	0.08664215128242658	11.836779669980643	0.212633390244905	0.18606038620503432	40.8489085811873	0.01859761568178575	False	False	True	True	False
277	Alfa	Alfa_2	noise	1.0	0.5919477455234773	0.8087055803648582	0.15209550184848608	0.014862720683279096	5.939338181818184	50.281779522727284	0.027847476539351712	8.242158777666278	-0.01604602096988345	0.08183204660661021	48.744828659700886	0.00013643369090554636	False	False	True	True	False
278	Alfa	Alfa_2	noise	2.0	1.1043634564243003	0.3877279309721727	0.25074303411846083	0.029746899321103304	9.087629522727271	44.70709584090909	0.08744724594812792	17.42843034109692	0.1394561553766058	0.3212094955748986	33.42066049709416	0.016871502642975544	False	False	True	True	False
279	Alfa	Alfa_2	noise	3.0	0.9366338394524615	0.5127598576294616	0.21111362202657097	0.02540557106548058	-7.0425047189542545	48.111004524183016	0.07037897138332005	12.128954300256332	-0.1224700696462156	0.2678536533792298	41.231232657825004	0.008584115292864625	False	False	True	True	False
280	Alfa	Alfa_2	noise	4.0	1.2076821889476876	0.32083834548275747	0.26210188537840556	0.03490544464098644	-8.85058988995215	47.284543776555026	0.07614405219651998	12.561580274827776	-0.007415342385648024	0.1070457708868584	44.19013571848189	0.0232511595613778	False	False	True	True	False
281	Alfa	Alfa_2	noise	5.0	2.7710948589290414	0.013343142587439988	0.4564407118188021	0.04364091431625938	11.484402613636364	48.62349297727273	0.3001508143716153	59.70122106906474	0.06712984282910364	0.4810796456231089	7.47465364922102e-13	0.2984625423933509	False	False	True	False	True
282	Alfa	Alfa_2	noise	6.0	1.5359330309577583	0.17074263948196203	0.31760841623019054	0.011251626673872583	5.898276522727271	46.18935761363636	0.19576490453734607	22.863152482984415	-0.0712850612951944	0.11305239785625017	40.299424260457954	0.2063667602571525	False	False	True	False	True
283	Alfa	Alfa_2	noise	7.0	1.2570352930908597	0.2937106832348911	0.27584497644701395	2.8426626132782573e-05	-0.2535920227272697	52.16197570454545	0.12354194008758734	75.25941869433616	-0.24973139261548136	0.027089301482880485	49.67035095773527	1.4327303501371347e-06	False	False	True	True	True
284	Alfa	Alfa_2	noise	8.0	2.890390340130851	0.010468443493474273	0.4669156840390382	0.031879537125287016	10.428373363636362	46.64421875	0.16852443038895948	55.04150478278582	0.07648475637960753	0.5448163214582981	5.8548334410489686e-09	0.16388276131563628	False	False	True	False	True
285	Alfa	Alfa_2	noise	10.0	2.0566560193267045	0.05855899319792302	0.38394401505460346	0.3081143252587678	-25.189399340909087	49.597774704545465	0.31252520399216954	31.302172985497783	-0.49999999999994904	0.6079919052481506	28.308465915003815	0.3100337342877423	False	False	True	True	False
286	Alfa	Alfa_2	noise	20.0	0.9474379746555298	0.5043786295203421	0.2179301878897077	0.0002815430088459747	-0.7844794473684183	45.71726546052632	0.025742961762149963	19.69490228446129	-0.010760003536906511	0.5500940326818385	28.93249034053825	6.662544422164629e-06	False	False	True	True	False
287	Alfa	Alfa_2	noise	30.0	1.0969366490576138	0.3919818349468718	0.24392975366630745	0.0007269283648279057	-1.4457773232879476	49.9804529230076	0.09422736271302234	18.17258921923683	0.40042380059277616	0.01624638962294169	48.37205963004067	5.685240790920254e-06	False	False	True	True	False
288	Alfa	Alfa_2	noise	40.0	1.7233932788013362	0.11544055527782912	0.3363773157786043	0.005283078287412479	3.1817860115099457	52.65421796878657	0.25136914643149777	25.933861416854032	-0.06043935230211367	0.06007365028464551	49.21566255935078	0.18214636771661186	False	False	True	False	True
289	Alfa	Alfa_3	class	0.0	1.042318535574789	0.4428227400723199	0.32147320633011456	0.016158143840842243	-13.994521249999996	91.30424112121212	0.22578947100717672	106.70861605825748	-0.027816280078549954	0.4413236667552523	4.977520893923989e-11	0.22688261289170653	True	True	True	False	True
290	Alfa	Alfa_3	class	1.0	5.353147163367521	0.0005073259338670408	0.7087306850487547	0.33287711305256595	66.56759204545453	86.80302030303031	0.618023777934234	111.18899676932641	0.12394635213097804	0.3718740300522369	3.6780277759966154e-10	0.6297216306507336	True	True	True	False	True
291	Alfa	Alfa_3	class	2.0	4.323326728072526	0.002013460960253983	0.662748764287322	2.1993268428888157e-05	0.5421486742424242	95.14055775757576	0.377178912558118	116.58980396768816	0.0030941742945207597	0.3809020069366307	1.0522256522421674e-11	0.38000829951076764	True	True	True	False	True
292	Alfa	Alfa_3	class	3.0	2.2402526643338425	0.05519237609491519	0.504532699755711	0.0184429743035599	16.16880814393939	99.95644896969696	0.25061062527515177	117.35155500184013	0.033133302913399484	0.43570983584683776	3.2229704836993545e-13	0.24733819243034993	True	True	True	False	True
293	Alfa	Alfa_3	class	6.0	3.6481373967728397	0.0054354654286835145	0.6238118479887255	0.10143901918803477	33.46306583333334	93.3342723030303	0.455074491316509	63.87342063260324	0.09223574347667601	0.24831676999088162	52.46773401645863	0.4815986448225237	True	True	True	False	True
294	Alfa	Alfa_3	class	9.0	2.508534893238919	0.03640103072980627	0.5443237278986724	0.29606927337248923	55.607219891347704	88.71547408233651	0.32355749567580605	103.51446335440775	0.3112801788514838	0.6888852953061718	1.873842989290794e-13	0.3201766682352398	True	True	True	True	False
295	Alfa	Alfa_3	class	11.0	1.1525721462229328	0.37302789526792796	0.3543571347253168	0.11262191416088607	33.90049281458655	103.08683646481767	0.29713584384435354	117.62887557884976	0.09689413086414658	0.49854517182004077	1.6765775228839964e-15	0.29646098640133245	True	True	True	False	True
296	Alfa	Alfa_3	class	13.0	1.0251421983281692	0.45485834694627364	0.317859534646124	0.0022875730583968856	4.964472916666664	93.1273617878788	0.16630062331980444	105.58164863518795	0.01155158064765915	0.492991937795335	1.0652879443871966e-08	0.15790988617492785	True	True	True	False	True
297	Alfa	Alfa_3	class	15.0	3.325589784471647	0.008287058190833568	0.5911539788505901	0.06144067165503375	-32.09898854060266	95.42932354902965	0.49342505379068424	124.19473771623483	-0.05535378230559301	0.3377536334301667	1.6916683275024431e-12	0.4971799697110185	True	True	True	False	True
298	Alfa	Alfa_3	class	17.0	0.7829786526330402	0.6446526364970573	0.2624821508333337	0.0239596333529295	16.84629128787878	99.5508307878788	0.022417831650825892	104.00803457930984	0.39999999999999997	1.5835278608020833	1.560825081092104e-06	0.00012748286920716279	True	True	True	True	False
299	Alfa	Alfa_3	class	19.0	2.174890110293537	0.06191020474953358	0.49713022623729647	0.07834846770083093	32.44313708333332	107.44339551515152	0.19989981574383686	37.59096793720485	0.18067688664361106	0.1016574058384928	96.60650943692234	0.07797175624889274	True	True	True	True	False
300	Alfa	Alfa_3	class	21.0	6.0718117807985275	0.00021118641694649993	0.734036501518701	0.035724610970816695	-24.174172386363637	89.11058396969698	0.576584866143939	119.21566840106368	-0.03178519004694725	0.31363888965406583	3.3119624229436457e-13	0.586063923637633	True	True	True	False	True
301	Alfa	Alfa_3	class	25.0	3.634223498480445	0.005552305686984501	0.6229146859778337	0.008284673984937818	-10.859036856060609	103.77015390909091	0.1933646528457199	118.97639185799252	-0.025417752457001886	0.47312974897454035	3.26524625181354e-10	0.18681829915949288	True	True	True	False	True
302	Alfa	Alfa_3	class	40.0	5.205781157813738	0.0005235005117268872	0.6935695363825479	0.0014419414276135578	-3.930571992489369	97.28986352122949	0.4440487098962347	59.92709109233923	-0.005258378876687934	0.21276926831106488	62.43146968695966	0.4247638184447765	True	True	True	False	True
303	Alfa	Alfa_3	class	50.0	4.4762374910079314	0.0014305171033525642	0.6605786023509211	0.20388382336129796	-45.24045812632134	107.06638743234673	0.6221122826280645	66.60665454088172	-0.08906695841816961	0.22954386657195947	66.20488060819731	0.5980839973386207	True	True	True	False	True
304	Alfa	Alfa_3	class	60.0	6.192922654978677	0.00015085424743289762	0.7291862773939538	0.17710796743661494	-53.95870454985905	99.76638328611699	0.48435166926416384	123.95448880461068	-0.08932126174707107	0.38324315246441415	7.996633574291654e-11	0.5082310752986354	True	True	True	False	True
305	Alfa	Alfa_3	class	70.0	1.958857627788749	0.09339857518954135	0.4826130422455659	0.016479715551736995	15.100835093296308	103.41890273194973	0.25917676727358685	50.2135755864255	-0.09503683766631775	0.05727712720847212	94.85700444136916	0.33045650139718963	True	True	False	False	False
306	Alfa	Alfa_3	class	80.0	4.089747209029795	0.002814873883143139	0.6502244165168358	0.0026427685955782154	-6.895857424242426	95.63115345454545	0.5088029022567376	78.07359620723747	-0.015917116226242343	0.1982198681352693	52.69121471887789	0.4887582491697111	True	True	True	False	True
307	Alfa	Alfa_3	noise	0.0	3.300301839194978	0.009343182694190872	0.6000219507367998	0.10523935379095106	-43.567702613636335	102.4681224848485	0.23680019357095738	47.02315951267448	-0.14380288180057899	0.17191998142172568	80.39300402096953	0.15135526981632363	True	True	True	False	True
308	Alfa	Alfa_3	noise	1.0	4.577562777903041	0.0014119330323323627	0.6753995393192546	0.030260242604854715	-22.825672727272732	87.47496954545454	0.4557115969173391	114.79855630745439	-0.03727972239524627	0.326270710191417	5.4537108814101605e-15	0.45708232427666984	True	True	True	False	True
309	Alfa	Alfa_3	noise	2.0	3.3958330230843403	0.007396755361825213	0.5961960277489786	0.32086383355270187	-87.67730208333333	100.93884420588235	0.5291238263877625	130.3849303883158	-0.14032259843697606	0.367012630088135	2.7798210998638957e-13	0.529941189663561	True	True	True	False	True
310	Alfa	Alfa_3	noise	3.0	5.739515094422003	0.00031417095299113464	0.7229049918242948	0.001497121788175071	4.991770643939394	85.6728486969697	0.442106991462781	111.5245789578731	0.011245523701705713	0.33154044934502747	6.073684287370602e-13	0.6911582106184171	True	True	False	False	False
311	Alfa	Alfa_3	noise	4.0	2.0157179400094556	0.08202972667763989	0.4781434547314459	0.15004079593397823	38.67681249999998	99.67174766666666	0.34983843750051646	115.33853553644515	0.09898030367977394	0.4832728996110136	6.044466689221148e-12	0.3481321443797556	True	True	True	False	True
312	Alfa	Alfa_3	noise	5.0	1.3359227008947372	0.2726007164200183	0.37781445294510896	0.027541572248490964	18.57285397727273	100.85513693939394	0.2863569319721455	170.81068256200345	-0.041681782432238475	0.023215839306041774	93.77946326016179	0.00014773463438211287	True	True	True	True	False
313	Alfa	Alfa_3	noise	6.0	3.0999453851407557	0.01200752556075555	0.574069766274118	0.22810544250099618	52.07340907326691	106.85859513615607	0.2096638147837756	34.76963665770493	0.39999999999999997	0.2087422359286114	94.67905386603674	0.2206887381822189	True	True	True	True	False
314	Alfa	Alfa_3	noise	7.0	2.6081965756027534	0.029203907824933987	0.5424479915894019	0.07944553674148103	32.70919825757575	96.78423984848486	0.331958488447058	115.33437755323925	0.06388231640021001	0.4238587066388621	4.88177292885414e-14	0.3440198854630906	True	True	True	False	True
315	Alfa	Alfa_3	noise	8.0	2.2187014447931057	0.05731976687379725	0.502116169764665	0.019936697638095024	-14.89342397727272	105.31592136363636	0.27550974582015997	43.49501089297336	-0.22660901273545556	0.07274085412442	96.31305423264051	0.00012750950363360491	True	True	True	True	False
316	Alfa	Alfa_3	noise	10.0	0.6255263138722132	0.7764568623924342	0.22138399872658313	0.0007676176713394822	2.5918860606060594	97.68377909090908	0.06866596192567898	59.17683682865178	-0.11133355020103904	0.022004953893591174	95.26540244533622	9.35205223595581e-06	True	True	True	True	False
317	Alfa	Alfa_3	noise	20.0	1.5979557269492894	0.16970687872746631	0.4099471207180486	0.022347468505653056	13.865420807797069	97.54324298995573	0.22580047832775652	144.80359815052432	-0.12255568446279086	0.02214335150329573	92.3380503510785	0.00016586159509845988	True	True	True	True	False
318	Alfa	Alfa_3	noise	30.0	3.127919436391174	0.012315773024261	0.5870808434201562	0.17762253453649945	-45.68274238636362	101.4038913030303	0.39928370867937546	67.86138642241328	-0.11816611814594975	0.2941518353738819	53.90957588610126	0.3890088232561999	True	True	True	False	True
319	Alfa	Alfa_3	noise	40.0	2.711918576960307	0.024494226457849003	0.5521098394588111	0.08545998709045954	-31.859738318935282	94.8806060829679	0.4822657124106604	119.37186807843112	-0.055079466764166043	0.3721039191649531	2.9998920539922548e-12	0.4861585867896453	True	True	True	False	True
320	Alfa	Alfa_3	noise	50.0	2.6824752207185156	0.02574363211489061	0.5494088755096143	0.11601150732674592	38.19746806818181	93.69028184848484	0.4655249283410844	73.32465778924423	0.07784974266870864	0.25981768253148596	45.04315787711345	0.4534866112972029	True	True	True	False	True
321	Alfa	Alfa_3	noise	60.0	1.2258910382691983	0.3285654084673453	0.35783129836158867	0.06349240974240067	28.489854924242415	92.50155854545456	0.31474456130799033	71.69519442233782	0.06837920372272359	0.30056394213605275	40.473440915196996	0.30575103010061755	True	True	True	False	True
322	Alfa	Alfa_3	noise	70.0	5.002969188547725	0.0007968594082119959	0.6945703997321183	0.0009417988321893667	4.1133787121212135	88.88286912121211	0.4677829340318882	116.58869971796766	0.004196140622040204	0.326229386608287	1.1113772168868826e-12	0.5879405519766858	True	True	False	False	False
323	Alfa	Alfa_3	noise	80.0	2.790918640154117	0.020234681177278207	0.5482151331472913	0.00012225092658912917	1.235799650516629	92.57329417400365	0.29879760313745496	48.648713251967834	-0.04902956366519493	0.18906474634742207	66.86591747751308	0.3742089004166008	True	True	True	False	True
324	Alfa	Alfa_4	class	0.0	6.399381476548488	0.00011288504364797398	0.6547096091862609	0.3009420773515209	-83.76840060763892	97.93879849999999	0.368750877942001	123.71042093214432	-0.17883461568594897	0.4540193744623005	8.131694675688305e-11	0.609023141244168	False	True	False	False	False
325	Alfa	Alfa_4	class	1.0	2.0407582655929137	0.07792171879672823	0.3683175059748854	0.02955102186441172	15.415848678540431	82.79166945374503	0.22978125212861444	99.15371917392741	0.040206408689237534	0.4503264300488891	4.437559165229332e-10	0.22840814112136354	False	True	True	False	True
326	Alfa	Alfa_4	class	2.0	5.862943191948143	0.00019603979818581831	0.6261859195076718	0.1727749695067422	-51.810197303470666	89.86424104451804	0.47105092515102975	121.38419557049227	-0.08052448979305094	0.3504434787867488	7.00967418135022e-10	0.4765072212476851	False	True	True	False	True
327	Alfa	Alfa_4	class	3.0	4.527855486479245	0.001396533732156909	0.5729391729642299	0.055701006206189674	33.119671961805565	92.17117108333333	0.38705101474949477	75.9972022303517	0.07256072433068897	0.16119604345538857	63.83470651403139	0.3716635795965212	False	True	True	False	True
328	Alfa	Alfa_4	class	6.0	2.0932121673189767	0.07099750787490418	0.3742415100127208	0.09523269027092718	-30.033762291666648	115.8964391333333	0.22430533003806208	56.01051562295291	-0.30570951615522207	0.018311985307979933	111.1607716268666	0.09090868066600177	False	True	True	True	False
329	Alfa	Alfa_4	class	9.0	2.783657649542225	0.021960695497608342	0.4519909707514161	0.1580110456269378	45.24640625	110.59013155555556	0.1964800567829209	124.25501768961307	0.19597327081805047	0.6798382708523644	2.569495986902727e-10	0.17900706533714594	False	True	True	True	False
330	Alfa	Alfa_4	class	11.0	3.537838118326061	0.006339638224329142	0.5117779496307294	0.09075857707202772	29.661795370370374	85.57959066666666	0.30265760633909633	105.39019101161222	0.06123708013014768	0.42597965865076154	4.4004958994885416e-15	0.34151397721702703	False	True	True	False	True
331	Alfa	Alfa_4	class	13.0	4.117797112919304	0.0023851904210002413	0.5405495908962683	0.22432608637616147	-48.52307294702087	96.45067778861642	0.46295760706842737	120.43870232443264	-0.09350278127882723	0.4245158350659105	2.0670497767187905e-12	0.4679645763647212	False	True	True	False	True
332	Alfa	Alfa_4	class	15.0	1.5646427635676583	0.18218068143471997	0.31675221032332196	0.03324127629760132	-14.779914554398152	97.97340938888888	0.06335160597286371	18.110676625679204	0.15885303819231517	0.010020981728244923	95.97424959422972	0.007927095625724911	False	True	True	True	False
333	Alfa	Alfa_4	class	17.0	4.134809032709208	0.002323333564437764	0.541573340602859	0.2555483762251396	60.91604221643521	106.04786486486486	0.29038809868444193	123.07975737766886	0.23398923830649979	0.6302150955204244	4.430466483099991e-11	0.2874691803471877	False	True	True	True	False
334	Alfa	Alfa_4	class	19.0	1.463973419589967	0.21646809951726959	0.3025380163617467	0.0026030709141146025	6.781012442129622	99.84712905555556	0.2766606420231066	93.95828924582423	0.017963324098045803	0.2898783953267585	37.27987803230348	0.27305290573802377	False	True	True	False	True
335	Alfa	Alfa_4	class	21.0	6.070503742353422	0.0001705231473244618	0.6426871353756839	0.11183697612466115	36.375188802083336	93.04886236111112	0.5580758608071403	125.2303299492763	0.059281429129266844	0.3496399322102446	1.588172194090813e-11	0.5657598586240471	False	True	True	False	True
336	Alfa	Alfa_4	class	25.0	1.6559013607119335	0.15390164922822575	0.32116622193937483	0.04830677887285151	25.28653237014333	91.75544189048803	0.15668668015091203	40.09823286195247	0.07233252676335557	0.141515651577925	79.09738384323585	0.03915136463752533	False	True	True	True	False
337	Alfa	Alfa_4	class	40.0	1.9121469933975395	0.09946528488362938	0.3616595104666812	0.16881015376945363	-39.74294056712964	114.82037005555556	0.2150401330379631	32.48446630855611	-0.39999999999999997	0.15058986289014503	104.9003329239558	0.1601252164811594	False	True	True	True	False
338	Alfa	Alfa_4	class	50.0	1.561089787599692	0.18329878541202677	0.3162604115349398	0.0820232939884954	-25.734479253472216	114.18745977777775	0.15189221241283968	25.408100976941732	-0.3761799564477216	0.11700270995342647	106.94433204461359	0.06920950686129046	False	True	True	True	False
339	Alfa	Alfa_4	class	60.0	1.6979076214761069	0.14463200384032324	0.33470107247528635	0.08863265089742622	37.83649878472222	112.8717214722222	0.18344537491340662	130.59014692029683	0.0966815828478324	0.5283296269204789	1.110277821592088e-10	0.17608496209451996	False	True	True	False	True
340	Alfa	Alfa_4	class	70.0	3.3089796067996593	0.009169227374172459	0.495061296032892	0.21568296053421698	-61.546002285879624	90.78379666666666	0.38395684637218797	96.9638000731726	-0.12060191039641702	0.3284440848180056	22.64238651439192	0.37500487882466593	False	True	True	False	True
341	Alfa	Alfa_4	class	80.0	2.0651721328750554	0.07606754921316707	0.37961521849560315	0.0836651324704798	-32.18121354166667	109.13709280555555	0.2746086619060718	181.49865873641278	-0.2826460217890736	0.022482661147368955	100.72787956172618	0.0807738117362008	False	True	True	True	False
342	Alfa	Alfa_4	noise	0.0	2.6623500627418455	0.026101491763363842	0.43203486261494084	0.005873494003867719	7.844084728354188	77.41270273877852	0.307628208779791	135.30077942145414	-0.08068503251694362	0.0501524414742966	69.04539974546458	0.15142155012798142	False	True	True	False	True
343	Alfa	Alfa_4	noise	1.0	5.793316674946304	0.0002150433755193233	0.6233852646563104	0.13389983883090772	46.41242479745371	93.5724923783784	0.4675452816412835	125.22831339133192	0.0668039330350222	0.3496407320835141	7.897827335448251e-11	0.4816003813964036	False	True	True	False	True
344	Alfa	Alfa_4	noise	2.0	2.2513729077225886	0.05492781217652471	0.40014640775630467	0.003941622837793646	-5.959804484953706	96.40321119444445	0.21851391017419763	42.38416972623948	-0.21641035972578412	0.045155083865826916	89.79624917902889	3.567279783045496e-05	False	True	True	True	False
345	Alfa	Alfa_4	noise	3.0	2.042178746942798	0.07919468153809403	0.37698197573696607	0.07192269458048339	-29.276672337962975	104.41388375	0.10466245136225116	23.52966208331415	-0.2733669676598564	0.1766004334214708	94.20507412392848	0.06008030106628337	False	True	True	True	False
346	Alfa	Alfa_4	noise	4.0	5.573990459908149	0.00032517117400882674	0.622862487660464	0.4852166647285634	-95.9934709201389	98.44213666666666	0.4911736116064923	127.96385639305701	-0.3999999999999953	0.6274927508253019	3.679475283638133e-12	0.4969389134181833	False	True	True	True	False
347	Alfa	Alfa_4	noise	5.0	2.4055020772975366	0.04201256233672432	0.41614068209489197	0.2740772157351299	69.32144733796298	95.92194033333334	0.35776947134876935	118.91563012312662	0.17299966135521522	0.46803544348977477	4.2059132447604074e-14	0.35383191646204937	False	True	True	False	True
348	Alfa	Alfa_4	noise	6.0	1.8812707973481617	0.10340124625878004	0.3495960096033885	6.989192978024139e-05	-0.9815238986545184	106.5331052925347	0.2855238473738996	68.1484655055762	-0.09986508378744043	0.07958359079672664	95.86321592620767	0.2839819089069371	False	True	True	False	True
349	Alfa	Alfa_4	noise	7.0	4.163418035428568	0.002399297439736721	0.5522933347370238	0.3656326815841566	65.3691519675926	110.88512161111112	0.37406920093222673	130.57702825356606	0.39999999951333226	0.8171435585818625	1.5135458340598124e-07	0.37330873014651733	False	True	True	True	False
350	Alfa	Alfa_4	noise	8.0	1.6084276270841782	0.1689210905108509	0.32275528962086586	0.02069887728641251	-12.351827604166663	90.5193098888889	0.23386594892426849	106.8806345288466	-0.027032969880129914	0.47242507298173436	2.6243751546510584e-10	0.2483122550116733	False	True	True	False	True
351	Alfa	Alfa_4	noise	10.0	3.369082177046968	0.0078863791010069	0.4904705010379338	0.10026245916037535	40.406701287357386	103.7197319515129	0.29210345976378027	128.7708291240411	0.07210093457990754	0.4153930800742777	7.246554451448982e-14	0.2955974533941723	False	True	True	False	True
352	Alfa	Alfa_4	noise	20.0	0.4423338549425607	0.8847287667002959	0.1158750771483718	0.000628121315101482	-2.4599611979166642	101.33797291666669	0.043966989055423955	18.28472546780015	-0.15877262301248465	0.010047339147962731	99.32143928156268	6.422901395408687e-06	False	True	True	True	False
353	Alfa	Alfa_4	noise	30.0	1.9012591257678988	0.09832604503233383	0.344040893215211	0.005099329736175884	7.057031200408075	101.58180610609837	0.160964108802362	37.09137195830194	0.02194228145090023	0.16728918814273974	87.83436064635599	4.660302437975439e-05	False	True	True	True	False
354	Alfa	Alfa_4	noise	40.0	2.802128117116113	0.0212841015018969	0.4536295935568728	0.24288359129588977	57.12689592013888	105.11038827777777	0.3568682483394373	57.82347981173529	0.14684362871862752	0.2278425371735429	74.02527320542407	0.3201076872601736	False	True	True	False	True
355	Alfa	Alfa_4	noise	50.0	1.4332616115682366	0.22645189737305885	0.2905302261301761	0.06162025157480144	-24.424270984468013	105.23640253087797	0.10800859137331564	114.73567611373362	-0.11594835765692792	0.7033666358874453	2.588958725701358e-10	0.05469252073726272	False	True	True	True	False
356	Alfa	Alfa_4	noise	60.0	4.062176828202432	0.002797532253484466	0.5461987689735033	0.0318685069082445	17.183154571759264	92.68766747222222	0.1934929468355212	38.67774892954208	0.0645286899207494	0.18914690227216652	75.38173268154223	0.01151803804367646	False	True	True	True	False
357	Alfa	Alfa_4	noise	70.0	4.160325613835957	0.002410527514675482	0.5521096004394278	0.06115911207937841	-28.65178284143519	93.75982936111112	0.2245929887488488	113.11631783245667	-0.061610971699341696	0.45122211693271946	9.50633073682177e-13	0.4397824529460481	False	True	False	False	False
358	Alfa	Alfa_4	noise	80.0	1.1874883164636827	0.34260853195879404	0.2602720783259095	0.024294054024968204	-16.869751736111112	101.90478069444447	0.023232110500528425	106.6486966110136	-0.39999999999999997	1.5961383296311562	5.740146368317812e-06	0.0001498519226614814	False	True	True	True	False
359	Alfa	Alfa_5	class	0.0	5.342368661810054	0.0026440493147252895	0.7402100283554357	9.574101579201688e-06	-0.3067369958327068	48.91283553326388	0.38835896858361696	75.2084086345717	-0.011541432736063527	0.2766480601328094	2.440914440953422e-11	0.4859852747375646	True	True	True	False	True
360	Alfa	Alfa_5	class	1.0	3.8043577489977674	0.014152868145097848	0.6849320697220536	0.0181066875020226	12.567404347911431	46.702506850659546	0.2763274043939694	62.919582562412124	0.0689706593323145	0.27867442815391247	6.506421724997064	0.36326277245819283	True	True	True	False	True
361	Alfa	Alfa_5	class	2.0	5.180897586191264	0.004575185742518435	0.7612364894680428	0.04170943636355118	-23.407297329742548	55.73416180847178	0.5205368250856008	115.1229270314285	0.08321571308249695	0.06411264946287992	42.92333862133462	0.6958590910640619	True	True	False	False	False
362	Alfa	Alfa_5	class	3.0	2.614385560741044	0.051731501228022884	0.5823481911652735	0.14272403977685288	40.02898737921039	61.955143459138604	0.2993624018331408	44.74891920870246	0.17241058768502474	0.16924632372629814	42.94865461272326	0.2434436141441464	True	True	True	False	True
363	Alfa	Alfa_5	class	6.0	1.8399364742543691	0.15787151115394132	0.5310159328823802	0.02586418821675107	14.28104030470915	44.14524739889196	0.011032069980678072	7.570022840969179	-0.13663404639368812	0.11586294377808039	42.07779221546288	2.7295352660217098e-05	True	True	True	True	False
364	Alfa	Alfa_5	class	9.0	10.560592946662016	4.317726932529058e-05	0.8407718482325709	0.11773592602353466	38.72466864732024	37.252911577699976	0.7620174861594312	83.8028057336964	0.07470180980575422	0.1889162476466892	3.297189012171682e-12	0.7896819949792291	True	True	True	False	True
365	Alfa	Alfa_5	class	13.0	14.148646883606466	2.9269652801337418e-05	0.8969800698601373	0.3789000627676111	-84.75575403908792	59.503436390228025	0.7193882516441893	108.19479392711874	-0.1209032235858	0.24424815563102723	3.3400375238105784e-10	0.8227006579160406	True	True	True	False	True
366	Alfa	Alfa_5	class	17.0	1.2756369741250384	0.3218172031686246	0.3894317301341906	0.20965430188334877	44.43773884401305	59.82112942709748	0.341705578263682	40.51524424023838	0.25108684660891845	0.10617365433905801	47.11286839893876	0.20645280325445614	True	True	True	True	False
367	Alfa	Alfa_5	class	21.0	3.166518176584349	0.02598600741115637	0.6280882197928876	0.11225164946950206	30.784462196117925	59.536175109461176						0.10199486411104419	True	True	True	True	False
368	Alfa	Alfa_5	class	25.0	3.35076017930907	0.02601627194259718	0.6734167360482302	0.010971551156365944	9.83288801485483	55.72289628021608	0.10218827746956594	67.76987719658052	0.03919374694134982	0.44350252803324025	4.413327408705331e-11	1.9371196004480673e-05	True	True	True	True	False
369	Alfa	Alfa_5	class	30.0	3.0629281396573087	0.029459990025379933	0.6202860902446983	0.5067224485759383	-73.98261900224219	66.81086810164423	0.5638169099450067	53.27846054701386	-0.287932318772772	0.21233243277945243	41.49468613832373	0.5078947746259103	True	True	True	True	False
370	Alfa	Alfa_5	class	40.0	3.2334950955628887	0.029536355352860404	0.6655342924017641	0.010693431743624693	9.74362518391574	60.782274003343915	0.28959741621241486	112.22651249882509	-0.2787828594866137	0.02599320391177474	52.8995228219184	2.0729135135177934e-05	True	True	True	True	False
371	Alfa	Alfa_5	class	60.0	5.518696584603684	0.0043756473364274856	0.7862851055151149	0.5393056932940656	-87.75131641601565	59.91441255078125	0.573882782301824	63.32007889277596	-0.39999999999999997	0.22306368374249472	35.15141416362999	0.5897165460637527	True	True	True	True	False
372	Alfa	Alfa_5	noise	0.0	3.5913235419061125	0.012745473956173502	0.6282575707232595	0.029664789772316458	20.296868659088133	61.75790659699304	0.03984379709389574	68.04161756063597	0.16029256547381554	0.7138550343731709	2.708983175448071e-11	4.196644553000617e-05	True	True	True	True	False
373	Alfa	Alfa_5	noise	1.0	4.721002748435318	0.004774459327803286	0.7157369286353343	0.0065200668326872435	8.836165505935936	48.20227868829376	0.512964478395552	84.12790413820849	0.033406480494009044	0.24743709140547004	1.1040659661219535e-11	0.6304378049664285	True	True	True	False	True
374	Alfa	Alfa_5	noise	2.0	2.582953159125842	0.050549074064248814	0.5636001655357346	0.007723715571342549	-5.003389527154736	35.23080061189516	0.18548738449757218	46.36453687361819	-0.013417587824228673	0.3736666430024493	5.749974752530137e-10	0.1749727129286074	True	True	True	False	True
375	Alfa	Alfa_5	noise	3.0	2.158784100789764	0.09936083416386987	0.5522904425326497	0.009526834226589065	11.039474262651995	48.05247987725927	0.23300280658348338	71.66259690754107	-7.408033032582193e-05	0.291256191200018	3.645939283599749e-12	0.3978484166603453	True	True	True	False	True
376	Alfa	Alfa_5	noise	4.0	5.413195391685672	0.00247844895458346	0.7427346689773179	0.07535369872093711	20.861836669580413	52.20421983333333	0.4098189783737337	71.03739222277726	0.029896860087365605	0.33910782329821443	1.744752970145949e-13	0.4685955569077448	True	True	True	False	True
377	Alfa	Alfa_5	noise	5.0	0.6518971722159879	0.724330487398285	0.2579832608084721	0.0562877931262048	21.874124627243777	52.537411205848294	0.06916164854473883	59.15466881944592	0.2086406026135053	0.6878366972027361	1.527584837502012e-12	0.02747975718865825	True	True	True	True	False
378	Alfa	Alfa_5	noise	6.0	2.8525362357215047	0.04146593552936027	0.6197748566501692	0.12011670121941209	-38.85831863776187	43.91374974459595	0.5469498945978433	63.031157795901194	-0.15498450071733394	0.11259804291432184	24.520560715510136	0.5420297089952334	True	True	True	False	True
379	Alfa	Alfa_5	noise	8.0	5.688358034888027	0.0030235200573868123	0.7778038498528289	0.038918925809315996	-19.165333627776796	50.19627657040406	0.5500255820790837	57.346018101867784	-0.13419622706276726	0.10725359576423278	33.6378860276387	0.6705926683408576	True	True	True	False	True
380	Alfa	Alfa_5	noise	10.0	2.3284158420390115	0.08469561921131073	0.5889630474182825	0.013895580775698413	-7.4338438068651795	23.205562251447482	0.35206125610902195	34.95923237237111	-0.1437190923852729	0.08991100043319021	16.443903673637873	0.28871425839757436	True	True	True	False	True
381	Alfa	Alfa_5	noise	20.0	3.5696536583554366	0.02360709162206545	0.7041217998141138	0.00033139123336978216	1.6426750347479648	45.10114328558191	0.531353314842377	74.04214440338316	-0.005378688087504534	0.2617896758075155	4.5927809053644406e-14	0.6000982835908408	True	True	True	False	True
382	Alfa	Alfa_5	noise	30.0	2.4657562215859397	0.05921994523350653	0.5521475197565233	0.0001259252689773671	-0.7700474923722341	45.131266935926774	0.21926362181938952	38.88515915263557	-0.11539805887225456	0.056358857682430936	41.053318783016245	-9.15034696014061e-07	True	True	True	True	True
383	Alfa	Alfa_5	noise	40.0	23.14368460416533	1.0970757488126525e-07	0.9159038140176987	0.45524650124571264	78.56620489594775	51.40020045160502	0.8308693670377942	77.27041889547165	0.17920470283277518	0.14876222288680338	22.10272679430274	0.9052594767588329	True	True	False	False	False
384	Alfa	Alfa_6	class	0.0	1.9584312510359532	0.06898280700118355	0.21861319199268064	0.06288249757994091	-23.819095999783105	82.7889544190788	0.15508477790886377	32.657280182322815	-0.2516208249562279	0.046727014780822466	77.18239069112722	0.08896539036537365	False	True	True	False	True
385	Alfa	Alfa_6	class	1.0	1.9492827615180315	0.07033906196079472	0.21781441188783965	0.052291549279274596	-19.980168771509828	78.0129871538991	0.12650681800998542	26.376847865801775	-0.12807750673994933	0.21720673488856074	64.20880295112367	0.10173371890335003	False	True	True	False	True
386	Alfa	Alfa_6	class	2.0	0.6877901659755867	0.700434996866619	0.089465262595172	0.0070099126617368945	7.003092085816213	76.66189266308609	0.05539777985589456	21.63808826195917	-0.17769423663554665	0.028241467839638563	74.51656015119507	7.703586677709762e-05	False	True	True	True	False
387	Alfa	Alfa_6	class	3.0	3.448268822611348	0.002819175688389832	0.3381229581795228	0.07261970633342485	-28.66113068783068	88.36672233333334	0.093729440042437	29.992137829606342	-0.30809898746460335	0.04297050208029876	83.86312876022052	0.07293975431327882	False	True	True	True	False
388	Alfa	Alfa_6	class	6.0	1.408789248254088	0.21314312595926305	0.16753770449730251	0.015331483622828768	-11.80447691110508	82.39667234678979	0.13510250072656438	29.089445377855927	-0.14543010496624886	0.09867654958183912	75.0760980140525	0.0012809158925116693	False	True	True	True	False
389	Alfa	Alfa_6	class	9.0	0.5716103584303337	0.7965699068339883	0.07676114781314046	0.00010163381968020246	-0.8185038541604109	80.9857109615885	0.024547233409991542	29.41058219395037	0.36645852100951715	0.023418458510028013	79.21234346874493	-1.8884192518608955e-06	False	True	True	True	False
390	Alfa	Alfa_6	class	13.0	1.6565593285396862	0.1307180713242429	0.1970555686100712	0.0009050407857531528	-2.47487619047619	87.4843593174603	0.0742679636237672	20.047599533098165	-0.3183077071210484	0.010126742741784572	85.28773505357363	1.1749800510552078e-05	False	True	True	True	False
391	Alfa	Alfa_6	class	17.0	2.05033090579064	0.057421677667822336	0.23298338752711187	0.08335213272124242	25.6790574570106	84.2439056984127	0.16734734779610905	26.837108021463823	0.30489734084035575	0.09701258436536045	76.0708337739027	0.07773219264857278	False	True	True	True	False
392	Alfa	Alfa_6	class	21.0	4.8092467821781115	0.00016100064199291744	0.41160092488919503	0.025303848813555296	-17.09287817511389	82.57483989434333	0.18157403156746377	100.3748758443161	-0.0347164718754889	0.4347238410173194	3.474255188912005e-09	0.21959636360045054	False	True	True	False	True
393	Alfa	Alfa_6	class	25.0	4.447786301633741	0.0003485403443998401	0.39720228461448803	0.33813260346314933	-58.021793303571464	83.18972926984127	0.36619204605948297	99.91741303550933	-0.29429775246896417	0.6306853480649491	6.083348661187123e-11	0.3631446536028724	False	True	True	True	False
394	Alfa	Alfa_6	class	30.0	1.0715244307803264	0.39638519826353985	0.13484189724879583	0.023710079463396094	-13.653482724083752	82.68706727984946	0.08925461795473655	19.740862815023586	-0.2225999315029183	0.10580609302078214	76.57154098928679	0.013117328811910522	False	True	True	True	False
395	Alfa	Alfa_6	class	40.0	1.367650665170565	0.23168254229371715	0.1684786302813671	0.007716645242670461	-7.795283680555561	91.08867568253969	0.12036213988470013	101.3693219803958	-0.2774942863910436	0.022103638669211778	86.64368527537533	0.00010262440086694635	False	True	True	True	False
396	Alfa	Alfa_6	class	60.0	0.7651080080958701	0.634613856413297	0.10180931628283121	0.012345511678359844	11.770407076719573	79.25988633333333	0.04457112931198737	16.40495604400409	0.2578457767781479	0.10113181623856024	74.06460712752792	8.327325173618227e-05	False	True	True	True	False
397	Alfa	Alfa_6	noise	0.0	2.728126480809519	0.013312573051736713	0.2878339391580383	0.10962654918177095	31.194288657407416	88.25924428571427	0.20820492759895048	32.61245642032296	0.2645303166066233	0.08961386991017624	78.73943613336803	0.10747297020808877	False	True	True	True	False
398	Alfa	Alfa_6	noise	1.0	4.167297602189031	0.0006013362869095	0.37739406709731343	0.12836211323690272	39.21059668443954	86.87447663743336	0.2630738541400217	105.69081737219595	0.10032940638699996	0.45061551218866835	2.7451814100040587e-13	0.26165675513607667	False	True	True	False	True
399	Alfa	Alfa_6	noise	2.0	2.3581553225073524	0.029118939343437598	0.25198933349991953	0.03694031331931669	17.409324077555006	87.00821114703423	0.2167224497808551	138.98313002593707	0.27606450558523243	0.021751202943777945	81.14745706344601	0.031501534841165024	False	True	True	True	False
400	Alfa	Alfa_6	noise	3.0	0.8267820402969939	0.5825937098573764	0.10397443442326973	0.0007592632992411419	-2.337326650443463	85.17222253630463	0.05044870251930145	92.91113486211934	-0.016589622377818258	0.6679711706882475	2.894597257313569e-09	1.4208631871737154e-05	False	True	True	True	False
401	Alfa	Alfa_6	noise	4.0	5.714368501833739	2.8601605084974604e-05	0.45845631898583955	0.13610661214944064	39.77429613095239	82.78734412698412	0.2815729175291517	101.65114907864317	0.09329438400272208	0.43985767215586824	3.1204882676097903e-12	0.4249283936434227	False	True	False	False	False
402	Alfa	Alfa_6	noise	5.0	2.4116376479928325	0.026165024609073294	0.25968900041169063	0.076435629507565	-22.140616399697752	87.38320906937689	0.16371847047276422	24.034697045754964	-0.22262060512486792	0.10903755263376408	79.80010927535194	0.0725126606291776	False	True	True	True	False
403	Alfa	Alfa_6	noise	6.0	6.376095825113097	6.851482019239699e-06	0.4722650596444963	0.2198780272363584	-60.151234920526434	85.64229156685934	0.31030057836393254	106.26059196914619	-0.15064265275180938	0.4520225805684868	3.482773507461491e-12	0.4298523186889427	False	True	False	False	False
404	Alfa	Alfa_6	noise	8.0	2.5675697666228214	0.018432420594019786	0.26836175008412055	0.01207203077388419	-10.228977109571165	78.57883792586706	0.1307101383917414	91.42518218919155	-0.03085560005134017	0.4981021418265749	1.372543676479189e-10	0.12959885980021213	False	True	True	False	True
405	Alfa	Alfa_6	noise	10.0	2.29894740748187	0.03370329620997117	0.25405688683537375	0.1769742143296965	-43.92777299933865	80.33321220634922	0.1968574227494082	92.7488602479952	-0.260691247621594	0.6793994887552353	2.6995196144652747e-10	0.1927492104887656	False	True	True	True	False
406	Alfa	Alfa_6	noise	20.0	2.235879146538803	0.037983367526812535	0.24208622818291323	0.11231112014492772	-39.838938158941666	86.85858018137137	0.20100263715214106	48.01083141216429	-0.28938201515252043	0.05371030614878552	78.28617668562295	0.11262375655595802	False	True	True	True	False
407	Alfa	Alfa_6	noise	30.0	1.4733911840081715	0.18822766210904474	0.17648803841757416	0.00020502539223687943	-1.3855660764901203	78.36632047100744	0.11053267151016544	29.833003420573043	0.226591683623012	0.04500919643345339	73.7110220001296	4.011365290934599e-06	False	True	True	True	False
408	Alfa	Alfa_6	noise	40.0	3.163503711096114	0.005098713688452908	0.3151369767985759	0.049351731000516375	-20.72219191411959	75.07493755883826	0.19986582561244837	90.97301745540422	-0.05816419508698776	0.44597395128004225	1.1534101062317913e-06	0.19635832235831263	False	True	True	False	True
409	Alfa	Alfa_7	class	0.0	0.5406951769032935	0.8196369711630453	0.08595157795731255	0.0009260570449430849	3.134940986864123	146.81268406258368	0.009248713616619275	7.407814743098468	0.3999999991997056	0.1276164132513949	144.81424131888173	1.5823300756334646e-05	True	True	True	True	False
410	Alfa	Alfa_7	class	1.0	0.5111142058064616	0.841640751350734	0.08329607120460798	0.0020345913742804145	-5.341238638117281	144.58670498148146	0.03131155814009834	19.30459363386306	0.12738738847702066	0.08634649094567688	140.750102902223	3.50932943351534e-05	True	True	True	True	False
411	Alfa	Alfa_7	class	2.0	0.6413890713467124	0.7389524048948497	0.09842706816985063	0.03748996882981026	-20.497835024997343	145.92474313207146	0.06142113221320067	19.313070771931095	-0.3999999999999938	0.13034020653748557	140.54158700011124	0.02763501343367869	True	True	True	True	False
412	Alfa	Alfa_7	class	3.0	0.8548285170816323	0.56072734287159	0.13192147212355979	0.015972223641917083	14.867560281635798	136.37896301851848	0.07825845371545659	27.163868625294448	0.11009162899451619	0.15879164251131458	126.07272758442339	0.00022941893026506843	True	True	True	True	False
413	Alfa	Alfa_7	class	6.0	1.1796533959709037	0.3308532785300804	0.16430506194531683	0.04477874856941233	-26.467716666666657	149.45578733333335	0.04400389958689732	18.479735951967083	-0.3999999999970875	0.2825849946959584	140.9883991525195	0.03731653466078588	True	True	True	True	False
414	Alfa	Alfa_7	class	9.0	3.772971279199487	0.0018560073476191574	0.4014665683805821	0.17930570159995773	-55.58728275462963	147.63061979629632	0.2560596657913613	48.29467414560004	-0.19216324345678745	0.17981410572141765	126.01573627960923	0.19629159633271387	True	True	True	True	False
415	Alfa	Alfa_7	class	13.0	0.7485955525748326	0.6486959919857231	0.11519343626150559	0.032653644035539275	-22.066195708769296	144.2393438176383	0.040798371600286765	196.23562706690367	0.09231212703662633	0.03236501888723344	141.37262260888343	0.024077545315387194	True	True	True	True	False
416	Alfa	Alfa_7	class	17.0	1.896222001517597	0.08358869378539857	0.24799463070013417	0.000874723719879289	4.04285827208935	131.1651190729945	0.17453972143144525	210.6217687457376	-0.08521022661205432	0.042686063178776254	123.06648902555466	1.2943615480320858e-05	True	True	True	True	False
417	Alfa	Alfa_7	class	21.0	1.1452781182964737	0.35183228144163786	0.16313856787405806	0.0005657540596244459	-3.347500298114261	140.30823630655257	0.09998090082365207	42.64536572285638	-0.010590628424518191	0.18799783127823005	121.62117969644092	1.2132997475378104e-05	True	True	True	True	False
418	Alfa	Alfa_7	class	25.0	1.3778051700469942	0.23211951352129104	0.1967504645053188	0.03536403804597954	22.97981174768518	161.47673577777775	0.04985323839643563	24.19702017181983	-0.31854616843051	0.013533731489546173	158.80344057083406	0.02457330408892988	True	True	True	True	False
419	Alfa	Alfa_7	class	30.0	1.2673014378561946	0.28377451032772755	0.1805966936263406	0.019161684333377615	18.669175123872	150.80745283690416	0.10500814429551653	45.703409521793496	0.11619519145837046	0.07446036786010335	143.6789718313266	0.0014132745424997317	True	True	True	True	False
420	Alfa	Alfa_7	class	40.0	1.308088795359137	0.26343059758773296	0.18533187004097154	0.0186749491812499	15.958651324512385	141.21326041047558	0.12742821517393876	135.2412539197472	0.28000259250338744	0.02234838368699872	134.86082558451335	0.0014165923233052657	True	True	True	True	False
421	Alfa	Alfa_7	class	60.0	2.0941887732517426	0.05629488347188393	0.2712964839658347	0.12617846053301318	-49.715326195987664	156.35038499999996	0.1703745751020781	39.97640522336496	-0.23229699961312586	0.19256191625416066	137.7112688135569	0.1235114046161504	True	True	True	True	False
422	Alfa	Alfa_7	noise	0.0	0.8323470307605958	0.5789125238529786	0.12645140507950664	0.013473485131714646	-15.011535108024693	144.57212543636365	0.04771264898442751	154.08942266801995	-0.0622057970022172	0.780352434674675	7.313103574568399e-09	0.00018380151301511383	True	True	True	True	False
423	Alfa	Alfa_7	noise	1.0	1.1182922260124513	0.36858994025048675	0.15990926588950757	0.045823190436706795	-32.74189061463129	132.75170024098256	0.14276373960023558	126.71211767392381	-0.07038322878668903	0.45586187173640785	27.274549789149212	0.13634634811626423	True	True	True	False	True
424	Alfa	Alfa_7	noise	2.0	0.9096713869898145	0.5169434682039458	0.13659403507009796	0.016295167208457584	-16.948043638238378	134.26813379139676	0.07594460770481604	28.345049616106078	-0.1463912581856584	0.1479992725181799	123.65588927209193	0.00018230911364969238	True	True	True	True	False
425	Alfa	Alfa_7	noise	3.0	1.2896729747387368	0.2724613230776973	0.1832006940331771	0.09010888065680833	48.45699531249999	134.43957765454545	0.17265799603790755	54.334251626374716	0.13504432561207913	0.19835052154588206	108.11971182844775	0.14833888975991372	True	True	True	False	True
426	Alfa	Alfa_7	noise	4.0	2.20649179557038	0.044253655519758406	0.27731968463774453	0.009486518631628305	-13.631762893068698	148.525262219897	0.08491341703815236	31.767037833133642	-0.14701400710739532	0.1493721536726819	136.83364439598373	0.00011882471650637161	True	True	True	True	False
427	Alfa	Alfa_7	noise	5.0	2.9339625089323085	0.010028209912726889	0.34279417696600084	0.07681098983263879	36.035257040895054	151.89747994444446	0.28971286644981664	62.148375476606084	0.20738236831616066	0.054085221886227455	140.62889874052883	0.25161165806465835	True	True	False	False	False
428	Alfa	Alfa_7	noise	6.0	1.926375181526353	0.07861965070623475	0.2509485448499557	0.004295601442409591	7.2083622944693495	151.36560660089688	0.06506064394942168	24.877145754958065	0.3999999999997961	0.010017720879926684	148.68310006704314	8.310045764436946e-05	True	True	True	True	False
429	Alfa	Alfa_7	noise	8.0	1.9005201991816218	0.0834632864232922	0.2525433656251827	0.14733474284412118	-54.20175104166665	145.80967798148149	0.2036396814523881	48.84939294300187	-0.1663193640733058	0.19581374081667646	122.57706050659617	0.1541413002911235	True	True	True	True	False
430	Alfa	Alfa_7	noise	10.0	2.5672411031169964	0.020968945074742135	0.30866498533448655	0.07364693972259062	35.34279140059994	152.46045454996712	0.2598084864806798	172.0763114535002	0.2853373291441038	0.023234348325726642	143.28671272430685	0.0698195990495557	True	True	True	True	False
431	Alfa	Alfa_7	noise	20.0	0.6611106129567912	0.7224206478461093	0.10311951436630859	0.022261654787743557	-20.30168912002176	151.17805375016732	0.027091792704710294	14.939495536272585	-0.3149093009711795	0.14706961912139557	145.56874661834462	0.006639349754269608	True	True	True	True	False
432	Alfa	Alfa_7	noise	30.0	3.2653427389393066	0.0048628857455213425	0.35724510909513596	0.07690604123440947	-41.327075787037046	156.02581367407407	0.09180289219309856	30.573617587309737	-0.3363739352557782	0.14773862110004568	144.97243079039023	0.0716953646813343	True	True	True	True	False
433	Alfa	Alfa_7	noise	40.0	1.6616457162359661	0.13383801848523486	0.22419389429205466	0.02937144059858332	-23.88048297970991	152.23509652881583	0.1485531921003369	195.14765900049318	-0.36084824272189236	0.021713695328051917	144.5214937906667	0.01597296175988272	True	True	True	True	False
434	Alfa	Alfa_8	class	0.0	4.810835724615751	0.0002550416551694283	0.4609918986428743	0.15708188773680654	-67.9625018904321	226.0058393333333	0.18200219928642491	245.33354737703007	-0.23368623796728324	0.8732892441446612	4.001277736876904e-10	0.16802687758403922	False	True	True	True	False
435	Alfa	Alfa_8	class	1.0	3.3174742676474462	0.0047290647601836025	0.37623861062115327	0.0034258302563894283	-7.856635067783091	253.71573844497607	0.0081458082141731	243.2996142397329	-0.08360488087159411	1.5999995880881286	14.35864007725086	0.00012474212379232075	False	True	True	True	False
436	Alfa	Alfa_8	class	2.0	8.073973988178166	1.0994296636452514e-06	0.5893853068956683	0.0030828653051334642	9.20163425925926	238.03440648148145	0.3436426510923737	276.75623091366367	0.009421193315938853	0.4955053965668071	2.8147671428133855e-14	0.5609959256701909	False	True	False	False	False
437	Alfa	Alfa_8	class	3.0	2.3510497218705715	0.03242889008117971	0.28580543533791725	0.008214327207317407	-17.074972740585245	241.00827253894204	0.10902990018954228	64.20193025395396	-0.35807003282771127	0.04297262073246899	231.24295186670702	0.23182237310103337	False	True	False	False	False
438	Alfa	Alfa_8	class	6.0	2.7764549910639342	0.013847067503089353	0.330473113766254	0.008093435712338004	15.618717958155205	219.5860830010475	0.1676556829377881	212.10235156321002	0.09075202081937518	0.04389371125059779	209.79378432316926	0.00013988302526224405	False	True	True	True	False
439	Alfa	Alfa_8	class	9.0	4.191924486397044	0.0007876836078086125	0.4216411512813852	0.026816768378612466	29.70823089533853	209.15424404700215	0.16434329420218952	80.66317278820134	-0.09968401589133097	0.07907123437882832	196.67912731221574	0.3437354368692872	False	True	False	False	False
440	Alfa	Alfa_8	class	13.0	1.6377839737094986	0.14029774424338193	0.2216881245496336	0.00019647016514123816	2.2363244823672632	230.23421159774125	0.11787854022972655	336.84183478018144	-0.08685678084019367	0.036749496179758145	222.89692380045105	3.6532984439840988e-06	False	True	True	True	False
441	Alfa	Alfa_8	class	17.0	1.035752282779268	0.4240913198171466	0.1555007961273542	5.044431694822826e-05	0.9869299768518468	231.2832768518519	0.13416307178122922	251.56667838434143	0.0019778790388921517	0.6685562239098081	1.1263404517697031e-11	0.12937912076517666	False	True	True	False	True
442	Alfa	Alfa_8	class	21.0	1.7864440424683805	0.10498064019654876	0.24103859278055154	0.028056439853434645	23.344333912037044	239.01643925925924	0.11224545529481134	35.531600926597285	0.23869536133349814	0.0875505768931792	229.04731597004755	0.01580649272020551	False	True	True	True	False
443	Alfa	Alfa_8	class	25.0	3.386706115065762	0.003895683426858879	0.37067035673625653	0.003668746688289093	10.058449459876542	248.91753054545453	0.16767169602777965	218.32045019918786	-0.19931218715310647	0.02251924732788846	239.0719944458055	9.07036264192751e-05	False	True	True	True	False
444	Alfa	Alfa_8	class	30.0	4.437292063850224	0.0004907925037433696	0.43557130158229473	0.3889112578807249	-112.33065972570837	216.07939064647474	0.3893572051039025	91.37834555930634	-0.39999999998496016	0.3870539181402306	163.2364047813249	0.388468093281355	False	True	True	True	False
445	Alfa	Alfa_8	class	40.0	2.700957688569291	0.01645723052939776	0.32934661915570623	0.17370266557105674	78.88876598394278	241.44062174636665	0.23526930698061221	92.95424435861474	0.17735002660465884	0.332946599238715	178.07729777747087	0.22478284813057925	False	True	True	False	True
446	Alfa	Alfa_8	class	60.0	9.947401054944404	6.616378877196535e-08	0.6336973248072265	0.14701176229643476	78.75471323488398	209.11966883422576	0.5641752534018365	127.9781371926981	0.09324209549459715	0.1614097553161194	159.45495288105843	0.5413893555591719	False	True	True	False	True
447	Alfa	Alfa_8	noise	0.0	5.369496740356654	0.00010521203291147707	0.4997439033313364	0.206088691801267	-83.18506052118849	227.68930998782267	0.31900497906257475	75.21771651278958	-0.22196776336704743	0.11090270802679657	202.9011634799918	0.31093926107582437	False	True	True	False	True
448	Alfa	Alfa_8	noise	1.0	3.9311791371377756	0.001360683882936465	0.4113756220684687	0.15448876076760987	-69.4951943371762	247.32611563801902	0.18156642154606795	267.3489907969565	-0.22880193325184311	0.8946524882039103	5.691062072198251e-13	0.1711438745358126	False	True	True	True	False
449	Alfa	Alfa_8	noise	2.0	1.5907906665964517	0.15453803886119008	0.2204596474729493	0.0030367399470013767	-8.136153007803719	214.9663372030092	0.15094762653231442	238.44221654208692	-0.0065632239716593675	0.606247312505394	8.36334530241317e-13	0.14696248265198808	False	True	True	False	True
450	Alfa	Alfa_8	noise	3.0	3.324618027140758	0.0046620203288782105	0.37674356180807506	0.15057533313976945	-58.93014218205446	228.92242388445862	0.16468929054921888	101.80909495458508	-0.2685049665757053	0.6038157965067679	144.04657377478546	0.1522761014401377	False	True	True	True	False
451	Alfa	Alfa_8	noise	4.0	2.6736811513003333	0.01710249249116804	0.3221814529988768	0.023756356605104112	-19.372918016975298	225.68777259259255	0.23913520092189933	199.4530720876233	-0.03325654202636915	0.5390290213918766	50.407795834507915	0.23709393305489967	False	True	True	False	True
452	Alfa	Alfa_8	noise	5.0	2.9098387969859614	0.010535339262908911	0.34093658547054895	0.04053782617751289	48.18016487331762	210.20029113666163	0.2699080749772127	257.44435352330197	0.04689622865121749	0.42684904446378696	4.638541982597045e-12	0.27097359804968457	False	True	True	False	True
453	Alfa	Alfa_8	noise	6.0	2.0450247157588928	0.06117569267928907	0.2582093855957039	0.028185869068899527	27.065984300108937	257.54549151742924	0.0002362663710110402	2.41496867834891	-0.32451108851681715	0.010278792418963909	257.1558368492226	0.016746443185349014	False	True	True	True	False
454	Alfa	Alfa_8	noise	8.0	3.4018306620599783	0.0037781994971626035	0.37171040283368434	0.055340819711787614	-34.659505117692994	248.4210934694333	0.15182945142822013	44.903230875531065	-0.3608863810783066	0.07597879173187728	238.25756885895268	0.04762493458933359	False	True	True	True	False
455	Alfa	Alfa_8	noise	10.0	0.5771771591885964	0.7911776424439234	0.09122190586214188	0.01674548797766684	-22.472778058046853	243.47727842301947	0.017055333287759322	16.259936663383122	-0.39999998880182647	0.3002772238312688	235.62833897558392	0.000348676883315191	False	True	True	True	False
456	Alfa	Alfa_8	noise	20.0	1.326921298241	0.2550634361247121	0.19087116227520332	0.0031591121526044486	9.235328836601314	220.40915912522874	0.07077273598614442	39.067207447829944	0.010007608149098342	0.14675562388955138	207.8091098860074	6.414679964028558e-05	False	True	True	True	False
457	Alfa	Alfa_8	noise	30.0	3.8858653828370135	0.0015425662363915882	0.4140124777351595	0.11771501309175003	58.30757012259805	230.91521298205734	0.3681423238122917	78.7183852142584	0.1606760633578314	0.1234411185027337	205.13063778188854	0.37795280251496877	False	True	False	False	False
458	Alfa	Alfa_8	noise	40.0	0.6904441692251053	0.6976756188933106	0.11153386580199662	0.00849649299525268	-14.041274709817474	236.60945105528978	0.03155026400638705	23.76833453631644	0.15928818051542412	0.010968786356122426	233.86077297878728	0.00020862399998045067	False	True	True	True	False
459	Alfa	Alfa_9	class	0.0	3.6310909418436115	0.003586023430618293	0.45354105620582147	0.0018070649616455103	-4.102395503472221	88.62849237638888	0.10918375093510901	101.09266226359068	-0.009029410304749061	0.5288805778194141	1.6024930408779739e-09	1.9030041153444976e-05	False	True	True	True	False
460	Alfa	Alfa_9	class	1.0	3.467461782700546	0.004814455832911045	0.44213945554051876	0.00260312757738268	-5.891867400449587	85.7495656096339	0.24151120017687744	55.83630709798296	-0.2149453983427447	0.042703953246372335	77.35856069129494	0.3708998664057759	False	True	False	False	False
461	Alfa	Alfa_9	class	2.0	0.828661913121182	0.5830646001289355	0.1519459633402414	0.025874401084832965	14.875152488611603	86.20649990005941	0.08417716094728078	23.109752364295023	0.09191989901276716	0.17855955440835541	76.32497395487633	0.009020779663425849	False	True	True	True	False
462	Alfa	Alfa_9	class	3.0	2.0558241415663328	0.06707189115996375	0.3135874448693114	0.05078594455908092	26.885432013888888	81.58941304444446	0.13593719436757068	97.39057821986492	0.07610092355305595	0.46753784947284954	6.096840352921612e-07	0.1264588652714279	False	True	True	False	True
463	Alfa	Alfa_9	class	6.0	4.735667099523685	0.0005003685983341818	0.5127585315161391	0.10936674735416851	30.51459435185185	64.77988842222224	0.4097697196872139	51.74604223140168	0.07654914106929496	0.17329373715166918	43.70966078973081	0.3888779606612264	False	True	True	False	True
464	Alfa	Alfa_9	class	9.0	2.263280447479027	0.0449964275636753	0.3346424068992513	0.050679357005056325	-18.870299537037038	84.67720940000001	0.15754893491308408	25.70644797251413	-0.151544532093184	0.15645138984018855	74.64074646528967	0.045182410001046946	False	True	True	True	False
465	Alfa	Alfa_9	class	13.0	5.507753118286243	0.00015582801920889546	0.5573095930217203	0.027517506455110308	-18.063885439814804	81.83812054545454	0.34323865948688037	108.49485778285643	-0.0354520405547584	0.3629922878607742	1.267872601950549e-11	0.5253575678521094	False	True	False	False	False
466	Alfa	Alfa_9	class	17.0	0.5346681224581401	0.8224720744265012	0.10619729234448375	0.000729847779934234	3.3854999305555546	94.89551693333334	0.03827979948700111	21.69531431326739	0.32096772939493917	0.011658136937507222	92.49322921303819	3.3640655504596495e-06	False	True	True	True	False
467	Alfa	Alfa_9	class	21.0	4.664668634924513	0.0005278778020150758	0.5021350941827666	0.09160697605016999	-32.78337901550164	89.4971741001348	0.4456347408507094	63.61510865556497	-0.09088314959289497	0.18965687182025262	60.990666098341826	0.47409862022603455	False	True	True	False	True
468	Alfa	Alfa_9	class	25.0	4.235415071917831	0.0011740111796584008	0.48485561785536996	0.16414171595143046	42.04832664351852	85.03764091111111	0.33831880759108757	105.50729841813644	0.09089368645617193	0.4266125584424978	2.3211308719591216e-11	0.405737863191019	False	True	True	False	True
469	Alfa	Alfa_9	class	30.0	1.2101811175542385	0.322603173285032	0.2216375412279934	0.00011313008685576165	-0.9683860456820699	83.45811511737463	0.134163336706837	29.593889275136235	-0.019090017546626616	0.08812580140046133	78.5117298091713	2.867493452129999e-06	False	True	True	True	False
470	Alfa	Alfa_9	class	40.0	3.794529337522895	0.002556020100567192	0.457473737582331	0.00044667581346213847	2.322588148148145	83.48685237777778	0.23032472902361822	151.60473001234345	0.20531907618297474	0.02223032442405308	76.38959818479458	0.14227197752305842	False	True	True	False	True
471	Alfa	Alfa_9	class	60.0	2.0974539086018975	0.06277064820952806	0.3240585314658447	0.010598507603575169	12.336567079191516	79.1366091325381	0.2413327385089702	51.333347712677885	0.004138547054981256	0.06343919645925192	72.70366604401582	4.287139768599513e-05	False	True	True	True	False
472	Alfa	Alfa_9	noise	0.0	0.7581983860739208	0.6408836957457658	0.1441935679113918	0.0019659679724091106	3.366190237241493	89.80108271597732	0.028263792500587748	94.53448446937946	0.02528385556746376	0.856646288309802	2.566083244059502e-12	2.771250514455037e-05	False	True	True	True	False
473	Alfa	Alfa_9	noise	1.0	2.8897123408276917	0.0122468571384741	0.3662633333124207	0.06514937796749165	-30.33476956989899	73.42664865038401	0.31055073741578343	55.43398883437299	-0.11725885848557642	0.13226413973070084	55.68653241180217	0.3059050129133273	False	True	False	False	False
474	Alfa	Alfa_9	noise	2.0	0.82930982075495	0.5827011388117322	0.15561298716865926	0.029207278222508015	14.840829375	78.28208342222221	0.08239736987365653	20.92001113896133	0.39999999999999997	0.06782967905456166	74.64982215343151	0.009256199574277924	False	True	True	True	False
475	Alfa	Alfa_9	noise	3.0	3.912694961692897	0.0019718138116340015	0.4582846985337911	0.07677598019044807	-30.4714179696243	93.10951048097522	0.2910695369216668	114.70367613580255	-0.0557856261930434	0.42082756457496434	4.012793959833186e-09	0.326141533457318	False	True	True	False	True
476	Alfa	Alfa_9	noise	4.0	1.4466544917272683	0.21231165234140686	0.24849542235510613	0.0905176455196458	-29.30737273580737	87.98263065694721	0.1319595283487145	98.14396518627494	-0.14204272823769376	0.6430098114520374	2.7638504185667797e-10	0.11808461256051894	False	True	True	False	True
477	Alfa	Alfa_9	noise	5.0	1.8305697403203967	0.10320475985734902	0.28916350587865886	0.12393768894761892	-38.37413217592592	99.30207993333333	0.16713937590216188	31.928754345184768	-0.2062606183466355	0.19372910497522178	84.25044673108839	0.1210326164006047	False	True	True	True	False
478	Alfa	Alfa_9	noise	6.0	2.158420210075331	0.055062065272802344	0.3241640121795364	0.04096662736547907	20.2850011111111	84.18062233333333	0.13084455032899633	96.67121309456516	0.06863021803110692	0.5312247101266474	4.0212480320333895e-10	0.126536198717901	False	True	True	False	True
479	Alfa	Alfa_9	noise	8.0	1.9328934128728692	0.08490089574133607	0.30047029988169155	0.07409309556041666	29.765669490740738	95.84484266666666	0.26093444049205194	43.82298481144999	0.17517403133170673	0.09246471656569645	84.73482028172548	0.07544450003832581	False	True	True	True	False
480	Alfa	Alfa_9	noise	10.0	2.014048787405801	0.0735815835581882	0.31523452933649954	0.06243298553174881	-26.32498874868789	84.2632702636459	0.15804165987799002	98.51968715165636	-0.08355148150390145	0.5008151941243011	1.583411011960506e-09	0.15650530991195288	False	True	True	False	True
481	Alfa	Alfa_9	noise	20.0	3.006952663778981	0.010266872420400393	0.38764612781768265	0.09056629095315272	30.654662173606532	89.89347782923167	0.2043228595737122	105.79749458521546	0.08548731662960597	0.49986530757115005	1.8593195018769865e-11	0.2035243537175616	False	True	True	False	True
482	Alfa	Alfa_9	noise	30.0	0.512604672847161	0.8386552031166277	0.10487850535353446	0.00626656901583722	-6.677224308004051	85.8482103144073	0.016159667292774516	8.775003646535982	0.2264213625069033	0.07553922940096078	83.73232046267377	5.4512004049933616e-05	False	True	True	True	False
483	Alfa	Alfa_9	noise	40.0	2.2961772910822686	0.041548856300263136	0.3317610855079272	7.888607875716769e-05	-1.1314246977699536	91.41536188920189	0.16968912671788083	113.00700938681025	0.008208930668517645	0.41603058512843677	8.572487791900736e-11	0.19577075251894904	False	True	True	False	True
484	Alfa	Alfa_10	class	0.0	3.362258378619842	0.004205591798244262	0.3741139107136895	0.01242443168016194	13.758448495370365	173.71482055555558	0.12391622954736203	189.9637551591814	0.03164834393468006	0.6520213726258199	8.66002252437401e-13	0.2896924292736265	False	True	False	False	False
485	Alfa	Alfa_10	class	1.0	2.7535511156144925	0.014513724709673288	0.3286428736446927	0.12337270341674911	-44.63210956790123	166.2127418518519	0.22859052068090768	46.33871950882165	-0.39999999999989516	0.11303853991667487	154.61467389848505	0.23123260533908152	False	True	False	False	False
486	Alfa	Alfa_10	class	2.0	4.976559819789566	0.00016851578944411026	0.4586031780163077	0.011158894660929897	-17.26811604420731	151.52488375						0.00010896386739545072	False	True	True	True	False
487	Alfa	Alfa_10	class	3.0	4.975383987044562	0.00017821415642457322	0.46388865825731207	0.03834495669465843	-31.90486210815485	176.12155378067825	0.16732790895041227	267.4377533154325	0.2837499433927607	0.020460123610795255	166.99039341786795	0.4168358265144313	False	True	False	False	False
488	Alfa	Alfa_10	class	6.0	0.9442278033623042	0.4900910242048667	0.13846550233983107	0.00313375378624392	-5.801295308060958	160.2037758772004	0.06552648054329391	24.468119979020607	-0.04912861524841198	0.1953109590680315	148.80619847193833	8.708594352802024e-05	False	True	True	True	False
489	Alfa	Alfa_10	class	9.0	4.27376272422984	0.000672193558160899	0.42636311750468014	0.12033463875463202	49.112712367874295	166.36265894583897	0.20294235145641382	185.28058517110608	0.11311571077698507	0.6273863224730986	1.6426308777935914e-08	0.33778692999578774	False	True	False	False	False
490	Alfa	Alfa_10	class	13.0	1.3551152954291479	0.24150114360589967	0.19072389948420945	0.002664220323063904	-6.575709784850243	154.415286097243	0.15536690872257497	231.10456347560665	0.07718200276448671	0.04054461878926215	147.12899036601135	4.62188684337006e-05	False	True	True	True	False
491	Alfa	Alfa_10	class	17.0	4.497725886008521	0.00041795593922876244	0.43361079193998336	0.35549115325016556	-84.45327481169801	153.59277630545444	0.37274637074757155	73.83813260456199	-0.2877972066859433	0.36210330714155375	105.69789943612874	0.36424575151271255	False	True	True	True	False
492	Alfa	Alfa_10	class	21.0	2.650324134986656	0.01765336644270869	0.3155026035183898	0.24226118887626158	-65.49959115629183	181.92855264390892	0.2840238254116131	47.442552642544925	-0.2577275820723823	0.1792920394355463	160.78434659979598	0.24107776845437845	False	True	True	True	False
493	Alfa	Alfa_10	class	25.0	3.2343828042233964	0.005061736002759234	0.35025435622444995	0.17983175113431993	-58.83676692262832	175.28248717651633	0.22429497241337315	44.82844155842336	-0.26710626646094165	0.1445144495248921	157.64378706008569	0.17723276801541754	False	True	True	True	False
494	Alfa	Alfa_10	class	30.0	7.506112431716756	2.618158897063828e-06	0.5716280681282241	0.002658298552227989	7.587142399691355	141.00855235185182	0.4869828785228443	134.77460803043348	0.10070161603699869	0.06433153872532162	125.33280747192524	0.4335819674458721	False	True	False	False	False
495	Alfa	Alfa_10	class	40.0	1.6359070842108068	0.1408178960487946	0.22149034174935134	0.1051024656370887	34.96763244120032	174.3716554731549	0.10658258924961261	184.71892785257336	0.3999999999997237	1.418714185160075	2.0346767514793133e-10	0.10308686801520472	False	True	True	True	False
496	Alfa	Alfa_10	class	60.0	2.547464045234932	0.021532860232038178	0.3024606613400953	0.06416719356748701	32.28834605539236	177.7803174022241	0.1513076166759424	45.3723694019849	0.3217991766382727	0.04623076849288481	170.73919566526212	0.0591306695691024	False	True	True	True	False
497	Alfa	Alfa_10	noise	0.0	5.711368334543776	4.708984375324898e-05	0.4983147009881974	0.3787432355372672	84.96294687499997	164.81750512727274	0.4090598042335467	188.98403671744805	0.3145466419349833	0.7668767213305381	1.2049137067314342e-11	0.4064198205688916	False	True	True	True	False
498	Alfa	Alfa_10	noise	1.0	1.0426384529426815	0.41933450591254007	0.1563729737749241	0.04275383709064984	-25.22186699459876	178.16621101851848	0.06052701689392259	186.50982329686266	-0.1492525947933201	1.0286543303826803	1.302630095000131e-07	0.03604205817084327	False	True	True	True	False
499	Alfa	Alfa_10	noise	2.0	3.6444971053314763	0.0023928444541242992	0.3931709632052525	0.02134873822018335	17.314187268518513	168.27467324074075	0.15012542328321676	63.537223098367974	0.3740886687465193	0.027381942809207332	162.75858999517354	0.3351702845435418	False	True	False	False	False
500	Alfa	Alfa_10	noise	3.0	2.103234684906986	0.05474524160351696	0.2678176279322406	0.08795194518572846	-37.35956606867284	183.8723540909091	0.21723419527792331	156.80553298381798	-0.36430866957986535	0.02324273239129038	175.830963709054	0.08169982043456192	False	True	True	True	False
501	Alfa	Alfa_10	noise	4.0	2.8027330211295003	0.012651603525277772	0.32297986286338803	0.007320932757100107	12.335425929563067	163.5971574054025	0.19713417144998202	188.55769677982792	0.023967823013762247	0.5085937422945896	1.3741593286004881e-08	0.19581612666137815	False	True	True	False	True
502	Alfa	Alfa_10	noise	5.0	3.5568882960150345	0.002763585009013921	0.3821780366202526	0.21143408629185712	60.29213431670721	174.68113967769668	0.22073882845467507	193.06602660131728	0.39999999999840913	1.0649345704738404	4.41715906514217e-08	0.21497020093385244	False	True	True	True	False
503	Alfa	Alfa_10	noise	6.0	4.350875084310192	0.0005793169219991677	0.4307423909309063	0.17112344934530266	57.642366870753854	181.80238295638833	0.23417575158099546	47.547292434604685	0.3156109931440724	0.10719404080055318	166.3647104029496	0.16763935241802597	False	True	True	True	False
504	Alfa	Alfa_10	noise	8.0	1.7325341111384787	0.11624353719744554	0.23154376383789996	0.0019360721836461092	5.289293998377943	182.13801377453365	0.022247113446913658	18.858509535984606	-0.3140575712991897	0.01054373713699854	180.34436959650318	3.80491734924826e-05	False	True	True	True	False
505	Alfa	Alfa_10	noise	10.0	2.5913937821931965	0.019945340828018635	0.3106667602391795	0.15472180321350182	55.77077715421596	182.36481364201185	0.27235696365444784	60.83103180590359	0.39515562978147145	0.07116827562973584	170.99091684865013	0.2735867017786695	False	True	False	False	False
506	Alfa	Alfa_10	noise	20.0	7.157801611869736	4.108540059404263e-06	0.5545329737085187	0.22352358266549865	-71.36458006999233	174.20513917050178	0.4601504828705315	79.88403721933831	-0.34093188312214967	0.07103146523423294	155.20265380505288	0.43886167303854096	False	True	False	False	False
507	Alfa	Alfa_10	noise	30.0	1.5522013621533164	0.16464123855823865	0.20552965787325697	0.013693020859808613	11.967457988942114	171.7594623299022	0.10557407780906125	29.75604861570018	0.25743822337147126	0.05321639537925106	166.1098123358988	0.0004216431582336755	False	True	True	True	False
508	Alfa	Alfa_10	noise	40.0	2.2208304687295843	0.042090635310331394	0.2701467299656871	0.19260979216037233	59.39300042856775	178.3496966696742	0.2500891427033677	49.716298333010194	0.3388754521085939	0.10238357144656823	163.7768799194582	0.18868542343080663	False	True	True	True	False
509	Alfa	Alfa_11	class	0.0	2.493419694406227	0.024435561710787933	0.3024739473228808	0.05555620607215417	-12.658373805941357	16.150904520000005	0.09208399800443035	21.162599401784	-0.13284619362760325	0.388397633335758	6.463557326691675e-14	0.08289086309476479	False	True	True	False	True
510	Alfa	Alfa_11	class	1.0	2.9090189325763247	0.00995640501419705	0.32652517124409003	0.04034030442355374	-14.450157583672379	28.462079768303617	0.07141882791426302	17.271898382744922	0.39999999999992725	0.010209280810431043	26.66426609588321	0.028900375938509137	False	True	True	True	False
511	Alfa	Alfa_11	class	2.0	3.2436239777085945	0.00534232931370381	0.3657415159174058	0.08663118614748799	17.87295843364198	26.142354359259254	0.053449357013959475	12.501359694463654	-0.18204724055475568	0.05130598463819914	24.10148650283211	0.33385456669567326	False	True	False	False	False
512	Alfa	Alfa_11	class	3.0	1.5228176189268308	0.17562883783034255	0.20938482149804494	0.0040557144090446196	-3.586489269392847	20.422603274765507	0.10102802551849588	15.814172079289857	0.3999999676752632	0.010728861451874747	18.68726914825006	3.843393876157286e-06	False	True	True	True	False
513	Alfa	Alfa_11	class	6.0	3.916378930376502	0.0014006178271543097	0.410462571390817	0.19621207294921073	34.294460378086406	31.042983414814817	0.3803239772643454	34.62107155189382	0.20875776429922904	0.12595661535508568	18.889896104094923	0.3821167036512607	False	True	True	False	True
514	Alfa	Alfa_11	class	9.0	0.5721843828210006	0.7950068296008086	0.0923297335491797	0.0109594179665915	6.312573090277777	19.858661148148144	0.04533633835561657	12.501794969000448	0.08800501090157825	0.23438383547249111	12.909843742605975	1.3501647427638375e-05	False	True	True	True	False
515	Alfa	Alfa_11	class	13.0	5.093217401306622	0.00014340395778939227	0.46971458865086324	0.014978374834427544	6.60127251916902	25.35296586917455	0.24154915071789151	36.2278338976649	0.026387269897063477	0.31476561071798015	3.634226883319462e-13	0.44819173756022546	False	True	False	False	False
516	Alfa	Alfa_11	class	17.0	3.528270868791766	0.002844188934542654	0.37521740232982537	0.0015186751144463662	-2.8022644075007253	47.04786743674644	0.13619663371562796	80.91092683333565	0.2030213331153495	0.022682568870644963	43.30565133200395	0.32008420097093904	False	True	False	False	False
517	Alfa	Alfa_11	class	21.0	3.6226454577132974	0.002422025117858771	0.38651258858106186	0.05836086816637798	14.7504898105907	36.799600719559336	0.24044351215994098	23.47359828803777	0.2316512838915915	0.08319552584668177	30.695676076668516	0.3380282982693126	False	True	False	False	False
518	Alfa	Alfa_11	class	25.0	3.3751051004308827	0.00388450790726074	0.3648720813208561	0.000311889961936318	1.0274666499721397	30.959210434499962	0.1002211526515443	14.288329947932118	-0.20395433734110405	0.08559947655088679	27.305632118427166	0.23550601957086503	False	True	False	False	False
519	Alfa	Alfa_11	class	30.0	4.457130277070672	0.0004946546075742823	0.44208219439569435	0.005288727230694956	-4.388979380787036	29.751941477777777	0.3008047071532153	29.188272777943585	-0.3999999995382259	0.01012574512308259	26.508800055456078	0.4081738107829338	False	True	False	False	False
520	Alfa	Alfa_11	class	40.0	4.555401980398443	0.00041089470965714265	0.44746779048307805	0.11032713778743475	-16.817805324074076	23.8643745	0.14674714826282775	29.652280918765317	-0.15954839757164407	0.45618277124416484	1.031076481673083e-12	0.42785251820402725	False	True	False	False	False
521	Alfa	Alfa_11	class	60.0	1.2937023380825918	0.2710533601888756	0.1869862692259024	0.000863871661004767	-1.34268183449074	19.983010942592596	0.06694033674362487	11.06039762109245	0.12941400395245178	0.08039001605328384	17.946291056519975	3.2596414305530175e-06	False	True	True	True	False
522	Alfa	Alfa_11	noise	0.0	4.765024176080395	0.0002637477669129255	0.45316340659680887	0.2430569889179245	-36.1148458020354	26.24141039896998	0.2672443585766646	37.422234831199766	-0.2338000167656891	0.3786993085823568	7.844359392666084e-10	0.2623731383805823	False	True	True	False	True
523	Alfa	Alfa_11	noise	1.0	3.028403174309755	0.00826986705397498	0.34996672561154735	0.27891902372352917	-36.56631363425925	27.69208953148148	0.26801113905407625	25.234322031338383	-0.39999999999999997	0.18080174139474622	19.01651099219698	0.27454322904096484	False	True	True	True	False
524	Alfa	Alfa_11	noise	2.0	2.16635725154431	0.048563591279494535	0.2780461967797614	0.1268770052140421	19.873763896604938	26.00473095	0.24146212443972026	21.48032750033455	0.147476610723512	0.18076709220566742	16.49559710352694	0.20941472164904473	False	True	True	False	True
525	Alfa	Alfa_11	noise	3.0	3.314104046327319	0.004633804825007259	0.3707423058453981	0.020453886821545475	8.07449205632716	25.034297101851845	0.23889473410332107	46.33235663065548	0.3713061325686695	0.025299110068458513	21.669822997452066	0.24740145760827936	False	True	False	False	False
526	Alfa	Alfa_11	noise	4.0	4.008346265498214	0.0011706526260167513	0.4160907492606269	0.04892764496976554	-14.415646286651233	26.6410659537037	0.14375158198274507	35.615466564359586	-0.07076133714061167	0.35881454832376564	4.8135265668934035e-11	0.1482006244984252	False	True	True	False	True
527	Alfa	Alfa_11	noise	5.0	7.462103167246753	2.8039110969413987e-06	0.5701875405034054	0.03367967483186207	-12.868039890046292	21.45402922407407	0.3737519441943882	37.70361600288229	-0.06755021238231018	0.1663258187017173	6.90760584439472	0.5618201278928581	False	True	False	False	False
528	Alfa	Alfa_11	noise	6.0	2.479401333583356	0.02551148855837333	0.30593269404232354	0.0792705581836397	16.284707060185188	26.885007833333336	0.18716411491471452	35.681343941406936	0.09530399996282769	0.367846578583835	9.742772699834453e-11	0.18344211516661824	False	True	True	False	True
529	Alfa	Alfa_11	noise	8.0	3.003260652425686	0.00870489746696399	0.3480725459518161	0.06872344796167562	15.336725173611105	30.944198111111106	0.2798023555364946	64.6147018935013	0.2753213391925172	0.025693472696509793	26.57016407145211	0.06518963539215539	False	True	True	True	False
530	Alfa	Alfa_11	noise	10.0	5.508604753573593	6.33644283810869e-05	0.4839068882679106	0.223683269037524	34.019836768259104	34.079928820100314	0.26527680268161125	44.38675559375536	0.20968610153141926	0.4355654666842696	1.0305214653986238e-16	0.264740250236985	False	True	True	False	True
531	Alfa	Alfa_11	noise	20.0	4.118765192328583	0.0009450409931171687	0.42270776348052297	0.07784114755619664	-20.220875101273148	22.701639513888885	0.3026383337297901	35.158908396758854	-0.39999999999995545	0.010000403786478243	18.79509437456314	0.3404719138860981	False	True	False	False	False
532	Alfa	Alfa_11	noise	30.0	1.342752307318095	0.24711093078377563	0.189313294633549	0.07665956617180847	17.59357598328453	24.605400684939532	0.09151253145413774	29.911439454001894	0.1949960502371989	0.5030313108321063	0.0729170905840402	0.08073518864731988	False	True	True	True	False
533	Alfa	Alfa_11	noise	40.0	2.9851484798403756	0.008664220069236861	0.33691856142507404	0.06510858254301	-17.71093584896649	35.57649910835566	0.23525193567559588	25.055448078456564	-0.24364080687973358	0.08837610201818832	28.237190699426744	0.25686711983026755	False	True	False	False	False
534	Alfa	Alfa_12	class	0.0	0.8050283732787253	0.602386893703947	0.15174817487002143	0.018862610320724893	-9.737810192901236	76.60197477263377	0.07635749980358097	63.85796139819484	-0.27874909877239246	0.02208706473156317	73.79391205738315	0.00019219856266694535	False	True	True	True	False
535	Alfa	Alfa_12	class	1.0	1.9281175568498297	0.08477318653399649	0.2942290505431893	0.06575468119773664	-19.697177138289362	68.22813547082333	0.16254096590529288	108.76201749743733	0.08308935343591788	0.04359852045833262	63.86104659402574	0.14984435791985573	False	True	True	False	True
536	Alfa	Alfa_12	class	2.0	2.28195915229367	0.04414317045441238	0.34279302307381837	0.07848827748893306	23.222726679389307	70.42245149389313	0.18581209451801217	35.42845567204652	0.11316524441611822	0.2653760283018092	48.81937978207753	0.1690302827335911	False	True	True	False	True
537	Alfa	Alfa_12	class	3.0	1.1248329428467159	0.37119100521698334	0.2045212926530277	0.03838407060232174	-13.990153244274808	71.37706205725192	0.11613868004988914	23.83658912995436	-0.08475326221749534	0.22662494406805891	58.69111972398793	0.02836699805952958	False	True	True	True	False
538	Alfa	Alfa_12	class	6.0	1.494489688203094	0.19263409987234142	0.244218025415438	0.05307512242641055	-19.854646528025352	70.0682965036245	0.13585663865068465	28.310151717637183	-0.31942436954403913	0.049115055588859945	65.23835019891894	0.04163430585803374	False	True	True	True	False
539	Alfa	Alfa_12	class	9.0	1.63797430883292	0.15179473087809964	0.2842237742275537	0.04650128400756459	15.239567175880447	67.633674127777	0.14888937359055	24.872566306510347	0.2577146904020266	0.05857278737151473	63.01950712744871	0.03714777027597582	False	True	True	True	False
540	Alfa	Alfa_12	class	13.0	2.129335589553057	0.05995301941116378	0.33378642017831833	0.003503340748935435	5.107298432806155	73.23493498542146	0.12974728253302525	86.14267227844802	0.012914371274647304	0.4815019900506218	1.2734849654305208e-13	0.12905307101650476	False	True	True	False	True
541	Alfa	Alfa_12	class	17.0	0.5944755900668957	0.7756824968491687	0.11962541706717454	0.021584276788966017	-10.487005702754772	65.52561266149964	0.044462024290528035	12.254025438869197	-0.12440753699664006	0.1581944955867825	60.82367494960174	0.0001553055671275061	False	True	True	True	False
542	Alfa	Alfa_12	class	21.0	4.07983558309969	0.0018234192977722716	0.49724769518883843	0.33660165973874356	61.03447600029205	77.19588263142523	0.37661096541311756	44.09066085954828	0.2704067783061381	0.2276528870171632	55.378846180772015	0.34523073717974784	False	True	True	True	False
543	Alfa	Alfa_12	class	25.0	0.7870397243768805	0.6172878433702176	0.15625045015388345	0.0011158132828966716	-2.3359359643993276	68.216024299869	0.09800824966266852	20.355842114965558	0.09886949238400829	0.09604431718566153	63.79446410356115	1.4138128299090447e-05	False	True	True	True	False
544	Alfa	Alfa_12	class	30.0	1.9742689179259596	0.07843437442246906	0.30494082698041824	0.11408630554767507	-32.77370907407407	77.06401546666665	0.17853130716132826	33.94689936232264	-0.330605714063663	0.06483131195467876	69.67653984694206	0.10689208860307531	False	True	True	True	False
545	Alfa	Alfa_12	class	40.0	1.9553272004669782	0.08227461393079268	0.30888248561981707	0.08092625441607448	-19.11151177478056	70.75082993577392	0.1712570504930112	24.371653295408763	-0.11510148882448183	0.10752131631448113	64.69606347303326	0.07757017643562936	False	True	True	True	False
546	Alfa	Alfa_12	class	60.0	1.0458049776103306	0.4207753504970029	0.18441914009376345	0.01352296821848109	8.70465985133021	68.26833245320815	0.0989336985507927	19.468231167015382	0.3205674740991085	0.010206631830800355	65.79349445710264	0.00010015590426981635	False	True	True	True	False
547	Alfa	Alfa_12	noise	0.0	0.3803167152758839	0.9242932260171813	0.07598254754093449	0.004511417994931599	-4.8566765679761215	79.82324022549587	0.06064364370998554	24.455125002838223	-0.09325933743883418	0.06611820302701327	77.04965253282958	5.192622872585151e-05	False	True	True	True	False
548	Alfa	Alfa_12	noise	1.0	0.4391504984875655	0.8898343494463699	0.08462859163856602	0.0007277991893509528	2.277213366299542	74.88576622372071	0.05400318547239413	17.79405328635033	-0.15846681986297984	0.01425346345465452	73.03069855363185	5.271583688237769e-06	False	True	True	True	False
549	Alfa	Alfa_12	noise	2.0	1.1952487058592878	0.32998420675657014	0.21457726018624945	0.04665046381907345	17.87777455400808	73.74861461769083	0.1512817734206311	94.89971900089421	0.2844325713858048	0.0223575054036161	69.37187113363616	0.03648566508883966	False	True	True	True	False
550	Alfa	Alfa_12	noise	3.0	0.7740333055073786	0.6278686891683308	0.15032594655767265	0.1061362755987223	27.167013379629623	64.67588131818181	0.11241908396444111	72.56527885989857	0.3471183913632831	0.9012743524991921	2.557566005055307e-12	0.10451894712720833	False	True	True	True	False
551	Alfa	Alfa_12	noise	4.0	1.0234487902697373	0.4365605316518315	0.18529162288472256	0.0034238111649204095	4.8638963698278035	72.20290590824982						2.142594680465404e-05	False	True	True	True	False
552	Alfa	Alfa_12	noise	5.0	1.7872306545568435	0.11205986594342758	0.28426357370259653	0.11177062182423281	-27.841478009259248	77.2124185777778	0.22024787421608094	34.231100860211235	-0.13520601522874748	0.23781286456614759	58.11662957697735	0.20014234143938703	False	True	True	False	True
553	Alfa	Alfa_12	noise	6.0	1.0438050496944544	0.4232549250405798	0.19262642595959614	0.006090588362747118	4.921944444444443	66.82526627272728	0.1252988358623438	20.43073179960551	0.06416226386214782	0.13513135309923893	61.05402534792741	6.291666648461369e-05	False	True	True	True	False
554	Alfa	Alfa_12	noise	8.0	1.3762655117303928	0.2408707162936179	0.2392978569539756	0.06146346747019271	18.60584699569237	62.85662732452195	0.19730452975438595	25.58703329184265	0.23507674553378446	0.0900322805276639	55.705915996953124	0.05578962445730429	False	True	True	True	False
555	Alfa	Alfa_12	noise	10.0	2.937261734704945	0.012405232426282732	0.39493859964597217	0.0035119483998865553	4.906691018518524	69.70245682222222	0.3017460561763835	40.92001544555717	0.004805490604240775	0.11218486812533057	60.77020460922849	0.1566744350319078	False	True	True	False	True
556	Alfa	Alfa_12	noise	20.0	2.0256897477796425	0.07393166449657536	0.32934350956506997	0.0050626447356949544	-6.173610511763528	70.9798828484818						3.169556457727207e-05	False	True	True	True	False
557	Alfa	Alfa_12	noise	30.0	0.9001993970267385	0.5270510286611209	0.17064746358860255	0.0061794913585804245	6.551132738642834	71.95333076948351	0.07538136304721721	19.804308687561246	0.3999999823175791	0.010460881324522081	69.6675766877487	3.8099967637150733e-05	False	True	True	True	False
558	Alfa	Alfa_12	noise	40.0	1.5446716693577076	0.17655485873322535	0.25554269178723493	0.11350720756058386	-26.366009722222227	78.30800797777779	0.19232384158215932	89.02612208676291	-0.11751047667845303	0.5770841532157291	7.155119103612473e-14	0.18492558783778434	False	True	True	False	True
559	Alfa	Alfa_13	class	0.0	0.9975251041743691	0.45113763073537694	0.15062609631265877	0.0034820261293664334	5.851792766203705	99.54814753703702	0.07766409417821696	57.41397189572941	0.3682540714182633	0.024092055975797284	96.01208463013315	3.321496539376856e-05	False	True	True	True	False
560	Alfa	Alfa_13	class	1.0	1.1740432119487136	0.3350860988121053	0.16956035310737022	0.00041216638768060143	1.8270495768283226	92.82540774730111	0.03678868765526255	14.405025991090524	0.39999999906327466	0.07215655824133997	90.24889294082188	9.131122947758641e-07	False	True	True	True	False
561	Alfa	Alfa_13	class	2.0	0.5858565834366998	0.7841271300357712	0.09432782347592437	0.0006438940758772826	-1.9236311342592618	95.83426216666666	0.03127904435808615	40.94211216384638	-0.36269502324608727	0.0226169656066313	93.9011174390586	7.769880736918644e-06	False	True	True	True	False
562	Alfa	Alfa_13	class	3.0	1.0193366018386694	0.43523370034563896	0.1505814619355462	0.00936576083264884	-8.17000141761286	90.62757213514463	0.07988841290030135	19.58380985948562	-0.3921330976382234	0.05839871024444821	87.14812692431748	0.00011003285290689391	False	True	True	True	False
563	Alfa	Alfa_13	class	6.0	1.2552825795133078	0.2900093665858357	0.17919085565289483	0.08495076661226153	26.368423246425046	91.32398253747537	0.08341223139964815	19.08012423197827	0.39999999999999986	0.3166306223110171	81.76499437653709	0.08012024011427632	False	True	True	True	False
564	Alfa	Alfa_13	class	9.0	0.6129942178190984	0.7622767646616809	0.09633738407343716	0.00836746817248013	6.559859011341229	89.13896767061144	0.034132623556295094	10.452606247299151	0.3379173787711225	0.07673847086502557	86.58507314031336	0.0001339577694406957	False	True	True	True	False
565	Alfa	Alfa_13	class	13.0	2.366958280464867	0.03215817967417697	0.29616749705144707	0.21471985873902677	41.73434770447531	95.56770692592593	0.22667321631841109	29.000484251218058	0.345286026052949	0.2478037786115562	81.89248800941219	0.21215824867657174	False	True	True	True	False
566	Alfa	Alfa_13	class	17.0	0.48215393713092725	0.8623593225896289	0.07894903945346395	0.0032125859424331216	-4.752843209876545	98.6641861111111	0.021016295108805982	11.248444318781827	-0.3400480177536927	0.04727261034634613	96.8286162297165	4.334137644534941e-05	False	True	True	True	False
567	Alfa	Alfa_13	class	21.0	1.4341098848603904	0.2088258889866963	0.20315732553421684	0.023011718617755528	-12.744474980709875	85.18539774074075	0.1762281486612276	28.64448214679469	-0.16613507657477344	0.08174470871494131	78.8965850265494	0.009969263305332321	False	True	True	True	False
568	Alfa	Alfa_13	class	25.0	4.823239292134005	0.0002365099995857877	0.45617422994694434	0.27462967813154004	53.2751208696645	95.10875863652218	0.2631678412092393	110.67355732483702	0.39999999999999997	0.8502579651748357	1.6294839590967025e-08	0.27328147545884707	False	True	True	True	False
569	Alfa	Alfa_13	class	30.0	1.618054298679808	0.14521399933259904	0.21594055430305514	0.15900940445295908	-31.663658425421602	86.0200293455012	0.16604958064383768	22.62581077384038	-0.39999999999980324	0.21545210308696855	77.23577898855072	0.15560012793202915	False	True	True	True	False
570	Alfa	Alfa_13	class	40.0	1.1308528047107202	0.3616222521159848	0.16738860916599593	0.03533131808695067	16.255766126543207	92.29021609259262	0.07245535488181687	43.60210345834866	0.3656387864823663	0.026769790026108912	89.03090783554642	0.024570316294716843	False	True	True	True	False
571	Alfa	Alfa_13	class	60.0	1.406047570912251	0.2195255560576892	0.19648382112879226	0.05254880848407262	21.746578401257086	96.49204502473643	0.05348662721741504	15.33538277823439	0.3999999999999985	0.22440198348090165	90.39154920555241	0.04545120514081702	False	True	True	True	False
572	Alfa	Alfa_13	noise	0.0	1.3522708060260844	0.2421858773870352	0.1871067021452363	0.1409176609550844	36.8413625	94.50466823214285	0.157922891748413	105.01331158887342	0.2564895142389008	0.7990162093572624	9.409611908894617e-12	0.1467149781562822	False	True	True	True	False
573	Alfa	Alfa_13	noise	1.0	1.5889980527468959	0.1544096341523582	0.21651430363197244	0.0447311923017234	20.27348216873493	98.6720130492001	0.16387027207633753	79.63074940772671	0.3685718778572641	0.02418564515600918	93.70661825625899	0.03567725211538875	False	True	True	True	False
574	Alfa	Alfa_13	noise	2.0	0.5384299716596745	0.8215016240986862	0.08395351224523297	0.002005050648887896	-4.113780790441175	90.6691955892857	0.02454105022719555	34.01977682183734	-0.3499279101015173	0.020921680097276137	88.93182371539024	2.068715374869967e-05	False	True	True	True	False
575	Alfa	Alfa_13	noise	3.0	3.136480488425751	0.006338068807518959	0.34805385113513954	0.1787977074975834	-39.56338715892427	97.62665919545407	0.29242090983408775	38.7957268650841	-0.2976385376152238	0.08633591079533841	86.37770556296063	0.17462826245803353	False	True	True	True	False
576	Alfa	Alfa_13	noise	4.0	1.5464170226019303	0.16844496126273314	0.2156361870643049	0.00040048238376844125	1.7417862461419815	91.15117527777778	0.11793356592779491	140.81859884575965	-0.08830936205491617	0.03878653586556377	87.1370760073639	4.815755365039642e-06	False	True	True	True	False
577	Alfa	Alfa_13	noise	5.0	0.5758752230757496	0.7923356485607604	0.08927086684544097	0.0006632430254580601	-2.2589509004294155	87.51726282914655	0.05836525170264151	18.958570230896317	-0.10025881427165426	0.11056153074690432	82.99779090994896	1.0129905978817355e-05	False	True	True	True	False
578	Alfa	Alfa_13	noise	6.0	2.1759617126921444	0.04713074047266171	0.27453598586121025	0.14820794795682013	-35.58482988740798	99.27546829405415	0.15601865518907665	26.57671758204469	-0.3999999999999533	0.14717838884279422	91.27243993044507	0.14422095952844582	False	True	True	True	False
579	Alfa	Alfa_13	noise	8.0	0.38579025112772347	0.9225905684639812	0.06418295016289129	4.8580687546762036e-05	-0.4967994791666693	91.29973705555557	0.02683852296361544	9.501532840663662	0.2207658554028955	0.06804570971061798	89.17440160925928	2.58354738835731e-06	False	True	True	True	False
580	Alfa	Alfa_13	noise	10.0	2.3470873501665483	0.03196374276647047	0.277037671255881	0.09158356838770165	-24.768422603265254	92.87332958880057	0.07776453737439659	137.93926726185532	0.08835414774348499	0.036504469591722925	90.23320870017426	0.09358089374936673	False	True	True	True	False
581	Alfa	Alfa_13	noise	20.0	1.6414549603437483	0.13928551645476797	0.22207467530417183	0.10748175009635308	-29.58658300357496	89.69221646252466	0.10677222961095068	98.40883512935574	-0.39999999999999714	1.1059004510128978	7.047899044102445e-08	0.10535306427080271	False	True	True	True	False
582	Alfa	Alfa_13	noise	30.0	0.7705284117906448	0.6302844466273708	0.12047924146034861	0.0006068595101182961	1.7594082368827162	97.08671851851848	0.050858976789718735	14.200603976879307	0.39999999999988095	0.010572415357488174	95.50886585720615	5.31371986178808e-06	False	True	True	True	False
583	Alfa	Alfa_13	noise	40.0	2.515590124894396	0.0224057966173073	0.2911363794061625	0.025779594869555278	-16.59151351753411	89.60599453728976	0.1586705912213684	103.85100501847387	-0.04106194967341373	0.4872048269714446	2.4910018572217437e-10	0.1953242540306378	False	True	True	False	True
584	Alfa	Alfa_14	class	0.0	1.3064685393505344	0.26978232485641807	0.21571457539357308	0.10680940804448358	13.1537056280585	17.438544770223174	0.09384421158271494	9.156856272430504	0.39999999999999997	0.14538045767642052	14.672286679899148	0.09990637822642212	False	True	True	True	False
585	Alfa	Alfa_14	class	1.0	1.2108485172980474	0.32053066040379913	0.2120260261904008	0.02857257572933858	6.611193527777779	16.481529382222224	0.07172997138280579	30.617175592917206	0.06379450869127169	0.041258038418449265	15.227410240724534	0.011481575210540274	False	True	True	True	False
586	Alfa	Alfa_14	class	2.0	1.1221391315781908	0.3714598919173867	0.19525177760400697	0.001624256024581383	1.9557540777876803	18.670368967855023	0.12031947885482797	20.963960586243456	-0.04008973398197907	0.04918113078155532	16.92820227590104	3.6624128153528446e-06	False	True	True	True	False
587	Alfa	Alfa_14	class	3.0	0.9910000352411016	0.4584155147972945	0.1726180158783927	0.006587519183429591	3.3815450311867834	17.987705740053947	0.11021853771869328	13.036378413930299	0.2212993946964655	0.04613309222147649	15.92060900507324	1.3606283983724765e-05	False	True	True	True	False
588	Alfa	Alfa_14	class	6.0	0.5419327393826023	0.8169642601064699	0.10748511878184305	0.0018062760792764143	2.034394467592589	20.954566266666667	0.005366795096060639	22.151523621084255	0.07062324215939195	0.8500286956243329	8.77675426744131e-06	3.5334066111891715e-06	False	True	True	True	False
589	Alfa	Alfa_14	class	9.0	0.41133165654712345	0.9067421384070756	0.08167286918295007	0.0019076704080682738	2.174923428208138	22.12901117832551	0.03365272455799262	9.508527550441114	0.0336845157470288	0.06280811577943733	21.098540249022825	4.634145673421131e-06	False	True	True	True	False
590	Alfa	Alfa_14	class	13.0	0.3360895148394442	0.9462556941113967	0.06774510192451567	0.01785085272989695	6.091117742671819	21.33285158604872	0.034077674818811854	23.98233872246131	0.1039112290284557	0.5962903088806957	3.3976281596213627e-12	3.59057952205033e-05	False	True	True	True	False
591	Alfa	Alfa_14	class	17.0	1.0801809236277857	0.3986305762425468	0.1935745343048015	0.07879141432294745	-11.216571828703703	16.98440231111111	0.08326458150500138	20.23050550220229	-0.3251246075068209	0.6857490903692114	2.1272328727598872e-08	0.07534081186842079	False	True	True	True	False
592	Alfa	Alfa_14	class	21.0	1.0689070626079271	0.40377153860576853	0.17612842832834502	0.04229130887286847	9.887697589039599	19.092055947816625	0.06615181203046694	17.640620393473718	-0.15028223239053365	0.010071529275514501	18.09107456425183	0.0382319891628925	False	True	True	True	False
593	Alfa	Alfa_14	class	25.0	0.6513344042460832	0.7297196652486039	0.12344448898499073	0.009859501043261387	3.6396872965571214	19.69929826228482	0.0383486309005151	20.65731150062417	0.3549987857616399	0.021921482468508047	18.69825626693318	2.4747290048310333e-05	False	True	True	True	False
594	Alfa	Alfa_14	class	30.0	0.3849299372993361	0.9215947134720452	0.0787994796732227	0.0004964907948978858	0.9125698888888888	20.14257878666666	0.029339485823823508	6.176239288645318	0.17100472500614028	0.050085659175892666	19.196981230158357	1.2652377739952314e-06	False	True	True	True	False
595	Alfa	Alfa_14	class	40.0	1.4502144225132843	0.2099213470204705	0.24372473318377233	0.0016137008621943671	1.6617458101851845	18.38457218888889	0.19951308560983505	21.058278455647798	0.12450187772998264	0.05103297619630632	16.246006580347395	4.211496744011001e-06	False	True	True	True	False
596	Alfa	Alfa_14	class	60.0	0.7952193724115801	0.6103001167572631	0.14671350323183852	0.007175935285457791	3.8886693069516665	19.59850585484306	0.04536563907936719	8.135772760039123	-0.39999999614060383	0.010205794942991795	18.50360521567056	1.039175428962924e-05	False	True	True	True	False
597	Alfa	Alfa_14	noise	0.0	1.4646885950886968	0.2044637526637417	0.2455599436146115	0.00015913565076031144	-0.46249765740740845	19.01856802888889	0.03632121899238783	6.211765324980323	-0.04216662842782962	0.1504907629604805	16.943889335652006	1.5570609342985264e-06	False	True	True	True	True
598	Alfa	Alfa_14	noise	1.0	0.6180527977209618	0.7568528536843394	0.12075936340402292	0.00039339001624216774	0.6656640277777781	18.794658855555557	0.03373544843491749	5.435816376989848	-0.39987485550074986	0.010017265733376851	18.190679267826948	-7.37585217569503e-07	False	True	True	True	False
599	Alfa	Alfa_14	noise	2.0	1.7421098164726796	0.12205209923368023	0.27908990192311595	0.00023833209319612525	0.662306967592593	20.54861882222222						6.518878178374266e-07	False	True	True	True	True
600	Alfa	Alfa_14	noise	3.0	1.0939665245428143	0.38854466255527853	0.18719589168563855	0.0017017234013575466	1.6813094472436874	16.15869183208293	0.12410609570928455	22.019866620598275	0.0015818102648164495	0.3377093378795068	1.106735938869685e-11	0.1191871975682035	False	True	True	False	True
601	Alfa	Alfa_14	noise	4.0	0.26582436546144583	0.9730944914822949	0.05435164822901291	0.004136268370446894	-2.532082158193723	19.909854089928753	0.017810069364019743	10.797565001867921	-0.26628074850717154	0.02052762044355879	19.37617011936987	9.746391255949227e-06	False	True	True	True	False
602	Alfa	Alfa_14	noise	5.0	1.0207384942976958	0.4379210507340885	0.18079804711618527	0.048623543881056164	8.508829757365683	17.379568606585792	0.16731080062894776	23.503092579767646	0.06575915801693465	0.35145193208029213	5.579184153535413e-15	0.15938037370346958	False	True	True	False	True
603	Alfa	Alfa_14	noise	6.0	1.0436916637499718	0.4211796811708829	0.17633823876013646	0.021075905040205845	-6.928896144783287	18.532742544626807	0.07234012546011737	32.300491410473896	-0.35874587364655236	0.024420171934333348	16.6656479417787	2.827515890158061e-05	False	True	True	True	False
604	Alfa	Alfa_14	noise	8.0	1.2353625988334511	0.30732181835212297	0.2153939838232231	0.0007087474545375283	1.3708160648148138	22.326865422222223	0.1418950918472941	16.8546915628324	0.10618661249433246	0.11601648079837815	17.8732700499133	0.1323318639610167	False	True	True	False	True
605	Alfa	Alfa_14	noise	10.0	1.6644490989747616	0.14026553544210457	0.2646414769850164	0.002798555861228569	3.2469023071542793	21.417607046322942	0.08961825863142425	29.05869533261391	0.01494860135746333	0.33800920614223445	5.815488928193394e-12	5.082674001122278e-06	False	True	True	True	False
606	Alfa	Alfa_14	noise	20.0	2.9294242777176556	0.01224348456816282	0.3877759800119003	0.055252523343298	-10.31178351613165	18.01977150986604	0.05195668274703935	7.815469890528949	-0.3999999999999087	0.36388070117415316	13.691406649815608	0.045160499635705675	False	True	True	True	False
607	Alfa	Alfa_14	noise	30.0	0.5719139135051801	0.793953654961485	0.1100487564396539	0.00614559354204347	3.5599577676858507	19.77618742484412	0.08353825165698858	11.7309756712992	-0.007113631728569769	0.12667200008589352	16.669108107872987	1.2396490662869297e-05	False	True	True	True	False
608	Alfa	Alfa_14	noise	40.0	0.4301056096228927	0.8953259685251386	0.08508340731875992	0.018982585592138723	6.016926750782469	20.506016218701095	0.05343971091454247	8.945384811184237	0.10982830857143636	0.21623273529619438	15.919200647333389	3.856278645542055e-05	False	True	True	True	False
609	Alfa	Alfa_15	class	0.0	1.9049233613453065	0.07579285365488786	0.20254533590083618	0.014981498776301727	-10.206392333761537	83.85256298647096	0.057325697948192755	15.798630080872396	-0.386210616347305	0.08955643381781664	80.42888301204921	0.0001997298972884476	False	True	True	True	False
610	Alfa	Alfa_15	class	1.0	2.642525994995883	0.013986790955408347	0.23984749354765378	0.14883864534882962	34.76944486055941	81.69881116270709	0.2146020214960913	29.16098127070148	0.3015627023668853	0.12480929135514594	72.1431899806724	0.14560166691362664	False	True	True	True	False
611	Alfa	Alfa_15	noise	0.0	2.2252278172420787	0.03887051451583834	0.24121115069734073	0.11956985082801386	-33.45953673140182	87.08741421229755	0.17905895365284685	29.190363534189984	-0.39999999999999875	0.13546289716576992	78.46852481531546	0.11477949553386746	False	True	True	True	False
612	Alfa	Alfa_15	class	2.0	3.009133104039204	0.006262718026528904	0.27333061337365117	0.08380287747561133	-25.894816513175073	76.27990164520585	0.15054511556395445	30.095060868749897	-0.39999999999999997	0.06629078831068244	71.93388120147803	0.07882546592004191	False	True	True	True	False
613	Alfa	Alfa_15	class	6.0	0.6636350684612168	0.7210916112801111	0.08129161371079108	7.768560322030105e-06	0.2554249841031086	75.72667704344141	0.07048474135329863	24.70713944818737	0.15451402639936396	0.012068646112443186	73.78852038177251	1.0566476327245056e-07	False	True	True	True	True
614	Alfa	Alfa_15	class	17.0	3.8977870118798843	0.0010035052562682686	0.35361175061071376	0.19208746601365156	36.8059793756694	76.85575674544808	0.2882843338921154	126.7971025055441	0.3625494958735976	0.023036401037303124	71.346420799207	0.2443850284911827	False	True	False	False	False
615	Alfa	Alfa_15	class	30.0	2.4175372131589588	0.02534384653830322	0.2533432313814009	0.0001938692079020976	1.3226759337640999	76.17446327385912	0.0706690520899238	20.639658818224948	0.17585738942602877	0.06396648870272834	72.76302707782342	3.1569600200676007e-07	False	True	True	True	False
616	Alfa	Alfa_15	noise	1.0	2.742827578014288	0.011337930756920673	0.25238048343378694	0.20437472110677013	36.9656674489691	81.09594409685594	0.21624934667637896	25.078231542502678	0.3327453263394592	0.20647971275413077	70.64595771747908	0.20202674126182385	False	True	True	True	False
617	Alfa	Alfa_15	noise	4.0	4.612281184863301	0.00016708097147487586	0.35858967150330723	0.16581552726229543	38.62575905866078	79.34348791303687	0.2793931956804765	42.046306258101104	0.3999999999999824	0.048374126108894945	74.2131010630207	0.33487759849265564	False	True	False	False	False
618	Alfa	Alfa_15	noise	8.0	1.476692819653382	0.18270555744359307	0.15181859312649756	0.00931863334426608	7.206381847129797	77.9520059161784	0.02983021060309754	11.620120755592485	-0.39999999448713736	0.01089587464904157	76.91396463378547	0.0001438447960232514	False	True	True	True	False
619	Alfa	Alfa_15	noise	10.0	0.837614294666018	0.5729064147668759	0.08970324412998013	8.55861110764522e-05	0.6346045677309325	76.46703920279194	0.043540751941408606	47.6262269824312	-0.28034342756909625	0.022262341283842725	74.63096139123374	-1.4215989923016537e-06	False	True	True	True	False
620	Alfa	Alfa_15	noise	20.0	2.2642299060284583	0.032497833440124746	0.2055731472237718	0.05475543989862486	-20.885525561031553	75.30532530022937	0.17335545200700941	29.146366152248476	-0.17006378662306346	0.08492881756462789	68.78959085866619	0.05469055589580929	False	True	True	True	False
621	Alfa	Alfa_16	class	0.0	2.434700588047013	0.02231340255953637	0.22265818514577745	0.0011126646732342316	-4.2634071095940165	149.4259886180181	0.07804671637856408	38.6607826016561	0.20262294711639314	0.04152796800395464	143.9926639190776	2.5092813262683755e-05	True	True	True	True	False
622	Alfa	Alfa_16	class	1.0	1.753265688886301	0.09868775988460081	0.14760283485885606	0.045865715760057046	25.679425521229945	142.34328756157015	0.14021177150097475	121.19111887186915	0.28492812212327145	0.022532744997468213	136.92383668847904	0.043236378751334126	True	True	True	True	False
623	Alfa	Alfa_16	class	2.0	1.372542437398867	0.22196098807891493	0.124804468381165	0.06830934301898572	31.893497182036185	147.31575983606677	0.10709419443602175	27.908348111206976	0.3162086269907009	0.10169464069887585	139.59635230326754	0.06507591969120086	True	True	True	True	False
624	Alfa	Alfa_16	class	6.0	1.6474848924778769	0.12527214765980568	0.14615099582677132	0.10175267857832926	34.934683010413515	146.04733582852705	0.11297826999895322	24.30639360176094	0.3097184234354759	0.1661397759802607	136.79246081661873	0.09966953377197285	True	True	True	True	False
625	Alfa	Alfa_16	class	17.0	4.085575646631437	0.00041931652527732775	0.29529495201207306	0.14364895979390757	46.38427304996672	149.1918713577927	0.22661653258012182	39.90329502912694	0.36524986040452995	0.14072376486299568	137.30340873573036	0.24609078760721015	True	True	False	False	False
626	Alfa	Alfa_16	class	30.0	1.547911899716792	0.15386370924849926	0.1326071774562393	0.04446114283826508	22.46273997026222	144.0909437707939	0.08352378295772589	21.401648464011405	0.24743691897600834	0.12527322255556692	136.70194548684395	0.040843635765384634	True	True	True	True	False
627	Alfa	Alfa_16	noise	0.0	3.368352700262763	0.0026117145911211206	0.28380962255934544	0.16992328402056045	-50.65269574985441	142.27945340337797	0.173161712744775	157.10540346558216	-0.3999999993445397	1.0616305736841378	3.760368365374531e-07	0.17161618224182795	True	True	True	True	False
628	Alfa	Alfa_16	noise	1.0	3.8307619748085915	0.0007640224733197152	0.2820726835441487	0.19278263390269268	-55.98458920212511	144.0767518636341	0.24413749168838428	46.67996439823506	-0.3365252606734878	0.08214164289724903	133.12990892826696	0.19058337077967413	True	True	True	True	False
629	Alfa	Alfa_16	noise	4.0	1.2703185363584064	0.27078681044702696	0.1127136320291497	0.039413821186455644	-22.958285989663135	152.44446998024327	0.07456746706164707	21.726581520919165	-0.2919567442787129	0.11737076252981984	145.7419696950978	0.03527097334875606	True	True	True	True	False
630	Alfa	Alfa_16	noise	8.0	1.2701065903178193	0.2706994886685628	0.11146070291233624	0.04737056752028623	-27.641814146961362	146.25226177192192	0.06712415436691976	22.71660609457015	-0.39999999999999997	0.1913255283786178	138.63461405104968	0.04346042972166653	True	True	True	True	False
631	Alfa	Alfa_16	noise	10.0	0.6773320442705955	0.7099596388630061	0.06655300636004154	0.0020124902039988513	5.199542483185323	137.91437994133472	0.03444832170107959	73.13120048601026	0.28427914264016485	0.021330039635397802	135.3713021584269	4.9219042604353724e-05	True	True	True	True	False
632	Alfa	Alfa_16	noise	20.0	3.663159584249099	0.001119905027100251	0.2705803223438866	0.2138088268199546	60.39569967121142	147.19951305562256	0.25676788461181976	43.71586674613198	0.28141657502279394	0.16389810888750814	129.7499253240394	0.2120640212167123	True	True	True	True	False
633	Alfa	Alfa_17	class	0.0	6.816802305993874	3.2386756941912767e-06	0.4933704742259121	0.1793023817310303	50.07179618262317	166.28284948843864	0.3138881125046926	187.6469608095724	0.12095119161131054	0.603387583720746	1.8745072111192584e-07	0.31165818429020187	True	True	True	False	True
634	Alfa	Alfa_17	class	1.0	1.531918843850475	0.1639262572872864	0.16071463353244908	0.0035728282524251087	7.925601727470392	155.67452856776998	0.029765678124791806	18.41410542618438	0.09284517352042024	0.19004815819554152	146.56768593643844	7.30369519236218e-05	True	True	True	True	False
635	Alfa	Alfa_17	class	2.0	2.4301816790906496	0.023790815853391784	0.2416845121897813	0.0034814942837404494	7.2783729497354495	160.31921094285715	0.15466407184357878	176.11524673325073	0.014570717216634718	0.59747126789287	1.0348071312272856e-06	0.15594448790801452	True	True	True	False	True
636	Alfa	Alfa_17	class	6.0	2.6161444693407283	0.015553343924540207	0.25237391559401173	0.04747622530510098	29.212748526866296	159.6833933852613	0.17467161210757975	176.4814004860755	0.06709836409240655	0.5934417739805244	2.6881084947758983e-13	0.17389574445933664	True	True	True	False	True
637	Alfa	Alfa_17	class	17.0	2.2028096285089016	0.038417382926927486	0.21328913949268222	0.007777836044698283	-11.212493338918456	152.65384540984954	0.18251940754311302	171.05456470895408	-0.03067491947088156	0.551800199760834	6.51035580724298e-09	0.1812727206947804	True	True	True	False	True
638	Alfa	Alfa_17	class	30.0	1.8761145336890963	0.07897760199782065	0.18759054577060788	0.030395021533542566	-22.725988351581492	154.65176951351347	0.16854261480133492	47.15906597551868	-0.11273156927012247	0.1026604286218758	142.7068759779008	0.11893962294296179	True	True	True	False	True
639	Alfa	Alfa_17	noise	0.0	3.6720963419054837	0.0016679630727706519	0.3440838823283934	0.18958837505909443	-62.03470577086671	158.08241779525622	0.27913542055717655	59.47988480056101	-0.15607603475020249	0.21745250880334482	126.88969790223607	0.23687840395991366	True	True	True	False	True
640	Alfa	Alfa_17	noise	1.0	1.761404918028762	0.10145092322382727	0.18044584082108375	0.044882719798593707	-26.92741906380937	153.83663675855448	0.14835192101805417	111.54993915170868	-0.07644197635939282	0.4909744857120323	57.3458513322795	0.14490330985997024	True	True	True	False	True
641	Alfa	Alfa_17	noise	4.0	1.6134767785468578	0.13820512434774443	0.16568061055515657	0.03143418032150436	-21.62029535586283	149.95670069923057	0.12843186154202968	57.7391813214827	-0.0710229871738634	0.32866497573127706	107.52651960487218	0.12273593981267683	True	True	True	False	True
642	Alfa	Alfa_17	noise	8.0	1.452360137505039	0.19258136811461474	0.15365052921993205	0.000587597970475362	2.9308469002257476	156.19183263353398	0.10344790747473431	32.04336098472384	0.10896315188668805	0.1103712943787498	146.90643245334917	2.077244718656779e-05	True	True	True	True	False
643	Alfa	Alfa_17	noise	10.0	4.632862375890028	0.00018642519786573946	0.3779502684744118	0.04350266260611446	30.073526537698406	160.30665221428572	0.26706993936232437	183.71351653474838	0.051702785331390576	0.4995596007036657	2.6067687631137638e-09	0.2669415276809406	True	True	True	False	True
644	Alfa	Alfa_17	noise	20.0	1.2884195232304316	0.26610727810517104	0.14254920563478513	1.4644291038035107e-05	0.4930155736732614	153.86865204248483	0.10800218698459774	32.216326208046155	-0.04623078871378184	0.15630911936058364	140.73821699047323	0.09245279197783884	True	True	True	False	True
645	Alfa	Alfa_18	class	0.0	1.1217837338249734	0.3644488554019143	0.14718126005682516	0.0012511771629574175	1.502930176618721	11.98165291687463	0.08408859281125625	17.326938309831732	0.010093981444838687	0.30410083514010444	5.846042450829956e-10	0.07566210748734559	True	True	True	False	True
646	Alfa	Alfa_18	class	1.0	4.893277335115071	0.00012047770428601448	0.4029618364199784	0.007999781885534296	-3.222594668192218	12.381784709839817	0.32372111867390263	19.852871915130496	-0.034153885473058976	0.24609282008832384	2.4936166273303412e-17	0.3287232759018003	True	True	True	False	True
647	Alfa	Alfa_18	class	2.0	10.473851693040176	5.353937630896404e-09	0.5868081528810202	0.2320695186470959	21.739179820999347	10.879227830461174	0.4002113814538686	21.219749271663105	0.1458539505769339	0.19950880387590972	1.0437863522579653e-19	0.582088276260885	True	True	False	False	False
648	Alfa	Alfa_18	class	3.0	1.2118705926030473	0.30773589300366067	0.13910566964022691	0.0009803272231033722	-1.2288414837869148	17.263149218027408	0.038852383085009934	6.3766760513520255	-0.39999998269785586	0.010697519476935504	16.52826000084741	2.0758079146698805e-06	True	True	True	True	False
649	Alfa	Alfa_18	class	6.0	2.4132384775181746	0.026074213396300748	0.2598165931418886	0.020215779214755814	-6.029705473568278	15.250496970264317	0.13366281543702396	30.83498603176089	0.08861946705833651	0.0505826459163704	12.756119523225063	0.13327274546302315	True	True	False	False	False
650	Alfa	Alfa_18	class	9.0	7.863356086713836	5.56421991365211e-07	0.5335300653919199	0.05056454464050608	8.557632453484178	11.608879986344514	0.4965858839950483	21.10609187428098	0.06798801702561326	0.1821074246389779	1.2422633709225137	0.494571164875212	True	True	True	False	True
651	Alfa	Alfa_18	class	13.0	3.710766966129537	0.0014989971620247569	0.3424554051160993	0.013095991154260855	-3.9380558572792883	12.049529083896434	0.2399480115652035	18.143453541791633	-0.010234825333689098	0.26795283022666105	1.459013379525686e-11	0.26924364106009013	True	True	True	False	True
652	Alfa	Alfa_18	class	17.0	2.0546478786486913	0.0561588616422017	0.22691637556592928	0.016914268205567073	-5.237890875942582	12.753351878158487	0.2231551151930382	19.577072146604312	-0.03371046987942578	0.2595669906391703	3.5076516153420783e-15	0.21934023599802455	True	True	True	False	True
653	Alfa	Alfa_18	class	21.0	4.231355788343652	0.0004943446175255757	0.37259802943887904	0.011391969635468402	-4.72715486117434	14.011322670810147	0.3027941033121293	22.327570936007277	-0.04328998066005896	0.24119940582996444	1.6989848430085968e-12	0.3210041825124462	True	True	True	False	True
654	Alfa	Alfa_18	class	25.0	4.169429353237437	0.0005805106512846337	0.3732893795535701	0.013720809154665004	4.9163032434402325	11.687851769230768	0.28425534299283073	19.98635032194629	0.021867087528339102	0.22277385120417173	6.030972051784088e-11	0.29825054863398714	True	True	True	False	True
655	Alfa	Alfa_18	class	30.0	7.708367173334601	5.204799173426903e-07	0.5110508207319898	0.22860495384594626	-23.965284173139107	16.597168068213403	0.4704159395883297	25.673993972274985	-0.1747142653862679	0.14504606801893238	6.569996942807067	0.48122413993158086	True	True	False	False	False
656	Alfa	Alfa_18	class	40.0	5.744108626666055	2.422140448210614e-05	0.45072659021808353	7.008274629027866e-05	-0.38025062075057453	12.857984822764305	0.33567174976929903	22.319645270910332	-0.020567089863774972	0.22118010166234867	2.2564791291678105e-13	0.36701410213044094	True	True	True	False	True
657	Alfa	Alfa_18	class	60.0	7.812067790165611	4.3306310685310366e-07	0.5143894725500808	0.01654764782428153	-5.089034440819455	9.887373819272515	0.49269344709584495	20.990188029911824	-0.040593688017579024	0.17442043955367925	5.0243628753892083e-20	0.49547501413341444	True	True	True	False	True
658	Alfa	Alfa_18	noise	0.0	8.102507636066614	6.744630608877622e-07	0.5694959260135503	0.014711148921261796	-3.9378958410269287	8.360920933918658	0.5563103640459329	22.42407601583168	-0.0316887309223679	0.1686568749096943	1.1392133526019484e-09	0.5545157416039916	True	True	True	False	True
659	Alfa	Alfa_18	noise	1.0	4.794205379957285	0.000159498894844014	0.40648820547965125	0.02601655893338528	-6.541493274803207	11.528636836249062	0.30641503129641645	19.308241331816415	-0.08829699851862702	0.09722738424543886	6.690023935307707	0.3155698333163889	True	True	False	False	False
660	Alfa	Alfa_18	noise	2.0	4.100819413886204	0.0006909134417113363	0.37362307625961827	0.05301376817070158	9.317104967556238	11.322608949255617	0.17931620264605896	11.370021054083326	0.001788086131605024	0.09383853976750103	8.354394875942143	0.310487924608874	True	True	False	False	False
661	Alfa	Alfa_18	noise	3.0	4.494155629838374	0.00029514366677115374	0.39099484769213694	0.002627850625126049	-1.7630517989406111	12.310457120976793	0.34714982433814057	21.110030078243987	0.08590155152526	0.07566745269181187	8.389835622070407	0.35883052676336435	True	True	False	False	False
662	Alfa	Alfa_18	noise	4.0	2.5860711367342146	0.01811355733784351	0.2769977969168335	0.012049867644034817	4.029367443083987	13.923080355844652	0.23606715310723714	29.139875831816635	0.0862385043477039	0.05507188813144546	10.854733967739255	0.07012638739233523	True	True	True	False	True
663	Alfa	Alfa_18	noise	5.0	3.774858238035634	0.0013387409714209183	0.3503394805427926	0.036162215125152386	-8.830942880402613	12.80057261829439	0.2107103340026949	19.769293338805518	-0.05775599569818375	0.2647544856764331	1.3836994542256012e-13	0.2213994540720129	True	True	True	False	True
664	Alfa	Alfa_18	noise	6.0	4.91522302960266	0.00012477472368020224	0.4125162422382764	0.01800610306811412	-6.0465221370648745	11.747107805458858	0.3258008758248364	20.66202668435595	-0.017806455776374977	0.21842657481357058	4.479517313138597e-12	0.3522354297111646	True	True	True	False	True
665	Alfa	Alfa_18	noise	8.0	8.49571793236381	1.7537009874196746e-07	0.5482622986199274	0.000732063542672523	1.1979717681753896	10.457754044576127	0.45872619835533013	22.130594044821844	0.005901807412110716	0.1831166329755349	1.4043017014251043e-13	0.4713143923734894	True	True	True	False	True
666	Alfa	Alfa_18	noise	10.0	6.058265307282973	1.3267650762382026e-05	0.46394104919158774	0.07217018197349423	10.395268973035297	10.095534465055826	0.41200738935661174	19.948678462801904	0.06722359635547029	0.19562126634407412	6.372618449925247e-14	0.4219943843372481	True	True	True	False	True
667	Alfa	Alfa_18	noise	20.0	3.886203818459916	0.0010286703620714073	0.3529317849829303	0.0033689895450952356	2.219589051156512	10.717158950785075	0.28539402740551634	14.580319066635136	-0.009220958870656451	0.13836912036390034	5.317673535722861	0.2741463079030083	True	True	True	False	True
668	Alfa	Alfa_18	noise	30.0	4.737077345397232	0.00017252215234669438	0.3993463545603444	0.028721173213051787	-7.114320761765352	12.508914773579317	0.3521830625260194	21.192735130528256	-0.05131246472134141	0.2268705253447597	1.7832382275589481e-10	0.36819826208996365	True	True	True	False	True
669	Alfa	Alfa_18	noise	40.0	5.187907122467472	6.334293244511115e-05	0.4129543482168575	0.06228582660584281	10.285585721727397	12.296829607247917	0.3393639368067394	18.92751940444799	0.08714040787998166	0.1807332872076329	3.293370166949736	0.33720737442164517	True	True	True	False	True
670	Alfa	Alfa_19	class	0.0				0.02355627022238871	-6.039308912037042	51.27612744444444	0.19089320861992543	57.70667213395915	-0.041179645951676905	0.5670027728338658	5.523423849409869e-09	7.429806780812065e-05	True	True	True	True	False
671	Alfa	Alfa_19	class	1.0	4.934283832354892	0.33161207210356236	0.967326350902908	0.018078436692027355	-11.989308194444448	50.632727124999995	0.6889415408891111	124.8719687499738	0.10039178565640364	0.04977854349689675	38.92598999505441	1.5048727832311926e-05	True	True	True	True	False
672	Alfa	Alfa_19	class	2.0	6.6722642251875905	0.2879851598757824	0.9756297191326818	0.2485534774263919	-56.95996947278911	57.22271963945578	0.46353716299485004	75.08024691245072	-0.07065864640080172	0.31046877725254385	1.081236113600152e-12	0.4296023549112362	True	False	True	False	True
673	Alfa	Alfa_19	class	3.0	6.918229295907678	0.2831019140336988	0.976475777831167	0.32770826170691925	-60.158717222222215	55.44223875	0.7857627580513603	79.5419027526577	-0.15005291373852359	0.08211444999801838	40.554874115485845	0.3721279277214564	True	True	True	False	True
674	Alfa	Alfa_19	class	6.0	3.124817363598622	0.4078932220410568	0.949364279111136	0.06083092428309289	19.548966496598634	42.59993582993197	0.8477228780385739	99.89754999999974	0.0924551271760811	0.055624058899054175	29.586714419590614	0.37288629979275667	True	False	True	False	True
675	Alfa	Alfa_19	class	9.0	2.362762476119789	0.43829028475303156	0.8763644332799335	0.319365820392589	41.42236931818182	50.332922181818184	0.8763644332799334	45.6280607589528	0.1379453602223596	0.1360848368950248	27.97225651375371	0.6614771288760262	True	False	True	False	True
676	Alfa	Alfa_19	class	13.0	2.137154740207018	0.48405198363699653	0.9373436849525741	0.03229421809447819	11.55731539408867	49.339433325123146	0.5728276283829623	63.351716268019004	0.024275264847009537	0.34354633122626793	3.826728312339883e-12	0.5626033299552871	True	True	True	False	True
677	Alfa	Alfa_19	class	17.0	1.1306763304831224	0.5997610468525486	0.8189293214634015	0.04384552630917116	12.074523658798276	53.81091729184549	0.7230710883504659	28.656239016792078	0.23631191701236642	0.010016611271640904	50.474845400400554	4.761751143378401e-05	True	False	True	True	False
678	Alfa	Alfa_19	class	21.0	0.9093530701949949	0.6708130210425952	0.8642313664274762	0.018572555595538054	-5.954058713054186	48.67214546798029	0.057395207351516486	7.749080416055608	-0.16702649449675655	0.15880555022697426	45.28645684899383	3.420239697837779e-05	True	True	True	True	False
679	Alfa	Alfa_19	class	25.0	1.4234786749821704	0.5598411418565361	0.8768077443319688	0.3570414833372879	29.314391213768104	48.95506847101449	0.3366619380209791	28.840592170487614	0.39999999999999997	0.47446350479375365	29.956075228721	0.2984505262331866	True	True	True	True	False
680	Alfa	Alfa_19	class	30.0	2.5533637076771116	0.4511279751426753	0.9533297140930834	0.1920218338726699	-29.84536956018519	58.08277720000001						0.1493072449164673	True	True	True	True	False
681	Alfa	Alfa_19	class	40.0	12.953345991365032	0.20954583294498103	0.9872967602234256	0.38583434799807204	-103.04930357476636	57.41831316074766	0.9799438627619933	117.59424462861043	-0.14478197455825564	0.09062554503262116	22.903824762734747	0.9593420609600567	True	False	False	False	False
682	Alfa	Alfa_19	class	60.0	3.180683520814069	0.40470371339885264	0.9502093723895371	0.49521262467753335	56.24865561224485	50.14465038775511	0.7267194033140865	75.10812901052383	0.36055838473436724	0.03436308450148224	41.73235625468292	0.4510042966231248	True	False	True	True	False
683	Alfa	Alfa_19	noise	0.0				0.2873029761608836	-38.56916947115386	45.16256355769231	0.6628733453344515	59.819076701520025	-0.006018005097415524	0.27691107463563785	4.042060009601544e-16	0.6022510942463483	True	False	True	False	True
684	Alfa	Alfa_19	noise	1.0	1.4852625325508564	0.5567199077521078	0.8991078632512747	0.14300675832006637	-19.92233076347306	43.909420404191614	0.6189645682251337	50.71678289523311	-0.09048451372483375	0.06429681231538034	36.42546869656802	0.062074179968932164	True	True	True	True	False
685	Alfa	Alfa_19	noise	2.0	3.2571566113737975	0.4032349492071763	0.9579833632498184	0.41079316157725587	53.38108273891969	52.61501567728533	0.3806894085634104	64.1322158165479	0.31999999999999995	0.5894258758180407	3.9625096445777125e-09	0.3812795509012089	True	False	True	True	False
686	Alfa	Alfa_19	noise	3.0	3.8139023846192375	0.36441103866237345	0.9384827743534929	0.6188098553128119	-77.82366292381974	48.00006815622318	0.8190020289902759	61.70570967835136	-0.08589472930991358	0.25936634109834517	7.150328361201457e-11	0.8205484618986729	True	False	True	False	True
687	Alfa	Alfa_19	noise	4.0	2.5967918423071503	0.43792049585548587	0.9284894939356608	0.2562840606560062	-42.8137891796875	49.08317449687499	0.4142576505972997	33.59334684165592	-0.05447661212923168	0.19842158911539817	25.930010743800665	0.23071029004889398	True	False	True	True	False
688	Alfa	Alfa_19	noise	5.0	1.6144030596280583	0.5330899023504566	0.8897709089836969	0.5087621388156822	-47.55747941616767	48.62419156287425	0.6045304981850508	59.173727611446175	-0.1873467382298951	0.4241151948250287	2.24990973064588e-13	0.5966113328509284	True	False	True	True	True
689	Alfa	Alfa_19	noise	6.0	1.8882951067190936	0.5095968800071279	0.9296669450126412	0.09035183152651183	19.34974108379502	51.70897815927977	0.25849652343343166	59.31790175737663	0.034685048957035274	0.4400894855101532	2.587640640799616e-11	9.588208485178384e-05	True	False	True	True	False
690	Alfa	Alfa_19	noise	8.0	1.372934715163941	0.5783462675324236	0.905754116502745	0.09556632261587084	17.191258119806093	48.5020095831025	0.3275173463766746	56.720114930190256	0.022633446745759157	0.407343753799262	7.258278857504366e-14	0.00011943587798368682	True	False	True	True	False
691	Alfa	Alfa_19	noise	10.0	1.5163176712832391	0.5597674341339529	0.9238416778256762	0.22477983603186047	-25.27795150462964	50.789597699999995	0.5821174545940928	34.955595665453394	-0.13576664564262184	0.09505796478550511	42.331730928408874	0.4079344910156001	True	True	True	False	True
692	Alfa	Alfa_19	noise	20.0	5.339850380152315	0.31677228243609096	0.9638979419522696	0.051461070881160365	-23.238834288194443	55.41931539583333	0.5741471277534507	50.0534243120307	-0.17197825642042258	0.10637749127765542	38.68562899531834	2.5802212910486233e-05	True	False	True	True	False
693	Alfa	Alfa_19	noise	30.0	3.818379312808658	0.37289298790220954	0.958176977750051	0.23538879634997756	44.359541939252324	44.50210179439252	0.6480912570425327	63.318247515699724	0.0746971925216581	0.25431070250874127	1.346963350950334e-12	0.6184024049525619	True	False	True	False	True
694	Alfa	Alfa_19	noise	40.0	3.0948205017426975	0.4096371062377994	0.9488985674139719	0.032183231874934104	-16.09056697802198	67.72057377802199	0.698048267105051	133.1966772927779	0.20758832150647036	0.022723487064551767	58.39403528043277	2.6637664334638878e-05	True	False	True	True	False
695	Alfa	Alfa_20	class	0.0	2.7027359778519386	0.016110828439274437	0.32454630946994595	0.19752866844040573	-31.1370325617284	46.81226235185185	0.23897334783867363	28.71460112329989	-0.19202149779399424	0.2785037194228255	29.38353214289598	0.21725591060371086	True	True	True	True	False
696	Alfa	Alfa_20	class	1.0	4.542070458866222	0.0004213393673282989	0.44674328531925306	0.07975895607065486	-24.318666936535486	41.762735461666665	0.23177937781101543	57.2527597064745	-0.063837916762655	0.3416098620901601	8.586876580349038e-15	0.3089242072667867	True	True	True	False	True
697	Alfa	Alfa_20	class	2.0	2.613863589763181	0.019038124462331725	0.3125186777271664	0.0030764403437695265	-4.081441174768514	43.60594417592593	0.18548822876317117	28.151801676814433	-0.057695768181082394	0.13160502407502325	35.73477568029582	0.1456630394716657	True	True	True	False	True
698	Alfa	Alfa_20	class	3.0	3.0769975743721005	0.007490643048584718	0.35359669410090866	0.07929906836386647	20.93185538194445	54.32875775925926	0.21223503809807776	66.18252257809033	0.08009971716166543	0.4437514964755735	2.8537046762671795e-11	0.21582101618845506	True	True	True	False	True
699	Alfa	Alfa_20	class	6.0	9.180616381372069	1.9243261603152127e-07	0.6148852898548857	0.0211242834380716	-13.259537163306005	38.17365021902053	0.47058356003535395	66.92838334176882	-0.04925067987127411	0.23913538132348508	5.0401785714054695e-09	0.5974721271274738	True	True	True	False	True
700	Alfa	Alfa_20	class	9.0	2.5032688750185343	0.02428780219299059	0.30797072704030426	0.11399207180604498	-23.243273572530867	46.97186387037037	0.1934484865941185	25.56256951005648	-0.1303392100553419	0.2137499533679591	33.91096843614147	0.17174262555886288	True	True	True	False	True
701	Alfa	Alfa_20	class	13.0	3.895116931757321	0.0014086636110264513	0.4038434120930495	0.0006149952274315806	-2.0075207095744103	53.44734360570058	0.2666498006698562	70.5622721654438	-0.011764509831607999	0.3567211084835601	6.570145616135242e-10	0.27793881771238704	True	True	True	False	True
702	Alfa	Alfa_20	class	17.0	3.896842667295042	0.0014551842943956006	0.40925299896832407	0.11059623258132278	23.038914891975306	42.795307	0.370743676616869	41.01011842273059	0.08521839933010353	0.2314747559989557	20.247692746019194	0.36298579929886343	True	True	True	False	True
703	Alfa	Alfa_20	class	21.0	3.174451309959493	0.006145438317576766	0.3607555969275664	1.7475194394989124e-05	0.31821446759259076	50.79584516666666	0.1570268228211087	62.84415183066097	-0.006483102715663759	0.4141087950058592	1.578507024201528e-08	0.16861148006760307	True	True	True	False	True
704	Alfa	Alfa_20	class	25.0	2.1623285535766508	0.04896624757348829	0.2776727010681362	0.03397485301680536	-12.489775462962962	51.88337155555555	0.13800492278509302	56.26983172665117	-0.06199085008893977	0.45319469091767456	5.0884889945067675	0.13103894861370446	True	True	True	False	True
705	Alfa	Alfa_20	class	30.0	1.2795638774768878	0.2775266039164252	0.18202606872620952	0.07975649265730067	20.32167709336765	50.155593009134684	0.13436848171270965	40.10005945718963	0.1276913165738663	0.41293736026579975	18.645901188355282	0.12460894407737788	True	True	True	False	True
706	Alfa	Alfa_20	class	40.0	4.945471462338457	0.00017860868927130423	0.45704768776033267	0.06147379835022526	21.54912267362568	54.21111149087285	0.22949015411283202	69.539156190555	0.07099663514918997	0.39268791009730986	6.995096799255149e-11	0.40459278791053643	True	True	False	False	False
707	Alfa	Alfa_20	class	60.0	1.7319163439950929	0.11638704269408524	0.23148031391517906	0.003864097131739408	4.110649754156529	48.27369135275751	0.18201548100914866	60.05640121618684	0.01654340013762599	0.4118742816131571	5.8279141603757856e-12	0.18236535003768695	True	True	True	False	True
708	Alfa	Alfa_20	noise	0.0	4.238376728535034	0.0007506028315195474	0.42970849083288964	0.11145530314648	21.63660071373457	48.002228444444455	0.272834387043129	31.115988917955892	0.12117108342086294	0.2435432955232932	30.244550830289043	0.28062952990404344	True	True	True	False	True
709	Alfa	Alfa_20	noise	1.0	4.794500551324994	0.0002628794011165071	0.46014686862464843	0.029734387392265194	11.604098996913573	42.54487403703703	0.3083423311695733	57.77592422448412	0.044035777074065724	0.3423508416146774	2.984534319207569e-11	0.3225055780624605	True	True	True	False	True
710	Alfa	Alfa_20	noise	2.0	2.2340794313323404	0.04226333436261331	0.28426731792855786	0.02814674169183351	12.414548090277775	53.244370537037035	0.13014213746324355	63.193984830952594	0.051619276907541756	0.46952982003837035	2.534225037037108e-12	0.12819493307317154	True	True	True	False	True
711	Alfa	Alfa_20	noise	3.0	4.045001292910753	0.0010901768738346576	0.4183041108666876	0.06370218445280973	-16.17950119598765	46.536596333333335	0.28583594478535046	27.113459417131004	-0.1370117337576723	0.15349818759170136	36.301501236882245	0.3492982183796669	True	True	True	False	True
712	Alfa	Alfa_20	noise	4.0	1.6113495183244075	0.1484580306214966	0.22267436284607753	0.10795881914153882	-24.694808873456783	48.401331500000005	0.14753026921250723	56.672037817698204	-0.1520411797732313	0.5408628273081596	1.1683549047902856e-09	0.1441612162354169	True	True	True	False	True
713	Alfa	Alfa_20	noise	5.0	9.545127452932409	1.151662175543138e-07	0.6240632830491648	0.541527805222065	70.14497624780843	45.62397957089634	0.5513628773642363	67.12653619523303	0.34866944652022497	0.44759012409508253	4.694555677175581e-12	0.554840235231306	True	True	True	True	False
714	Alfa	Alfa_20	noise	6.0	9.02256708970696	2.117923531660735e-07	0.6056403059222227	0.3250779816341288	-53.72256050722745	42.850580862836495	0.4692381529280566	64.51881491258128	-0.14644782429644318	0.3148563338278611	1.3735802050793635e-11	0.4932464469311689	True	True	True	False	True
715	Alfa	Alfa_20	noise	8.0	3.7513000419350364	0.0019370396047907275	0.4000831911476311	0.034419688954545724	-15.098359471450625	46.50730674074074	0.31048435512682415	65.38237324138771	-0.03181369535669176	0.32229448534291627	2.9842184709680456e-10	0.3348068990376569	True	True	True	False	True
716	Alfa	Alfa_20	noise	10.0	2.7391029797980417	0.014442630460190025	0.31797889881533087	0.04185662159251691	-12.898367371060168	48.453407071428565	0.08156650161068912	16.184603975778906	0.10214207694473942	0.11576476805847198	44.3672780430854	0.2742542972007921	True	True	False	False	False
717	Alfa	Alfa_20	noise	20.0	9.697586889578714	9.320748904377048e-08	0.6277735777696724	0.4602481258425941	59.25059942908156	49.05935399750873	0.5941158522011727	69.92245868576413	0.17190662991603547	0.3472404779529195	8.794826206325273e-14	0.6012159179895591	True	True	True	False	True
718	Alfa	Alfa_20	noise	30.0	6.307587292371197	1.8171592276114332e-05	0.5286018143277105	0.0021632887374162246	3.752680208333332	48.36620305555556	0.2762156300324107	66.49996958686474	0.024276888378221374	0.33293133070078684	2.5318936590313854e-11	0.4838701968390071	True	True	False	False	False
719	Alfa	Alfa_20	noise	40.0	2.6961875144970118	0.015792842360465086	0.31456405660671555	0.1621163240822252	-30.07556473586473	52.44929241768174	0.18600640740750796	61.28805607178483	-0.2254096306615249	0.617139240381409	8.240755007434208e-09	0.18466079162626026	True	True	True	True	True
720	Alfa	Alfa_21	class	0.0	2.578114566196384	0.018012070465154906	0.269167229978143	0.1032372152145159	33.111937976715794	99.9874587852021	0.1090831817138177	109.61868159802728	0.37046406192194237	1.0538954188687926	1.0727300952385307e-10	0.10346768279986729	True	True	True	True	False
721	Alfa	Alfa_21	class	1.0	1.601841479237994	0.14159356527773428	0.1646825932813992	0.031363133576390534	-19.166755145456072	95.63251338950369	0.06349748761634011	103.10034832957408	-0.10220669700687637	0.7179746002913118	2.8683034464553007e-10	0.028191446934182518	True	True	True	True	False
722	Alfa	Alfa_21	class	2.0	4.187106061628499	0.0004594063925927874	0.3471289375367339	0.25326079959037195	-50.36791568043123	104.50588114266907	0.29806351004176157	118.1003721739803	-0.23893488042844022	0.6912041347998199	3.0167086480215564e-12	0.29598437769541086	True	True	True	False	True
723	Alfa	Alfa_21	class	3.0	2.5384500246941055	0.01819018432881558	0.24087508302889998	0.0016575200026331949	4.034317359393772	99.33157327852751	0.09799304119825203	25.333174123284838	-0.13653022849736512	0.10273207476402375	92.28842344885486	0.1025604693453237	True	True	True	False	True
724	Alfa	Alfa_21	class	6.0	1.268659653474368	0.27531703802749297	0.13505488811329647	0.011751778648932176	11.565511211497729	96.90502663931406	0.011731122420994389	75.68098577564615	0.39999999999999997	1.5999997611873749	24.455932088251927	0.0001404558322547489	True	True	True	True	False
725	Alfa	Alfa_21	class	9.0	0.6332736631142384	0.7468968265054925	0.07230576338134895	0.0075986789665648535	-8.235424192750962	102.32310242764594	0.01828963924036031	105.8453714634808	-0.09270016457292518	1.0597934551962198	3.5325889378345077e-07	0.00013074786955513673	True	True	True	True	False
726	Alfa	Alfa_21	class	13.0	0.5911703352361782	0.7815682056230576	0.06881138566319982	0.027655013399294104	17.477356341908582	95.95542290431104	0.028009347623588643	17.839841953793727	0.39999999934818603	0.4985871764188301	83.67657229095164	0.020959141000620463	True	True	True	True	False
727	Alfa	Alfa_21	class	17.0	0.885385351016138	0.5339154993568261	0.10106694118352226	0.013446570317617201	10.185263744062121	97.38672985419966	0.05425917872496899	16.788723420228933	0.10326225543697326	0.20308974344619724	88.57608093951288	0.00023597248832896156	True	True	True	True	False
728	Alfa	Alfa_21	class	21.0	0.8651109514957966	0.5504501505696564	0.09898168985460537	0.004291465665059002	-6.91408984483515	98.70598428298854	0.021676291607291565	11.641580593047573	-0.04602515593462702	0.15748905064461755	93.7621340270964	5.429643760002101e-05	True	True	True	True	False
729	Alfa	Alfa_21	class	25.0	1.0423751834611656	0.4143852341234549	0.1152767013436589	0.00037331017001807076	-2.195810835180454	102.32252418355557	0.0017971511422121278	7.712816439086064	-0.09210763356465958	0.40307145696477853	96.09213584738653	5.021834345919629e-06	True	True	True	True	False
730	Alfa	Alfa_21	class	30.0	8.179461478177	1.5076730276869905e-07	0.5055459657424031	0.4741096019271601	85.71689101075724	102.41220576065405	0.4606120601536149	69.14480533256521	0.39999999999996977	0.38950879166234004	62.11130995484125	0.4726641470351408	True	True	True	True	False
731	Alfa	Alfa_21	class	40.0	1.712710745664684	0.11321078735183823	0.18099578352316834	0.0053580643799793215	-7.815623396164022	101.8688832253521	0.04982033101517336	20.865742008211626	-0.3999999999999829	0.01023977438122327	99.81152291750179	6.81040356776963e-05	True	True	True	True	False
732	Alfa	Alfa_21	class	60.0	1.974066996541922	0.06435770794637416	0.20043187819059727	0.05052591662890493	-20.566970517764446	97.42671425996052	0.17035236983154167	28.51191151112599	-0.14033384472612848	0.1377623842060121	86.68335553286205	0.11558121581607628	True	True	True	False	True
733	Alfa	Alfa_21	noise	0.0	2.9664693039518495	0.007699495383019884	0.29764495464563373	1.0141330984536623e-05	0.3180733346472184	108.45001978975168	0.07110836921445984	118.6471603419992	-0.0007104745635813694	0.6466150835528967	2.0423394004241387e-07	6.14388142639033e-06	True	True	True	True	True
734	Alfa	Alfa_21	noise	1.0	0.7729912490887791	0.6276840578815368	0.0856690678013062	0.023976310678857082	-16.898194906946486	104.15617479802813	0.02433566146199817	11.750733120898031	-0.3999999999996369	0.24868282150019702	99.33607433237484	0.016277923644448244	True	True	True	True	False
735	Alfa	Alfa_21	noise	2.0	1.4114605692592692	0.20929109850344138	0.15199123053745478	0.0751470111676793	31.653161192338626	106.1168457529059	0.10371615172367354	26.60757255953728	0.1948720669072589	0.1467107057232834	95.60316670205762	0.09015267503760827	True	True	True	True	False
736	Alfa	Alfa_21	noise	3.0	1.3985926929456667	0.21503284809208179	0.1528751732519581	0.02888427804089022	-18.180992179232796	99.69628801408449	0.06224301316487113	106.82060255999444	-0.10235234533159791	0.7421118223875155	1.843556537721665e-09	0.024358009625731203	True	True	True	True	False
737	Alfa	Alfa_21	noise	4.0	1.586561535381108	0.1472287791957086	0.1699299607643347	0.011288204444893313	-11.520252595899468	103.43421069014084	0.07445069817145922	76.33287418220738	-0.290128908506629	0.020369477617872528	100.50160448780821	0.00014463177186585519	True	True	True	True	False
738	Alfa	Alfa_21	noise	5.0	0.7423827655519155	0.653910259222543	0.08614944766287962	0.00019025642685033262	1.2898837643678172	105.12433579310346	0.0345407379733067	57.13476771847605	0.27670031161704256	0.02184061272168582	102.98787294048485	3.17751711065295e-06	True	True	True	True	False
739	Alfa	Alfa_21	noise	6.0	1.1365962510783802	0.35205696493275274	0.1279000664557541	0.016437483610695303	12.856794841269851	106.89368535211268	0.07909946346117935	56.357841234361146	0.35692905469533853	0.02648080112288737	103.31098298247818	0.0031792179216956207	True	True	True	True	False
740	Alfa	Alfa_21	noise	8.0	0.9835294527099891	0.45715312203269665	0.10948140793519585	0.01842308277846727	-12.696514735033068	97.04847463793944	0.0838243628650851	105.36595552399693	-0.061579166985173704	0.6542371826269505	0.0006014925324579925	0.07848407651102496	True	True	True	False	True
741	Alfa	Alfa_21	noise	10.0	1.8686079184017954	0.08027443545017578	0.18698031118081207	0.055022621744501565	-22.120874637909314	102.8109290945946	0.04988386639378528	108.64633271274083	-0.39999999999999997	1.4205923780606595	1.3468437273333848e-06	0.051604354926094054	True	True	True	True	False
742	Alfa	Alfa_21	noise	20.0	1.5428115325708478	0.16066962784146735	0.16381847600529498	0.06828459434566214	25.617767925925573	102.60884899763376	0.09103244051262327	23.407995729400742	0.39999999997503494	0.0726283455411031	98.69886750500542	0.06474599954677196	True	True	True	True	False
743	Alfa	Alfa_21	noise	30.0	1.697726799128266	0.11578905174603102	0.17283660981784954	0.001118354541556621	-3.0744766072645895	97.79582952258856	0.03761938346254923	13.779409595773616	-0.10335328531215393	0.14860422003197152	92.46298748874396	2.0549521351553857e-05	True	True	True	True	False
744	Alfa	Alfa_21	noise	40.0	1.0044667010505393	0.44163989571036555	0.11155204793342724	0.0019482513248876288	-3.929120473995763	98.20930749456653	0.05924980761551868	105.16493496782361	-0.01383420687187771	0.7032026331059137	6.279333293764304e-08	3.912099156766491e-05	True	True	True	True	False
745	Alfa	Alfa_22	class	0.0	0.3683401847309864	0.930951916824139	0.07024914877802924	0.012534370413413987	-8.008576927940513	63.69358493107353	0.03910299437642306	68.35273234835606	-0.06718196140596654	0.7345351322743608	2.0311540483517405e-11	9.568969414841533e-05	False	True	True	True	False
746	Alfa	Alfa_22	class	1.0	0.4117668121020751	0.9078434028083648	0.06820982570945008	0.007683896233135812	-7.737364853275402	70.15246347799516	0.03177831999912217	12.70339460638035	-0.24253500342167128	0.06405664663808464	67.60393885500042	5.08518793876922e-05	False	True	True	True	False
747	Alfa	Alfa_22	class	2.0	1.598642057052218	0.15516813469150412	0.23776430147340344	0.0013598851196002792	3.778374050925921	68.91288274						4.2195193418193e-06	False	True	True	True	False
748	Alfa	Alfa_22	class	3.0	1.9918683420351269	0.06994521325203572	0.2658707082263069	0.014015079726365287	10.45750671751162	58.67477676177377	0.016676376193668574	7.992543661409169	0.38749549163502056	0.2763172056451666	55.036652660340565	6.251691426151229e-05	False	True	True	True	False
749	Alfa	Alfa_22	class	6.0	0.9612954072571092	0.47801892652602584	0.1487775046126841	0.01674153784314525	10.165819638118622	65.76834202428022	0.05993007118997051	14.779779763291792	0.34161224450489713	0.0693051430754117	62.71169967244176	0.00011933088463811359	False	True	True	True	False
750	Alfa	Alfa_22	class	9.0	1.915856883343534	0.08357850723106501	0.27210564212373817	0.01322527436953358	9.319876805555554	70.00316826	0.167635522169562	110.01740249879694	0.358709600691546	0.022160999080580203	65.67101178253898	9.008075659089343e-05	False	True	True	True	False
751	Alfa	Alfa_22	class	13.0	1.7607572827460203	0.11188121143264297	0.246751285529773	0.13905226682587202	32.46880585975106	63.74460008052539	0.1489448407596563	22.923915809079222	0.39999999999999997	0.2329437238194958	54.842697215153024	0.13323246124028865	False	True	True	True	False
752	Alfa	Alfa_22	class	17.0	2.9982390080829955	0.009198100104132462	0.3580739789212615	0.25989708907273834	-45.805211031263845	68.66281661312503	0.3153019932646772	34.80849965116511	-0.29499709274666513	0.10862551021520227	57.98762683342912	0.2567942119394452	False	True	True	True	False
753	Alfa	Alfa_22	class	21.0	3.0204434746692383	0.00901025139322037	0.36520937286135496	0.0006658673444263075	-2.4428054763585014	72.06021189710656						-5.148460240356201e-07	False	True	True	True	False
754	Alfa	Alfa_22	class	25.0	2.4195047795687454	0.030117939665353106	0.31547079623891877	0.2448725834105756	49.10504965528117	68.58055800108147	0.2741044760563732	35.66848590957935	0.3999999999976137	0.2351711522558336	54.68931316144461	0.24139797288197007	False	True	True	True	False
755	Alfa	Alfa_22	class	30.0	1.3932530253176063	0.22687036453864654	0.205851202681984	0.046836514666761864	16.42413888484328	66.87788463248486	0.07479651435823464	17.493475752634556	0.3999993520991374	0.038698998114208585	64.6857909018972	0.03749973056481404	False	True	True	True	False
756	Alfa	Alfa_22	class	40.0	0.7756652175468552	0.6261173264562674	0.12872690226601088	1.5564273135426632e-05	0.3038550766041747	65.614631533093	0.1062442372639546	23.035481946905406	0.15246412292339423	0.01514863833753891	63.220631775043785	4.1829849972696564e-07	False	True	True	True	True
757	Alfa	Alfa_22	class	60.0	1.5528489279137272	0.1685441989571112	0.22826450276471877	0.00011383166288170266	-0.8943845209950652	64.46638062653494						4.933669505158278e-07	False	True	True	True	False
758	Alfa	Alfa_22	noise	0.0	1.621009863376738	0.1522192304371865	0.2595272660200992	0.09609446581978076	-32.16776710093896	76.21553633755869	0.21694110202560457	37.71985904010166	-0.2690528366437108	0.0786844255577066	66.0123497060898	0.09004649478621851	False	True	True	True	False
759	Alfa	Alfa_22	noise	1.0	1.7132204694406878	0.12214807777407805	0.23751117502908248	0.10740614241050706	27.23790493834741	67.16334726508155	0.12997317441566092	19.52329083009091	0.32931607003881985	0.19426814140309093	59.18026633192681	0.10190812760465862	False	True	True	True	False
760	Alfa	Alfa_22	noise	2.0	0.7621064799413408	0.6374030006389018	0.12418009731984073	0.030504538951650506	-17.339048284313733	65.24817065196079	0.08633318815321411	23.87558393280395	-0.1833214893600693	0.06982877808750326	60.70911760870474	0.017139906468119137	False	True	True	True	False
761	Alfa	Alfa_22	noise	3.0	3.468287448761772	0.0036107129618055812	0.392194358586342	0.02674490208918323	14.492175482476528	76.2705573971657	0.16368957265002604	29.968402039465516	0.39999999999995606	0.010165838211842809	73.01332524475745	0.2545024902689996	False	True	False	False	False
762	Alfa	Alfa_22	noise	4.0	1.0371111978187928	0.42391757268621016	0.16174254716162545	0.06160819058699685	22.33797682266136	71.65044501081849	0.10986084882952285	20.627520096159614	0.39999999999999997	0.15720878883910472	65.66986738460972	0.051988342494811324	False	True	True	True	False
763	Alfa	Alfa_22	noise	5.0	1.6465828638701474	0.13996616591193792	0.2345030879494009	0.024274410260387125	15.172589971744058	69.20896634995654	0.11510025085268838	30.06332990968228	0.3398420543270307	0.048315333332358386	64.85197187139958	0.005930538519084871	False	True	True	True	False
764	Alfa	Alfa_22	noise	6.0	1.5402124452201993	0.17345084949136794	0.23108227350273383	0.16730234935958066	-41.228337106481455	68.82122212	0.21130585388835144	32.334629038273064	-0.3547109692922288	0.11046010645013	60.163802928793245	0.16135953366542832	False	True	True	True	False
765	Alfa	Alfa_22	noise	8.0	0.3715034908670444	0.9301792938479344	0.06195335188795631	0.00016071056473099254	1.1348442061430335	65.85624444309292	0.030183638898952925	12.524765637198268	-0.1966899975429729	0.06945233275945253	63.36096044470601	1.6451447110155115e-06	False	True	True	True	False
766	Alfa	Alfa_22	noise	10.0	1.1343132038086536	0.3604695350170193	0.17426004377004897	0.0022303714061258084	3.3360758981613583	71.10411341628223	0.05245616280940901	42.206840703509606	0.2700364659465872	0.020690738919918027	69.42245964779332	2.0013674038255047e-05	False	True	True	True	False
767	Alfa	Alfa_22	noise	20.0	0.9895250563583732	0.4575804653175356	0.15547508220897088	0.0008350548831296267	2.2919629766895424	68.16281376703067	0.08430600434791502	61.650917591252664	-0.28687705834130606	0.022216354487723244	65.58254928480694	2.553918900027874e-06	False	True	True	True	False
768	Alfa	Alfa_22	noise	30.0	1.504705608460737	0.18395812235852496	0.21871656929770858	0.09141812361279	31.407325476542137	67.95462382545679	0.16318077095850247	29.6197927219684	0.22530233786892126	0.12757463377046316	57.77647575922402	0.08591754550094022	False	True	True	True	False
769	Alfa	Alfa_22	noise	40.0	0.90874874756248	0.5183030806252704	0.1446188866025223	0.007318654949363346	-9.419406051390485	64.44285385729701	0.01742061440993714	68.40306562973451	-0.09094978685483485	0.7890778067292774	1.8744019166770664e-06	2.6829757730273407e-05	False	True	True	True	False
770	Alfa	Alfa_23	class	0.0	4.418550155869313	0.00032309130183277905	0.37867173700639833	0.11584692105934902	12.865356068655224	16.86071421576832	0.31235787530031434	25.14658570336951	0.07981033868215286	0.3003790163948176	2.4662973711680995e-11	0.312733777579442	True	True	True	False	True
771	Alfa	Alfa_23	class	1.0	2.695882963408824	0.013002561090554029	0.2580809083207526	0.1445200721474259	-16.72357557554383	20.35403436360318	0.19574542282104046	25.554568266816442	-0.16662798379452196	0.4325839732819547	1.4364826262865148e-11	0.2010925728696319	True	True	True	False	True
772	Alfa	Alfa_23	class	2.0	3.6057464353278266	0.0015994440093878225	0.30737570326035785	0.007436977255777855	4.629564885420123	23.818273665360344	0.12729995139943018	17.189970482691745	0.32234059266584525	0.05011497574129763	21.22198521992337	0.29762108250710173	True	True	False	False	False
773	Alfa	Alfa_23	class	3.0	2.479138499426412	0.021146642348598886	0.2423604392066279	0.0002733726247310386	-0.6882447549855466	18.448052551560526	0.10526345464610087	22.945903554393045	0.0016317377992268564	0.3811655251063372	2.518115223720185e-13	0.10678162488941267	True	True	True	False	True
774	Alfa	Alfa_23	class	6.0	5.429530301688716	3.265592657555161e-05	0.4080963535405348	0.003096102321793359	2.301687800568112	14.821892464222854	0.378269485447116	32.86851285714282	0.08173546629135262	0.06402949057465049	10.31894964975125	0.3529358420323079	True	True	False	False	False
775	Alfa	Alfa_23	class	9.0	2.0233347803346775	0.057785026776094796	0.20441163339458857	0.0033649079359761025	2.359741295811519	20.371199416666666	0.17060676503819672	18.07224989463562	0.02133060251641673	0.2645719094672073	8.384305116076964	0.16551937616803858	True	True	True	False	True
776	Alfa	Alfa_23	class	13.0	5.646017793975245	1.8399561775626558e-05	0.40630473259922933	0.20122622189268535	-22.9553734057741	20.916402251999997	0.31351596337786847	25.949661753235713	-0.16261310075351101	0.2893152462446575	3.8127100672199474	0.31170217034697945	True	True	True	False	True
777	Alfa	Alfa_23	class	17.0	4.548191022547802	0.00020979861426129767	0.36610489320279643	0.011156950452100522	4.502139816179054	19.085946041258175	0.23446060861646356	26.392211257068524	0.028335014981822844	0.31082507699552664	6.604415380114182e-12	0.23445735996285644	True	True	True	False	True
778	Alfa	Alfa_23	class	21.0	3.136419650654391	0.004760711323843576	0.2848333593814126	0.11691693561599525	-14.60168460322757	18.88157643313439	0.2708459584907934	21.579574046238235	-0.11752648235615641	0.2707347584120942	5.0146507518357275	0.2659805328090481	True	True	True	False	True
779	Alfa	Alfa_23	class	25.0	4.320678979249404	0.00033412785316925	0.35068513565902737	0.11430800303553623	-13.40355405577205	15.560569300276107	0.1760342713391052	15.217415905522813	-0.12322416266047478	0.26258166646880104	5.9337770541324355	0.3219252258777088	True	True	False	False	False
780	Alfa	Alfa_23	class	30.0	2.0191693244935087	0.057753709749838386	0.1990472812414657	0.019011814478925415	-5.63295843801179	18.3646249270226	0.08811420465657027	22.331405586254647	-0.056100297860118206	0.4216294138322328	7.268602006230876e-11	0.09079622535701548	True	True	True	False	True
781	Alfa	Alfa_23	class	40.0	2.9720252022996916	0.006898502722483016	0.27399449589824765	0.024757645531627737	6.807153894352785	18.86995614236111	0.1820219204540664	25.048233195313564	0.04472644679988829	0.3392640946326401	5.845953427831047e-11	0.1881768600347199	True	True	True	False	True
782	Alfa	Alfa_23	class	60.0	1.6787875940766663	0.12194103624210513	0.1804413070592326	0.016095193064200042	5.139043882275131	18.241562499999997	0.15466906279225756	14.170457983665054	0.053815099834084855	0.21928598622143697	10.200894313625508	0.1475941644120733	True	True	True	False	True
783	Alfa	Alfa_23	noise	0.0	2.4293289001513028	0.025178585090971237	0.2610966278408105	0.018097475550984288	4.711778710792853	17.547797570067456	0.20322523182176755	24.15360902091823	0.022019364996597297	0.3359393675554131	5.759108522063159e-10	0.22657079976081296	True	True	True	False	True
784	Alfa	Alfa_23	noise	1.0	3.378313186806481	0.0028593774293583143	0.3070269044833919	0.07532077105636026	12.081166578124998	17.02470419041428	0.234114474023702	23.96140154445675	0.07331418029086927	0.30632587200913386	7.432084579371966e-15	0.24938472592749983	True	True	True	False	True
785	Alfa	Alfa_23	noise	2.0	6.433982427710056	4.56488824178563e-06	0.45360902415816057	0.0025172775293806904	-2.0163078273505346	14.659740695707717	0.32561723218328686	23.084937909450062	-0.008789644515183366	0.2550343834138818	4.001460798004998e-12	0.33681330563119893	True	True	True	False	True
786	Alfa	Alfa_23	noise	3.0	17.89023922157147	1.3286372309832475e-13	0.69435564202304	0.23117332765238952	31.68347502358491	20.866801426179247	0.529959616835999	35.406269022912646	0.186179590940792	0.14713139058578084	7.066092062107186	0.6859462440484841	True	True	False	False	False
787	Alfa	Alfa_23	noise	4.0	3.1601557853938043	0.004512718415091273	0.2863716513704867	0.004919044156102781	3.2350078490530345	14.650547341131311	0.21358783179807483	16.229349437812406	0.012476205692476684	0.15968118836915296	7.842872678155609	0.19978140638268105	True	True	True	False	True
788	Alfa	Alfa_23	noise	5.0	5.620310252482241	2.4136359116117476e-05	0.42432454546913806	0.04481186702062445	-9.423572503306875	15.239255508571429	0.4028427609430464	24.935684601463837	-0.056070842667291364	0.217358530473324	1.2002223481626062	0.39994482192868885	True	True	True	False	True
789	Alfa	Alfa_23	noise	6.0	5.82531012680608	1.5990434270395443e-05	0.43309857333299734	0.13876864453922766	-16.469532404100534	17.193360214285708	0.3822228085961097	26.325709464496036	-0.09779427886965515	0.2712843554891025	3.228344994581148e-11	0.3841026480893287	True	True	True	False	True
790	Alfa	Alfa_23	noise	8.0	4.3739447936641	0.0003057869828197991	0.3570874771128506	0.010073064115257546	-4.574639758762958	17.141724672490266	0.31075956399846105	26.49128740811068	-0.024189167781218376	0.26145493568925054	2.8834663339651425e-13	0.3152961979069633	True	True	True	False	True
791	Alfa	Alfa_23	noise	10.0	2.4239213403591755	0.023926776030013572	0.23824848446032926	0.11568733316692392	17.364325785257904	20.249668003159975	0.17979781167599385	26.186981624623883	0.1364175414350407	0.38332875130844773	7.314144230459217e-10	0.1870468510773987	True	True	True	False	True
792	Alfa	Alfa_23	noise	20.0	4.483693635037644	0.0002411136917060236	0.3627967297713491	0.07749256564684437	-12.974583033694252	17.644918175608705	0.2664052965600966	19.75331096724589	-0.11136678842592021	0.2102615921356263	6.90899578390627	0.2774000654316827	True	True	True	False	True
793	Alfa	Alfa_23	noise	30.0	4.841286381945272	0.00011595492935047584	0.38449497812131606	0.030412626331034476	8.669615250156527	22.019800230140312	0.24012196790864848	30.00963568488592	0.04067309824981377	0.3202274690816031	1.41816277033696e-14	0.3196982166199174	True	True	False	False	False
794	Alfa	Alfa_23	noise	40.0	1.9312420752341952	0.07064596639455617	0.1969400775972658	0.009255163052796944	4.030236126551013	17.989110005418386	0.1692475376144994	15.233477879960093	0.034745581183581356	0.21377867447188587	9.46929401228337	0.16045667780981054	True	True	True	False	True
795	Alfa	Alfa_24	class	0.0	3.1405899904567507	0.006429444125859283	0.3532487713220261	0.04371289336169759	12.408035095242083	69.21557928391341	0.11915618181128784	15.588386455320151	0.16488143697885274	0.13712077615591625	63.75850658260755	0.036932554144474494	True	True	True	True	False
796	Alfa	Alfa_24	class	1.0	1.104020483571858	0.37548817716371813	0.14284093125622696	0.06463195643629593	-16.586558008987417	75.32980579611745	0.12882674606104316	21.016066106201947	-0.3999999999946276	0.039523148564104306	73.01093053201303	0.05925442007090509	True	True	True	True	False
797	Alfa	Alfa_24	class	2.0	5.670791811992929	3.478711616932081e-05	0.4659345011887402	0.3194205129235065	-45.12913742231954	65.64102063903863	0.41033974120954864	41.15522534901283	-0.1872351075247766	0.2630873373570368	40.77780653793756	0.3890625139921483	True	True	True	False	True
798	Alfa	Alfa_24	class	3.0	1.9531713838118328	0.07187517120765843	0.2345258393227085	0.046419218108505356	12.99552168209876	75.32035864999999	0.08739641691405908	80.0287097953621	0.11807915593265135	0.8148706184415866	7.365177848048878e-13	0.043593545017148516	True	True	True	True	False
799	Alfa	Alfa_24	class	6.0	3.466102512324193	0.002776084328345942	0.34348105255011196	0.23193168601347847	33.66415501432664	67.86610259677418	0.3132821833618017	33.85510434656963	0.17904734244426085	0.2814190049767638	46.53931597586534	0.2971791881416641	True	True	True	False	True
800	Alfa	Alfa_24	class	9.0	3.0536173845806918	0.006696672438387421	0.31550140513308284	0.06925146957161488	-18.329994298224705	70.26085560271655	0.20328598183498414	79.68201079954407	-0.09017642793273108	0.5407771046778789	9.326807975375594e-11	0.20092505631012236	True	True	True	False	True
801	Alfa	Alfa_24	class	13.0	21.523423056593426	7.376678004786709e-14	0.7714924608079828	0.5401864143470743	-78.36008431712965	61.62846311666668	0.729703642741339	70.59135881501592	-0.18023524231343135	0.23559045532458697	21.727318162914873	0.7258051429978597	True	True	True	False	True
802	Alfa	Alfa_24	class	17.0	4.060984539426282	0.0008239663668116096	0.3845270792950988	0.008834927913575319	-5.7013888365017085	66.6027758559646	0.07180030442541752	12.583008193015866	-0.1177978192520992	0.17188823142666945	60.932212937497496	0.00013006798581227663	True	True	True	True	False
803	Alfa	Alfa_24	class	21.0	2.3893299812048667	0.0282980817140715	0.26878628493449347	0.002089468346901713	2.7656235695156886	62.768934807030774	0.1488307185663843	93.75688235196093	0.0661790715160146	0.03493568577968627	59.41746513680727	3.1509313993205446e-05	True	True	True	True	False
804	Alfa	Alfa_24	class	25.0	8.537166902606408	2.74582758056154e-07	0.5724967376212943	0.4662954901103913	-50.183386574074056	66.83434983333333	0.5601185369046165	45.47087715660413	-0.20862534733543533	0.2928113092721662	37.99033027933216	0.546700348909413	True	True	True	False	True
805	Alfa	Alfa_24	class	30.0	1.1911407034821435	0.32287123734140255	0.15743041930662857	0.07541171373976185	-18.669103877314814	72.27861806666667	0.11780912310017966	16.705310709617034	-0.20052268448596153	0.17352871078285487	64.84834481172075	0.07383570716401833	True	True	True	True	False
806	Alfa	Alfa_24	class	40.0	2.7099471826862986	0.014034324917117133	0.29030128715805575	0.03840055094578243	12.491639705972128	66.69924546963891	0.17497405141532074	74.76038866006233	0.056851042020190534	0.5469657220703622	7.875641453265546e-13	0.17520056950689944	True	True	True	False	True
807	Alfa	Alfa_24	class	60.0	8.336408668335078	3.7699674481691563e-07	0.5666628435303013	0.32319766854547016	-45.434299787808634	63.01124825	0.4635387473700767	77.58843199065636	-0.15322911873427017	0.4437482240935959	1.266696584254306e-09	0.4899704595014447	True	True	True	False	True
808	Alfa	Alfa_24	noise	0.0	7.318732180920483	3.1751415258650486e-06	0.5600185296937499	0.3634019391579193	46.225708927780545	66.4325407480485	0.43184108485152917	35.54609720303414	0.22388261248071417	0.21035914202677589	48.91970037433891	0.4605202196009067	True	True	False	False	False
809	Alfa	Alfa_24	noise	1.0	7.568496236613357	1.0956275906354738e-06	0.5332369213647137	0.005458860657602038	5.366977179062056	57.04702986120322	0.42712654873026457	73.67329277949543	0.015705153302137637	0.3549263337395041	1.160951000394972e-08	0.4482402486790201	True	True	True	False	True
810	Alfa	Alfa_24	noise	2.0	0.3213989737599822	0.9543580979882333	0.046268429869068366	0.01580294695274931	7.482079735470343	74.27606304227682	0.03174396299818094	77.17140023128704	0.10910236788984469	1.021950052603737	1.7385603906479637e-05	0.0002991846339113202	True	True	True	True	False
811	Alfa	Alfa_24	noise	3.0	8.849905401822342	1.5069373456950004e-07	0.5765446216216864	0.1316157402851177	30.284386656042532	68.83227251041039	0.41063619338777824	84.7349338469448	0.08512339357078103	0.40610236920758	1.8078918739089457e-12	0.5453120419700415	True	True	False	False	False
812	Alfa	Alfa_24	noise	4.0	11.880723475058236	2.263453594480275e-09	0.650794447631188	0.3737529204991008	49.993243692129624	61.28057488333334	0.5942983634353312	51.732107286753006	0.15818357807483188	0.24574195345843056	30.649660344465556	0.5959543081107892	True	True	True	False	True
813	Alfa	Alfa_24	noise	5.0	3.911216751048177	0.001121796451854477	0.3756733573580057	0.09088550584743837	-20.87723443801787	64.23870197926027	0.31433522211405984	76.35350933050448	-0.0702166155828388	0.44478681896773464	6.2850683562763396e-09	0.31474416631012736	True	True	True	False	True
814	Alfa	Alfa_24	noise	6.0	3.436669273145315	0.0030234627762980603	0.34585726652221416	0.011074880160179323	-7.086475747479287	67.91331042917042	0.21312359059852737	77.97231855886054	-0.021343521613211215	0.4895017202144744	1.2249915467593173e-12	0.2639399256526377	True	True	True	False	True
815	Alfa	Alfa_24	noise	8.0	15.421651027647417	3.120726254017668e-11	0.7075238764012972	0.010675362155079582	10.051965972222218	59.62049188333334	0.5662762562067694	85.35013151997262	0.030891102628982786	0.29122797496726416	7.052102710244963e-10	0.6949691674316716	True	True	True	False	True
816	Alfa	Alfa_24	noise	10.0	1.813371394145154	0.09555080872479248	0.218127076028656	0.0013345830503893596	-2.1886873568059326	68.0698705087601	0.13881599598942396	75.40138007323378	-0.014505345700086512	0.5709242759036868	3.039969552643946e-11	0.13855913553137666	True	True	True	False	True
817	Alfa	Alfa_24	noise	20.0	4.931515649462298	0.00015042421326836499	0.43616581821976474	0.12197592388044565	-25.29938277391976	59.85786623333334	0.37027007535442114	45.98721089692261	-0.07783779517714894	0.2752426825692626	29.151777692685357	0.36472238088684295	True	True	True	False	True
818	Alfa	Alfa_24	noise	30.0	5.8190748846790585	2.8025817154981207e-05	0.47720511311524666	0.0953087391109787	-20.318180902777772	60.313755150000006	0.2618906185743436	27.185180361454808	-0.11740143011558601	0.204962541835194	45.973526162530334	0.46897029008961133	True	True	False	False	False
819	Alfa	Alfa_24	noise	40.0	3.953913313174662	0.0010271015219409012	0.37822327340247774	0.09997169064764488	-23.108385276478568	61.20626801056126	0.3502818554283451	61.74799774947379	-0.07643930935612858	0.3599236305119373	13.316612525052847	0.34727639130427956	True	True	True	False	True
820	Alfa	Alfa_25	class	0.0	1.8469693863036993	0.08776928437160415	0.21176059035520536	0.012077616878235276	-11.341216000694585	120.6908552524974	0.0801742923944393	25.406388675961885	-0.0943701606273897	0.18870172341910427	109.16192466725782	0.00021009985318665159	True	True	True	True	False
821	Alfa	Alfa_25	class	1.0	4.471082571377497	0.00024777380294777214	0.3621458503560488	0.01919423902969175	-14.310582860644262	119.8626647885154	0.16905273798869092	182.26207526229388	0.08583449893512167	0.04003062030330327	113.01142713348179	0.1925129527787166	True	True	True	False	True
822	Alfa	Alfa_25	class	2.0	7.1057156666624515	1.1084965000413094e-06	0.47039914052827075	0.0711474364377418	-33.44523122787574	103.77294121220751	0.44017289041190844	74.55669414864079	-0.06166078517795296	0.22029948991224088	62.07093131968619	0.4288052885742756	True	True	True	False	True
823	Alfa	Alfa_25	class	3.0	1.2355886724237202	0.29360234874111246	0.1356211675062938	0.007547418816276408	-9.057750685307493	112.49773130479409	0.11136134208744919	23.772419244817566	-0.002436270590410874	0.06925423325160508	107.55528986424994	0.000128324395024082	True	True	True	True	False
824	Alfa	Alfa_25	class	6.0	3.6965428038324046	0.001384376526210547	0.3229396742040548	0.05540875809951651	28.23470393027477	119.86156784427135	0.19414738479115423	40.46688572222358	0.1365787897457955	0.17776792359177387	101.16353648875597	0.18952881544481948	True	True	True	False	True
825	Alfa	Alfa_25	class	9.0	2.1782120302026327	0.041582972435807955	0.22219370788796547	0.009985941904498974	-10.731511392195769	122.92938080000003	0.10500448870190271	133.78931847410541	-0.03671050388436649	0.6354476387550709	1.947636314218454e-10	0.10200375982448484	True	True	True	False	True
826	Alfa	Alfa_25	class	13.0	1.712474184886973	0.11326718436643136	0.18097530851096613	0.015174170255789043	-13.01637955336846	116.15936089889223	0.10912344712392363	164.14530235248185	0.07856093948267058	0.03882868386435061	110.10914528088875	0.0028383868570410753	True	True	True	True	False
827	Alfa	Alfa_25	class	17.0	2.541748236204531	0.01854952520539802	0.25000601737664563	0.08297174246199401	35.88808779761904	120.23121167142858	0.09115462182005807	129.8901395600542	0.315759960713558	1.023202494728849	6.657899611016464e-13	0.08334731084507685	True	True	True	True	False
828	Alfa	Alfa_25	class	21.0	3.2060842678640897	0.004196428163808882	0.2960076930964859	3.254175071187859e-06	-0.19336307870370223	107.61954282857141	0.26715499237533646	50.177125100668434	-0.011070968899367671	0.21889193063447135	79.06824794871577	0.26103299991084905	True	True	True	False	True
829	Alfa	Alfa_25	class	25.0	8.304135679757344	1.3058299434636273e-07	0.5132620088072523	0.41098220078943415	86.24611345234261	115.21241068690449	0.4459685310314526	138.8937236215157	0.29621458286689095	0.6118857633301257	1.2252929187636278e-09	0.4492619400176384	True	True	True	False	True
830	Alfa	Alfa_25	class	30.0	9.382201727349555	2.221271129946034e-08	0.5476354923122325	0.0011572638260181067	-4.429512216191586	99.25418021030826	0.4269739783442249	75.41641335894731	-0.028284351618365077	0.21267909618750724	57.530550723364264	0.4539180101675354	True	True	True	False	True
831	Alfa	Alfa_25	class	40.0	8.356344465847208	1.40797503350571e-07	0.5228811933629902	0.010890802862076998	-14.685224189814813	94.96974557142856	0.43338697110692326	73.37854439337848	0.005338017652087622	0.1777674648014192	60.53600321820055	0.46375406865116775	True	True	True	False	True
832	Alfa	Alfa_25	class	60.0	4.910838986697383	0.0001037966513739696	0.3917439424603812	0.006447949789732954	9.981377083333335	108.58888754285712	0.3529057543237102	103.28319919104558	0.017127017721928404	0.3274458372373513	31.25160610909673	0.35060855046864814	True	True	True	False	True
833	Alfa	Alfa_25	noise	0.0	9.879635861002274	2.4523105115760182e-08	0.5940981476431935	0.2737464886270915	-84.49919986772493	122.33463314285716	0.473739818395986	158.67130185480505	-0.11776880919942437	0.39352780797399656	2.139822333025053e-11	0.4887292193188145	True	True	True	False	True
834	Alfa	Alfa_25	noise	1.0	4.226962308343792	0.0004324390955298038	0.3529244059989287	0.10634116365789581	38.82356229319276	115.10808281573628	0.33636992058988524	54.8446009596956	0.10743041474633028	0.18816402306943567	88.28624368941992	0.3203273781950322	True	True	True	False	True
835	Alfa	Alfa_25	noise	2.0	2.530906771093238	0.018664061893874703	0.24321828234362924	0.036443642445377455	23.59756597222225	122.42530274074075	0.22172865315981682	45.884041657216216	0.13889518675714552	0.11730458597597214	107.94036630106007	0.21470555292648774	True	True	True	False	True
836	Alfa	Alfa_25	noise	3.0	8.312812451783815	1.5194142320264466e-07	0.5215780068269918	0.30881806103039744	-73.17407880291007	107.27576667142856	0.43200727793399507	130.5673083581768	-0.1658212279116184	0.46552573926236196	4.534450622272699e-09	0.4305325036072716	True	True	True	False	True
837	Alfa	Alfa_25	noise	4.0	5.36065711141462	3.4785616263639904e-05	0.3975080388835645	0.12699045781438778	-51.65158865166263	112.64059579854235	0.373374583363857	140.46862658297016	-0.08427226472751023	0.39474971097276046	5.464334751960906e-10	0.37314793282906755	True	True	True	False	True
838	Alfa	Alfa_25	noise	5.0	5.8142351984041145	1.6348264266900053e-05	0.43263140443397735	0.058252256018211046	-28.514443253968256	104.76752652857141	0.28503571640625136	124.78607126178038	-0.06099429133738086	0.4396246997596162	6.058225426548226e-14	0.2839176446774049	True	True	True	False	True
839	Alfa	Alfa_25	noise	6.0	3.3709212052267126	0.00280889987556981	0.29974611627725306	4.7405490553042995e-06	-0.2521739687848399	109.31684874656261	0.2675633200332421	55.50405455551937	0.009249147162800637	0.22363926033808929	77.30074522017948	0.2577685096416117	True	True	True	False	True
840	Alfa	Alfa_25	noise	8.0	3.1816813817774934	0.0042990759579959355	0.2877609720237774	0.015298767494879684	-13.985170981765705	109.24099338094904	0.2666117461597819	62.19058219333441	-0.026266487071595585	0.26140918141029146	68.91281495140406	0.2608688985951215	True	True	True	False	True
841	Alfa	Alfa_25	noise	10.0	7.461955617366938	6.976353843735903e-07	0.49459651149084777	0.08310320630387058	34.84661574074075	106.65039435714283	0.40908888083445505	66.43978434818064	0.07163861887928161	0.21259410326519673	70.049246050067	0.39042741703326456	True	True	True	False	True
842	Alfa	Alfa_25	noise	20.0	4.319460217367801	0.00035388811619071553	0.3578834628538029	0.017775230711101098	15.866045922835289	101.4814904458077	0.29420711066704097	95.33758725028773	0.028574683529711094	0.3444704039047701	28.18583165216443	0.2929789662558444	True	True	True	False	True
843	Alfa	Alfa_25	noise	30.0	6.320041804348263	5.703682127072215e-06	0.4491842947044473	0.0004166246583036104	-2.9216114752513502	98.14032990487237	0.36827673024775565	75.20638689579293	0.009295951116489537	0.20454682997326643	57.896102693916774	0.3741800695922197	True	True	True	False	True
844	Alfa	Alfa_25	noise	40.0	5.093010354004475	6.834478140157701e-05	0.3965589229955315	0.0067320347561506955	-9.774607078356736	100.61863974885433	0.3597368676647352	58.593335375118734	-0.02501240611450429	0.1874370291429448	72.02742000338971	0.34318843463556803	True	True	True	False	True
845	Alfa	Alfa_26	class	0.0	1.6149850141922473	0.14740605317196975	0.2230646901929297	0.024771956473114143	18.48005879629629	169.0909250185185	0.1750527591087463	43.69582003908455	0.2286190293406916	0.05066248234602127	161.4461486736399	0.010917724483553326	True	True	True	True	False
846	Alfa	Alfa_26	class	1.0	3.6574382879419245	0.001852872512360521	0.3556975675925964	0.025815161001599418	21.185682585186065	166.246362058724	0.07938506134229728	30.14443009112923	-0.21300291775375832	0.06345795924236503	160.13553710225685	0.2692537257664941	True	True	False	False	False
847	Alfa	Alfa_26	class	2.0	1.3287993817318329	0.2508597494526702	0.17248623904755883	0.060247216274803894	-28.703008294753086	167.4270185833333	0.06239664527418165	175.59235577149218	-0.3999999742306446	1.5342246609892696	5.649839845239888e-05	0.05643796320038286	True	True	True	True	False
848	Alfa	Alfa_26	class	3.0	2.6535312978881747	0.016059997114226347	0.28989154147540575	0.18625359206816106	50.51313523965336	161.23881253941207	0.19864910524671142	175.94363257275384	0.38112917279166103	1.0885563514497236	7.581793640843983e-07	0.19142277741963576	True	True	True	True	False
849	Alfa	Alfa_26	class	6.0	1.795741361785573	0.09861150747894945	0.2132521692133762	0.05591698443064286	27.626030038616673	167.8474341066509	0.140231390277321	34.62727233908869	0.3999999999999619	0.08486520012220891	161.57672014541518	0.04946575948166887	True	True	True	True	False
850	Alfa	Alfa_26	class	9.0	1.534110584771163	0.16832929385644238	0.1909496475788003	0.012972184143093646	-14.113155983413751	175.51663962939944	0.15469433802138777	43.4797277910344	-0.2546945602376286	0.05151294806216771	168.53363233317737	0.00030359128161649984	True	True	True	True	False
851	Alfa	Alfa_26	class	13.0	1.3575032604023645	0.2371584975888775	0.17276521757788618	0.00914654397336323	10.492713112527174	166.1471751343608	0.09756791040356438	109.65374190756873	-0.1989088818826479	0.022502289604235042	161.63722972665792	0.0002511131551258261	True	True	True	True	False
852	Alfa	Alfa_26	class	17.0	1.5635092953534149	0.15878157847370838	0.19389936045021797	0.03690516136647004	-21.501464780186186	164.1690503844714	0.15737103822194343	148.469655801426	-0.28371755569113233	0.021547094312090564	158.54026861245674	0.030155107009983584	True	True	True	True	False
853	Alfa	Alfa_26	class	21.0	2.4560397149881408	0.024262737255883973	0.27045798631785284	0.16752721313834495	51.83471840405796	152.4315575586835	0.22683606629306496	138.5774226438722	0.1759558930469797	0.6285875146254455	29.084179547548207	0.2219340932927759	True	True	True	False	True
854	Alfa	Alfa_26	class	25.0	1.5190795172132066	0.17289715456132485	0.1865256244124953	0.02570314254005024	-18.754210009062348	173.65281051928469	0.11507363949201588	100.97618130585246	-0.27790627965105413	0.024062994024138463	168.50281164247113	0.014720951799093052	True	True	True	True	False
855	Alfa	Alfa_26	class	30.0	2.218563153900336	0.03974587721248049	0.24397072042643353	0.046364222069206984	27.48987185012737	152.87274537106262	0.1477334077324317	167.45129837936918	0.07083373634419297	0.6271878086788237	1.4238220711963117e-10	0.14867935651249398	True	True	True	False	True
856	Alfa	Alfa_26	class	40.0	1.8232516989691938	0.09314222197449198	0.21581408366321	0.03486455065528249	-19.709411585365853	161.19541162903226	0.09246823553980976	170.07389421437355	-0.08821825385758118	0.8285632181029742	1.103731232763579e-07	0.02955982027787074	True	True	True	True	False
857	Alfa	Alfa_26	class	60.0	1.932697330078339	0.07454809846539365	0.22919088097525542	0.03762739034815121	-21.68625089115968	177.96257040399243	0.08585168196499171	27.30169602105564	-0.39999999999999764	0.01018855598101688	174.97179367059073	0.029789345056328465	True	True	True	True	False
858	Alfa	Alfa_26	noise	0.0	0.8542107126037282	0.5612270263036203	0.1318386992634873	0.03629604465750624	-23.495593904320987	172.19709590740743	0.04417831950455309	17.356311634943133	-0.3277697379189088	0.15172666392450707	165.67247835915492	0.026451673417081878	True	True	True	True	False
859	Alfa	Alfa_26	noise	1.0	2.016188375874387	0.06214639762912952	0.23332304402753773	0.005896566090867972	9.037764789789788	157.30689969354833	0.07809767589042127	167.64235014263895	0.02830186398495784	0.7314111888569848	2.1657335581632184e-09	0.00013339541314238978	True	True	True	True	False
860	Alfa	Alfa_26	noise	2.0	3.3446935389934596	0.003518340751845282	0.33133185530335163	0.04414886668641893	-25.532046816686176	155.67864353475164	0.17484363978801865	171.24199288867976	-0.06071483289122219	0.6168549180366346	1.3036426659357111e-06	0.17274613588309828	True	True	True	False	True
861	Alfa	Alfa_26	noise	3.0	3.2898652426176147	0.003805619876383918	0.3197189822265071	0.10688221038769297	-43.874323569208364	166.8396473942529	0.1987011777858717	186.92918184615553	-0.28431790843116955	0.022140438879100544	159.15526442887173	0.11393875176635726	True	True	True	True	False
862	Alfa	Alfa_26	noise	4.0	1.2092480317952456	0.31213149057249906	0.1568568071500547	0.04743939632289662	-26.486478543025086	173.57088494862674	0.13609427033488553	47.238062763145514	-0.2710150529087253	0.04001746277672199	167.58140463647285	0.041227329768937726	True	True	True	True	False
863	Alfa	Alfa_26	noise	5.0	1.0327809846361042	0.42421314555784495	0.13941840164795824	0.05766721840148292	30.769454803240738	172.88954656666664	0.05825052612464032	21.255636423057318	0.39999999999999997	0.1875315053336778	165.93946471835926	0.05214324249925961	True	True	True	True	False
864	Alfa	Alfa_26	noise	6.0	1.6473206335766999	0.13472542350770553	0.20534215831289368	0.12326630974173958	-41.62520746527779	161.94879853333333	0.15325005756707177	173.2964195503993	-0.21181960029208954	0.8984876893017183	7.935069058805696e-10	0.14308179218013828	True	True	True	True	False
865	Alfa	Alfa_26	noise	8.0	3.34800984228255	0.003567992789313167	0.33570706288566965	0.23238504312816977	72.85992672561387	172.7565304315735	0.22761673039185282	49.77107737966751	0.3999999999999971	0.15548969784949965	158.39984268390543	0.22931278281929734	True	True	True	True	False
866	Alfa	Alfa_26	noise	10.0	1.0691248641326359	0.39858721545536907	0.13895340704912762	0.03470723341221149	-23.30002546560243	167.07867183390343	0.05025696239016242	43.02367489555353	-0.1658013879049288	0.46566329601750245	131.79082508966275	0.028357997314467975	True	True	True	True	False
867	Alfa	Alfa_26	noise	20.0	0.9771243371320364	0.4635512010274474	0.12444076216563427	0.0013502020033998585	-4.27333225058763	164.98928973687646	0.028864860868751396	171.42513226646574	-0.022130126470872837	0.9657756717709535	1.5167523146029655e-09	3.836354344854964e-05	True	True	True	True	False
868	Alfa	Alfa_26	noise	30.0	1.2577062835054496	0.28576620405422937	0.16212347278210354	0.014483145011445764	15.422722625531037	158.40773621705193	0.05598770701147482	25.563144854534205	0.0897322912252573	0.21198558260958072	144.5040927987595	0.0002656433999623786	True	True	True	True	False
869	Alfa	Alfa_26	noise	40.0	2.41554689634	0.026472678710228886	0.2671903507649429	0.07744062507415794	-34.11662712327646	157.74762203499776	0.18923991798313144	40.72031751051876	-0.16277655009570052	0.1533073878740245	141.31186246270906	0.1560345221131233	True	True	True	False	True
870	Beto	Beto_1	class	0.0	47.81630411527142	2.156273978890303e-34	0.8213558871857025	0.016618316936466315	-4.13209162255209	97.4855645863811	0.7854184298182902	154.17417945076056	-0.08497956597418165	0.3141129712534471	74.45918427170382	0.8208135828573798	True	False	False	False	False
871	Beto	Beto_1	class	3.0	14.19896611705101	1.9922291256827605e-15	0.5819494993735896	0.0004886202097141856	-0.5694357355516634	134.63598192920355	0.5525607467585429	86.86841983598433	-0.03291750268037129	0.6647592012026606	108.40648313932373	0.5548766920668526	True	False	False	False	False
872	Beto	Beto_1	class	6.0	12.032737759420408	2.111198439585532e-13	0.5461299404008765	0.009320027176691004	2.794679120594686	140.04455721008205	0.5065119216423687	92.4000209750973	0.11195362183034595	0.7800953832219305	107.3690525224397	0.5156422747318862	True	False	True	False	True
873	Beto	Beto_1	class	9.0	26.365419654071616	8.317548512722288e-24	0.7250134854725824	0.39984715566455975	21.970808616414367	154.54043433611	0.5374426067696059	139.9015850371554	1.0735049884690493	1.8412043444066815	60.39753401918919	0.7183533595173577	True	False	False	False	False
874	Beto	Beto_1	class	11.0	1.5533543975388178	0.1317382401820036	0.1332967611340204	0.04301270896028375	4.562493412184766	180.20988957616484	0.046887360644260245	23.163802753363857	1.4628934030556227	1.8308845652277022	165.7469370013484	0.04168716143354845	True	False	True	True	False
875	Beto	Beto_1	class	13.0	0.7158740449858373	0.707760305478546	0.06618735037116222	0.009539303176200109	1.9112401291919165	193.8956052108252	0.014934700742197937	40.13163564979795	1.2597276726783602	0.14880582916234314	192.19207752540973	0.006861919426299767	True	False	True	True	False
876	Beto	Beto_1	class	15.0	6.72643741826558	6.043742499583499e-08	0.39975410427425584	0.21084718637195188	-11.782677439846616	184.05207314571018	0.3634424028098122	208.47129638578593	-0.8183175325145882	3.4356392048496773	4.659161011398296e-06	0.3639725577356696	True	False	True	False	True
877	Beto	Beto_1	class	17.0	1.6669069118698592	0.09873611064781358	0.14046683977966806	0.08118941709746064	6.176808986624953	185.18832769451274	0.100840064525196	195.0747621888119	1.3829429596821692	6.3736312455115165	1.0322655450149994e-10	0.09594136797127306	True	False	True	True	False
878	Beto	Beto_1	class	19.0	0.8413413885029446	0.5901820080404179	0.07619920070391184	0.001373919590907824	0.8034974978386267	190.4051593584262	0.009327118370088705	193.97208892126622	0.2894684074180396	8.296784158640794	5.16931222587988e-06	0.0009721281994854447	True	False	True	True	False
879	Beto	Beto_1	class	21.0	1.6464466505112916	0.10420810457835188	0.14016550702502245	0.07795142700416202	6.006646834543344	194.3037165766315	0.09505309624197567	35.2904400854388	1.6310507825301268	0.3311795636159311	188.80846416910467	0.07720799397131961	True	False	True	True	False
880	Beto	Beto_1	class	25.0	0.6687926689223954	0.7508065316449019	0.062104702865388134	0.007724260684546569	-1.7339411953165331	188.79528952689026	0.03144844377165512	63.38848696818931	-1.7770915296146315	0.14070341376593684	186.40468604030147	0.005437197266796812	True	False	True	True	False
881	Beto	Beto_1	class	40.0	0.9332265039113977	0.5062575893736668	0.0830773334434634	0.05344328051618008	3.9495398986988275	186.11787301310088	0.05112856694830126	155.9769067113598	2.4999999999999996	9.99999750662505	36.74508788258313	0.05215766670680744	True	False	True	True	False
882	Beto	Beto_1	class	60.0	0.8108788191590641	0.6187152962592304	0.07500581892769188	0.006450302322909218	-1.6053314385262316	192.30706283420105	0.04742069447937802	26.82412596062199	-1.1421813718434681	0.2594962392763561	189.13372779121516	0.004492406630740353	True	False	True	True	False
883	Beto	Beto_1	class	80.0	0.9344257691013128	0.5051932505056321	0.08317521414145776	0.01934742558468716	2.655299847195584	195.26486490758933	0.06134688182179693	24.44164301812869	2.4999999992764876	0.43341609761102623	191.7820652878191	0.015072488205398193	True	False	True	True	False
884	Beto	Beto_1	noise	0.0	24.453920302537437	1.1391286325725514e-22	0.7097572667437927	0.46697254382844755	11.892572792328568	199.49519755346415	0.6028878569340754	237.7459540889474	2.2124121774266308	5.761073319772352	1.8301675282321732e-10	0.6031526773329144	True	False	True	False	True
885	Beto	Beto_1	noise	1.0	7.532510224477642	6.636006726691802e-09	0.4224032471961354	0.07906711450104653	3.935361542524276	193.4943881038174	0.3224371401508819	217.97638147113958	0.8124647916063723	5.877888210661876	3.399732294335609e-14	0.3933798854910808	True	False	True	False	True
886	Beto	Beto_1	noise	2.0	9.406566143462939	7.61089820012585e-11	0.48471048787946036	0.024396566827108224	2.078588227721262	169.61708076919106	0.3735182143818374	196.84073062319283	0.38049890518541835	5.113382058279369	2.8294167356279765e-10	0.37618732430712265	True	False	True	False	True
887	Beto	Beto_1	noise	3.0	23.645386013133596	3.593825310374701e-22	0.7027824262115328	0.16178116000957243	-6.787905492954682	183.02227789988578	0.5813326252341174	223.57724497594663	-0.801033522009748	4.447092821228457	1.4481657145076782e-12	0.6524194293249537	True	False	True	False	True
888	Beto	Beto_1	noise	4.0	2.6422158836855028	0.006628109705498631	0.20574454654995494	0.1056964349648436	-3.6417593143896223	200.5946669625301	0.12121358709867225	28.86417666696656	-3.6444734052962664	2.4654586863443058	187.94956416455415	0.1040646583527246	True	False	True	True	False
889	Beto	Beto_1	noise	6.0	12.290991976216214	1.3594213474577015e-13	0.5538730305247017	0.45908968727810384	-9.940063712121212	190.36615658181816	0.46409815325642145	142.6732332630853	-4.499999999999999	6.770771976292666	81.45894079991794	0.46656137226880234	True	False	True	True	False
890	Beto	Beto_1	noise	10.0	1.1607532419048625	0.3262691293229458	0.1040031274543931	0.01070844200157961	1.1579094848039861	198.95210867280738	0.014610647770083363	10.491600482318006	4.499999996972715	2.8110565340503393	194.7346961285022	0.009334581572506107	True	False	True	True	False
891	Beto	Beto_1	noise	15.0	0.9573305410398121	0.48523697220387896	0.08736895701505093	0.001705967590765134	-0.4285549162401497	192.90633803356894	0.044093429516655736	22.170772441944596	-3.634220268021085	0.15651871851465063	190.9665658169124	0.0008915834376601595	True	False	True	True	False
892	Beto	Beto_1	noise	20.0	1.533921186541064	0.13823735239946133	0.13184902681957408	0.021057951776502715	1.5040166580566994	196.59334166057593	0.03494532850388332	14.522156136903122	2.9424375579239026	1.5920509563043805	191.29791257801722	0.019480155522613285	True	False	True	True	False
893	Beto	Beto_1	noise	40.0	0.4132636305509224	0.9375135504678737	0.03857495202231578	0.0002140771689662646	0.18333404549080104	194.7476997775521	0.011388703491589935	13.48452232237724	-3.6056883319203408	0.04054551955857798	193.57498330771813	9.322280045798159e-05	True	False	True	True	False
894	Beto	Beto_2	class	0.0	9.376300494512403	1.4482046172974247e-09	0.5796319435147234	0.004004229401836978	-1.3316055033493146	103.78331154116043	0.48044287132501073	77.80092988268355	-0.2628919830504631	0.34069371023489975	91.19137508056176	0.5796108464309966	False	False	False	False	False
895	Beto	Beto_2	class	3.0	4.082224916312534	0.00019735652835290148	0.37171201167524526	0.06897459125561922	-4.501467033040634	115.36256943310855	0.1556809567505425	126.1812281792167	-0.6154317694907626	3.9321595304878456	1.257497748664866e-09	0.15288923766802565	False	False	True	False	True
896	Beto	Beto_2	class	6.0	3.1763506990864223	0.0021110880574423314	0.3152282799540123	0.0004908848924779496	0.4075900091215555	113.54254638687289	0.24717589974430743	40.87620812032464	0.3662703222200503	0.7628959802632834	99.37792750872364	0.21381286742092165	False	False	True	False	True
897	Beto	Beto_2	class	9.0	4.1666515311346455	0.00015883843482276936	0.37650517136211353	0.2488509180382079	-10.271405229057024	134.71443914804482	0.3174435880608595	89.49498350831158	-1.235556222029061	2.6998867180727206	64.24758108702069	0.3138291732219638	False	False	True	False	True
898	Beto	Beto_2	class	11.0	0.42122956518681465	0.931610011010233	0.05833211108777669	0.005030790715169542	1.3060446902708953	147.7979681261341	0.015226318934011385	13.296893474899635	0.5148051479288661	1.5788586817638794	139.15177086450214	0.0026225610855797887	False	False	True	True	False
899	Beto	Beto_2	class	13.0	5.3161683871163135	9.87050737494902e-06	0.44241793355827863	0.3455424233357898	14.177673945454544	148.6274746282051	0.4000937927554541	62.686440779892955	1.6209483157680489	1.151657439060758	121.09735949289238	0.346241021699637	False	False	True	True	False
900	Beto	Beto_2	class	15.0	0.9883378011852395	0.46221553312385943	0.12855025712227117	0.00031312481756406996	0.3553989959014368	142.7578373012032	0.07169778279682981	29.48887368971562	0.3661963956524268	0.3320929300086282	138.34519691202956	0.00026221401228776475	False	False	True	True	False
901	Beto	Beto_2	class	17.0	4.539936217516955	6.139769222474443e-05	0.39684978405433374	0.28733179545169985	-11.40731371573604	148.7655856625	0.3411112554911663	54.58655803551445	-1.403801127540368	1.4641700486695644	118.8074749617041	0.29909055807541063	False	False	True	True	False
902	Beto	Beto_2	class	19.0	2.539563284027862	0.011771743485584654	0.2778648393918293	0.05465525230003254	4.514499722077922	138.0524674025974	0.24227133620423602	42.67384629935277	0.6886507711195504	0.9403968499566238	120.00775153623707	0.2227180956977125	False	False	True	False	True
903	Beto	Beto_2	class	21.0	0.6613267656533642	0.755714837994616	0.08983798528534243	0.0196779921227771	-2.782165257951232	149.7811800864365	0.040911732720749994	17.00162057529471	-1.3055623845238833	0.8997193316283336	143.086332892991	0.011437164645804243	False	False	True	True	False
904	Beto	Beto_2	class	25.0	1.0305722209345298	0.42780912224210804	0.13160880097361996	0.027406109173428228	-3.059734388328045	137.38924619478894	0.04705923928747613	40.804770286747264	-0.8614385290988021	2.916163462290052	102.99566375069652	0.022755199532769277	False	False	True	True	False
905	Beto	Beto_2	class	40.0	1.2904971281903477	0.2531765664680218	0.15756029310463565	0.023263084580931292	2.6508065570495116	150.85430467642627	0.14251258249951837	37.04545953144352	1.021692533430969	0.18531205060769199	147.38235181668412	0.016988648114779625	False	False	True	True	False
906	Beto	Beto_2	noise	0.0	6.340689778635533	7.976030030434483e-07	0.4788791131460938	0.03577680278737383	2.062862213746658	125.38279426259534	0.388792451963069	55.58128745112044	0.007765381496125105	1.6056281809261999	103.07367392012424	0.38626516297973035	False	False	True	False	True
907	Beto	Beto_2	noise	1.0	6.60741259824843	4.0636481352873807e-07	0.4855745021723636	0.005554643183631303	-0.9967007577853978	110.06802169078988	0.35261944799103584	65.48411720756945	0.5653558831940222	1.0728881905778471	92.39843449088053	0.41529646359446437	False	False	False	False	False
908	Beto	Beto_2	noise	2.0	7.420573614247606	8.442636581700574e-08	0.5255150262989512	0.13178471577159	-4.757554575127533	126.36800831900496	0.41932956532271126	86.27741922533346	-0.9928815404531557	2.81514340721195	70.4383140006563	0.40878857315971295	False	False	True	False	True
909	Beto	Beto_2	noise	3.0	6.312116180908148	9.665515983311117e-07	0.4850952829770699	0.21520961702305375	-5.2539795954756086	131.14650691255952	0.4135780006393972	62.12473465130845	-1.4552837624948196	2.2444519011485817	98.07725247370865	0.39985845317393576	False	False	True	False	True
910	Beto	Beto_2	noise	4.0	7.7225305276229035	3.753826763865134e-08	0.5281254508605433	0.20425240607478012	5.227153850229539	125.69263520434917	0.39410095034228165	59.42425510440737	1.71012767666418	2.06185900755484	96.41026090028704	0.39344417870223203	False	False	False	False	False
911	Beto	Beto_2	noise	6.0	0.6443051819668233	0.7707373751291418	0.0865500763627472	0.02008965703400578	-1.4808175000447463	147.8758496329134	0.024573295423155117	152.09104052590826	-2.624181962436269	16.164688230249936	3.324272085359313e-10	0.016629467077127535	False	False	True	True	False
912	Beto	Beto_2	noise	10.0	0.3076914449601495	0.9767768717712333	0.043289927164511945	0.00048806836798886977	-0.21996832736734673	149.8041022591538	0.022366932261229877	120.19008631954745	-0.20906677076076055	9.845751549096425	34.438613735361834	0.0009491671436506754	False	False	True	True	False
913	Beto	Beto_2	noise	15.0	0.446457941719684	0.9177843431968972	0.06161050616871909	8.097994053990476e-06	0.03140211877297547	134.88563313011792	0.01547206852244365	13.82761691270878	-4.499958508863875	0.07030869995350356	133.66144095627433	-5.611256298498901e-05	False	False	True	True	True
914	Beto	Beto_3	class	0.0	3.200756125512295	0.003872907545115367	0.4324904200637651	0.025121892380678412	2.4033492256080495	138.3526040858261	0.31887099146701503	95.29181584492504	0.5684729515411737	2.8120842219599433	81.07647511269894	0.308725173189519	True	False	True	False	True
915	Beto	Beto_3	class	3.0	13.80771063171477	5.832781793610081e-10	0.7797569611841837	0.006892643112294761	1.5013391172693749	129.09098445296385	0.6685331525153075	137.68504034881724	-0.22426774555207604	2.008083370323385	66.03948375525333	0.7402639421655357	True	False	False	False	False
916	Beto	Beto_3	class	6.0	16.336749740402443	1.7790970863255382e-11	0.7954885727736537	0.023891654248453187	2.569228853759663	137.43584953106114	0.3784328867737732	90.72821418042574	-0.8409949228082543	1.4541328389677923	107.12664704527697	0.7748324317429849	True	False	False	False	False
917	Beto	Beto_3	class	9.0	3.96700604619834	0.0008260586784184925	0.4979293379714827	0.0031691440675899463	-0.6917597187648455	135.1472540845606	0.3819681632890598	68.92384048285065	0.8049285899102739	1.232879829493165	116.0791250725301	0.44799613557023377	True	False	False	False	False
918	Beto	Beto_3	class	11.0	13.104816923688324	9.289935370169592e-10	0.7661477455242194	0.5411049975091682	-12.205347326550735	153.01840988875588	0.6856130943015686	198.8267381400603	-2.3220501083861325	5.077794975980265	1.0662085800126973e-12	0.6889845370465406	True	False	True	False	True
919	Beto	Beto_3	class	13.0	4.16395236975697	0.0004905828571100444	0.49784506004760537	0.30073798060367496	-7.945304897082538	169.3109783618238	0.4439259798536984	81.62407232056475	-2.538493673476154	2.0772415472034473	133.29058758588383	0.4487141691165447	True	False	False	False	False
920	Beto	Beto_3	class	15.0	12.243693627078397	2.455652489077655e-09	0.7537505882694093	0.29389566565459635	-8.082438726592452	141.31405577359186	0.4485320609402519	172.84497575617965	-1.671039496127349	5.443525766577463	6.672060235347788e-12	0.7354551201763835	True	False	False	False	False
921	Beto	Beto_3	class	17.0	10.206568935163528	2.9941883882388655e-08	0.7184401090611429	0.24147602513824584	7.040593627548708	143.4550987208881	0.5648769089847472	181.87454853484763	1.0180983964610497	4.58334774473241	2.5273884773803113e-14	0.6943493944960908	True	False	False	False	False
922	Beto	Beto_3	class	19.0	9.078495797071975	8.020705039946059e-08	0.6785886795329337	0.05753209256592118	3.63435116827559	144.49957654291194	0.45774548793436265	183.51765739456846	0.6221439965345485	4.5071529838979405	1.3193010009833193e-10	0.47412127862996734	True	False	True	False	True
923	Beto	Beto_3	class	21.0	1.9416731406801593	0.06673421314666371	0.32138003752741406	0.000284995740028382	0.214532247104247	158.12581209615385	0.14319579009635108	175.70843730548836	0.03335777140943098	6.726017602681463	7.33499632921356e-11	0.1397550671272112	True	False	True	False	True
924	Beto	Beto_3	class	25.0	4.660922986354935	0.0001781592842725337	0.5260087457629818	0.18545065091732837	6.653906068676533	156.7102062543535	0.41998430099079564	88.36677353937654	1.9625468008005647	2.0727939839445795	116.59698037105689	0.46106481993979076	True	False	False	False	False
925	Beto	Beto_3	class	40.0	4.973125671753854	0.00011273968141868783	0.554224453515519	0.022895024571257028	-1.9614909365788293	147.8973608076522	0.4274192602173671	75.15078235405369	-1.156642293583431	1.473042536969056	122.19833586787112	0.4137523443363973	True	False	True	False	True
926	Beto	Beto_3	noise	0.0	9.54737960668399	5.926905474686504e-08	0.6995760271816599	0.6068121093133687	-9.803665131269714	155.8090187864872	0.655240518815531	123.89281297437047	-4.172302454296212	5.027780150802432	76.5012321138073	0.6428647899070985	True	False	True	True	False
927	Beto	Beto_3	noise	1.0	3.879850163787985	0.0008900774158507095	0.4801883803707863	6.649085834697921e-06	0.030823303910469103	157.48218947569515	0.4179570364684796	193.47583157078748	-0.07526114705623241	5.695574108432051	2.524252972023952e-10	0.44344403143713296	True	False	True	False	True
928	Beto	Beto_3	noise	2.0	4.684707886124737	0.0001698873197460368	0.5272776489861701	0.27056385457078513	-5.437622098675322	167.20783997904783	0.33938581383669664	71.8294446448572	-3.0060805110541886	3.8614878016000747	124.7086839016433	0.3091854477799376	True	False	True	False	True
929	Beto	Beto_3	noise	3.0	21.80727258418922	5.576327422198817e-13	0.8482919575685122	0.6995339323277835	14.531286496002707	161.76811768361625	0.7756694385514434	223.03270787538847	3.763505748904424	5.999059712002981	9.213756038171732e-12	0.7847126187292359	True	False	True	False	True
930	Beto	Beto_3	noise	4.0	6.493002405236363	5.192453871651271e-06	0.601593714283451	0.2898843564626231	5.628358619607026	168.89592668052276	0.32777845723742016	190.04559714649335	3.7488633549438726	10.541716865978179	1.4679856683429252e-12	0.5408990012801533	True	False	False	False	False
931	Beto	Beto_3	noise	6.0	4.069567501664645	0.0006695307257902572	0.5043104851437387	0.24862911939404553	5.562037613816767	165.55605375848828	0.39779320522800765	129.14124114113642	2.000232016491951	5.696976815375166	64.04785489700066	0.3930504148293674	True	False	True	False	True
932	Beto	Beto_3	noise	10.0	2.2582677919593004	0.03340581641230309	0.3608455034252051	0.06234692373246187	-2.9594548450516003	160.27148329914206	0.286984261006652	188.14844732601034	-0.9161143481878996	6.7407784927367205	3.456061705808637e-10	0.28481785393277537	True	False	True	False	True
933	Beto	Beto_3	noise	15.0	0.9280092491113182	0.518242439887498	0.188313211725134	0.004432882406906202	0.6511362759800325	164.1764883008651	0.11612795063007286	39.50258318423644	0.35066287241960886	0.9092960976439316	156.777403735063	0.08581596788915491	True	False	True	False	True
934	Beto	Beto_3	noise	20.0	1.9174434247918488	0.0704274892131065	0.318647520123245	0.001167508932858996	0.344680548327977	146.7847565146552	0.27686293851319665	55.15362556925927	0.6736840454927495	1.4016057764398562	130.55437650946513	0.1477659542707329	True	False	True	False	True
935	Beto	Beto_3	noise	40.0	11.726954685759292	3.522562197109035e-09	0.7409482694931148	0.08161521835651098	4.1886109296263045	153.05587930324802	0.6270879593484235	171.97590217901111	0.8927199602774992	3.982125212058999	35.66903214620282	0.635061603976729	True	False	True	False	True
936	Beto	Beto_4	class	0.0	0.64628804326826	0.7298621914011465	0.2231435663902299	0.006949766601831442	-13.732544753086435	308.49437222222224	0.09562920883591108	154.97368125939184	-0.2055569380062081	0.02165918445619414	301.74615997992214	0.00011910481821475472	True	True	True	True	False
937	Beto	Beto_4	class	1.0	1.1828816263073376	0.36147703637362305	0.3445739629477795	0.013771457219653782	-18.40499652777778	298.0626207407407	0.14371173075442123	53.212785548264236	-0.23702683431879926	0.04572472107097743	289.58198131635646	0.0002587974001313498	True	True	True	True	False
938	Beto	Beto_4	class	2.0	3.0719595218228637	0.022836670243134287	0.5772233909758607	0.0002537447170866125	2.1259062499999906	296.15336851851856	0.2986450016489097	67.39276634854437	-0.11717858075413184	0.09391529774103138	281.87349916155756	1.6750239787532983e-05	True	True	True	True	False
939	Beto	Beto_4	class	3.0	1.6584342949640993	0.17726191996272994	0.424321907394207	0.08414252826191637	45.06706828703699	293.9157062962963	0.1180189906482666	91.82261173592792	0.3720324884152938	0.024284262263534338	287.63035705267566	0.07021702091845161	True	True	True	True	False
940	Beto	Beto_4	class	6.0	1.299919786979921	0.30139483922516436	0.3537273906182877	0.004918710341945021	11.919322304298772	280.3869417472043	0.23184529863794778	75.38994115390683	0.03645751983914374	0.16921186200496938	251.92270330596315	8.42154799850503e-05	True	True	True	True	False
941	Beto	Beto_4	class	9.0	2.690157150513625	0.036576945544896704	0.5311103033083255	0.3572075968877192	-120.39033126361653	267.05368882135076	0.4241430691769592	301.516835623765	-0.21231313749045372	0.6773909105206993	4.952303852612291e-15	0.418618521096945	True	True	True	False	True
942	Beto	Beto_4	class	11.0	0.6551368224284715	0.7232458754772717	0.21620701005290544	0.11731579991748597	-50.31947990319864	308.92736665824924	0.1537799098520629	45.20234253248317	-0.281584411223108	0.07233437559479729	297.3389920908975	0.1085912958862989	True	True	True	True	False
943	Beto	Beto_4	class	13.0	1.339609965795682	0.28678666772840833	0.3731909534908873	0.07258317079352539	-43.045270447530875	287.0149988888889	0.07844853581004652	299.09346088941663	-0.323700982495645	1.4676127081623687	5.929953345528392e-09	0.054552201771872144	True	True	True	True	False
944	Beto	Beto_4	class	15.0	0.6735337025099972	0.7085045518097244	0.23038342329754416	0.0064575412183854874	-13.752403549382699	291.46139407407406	0.012335715249443657	297.254900668122	-0.10657905075005358	1.4903780286690314	3.806360671984631e-08	9.820756404987918e-05	True	True	True	True	False
945	Beto	Beto_4	class	17.0	3.268246456427627	0.01756569302720676	0.592261777764708	0.21175109905800427	85.12380285493826	283.0266707407407	0.39197549466166903	99.70941217015611	0.14698005245213036	0.24300186901079662	226.66635339376938	0.3739146813834239	True	True	True	False	True
946	Beto	Beto_4	class	19.0	1.660281257092838	0.17676622370254996	0.42459382022233383	0.05629042375117288	-45.94843364197531	293.8793451851852	0.21274072467060323	235.1038278437573	-0.19995556830974875	0.024135467049861387	280.6473204435891	0.03272512480783374	True	True	True	True	False
947	Beto	Beto_4	class	21.0	0.28608740321595444	0.9619351534624987	0.11280660234863103	0.04634982486882766	38.448502700617276	291.95515740740746	0.052407336840030516	95.18769273412906	0.24745881152887653	0.7215176254923725	207.7726842714587	0.015768488063500508	True	True	True	True	False
948	Beto	Beto_4	class	25.0	1.9440562925398577	0.11510738899253105	0.46352651393779126	0.11673015100936546	75.04532947530863	298.8277474074074	0.1283341178097127	319.32667634436086	0.2790953370463207	1.0599127379663205	6.36216679508408e-12	0.10859868944832274	True	True	True	True	False
949	Beto	Beto_4	class	40.0	2.307701788364168	0.06433412585073071	0.4928141685422871	0.007292590463369608	16.49534417087544	309.5134246380471	0.2302796284108053	83.52359844335038	-0.0009061524198128518	0.026650774851199908	300.7581096257483	0.00010773708169986573	True	True	True	True	False
950	Beto	Beto_4	class	50.0	2.7277052188372535	0.03670526168338177	0.5479844825914421	0.035185333851686984	29.810918981481496	289.84919925925925	0.363534864308968	327.1895706728084	0.030417745418841895	0.5569385044329416	2.35023409888434e-13	0.37802608686313877	True	True	True	False	True
951	Beto	Beto_4	class	60.0	1.3451301115981307	0.2814483330792223	0.36158146926218027	0.13977188609789237	70.42427062289565	269.35323976430976	0.2805885532754393	81.46251812155263	0.173446823703684	0.08305876103365321	251.55789279098494	0.14226911521431151	True	True	True	True	False
952	Beto	Beto_4	class	70.0	1.2559797104650252	0.3195065330984723	0.33439470052662323	0.22095014593619033	83.81892846385544	298.4049544827586	0.2896404215062287	300.254866801253	0.1782966219225305	0.7486303434713797	23.71364637353349	0.27236082812891027	True	True	True	False	True
953	Beto	Beto_4	class	80.0	1.030533371688192	0.4494577541828962	0.31413592087858266	0.13571625177029323	-70.37878086419752	288.39555333333334	0.18420081176109593	67.70664293520355	-0.1569302684948019	0.23395753539692593	251.34293327921506	0.13044474414326035	True	True	True	True	False
954	Beto	Beto_4	noise	0.0	0.8417064394354983	0.5785400483369993	0.26166716027192394	0.05759179957235161	-40.690266961889435	297.89924728824474	0.1847471165570842	323.67147748870565	-0.06673714251231096	0.6875158178557681	1.533387545789907e-09	0.03901831248338605	True	True	True	True	False
955	Beto	Beto_4	noise	1.0	1.760819164302419	0.15178495346315543	0.43901734088992994	0.18435609161824407	84.60838233024685	316.7758092592592	0.2754339332615129	72.4293799290498	0.3250333656754978	0.11741824014591776	292.80652362161305	0.1736275342605541	True	True	True	True	False
956	Beto	Beto_4	noise	2.0	3.285732599270509	0.01716474607024222	0.5935497317380356	0.021604682675176012	23.810054398148115	319.3821403703704	0.266220171071183	476.79401618140724	-0.07070471679744574	0.0364659517885421	308.65244972418895	0.0004393622420645338	True	True	True	True	False
957	Beto	Beto_4	noise	3.0	3.335739153218057	0.01607207789121746	0.5971884940771484	0.3867357338329539	119.73073919753082	297.77949222222225	0.4213417014720311	331.59230422865403	0.3013279606142503	0.8555701483512808	3.4943294910385426e-07	0.4110370224072575	True	True	True	True	False
958	Beto	Beto_4	noise	4.0	2.7773405914397675	0.03423955826814776	0.5524472712608421	0.08346923182543231	44.24821952160495	313.364118888889	0.3202606601230782	344.64707349523303	0.05959939998328174	0.639922365779243	8.117782447118514e-12	0.3147988177509149	True	True	True	False	True
959	Beto	Beto_4	noise	5.0	1.1668872746506214	0.3676074525896936	0.3294535325847504	0.007575605647376693	-13.331742476851865	303.95267384259256	0.19308372624614256	104.16476283522036	-0.02132199759568488	0.3234421593896091	229.79787543852194	0.00017301523404666952	True	True	True	True	False
960	Beto	Beto_4	noise	6.0	1.3218860578413478	0.2915477213809932	0.35756743301231514	0.0023786466823262353	-8.89785683551198	302.9551166819172	0.23015336578098422	336.65985342926297	-0.008397429260952508	0.5879763164347994	7.090004373001183e-10	0.2332250399805741	True	True	True	False	True
961	Beto	Beto_4	noise	7.0	0.5012916748901375	0.8396117432579226	0.18220230136455987	0.0014187202896430717	-4.6815362654320865	293.91344518518514	0.08199031295963077	307.77397345965255	-0.012122089478650538	0.9083532048365685	6.760543587226555e-09	5.318400421605585e-05	True	True	True	True	False
962	Beto	Beto_4	noise	8.0	0.6126248428226682	0.7561165734405015	0.21400807875984	0.040805153825803187	32.06763773148149	291.7996622222222	0.05721911840698979	302.23530253711255	0.1541168033178416	1.1856507901181625	5.395464840017442e-13	0.005930213020346575	True	True	True	True	False
963	Beto	Beto_4	noise	10.0	1.1424805943676923	0.3810240385487361	0.324800823690988	0.03567630625860674	29.372910413311875	299.15743780354273	0.06008317262352614	310.3102953498997	0.11928360289348469	1.1023357354730858	7.746307644709914e-12	0.0007061687216345369	True	True	True	True	False
964	Beto	Beto_4	noise	20.0	1.0799016167190516	0.419246624985499	0.32430436121505524	0.07922151215221696	-44.84192052469138	301.2831355555556	0.20058474499421297	325.3717603740552	-0.08096887589972827	0.7257657025469798	8.778021657374142e-12	0.06731228193964844	True	True	True	True	False
965	Beto	Beto_4	noise	30.0	1.0629077395496744	0.42946252464149437	0.3208383157975163	0.009527068454158405	-12.268159336419782	306.57375851851856	0.2201615547107969	140.37893834282	-0.2088327415107666	0.022133354412263394	299.4180406023886	0.00029232436191517497	True	True	True	True	False
966	Beto	Beto_4	noise	40.0	1.2492843598245416	0.32793936879367064	0.3570113861473041	0.023770986419764606	-23.62318441358025	296.7585062962963	0.21089582946099616	323.7003837824161	-0.0352571394108784	0.6619468070675045	2.720032704490667e-09	0.1997784483680709	True	True	True	False	True
967	Beto	Beto_4	noise	50.0	0.820742981723069	0.594806559995316	0.26727830580680184	0.0014991253883123168	6.784749228395052	312.6430666666667	0.11660839849192572	224.30365161211836	0.2812035687853161	0.021455920720889806	303.8403892112813	2.844294436998851e-05	True	True	True	True	False
968	Beto	Beto_4	noise	60.0	0.2773686216525716	0.9651847149010745	0.10974600985241655	0.07228433468023032	-36.25659915123456	306.00326851851855	0.09163563190511848	27.47421457756103	-0.3141306455438163	0.14326656049355727	295.7296572839155	0.0522181575606242	True	True	True	True	False
969	Beto	Beto_4	noise	70.0	0.38996704283483125	0.9119011179711273	0.14771663301375138	0.03198333848953172	28.15353742283952	290.4800440740741	0.0758944230638059	31.049875689267978	0.2628162652721004	0.11142674460740822	279.9833036217873	0.0005542035197697581	True	True	True	True	False
970	Beto	Beto_4	noise	80.0	0.7414048826336549	0.6553491537176875	0.23790390227058625	0.07427549989902726	-50.05879803921569	299.87829472549015	0.16182753800583594	322.9633081615718	-0.09320564711545087	0.7395360176453027	2.584509143463312e-07	0.06217838391894459	True	True	True	True	False
971	Beto	Beto_5	class	0.0	0.6326879930150352	0.7432887761135871	0.15786857512803934	0.003700414816564468	4.822531076388889	53.14814780555556	0.061968835098915376	17.50119125512464	0.07863770547713952	0.12046841329284474	48.576073341232316	1.248995467606484e-05	False	True	True	True	False
972	Beto	Beto_5	class	1.0	1.4661539406094672	0.2156658706787433	0.3028521626446956	0.12066021058069765	-26.041666724537034	58.70370327777778	0.20842819502708398	25.399682723117234	-0.17708645183283828	0.16747769987509487	47.98655799239171	0.12409063656137798	False	True	True	True	False
973	Beto	Beto_5	class	2.0	1.4223586953821754	0.2323127005187895	0.29648787712107166	0.022586968233979876	-10.995370254629636	50.18518501388889	0.12475725067816024	23.30318543891683	-0.05570033637606146	0.17521137814544446	40.675044742200136	7.72855785619031e-05	False	True	True	True	False
974	Beto	Beto_5	class	3.0	1.2256178606855395	0.32079865108041195	0.25935610894016314	0.1452226780083441	25.536998310530674	57.39319284660032	0.15684512789523863	23.154978920538774	0.39999999999999913	0.062491528020907926	53.41475262780171	0.1387341200882367	False	True	True	True	False
975	Beto	Beto_5	class	6.0	0.9082347180101802	0.5242465986383644	0.21204411567529266	0.015903308001346428	8.680555555555555	54.99999944444445	0.10261518341413867	87.49999999382649	-0.07335293457790507	0.04130117096349196	51.912423590693244	7.354066901033018e-05	False	True	True	True	False
976	Beto	Beto_5	class	9.0	0.9457447141104588	0.4967567239560744	0.2188846545415877	0.0020107529972878124	-2.700618344907407	54.629629222222235	0.12565396626998382	63.3392262636877	-0.007926375682412883	0.4997454906339649	1.202604068042693e-10	1.7775396483621364e-05	False	True	True	True	False
977	Beto	Beto_5	class	11.0	0.9228261111876165	0.5134514815260841	0.21471927605107607	0.0038252405233616393	4.243827372685189	56.29629613888889	0.12093370235976031	21.08381649680479	-0.001696926436499352	0.026681108038294325	53.95833614953814	1.786510486545545e-05	False	True	True	True	False
978	Beto	Beto_5	class	13.0	1.1564814271810866	0.3600318387033546	0.2552104528651909	0.037086219862737635	12.73148049768519	59.62963011111112	0.03722046261701506	34.888639891137245	0.39999999999999997	0.9870291513936031	28.524976558163765	0.01576018981297178	False	True	True	True	False
979	Beto	Beto_5	class	15.0	1.3166931229327636	0.27735479566432436	0.2806434880612359	0.06473441578549122	15.046295543981477	54.07407366666666	0.20214234153896227	20.18329419786257	0.17417218522800093	0.12526472646463802	47.384699286931486	0.05777066560875177	False	True	True	True	False
980	Beto	Beto_5	class	17.0	2.5943311130560627	0.030332798108467406	0.4346100197695127	0.0006227610986120347	-1.5432087962962955	59.62962944444444	0.192220825847231	70.6819081054073	-0.00859751903056099	0.46491594208414716	3.1485859590136417e-10	0.18596815217586482	False	True	True	False	True
981	Beto	Beto_5	class	19.0	1.2347972531934797	0.317357315638597	0.2678636793273419	0.019856169539885338	9.837961892361108	58.14814830555555	0.21393703452282342	50.20779813701506	0.0339985007297524	0.33279720080604314	21.66256008052458	0.20458187086602475	False	True	True	False	True
982	Beto	Beto_5	class	21.0	0.6629692676926939	0.7187859861060137	0.16418383195658057	0.035188851235801955	14.081790046296302	57.40740722222222	0.04546452525491851	14.574763339338201	-0.02739109564773555	0.10633298919848483	54.41774234028659	0.014458480334993196	False	True	True	True	False
983	Beto	Beto_5	class	25.0	2.4294408464182924	0.03919953354638708	0.4097251173162151	0.07074348595279645	24.194503532190254	57.756455772624975	0.18663221898587745	45.60806764521351	0.08330807538782412	0.0792393364136504	51.29187306617887	0.06481316794179737	False	True	True	True	False
984	Beto	Beto_5	class	40.0	0.6393883600732444	0.7378860700622061	0.15927416650380544	0.03823177506840858	12.345678067129633	46.666666069444446	0.09793705041630407	17.850804930325435	-0.001598952243504316	0.0851868368841484	43.924893978897046	0.01993852519368844	False	True	True	True	False
985	Beto	Beto_5	class	50.0	1.2521276316224568	0.3085047808018325	0.2706058123543505	0.07418476008729613	16.97530752314814	55.37036988888888	0.0841456097133102	13.042768901017224	0.2405438987852115	0.2456023967986749	48.34913554336093	0.0637595972849061	False	True	True	True	False
986	Beto	Beto_5	class	60.0	0.7497980777417625	0.6480569814232483	0.17139032806030732	0.011236018333365183	-8.239296116932351	56.43918999820885	0.14849927874828828	67.76974505204325	-0.03337049453086937	0.44122534600271746	4.457466079457826e-10	0.13843567167485915	False	True	True	False	True
987	Beto	Beto_5	class	70.0	0.5123416674135011	0.8368189640128255	0.12769143554610962	0.010138879966502423	-7.906892744610283	63.5181230514096	0.010124167967222708	7.905951177284094	-0.39999998166580336	0.4859625458328784	58.21198461027704	4.75025434018006e-05	False	True	True	True	False
988	Beto	Beto_5	class	80.0	0.5573453747339769	0.8030636587951735	0.1373670031160509	0.028755555962432844	15.353261261699881	59.231884029830915	0.07563909889815146	19.300399705411206	0.22393112588253838	0.08437035035895897	54.09499980194246	0.0022758797471383874	False	True	True	True	False
989	Beto	Beto_5	noise	0.0	2.0975126134509687	0.06913399462172425	0.3665370013376102	0.2536006416444493	-31.47614891520299	49.23197966017851	0.2369251710866902	35.82238096402933	-0.39999999999999997	0.5643633964417927	23.026352960945914	0.24911641431121667	False	True	True	True	False
990	Beto	Beto_5	noise	1.0	2.710638550965824	0.024006772814939677	0.4364508622940695	0.017129004883587817	11.413043479770527	55.594203078743966	0.037188101996738054	61.24564401330742	0.07901827019644761	0.6464150779151104	5.05172726867406e-10	5.1276963624613536e-05	False	True	True	True	False
991	Beto	Beto_5	noise	2.0	0.6778242798546961	0.706705373703845	0.16724738924012708	0.0003161698310968353	1.3503086805555562	60.55555577777779	0.14278644291188436	28.0611148278989	0.00889988529263992	0.19715106363045504	47.51058359193569	7.031444860805536e-06	False	True	True	True	False
992	Beto	Beto_5	noise	3.0	1.717712741351893	0.13805914733848237	0.3292079933298204	0.03823265144260468	16.400049724082344	53.98313481200396	0.2469061731514387	96.66666849994148	0.08418818917685485	0.04904067861753049	47.63774944232411	0.021993681189944825	False	True	True	True	False
993	Beto	Beto_5	noise	4.0	0.9466186040835017	0.4954964983078036	0.21288504555218324	0.10918326976835424	22.348028299743362	45.23832519070049	0.1254189201530408	51.70334390731265	0.23378725066234146	0.6750901894286522	4.762474621839046e-10	0.10959853778235396	False	True	True	True	False
994	Beto	Beto_5	noise	5.0	1.5523836410550986	0.18606597279167794	0.31505231866270667	0.013612330190309274	-8.487654398148148	61.8518515	0.01626455134363103	64.21163492720567	-0.22059862063377877	1.281321583936204	9.32500206907291e-09	6.93633554752493e-05	False	True	True	True	False
995	Beto	Beto_5	noise	6.0	1.602240192068901	0.17073764081197457	0.3219133757342127	0.010558069207223575	-8.101851707175928	57.22222197222223	0.2641584894187603	44.57162904977633	-0.037303429522562576	0.242095878222288	31.60938814281844	0.2607451569554997	False	True	True	False	True
996	Beto	Beto_5	noise	7.0	1.294454931367111	0.28631204482491657	0.2699900092705647	0.00628000586951416	5.171284392629384	58.59210179065487	0.19671744113919598	24.10100643666743	0.13789624569597497	0.10893632557136836	52.29784394707643	4.027365782388603e-05	False	True	True	True	False
997	Beto	Beto_5	noise	8.0	3.402977406551523	0.007458397746014715	0.4929724097491327	0.03628023297987604	-14.967092431628659	59.54255567071376	0.12179016557013211	24.659729350863177	0.027342114953558077	0.13701771320993483	52.54866037001165	0.019726466045894342	False	True	True	True	False
998	Beto	Beto_5	noise	10.0	1.8245955247596335	0.11431746105782267	0.34267307559328664	0.014387980742619377	9.50727504650297	59.14021081101192	0.07069457036053528	19.756663476448757	0.08583621493502108	0.21591600130552002	48.91367096241572	5.995765758559646e-05	False	True	True	True	False
999	Beto	Beto_5	noise	20.0	1.643857715279431	0.15886912849783377	0.32753622607687477	0.01677401385096533	-9.645059837962961	63.33333277777777	0.11925459522383552	34.047527556263745	0.18290517000093026	0.025645263599556035	60.47622408401943	8.717573520677924e-05	False	True	True	True	False
1000	Beto	Beto_5	noise	30.0	1.2342614326994252	0.3162849336099283	0.2607083386173844	0.07090930232056358	18.900966482487924	57.31400931690822	0.13449984107178903	21.225535493371304	0.14659797429651136	0.1193030843162591	51.09415967375141	0.06098576271848555	False	True	True	True	False
1001	Beto	Beto_5	noise	40.0	1.199558004517291	0.33352605057433726	0.24863583428660835	0.08797903340645852	-24.030831209618004	51.34965625068011	0.18962805448573683	28.818284837907676	-0.13111280254078478	0.17523856231937487	39.25087644922029	0.1272152552917064	False	True	True	False	True
1002	Beto	Beto_5	noise	50.0	0.2624201403406232	0.9728046970404576	0.0721445778094936	0.011274113870605174	-8.294752690972219	52.037036833333325	0.03947263078496055	57.49902105539047	-0.06449894059791805	0.6267033220219477	1.0028678760912527e-10	3.6995599928091316e-05	False	True	True	True	False
1003	Beto	Beto_5	noise	60.0	0.4599091710761402	0.8735538921030008	0.11614134345186404	0.0010050983911735756	-2.170136941189232	57.84722175434027	0.04355925235525637	12.38401497601897	-0.21490054018116667	0.05679100844778717	55.53533983090736	7.70487562085087e-06	False	True	True	True	False
1004	Beto	Beto_5	noise	70.0	1.991379378276569	0.08656900017544329	0.3710843453106939	0.11522643281104883	-24.884260214120363	52.40740713888889	0.18559569355594663	62.059955006641204	-0.12715762629274635	0.5041573345261556	6.892158129708932e-11	0.1755124252730863	False	True	True	False	True
1005	Beto	Beto_5	noise	80.0	1.1803364258160638	0.3465655705952465	0.25911070346568593	0.027195511586512233	14.660494372106479	62.03703726388889	0.18470485057937858	76.98379578241882	0.04938704872782011	0.4141676350459529	4.1665935048816176e-13	0.17567188455633398	False	True	True	False	True
1006	Beto	Beto_6	class	0.0	0.6848555744687967	0.6996233799844971	0.2333523940416571	0.02037872621082293	18.488491898148155	184.58608574074077	0.11594321097337046	43.68449903448716	0.25777552617802574	0.03711507889546892	178.91348168431426	0.00020661458151172152	False	True	True	True	False
1007	Beto	Beto_6	class	1.0	2.282466639352912	0.06682138733792192	0.49006612738079164	0.18980430560340078	48.208507330246896	178.5382967857143	0.25672482439650746	36.94379895511782	0.3371514474835058	0.17545065567783116	164.1872359936603	0.18017788132425272	False	True	True	True	False
1008	Beto	Beto_6	class	2.0	5.43944929127236	0.0011741143659204276	0.6960758319012268	0.10313860556800003	36.869522376543195	156.13619642857148	0.41952770752757873	181.36324679583578	0.05767785075828359	0.4960046891645553	2.4232437228118624e-09	0.4585783569062559	False	True	True	False	True
1009	Beto	Beto_6	class	3.0	3.204634979138961	0.019112479389652957	0.587506770186266	0.0001499430996106943	-1.2879606481481525	165.37578203703706	0.00984706603095209	10.97011212011166	-0.048591725370954304	0.23375861902777528	159.27673352762795	4.061181162917649e-06	False	True	True	True	False
1010	Beto	Beto_6	class	6.0	1.180845557534723	0.3601144969545312	0.3320857271296694	0.0023066170977874556	6.00943239688552	171.90642779882154	0.06432176717187343	28.807118872155392	0.24488512564036613	0.04818540069060184	167.17998867840137	2.691112883013158e-05	False	True	True	True	False
1011	Beto	Beto_6	class	9.0	0.41162299080955106	0.8991168502749767	0.1546511253587996	0.04331768009275638	-21.436228009259256	165.8193718518518	0.07152841931653553	23.426674638774745	-0.1460649823864171	0.23619432922117875	152.8608241503903	0.010778515978830505	False	True	True	True	False
1012	Beto	Beto_6	class	11.0	0.742208789923003	0.6548190369113986	0.248047125729519	0.0629118681020765	31.3930787037037	169.3438536666667	0.06646696639344918	178.6419193063705	0.39085362822665637	1.4465114444451284	1.9154077825707968e-10	0.041453270408312815	False	True	True	True	False
1013	Beto	Beto_6	class	13.0	0.6197009865176546	0.7506176940050163	0.21594618722616593	0.0022454365419343203	7.348524305555542	167.21533055555554	0.1110152631100707	259.14255706362894	-0.09496071423595624	0.03495669558294385	161.3905621332293	1.5242829498052224e-05	False	True	True	True	False
1014	Beto	Beto_6	class	15.0	1.3676340486764418	0.27501765733696454	0.3780465437560796	0.2059018002686014	54.61276601080247	163.3127953703704	0.283329904338931	118.57283670475265	0.1576942022789004	0.515177872101315	63.64889709372515	0.26422247076684613	False	True	True	False	True
1015	Beto	Beto_6	class	17.0	1.3006612982578196	0.30105757118972004	0.353857766730113	0.17052900174693597	50.62355346215781	153.48255474396132	0.18449484842228203	167.65307997933925	0.3129736774386987	0.9690637144054095	1.0947984831995857e-09	0.16902215570457602	False	True	True	True	False
1016	Beto	Beto_6	class	19.0	1.7523853594427243	0.15373598159210472	0.4378352412539105	0.13859993578401786	-35.25220023148148	172.84096370370366	0.14381490175818346	34.52668388746468	0.15485721935806876	0.012363834911157409	169.32258760710852	0.13221060652118688	False	True	True	True	False
1017	Beto	Beto_6	class	21.0	0.41089814979410755	0.8995561546668471	0.15442084839883918	0.008378735931043213	-9.701577932098752	169.53455074074077	0.04488669954710556	19.91145344353822	0.0028736603579047454	0.02709430567253578	167.33442818084526	0.00010790178175668075	False	True	True	True	False
1018	Beto	Beto_6	class	25.0	1.12336760162995	0.3939982110822053	0.3330107282370173	0.007502685585701552	-11.611808641975319	172.97622222222222	0.06056068878171239	185.35011694175512	-0.037113567315152904	0.7449930722355049	3.0257914438288686e-08	7.01615564628888e-05	False	True	True	True	False
1019	Beto	Beto_6	class	40.0	1.7760077496965723	0.1483345029817167	0.4411337136224898	0.057179306142393305	-28.118463310185177	145.109315	0.16329122334252044	39.94491381372386	-0.10862072242646074	0.1298498316427067	133.0163917228823	0.036886214607298906	False	True	True	True	False
1020	Beto	Beto_6	class	50.0	0.9463091835326273	0.5022699924352985	0.2745862698722279	0.07432005279767562	-28.32383479532166	158.8157057241379	0.2130680410844371	139.20225498793278	-0.27514641229208364	0.021675620419747806	151.9661100425393	0.059823991846694735	False	True	True	True	False
1021	Beto	Beto_6	class	60.0	1.3026340445731663	0.3001619521718589	0.3542043685655386	0.05077492593283983	-28.513866176772332	133.18244726890325	0.24024292976995532	57.5988627203722	-0.0113261993538543	0.10694799816889936	122.21505575183308	0.031152238865526205	False	True	True	True	False
1022	Beto	Beto_6	class	70.0	2.366865515412401	0.06151771363002734	0.5126563698923297	0.0052470534075489406	-11.469516165123464	161.75539366666666	0.07762093466431175	36.861190627509906	-0.10117935317382991	0.14856180539500968	148.89709115799403	2.9239631700872515e-05	False	True	True	True	False
1023	Beto	Beto_6	class	80.0	1.536245413179574	0.21331744736520392	0.40574375021546255	0.08483329212530022	-29.481518364197527	151.75070148148149	0.14500684624482574	163.5665384082335	-0.11279027895903608	0.7601558839306665	1.0136279652032104e-10	0.07371427595712654	False	True	True	True	False
1024	Beto	Beto_6	noise	0.0	1.3114199587243123	0.2990942373708422	0.36822951910284063	0.15064629853603773	-41.291873842592594	173.13472888888887	0.14691520028655392	185.04842008125192	-0.39999999999996	1.3126928375026707	2.8865550424758604e-06	0.14326759856391347	False	True	True	True	False
1025	Beto	Beto_6	noise	1.0	0.5352136317253492	0.8156540487789681	0.18390870893146166	0.0002983455729240747	1.7653124422899409	176.98843267774697	0.06557437866721316	245.73346276845774	0.07355138446393841	0.03382422381914863	173.48313693428435	1.0737692888618255e-05	False	True	True	True	False
1026	Beto	Beto_6	noise	2.0	2.1792722819452064	0.08102977232900815	0.4920158760228969	0.3303472092709795	70.03635841049382	170.36876833333332	0.4187693174061793	54.72350918762366	0.22732520016627586	0.18355442140577324	145.5518168203426	0.33912591802975567	False	True	True	True	False
1027	Beto	Beto_6	noise	3.0	1.1871996106856233	0.3592088725927272	0.34539734235824926	0.0061880601490408305	8.097101080246908	180.47255148148147	0.020286235076709458	10.444820745105186	0.20535545191762314	0.16776541471991196	176.00709849360317	9.598571699176439e-05	False	True	True	True	False
1028	Beto	Beto_6	noise	4.0	0.4928122061121265	0.8463503221193099	0.1718425652355489	0.009360089622105772	9.867167140151512	171.78739155303032	0.04070372058051308	75.68096533942024	0.27710270995920677	0.02137780249654318	168.79249869520407	0.00013638851283215292	False	True	True	True	False
1029	Beto	Beto_6	noise	5.0	3.915955467028967	0.006925406775934711	0.6224738813607207	0.06674030144341425	-20.745404198232325	167.0063935479798	0.05579600690073494	124.29685444904153	-0.39999999999999997	1.599999996306625	48.20403886427024	0.0466987700829693	False	True	True	True	False
1030	Beto	Beto_6	noise	6.0	2.322654267591707	0.06046694121693824	0.48161326496074386	0.1560391332473161	48.646072107698764	172.521176053008	0.36776158720498753	69.1128491709104	0.2861793885892566	0.050209019832402266	161.01915438234005	0.14902529361102834	False	True	True	True	False
1031	Beto	Beto_6	noise	7.0	0.2706081092910337	0.9675965340769075	0.10735826338634888	0.007855427642339374	-10.345028163580247	158.68723777777777	0.08100174302044139	101.94206988362394	-0.19883565085653787	0.022830850583438388	153.79133029483162	7.476573578646395e-05	False	True	True	True	False
1032	Beto	Beto_6	noise	8.0	1.4075189971218491	0.2590452376905789	0.3848288958251331	0.004970289251443605	7.68279776234568	169.7253142962963	0.26743219138773144	51.913416424904646	0.020142158984984646	0.0871016396165418	161.51668872121098	6.732429486955294e-05	False	True	True	True	False
1033	Beto	Beto_6	noise	10.0	0.3705946265109718	0.9227081949795142	0.14141623536959513	0.009695331977882748	-10.123202932098774	171.08818444444444	0.03135147978713759	12.735154092816867	-0.37224655455106137	0.1414349477272694	166.95989909732387	0.00013097080802471073	False	True	True	True	False
1034	Beto	Beto_6	noise	20.0	1.2376114834226124	0.3336287502470573	0.35485933261352454	0.039993239566037286	-18.957498842592585	154.65156796296293	0.2317837099114719	54.1654368341668	-0.03467858814799247	0.2624857954354515	121.26976287903008	0.21766890130669725	False	True	True	False	True
1035	Beto	Beto_6	noise	30.0	0.9887250166038888	0.4763018224887744	0.30528217478637965	0.15942941077910355	-40.47463225308641	154.87416274074076	0.1963546498314801	33.19695089837175	-0.39999999999999997	0.13433635043958048	145.48942385494828	0.1486190578255724	False	True	True	True	False
1036	Beto	Beto_6	noise	40.0	3.157294509897972	0.0203595968893731	0.5838954220301098	0.19950020108706057	-47.22447955246914	162.36833925925924	0.25253960191288694	81.19247265607983	-0.06086111973655449	0.056822413788700885	155.2480642361521	0.19951641842513124	False	True	True	True	False
1037	Beto	Beto_6	noise	50.0	2.9162832308133613	0.028239358143800103	0.5644838078988232	0.15760649190837694	35.1855111882716	165.69161740740742	0.24432557776726826	32.13590633935243	0.19820880126162013	0.2077569183140448	149.772290011332	0.15547113683553815	False	True	True	True	False
1038	Beto	Beto_6	noise	60.0	0.8889683965735315	0.5438517052637752	0.2723581507427456	0.018305904621384372	15.518691550925928	171.18648482142856	0.06847114952058087	181.1209262501359	0.05866474813408388	0.8209869272141482	4.62689171199658e-11	0.00022430657595640113	False	True	True	True	False
1039	Beto	Beto_6	noise	70.0	2.1187418371662594	0.08864262315275766	0.4849775784738427	0.003873459842300697	7.117637037037038	142.34423237037038	0.10363846670349341	32.60153251641813	0.3187063374602254	0.014103308388182379	138.73695310701203	3.418640906183157e-05	False	True	True	True	False
1040	Beto	Beto_6	noise	80.0	0.5117628334070272	0.8321061617587973	0.1853029620127428	0.000682668292638744	3.137960648148144	165.82853925925926	0.07425365877698764	25.290754192472335	0.206995987359151	0.08194637558288478	159.47755135285612	4.891826547614997e-06	False	True	True	True	False
1041	Beto	Beto_7	class	0.0	2.136868669010502	0.04380456210431254	0.2008926438319262	0.0010052808643176148	2.5934176873876575	117.29054171110424	0.07019092575297547	17.108269679352375	0.21059629091399407	0.08196195750436677	113.13081567005247	2.6833848036367236e-05	True	True	True	True	False
1042	Beto	Beto_7	class	1.0	0.9652419671526087	0.46958514281625174	0.09334810251238321	0.04294160409690129	19.208521932339448	113.6809130357143	0.07356228182499358	17.73645012263465	0.21899992763998496	0.11911829455461503	107.91045329364998	0.0398066475328428	True	True	True	True	False
1043	Beto	Beto_7	class	2.0	0.7787716883001212	0.622587358823411	0.07669777420714273	0.021272161107020793	-15.397095714158716	114.08272514387863	0.05021185907385439	17.789635221992587	-0.38372967381520917	0.07988644719304853	110.59185713782473	0.013570649251840483	True	True	True	True	False
1044	Beto	Beto_7	class	3.0	0.8266633727046191	0.5816476643855324	0.07724625078500273	0.024384287151573925	-15.044489506551756	108.34201632505957	0.04325397263780206	113.45139404495153	-0.11823226512159109	0.9315716843095613	1.2164614201475925e-09	0.020169185315509153	True	True	True	True	False
1045	Beto	Beto_7	class	6.0	1.2129308842904831	0.30282729891212534	0.11191535517620059	0.0023606513184165623	-4.707223676276856	114.22570939288607	0.03260198031240458	55.24844391885227	-0.362614676842922	0.022356899026940415	112.00656559748842	5.154092128334398e-05	True	True	True	True	False
1046	Beto	Beto_7	class	9.0	1.9183251105935355	0.06864356658861362	0.16266193737594586	0.05384696153311941	21.0191469829732	111.20334390674078	0.09856855862481273	23.676458515525844	0.16066494864859893	0.07102680446781433	106.81080594866884	0.052513803855883334	True	True	True	True	False
1047	Beto	Beto_7	class	13.0	4.545473730002568	0.00015357100017259195	0.32653154038901583	0.19033203954217914	47.47085616629466	112.37978039285714	0.26382225959266004	42.25829758807622	0.310688329040298	0.07656171590917941	102.63824371705427	0.18786192845971916	True	True	True	True	False
1048	Beto	Beto_7	class	17.0	2.3852264353124544	0.023919440166181877	0.20282147188512714	0.06485893526366016	23.998068006575814	114.45732429620301	0.17410760737517583	34.275808601682236	0.31585936966122996	0.05302813521268788	108.86674266506903	0.061601843012268453	True	True	True	True	False
1049	Beto	Beto_7	class	21.0	0.7389905103262085	0.6568426547108885	0.07130366528123622	0.01200693845129408	-8.505956914675	107.37029321623302	0.031048189649042213	42.562482488271144	-0.3623465462193931	0.022195145762108556	105.56561749612112	0.00038038372452919855	True	True	True	True	False
1050	Beto	Beto_7	class	25.0	0.7671073137497555	0.6325984048932154	0.07471503806358798	0.00039536325146816154	-2.2400624755682412	114.21858374110748	0.028550278058044998	16.332256792493766	0.15802067888851795	0.014607710959474192	112.49863242618643	7.476452157262337e-06	True	True	True	True	False
1051	Beto	Beto_7	class	30.0	2.236506519554479	0.033267415380435414	0.18658535044434335	0.07817082962580646	27.142534898040754	110.04790985249853	0.14902085938977017	31.925473265935665	0.31560853284494805	0.057447388620384086	104.54973235742563	0.07578289499123014	True	True	True	True	False
1052	Beto	Beto_7	class	40.0	0.7936413943715167	0.6098528714627678	0.0780479282916603	0.014241399895292828	9.962421631307336	112.56826221428571	0.06823609119503515	16.930099420339683	0.2268886982167683	0.07137051695164844	109.01689796852912	0.004378479948995206	True	True	True	True	False
1053	Beto	Beto_7	class	60.0	1.1819556872833157	0.3209113643438192	0.10936990226342264	0.028294771919551653	18.01236680169776	113.85777514353646	0.059597916788606264	23.03006893086439	0.1885143097268808	0.05436189831070725	110.30703367435773	0.02442671276696362	True	True	True	True	False
1054	Beto	Beto_7	noise	0.0	1.7936297044789071	0.09469934405008228	0.18314248737203417	0.12765145534508848	-36.282046730324055	117.37131145205478	0.12362151721797465	36.81703894949923	-0.39999999999999997	0.5043897522720184	92.01229743916589	0.12643526572925567	True	True	True	True	False
1055	Beto	Beto_7	noise	1.0	0.9562245453764495	0.47623808959854286	0.08931482254305988	0.0012002178365196903	-3.4670304553831603	115.17792494628044	0.03251687269564896	60.30006330269112	0.28342212180226717	0.02184102280905797	113.08668911981113	2.529438217213631e-05	True	True	True	True	False
1056	Beto	Beto_7	noise	2.0	1.050216129842711	0.4064313323711573	0.09612772116919494	0.00641279743946821	-7.015127402491742	112.2036622753546	0.019071409879450663	9.313155718970656	-0.39999999999999997	0.10377289137017476	110.2856836493894	0.0001759222525192783	True	True	True	True	False
1057	Beto	Beto_7	noise	3.0	2.150126080634555	0.040783034641669005	0.18259898585465387	0.11503629949313599	-33.99380292828733	116.71587551016398	0.13216925161356086	24.472924879673176	-0.28855036063209355	0.1578292705440196	107.41573135044942	0.11305777330878808	True	True	True	True	False
1058	Beto	Beto_7	noise	4.0	2.01468563855952	0.05518391840500718	0.16944818389694674	0.002502202222495642	-4.904678463420367	112.99301657393566	0.065657464420942	26.931093856906347	0.23189598936277658	0.014217071618265657	110.95154880661201	5.76959766213081e-05	True	True	True	True	False
1059	Beto	Beto_7	noise	5.0	2.3598490158969745	0.025231789176832574	0.19897799817972608	0.003040252845661784	5.45351546261737	110.65248892784605	0.07849929194355532	92.75824500824513	0.28486300035622003	0.020892969488048647	107.33128877464834	6.664916531662346e-05	True	True	True	True	False
1060	Beto	Beto_7	noise	6.0	2.6044611767399966	0.014341154673112434	0.21741054445728883	0.09938630972036877	28.94230690419501	111.82445286371829	0.12419242242035577	24.74663729999042	0.28140722747731944	0.07802608665380471	105.95063260753093	0.10162536603777217	True	True	True	True	False
1061	Beto	Beto_7	noise	8.0	1.6233058864120795	0.13218335749018248	0.14593735917979786	0.01369694235376362	11.24508237250554	111.94924802352939	0.06656081296895489	17.575059547141738	0.2356220838156788	0.09952629763253242	106.89178712775283	0.003019969369185027	True	True	True	True	False
1062	Beto	Beto_7	noise	10.0	0.5231713842266725	0.8356067574133604	0.051553266536258836	0.023477086088774524	-13.803963389788375	108.024638014151	0.022281297809953804	15.11182481829134	-0.3999999999990693	0.5411716119351585	97.1437429872791	0.01771498285909545	True	True	True	True	False
1063	Beto	Beto_7	noise	20.0	1.4045865050894442	0.20786043583680855	0.12592008717208666	0.0009129983387731189	-2.6675922083589065	116.71531420839085	0.06844054210895822	49.65606020862644	0.19624050521566988	0.024999984763565665	113.67706967178545	2.821180569767545e-05	True	True	True	True	False
1064	Beto	Beto_7	noise	30.0	1.5869942996944726	0.1427922843190178	0.14314017458620013	0.0462848796830827	-21.033011574742716	107.21945969543238	0.07355614541034994	67.44623756006568	-0.361928141269896	0.0243514086532215	103.66946049186993	0.043032371902607225	True	True	True	True	False
1065	Beto	Beto_7	noise	40.0	0.667421116176788	0.7184365367742642	0.06564310738687643	0.033517126872262826	16.23154170965447	113.5475649214877	0.04625607518827568	13.73357103377607	0.39999999999999997	0.1320306792906227	110.11953656477672	0.028686022768321773	True	True	True	True	False
1066	Beto	Beto_8	class	0.0	1.924793347493668	0.09572295266548614	0.35481413285225877	0.1486937457838985	36.71697939687202	59.23785416514862	0.24267375034494787	39.347752440460994	0.2714497002152127	0.07967139144651372	49.10836487602112	0.1479940888409298	False	True	True	True	False
1067	Beto	Beto_8	class	1.0	0.6138377062494282	0.7578511188846021	0.1641787513866689	0.0013760154901806265	-3.2482904687500014	57.716283470588245	0.05802737586879958	17.964649673932726	0.3999999963861185	0.010295928220492873	55.60315491335669	3.5786865594245043e-06	False	True	True	True	False
1068	Beto	Beto_8	class	2.0	1.1179377758516442	0.3815625718705332	0.2420859331837734	0.014115704203357948	-10.069150596788194	58.84605359201389	0.13490609162580225	69.07940964040212	-0.34846198426546837	0.021064961497837154	55.51721511996839	4.724966319891166e-05	False	True	True	True	False
1069	Beto	Beto_8	class	3.0	1.2455560727342967	0.31329741068333405	0.2770638498513315	0.05574605192343418	14.235215849319307	57.85886888366337	0.15848544334496972	18.035547602324442	0.2800430867459072	0.0894547359946016	52.56699743200913	0.03697203560762541	False	True	True	True	False
1070	Beto	Beto_8	class	6.0	1.75527965950162	0.13455044202553387	0.35966784323193296	0.011828162335501324	7.595075851434195	60.80008804079316	0.0904916554732591	47.539103211280185	0.36708845964953773	0.02320438541469593	58.20176386902433	5.810702837394377e-05	False	True	True	True	False
1071	Beto	Beto_8	class	9.0	1.7040838442318156	0.14487688075643126	0.3439755760726436	0.024807820187765173	-13.833934774964835	62.28648525457102	0.031981504934140204	10.908085952153849	-0.39999999999999997	0.2244552175644585	58.011390164979815	8.138491389586555e-05	False	True	True	True	False
1072	Beto	Beto_8	class	13.0	1.2204702994314391	0.32624722804231887	0.27300713743398775	0.0514928245057974	-16.89857350631476	63.75080180556995	0.12739979514980682	29.043516161672738	-0.3796442658706906	0.02684599879348729	60.74313566429971	0.034285644212513344	False	True	True	True	False
1073	Beto	Beto_8	class	17.0	0.7648019462284111	0.6361185989951479	0.19049556029703582	0.006117770941687084	6.161129153311965	60.224429895299146	0.01967035248918725	64.0542352126283	0.061265739891981974	0.8085414576372593	4.960211003311618e-13	2.6058162456377154e-05	False	True	True	True	False
1074	Beto	Beto_8	class	21.0	0.36946277513819803	0.9260699344769073	0.11387486950669691	0.0068640310493466306	5.70941304221854	59.97055390082782	0.03850117701248312	42.52233958714257	0.3570758844726018	0.021971928685828902	57.95902066680008	3.181205404512166e-05	False	True	True	True	False
1075	Beto	Beto_8	class	25.0	0.7824833062399935	0.6222918702988586	0.20687026032583525	0.0003517435066874297	-1.3488146984363352	55.964312581087114	0.10006467110911421	27.96516012408441	0.044261638207751364	0.06469173362221882	53.21527162994349	3.5663640555183562e-06	False	True	True	True	False
1076	Beto	Beto_8	class	30.0	8.810788471934003	1.474853222326363e-05	0.745994942917748	0.08902852694379382	32.21102180022575	53.40242672024078	0.6560331070624659	80.8145233951213	0.04127085892635049	0.09346868120173991	38.65833049014425	0.7039091442727614	False	True	False	False	False
1077	Beto	Beto_8	class	40.0	1.4981553293594234	0.20596809726392298	0.3155236561230065	0.008656098942576351	6.797631496688293	67.1920573840227	0.21699529638591375	87.15810860864475	0.2897686824996404	0.020691733925015044	63.2605479910677	4.6053376956955994e-05	False	True	True	True	False
1078	Beto	Beto_8	class	60.0	1.3035615345693465	0.28847631968673315	0.3029029616744617	0.17066077428069504	27.65995538456995	50.824333385081914	0.2745426083364141	27.558314851904026	0.2567135217989668	0.08409391513182476	43.93757382820447	0.17385508733149968	False	True	True	True	False
1079	Beto	Beto_8	noise	0.0	5.3871781052794665	0.0006023922856417284	0.6423111608764344	0.07835439834650038	23.79494817216981	58.761218939393935	0.2877289618457539	106.50786999321751	-0.20077638605887949	0.025693789346889047	51.98650973329248	0.5806242974387386	False	True	False	False	False
1080	Beto	Beto_8	noise	1.0	0.5129880538273714	0.8351792280004247	0.1410087241181781	0.003429811594694687	5.050921300178718	52.47954665905966	0.044140118111328674	16.111084707738083	0.2380344798579586	0.014353117615383274	50.57804260367253	7.685597987583392e-06	False	True	True	True	False
1081	Beto	Beto_8	noise	2.0	0.7056839003639704	0.6838680160841623	0.1842187762600094	0.028421332216558404	-10.341934582143116	64.4680187245294	0.16027981936798696	67.96930461550868	-0.2746084403083746	0.02226918472846132	61.24623748339565	0.00020703879644645706	False	True	True	True	False
1082	Beto	Beto_8	noise	3.0	2.1419213009766707	0.06650284873489265	0.3882457595683814	0.07260068043460088	25.82991693227092	62.907964606573714	0.2461585688758573	42.28567298424008	0.3999999999998652	0.052220471942295794	56.26479488627266	0.32377349829404445	False	True	False	False	False
1083	Beto	Beto_8	noise	4.0	1.2987194964465603	0.2889538421186714	0.2935808876421261	0.0566627001740444	17.58327366238189	58.706214125027465	0.06603528661452163	13.777777192974906	0.2434248415426743	0.25944342668635745	51.03462068274601	0.04229702746882702	False	True	True	True	False
1084	Beto	Beto_8	noise	5.0	2.1694730532370285	0.0648322388887195	0.4003107003071472	0.0001261427387053704	0.9421780598958347	59.217442385416675	0.12620748729371223	71.33875735280445	0.0060487429650634165	0.448786786900426	7.657840673260753e-14	5.549646311164835e-06	False	True	True	True	True
1085	Beto	Beto_8	noise	6.0	1.7522216487101576	0.13730167624546782	0.36871631380782577	0.06375549667941871	19.170997522098254	68.31379721185337	0.3028261254522814	37.360720744972205	0.32500203669099886	0.04521941109613297	62.12096016034721	0.04497582298734426	False	True	True	True	False
1086	Beto	Beto_8	noise	8.0	1.8166158486911776	0.1211941003400069	0.36761575652877215	0.047708456744630534	17.37670420572652	62.657865686366414	0.15164020044918558	101.49420663352373	-0.20096410521682853	0.022713961573501865	58.128863892617666	0.0354024970315312	False	True	True	True	False
1087	Beto	Beto_8	noise	10.0	0.36629605424282563	0.9285515811893994	0.10491692728197066	0.02983380970016558	-13.194871648229325	64.65938614130663	0.0317818015845599	68.5143706878838	-0.3576894720750137	1.3181513043457798	0.0007610007017179806	0.0001414667619156207	False	True	True	True	False
1088	Beto	Beto_8	noise	20.0	1.636831826773692	0.16081586436785542	0.326593525750321	5.189847113729051e-06	0.20548113882443678	62.02806885962878	0.06933570774071807	74.97277020871691	0.28438944192558857	0.021784427493178146	58.52935040408451	2.763834749952565e-08	False	True	True	True	True
1089	Beto	Beto_8	noise	30.0	0.3586699468440822	0.9324882088379417	0.10295749950967877	0.0011817916520222571	2.1745372852772773	53.70308255831829	0.037431793337576624	15.277491686425071	-0.1473553955864509	0.013884293302670598	52.51073859905321	4.539350589638502e-06	False	True	True	True	False
1090	Beto	Beto_8	noise	40.0	1.016082046855881	0.4476502233969655	0.23139673456646523	0.025626899914203527	13.684614814814829	65.65117327777779	0.04735553929878744	61.163640857419075	0.10487115081117136	0.6400994443001167	10.44764318535664	0.00010729429374733979	False	True	True	True	False
1091	Beto	Beto_9	class	0.0	3.6387402940956575	0.0018345949058842627	0.34609379652825495	0.03890835548471505	-33.50297404700224	214.47488102886754	0.15816936598896914	86.65774071830275	-0.07993859750498451	0.3128358555076205	154.2540683237837	0.15715753691522938	True	True	True	False	True
1092	Beto	Beto_9	class	1.0	2.970129185812259	0.007111133177708033	0.28032968109435646	0.0005918111370762924	-4.366288359788364	233.67911957142854	0.15909388465124308	243.59575288431708	0.28637644604799023	0.0203362229518289	225.65827350538933	1.4346739989345991e-05	True	True	True	True	False
1093	Beto	Beto_9	class	2.0	4.632795767331335	0.00018052008499506972	0.3741316463890745	0.007639616257114401	-15.232935117666562	242.09930359960228	0.1465348314972058	50.21121782469596	-0.2067046601184319	0.07706143274333263	230.71766055688656	0.3604485034862065	True	True	False	False	False
1094	Beto	Beto_9	class	3.0	3.7765159235418286	0.0011856122471711654	0.3312292811646288	0.06401051924583656	39.13764831349206	223.98589471428568	0.0932341964200647	235.63095427253168	0.1578052945134347	0.9495225635023181	2.725528043342096e-13	0.0640887196868355	True	True	True	True	False
1095	Beto	Beto_9	class	6.0	4.743998232975357	0.00013348369567757937	0.37225352250129506	0.09316213196325407	-60.345208595717885	239.03718863013702	0.15204846843372	59.93571321884947	-0.37481600486188904	0.08072133024163337	227.17798110997904	0.32976769081693025	True	True	False	False	False
1096	Beto	Beto_9	class	9.0	11.992299153439902	4.219073832032538e-10	0.6113124472252872	0.016788430618828065	30.919876240079358	191.4283155	0.3958478698470188	241.98121200911388	0.02226974110344955	0.3692886949365181	1.673424654496079e-12	0.4079600994345106	True	True	True	False	True
1097	Beto	Beto_9	class	13.0	2.2252879207975895	0.036992728260994	0.22031925606947103	0.020850626647330506	-20.7822579249302	229.0860509898332	0.062422697152268	35.22111619560013	0.12982311656696824	0.0708541233802924	223.50214456048502	0.01256209505924999	True	True	True	True	False
1098	Beto	Beto_9	class	17.0	8.954803255367354	3.813976061061456e-08	0.5281573086100274	0.3502001813261266	-116.00761744332485	201.77300643835616	0.465833789252622	101.48505904269432	-0.18631538045954127	0.21847120589636315	148.4249347002294	0.4656935761483463	True	True	False	False	False
1099	Beto	Beto_9	class	21.0	3.7105388595854127	0.0013147772036270805	0.3202733083507342	2.4872413462162513e-06	-0.2732548685018863	215.76178690204722	0.1461019284007059	52.79406439403597	-0.12811487976510458	0.12136602648381692	199.2637330248706	0.2700136112275927	True	True	False	False	False
1100	Beto	Beto_9	class	25.0	12.195390133364892	3.1391118467753497e-10	0.6152951607564795	0.481106410232936	-162.69824110449733	196.39961888571426	0.5890006436490389	243.6992674221948	-0.20609918533307192	0.4729398892678013	5.401084318746224e-12	0.5915681788981431	True	True	True	False	True
1101	Beto	Beto_9	class	30.0	4.691705797007408	0.00016458445564366173	0.38092212920660595	0.29373692688509756	-108.66962132936507	216.04735042857143	0.32558749750048077	79.85564087380276	-0.26650452673201747	0.24400989163027523	174.08436440089773	0.294424341775843	True	True	True	True	False
1102	Beto	Beto_9	class	40.0	5.225420669968486	5.188768748384876e-05	0.4027168600446753	0.04765492877035016	41.361416682111354	236.711277136185	0.12685046917346354	47.70739366375538	0.22882543421437532	0.11952042946464435	221.2143752997168	0.23031918944423857	True	True	False	False	False
1103	Beto	Beto_9	class	60.0	3.965480126906366	0.0007838888585751692	0.34213251595167515	0.06437359660236941	42.02729513888889	244.7386088571429	0.20400916647286016	62.77725222169566	0.35079772071896653	0.05901816284169664	233.7137271836255	0.22133118180667977	True	True	False	False	False
1104	Beto	Beto_9	noise	0.0	12.66343435478602	3.5052526538120177e-10	0.6440092878131322	0.10629659451853923	-71.68405680818512	239.74250570082236	0.12025343904592112	67.83874299244916	0.23138773210934052	0.05543200423418438	228.1035926226277	0.608178347398926	True	True	False	False	False
1105	Beto	Beto_9	noise	1.0	4.963348215761721	8.966354226841733e-05	0.39040448916582604	0.07220718622567313	-45.31386188978056	229.84609644932905	0.11309932463522132	48.99523977519813	0.13916120492007558	0.07618878890415018	220.28717361681294	0.37431513576222175	True	True	False	False	False
1106	Beto	Beto_9	noise	2.0	2.8721726833898558	0.008855037157037662	0.2736139311049558	0.16861049842120857	59.10338740079365	230.8545738571428	0.17207380025365104	247.70461650650563	0.39999999999999997	1.254505963001257	3.8924780207803713e-10	0.1696446347210735	True	True	True	True	False
1107	Beto	Beto_9	noise	3.0	0.44292563979644806	0.8905933914561776	0.05324953107025938	0.005158902697187662	-10.592477221205293	227.5152740475218	0.006936500391854228	156.09386795540817	-0.174187591691609	1.5999996118982212	74.42072524128939	0.00016939054137377063	True	True	True	True	False
1108	Beto	Beto_9	noise	4.0	2.2926030004129228	0.03162590435359218	0.2227427794816284	0.04777384260282902	-38.70026498874028	222.83267722736028	0.0792030311114974	53.225652539960436	0.11430610820048291	0.07345303232182245	213.985495770008	0.11237485190364416	True	True	True	False	True
1109	Beto	Beto_9	noise	5.0	6.962980904485069	1.7614856834063796e-06	0.4773094337095206	0.13635310849240545	76.82461441798941	234.81992279999997	0.2368147224721875	261.51276246172773	0.12942044084781593	0.6136420664429646	7.654193586658099e-10	0.44704400842620906	True	True	False	False	False
1110	Beto	Beto_9	noise	6.0	3.4866151462587753	0.0022068508195235118	0.3102905190643324	0.06463197446287672	37.80557465531242	221.34187392802392	0.07364966188485667	28.481926849702795	0.29975342113486186	0.2725490974361411	206.05829974089036	0.06118165550596433	True	True	True	True	False
1111	Beto	Beto_9	noise	8.0	5.509262909256554	2.8922498299366012e-05	0.41550295419592503	0.26529489555840735	-104.41533896369265	241.35217050374385	0.3578337021789749	93.26671467838696	-0.2808887404037941	0.07902083510057596	219.16239794046402	0.2642333039835163	True	True	True	True	False
1112	Beto	Beto_9	noise	10.0	0.8410392027502043	0.5703398272323003	0.09649327902114394	0.0013460270755329962	5.527579217056698	225.14595656894056	0.02440894064938892	18.71085563694628	0.1543040672146841	0.12582566023879915	218.95074729472074	4.124216937528846e-05	True	True	True	True	False
1113	Beto	Beto_9	noise	20.0	8.416462907846352	1.1634744157851638e-07	0.5206125146745268	0.1943474977303591	-88.25373270218762	235.80018712462712	0.1916717166707903	260.51435125752545	-0.3999999999850224	1.0473058916265536	9.024349682826674e-09	0.3767013021887441	True	True	False	False	False
1114	Beto	Beto_9	noise	30.0	4.526212100335451	0.00021356607452739418	0.3613392511702911	0.13469207098289737	71.09762233285312	237.99352809680627	0.11928103464776207	257.17063849759137	0.39999999999999997	1.1976630467767604	9.069064587205651e-11	0.13249862693445202	True	True	True	True	False
1115	Beto	Beto_9	noise	40.0	6.910854405724477	1.8231809285415196e-06	0.4713814225606159	0.08723793499186783	59.068006588701884	229.73407029653788	0.09568902563345394	245.21704144659194	0.31556635236916725	1.1160545942691988	1.2023882771066345e-10	0.4271851125784202	True	True	False	False	False
1116	Beto	Beto_10	class	0.0	3.205172467340132	0.00642356977401308	0.3847666395751781	0.2847761683605389	51.836397429990775	110.71352420822404	0.2823857276569066	46.476427594194746	0.3999999999999999	0.43659061466639076	81.53985642777194	0.283886013808909	True	True	True	True	False
1117	Beto	Beto_10	class	1.0	1.6494318985041103	0.13526754553579642	0.21216108392710728	0.0026131688303971945	4.6238975940917495	115.7302491690953	0.09896562260789077	97.63436699477931	0.2815214570482564	0.021711602920116892	112.00103731683718	4.511524810502099e-05	True	True	True	True	False
1118	Beto	Beto_10	class	2.0	0.4466839541112515	0.8870195654213127	0.06548001301673419	0.025547063676966908	-16.785990856481483	118.51320123333333	0.051004870108117606	124.91607875344425	-0.11101446745125562	0.8679479444538355	0.0002635807153498204	0.015916781681175274	True	True	True	True	False
1119	Beto	Beto_10	class	3.0	0.8471501419401946	0.5664733333362308	0.1215048621578381	0.049716965141267444	25.81334963883989	112.68257915218352	0.054598378310865225	119.66126210127818	0.3206850109520674	1.1763052223238102	3.215040936513716e-05	0.044941631904109824	True	True	True	True	False
1120	Beto	Beto_10	class	6.0	3.101397389303764	0.006400103147210006	0.3316506892169055	0.15416753826253315	38.619400276554764	117.9847471856907	0.15160832324618234	128.63425890183223	0.39999999999999997	1.1229753425482962	4.750276771876881e-08	0.15346149603927906	True	True	True	True	False
1121	Beto	Beto_10	class	9.0	0.6651838992445382	0.7193267603327919	0.0944838812116708	0.015439715002451337	-10.953064628196513	114.66640967765815	0.03418480327750284	50.95353053025572	-0.3598772222044674	0.022621679269728016	112.56006164968409	0.0003017526785921154	True	True	True	True	False
1122	Beto	Beto_10	class	13.0	0.8107338263089531	0.5964947268134583	0.11689229238204606	0.0012870279536165707	-3.417342973640849	112.38637749785833	0.03807506886317802	13.456284000014971	-0.015670850650718538	0.1413153842619024	107.33270158163414	2.3916787251443417e-05	True	True	True	True	False
1123	Beto	Beto_10	class	17.0	0.38416584971261025	0.9241716224348007	0.056836281022597544	0.00023447740925996996	-1.492866059073279	113.7453169571758	0.027161007746885235	118.75971337571976	-0.010717901256386171	0.8806994631989726	0.00013208963682421584	7.908710335402525e-06	True	True	True	True	False
1124	Beto	Beto_10	class	21.0	0.8008355764577302	0.6047388187141464	0.11563017452795543	6.925038991423271e-05	-0.9183417493563625	118.265836615855	0.06188200542194988	26.405268555574775	-0.3217082757362036	0.010395692758897172	116.00991386792492	1.0911138755842487e-06	True	True	True	True	False
1125	Beto	Beto_10	class	25.0	0.8231435778114576	0.5862062299192643	0.11846956940269983	0.00030187114468860354	-1.6717887960570599	112.27809283116154	0.0012737801802569226	3.2075239375877906	-0.3987350656122269	0.010567698769687212	111.99894410271538	3.74781032264071e-06	True	True	True	True	False
1126	Beto	Beto_10	class	30.0	0.8839484309056028	0.5363107500879816	0.11971216201968941	0.042474486540180045	-19.319033061845825	114.35504650558065	0.039605267695508095	56.69844160127933	-0.39999999999999997	1.0532775793252258	62.99201460378166	0.03621829203815019	True	True	True	True	False
1127	Beto	Beto_10	class	40.0	1.4647831748207265	0.19453740190514243	0.19299407388608641	0.051875953742491654	-20.592306081145292	112.59930407781911	0.04714709078142587	20.13426519612741	-0.39999999999999847	0.5010314236592727	98.72575113341792	0.04595156860313354	True	True	True	True	False
1128	Beto	Beto_10	class	60.0	0.6255994739529683	0.7522961094550015	0.09098835328074954	0.03635794686240723	18.34646841781433	117.42764243445549	0.05008005091490475	17.515947455275622	0.3064901378810664	0.06845580935465008	113.7243135124267	0.028336401100570008	True	True	True	True	False
1129	Beto	Beto_10	noise	0.0	3.0015119337161846	0.008736006189712946	0.3479403908299208	0.10214693115396922	-34.28385260999124	111.06068717663713	0.21124352728215645	161.951984832596	-0.3623062789431933	0.022092884781615817	103.86212445753286	0.0974909463114143	True	True	True	True	False
1130	Beto	Beto_10	noise	1.0	1.1561910474333255	0.3443396017721219	0.15879147242550262	0.0026793275075838174	5.4248153828055745	120.14776426129319	0.07206063029238374	47.13756686168099	-0.14632263934337184	0.012652326445383985	117.94218666081956	4.0436358357376356e-05	True	True	True	True	False
1131	Beto	Beto_10	noise	2.0	0.5045156540034793	0.8470111995618923	0.07610143490630554	0.025803919787614205	-15.770117430719141	114.80119639243453	0.023836896736136426	14.033837919015255	-0.39999999995721786	0.45318433091123966	105.71195999272742	0.013877830726344742	True	True	True	True	False
1132	Beto	Beto_10	noise	3.0	1.5397781742494618	0.165937863099862	0.18858787604367513	0.00014914248412689624	1.168979868898025	112.86938569898501	0.11045265237347501	168.4256183227581	0.087743376038508	0.03756545024541082	108.16220033625768	6.617423958577007e-06	True	True	True	True	False
1133	Beto	Beto_10	noise	4.0	0.5793834928436479	0.7899892719734141	0.08331198494300146	3.0370384673794604e-07	0.05380633493309462	114.55881084177992	0.011274631080369968	7.924420088162172	-0.12367184108820946	0.15098604613801173	111.3846710371821	1.9116502911753486e-06	True	True	True	True	True
1134	Beto	Beto_10	noise	5.0	0.6149846778604379	0.7609471782434378	0.09124422491352913	0.028547295313660292	-18.95958867897767	122.09606623975314	0.062214681164810104	21.013184791668134	-0.39999999999999997	0.10087021183793278	117.71650627865932	0.016276131688638062	True	True	True	True	False
1135	Beto	Beto_10	noise	6.0	1.6712603540413407	0.1300676351016098	0.21785994437809614	0.1528875271512341	41.440710749054674	113.85427778175969	0.1501832224744205	125.64758694671244	0.39999999999999997	1.0555697790573337	1.225263440608076e-07	0.15201822627662864	True	True	True	True	False
1136	Beto	Beto_10	noise	8.0	1.0489980866888577	0.4135599481653849	0.14622224232750253	0.002195909763794912	-4.251235641984069	116.20025002935722	0.07819638981874244	22.103637277179466	-0.1589716378566342	0.010504825550754946	113.91298198144462	4.283098436153043e-05	True	True	True	True	False
1137	Beto	Beto_10	noise	10.0	0.7985076899931467	0.6066821757369283	0.1153328234396656	0.013988307972388592	-11.571373854892155	114.12308087615143	0.052331038745440095	62.49676549936676	-0.3634621527877024	0.023302315459439952	111.37923167782644	0.00021267491072018974	True	True	True	True	False
1138	Beto	Beto_10	noise	20.0	1.2870902300685956	0.27162138345612497	0.1707675231130783	0.020239758466882085	13.871911928190078	117.33532452232241	0.05791487334429524	61.368031143858055	0.36445455171856245	0.02327369518536366	114.47671410319715	0.004924932414217653	True	True	True	True	False
1139	Beto	Beto_10	noise	30.0	1.6529509194636132	0.13267941993185778	0.20274265548655623	0.009537550718715315	-10.567292418527458	119.34545227519615	0.09350667434775128	87.90461316507931	-0.3657478144746111	0.022641952859612707	115.44109278452487	0.00013471357969252473	True	True	True	True	False
1140	Beto	Beto_10	noise	40.0	0.6680753074820593	0.7167757685910944	0.09834651865940967	0.01813598715989717	14.269719492187493	115.28459070689654	0.04543804454631195	17.660191292573025	0.1441367185530159	0.19165958511811484	106.64563373110829	0.0021326575407421	True	True	True	True	False
1141	Beto	Beto_11	class	0.0	13.317725942580768	6.158967111945656e-09	0.7371002850554906	0.1134247876048674	59.40447976709052	125.43479795239863	0.6935686034489743	142.86941033720424	0.05016544141017177	0.20539059254078187	56.177943457894735	0.6888399756989152	True	True	True	False	True
1142	Beto	Beto_11	class	1.0	19.24636780003667	9.128435209173897e-12	0.7856825124910094	0.26804601210915524	-118.19532963442164	157.18806790482805	0.6073979923938311	212.37470508769843	-0.09922554488952058	0.34334330102606836	2.537042702760871e-13	0.7580626022502598	True	True	False	False	False
1143	Beto	Beto_11	class	2.0	9.493254327141917	2.2316772648112516e-07	0.6439049423209842	0.2326130555488677	-90.96352415728833	146.9332516706324	0.5294993779361084	189.02104330150132	-0.08962928218733406	0.3679261682880496	1.0779478554689961e-09	0.620529134185698	True	True	False	False	False
1144	Beto	Beto_11	class	3.0	8.980278594952864	4.4389622364315107e-07	0.63106836138387	0.012915991307600128	20.307480785428965	152.34003769972213	0.23693362624216519	182.09881020789774	0.022102240661619893	0.43373356436069826	1.9740382979962962e-10	0.6097792929592397	True	True	False	False	False
1145	Beto	Beto_11	class	6.0	13.852346201249523	6.770325119432115e-10	0.7112029564048545	0.30847554202577054	115.42047712890623	157.81115016666666	0.6046643286638502	210.40481535749691	0.11167586590281348	0.36395193660141545	1.626131979608694e-14	0.6219529074787827	True	True	True	False	True
1146	Beto	Beto_11	class	9.0	4.569033557319996	0.00046634923955724445	0.4653241615529285	0.20593844981395493	-76.57597474902967	161.3996389592096	0.400013051474572	103.44600155720214	-0.10858585106422222	0.2728721475763188	93.87573309994734	0.3881515114116537	True	True	True	False	True
1147	Beto	Beto_11	class	13.0	8.942797139590363	4.055276118866706e-07	0.624593088755427	0.025931958294373447	32.028739742507895	157.86413590876546	0.40735638350524817	109.39004863987132	-0.09447228165914752	0.1022790035696142	128.8733849166821	0.6042754002745594	True	True	True	False	True
1148	Beto	Beto_11	class	17.0	10.9983357041454	3.331448283876004e-08	0.6768899845748153	0.2634994572740036	114.29911021656675	150.3859433582216	0.4850749582449527	196.19267432927523	0.1028358564440461	0.36491395721120284	1.633935234724717e-10	0.6512685547480581	True	True	False	False	False
1149	Beto	Beto_11	class	21.0	9.954630888100981	7.618559626104308e-08	0.6389516516533058	0.00029504639741517735	2.8486042696203833	136.69903850045756	0.524125633602758	88.09459424183443	0.007282183698514147	0.12505939030922725	108.57209387326624	0.6198622765700774	True	True	False	False	False
1150	Beto	Beto_11	class	25.0	15.158734600233384	3.6024489468406754e-10	0.7427572016179795	0.07140717904866922	55.46459646972133	162.04134734994642	0.568022115802626	138.7835453118785	0.07568004848285244	0.22350753593801506	82.16471309817747	0.6323199920874703	True	True	True	False	True
1151	Beto	Beto_11	class	30.0	4.723955505597625	0.0003331561669722587	0.4677667411228064	0.0005082964264849776	-3.2383493613138694	160.98684792307694	0.39917293258433983	115.65310487131778	-0.003857735412405113	0.30426680008053886	77.0455417697183	0.3958673944205271	True	True	True	False	True
1152	Beto	Beto_11	class	40.0	11.07959357741361	3.0200705587587644e-08	0.6784978159369763	0.1136731558000067	-62.15214736757554	140.81334719711703	0.6505034596296837	116.82721391652119	-0.09092807305544207	0.16277954667063782	91.64733198837824	0.6589344351774329	True	True	False	False	False
1153	Beto	Beto_11	class	60.0	5.991840504613209	3.352953829844689e-05	0.5213995532054142	1.0054163829376073e-05	-0.48686626442683745	152.85077872994913	0.4487862867394583	89.01400141803614	0.013500494450917767	0.20047564183549937	107.06493530867341	0.45616612054004413	True	True	True	False	True
1154	Beto	Beto_11	noise	0.0	22.976487262125204	5.765361061972924e-12	0.8362236061302131	0.3688909526772899	152.3879846064815	137.1312190666667	0.7532615440246005	186.59900607068525	0.1262916859679477	0.21704683273033204	40.505540390308	0.8204824297382141	True	True	False	False	False
1155	Beto	Beto_11	noise	1.0	11.15134079063844	2.3025052081269148e-08	0.6747616385204437	0.03683579298439432	38.75031532303367	146.49620919044943	0.5418352901872864	138.40471875445937	0.05090803710772004	0.23048080807596022	64.0548468708958	0.556623407420161	True	True	True	False	True
1156	Beto	Beto_11	noise	2.0	21.947972341766427	1.5851209824510636e-12	0.8106968110001914	0.02406666808450708	-36.256270370370345	152.47646038	0.5473028529022295	132.914221295874	-0.09482792444652671	0.14677883329717276	100.85842897072186	0.8060768720338776	True	True	False	False	False
1157	Beto	Beto_11	noise	3.0	14.852273974249327	2.3198112198738503e-10	0.7253052331539063	0.00021874160703472256	2.9387526235638197	136.60354641723714	0.6595640299416238	166.24360864553606	0.01423115541243706	0.24594193919553953	35.3552457629654	0.678705005122202	True	True	True	False	True
1158	Beto	Beto_11	noise	4.0	16.60610650765701	6.868193948808104e-11	0.7554718185762102	0.287527962688665	-114.72851150891113	146.57320834064583	0.6559068653491652	202.7008145700108	-0.10453108720983752	0.33004289033334333	1.5783552747051528e-12	0.6914637738262142	True	True	True	False	True
1159	Beto	Beto_11	noise	5.0	14.933960150712913	3.48781414014065e-10	0.7353384929552231	0.0991569686284568	61.736015410970396	127.85437533587991	0.6640685127937024	124.65732953067554	0.06691317269668512	0.16092569362659057	75.32400140218482	0.7094711766086762	True	True	False	False	False
1160	Beto	Beto_11	noise	6.0	12.534385476197462	5.596589597191466e-09	0.7047972218648446	0.5350860896122881	146.5319967761998	166.71701309865912	0.6483628380474931	139.1033132798883	0.20350148320678502	0.30372494482302204	76.19894713323282	0.639160068981024	True	True	True	False	True
1161	Beto	Beto_11	noise	8.0	9.123919559033856	4.2394802495408654e-07	0.6403236063782299	0.13701158502839983	66.01669791666667	165.04944756	0.5887117501691563	208.66845137163043	0.06493342554031861	0.37611796756703625	3.0733838960229276e-10	0.5980701589548918	True	True	True	False	True
1162	Beto	Beto_11	noise	10.0	7.937509785671076	1.7051116138725433e-06	0.5962444282455752	0.004924113799526619	-13.001116003419197	169.10118721080605	0.33425448811113034	84.8930415435836	-0.0715080388042109	0.17436967717323895	130.69516976170112	0.4351295814136057	True	True	False	False	False
1163	Beto	Beto_11	noise	20.0	11.104695481247711	3.53744552380191e-08	0.684220815731165	0.0026880091941138273	11.251421342592593	137.14891694	0.5984484208065037	161.0953459319982	0.020255632119827994	0.23497688477256	40.01457974165934	0.616694556788139	True	True	True	False	True
1164	Beto	Beto_11	noise	30.0	14.78288794127998	5.225828814736755e-10	0.7379309455836472	0.3056459510503603	-106.1556773637086	145.97127796556106	0.6068422648721833	143.32604455829764	-0.11126553299280809	0.26548904513699895	54.28073054346999	0.7054532870430681	True	True	False	False	False
1165	Beto	Beto_11	noise	40.0	13.206316151620333	3.3669763010902132e-09	0.7204237842165527	0.0019603528522471603	-9.235127569444446	130.78785299999998	0.625683765266778	133.48939219980494	-0.024058155916236907	0.18534678044072522	65.55474630651632	0.6313204930569356	True	True	True	False	True
1166	Beto	Beto_12	class	0.0	1.3680469635459753	0.23637734573823266	0.19562959760994908	0.0037834331038870683	-8.31005478395062	187.80299361111108	0.04816853893604689	26.151858166351143	0.23979407878142478	0.010605539368833641	184.8977790715805	7.498759283619538e-05	False	True	True	True	False
1167	Beto	Beto_12	class	1.0	2.0683134269365357	0.05881740556605199	0.26454726409541846	0.017396545431110355	-16.85029526561232	183.11810342011356	0.08849151543062006	32.839347016010535	0.18759668708796678	0.058716110750605295	177.07364783714428	0.0003793414264663397	False	True	True	True	False
1168	Beto	Beto_12	class	2.0	3.2966697924363095	0.0046766151411957325	0.364406999268678	0.01622787421035987	18.532178607512588	205.6028358702873	0.09475876937138539	32.71708582601536	0.30716776693090364	0.10033812120006788	195.5530411578764	0.2843275934890057	False	True	False	False	False
1169	Beto	Beto_12	class	3.0	2.6059796619743585	0.018514827013822177	0.29847505811106906	0.06329774148691769	39.12504353062457	195.48038275983103	0.0602017440603021	95.66956598232883	-0.19627817401977052	0.024104042194746555	190.27737098231006	0.05888255203438608	False	True	True	True	False
1170	Beto	Beto_12	class	6.0	0.9782967264605048	0.4651413120943919	0.1481527738319418	0.026342272868450034	16.940480324074077	190.42407629629633	0.10267466889070775	97.68479592606819	0.2030296190744434	0.02288392367954137	185.62669377711651	0.013237609384307625	False	True	True	True	False
1171	Beto	Beto_12	class	9.0	3.2505756111796615	0.005267780676705977	0.36623828736079284	0.15463000775304236	46.762847222222234	174.7057062962963	0.21925589620414776	190.52785017614664	0.15508308827225373	0.7453250588143799	4.239831990607236e-05	0.2129387406217832	False	True	True	False	True
1172	Beto	Beto_12	class	13.0	2.324859490535283	0.0350684779246249	0.29244032467531633	0.1929333156923636	-54.5037762345679	178.6777966851852	0.2442469229569212	40.689160087528585	-0.3005575867087045	0.1610718027780946	162.26458135710828	0.18928966223379085	False	True	True	True	False
1173	Beto	Beto_12	class	17.0	4.6553164563816525	0.000340656747025288	0.45283785534557147	0.05135148747250462	32.455302469135795	188.3967062962963	0.3723580939982386	66.9210318813887	0.20192957241205808	0.08700586653966565	170.9964394201344	0.4449269502145805	False	True	False	False	False
1174	Beto	Beto_12	class	21.0	4.429311820043691	0.0005214337421888502	0.44053853702982165	0.17896448501345386	48.08453312114195	174.70711720370375	0.1993967516709394	39.51516532310617	0.3433861588961632	0.07782894167787627	165.0497081460948	0.17653813957337017	False	True	True	True	False
1175	Beto	Beto_12	class	25.0	0.31008173275876993	0.9582812635950859	0.05224557078081491	0.0007879317624674975	3.0469510030864115	190.48336777777772	0.012868144706731366	9.667872458202906	0.39999999600760233	0.0965192535693012	188.3259487383618	1.9612189367301802e-05	False	True	True	True	False
1176	Beto	Beto_12	class	30.0	2.0626661932137544	0.06003883216718004	0.26830850109420223	0.08586835162816153	32.16449344135801	157.0414802592593	0.16085084804650773	170.725776864505	0.10622114436804037	0.7136032124818592	6.659868664330884e-12	0.15675138304508707	False	True	True	False	True
1177	Beto	Beto_12	class	40.0	2.9056504706049737	0.010626000385106369	0.3406130025626184	0.04554253632304606	-25.83422569444446	191.2921831481481	0.1297961323165132	37.09602157339329	-0.3999999999999995	0.06302071307454014	185.16179220338412	0.036100824486477	False	True	True	True	False
1178	Beto	Beto_12	class	60.0	1.4819516863224342	0.19067308393591229	0.2085214240550558	0.02206260800791915	-19.139335841049373	177.01676870370372	0.15427346105097395	57.761941335688554	-0.12707077411617165	0.04677946037113313	171.49725448379158	0.007279979525999125	False	True	True	True	False
1179	Beto	Beto_12	noise	0.0	3.0703917610012397	0.0075920203728165195	0.3531056271405644	0.010612043751612288	-11.742921489197531	186.9598101851852	0.10226572183822957	131.0199760596381	-0.20569037720456945	0.020366937819842803	182.2613271780681	0.0002902200564379731	False	True	True	True	False
1180	Beto	Beto_12	noise	1.0	6.01529374960916	2.5726586890121314e-05	0.5058995073024908	0.3124359803857407	-79.9455595272206	183.764224	0.36430858845035874	58.72143122407697	-0.274498773012147	0.1753684564998403	158.4940316425756	0.3107375410694322	False	True	True	True	False
1181	Beto	Beto_12	noise	2.0	1.7384181549093494	0.11488500254099852	0.23214758029633478	0.0238272494318581	-21.626752599983256	173.84315880756355	0.14340800789835395	193.31309842178732	-0.04698099953887064	0.5970393602018726	1.7464120965692779e-06	0.13968901918795618	False	True	True	False	True
1182	Beto	Beto_12	noise	3.0	1.086486311940603	0.3898930910743291	0.16188460520400721	0.11611756907606063	45.94014834104937	191.25216018518515	0.12695997220107558	37.19743151322817	0.39999999999999997	0.10408168828874158	182.4830521175901	0.11213527195125161	False	True	True	True	False
1183	Beto	Beto_12	noise	4.0	1.6683414614202479	0.13207559839270613	0.22489413167304415	0.037369852555462546	-25.95201486810053	181.22938715578806	0.1283443284086292	37.28487370769982	-0.20230237332453357	0.08229083185407718	172.00196247816655	0.02910269281344524	False	True	True	True	False
1184	Beto	Beto_12	noise	5.0	1.9017234806090413	0.08266012283342203	0.24853531174099264	0.019059971123785213	-19.910840663580252	180.31982800000003	0.053752528060970084	29.609517398220238	0.31896181433511217	0.010047721751994797	177.1068951112886	0.0020945697833448795	False	True	True	True	False
1185	Beto	Beto_12	noise	6.0	1.6864543871063626	0.1274156118801343	0.22678205221434672	0.0042087243631321325	9.208728772874199	198.4717743962305	0.08293109784526387	35.26093331809014	-0.19464965519082436	0.05837919579443274	192.04906223926935	8.75055165748817e-05	False	True	True	True	False
1186	Beto	Beto_12	noise	8.0	2.3401392472955593	0.03356935708298832	0.2892582161769145	0.03376410598106394	-21.611401138821286	192.6962894628278	0.15885834953590106	209.8962575581029	-0.05134439241225782	0.6790148034038439	4.084408453109128e-09	0.1551070629648974	False	True	True	False	True
1187	Beto	Beto_12	noise	10.0	2.715421698932654	0.015427922586389864	0.3207662648719582	0.24132126718713975	-63.721302936250865	171.4563007764491	0.26585573695432285	64.21269527871435	-0.2541326335611961	0.3848255609797039	126.86093801438945	0.25436231903441	False	True	True	True	False
1188	Beto	Beto_12	noise	20.0	2.382930105068959	0.03111804043958264	0.2975712916825513	0.20209958902781744	50.960443094135805	190.60846796296298	0.19510505866662797	36.8669248913099	0.39999999999999997	0.13714407714169696	180.0373352047573	0.19978843448873562	False	True	True	True	False
1189	Beto	Beto_12	noise	30.0	1.025090642447765	0.4315262401788024	0.15414686769900174	0.009039261505548568	-11.183218634259248	179.10403164814812	0.05249547635351959	23.765071200902856	0.39999999999933383	0.0100223455825704	176.46346810426937	0.00020905036941554211	False	True	True	True	False
1190	Beto	Beto_12	noise	40.0	1.549079317241783	0.16626862346346596	0.20865608394621812	0.089526427872192	36.84924031706415	170.10305651031354	0.16804249165975849	43.3596094100378	0.27916212140561625	0.06300894853082367	160.62350039047593	0.08634933794371946	False	True	True	True	False
1191	Beto	Beto_13	class	0.0	0.987813332413686	0.4615849226199976	0.18000126326804552	0.028769769582663418	-25.599278935185186	263.6755606666666	0.12858342459738215	121.03048787035357	-0.28967436508771016	0.02227822253221043	257.2309958186339	0.01085119575107052	False	True	True	True	False
1192	Beto	Beto_13	class	1.0	0.8486664495010648	0.5671798459214106	0.15866879296244585	0.0018700069277092224	-7.640385648148157	260.8386102222222	0.03827556473455651	30.481238194121108	0.3999987387541657	0.011176043851961918	257.45180599997207	3.084372630413057e-05	False	True	True	True	False
1193	Beto	Beto_13	class	2.0	2.450599533534376	0.03078955353766335	0.34634514318114074	0.00013916777942180047	1.767691506794559	254.5450171878497	0.15429298491454202	47.077733511363746	-0.2253458393895178	0.06952079350108126	243.31557734885774	1.1643906981162466e-05	False	True	True	True	False
1194	Beto	Beto_13	class	3.0	0.5372366124043858	0.8209446952903984	0.10161009460858532	0.003953583838569585	9.509171555785898	266.28343513569547	0.06841929714265627	102.01748798661917	0.28531256539411637	0.02336284699752158	261.103600722278	0.0001049357518208005	False	True	True	True	False
1195	Beto	Beto_13	class	6.0	1.17355166547931	0.3407511111142335	0.20238703269056824	0.11198205318866028	41.580621990740724	264.10803913043475	0.12453532930083733	30.690960087944724	0.2707026116867689	0.24920968388999565	247.92124996171808	0.10830447243284114	False	True	True	True	False
1196	Beto	Beto_13	class	9.0	2.903173662197441	0.012872932472392178	0.38564116510431534	0.09236067559259598	-46.26782461031175	262.7987235203837	0.24864474700940642	67.45940844569841	-0.2639699444647413	0.05427672797913192	250.19474153238502	0.0881446757912252	False	True	True	True	False
1197	Beto	Beto_13	class	13.0	3.0521658363785615	0.009991737999142778	0.40414444048306886	0.03451857740129782	-24.450546064814816	268.4075008888889	0.22570861379902285	46.78686627035306	-0.20192302196849907	0.10201491159049224	254.5869546198786	0.29221917638989636	False	True	False	False	False
1198	Beto	Beto_13	class	17.0	0.5314913961053994	0.8248651720628742	0.10563297326053218	0.0050093766297119036	7.646108564814827	262.8694468888889	0.023376858448934446	12.571507913658564	0.3037185580632594	0.08756936802294203	259.292891188795	0.00023932404870818935	False	True	True	True	False
1199	Beto	Beto_13	class	21.0	0.28985360137982263	0.9651792283039847	0.05751230577421254	0.00040964186851932816	-2.6484476901133474	264.7968358140604	0.015103952944057863	49.84586505372657	-0.2870122658815764	0.020853077515145216	262.8422964448139	1.479148208494152e-05	False	True	True	True	False
1200	Beto	Beto_13	class	25.0	4.562590272749738	0.0006696825568798644	0.5034532220295748	0.2755911322866016	81.41218981481481	253.9186277777778	0.2717404516016625	277.60614024630684	0.39999999999999997	1.1276202901369767	5.287813914899432e-08	0.2756543475989419	False	True	True	True	False
1201	Beto	Beto_13	class	30.0	2.7521525285436343	0.017622068265842526	0.37949457319209434	0.10535840585232581	-48.14997222222221	263.754692	0.25442629917424686	288.63117306661337	-0.08456128296901401	0.6712065350504145	3.983279023615063e-11	0.2529599091708239	False	True	True	False	True
1202	Beto	Beto_13	class	40.0	2.1049066641546856	0.06022749661830143	0.3127690723210162	0.016481639110953572	-15.116953433098594	263.6687996760563	0.08293597275492692	39.26499459961964	-0.378620062906446	0.029974439246926863	259.62352073926684	0.0006984537303016403	False	True	True	True	False
1203	Beto	Beto_13	class	60.0	0.8499952055445007	0.5659225053177039	0.155250401805597	0.00043394638477012304	2.9535372685185193	263.3998743478261	0.05552172276982348	29.43632641883707	-0.3205050143801197	0.01473163308364342	260.2021075230545	7.111560637707015e-06	False	True	True	True	False
1204	Beto	Beto_13	noise	0.0	2.7438079773235966	0.017904311770902723	0.37877977797216045	0.22428496578637613	-65.74036712962963	256.2677328888889	0.3158098864436625	65.9488631671445	-0.1583790881463908	0.2472093867934482	218.67488463922507	0.29038410801466563	False	True	True	False	True
1205	Beto	Beto_13	noise	1.0	1.1182089276146105	0.37389077651072683	0.1947010707268573	0.09856061992221876	-53.1498412470024	251.54343946522783	0.13441781716994627	47.51167963890191	-0.39999999999999997	0.11195893888185776	240.07160197074472	0.0923058815081984	False	True	True	True	False
1206	Beto	Beto_13	noise	2.0	0.4855732008250462	0.8585043124700001	0.09501345186615381	0.00976003878704712	-12.587464583333325	272.87993108695645	0.02539537155472149	18.761156954280565	0.16846936062802165	0.028659369491645024	270.8369546947855	0.00038349059187625656	False	True	True	True	False
1207	Beto	Beto_13	noise	3.0	0.818636245728402	0.5913270036758118	0.1539184497503246	0.006720246022942633	-12.343621990740747	264.6685375555556	0.036199044509859335	25.47029293591985	0.15817704486658699	0.014118511138936878	261.8616132715218	0.00017465269558125662	False	True	True	True	False
1208	Beto	Beto_13	noise	4.0	3.4204528453422807	0.004852833368225996	0.4251411214624754	0.21516953398889682	63.84772529342722	261.1607002629107	0.3611527153708375	61.04452403820306	0.1848559671656602	0.14988824278479834	237.46121405911884	0.2968581226528517	False	True	True	False	True
1209	Beto	Beto_13	noise	5.0	4.02881607499014	0.0016853055279829725	0.47237694418152854	0.26540612891154536	-86.5416289351852	264.27037733333333	0.3072172739463084	288.8500582876685	-0.2352350162438319	0.8394932805497499	5.753485238074595e-13	0.3020199020246811	False	True	True	False	True
1210	Beto	Beto_13	noise	6.0	2.11249518035578	0.059347848449933134	0.31354310820363773	0.0015154200827849351	-5.709018800752628	254.95632142364823	0.039646073951579264	28.240441732408883	0.036871385109078704	0.19693748003740363	241.900155538374	4.633510459362e-05	False	True	True	True	False
1211	Beto	Beto_13	noise	8.0	1.2032036935353423	0.3247422930204731	0.21096979139973376	0.009541963567938239	-11.591010185185187	266.9035191111111	0.11235564011838661	107.96736968932868	-0.3646628547798604	0.022987024213001882	261.4041087485176	0.0003930552993109959	False	True	True	True	False
1212	Beto	Beto_13	noise	10.0	0.6414765880104788	0.7377132403615545	0.12476505086230522	0.010912678168974232	16.171914814814805	254.04367733333336	0.009591394815453347	13.64755967020302	0.39999996908727065	0.4398367627525249	245.41973390252772	0.00025133810254540645	False	True	True	True	False
1213	Beto	Beto_13	noise	20.0	1.6239825597324333	0.1523774574233418	0.26518406019160634	0.05322291710244331	-32.30634444444444	267.85640733333327	0.10636013738278394	42.027551573622446	-0.13901803761214385	0.07037454895962861	260.8816318578838	0.04391605631091078	False	True	True	True	False
1214	Beto	Beto_13	noise	30.0	4.7228948366156045	0.0005111809187875506	0.5120837784971101	0.34440015096606935	97.88765324074069	275.5568577777778	0.37385519005686896	70.71467030075046	0.2966807154834539	0.1229393300327583	250.5844438849637	0.34343430841874434	False	True	True	True	False
1215	Beto	Beto_13	noise	40.0	1.7280748937916868	0.12532998351798874	0.27746533612084184	0.11759128582470224	42.254169212962964	252.99475133333334	0.1121088349926892	54.29356477725678	0.39999999999998087	0.6159278118879781	211.5225950782416	0.11390390412133566	False	True	True	True	False
1216	Beto	Beto_14	class	0.0	8.675011508229172	4.533661773374116e-07	0.6066436732052276	0.3402748849679208	64.94014926697533	78.67165342592592	0.5171751681139507	59.40041275685205	0.18848052700735368	0.1279441100501308	58.15435878796087	0.4841628130740554	True	True	True	False	True
1217	Beto	Beto_14	class	1.0	6.274561222525174	1.640221470711036e-05	0.5164434424917499	0.01874349056208169	14.499426925629932	74.60170266481693	0.2889473151338363	97.81198200220689	0.03935670484925735	0.36441875756887765	6.26440312640036e-11	0.5027820227691973	True	True	False	False	False
1218	Beto	Beto_14	class	2.0	4.073807134846098	0.000920308242875794	0.40439598260269205	0.07443968950181812	34.06359460959884	73.83780543859649	0.26135958993307506	50.31012896580341	0.16693136468146244	0.1268096134251368	57.54424007797749	0.26531364092670817	True	True	False	False	False
1219	Beto	Beto_14	class	3.0	7.131948770314693	4.717945699094867e-06	0.5590638403213373	0.0008733580928794726	2.928535300925929	80.36877198148149	0.3422997612314753	144.15072683467835	-0.2020743588968945	0.02448496882593183	71.88340494275869	0.513663490414181	True	True	False	False	False
1220	Beto	Beto_14	class	6.0	8.043928106532064	1.0259074292699275e-06	0.5831499225172047	0.219186322226527	-54.81324339257044	76.6340024288324	0.4694625555088914	58.22932093774554	-0.18912925818277343	0.13873193713193613	54.8209476690596	0.561449429258956	True	True	False	False	False
1221	Beto	Beto_14	class	9.0	10.028740584814614	5.923963101517598e-08	0.6355856179336788	0.15185948969273289	43.094124922839505	57.60555507272727	0.5792366298070063	68.41112141391775	0.13493213958908337	0.12117189799487348	37.030454243222415	0.5735965177801833	True	True	True	False	True
1222	Beto	Beto_14	class	13.0	5.678340742315783	5.3464155387779604e-05	0.5023595122686204	0.10212290856011574	-39.83392010030864	64.88153183333336	0.29795163948475034	72.89887239773222	-0.0930049063803576	0.27115051920091565	19.28087498750847	0.47959785339162186	True	True	False	False	False
1223	Beto	Beto_14	class	17.0	4.358757087932505	0.0005467232559296739	0.4259195377103768	0.03668989131095013	-19.5547865640599	73.60174367007369	0.32934062282642074	136.49363517487447	-0.19643967522866249	0.024512163774265017	65.1309401128039	0.24921174303459948	True	True	False	False	False
1224	Beto	Beto_14	class	21.0	2.2048807020902617	0.04487423417971823	0.2815982498305048	0.04085993190404069	15.389954841820991	65.85376187037038	0.07269482357099877	72.19585923393164	0.11271905031831828	0.683814198621808	5.889554239508974e-10	0.03556926143023986	True	True	True	True	False
1225	Beto	Beto_14	class	25.0	1.525763969613462	0.1739899918033776	0.20616303612411407	0.033903525301345994	15.09583338116511	74.14874689224217	0.03671525623350247	10.991965368657178	0.3999999959276974	0.26979444029489313	69.22550097220763	0.023776454336468578	True	True	True	True	False
1226	Beto	Beto_14	class	30.0	2.2749071396007836	0.03842035884847181	0.2834808054506602	0.004134373185690432	-6.282469353203564	70.97669240470398	0.13805233352960156	29.276297813314482	-0.2314728857472281	0.07485445502067761	63.9157700692333	2.513308040330564e-05	True	True	True	True	False
1227	Beto	Beto_14	class	40.0	8.917976640282554	2.4672742798607465e-07	0.602852073462898	0.23947327866817203	-43.788258792408605	70.04782836243942	0.5289156966470059	53.411640038193106	-0.3962207377606865	0.06335581603484851	60.39126304195525	0.5788906631940965	True	True	False	False	False
1228	Beto	Beto_14	class	60.0	7.5768395964810615	2.3460018852127192e-06	0.5739230158879268	0.1192478578551579	42.19210090663579	82.88585822222221	0.4927122695188415	67.78443748571455	0.14998520768514415	0.1250523154051863	61.47329102942111	0.52719349193172	True	True	False	False	False
1229	Beto	Beto_14	noise	0.0	7.922826038934874	1.2345876265292624e-06	0.579457825059264	0.005843748608330035	7.092035917344839	63.010432061451596	0.49963600919849693	67.69769561953268	0.015593723918878975	0.21478581683867	28.358222976166573	0.4882687879717127	True	True	True	False	True
1230	Beto	Beto_14	noise	1.0	2.2220748989740704	0.04285254769243642	0.27873231588178254	0.0926123971532582	33.19649716435183	83.36629249090907	0.20790171977666738	41.07609909894335	0.3380380223551683	0.06427422886165951	74.7458773313857	0.08597437478319592	True	True	True	True	False
1231	Beto	Beto_14	noise	2.0	8.407278578581643	6.700127333475788e-07	0.5991385170626676	0.2420596881258752	52.9122329089506	76.69735061111112	0.5650440376306664	60.62929537574612	0.22879709862421582	0.09297168666692583	59.1592255051144	0.5786094925092782	True	True	False	False	False
1232	Beto	Beto_14	noise	3.0	4.7976492358026475	0.0002613494828253024	0.46030995836666294	0.1119399123096887	32.581039544753075	73.16088981481482	0.11164922212591677	82.54687635652314	0.3999999999999993	0.9631798023707051	7.743893001984415e-12	0.31967879935487553	True	True	False	False	False
1233	Beto	Beto_14	noise	4.0	5.316046246077283	8.993891146400021e-05	0.47502674273557566	0.19832669911150058	47.096747568715884	75.02777745635753	0.33203607488497167	44.21858060141362	0.26608319036299416	0.10449983662371684	60.61282543797325	0.3214731670167471	True	True	False	False	False
1234	Beto	Beto_14	noise	5.0	11.140801299423426	1.372256316956534e-08	0.6595780213105532	0.13570774254209472	42.75570176465702	81.03924691679123	0.40075566414899444	57.13824121818153	0.17147550982757115	0.10660649180678607	64.83374959773042	0.584961198276303	True	True	False	False	False
1235	Beto	Beto_14	noise	6.0	6.457480213343823	1.414379711547341e-05	0.5344498893705796	0.07586325174155795	29.387448070987656	91.29117687037035	0.28197050998458495	43.51977530585909	0.21632674923325912	0.08364506836291218	79.93759277908025	0.4850790186792038	True	True	False	False	False
1236	Beto	Beto_14	noise	8.0	5.656717753663628	5.55282079440556e-05	0.5014057147305129	0.22843540899599735	53.85204448302468	79.44788533333332	0.39049264433282804	53.70763958162844	0.24323743577641468	0.08700420204563868	64.3677441412926	0.4746716397911963	True	True	False	False	False
1237	Beto	Beto_14	noise	10.0	2.8668837406113212	0.011503609824569879	0.3376028014727551	0.19708902791877636	-45.872332272376546	64.99531535185186	0.2762099105058793	81.51563809424948	-0.14639973456680422	0.43859006950677454	2.866227480882624e-12	0.27799745659391517	True	True	True	False	True
1238	Beto	Beto_14	noise	20.0	2.0527265024674164	0.059716597801653004	0.25491074381309803	0.0047327765010583	-7.369885141912909	73.92871390466563	0.10168947098181125	27.96473513012473	0.17470911453443766	0.05892646330112757	68.85273873729359	2.62126100811777e-05	True	True	True	True	False
1239	Beto	Beto_14	noise	30.0	3.883657922660581	0.0013459034690505717	0.3929373065164865	0.0020629993811935865	-4.391558406803383	73.66689329700823	0.23784599368825377	93.87163513065504	-0.01695442115089875	0.38991106571364936	1.318176962282919e-13	0.2383968276640711	True	True	True	False	True
1240	Beto	Beto_14	noise	40.0	3.26379044370844	0.005000145438732045	0.36208856463781464	0.09869303230241966	35.64289424506621	72.86929436912679	0.12422697112111725	84.22074468958107	0.18015171950217806	0.5948516589478312	8.618537057164792e-12	0.1142897731625997	True	True	True	True	False
