# Supplementary material for: Neuronal tuning aligns dynamically with object and texture manifolds across the visual hierarchy
Source: Nat Neurosci. 2026 Mar 10;29(4):864–75. doi: 10.1038/s41593-026-02207-1 (PMC13061647; doi:10.1038/s41593-026-02207-1)
Supplement: Supplementary file 8 — Data for swarm plots. [file 41593_2026_2207_MOESM8_ESM.zip › ExtendedFig1A_FID_scores_filtered_source_data.csv]

dataset1_raw	dataset1_label	FID
ImageNet_valid	ImageNet (valid)	-0.02325439453125
BigGAN_orig	BigGAN (orig)	10.0454711914062
BigGAN_trunc07	BigGAN (trunc07)	12.1512451171875
Ecoset	Ecoset)	21.1331176757812
THINGS_vision	THINGS (vision)	21.7926025390625
COCO	COCO)	43.5942687988281
BigGAN_std_008	BigGAN (std_008)	47.7370300292969
FC_invert_BigGAN	FC (invert_BigGAN)	154.064422607422
DeePSim_4std	DeePSim (4std)	242.092437744141
pink_noise	pink (noise)	377.352905273438
