# Supplementary material for: Neuronal tuning aligns dynamically with object and texture manifolds across the visual hierarchy
Source: Nat Neurosci. 2026 Mar 10;29(4):864–75. doi: 10.1038/s41593-026-02207-1 (PMC13061647; doi:10.1038/s41593-026-02207-1)
Supplement: Supplementary file 8 — Data for swarm plots. [file 41593_2026_2207_MOESM8_ESM.zip › ExtendedFig1B_low_level_stats_source_data.csv]

generator	generation	condition_id	Luminance	Contrast	Power	EdgeDensity	TextureCorrelation	Red	Green	Blue	Sharpness	EulerNum	AspectRatio	VerticalPower	HorizontalPower	DiagonalPower	Symmetry_horz_	Symmetry_vert_	Symmetry_radial_	Entropy_Shannon_	Entropy_joint_
DeepSim	1	2	165.7333221	85.29521019	1.49219E+14	0.105865479	0.921207387	172.9942627	161.8835907	166.5166626	106.8690012	-385	1.580246914	0.018903548	0.02666495	0.006582392	123.6348572	52.98342896	73.05819278	6.849048808	14.04747646
DeepSim	1	2	110.3106995	58.24223121	6.68321E+13	0.125762939	0.827603568	101.6134491	110.90979	130.0307617	128.40159	-681	1	0.018299639	0.016294262	0.006102877	56.47723389	54.11437988	51.45964016	7.763907528	18.31811533
DeepSim	1	2	117.5623474	70.19578102	8.05232E+13	0.129882813	0.877449954	135.5662537	112.5457764	96.20059204	122.015514	-461	0.96875	0.020331138	0.017885191	0.006494287	69.69976807	75.46392822	61.62462197	7.710805637	17.28151873
DeepSim	1	2	173.2377319	64.21356516	1.46607E+14	0.130889893	0.854887405	182.95578	170.7017212	160.8149872	117.0574574	-748	1	0.018418723	0.019032183	0.006909521	71.58349609	72.30883789	53.67363493	7.440505416	16.40206292
DeepSim	1	2	133.4187317	86.93855777	1.08915E+14	0.10887146	0.932670258	139.9602356	129.9989624	133.8678436	109.9091537	-379	1	0.032494128	0.027295823	0.005520664	107.6696167	113.1356201	75.20419285	7.071603352	15.60806572
DeepSim	1	2	124.5017853	74.46925298	9.03931E+13	0.117889404	0.886867248	129.4129639	120.53862	132.0435944	120.4980517	-511	1.179723502	0.020420547	0.021071498	0.005956985	87.02212524	70.6343689	64.53965651	7.663897195	17.47169076
DeepSim	1	2	101.8225708	72.67490168	6.72136E+13	0.134063721	0.861305434	102.7769623	100.0152893	108.6357269	131.3247683	-537	1	0.019258436	0.01997332	0.005584992	70.5480957	70.92034912	60.58365715	7.592967512	16.74981151
DeepSim	1	2	121.4858398	69.41448293	8.4083E+13	0.13369751	0.863506931	129.0188293	118.0730133	119.3119202	133.179276	-771	1	0.017860804	0.019975338	0.006302484	72.84844971	72.95159912	61.00898506	7.807904778	17.8408367
DeepSim	1	2	151.8033142	74.74076035	1.22966E+14	0.131530762	0.87690209	141.3825073	157.7239685	148.6355743	130.6862402	-680	1	0.02351253	0.019571818	0.007095957	68.81201172	82.23803711	57.70812326	7.596736597	17.07618809
DeepSim	1	2	168.7339325	83.76480492	1.52418E+14	0.099105835	0.925039077	186.679184	165.2801819	139.4803467	108.9443114	-187	1	0.021096893	0.026716032	0.005473525	90.19619751	69.28567505	77.25861379	7.14672517	14.57474959
BigGAN	1	0	146.6595459	67.12489152	1.11732E+14	0.129241943	0.901704514	140.9899139	153.2683258	127.4961853	97.93778482	317	1.6	0.021105689	0.018267959	0.00122591	107.1640015	26.48986816	59.22188164	7.476269193	18.64508197
BigGAN	1	0	88.58596802	52.14306775	4.5382E+13	0.117355347	0.939687401	103.3855896	84.47189331	70.95950317	64.46022766	-23	1.462857143	0.027372439	0.026702439	0.001064681	62.4744873	28.578125	33.82967316	7.564570772	18.0580516
BigGAN	1	0	124.1118774	64.72544449	8.41516E+13	0.124771118	0.903686734	126.0409241	127.9097748	99.54922485	103.761892	-1055	1.354497354	0.02013016	0.021602902	0.001084668	67.39300537	54.86090088	44.86460349	7.668226249	18.40675816
BigGAN	1	0	73.99772644	52.84381282	3.55112E+13	0.098999023	0.93676943	80.603302	72.87957764	62.43516541	61.94234993	-69	0.851351351	0.02627669	0.027319019	0.00089259	59.05899048	44.6867981	42.82431438	7.40153021	17.51469014
BigGAN	1	0	170.1598053	40.0558143	1.31249E+14	0.179763794	0.85120588	181.2260895	168.1460419	151.511322	85.04970381	-384	0.67578125	0.017116204	0.024887548	0.001079713	44.99539185	37.38833618	27.41659662	7.224624195	17.40472249
BigGAN	1	0	124.1612244	64.41915515	8.40344E+13	0.110031128	0.878031365	135.5781097	120.5114288	113.0036469	118.5381691	-14	1.312820513	0.025419397	0.024270094	0.001109517	67.50665283	51.50653076	51.8290954	7.815389674	18.79470566
BigGAN	1	0	129.9475403	62.78204442	8.94551E+13	0.099243164	0.970356905	139.649765	128.0623474	114.2097321	52.55680597	-15	1.631205674	0.034960596	0.034908662	0.000937634	76.91229248	22.08013916	52.68183444	7.569443871	18.40533875
BigGAN	1	0	41.80882263	32.70319574	1.21009E+13	0.072189331	0.814812325	43.06921387	41.64308167	39.22499084	48.43528983	44	2.348837209	0.024649182	0.012721063	0.001020303	32.35427856	19.21578979	23.98285031	6.5336002	14.91294693
BigGAN	1	0	212.2967834	39.73936325	2.00356E+14	0.032028198	0.958044115	216.2488098	211.3285065	206.8819122	30.66914037	-6	2.048	0.033473666	0.019714119	0.001278888	24.50726318	17.49493408	29.8400328	5.236091504	11.47716575
BigGAN	1	0	156.394455	57.55074692	1.19277E+14	0.175949097	0.770134219	166.2168274	155.0974121	137.3186035	175.0665969	-571	1.174311927	0.015627754	0.013607482	0.000870158	65.1166687	54.88442993	48.76674515	7.649787135	18.41987215
DeepSim	2	3	95.52734375	81.93060675	6.80237E+13	0.122512817	0.849694591	101.7236786	93.36103821	90.45195007	142.7165315	-520	1.103448276	0.020288022	0.018727514	0.005745073	80.99719238	82.4296875	72.78694911	7.159074219	14.9129889
DeepSim	2	3	108.921463	79.78321478	7.82936E+13	0.124450684	0.826179812	117.1799164	105.3368225	105.7280273	151.6329832	-506	1.153153153	0.020781609	0.019983996	0.006175019	83.71829224	92.01107788	69.75875683	7.509763837	16.11608109
DeepSim	2	3	97.73968506	80.75744621	6.90404E+13	0.127441406	0.83385076	104.9429626	94.39038086	96.09809875	151.9214517	-390	1.196261682	0.018230841	0.016486441	0.005923966	87.47296143	75.65234375	70.18893093	7.454696898	16.05421716
DeepSim	2	3	99.47439575	83.07147264	7.21379E+13	0.119827271	0.870846917	107.9080048	96.63592529	91.97541809	133.7214212	-289	1.20754717	0.02293977	0.020419456	0.006039331	80.71929932	86.22973633	73.34122081	7.259697198	15.19664327
DeepSim	2	3	100.3121643	84.33354757	7.37642E+13	0.130142212	0.842174804	111.1852875	96.45681763	91.67591858	153.1718787	-382	1	0.020287946	0.016490837	0.005901026	100.8393555	83.64294434	72.7743372	7.274640063	15.07868854
DeepSim	2	3	106.2229309	86.33594394	8.04752E+13	0.123413086	0.83554523	112.3324585	102.9520264	107.0563812	158.4200558	-453	1	0.020274682	0.016887192	0.005795064	101.9161377	93.77368164	76.18369504	7.170446873	14.91223728
DeepSim	2	3	97.76828003	81.09001082	6.92955E+13	0.124816895	0.842555841	100.4136047	95.51713562	102.4211121	143.6717173	-384	1	0.020454823	0.019584937	0.006153376	93.93768311	90.42529297	68.62641165	7.171002962	15.45069321
DeepSim	2	3	113.3376617	81.30007965	8.35587E+13	0.13621521	0.822289156	131.2230835	106.2830811	102.7540894	157.1252637	-372	1	0.019671178	0.017398198	0.006107167	86.13601685	91.33798218	73.48267327	7.548215693	15.9697497
DeepSim	2	3	100.2169647	80.82008328	7.11901E+13	0.126495361	0.845950408	103.734375	98.15574646	101.6115723	142.6133839	-469	1	0.019547546	0.018112959	0.006335545	85.8822937	85.36245728	69.26158779	7.392524194	15.9876832
DeepSim	2	3	100.5936737	82.69703863	7.28331E+13	0.121490479	0.854231208	105.9564667	98.43571472	97.6489563	140.9998889	-413	1	0.020758612	0.020620965	0.006303866	82.86978149	92.7883606	71.08615456	7.23666461	15.26940729
BigGAN	2	1	141.9497375	56.31822146	1.00165E+14	0.229324341	0.668408729	136.2544861	149.3010254	119.0142517	197.7103262	-2374	1.462857143	0.010210373	0.009693171	0.001675321	64.96435547	57.04272461	47.80340106	7.748865896	18.76827186
BigGAN	2	1	123.3088837	53.37976992	7.75432E+13	0.229034424	0.563842863	106.8587189	141.9937439	70.22790527	208.6162694	-2219	1	0.009318941	0.008190693	0.00188126	59.98324585	58.20272827	43.20705165	7.73779759	18.91094835
BigGAN	2	1	207.0158997	65.68893097	2.02596E+14	0.047058105	0.969141429	205.396347	207.7903748	207.2803192	52.70366532	3	1	0.031688906	0.018557028	0.001095149	46.47802734	45.04681396	41.76470238	5.48945402	12.63964968
BigGAN	2	1	158.7181396	36.19229929	1.13822E+14	0.211883545	0.633892886	138.2507019	173.8308411	134.5644226	125.4962171	-2758	1	0.010789412	0.007934281	0.001907759	38.98071289	36.70782471	27.15524282	7.065368534	17.48705257
BigGAN	2	1	115.8170471	50.83148841	6.87083E+13	0.181015015	0.695331139	98.18070984	130.2876434	87.55409241	151.0170548	-2359	1	0.014191771	0.008905223	0.001600486	53.5324707	49.45233154	37.82820988	7.504611437	18.39381621
BigGAN	2	1	152.5198975	56.70552687	1.13721E+14	0.19329834	0.729447582	138.9111176	160.7123566	146.0272064	185.661889	-1623	1	0.012205951	0.009648579	0.00150007	63.8840332	54.40667725	46.52081605	7.602676465	18.34703135
BigGAN	2	1	160.5770569	52.36610721	1.22523E+14	0.16645813	0.838091816	145.3061371	172.2117157	140.7107544	128.2123754	-1072	1	0.015332103	0.012297716	0.001523498	57.61956787	50.84777832	41.94393366	7.345881115	17.94583728
BigGAN	2	1	143.4881744	54.82300684	1.01337E+14	0.226715088	0.664243133	133.0869904	159.5056152	88.2885437	185.5046339	-3079	1	0.010660875	0.008771013	0.001832618	62.79580688	55.87582397	44.74102146	7.728660961	18.9921762
BigGAN	2	1	144.035141	51.8690324	1.00659E+14	0.161087036	0.863655151	137.2124176	150.361557	129.3396912	110.5313435	-287	1	0.017643655	0.011981173	0.001485791	51.91067505	48.44216919	40.37276517	7.11382376	17.18991261
BigGAN	2	1	180.1374512	69.90275754	1.60356E+14	0.151443481	0.893131545	173.8815155	185.9655151	166.530777	143.043111	-675	1	0.018279455	0.014383446	0.001131928	70.88635254	65.18066406	55.61558024	7.337751191	17.61745951
DeepSim	1	2	88.12710571	68.63073522	5.35861E+13	0.142700195	0.872055462	79.40058899	90.70310974	97.75764465	125.6991519	-331	1	0.021207208	0.019696095	0.005224891	65.82287598	81.04925537	56.01536123	7.397483538	16.40224347
DeepSim	1	2	138.5693512	85.94153566	1.14192E+14	0.11328125	0.927466193	147.3522034	140.217041	107.0371246	109.5325839	-211	1.026315789	0.021141902	0.026171117	0.006850936	86.59732056	86.84091187	70.37048018	7.524132728	15.99344875
DeepSim	1	2	121.6343231	74.5813742	8.74335E+13	0.136245728	0.900705243	128.361145	118.3822784	120.7639465	124.8938327	-484	1	0.026840682	0.020154893	0.006692391	70.16165161	81.82424927	61.72275527	7.821633443	17.96198854
DeepSim	1	2	145.6541138	70.49895455	1.12464E+14	0.107116699	0.914114592	151.5810547	143.6742706	140.3109589	99.92411132	-445	1	0.023153799	0.029579234	0.006793309	79.07537842	67.39526367	65.25305162	7.692955419	17.44782331
DeepSim	1	2	115.2391663	64.10978668	7.46898E+13	0.133102417	0.870464227	122.9292145	114.2891693	99.97647095	112.422029	-797	1	0.020729033	0.021363183	0.006766601	70.63537598	50.79486084	53.02393643	7.800436336	18.11147481
DeepSim	1	2	91.00900269	59.30157844	5.06774E+13	0.141967773	0.802319316	93.15646362	90.28141785	89.12678528	127.2312312	-327	1	0.014619484	0.017586076	0.006362126	60.42907715	58.26074219	47.35981953	7.636058151	17.5320067
DeepSim	1	2	104.4486847	80.9629142	7.50091E+13	0.108032227	0.910363579	119.2110291	101.9120483	78.83540344	112.9209125	-280	1	0.025073975	0.019721261	0.005631599	78.91836548	102.7357483	68.72072067	7.467354234	16.03361371
DeepSim	1	2	94.05569458	55.28401608	5.11219E+13	0.128143311	0.845153817	90.82814026	95.58065796	94.67625427	101.7526798	-531	1	0.015866518	0.019070615	0.005791238	59.00964355	45.11663818	44.93018997	7.579872526	17.61317178
DeepSim	1	2	117.7532196	74.61499623	8.34647E+13	0.127120972	0.89698779	130.2874451	112.7808228	110.4896545	115.2330638	-362	0.753303965	0.021938805	0.021584514	0.005916029	61.22103882	86.61880493	66.00079069	7.880115006	17.93243572
DeepSim	1	2	125.6859741	68.42967635	8.79588E+13	0.124740601	0.856230824	144.9211578	120.3722229	102.6163025	131.12413	-341	1.213270142	0.016228099	0.020623225	0.005522869	77.94458008	61.9510498	57.89924914	7.879070827	17.80088989
BigGAN	1	0	88.62223816	34.01809704	3.87024E+13	0.189620972	0.762558949	79.28155518	99.91383362	54.96292114	95.29241573	-231	1.542168675	0.016126064	0.016915466	0.001311091	39.16116333	31.33145142	24.66299435	7.087300569	16.87724385
BigGAN	1	0	110.5276489	73.13429976	7.54407E+13	0.106430054	0.948953845	108.9861145	111.8757172	107.6204071	80.86502076	79	3.2	0.024921495	0.028735901	0.000958655	95.5994873	37.26861572	52.1163401	7.419370555	18.08442177
BigGAN	1	0	104.7979279	61.43857908	6.33819E+13	0.117828369	0.864139744	104.2084045	105.3050232	103.7227783	119.5142158	-59	2.976744186	0.022126801	0.022736967	0.001182847	64.66921997	52.97842407	49.65390981	7.630736794	18.17158408
BigGAN	1	0	94.76219177	45.2203197	4.73508E+13	0.183578491	0.810014617	96.07693481	101.4086304	57.09483337	110.7730401	-690	1	0.01559558	0.018254668	0.001153923	38.08029175	30.89016724	33.28500566	7.288984163	17.6713985
BigGAN	1	0	129.8536224	48.82027284	8.26581E+13	0.107498169	0.904289054	132.6659851	129.6942139	123.2892303	68.93554984	25	0.982300885	0.024222469	0.040325902	0.001129992	60.27786255	42.60348511	36.86946559	7.588017898	18.08203064
BigGAN	1	0	68.8368988	55.84489545	3.37461E+13	0.13381958	0.931934479	71.92198181	68.53901672	62.25335693	65.32631482	-166	1.479768786	0.022276285	0.025135324	0.000964223	72.8152771	35.69949341	40.01678498	7.377616454	17.35935702
BigGAN	1	0	94.99806213	68.39199804	5.88498E+13	0.094116211	0.922734089	101.4918671	93.49633789	85.70571899	89.2218842	-41	1.661016949	0.035032775	0.033436112	0.001009428	92.32620239	43.70217896	59.43631588	7.680546252	18.40212775
BigGAN	1	0	106.8349457	63.51701932	6.63489E+13	0.126464844	0.921451095	111.9693298	107.0380402	92.31730652	102.2056381	-86	0.698275862	0.026541623	0.025073252	0.000813541	77.25308228	46.24923706	50.90341315	7.667507788	18.27911753
BigGAN	1	0	100.5084991	66.2151123	6.22183E+13	0.122955322	0.945105373	101.1940155	101.2823486	94.70376587	74.28128856	384	0.39453125	0.022558277	0.03554102	0.001222393	73.03268433	40.54806519	46.02280302	7.278928794	17.3909815
BigGAN	1	0	100.4125366	45.95771551	5.23761E+13	0.166595459	0.797489795	134.6411133	88.60765076	71.43840027	131.5640252	-148	0.610655738	0.013006797	0.015298608	0.001080722	52.54022217	50.09698486	36.00846171	7.52907845	18.48204355
DeepSim	2	3	129.7046661	90.7866901	1.07655E+14	0.135253906	0.81931963	121.826416	130.1820831	147.8911285	176.0995821	-633	1.103448276	0.016243506	0.02099759	0.007281982	92.24954224	92.41793823	74.67758518	7.170138874	11.63416564
DeepSim	2	3	119.0158691	91.14960998	9.65204E+13	0.128128052	0.837580173	114.3847046	119.8415375	126.890686	163.8582564	-484	1.319587629	0.017786252	0.02026188	0.006892913	96.62243652	95.34429932	77.71063312	7.056351936	11.43146609
DeepSim	2	3	128.8117218	92.78358223	1.08238E+14	0.124725342	0.845364956	117.4660492	133.1525116	136.1365509	161.8207219	-383	0.98828125	0.018290644	0.02145867	0.006780211	86.48849487	97.94052124	81.11547238	6.985147841	10.99930173
DeepSim	2	3	105.941803	91.31438746	8.40175E+13	0.132263184	0.834035547	101.8375244	105.9936218	116.4325562	169.1596223	-315	0.98828125	0.016550065	0.019032325	0.006937761	86.54156494	91.34606934	75.8291905	6.956942127	11.24699315
DeepSim	2	3	120.2125244	87.51475695	9.49607E+13	0.123245239	0.828999378	106.8150635	125.1313019	129.9833679	164.7755229	-555	1.185185185	0.016062968	0.019052625	0.007169655	82.52886963	94.65301514	76.54564785	7.227105213	11.42546054
DeepSim	2	3	122.9725189	87.77286691	9.80378E+13	0.125869751	0.836446086	99.58869934	132.6795502	134.211731	159.5296833	-578	1.146118721	0.016074627	0.019833021	0.007891835	88.6656189	89.45700073	79.35845768	7.173538491	10.90384238
DeepSim	2	3	120.2780609	92.35885591	9.87707E+13	0.120056152	0.829639871	108.2266388	124.2364044	131.4982605	167.7244219	-570	0.98046875	0.015933408	0.017946204	0.006751552	90.93862915	89.74710083	80.45783549	7.022841214	11.19484323
DeepSim	2	3	138.521698	87.68087742	1.15432E+14	0.128570557	0.801874411	136.7932587	138.28862	144.2321014	180.5365807	-701	1.137777778	0.014404899	0.018595083	0.007320922	86.9487915	89.58502197	76.65298344	7.278218963	12.28761828
DeepSim	2	3	140.0879822	89.08139724	1.18369E+14	0.124404907	0.828143652	126.0109558	144.2328644	155.59935	170.9895873	-667	1	0.016277143	0.019463579	0.007514626	83.09094238	88.25439453	77.97183515	7.076881943	11.41472857
DeepSim	2	3	130.4268799	89.0505762	1.07121E+14	0.129364014	0.812907865	109.9499054	138.1879272	144.078064	171.1382414	-656	1.109649123	0.01664597	0.019259877	0.007313273	87.92175293	96.04980469	77.98450882	7.039166477	11.37498058
BigGAN	2	1	129.2313843	53.81911971	8.41694E+13	0.165908813	0.744181569	127.7412109	137.3824921	91.16305542	160.1169771	-469	1.147982063	0.013636321	0.012030248	0.001405138	67.08190918	50.41088867	45.9432166	7.678911095	18.38883332
BigGAN	2	1	130.9647827	57.94498707	8.8087E+13	0.109283447	0.907706184	123.6464386	136.4953308	121.6792908	85.98908269	-391	3.309859155	0.018983933	0.02047118	0.001406836	64.77178955	33.74584961	46.90219355	7.629364303	18.06768644
BigGAN	2	1	117.8229218	55.86628605	7.30283E+13	0.121871948	0.860570445	115.9996185	121.6661835	102.813446	102.4227672	-237	1	0.024640931	0.019118591	0.0012213	54.93496704	54.49813843	43.30605823	7.617774585	18.2639591
BigGAN	2	1	126.4971619	63.13538715	8.58459E+13	0.087249756	0.939242803	107.6079407	132.6276245	144.4616089	64.09534481	-276	2.245614035	0.023200385	0.021070332	0.00140632	95.04473877	23.54620361	58.22991493	7.659855261	18.06671014
BigGAN	2	1	104.931015	53.73794816	5.96925E+13	0.144760132	0.85364236	101.0720673	113.1331024	72.82849121	106.3603323	-252	1.279661017	0.017973175	0.015813795	0.001363752	64.0272522	32.95223999	44.89078714	7.50015083	17.83725726
BigGAN	2	1	112.1779327	64.88566161	7.21296E+13	0.128341675	0.911731477	113.2108459	113.8484497	100.8557434	91.2209723	11	1.406593407	0.019174919	0.020081604	0.001402741	92.28744507	33.70565796	58.50487122	7.420899266	17.77514275
BigGAN	2	1	127.1907349	68.81717195	8.98216E+13	0.118804932	0.935599213	125.3188629	132.5439301	104.5189056	89.41353905	-317	3.2	0.02242511	0.018963723	0.001255	69.0269165	34.55126953	52.8710533	7.440423997	17.92489068
BigGAN	2	1	124.0518036	59.3834078	8.12401E+13	0.15184021	0.832155973	124.4009399	130.3612671	90.65892029	131.1555287	-396	1.446327684	0.018176645	0.015825926	0.001323081	68.87588501	43.75796509	47.02776881	7.689065728	18.56693463
BigGAN	2	1	128.4338837	55.41118683	8.40337E+13	0.138031006	0.879078185	130.1660004	132.7261505	101.7677002	103.3628628	-439	1.471264368	0.021667595	0.014689309	0.001220724	57.96224976	41.88583374	43.28366444	7.586573532	18.17099426
BigGAN	2	1	113.5085449	60.49860315	7.10569E+13	0.16229248	0.863249478	108.7717438	122.9278107	77.42236328	123.2855662	-265	1.398907104	0.016686083	0.016420541	0.001380008	75.37402344	42.71905518	50.60343286	7.717976464	18.38791413
DeepSim	1	2	118.7574158	72.83499417	8.33575E+13	0.126022339	0.884956715	129.2416992	114.5454407	112.9575958	124.5208861	-593	1	0.020235227	0.020597531	0.006404909	85.38690186	67.86895752	65.2902011	7.694216958	17.45689688
DeepSim	1	2	138.3596039	70.65419991	1.0366E+14	0.120101929	0.868237041	146.0265961	135.9076385	130.8922119	124.2885051	-598	1	0.018004641	0.019323743	0.00658073	75.02511597	74.01528931	59.338191	7.789949118	17.77512699
DeepSim	1	2	104.8784027	66.97210172	6.65062E+13	0.115570068	0.878346842	109.529892	105.1825867	91.10881042	113.3173131	-383	0.985221675	0.018089336	0.020262219	0.006181733	71.36294556	60.42379761	60.48178683	7.858202096	18.2786627
DeepSim	1	2	101.9165802	71.26888801	6.64267E+13	0.119857788	0.903051915	107.9825897	102.3504639	83.79196167	104.5274014	-655	1	0.019558911	0.024600196	0.005823039	90.24368286	68.15945435	63.27037522	7.467397778	16.90746968
DeepSim	1	2	56.83045959	59.27415787	2.89613E+13	0.107925415	0.879498606	69.85241699	51.1665802	51.86651611	96.94754767	-239	1	0.022388052	0.020140641	0.007271272	51.36135864	55.7336731	48.18312182	7.041779064	15.01687955
DeepSim	1	2	64.42002869	63.03376617	3.48886E+13	0.110809326	0.872028904	67.56311035	65.01361084	53.13189697	105.6798013	-388	1	0.018703513	0.020612435	0.006820816	65.14785767	52.69796753	54.7196197	6.910978049	14.52947493
DeepSim	1	2	111.9156799	81.5565573	8.23624E+13	0.101776123	0.901252473	123.4833527	107.8934479	102.2947388	114.8544574	-145	1.608695652	0.021854584	0.027156226	0.005599092	102.1762085	95.63568115	74.1866029	7.452465356	16.15135996
DeepSim	1	2	112.9251709	70.71809321	7.62488E+13	0.108947754	0.91194997	116.061203	111.1506195	113.8295898	96.24756236	-42	0.860335196	0.027524513	0.025915171	0.005949109	80.44561768	90.09338379	58.8964056	7.739997218	17.7615924
DeepSim	1	2	151.7303772	68.68126434	1.19139E+14	0.124313354	0.85544651	151.2505035	149.8542786	162.6625671	130.832127	-793	1	0.016533084	0.019765002	0.005927584	75.36981201	77.64068604	58.84256367	7.631747203	17.3837107
DeepSim	1	2	102.1688538	62.51900591	6.16201E+13	0.119293213	0.864118441	143.0878143	86.40657043	76.04827881	103.3459133	-557	1.179723502	0.018941947	0.020313538	0.006935046	75.03875732	55.1852417	48.9192169	7.716952972	16.93966895
BigGAN	1	0	76.96665955	42.31033591	3.31314E+13	0.167785645	0.763612787	75.22245789	77.83381653	77.03427124	116.7639248	244	2.509803922	0.015916293	0.011225889	0.000998537	49.99673462	36.88626099	34.66456134	7.334832447	17.30732021
BigGAN	1	0	102.6005249	58.84159795	6.00829E+13	0.086364746	0.973194527	116.8834686	99.35366821	81.86112976	41.93946579	23	1.075630252	0.027958145	0.035070465	0.000827377	82.87915039	27.48016357	46.44282115	7.346055483	18.07871916
BigGAN	1	0	80.52363586	35.42751951	3.32394E+13	0.131652832	0.856343416	96.20562744	77.05967712	57.25582886	65.71515544	-397	1.213270142	0.017594501	0.018206314	0.000993945	47.02377319	26.27206421	27.80716775	7.092351749	17.01222357
BigGAN	1	0	136.7824707	42.31302674	8.8046E+13	0.098754883	0.911843579	146.8369446	135.0809479	119.1616211	57.72761305	-60	1.706666667	0.029121565	0.020207893	0.000878367	54.32025146	25.15057373	33.43033356	7.365780719	17.88628372
BigGAN	1	0	123.8819275	50.31919847	7.67885E+13	0.119827271	0.937735072	124.0829773	124.4069366	120.6162262	63.13387392	-147	1	0.021339503	0.026696366	0.000869988	40.04980469	30.87200928	34.76406895	7.258997303	17.09405377
BigGAN	1	0	98.71427917	50.86245038	5.29632E+13	0.188720703	0.746731125	107.5028381	98.80856323	75.19303894	162.0176904	-99	3.160493827	0.014925702	0.011385308	0.001186922	56.63565063	51.32174683	40.15339844	7.615499535	18.21213569
BigGAN	1	0	118.9408569	54.20552131	7.338E+13	0.150054932	0.86872101	127.6954956	119.6209412	92.49569702	109.564626	-185	1.524691358	0.022018883	0.013721844	0.000999162	53.6953125	46.46136475	43.07652242	7.722285044	18.56603351
BigGAN	1	0	112.0582275	45.60102097	6.28632E+13	0.191009521	0.77124408	122.9326935	110.8936615	89.55633545	132.1706184	151	1.347368421	0.01575931	0.013190956	0.001216332	54.55041504	48.22491455	38.42956631	7.522245015	18.02511694
BigGAN	1	0	143.7784271	92.70575919	1.25699E+14	0.063415527	0.985723632	151.4357758	143.0011597	127.7110443	45.55515376	3	2.752688172	0.050783916	0.043667434	0.000489936	52.00180054	19.44802856	69.73554019	6.531907709	16.74796554
BigGAN	1	0	150.8730469	55.17617411	1.1084E+14	0.065155029	0.958285243	144.2379303	153.0234833	157.2081299	47.2853841	-16	1.828571429	0.039085541	0.028253288	0.000760092	61.05883789	29.37280273	46.57494624	7.384932889	18.15302792
DeepSim	2	3	122.3929596	85.69393971	9.58782E+13	0.124923706	0.869425323	127.8224182	122.0014801	110.1795654	140.1751168	-525	1.024489796	0.021451446	0.020353875	0.006888125	90.55227661	93.91873169	77.48199146	7.352662019	15.03558262
DeepSim	2	3	112.1358795	85.44936353	8.53665E+13	0.117126465	0.878273299	116.2805634	112.1377411	101.2662659	131.3603793	-692	1	0.021973688	0.022036395	0.007105929	96.10037231	89.60562134	78.40548229	7.332715493	15.05484343
DeepSim	2	3	128.3442688	93.00342957	1.07897E+14	0.114242554	0.905115225	121.0018005	132.230957	127.5887909	118.3434121	-470	1	0.022150729	0.02087789	0.006605008	81.83312988	107.6641846	86.35336341	7.140051366	13.54632421
DeepSim	2	3	111.9579773	85.02300366	8.48831E+13	0.11505127	0.867697835	103.7261505	114.2781677	121.5930939	130.0768743	-711	1.348993289	0.018295508	0.025805815	0.006792458	105.5788574	91.13238525	77.42177248	7.048643933	14.31408067
DeepSim	2	3	126.4033661	90.92574236	1.04132E+14	0.124343872	0.869902138	120.3130493	128.6952209	130.5568085	146.1169992	-427	1	0.021245019	0.022460446	0.006430619	101.2742615	99.13894653	83.16619732	7.166705757	13.94903317
DeepSim	2	3	140.8156433	84.04495763	1.15502E+14	0.128036499	0.850169585	129.5053864	146.6087036	140.6414185	141.3019878	-1159	1	0.016885918	0.020098932	0.006639469	95.66656494	75.3182373	75.60019659	7.456614174	14.59992885
DeepSim	2	3	114.8718719	87.48285253	8.95444E+13	0.114776611	0.871073104	112.5973053	116.4428253	112.7559509	132.2616006	-669	1.044897959	0.020782674	0.020768055	0.006599566	98.58139038	94.95059204	78.03819429	7.27686898	14.34704206
DeepSim	2	3	133.4369812	84.21153847	1.06931E+14	0.123962402	0.863046651	130.9230652	135.0779572	131.5938873	138.3924079	-909	1	0.018695739	0.0210354	0.006579062	94.23370361	87.53106689	75.6309367	7.333811631	14.74284056
DeepSim	2	3	133.3375397	90.68710009	1.11682E+14	0.119171143	0.847962587	134.7062073	135.1536102	120.3970795	152.3138731	-737	1	0.016858136	0.019927772	0.006654232	94.15701294	98.19949341	83.06042852	7.050820221	13.90513512
DeepSim	2	3	119.1476288	82.76400819	9.03916E+13	0.119277954	0.848668186	109.6232758	122.9066162	124.790741	135.9790223	-1048	1	0.019316164	0.022445881	0.006795065	97.41238403	87.05252075	74.00534027	7.228230595	14.71915022
BigGAN	2	1	96.46177673	55.02286204	5.2967E+13	0.20149231	0.633815739	100.989975	102.5470886	53.26446533	197.2269894	-135	1.053497942	0.011846675	0.011947825	0.001562127	61.81350708	59.90890503	45.13242665	7.719594216	18.44969442
BigGAN	2	1	112.8222198	36.8551158	6.05038E+13	0.215454102	0.562469395	114.4808655	119.4174957	74.51887512	125.7731384	-285	1	0.009601884	0.011267882	0.001969014	38.0163269	36.30258179	28.67297445	7.15419772	17.5177274
BigGAN	2	1	95.30427551	48.51375283	4.91192E+13	0.236022949	0.453641331	101.2518463	98.5189209	63.16098022	192.5323965	-1141	1.641025641	0.009477908	0.009470218	0.001574191	52.19668579	52.40475464	39.27173596	7.587581733	18.16731263
BigGAN	2	1	123.9758606	45.11082456	7.47538E+13	0.226928711	0.583255425	126.9664917	132.4964905	72.26979065	163.9615271	-729	1	0.009862697	0.011396852	0.001719927	47.53912354	45.29888916	35.78392172	7.497600985	18.4996529
BigGAN	2	1	83.5687561	53.7020328	4.2381E+13	0.188217163	0.681280669	90.97355652	86.4165802	49.49052429	164.8953532	24	1.325966851	0.009629212	0.017282665	0.001885377	61.2210083	53.48266602	44.41398142	7.599876038	17.84966174
BigGAN	2	1	104.6356354	47.01578741	5.65178E+13	0.209472656	0.609884638	114.4935913	107.4216461	64.43991089	155.7413725	-784	1	0.010146472	0.013099649	0.002086891	50.66604614	46.07406616	38.06581038	7.505880217	18.23418425
BigGAN	2	1	110.5018311	51.63163092	6.38938E+13	0.23248291	0.55457536	115.4808502	116.9143677	64.46125793	184.2848535	-1356	1	0.009066274	0.011069126	0.001765282	54.53295898	54.27459717	42.49633317	7.6788774	18.61964483
BigGAN	2	1	107.8107758	48.93972084	6.02078E+13	0.210449219	0.681946818	104.968277	116.0009003	73.08618164	155.5068738	-91	1	0.012035038	0.013761205	0.001780585	48.18936157	46.993927	38.32108041	7.540518604	18.2355008
BigGAN	2	1	111.6636353	48.3946388	6.36118E+13	0.210800171	0.634651816	117.506073	117.4502411	66.55465698	162.3126451	-187	1	0.010935804	0.012160966	0.00179568	51.59570313	48.62634277	38.5475788	7.572431778	18.46867793
BigGAN	2	1	105.775177	50.32565763	5.89313E+13	0.244003296	0.559431352	114.0095673	108.1757965	71.82414246	199.9426217	52	0.885375494	0.008554761	0.012737165	0.001602411	53.59899902	54.27862549	40.60047927	7.635963325	18.32465763
DeepSim	1	2	123.4775848	79.65008305	9.27316E+13	0.10848999	0.909666972	123.8146515	123.8001251	120.9495087	113.6391209	-354	1	0.021724627	0.02097786	0.005648186	73.29025269	81.52981567	70.36377363	7.592611917	17.25039419
DeepSim	1	2	90.23292542	79.72755235	6.227E+13	0.115356445	0.9105999	86.72279358	91.42506409	93.28971863	111.4311221	-247	1.175324675	0.025038831	0.022154728	0.005912263	70.53701782	99.66995239	62.90078671	7.184170887	15.53471189
DeepSim	1	2	101.1786804	80.44249768	7.17604E+13	0.116394043	0.891076818	124.1725006	95.65858459	69.32424927	118.961995	-481	1.174311927	0.022110412	0.020776138	0.005942239	84.22686768	88.21630859	72.35379907	7.407669824	14.83909749
DeepSim	1	2	116.3373108	70.50952658	7.94822E+13	0.131256104	0.88091923	120.7549744	116.1299133	105.835556	118.0539818	-908	1.254901961	0.021967473	0.022022943	0.006706655	77.30426025	71.66070557	56.957271	7.757987111	17.84825753
DeepSim	1	2	123.3937683	81.60026019	9.39933E+13	0.130950928	0.892045311	137.3207703	118.1496735	113.8897247	134.3141726	-321	1	0.023545777	0.021854687	0.006349904	83.96154785	79.87915039	64.97867368	7.614110536	17.11163501
DeepSim	1	2	166.7272186	81.27283274	1.4776E+14	0.114196777	0.918267569	187.5908203	161.9795837	136.4714203	108.2995844	-571	1	0.026979878	0.022826988	0.006295169	87.55526733	95.29257202	62.20746993	7.31862092	15.18672337
DeepSim	1	2	101.4207764	70.59256484	6.55816E+13	0.120758057	0.869401595	99.94560242	100.1177368	112.0106201	127.6228125	-540	1	0.017412266	0.023921154	0.005824957	74.14239502	71.13989258	60.40087403	7.748162771	17.52762782
DeepSim	1	2	107.7456665	75.05848616	7.40573E+13	0.110794067	0.870399397	109.7480927	108.9240112	96.42959595	127.6461375	-597	1	0.02250181	0.021051249	0.00581514	69.21893311	79.49151611	66.24236517	7.366373586	16.60842376
DeepSim	1	2	147.9396973	82.43222135	1.23184E+14	0.1328125	0.874035703	151.4507446	146.9738159	143.6917725	149.1424029	-557	1.224880383	0.014645436	0.021039644	0.005844095	105.3081665	62.42321777	70.06310616	7.496191012	16.4024177
DeepSim	1	2	157.5373383	81.09706981	1.34839E+14	0.131866455	0.866229433	169.5713654	154.6500549	140.8723297	153.0230702	-470	0.8203125	0.018843882	0.017838759	0.005922001	79.31594849	96.22445679	72.18933578	7.176962402	15.07988712
BigGAN	1	0	145.1359558	30.72372196	9.45253E+13	0.216110229	0.634954346	158.1646423	143.8023376	117.8621063	107.4734698	-1659	1	0.011082792	0.01463186	0.001388395	29.95892334	29.36181641	22.99793281	6.872803991	16.64602696
BigGAN	1	0	143.0748444	68.37667697	1.08E+14	0.085144043	0.931196555	141.5358887	143.9903717	142.416153	78.61650035	23	2.245614035	0.030019192	0.025277293	0.001028921	83.5819397	28.75527954	53.63699939	7.161521005	17.96759335
BigGAN	1	0	148.7823944	50.02689499	1.05823E+14	0.187103271	0.824488083	159.4070587	146.5516205	132.4026794	138.0134343	-582	1	0.018674385	0.016711509	0.000939724	50.69900513	44.0531311	35.59402512	7.395963247	17.73207006
BigGAN	1	0	110.5680237	54.79938634	6.54047E+13	0.143218994	0.857645561	113.8643494	112.1895447	93.57589722	108.6377048	206	1.6	0.016981569	0.01873796	0.001044762	80.00878906	35.42010498	48.29325436	7.5837373	18.02213594
BigGAN	1	0	120.2536621	65.20808265	8.03716E+13	0.078720093	0.966540176	125.5110779	119.9102325	108.1999817	56.0064877	-50	1.841726619	0.02785436	0.028518093	0.00097228	55.51409912	42.65454102	54.1143194	7.134410177	16.88459018
BigGAN	1	0	91.85293579	54.19440556	4.88507E+13	0.119415283	0.900413298	100.645813	89.759552	79.58650208	89.61355174	53	0.826666667	0.02737573	0.030887797	0.00094865	57.8626709	54.88604736	43.61216166	7.596189356	18.19182456
BigGAN	1	0	94.78330994	52.08942047	5.02388E+13	0.102111816	0.952821914	108.3693237	90.79032898	79.71040344	54.53954635	-19	0.56640625	0.027905119	0.030237407	0.000788047	34.23538208	34.46908569	39.21318164	7.228714956	17.49660387
BigGAN	1	0	112.4996796	66.10974989	7.31287E+13	0.090209961	0.973189747	111.7388306	113.0870056	111.4324951	46.71216827	-34	1.462857143	0.038147843	0.055368704	0.001325183	63.14840698	45.77706909	53.85986759	7.605999908	18.28481274
BigGAN	1	0	61.06484985	48.82949228	2.6256E+13	0.15486145	0.704736253	58.9309845	66.61737061	38.09411621	145.6239433	273	1.144329897	0.010721111	0.015291292	0.001446808	47.51422119	47.16601563	37.58610972	7.259388354	16.6591323
BigGAN	1	0	112.3391418	50.72694263	6.52546E+13	0.166473389	0.85071246	114.2547455	116.1459808	87.70498657	102.8861578	-677	3.12195122	0.019479282	0.013384188	0.001247589	72.27484131	30.32556152	44.05373968	7.606137019	18.11026522
DeepSim	2	3	176.5515594	82.01970613	1.62769E+14	0.114486694	0.850677645	176.4789886	177.6560059	171.0512543	147.7926926	-455	1	0.022512491	0.019048971	0.006401369	89.49447632	86.60787964	72.93081902	6.499271054	12.09887831
DeepSim	2	3	190.9615936	81.71501859	1.853E+14	0.103683472	0.86414372	189.4093628	193.9807129	179.4656067	131.9740896	-552	1	0.02284288	0.020064874	0.005646624	89.05783081	79.62887573	71.06062101	5.831821363	9.664320539
DeepSim	2	3	178.4117889	89.68878927	1.71261E+14	0.10723877	0.882473451	172.671524	182.5460968	172.168045	134.2892401	-450	1	0.024181708	0.022285619	0.006095087	103.9201355	97.98025513	79.25824304	5.918084088	10.0902752
DeepSim	2	3	176.9296875	87.49863751	1.67332E+14	0.110443115	0.874913519	178.0401459	178.6808624	164.9887848	140.8672385	-635	1	0.023388147	0.02259024	0.006246917	90.44934082	86.99304199	77.45191923	6.069692147	10.67703046
DeepSim	2	3	181.7574768	90.48871197	1.77055E+14	0.104049683	0.885728516	184.584259	182.5034943	170.4972839	130.3506404	-574	1	0.020921821	0.020994301	0.006354417	106.0241699	94.32720947	77.90187161	5.607531748	9.164105297
DeepSim	2	3	173.7503815	89.69865996	1.64218E+14	0.115112305	0.865568438	174.0562592	176.7596741	157.443161	143.9991993	-422	1	0.023854196	0.022260589	0.006122586	109.4838562	104.7138977	78.35645877	6.138015921	10.6601529
DeepSim	2	3	193.0728455	78.71455329	1.86715E+14	0.111373901	0.842596777	186.8869476	197.1159363	188.4620514	137.7275836	-708	1	0.021104818	0.018753888	0.006177444	84.40106201	74.92376709	69.01544548	5.756107817	9.769580386
DeepSim	2	3	173.6910095	92.97878327	1.66703E+14	0.108001709	0.882819893	172.8008423	175.2876587	167.8012848	139.411447	-497	1	0.024438051	0.021338001	0.006267673	108.9185791	96.01501465	81.34760742	5.897761724	10.11110661
DeepSim	2	3	183.3699036	83.86617557	1.74625E+14	0.109817505	0.859605004	177.559845	186.994873	179.9273224	138.4429139	-594	1	0.020491504	0.018879247	0.006895698	93.06842041	75.65393066	73.69490889	6.040937814	10.65710662
DeepSim	2	3	166.9676819	92.54480892	1.5652E+14	0.111679077	0.874025048	165.9196777	168.7841034	160.3459473	148.6578074	-469	1	0.022792019	0.021791756	0.005775496	102.9795532	100.5692749	79.77315081	5.994597401	10.81530142
BigGAN	2	1	117.4073334	30.84435518	6.329E+13	0.15196228	0.717101483	98.70127869	120.6793976	149.5799408	74.20096849	-392	1.024	0.019901648	0.018620051	0.001157795	32.21218872	25.39877319	24.59499151	6.903561359	17.36681134
BigGAN	2	1	142.4694061	33.61443463	9.20302E+13	0.124145508	0.661181081	128.0258026	144.9896851	167.3514404	77.03508095	-246	1	0.018636832	0.015872293	0.001333393	29.70150757	24.31710815	21.21441497	6.541943273	16.92071119
BigGAN	2	1	139.974762	28.81975309	8.77183E+13	0.120758057	0.695831672	120.8455658	143.7021942	170.9474792	66.4826053	-320	1	0.020078094	0.0189733	0.001401863	29.47991943	20.5065918	19.93834308	6.593247105	16.91859985
BigGAN	2	1	129.6117859	41.95969376	7.97138E+13	0.133956909	0.822760369	108.0081177	133.7475586	164.9635773	79.41092573	-137	1	0.0312488	0.022942659	0.001183695	43.12005615	28.20379639	32.99794611	6.933455592	17.75850144
BigGAN	2	1	149.0933228	29.07764662	9.91034E+13	0.131637573	0.757867772	125.9826355	153.8456573	185.1885223	62.97396181	-157	1	0.025832387	0.015703338	0.000935624	26.55090332	18.69403076	19.985974	6.332990205	16.87014716
BigGAN	2	1	137.413269	50.67743282	9.21295E+13	0.157470703	0.836942128	113.3461151	142.4129944	174.7500763	95.63438251	-47	1	0.028312009	0.019287083	0.000875922	50.76434326	36.55065918	41.00837433	7.136866566	18.28038271
BigGAN	2	1	122.8207703	31.65490438	6.9093E+13	0.13621521	0.700341252	107.1148834	125.6979675	149.1787262	78.59880138	-458	1.019920319	0.017908439	0.015281662	0.001258456	32.59741211	26.80731201	23.56395628	6.871043814	17.17300346
BigGAN	2	1	123.883255	33.94538848	7.08641E+13	0.12147522	0.791797531	102.2371063	128.1713409	158.5517578	73.25398769	-348	1.007874016	0.021688984	0.016891764	0.0012909	34.87399292	27.6321106	25.22901979	6.889085977	17.59159545
BigGAN	2	1	146.9148254	39.4889789	9.93998E+13	0.117599487	0.888793436	130.0714417	150.3171997	173.548233	59.10625024	19	1.003921569	0.027875704	0.014769863	0.001346403	33.81848145	26.78491211	26.00613269	6.558861269	17.13979299
BigGAN	2	1	131.9836121	33.31560643	7.9584E+13	0.12739563	0.823791731	108.3866119	136.4226837	170.9870453	67.8124544	-159	1	0.027663554	0.018237127	0.00133046	33.3638916	23.65869141	23.90441219	6.685193063	17.48192924
DeepSim	1	2	107.7319336	72.44613004	7.23897E+13	0.125640869	0.866561482	101.4035034	108.8947906	118.3292236	134.333937	-551	1	0.023687463	0.024657984	0.006260934	96.33526611	84.67260742	65.66457849	7.481289723	17.08875955
DeepSim	1	2	121.0117035	76.01929419	8.77147E+13	0.115875244	0.879061522	115.8418121	124.259613	117.8236847	128.4443479	-28	0.606896552	0.017226847	0.025919861	0.005970115	84.61203003	83.61209106	64.94236969	7.607650949	16.89420521
DeepSim	1	2	116.3598022	84.6679943	8.89409E+13	0.118743896	0.907394128	119.6029205	116.3279724	108.0241241	124.0551891	-449	1	0.022956821	0.021051343	0.005318127	69.40447998	116.1577759	72.88455262	7.388091002	16.07833682
DeepSim	1	2	78.15785217	57.97583625	4.06725E+13	0.125488281	0.86544401	78.03225708	76.58799744	86.57369995	102.8409871	-415	1	0.019471872	0.018713824	0.005869247	55.31442261	55.8309021	49.09106362	7.411320525	16.76750297
DeepSim	1	2	141.1697693	75.55965612	1.10115E+14	0.129928589	0.866992609	149.4001617	139.1484528	130.0079956	141.4657288	-831	1	0.015389851	0.019015907	0.005762978	70.17303467	81.92169189	66.41830172	7.630603965	17.12763333
DeepSim	1	2	105.7068329	80.29409914	7.56815E+13	0.123382568	0.901711648	113.1239777	103.9642181	95.24189758	118.87887	-484	1	0.023790371	0.021873081	0.006195771	78.5307312	86.88650513	72.87060975	7.103490294	15.58069561
DeepSim	1	2	126.061264	75.11814484	9.24882E+13	0.114868164	0.892658068	132.3389893	126.3649292	108.0361786	128.1555643	-430	1	0.022121927	0.020005262	0.00616647	74.91659546	66.64456177	70.52734037	7.71067215	17.4262277
DeepSim	1	2	110.748291	89.6781046	8.72189E+13	0.11277771	0.921924811	108.6703186	111.9591064	109.9647827	108.2225319	-280	0.92578125	0.029452082	0.022158654	0.006013659	86.28442383	111.5958252	83.01061825	6.97394806	15.03311986
DeepSim	1	2	114.7150269	69.45335806	7.72374E+13	0.122421265	0.848626292	114.4714508	115.6723175	110.4457092	140.1108573	-757	0.96097561	0.019028967	0.018287195	0.006221618	72.97918701	67.55053711	61.68645344	7.818175281	17.96514776
DeepSim	1	2	181.6557007	73.28067939	1.64793E+14	0.111053467	0.888300751	192.3718872	176.5986786	179.6127777	113.1070795	-421	1	0.022953324	0.017802587	0.006612949	75.13537598	85.26104736	57.49759136	6.65775672	13.70618073
BigGAN	1	0	128.7513428	51.43201932	8.25584E+13	0.201629639	0.739402432	130.916748	131.9883423	106.4067078	154.7421215	-101	2.723404255	0.015841836	0.014118914	0.001207956	59.21356201	44.79333496	40.98361792	7.637771979	18.38161779
BigGAN	1	0	83.68736267	41.78801009	3.758E+13	0.182998657	0.844895244	84.10095215	88.77816772	56.40368652	86.83009886	383	0.895287958	0.015094769	0.020094087	0.001047176	38.63143921	30.04299927	27.87129183	7.202065306	17.04696936
BigGAN	1	0	81.30255127	43.34781625	3.64604E+13	0.17124939	0.768111051	94.50976563	80.3387146	51.63075256	119.8193847	431	0.938271605	0.013954438	0.014723422	0.001132298	42.29406738	40.63543701	33.93385369	7.296389299	17.38623226
BigGAN	1	0	77.53773499	47.15348172	3.53713E+13	0.096694946	0.939072015	81.61538696	80.17530823	53.26119995	52.75162681	51	1.180851064	0.029251062	0.026450884	0.00093994	46.26766968	38.68582153	30.48976332	7.275908201	17.37414017
BigGAN	1	0	125.1321106	42.11696723	7.48693E+13	0.156661987	0.860521341	134.4674225	126.6742096	92.71182251	86.24374748	-321	1.163636364	0.020597093	0.020132976	0.001115007	40.93334961	30.33007813	34.5141438	7.353656609	17.80439361
BigGAN	1	0	140.3920441	52.635985	9.65527E+13	0.092102051	0.920970051	142.0642853	140.8702087	133.5205231	72.81029421	-50	0.6	0.026236516	0.037347447	0.001100002	61.4859314	38.98220825	43.06376631	7.639232425	18.24711495
BigGAN	1	0	114.5696106	59.10209247	7.13789E+13	0.100952148	0.962898279	129.1799927	112.2744751	88.07974243	54.27758151	-72	1.101941748	0.033888283	0.035833507	0.000760171	55.55493164	41.3034668	37.43026163	7.595660808	18.29401398
BigGAN	1	0	77.64091492	54.77160338	3.87749E+13	0.172836304	0.882730393	84.63873291	79.53079224	49.56889343	105.6185084	-302	1.6	0.016335888	0.019666761	0.000925929	70.50344849	41.22238159	42.88848566	7.495694093	17.56461226
BigGAN	1	0	102.8856506	53.00788632	5.75322E+13	0.126861572	0.883343888	108.841568	103.355896	84.83821106	91.31844426	-283	1.132743363	0.017697511	0.019663302	0.000959458	62.94366455	44.42657471	37.05167388	7.583950598	18.18732241
BigGAN	1	0	124.0090942	48.24918512	7.60476E+13	0.096176147	0.93115095	131.8042755	122.5191345	111.1992035	63.19616273	12	2.048	0.033371735	0.033240436	0.000864579	58.34967041	24.33093262	42.6694666	7.263753503	17.31905498
DeepSim	2	3	82.49787903	77.53276413	5.50492E+13	0.128799438	0.834480845	79.15498352	80.79867554	100.0259705	145.3813031	-101	0.848920863	0.019783129	0.017525334	0.006579668	76.18429565	78.55374146	61.23711619	7.089322157	14.61459996
DeepSim	2	3	63.04182434	75.09964636	4.12924E+13	0.114532471	0.836194089	62.94358826	60.77316284	74.98794556	127.3990939	-107	0.896907216	0.017303718	0.019208466	0.006258326	68.02462769	72.41488647	58.29160005	6.485901377	12.27580377
DeepSim	2	3	89.40724182	80.03544402	6.18442E+13	0.124237061	0.84164888	82.65499878	88.92089844	109.6189117	138.5318546	-488	1	0.018293606	0.017605694	0.006098832	81.99447632	80.41525269	67.66302223	6.874522967	14.06852992
DeepSim	2	3	73.81243896	77.24488406	4.90269E+13	0.131469727	0.824572924	74.29789734	70.38476563	90.19255066	140.733033	152	0.73553719	0.017089068	0.018806123	0.006394519	62.07525635	80.38201904	59.97015471	6.776932853	13.57632491
DeepSim	2	3	85.78311157	82.65146456	6.09452E+13	0.128997803	0.850118226	88.63374329	82.78535461	93.74362183	152.3832289	70	0.8	0.017421893	0.018722899	0.006422706	81.44671631	82.38903809	69.01561437	7.010551904	14.32041169
DeepSim	2	3	64.52558899	73.38708571	4.10132E+13	0.127746582	0.832744125	59.59710693	63.75126648	81.4463501	128.5008225	9	1.098039216	0.018310647	0.017694077	0.006279334	67.6557312	70.75375366	57.74275419	6.602807111	13.15527568
DeepSim	2	3	71.30725098	79.25831874	4.88188E+13	0.134780884	0.812202273	71.72737122	69.14897156	81.33082581	155.475638	164	0.585526316	0.01690674	0.018957816	0.006114344	72.46417236	79.47784424	63.33359529	6.586365398	12.63480756
DeepSim	2	3	78.24487305	79.31515868	5.33137E+13	0.13041687	0.808621091	78.65023804	75.61531067	90.7278595	159.2035227	45	0.68115942	0.016893124	0.017551663	0.006185141	72.06066895	75.15338135	64.06503452	6.872321691	13.79123234
DeepSim	2	3	65.71476746	78.38192235	4.49342E+13	0.120544434	0.84377399	66.56011963	62.65493774	79.24891663	131.5852422	372	0.669354839	0.016758998	0.018748879	0.00656043	64.07028198	66.58535767	58.26585437	6.387302201	11.95413834
DeepSim	2	3	85.58262634	78.51094344	5.79316E+13	0.140182495	0.797632377	85.61935425	83.09910583	98.28729248	162.7459558	-45	0.664179104	0.014024077	0.016919175	0.006129673	77.61685181	82.39395142	66.88237073	7.101072248	14.86537639
BigGAN	2	1	157.041748	38.15699776	1.12176E+14	0.108566284	0.920083335	150.7274475	157.277771	172.3903046	51.27997613	-7	1.243386243	0.026914546	0.025587732	0.001243046	33.83673096	30.8659668	20.94674974	7.194939423	17.76348357
BigGAN	2	1	163.1101532	31.51117393	1.18532E+14	0.135971069	0.880080264	175.16185	158.7628937	153.9025116	52.61887937	-287	1.179723502	0.019722058	0.025571574	0.001481743	26.82351685	27.04153442	17.95439619	6.922487014	17.48490738
BigGAN	2	1	161.8528748	39.27561202	1.19138E+14	0.114929199	0.934801834	169.1414948	159.4358673	155.1955719	45.3656744	-92	1.299492386	0.023285696	0.028530673	0.00147222	35.35638428	25.08209229	22.98668938	7.251238158	17.85780975
BigGAN	2	1	149.2154236	39.60637418	1.02366E+14	0.143005371	0.87855915	156.4710541	147.0493469	141.3580475	78.69947862	-91	1	0.017045598	0.019354139	0.001161444	44.64337158	34.44592285	30.735145	7.090881325	17.77632867
BigGAN	2	1	160.1697998	46.01521843	1.19279E+14	0.125976563	0.941411036	161.6102295	158.9800568	162.5174713	59.79971638	-59	1	0.030700895	0.023170273	0.001275394	42.49932861	40.21374512	37.42802171	7.453900241	18.02908705
BigGAN	2	1	175.6788025	34.614449	1.37702E+14	0.090454102	0.932237084	182.8675385	172.4722595	173.3301086	41.7047237	-121	1	0.026941837	0.030811298	0.001143657	27.75653076	28.29797363	24.39656398	7.06375568	17.15838092
BigGAN	2	1	138.2314606	36.56183826	8.78093E+13	0.124420166	0.883607658	127.9597778	139.0555267	160.9381561	65.20643381	-158	1.069306931	0.020960885	0.022135496	0.00147619	40.05093384	35.77474976	26.87973151	7.1760649	17.54440282
BigGAN	2	1	165.3922272	38.34765672	1.23803E+14	0.11668396	0.926879659	168.4751587	164.2713165	163.0744781	46.92028981	-51	1.438202247	0.023575994	0.031156609	0.001309843	27.28671265	25.33151245	19.81247177	7.150261218	17.80082617
BigGAN	2	1	154.2088013	36.67429859	1.07913E+14	0.115280151	0.910556984	172.8612518	149.150116	131.3518524	52.36266876	-79	1.347368421	0.024248094	0.023526335	0.001385456	37.93121338	37.02178955	26.12057445	7.151567587	18.07686422
BigGAN	2	1	124.5811768	42.12614548	7.42817E+13	0.133041382	0.875155282	112.2171478	124.985321	154.8933258	74.44270479	-256	1	0.019908594	0.018910506	0.001299262	42.54797363	44.90405273	34.07956822	7.381970256	18.20880859
DeepSim	1	2	104.8861542	67.17669202	6.6631E+13	0.124649048	0.861830627	113.1563416	106.1375122	76.77816772	125.4254881	-497	1	0.018804098	0.018734463	0.005462723	61.35714722	78.06051636	57.84612659	7.627058173	17.4044156
DeepSim	1	2	134.6331787	92.05142857	1.14244E+14	0.115432739	0.943124288	140.718277	135.1775513	115.8756409	110.8953384	-89	1	0.028499323	0.020738519	0.006586951	78.76794434	117.3323975	81.0116842	7.122118796	15.12332073
DeepSim	1	2	141.2248993	66.63729919	1.04732E+14	0.126922607	0.857063527	157.3313293	135.0942841	130.5498505	129.085228	-429	1	0.017631001	0.020522468	0.006059874	78.56637573	64.70358276	58.436986	7.76036847	17.69755278
DeepSim	1	2	140.5729218	70.66890181	1.06321E+14	0.120910645	0.888874512	140.2539215	140.5731812	141.4054871	124.2732121	-375	1	0.013509309	0.023204068	0.005609144	87.89761353	71.51242065	61.31330722	7.731711342	17.7501227
DeepSim	1	2	140.5264282	80.64079276	1.12745E+14	0.119400024	0.889303915	166.8462219	128.4002533	133.9576874	128.8869656	-283	1.454545455	0.015459281	0.022433244	0.006082118	113.8511353	56.20324707	71.42888112	7.639940695	15.99290127
DeepSim	1	2	144.0753174	72.89312735	1.11974E+14	0.126480103	0.889230138	157.0723114	141.624115	122.612854	117.9108466	-407	1	0.024250942	0.019812628	0.005962367	78.96832275	82.46130371	61.89338919	7.630724511	17.41885346
DeepSim	1	2	75.91400146	67.27574616	4.41905E+13	0.115463257	0.895480378	82.99334717	72.95330811	72.59124756	100.7034088	-475	1	0.020516668	0.021790019	0.006186321	58.30090332	58.59765625	53.46539682	7.342448199	16.19673067
DeepSim	1	2	122.8347321	73.78981996	8.81895E+13	0.130233765	0.864826765	113.8672485	126.1765289	129.1275024	137.4977655	-585	1.032258065	0.016753498	0.020715654	0.006209146	92.78335571	66.72372437	57.49699007	7.684642991	17.38250791
DeepSim	1	2	142.6165466	85.35589569	1.18648E+14	0.128814697	0.888215514	144.4882202	142.1677551	140.0040741	142.6952636	-432	0.890625	0.020653933	0.021079202	0.006076639	72.54711914	112.4396973	77.08812488	7.458587172	16.48825672
DeepSim	1	2	122.4476318	87.5126493	9.72886E+13	0.111923218	0.924231524	139.0011139	117.3433685	105.3367462	120.4129617	-259	1.488372093	0.020727883	0.027518719	0.005867943	127.9819336	79.82281494	77.84386963	7.398012072	15.56127128
BigGAN	1	0	158.037796	57.40966538	1.21426E+14	0.057052612	0.975289578	166.8538208	155.4582367	147.9845276	38.22608026	-28	1	0.045575538	0.036468234	0.000787096	57.08108521	21.33865356	49.3369372	7.195044977	17.15327016
BigGAN	1	0	110.4477997	41.35569174	5.97386E+13	0.08505249	0.908361465	139.5656586	101.0953369	82.25527954	54.10637698	-82	1	0.027158831	0.022502452	0.000806811	52.63015747	33.9437561	34.51128184	7.335371992	18.06509245
BigGAN	1	0	123.1185303	55.36994626	7.82713E+13	0.13999939	0.915859769	127.9564209	123.7633362	107.1378937	82.44219489	-710	1	0.025080781	0.019962376	0.001029794	48.07922363	36.12542725	40.86780155	7.462395258	18.13085162
BigGAN	1	0	100.7406921	43.8295159	5.18389E+13	0.106201172	0.902139497	120.791626	97.39971924	65.36079407	64.58766475	-100	1	0.028800619	0.019665687	0.001132357	36.96618652	31.99621582	34.32473043	7.268171528	17.72453585
BigGAN	1	0	85.61946106	67.1781109	5.08675E+13	0.090164185	0.935878771	109.6750641	78.873703	57.31169128	77.19179364	21	1	0.027577273	0.038430336	0.001225435	93.31143188	47.47470093	60.34931995	7.45794491	17.54008828
BigGAN	1	0	102.7885132	52.64091861	5.72798E+13	0.191741943	0.814613981	105.9403839	107.1912079	71.86882019	125.8946873	-690	1.406593407	0.015118748	0.012486359	0.001276306	69.69372559	33.32318115	41.76402086	7.630937964	18.37017865
BigGAN	1	0	159.8025513	43.38713699	1.17765E+14	0.197067261	0.846121841	169.299118	157.6289063	146.0961456	103.1331142	-95	1	0.019162081	0.017564296	0.000855501	35.22839355	27.22692871	28.24152116	6.893425207	16.38896979
BigGAN	1	0	89.74531555	48.52328193	4.4705E+13	0.155578613	0.814795856	90.7252655	90.06108093	85.54885864	111.9666393	-65	1.284210526	0.015000885	0.017741375	0.001199097	53.2829895	40.79794312	37.45360025	7.450708475	17.67035437
BigGAN	1	0	138.2659454	55.3969896	9.52892E+13	0.173324585	0.906574934	142.6315918	138.8207092	123.9459686	95.15910429	-107	1	0.022833905	0.025735381	0.001101475	53.71737671	30.90054321	44.19546614	7.31649413	17.68932049
BigGAN	1	0	174.4054718	35.24302582	1.35976E+14	0.109146118	0.912470344	175.3945007	174.3755798	171.7434082	52.03699163	-58	1	0.024979115	0.023066487	0.000954244	32.45687866	19.97421265	20.15522966	6.7574342	15.61007581
DeepSim	2	3	167.2374725	79.55344902	1.47305E+14	0.137145996	0.844787282	161.1886902	176.2423096	136.7313385	156.7256735	-608	1	0.020025232	0.016470584	0.005703155	79.7081604	85.3163147	69.08300173	7.25010645	14.44663515
DeepSim	2	3	151.838913	79.42851501	1.26117E+14	0.131591797	0.871585959	152.5050964	157.9803467	118.4860687	145.8559909	-161	0.78515625	0.020208265	0.020966814	0.00572016	92.31820679	82.03610229	69.41879573	7.537206446	16.31436748
DeepSim	2	3	137.4960175	73.4775406	1.04385E+14	0.139373779	0.824782042	124.8209534	150.3453522	104.5613861	155.0043753	-479	1	0.016803246	0.019440117	0.006270199	83.14736938	76.45718384	65.87333194	7.68389709	16.70674698
DeepSim	2	3	155.909668	70.3343957	1.25648E+14	0.142364502	0.828917027	148.0934906	165.57547	126.6265106	149.8720381	-733	0.9765625	0.019861997	0.015897959	0.00571081	65.67590332	80.24603271	61.67610501	7.646698148	17.11583381
DeepSim	2	3	145.271347	77.51397993	1.16446E+14	0.133865356	0.866484893	134.1155243	157.1119995	113.5611267	147.5332673	-529	1.163636364	0.020353967	0.018832222	0.0061763	78.65982056	86.95663452	68.67513313	7.69208985	16.28990067
DeepSim	2	3	157.944519	70.42007128	1.28443E+14	0.131134033	0.838316479	148.985321	168.7104034	125.9989166	139.1882378	-280	1	0.019317563	0.017627022	0.006124816	65.9309082	80.78778076	60.89220433	7.661712739	17.01234211
DeepSim	2	3	148.2528229	71.03789684	1.16072E+14	0.136505127	0.797547031	139.3230133	161.5972748	102.9535522	164.1840009	-511	1	0.018191384	0.01718226	0.006481974	78.31997681	75.95706177	61.35610357	7.729557431	16.75437327
DeepSim	2	3	157.0765991	73.57441512	1.29219E+14	0.136825562	0.830872877	147.3239288	168.1409454	125.6694183	152.6066706	-589	1	0.020013335	0.016830332	0.006467432	70.76141357	82.7532959	64.21571326	7.52862399	16.30354803
DeepSim	2	3	152.1992035	77.21233076	1.25096E+14	0.141067505	0.849423745	155.4308624	157.2996063	117.4535217	149.886613	-588	1	0.021831588	0.01839582	0.006382444	78.88412476	85.84109497	66.78645236	7.518658359	16.42327533
DeepSim	2	3	161.3356934	76.16987644	1.36713E+14	0.136459351	0.846646824	152.0248718	171.0960083	135.4921417	146.266041	-590	1	0.020083212	0.017820886	0.006047912	71.20355225	90.85980225	66.79597318	7.44204515	16.02898229
BigGAN	2	1	135.7594757	35.86066081	8.46822E+13	0.106552124	0.905101818	121.5557861	154.7473145	75.22872925	54.52831515	-54	1	0.020568738	0.021629074	0.001395348	30.58651733	38.98336792	27.32832534	7.146173064	18.2067598
BigGAN	2	1	134.4892273	38.95088107	8.42007E+13	0.100982666	0.896102398	119.5053101	152.4387207	81.36564636	58.92681596	-44	0.53125	0.022442851	0.022665894	0.001087203	36.34747314	38.34301758	27.8890512	7.265281859	18.30586692
BigGAN	2	1	132.5672302	33.4383086	8.02823E+13	0.102264404	0.877546469	115.9871674	152.831955	71.72026062	52.6322498	-92	1	0.018547061	0.019181033	0.001290307	29.54217529	33.62005615	24.17406193	7.014093814	18.05769775
BigGAN	2	1	134.581543	46.23517861	8.69724E+13	0.203109741	0.80726698	131.8154144	143.559021	95.6007843	128.7623553	-409	1	0.013546118	0.017440107	0.001442384	48.45135498	41.05200195	31.87101929	7.529546703	18.44782745
BigGAN	2	1	114.2812195	43.63117737	6.42692E+13	0.126556396	0.882566865	101.6109161	129.150177	70.94509888	83.1046073	5	0.546875	0.018903057	0.022696081	0.001248966	45.90960693	46.43206787	33.99065578	7.460732072	18.16141259
BigGAN	2	1	120.6918488	45.98264853	7.16439E+13	0.122543335	0.892169775	107.922699	137.0494232	69.95033264	86.17595569	-5	0.5	0.01888352	0.019014514	0.001096656	51.03646851	48.1053772	36.77170161	7.49734729	18.41100747
BigGAN	2	1	139.9282532	25.90887855	8.69781E+13	0.090164185	0.889198702	128.9527283	157.494751	78.25730896	41.35302301	-20	1	0.020030272	0.026034526	0.00110111	25.37030029	29.4274292	19.17295265	6.659902655	17.5050688
BigGAN	2	1	109.2577667	54.77145042	6.41545E+13	0.143981934	0.783391809	103.3042603	119.6933594	71.14697266	134.5918459	53	0.958333333	0.013653704	0.015930513	0.001410775	56.40182495	59.77493286	41.68183083	7.685096485	18.40854682
BigGAN	2	1	141.0426025	32.16744383	8.9884E+13	0.128967285	0.872485475	135.4012756	154.1634827	88.28186035	64.65600347	-115	1	0.023061277	0.022833685	0.000946742	32.66064453	33.75848389	24.56689117	6.953008505	17.65566472
BigGAN	2	1	121.9984436	45.57079241	7.28439E+13	0.145278931	0.794491066	109.9907227	138.7186127	67.397995	110.6937988	10	0.73046875	0.014909787	0.015012234	0.001277216	47.85644531	52.56939697	37.06996479	7.483588373	18.32306965
DeepSim	1	2	137.1938477	87.49633476	1.13721E+14	0.116317749	0.918589498	150.3838043	130.5298767	136.91362	124.3668162	-148	1.037914692	0.02295733	0.021972322	0.005658473	88.09973145	102.2052612	74.5613158	7.193718682	15.11754028
DeepSim	1	2	151.0956573	74.72744926	1.22037E+14	0.108932495	0.909610598	168.1687164	140.974884	158.4546661	101.9638076	-348	1.015873016	0.020886695	0.020176683	0.006923763	96.71725464	56.19137573	60.43881702	7.391919337	16.16454825
DeepSim	1	2	159.4770203	61.83291048	1.25654E+14	0.135177612	0.82839516	166.7355042	159.3220673	141.2424164	122.4856806	-541	1.094444444	0.021216511	0.016134959	0.005717989	78.88983154	53.58203125	52.77104352	7.581542612	17.57943404
DeepSim	1	2	76.90158081	72.45417451	4.79464E+13	0.108886719	0.918084319	79.58358765	75.65795898	76.29702759	101.3132937	64	1.111731844	0.021665595	0.024829541	0.005536713	66.32592773	60.19891357	62.47513121	7.27713584	15.54402453
DeepSim	1	2	120.1799011	90.80123824	9.7444E+13	0.113143921	0.93867438	131.4498291	116.3434448	110.3813324	101.8222132	-59	0.734375	0.025604896	0.022366367	0.007342316	67.14093018	123.4682007	83.57229228	7.56775846	15.15385887
DeepSim	1	2	182.2116241	62.52196452	1.59386E+14	0.129669189	0.837621242	190.3335724	180.0054932	172.2662659	121.5606326	-330	1.118942731	0.01575692	0.018856432	0.00702885	74.94082642	54.29483032	53.10069003	7.006973353	15.37131757
DeepSim	1	2	150.5068665	85.01610176	1.28333E+14	0.127563477	0.86450166	148.9790192	153.0875397	141.2241211	160.425572	-382	1	0.020096378	0.018950347	0.005357196	81.74871826	78.6920166	79.14694303	7.148059022	15.38120144
DeepSim	1	2	137.7382965	78.83982413	1.08179E+14	0.135574341	0.886038949	143.3337097	136.6193695	128.8262787	136.0419628	-544	1	0.021751932	0.022187171	0.00712043	88.8989563	81.86447144	65.48235701	7.720944364	17.38614137
DeepSim	1	2	123.0211792	67.84934219	8.47727E+13	0.145950317	0.874805537	134.353775	120.6525269	105.5107727	125.1247286	-534	1	0.01872089	0.016703359	0.006268906	57.84954834	80.52368164	55.53178767	7.742833581	17.62475082
DeepSim	1	2	118.2051086	78.3133195	8.63517E+13	0.129196167	0.899528252	123.6701508	119.8579712	95.34899902	125.0618463	-452	0.889361702	0.021287004	0.022385281	0.005815467	82.52740479	84.65557861	69.86030485	7.499881976	16.4735263
BigGAN	1	0	98.27058411	53.39423728	5.37215E+13	0.108566284	0.834016798	99.45935059	98.0486908	96.28990173	104.5077064	127	1.32642487	0.030497963	0.018325393	0.001153932	56.52120972	49.82723999	36.41664504	7.536819321	18.15834969
BigGAN	1	0	111.4749146	44.24388439	6.17794E+13	0.122406006	0.865246741	100.6766052	114.2084656	125.7029419	79.59644068	-12	1.706666667	0.02501045	0.01651522	0.000921911	43.39837646	29.78057861	37.60529927	7.204294681	17.58857018
BigGAN	1	0	41.19494629	47.20854799	1.68605E+13	0.083496094	0.855111419	45.02365112	39.97782898	37.31820679	65.70361402	11	1.071005917	0.017426592	0.019888255	0.001170632	38.95507813	33.52587891	28.83233393	6.67015294	15.26403849
BigGAN	1	0	121.743042	39.10472601	7.0225E+13	0.248321533	0.517514839	117.4711151	133.0067902	74.93806458	164.9005668	-873	1	0.009921917	0.010128052	0.001251801	43.21160889	43.32226563	30.90093077	7.323045113	17.96065649
BigGAN	1	0	68.85122681	54.93471568	3.33215E+13	0.120269775	0.847550724	71.85549927	68.25469971	64.03018188	101.3801684	321	0.468531469	0.026143946	0.027227351	0.001139787	58.82659912	49.88439941	38.69756817	7.437527524	17.57324382
BigGAN	1	0	87.20701599	50.94180051	4.38091E+13	0.150985718	0.835487721	96.24502563	86.09965515	69.19847107	113.3924864	324	1.381578947	0.018133504	0.020976492	0.001075598	53.04483032	45.52053833	38.345463	7.450565809	17.75980844
BigGAN	1	0	129.2864075	67.01486874	9.10786E+13	0.117889404	0.899605052	129.1329651	130.2500763	124.7158356	111.1303056	125	1.454545455	0.024654176	0.021678505	0.001240431	64.89074707	37.06848145	47.42314892	7.788797056	18.74222628
BigGAN	1	0	97.89576721	43.6680021	4.93511E+13	0.180633545	0.834504003	103.5791168	96.96514893	87.764328	105.2251537	-388	1	0.020195377	0.01830673	0.000944796	36.48672485	38.28701782	35.54784306	7.432539176	17.59633002
BigGAN	1	0	100.3324432	52.03696564	5.48656E+13	0.100219727	0.949920092	105.072876	99.23826599	93.42596436	60.4442048	-3	1.587837838	0.028406822	0.026467979	0.000688754	54.81192017	39.70376587	43.83822319	7.505448473	17.93137654
BigGAN	1	0	112.3809204	50.32138486	6.51189E+13	0.175704956	0.848324829	111.4127808	118.1682129	85.104599	112.2058842	-10	2.081300813	0.014051648	0.019053581	0.001250021	62.69494629	37.25164795	37.63419387	7.533024726	17.98027022
DeepSim	2	3	173.1519318	91.76095676	1.64933E+14	0.117614746	0.867848084	188.6807098	168.3769379	157.0408936	150.1053824	-544	1	0.02299407	0.014774509	0.007001273	68.88845825	95.71914673	85.03022375	5.934086961	9.833060028
DeepSim	2	3	167.4950104	95.84414041	1.59947E+14	0.12159729	0.872835794	182.2208557	164.0791168	146.4764862	148.204829	-443	0.96875	0.024036643	0.014646905	0.006711803	69.94326782	98.00637817	89.21454175	5.941811683	9.469404936
DeepSim	2	3	157.1460114	93.16594221	1.43343E+14	0.116943359	0.876016509	176.3257141	153.2405701	126.9492035	151.5759598	-563	1	0.023184606	0.015608285	0.007150216	73.07901001	99.5909729	85.01608228	6.769000578	11.53943812
DeepSim	2	3	147.4620056	101.0901056	1.37285E+14	0.111968994	0.905936184	164.211319	142.3229523	130.0154724	133.1127842	-309	1	0.025152038	0.017365508	0.007496915	74.04779053	113.0482178	92.75927923	6.416128388	10.25090312
DeepSim	2	3	154.6575623	96.4862766	1.42715E+14	0.112564087	0.890142014	174.4678345	151.9510803	116.6454315	142.007189	-446	0.96875	0.024794179	0.016944057	0.007445872	74.8013916	102.7770996	90.05645374	6.711836407	10.62064398
DeepSim	2	3	171.3972931	95.02232178	1.64953E+14	0.111419678	0.876933082	187.0538483	167.5785828	150.0228729	145.9793211	-472	1	0.023873377	0.014877777	0.007354037	68.64932251	92.49679565	86.83672441	5.949093539	9.103697415
DeepSim	2	3	160.7579193	97.06513851	1.5146E+14	0.117874146	0.885461644	176.638092	156.9684143	138.6522675	144.9138368	-434	1	0.023830581	0.016048181	0.007165486	71.3812561	105.249054	89.32127094	6.225731712	9.834678147
DeepSim	2	3	165.868103	94.76830595	1.56737E+14	0.117584229	0.877184201	179.7190399	163.6160431	141.1418762	148.8165506	-484	1	0.020905256	0.0146734	0.006702245	67.24932861	99.85290527	88.27031047	6.351251907	10.18735434
DeepSim	2	3	160.9063873	97.23785794	1.5181E+14	0.112686157	0.881632154	178.1730804	155.9194946	141.3120117	150.3827829	-436	0.96875	0.021846715	0.015025983	0.007049965	73.56338501	106.3259583	89.29187254	6.076662906	9.695131405
DeepSim	2	3	159.2336884	97.68447969	1.49884E+14	0.116210938	0.88893398	174.2004089	154.964325	141.9892883	148.272379	-430	0.96875	0.023701224	0.015657278	0.007562764	76.87979126	110.8659363	90.49874429	6.354213869	10.20999201
BigGAN	2	1	108.3652954	46.37469062	5.96726E+13	0.194839478	0.798569355	79.11341858	129.4633179	76.43023682	135.3331456	0	1.053497942	0.013481856	0.013073376	0.001279249	52.29754639	45.41760254	34.827573	7.549642715	18.34437584
BigGAN	2	1	115.0413818	47.04672437	6.63481E+13	0.182342529	0.849401593	147.0925446	105.7771912	78.69081116	128.2971924	-276	1	0.019799461	0.017592948	0.000894048	53.46258545	49.45513916	38.25434025	7.566366109	18.66722646
BigGAN	2	1	127.588028	44.69015258	7.84943E+13	0.109786987	0.933696847	147.6251831	126.3619843	81.36419678	67.45626845	-47	1	0.033380771	0.028452339	0.000816966	49.47903442	46.25424194	35.03322088	7.460392742	18.5217397
BigGAN	2	1	137.9196472	40.36880238	8.86973E+13	0.210845947	0.799063063	150.6222839	144.671463	69.84303284	126.8195517	-176	0.4375	0.015089199	0.016555359	0.001045006	39.83978271	45.00488281	32.12654473	7.317540542	18.67176418
BigGAN	2	1	141.1345367	39.69959962	9.23203E+13	0.211669922	0.803827055	121.4160004	162.0890198	84.93455505	118.436821	-46	0.59375	0.013629693	0.021595061	0.001173586	37.81222534	35.17044067	28.07556323	7.225444657	18.50094403
BigGAN	2	1	92.85690308	49.35718227	4.74959E+13	0.193252563	0.825740679	81.38049316	107.6895447	46.56956482	140.336779	-84	0.91796875	0.016104607	0.017396784	0.00106581	49.67449951	57.96337891	39.81689805	7.588722932	18.06244282
BigGAN	2	1	105.4694977	46.7439506	5.71608E+13	0.138916016	0.81461656	128.8061676	100.1710968	71.568573	114.5461524	25	0.981042654	0.020431848	0.024513424	0.001252821	48.41610718	43.79226685	35.4090142	7.49589004	18.37576763
BigGAN	2	1	131.1799622	44.42571636	8.23852E+13	0.131225586	0.927567963	109.4895782	153.6709595	72.25881958	75.89955967	8	0.759776536	0.02826417	0.027345878	0.00083441	45.58648682	39.04742432	35.11825443	7.482022406	18.73628912
BigGAN	2	1	94.95207214	40.68057522	4.58307E+13	0.118331909	0.919030792	63.07084656	120.7743835	45.58480835	58.79278092	-15	1	0.024298529	0.026803864	0.000837723	44.11782837	38.33444214	33.82837758	7.313254169	17.80416642
BigGAN	2	1	90.35282898	41.2607957	4.23744E+13	0.139175415	0.88671234	63.58961487	110.4973297	56.81185913	80.70922005	58	1.210843373	0.018411143	0.01896527	0.000956171	41.64871216	38.84634399	30.11052089	7.189884723	17.747679
DeepSim	1	2	136.9270935	64.33229658	9.83015E+13	0.119491577	0.884518598	144.93396	135.5458221	123.0297546	105.5773143	-447	1.261083744	0.019096637	0.02535682	0.006558601	81.42327881	59.59643555	55.26738709	7.887243505	18.15779323
DeepSim	1	2	161.999527	71.53140505	1.34692E+14	0.113052368	0.898022148	182.7011566	156.741745	134.7958374	101.5869171	-166	0.55859375	0.021136748	0.0169552	0.006489821	49.91763306	101.7424622	64.81900967	7.50538685	16.51048884
DeepSim	1	2	107.65625	82.36228088	7.89128E+13	0.135040283	0.908531065	101.0658417	111.5858307	104.7021179	128.5172021	-78	1.094017094	0.019246313	0.023035511	0.006513958	83.45556641	67.90466309	67.77425222	7.490816337	16.24882126
DeepSim	1	2	109.2361755	78.61117128	7.77912E+13	0.117340088	0.906473025	108.1003571	108.0167389	118.4873657	120.954127	-449	1	0.019909314	0.026615754	0.00593745	91.81518555	85.15673828	70.19024533	7.685875083	17.17630393
DeepSim	1	2	48.77905273	53.98957633	2.27385E+13	0.108718872	0.838462512	61.53109741	43.40019226	43.05499268	93.76931369	-288	1	0.019981101	0.017180669	0.006509679	46.1706543	56.06231689	42.94449716	6.466690394	12.52541364
DeepSim	1	2	139.2000885	71.3900885	1.05111E+14	0.118835449	0.894122673	147.1479797	136.1601868	134.016037	113.4665389	-245	1	0.020438212	0.020952484	0.006027905	70.42233276	78.55563354	58.38995207	7.91897174	18.29009086
DeepSim	1	2	116.6499786	66.22077903	7.72765E+13	0.119674683	0.832362082	128.9668579	109.046814	123.51651	130.6799114	-840	1	0.015872443	0.017633735	0.005890614	57.7741394	69.31692505	57.78785183	7.743965139	17.91966503
DeepSim	1	2	161.1582184	72.08186478	1.33864E+14	0.120773315	0.8956726	179.3478699	156.1790771	139.097229	111.7911238	-214	1	0.02163509	0.02140565	0.006722137	79.93893433	79.15701294	63.57655198	7.652945489	16.76979374
DeepSim	1	2	118.1216431	79.84878536	8.731E+13	0.125	0.899940061	116.5487518	119.755249	113.8380127	118.3187118	-590	1	0.023993777	0.020971503	0.006414439	71.37554932	73.29321289	72.46997938	7.52262358	16.59523405
DeepSim	1	2	114.5901489	85.73091213	8.79634E+13	0.123931885	0.909180838	115.9322052	115.0479584	108.7158356	127.0470202	-176	1.630573248	0.02205655	0.024545349	0.006175784	79.40985107	71.34765625	66.75157346	7.424330023	16.01700983
BigGAN	1	0	145.1746521	35.28541636	9.58668E+13	0.090316772	0.805955524	143.2013092	145.6015167	148.1170807	66.62812669	-270	1	0.01847665	0.013157881	0.001105836	31.105896	19.90594482	24.75468881	6.585443456	15.03566708
BigGAN	1	0	88.52368164	68.12036561	5.35873E+13	0.09815979	0.920911719	100.1505737	84.48606873	78.82748413	86.46562166	38	1.430167598	0.024847608	0.033929563	0.00126332	80.73883057	62.64233398	59.39739925	7.685376866	18.227351
BigGAN	1	0	112.5951233	51.46848555	6.58274E+13	0.090301514	0.908326188	116.046051	112.2163544	105.5383453	72.76677293	-260	1.147619048	0.020165701	0.022889417	0.00096734	46.49450684	46.58496094	38.0294839	7.49501721	17.7770609
BigGAN	1	0	94.71461487	65.63145929	5.70298E+13	0.116195679	0.909108566	109.6818542	90.52563477	77.04499817	101.2580395	85	0.858895706	0.024116255	0.031776281	0.001314512	66.95419312	54.37765503	48.48527668	7.701406193	18.36606184
BigGAN	1	0	110.0888977	35.65555104	5.75133E+13	0.16734314	0.796926538	99.10261536	123.2383575	71.17727661	80.51979762	-957	1.084745763	0.014774131	0.014277888	0.001331717	37.75732422	24.1116333	23.13989777	6.950792763	17.61864077
BigGAN	1	0	135.0814819	64.54346991	9.62623E+13	0.086196899	0.935588346	140.8932953	134.160553	124.5564117	72.0281305	-98	1	0.023632403	0.042454223	0.000986723	69.88781738	54.37457275	53.27880328	7.577654409	18.27787155
BigGAN	1	0	93.4420929	50.98383892	4.86651E+13	0.138198853	0.861321636	94.02606201	96.86877441	74.26785278	104.3324073	226	1.389937107	0.019696063	0.018785566	0.001013655	50.30722046	48.1177063	41.13476806	7.533882825	17.93171469
BigGAN	1	0	67.35015869	38.25767374	2.57684E+13	0.148605347	0.841452517	72.79286194	66.82624817	55.77563477	83.50602886	353	1.35	0.019269322	0.015340765	0.000863735	37.94213867	34.0904541	25.7381488	7.14353342	16.78297895
BigGAN	1	0	115.7756653	52.66616937	6.94826E+13	0.105209351	0.960811141	120.2833099	115.5696259	105.0178986	53.22034848	34	1.479768786	0.033016273	0.036339021	0.000692645	56.40942383	34.43115234	40.14927043	7.604297206	18.29571619
BigGAN	1	0	88.14611816	54.92211271	4.63261E+13	0.17086792	0.919776597	92.50061035	88.33361816	75.80223083	79.70532263	5	1.196261682	0.015458514	0.025306564	0.001313788	84.14398193	34.30181885	45.33301035	7.517899886	17.88540981
DeepSim	2	3	145.3022614	76.80738011	1.16016E+14	0.131622314	0.872935798	138.3753815	146.9515228	154.9683533	133.3609117	-694	1.015873016	0.020148998	0.019836376	0.006583566	90.88766479	70.75112915	66.64396629	7.565087042	16.29611225
DeepSim	2	3	151.2819519	88.827827	1.32184E+14	0.119049072	0.890180155	140.447998	154.5205994	163.0098267	137.0887474	-413	1.113043478	0.020662488	0.01966482	0.005999536	116.6542969	73.36608887	77.98646337	7.223256705	14.25338523
DeepSim	2	3	146.1454315	75.40942401	1.16157E+14	0.124588013	0.859252658	135.142807	148.1295166	164.7556305	140.8899942	-636	1.015873016	0.020368107	0.021574048	0.006233454	89.72567749	73.08071899	65.87414989	7.637461086	16.38031848
DeepSim	2	3	166.2557983	81.06811935	1.46943E+14	0.125198364	0.87790932	155.4526367	169.9379272	175.6216278	134.4078156	-615	1	0.02094482	0.019375764	0.006132661	95.58575439	74.99725342	71.46268984	7.226346264	14.24554356
DeepSim	2	3	143.0513	76.87374387	1.13272E+14	0.116455078	0.878011995	130.2789459	144.8707886	167.1633453	129.4096281	-575	1	0.022528612	0.019436142	0.006344185	94.40209961	71.01708984	68.24037877	7.635421059	16.61083597
DeepSim	2	3	132.9514771	83.76601286	1.06054E+14	0.118606567	0.893662052	118.4537354	136.5730133	152.2989807	127.6279782	-417	1	0.020835803	0.021343898	0.00627704	109.241394	73.45080566	74.08311604	7.383148407	15.46457274
DeepSim	2	3	146.2775269	81.84147341	1.20667E+14	0.122161865	0.854240182	134.7389069	149.3946991	160.480423	149.4767408	-787	1	0.019533319	0.017922419	0.005966769	103.744751	70.89013672	72.22806721	7.458343501	15.51009033
DeepSim	2	3	133.9699554	77.74476514	1.03045E+14	0.127029419	0.861865965	116.8217926	138.2273254	157.0243988	138.9019108	-756	1	0.01874409	0.019646062	0.006584956	88.01065063	73.82571411	68.56650683	7.614664908	16.41833622
DeepSim	2	3	129.5777283	76.35628082	9.71547E+13	0.120452881	0.866886321	109.0784149	135.0570526	155.1016388	131.2786213	-846	1	0.022327787	0.01887516	0.006189437	88.78533936	76.71966553	67.12540681	7.523488757	16.1309819
DeepSim	2	3	136.7265778	88.9861635	1.143E+14	0.124893188	0.879775554	121.7518921	141.2575684	152.6694183	145.2618605	-589	1.015873016	0.01798468	0.020413698	0.006193972	118.7793884	68.78573608	79.69897558	7.240267539	14.36983174
BigGAN	2	1	103.6203003	18.9854946	4.76639E+13	0.104766846	0.833076384	22.09976196	130.3558044	179.7089844	26.81433878	-66	1.20754717	0.019037483	0.0168402	0.000964875	16.58770752	15.04400635	13.192936	5.962771026	16.84754537
BigGAN	2	1	115.0487671	39.19331889	6.34466E+13	0.096588135	0.891748814	69.74636841	135.6838837	127.581604	57.22728312	118	1.542168675	0.021424196	0.019933347	0.000957541	49.10443115	36.69958496	34.28204673	7.223738737	18.37767686
BigGAN	2	1	106.4406586	25.35920842	5.14223E+13	0.077484131	0.891323691	26.51248169	134.3387604	172.3615112	30.87103029	0	0.78125	0.024565991	0.021002055	0.000776222	22.43911743	23.00393677	19.77923632	6.460783015	17.59442566
BigGAN	2	1	114.4877319	25.64996642	5.91217E+13	0.127105713	0.84795638	46.07328796	138.3048706	171.2189941	47.63780264	123	0.979310345	0.015633658	0.016862725	0.000983555	19.14746094	20.85046387	20.11279449	6.416239083	18.103014
BigGAN	2	1	127.9952393	30.89031695	7.44618E+13	0.116149902	0.874722707	69.72058105	147.9718781	177.932724	45.92375247	-34	1	0.023627592	0.026661818	0.000841632	24.83123779	27.15441895	24.02735826	6.681736924	18.49141952
BigGAN	2	1	109.1472321	27.27924157	5.43625E+13	0.119598389	0.850998547	57.51968384	131.7464294	128.1607819	40.9923354	39	0.661971831	0.020285227	0.027287356	0.001116379	21.21310425	29.67965698	20.56255936	6.530000991	18.13046599
BigGAN	2	1	128.2163849	32.22994092	7.50683E+13	0.134048462	0.837263439	94.81698608	142.489212	142.2873077	58.16231622	-146	1	0.024404538	0.022710368	0.001041883	29.25027466	31.97470093	25.1255892	6.837268969	17.90818663
BigGAN	2	1	89.27455139	29.26200093	3.79082E+13	0.101776123	0.862896196	35.22340393	108.5495758	131.7497711	39.98493775	-133	1.333333333	0.017354651	0.023568279	0.000917492	32.84451294	24.32156372	22.605281	6.788941112	17.80420765
BigGAN	2	1	84.96339417	25.36587634	3.37679E+13	0.062210083	0.900395872	13.29060364	111.995575	133.669754	27.73972256	-32	1.163636364	0.016517959	0.022149052	0.000867207	33.55990601	14.69094849	19.95539698	6.412705676	16.95683026
BigGAN	2	1	111.2016602	27.3404134	5.63212E+13	0.059692383	0.898564575	37.95420837	139.8095398	155.9457397	34.47773913	18	0.93006993	0.024134519	0.029828245	0.000954229	23.51861572	28.8026123	21.59006197	6.381692877	18.27903724
DeepSim	1	2	188.344101	67.36061847	1.71845E+14	0.135742188	0.887134131	192.0545807	189.4054413	173.1480255	109.0674164	-527	1	0.023928473	0.018284515	0.006783508	69.67288208	75.39620972	53.45647197	7.001518232	15.07767167
DeepSim	1	2	121.8511505	75.16845556	8.80379E+13	0.121643066	0.894531361	116.8774414	125.7263641	114.9269409	120.3224262	-738	1	0.020934223	0.018949712	0.006328594	92.81155396	62.74264526	65.32617296	7.511457439	17.13954993
DeepSim	1	2	193.7929688	71.58338549	1.83308E+14	0.097564697	0.900214434	193.1960449	195.3030396	187.5623627	109.6905523	-324	1	0.028924501	0.019243238	0.005623557	61.09967041	71.19110107	60.3919271	6.772568845	13.12790928
DeepSim	1	2	77.20001221	61.37499741	4.17757E+13	0.129760742	0.863945382	84.5662384	71.57003784	86.89094543	106.4252323	-593	1	0.019152814	0.018383845	0.006196089	63.28533936	52.41308594	48.21797511	7.533770876	17.18315603
DeepSim	1	2	107.5899506	72.35659216	7.22027E+13	0.121658325	0.908481872	107.7128754	110.4794312	92.38987732	106.5688948	-550	1.312820513	0.016458038	0.028670161	0.006538484	93.59140015	59.28616333	65.90940518	7.771356855	17.48818474
DeepSim	1	2	106.8460999	66.47488373	6.80105E+13	0.136322021	0.838514827	97.19309998	110.3548737	114.0735779	130.672852	-586	1	0.017610093	0.021003566	0.006445676	72.00408936	66.00720215	55.3709276	7.699842091	17.767084
DeepSim	1	2	84.91261292	80.67478827	5.89204E+13	0.131973267	0.881133091	91.42758179	82.20214844	81.80111694	126.8135538	-1	1.580246914	0.020599885	0.021299563	0.005795432	89.36550903	86.36752319	62.79861851	6.997713574	14.71559885
DeepSim	1	2	96.39971924	75.54340997	6.44229E+13	0.133758545	0.866463362	112.4441071	92.17623901	76.08985901	131.6898104	-416	1	0.018421467	0.019074792	0.005419732	67.21911621	70.01080322	65.29106228	7.469506907	16.19658009
DeepSim	1	2	119.7614288	74.95964286	8.57347E+13	0.127563477	0.875519181	125.191391	119.9505615	104.5531769	130.4859129	-511	0.74375	0.018275913	0.022374852	0.005268705	85.96810913	89.08621216	64.8237269	7.50675498	17.08569161
DeepSim	1	2	123.7473297	80.67024102	9.37204E+13	0.123321533	0.872708983	119.86586	128.3339996	110.2992401	139.9153246	-471	1.6	0.018546788	0.019588422	0.006006221	93.07583618	71.88327026	69.23247702	7.534859452	16.39686004
BigGAN	1	0	107.0062561	58.84710621	6.4052E+13	0.140991211	0.926907085	109.4599304	109.6542969	86.94548035	86.4115908	176	0.359375	0.024327609	0.022137295	0.001069189	49.92858887	36.85150146	49.52526294	7.707903257	18.48981381
BigGAN	1	0	127.2086792	39.43870241	7.61817E+13	0.208877563	0.606457594	134.4286041	126.1517029	113.7172089	151.4604286	-1355	1	0.012698245	0.01199315	0.001105517	45.2286377	41.12414551	31.43151737	7.330694958	17.45631023
BigGAN	1	0	90.88703918	55.61152666	4.8761E+13	0.079391479	0.960912553	91.33036804	91.00982666	89.10919189	49.59926155	11	1.0591133	0.032440282	0.038744026	0.000777573	41.48989868	43.03579712	39.12054765	7.613866073	18.11218923
BigGAN	1	0	71.08848572	51.62359556	3.31508E+13	0.111251831	0.896483985	76.6209259	70.09770203	61.64883423	78.07748946	27	0.567567568	0.02254425	0.030421702	0.001128998	57.95584106	53.45223999	39.86061208	7.415954335	17.5327424
BigGAN	1	0	122.1962738	62.36517706	8.08368E+13	0.123657227	0.887918445	114.8231506	127.5715485	113.8551636	101.244427	161	3.459459459	0.02462645	0.015863146	0.001244715	71.71932983	38.42160034	49.9232943	7.626547148	18.49300037
BigGAN	1	0	115.5380554	61.52634871	7.3592E+13	0.100204468	0.917753061	118.3194427	115.1717834	110.2453613	88.57050912	-10	1.036437247	0.018086714	0.026770575	0.001105655	76.85650635	53.38140869	54.08701319	7.824441091	18.72391922
BigGAN	1	0	118.4573975	31.57868703	6.45506E+13	0.078735352	0.866893164	124.7246246	117.8450775	105.1637726	51.30120203	2	2.115702479	0.027568339	0.0133377	0.001040227	26.87872314	15.49291992	24.76061809	6.711897429	15.8975202
BigGAN	1	0	72.58676147	45.32761353	3.14538E+13	0.148529053	0.863993942	73.36105347	75.64759827	54.75422668	76.78077218	-810	1.230769231	0.018289972	0.020478111	0.001052817	50.10021973	35.84118652	38.5784889	7.24178115	17.08291056
BigGAN	1	0	124.5456848	45.06429022	7.5344E+13	0.081390381	0.875964468	126.7858429	124.1318207	120.7580109	70.59941426	-61	1.08974359	0.015745127	0.031753435	0.001189794	51.76556396	29.12713623	31.53068663	7.377828909	17.41768295
BigGAN	1	0	98.39230347	38.22301831	4.78546E+13	0.18270874	0.824484974	113.3712616	94.54914856	78.9022522	92.2496164	192	1.5125	0.015975096	0.019417234	0.001049179	47.5635376	32.72357178	32.61647613	7.245588466	17.31140079
DeepSim	2	3	162.5311584	94.05787381	1.51454E+14	0.109649658	0.901963301	172.0595245	166.9077454	114.988327	126.3891097	-530	1	0.023001217	0.020331136	0.005256716	79.43811035	85.39666748	74.89218304	6.503353114	11.06727665
DeepSim	2	3	162.2624969	96.04094849	1.52698E+14	0.105331421	0.906918826	171.0211945	166.4375153	117.7933044	123.0618832	-264	1	0.024861654	0.017582768	0.005319775	67.70535278	97.42355347	79.14287422	6.434059574	10.44006099
DeepSim	2	3	151.2047424	98.36256308	1.39749E+14	0.110321045	0.905860952	157.4527893	157.5457001	102.163147	128.3438695	-328	0.90625	0.023522811	0.019123133	0.005484436	77.3079834	93.36151123	83.75656552	6.602550003	10.79207583
DeepSim	2	3	160.7605286	98.18192372	1.524E+14	0.110656738	0.900190445	168.2030029	164.5915527	121.5196838	129.7763301	-427	1	0.024211797	0.017896149	0.00479336	74.78918457	92.94720459	83.67389747	6.184481015	10.08761033
DeepSim	2	3	167.1996307	92.55358254	1.5686E+14	0.108047485	0.883091928	175.5854034	171.5303345	122.9002991	132.0030419	-561	1	0.022244274	0.016822399	0.005715242	71.77163696	91.75747681	77.54585775	6.419529359	10.7425551
DeepSim	2	3	164.6948853	92.9992605	1.53644E+14	0.114562988	0.89586923	173.190979	169.7854919	116.192215	125.4600411	-573	1.158371041	0.023664377	0.019077316	0.005594489	82.20721436	85.86560059	77.65103494	6.381434537	10.68053908
DeepSim	2	3	158.1981659	97.94889693	1.48694E+14	0.103927612	0.91949085	162.7944183	164.9080505	111.59375	117.9191693	-264	1	0.02603516	0.018557356	0.005363352	74.43130493	101.8138733	80.27038467	6.404738407	10.41048593
DeepSim	2	3	158.1540985	96.88760219	1.47746E+14	0.112976074	0.900027154	166.0700378	162.3478088	115.8076324	130.1034421	-434	1	0.024792328	0.016588293	0.005185275	77.16995239	90.0453186	79.57831295	6.391558801	10.56840257
DeepSim	2	3	152.8430328	97.15050609	1.40871E+14	0.107406616	0.898009949	165.4523773	157.7748718	94.38769531	129.9282715	-473	1	0.024838498	0.019615853	0.005793259	72.12283325	105.4806213	81.65298563	6.600716121	10.17557739
DeepSim	2	3	162.2948761	94.36031068	1.51369E+14	0.10874939	0.898503785	172.3466644	167.0093689	111.6472321	128.1868356	-409	1	0.021738995	0.017688204	0.005672998	73.67697144	95.51382446	73.47980779	6.62965747	10.97125392
BigGAN	2	1	75.58058167	47.61334542	3.42713E+13	0.153335571	0.789305307	78.46186829	81.820755	35.88745117	106.0460233	553	0.635897436	0.013815059	0.01744832	0.001709151	41.53347778	32.01315308	34.06826984	7.303338524	17.33277899
BigGAN	2	1	81.37335205	49.66027731	3.90315E+13	0.159103394	0.845788588	88.17355347	85.80613708	40.71736145	102.8807509	346	0.650862069	0.016409364	0.019749706	0.001434025	43.36700439	33.09179688	38.54510354	7.352963809	17.50641054
BigGAN	2	1	55.91531372	51.62074757	2.48729E+13	0.153106689	0.807209404	60.29934692	58.80281067	29.54776001	110.637328	304	0.563636364	0.013287596	0.018709717	0.001595051	39.22894287	38.10308838	32.85631227	7.049324842	15.91857209
BigGAN	2	1	60.60047913	55.6414313	2.90698E+13	0.142105103	0.91011447	66.43748474	63.55656433	30.08374023	78.1196324	6	0.861445783	0.020085407	0.02685299	0.001242273	38.35397339	27.1880188	31.17572851	6.920458625	16.22372199
BigGAN	2	1	79.8416748	55.115807	4.04259E+13	0.153259277	0.875395745	83.78317261	85.1401062	42.20056152	92.48681026	199	0.641148325	0.01798523	0.021726983	0.001501917	44.76843262	33.99481201	39.89262351	7.394096745	17.31906949
BigGAN	2	1	65.80491638	39.78041484	2.5395E+13	0.134185791	0.849741937	67.4899292	72.75489807	25.58641052	76.14360171	233	0.718446602	0.015936981	0.021076846	0.001556008	40.86618042	24.87997437	31.25980288	6.981449073	16.57604418
BigGAN	2	1	61.0123291	51.65240032	2.74467E+13	0.182495117	0.819126372	62.76309204	66.12550354	30.08563232	108.0494623	423	0.727848101	0.016876289	0.01897884	0.001693801	42.84649658	31.41815186	31.23160087	7.19573235	16.47179978
BigGAN	2	1	70.87432861	55.30710628	3.47119E+13	0.126251221	0.862876096	77.64300537	75.13935852	31.17562866	98.58425442	194	0.543933054	0.015597849	0.021069652	0.001517055	43.68548584	37.17645264	42.38737446	7.356055323	16.88359315
BigGAN	2	1	78.94670105	62.82022666	4.37181E+13	0.144546509	0.915425184	83.64152527	84.92926025	35.81311035	87.92577521	27	0.701834862	0.020482663	0.024161596	0.001343917	48.89541626	28.3097229	41.99041028	7.377389011	17.24900405
BigGAN	2	1	59.22171021	47.12031364	2.45994E+13	0.123794556	0.857100527	61.46983337	65.89811707	18.94552612	82.20467523	261	0.703296703	0.016796708	0.021905427	0.001549115	41.88604736	29.58959961	36.57739365	7.122389893	16.10408726
DeepSim	1	2	123.3961182	69.07592292	8.58908E+13	0.126525879	0.883659462	142.8377686	116.7124634	106.841217	120.0094274	-505	1.287878788	0.019978315	0.018334728	0.006032766	76.26098633	78.56243896	62.35522563	7.841880311	17.91930811
DeepSim	1	2	122.0770416	69.58605966	8.48039E+13	0.130172729	0.904329508	128.4976196	119.0080261	121.0562592	100.7703957	-337	0.703196347	0.020813484	0.021584079	0.006344259	60.45059204	60.90969849	59.00663504	7.600548372	17.58675414
DeepSim	1	2	113.4923859	64.89154455	7.34069E+13	0.152297974	0.849065207	107.2004242	114.8336182	123.0747375	121.2615354	-884	0.62109375	0.016888558	0.020743917	0.007128214	60.73855591	60.68466187	54.14339823	7.791493302	18.06091411
DeepSim	1	2	112.1420441	88.14347691	8.73811E+13	0.114974976	0.912801946	114.2148438	113.1239929	101.6412964	116.6260176	-244	1.425287356	0.024154203	0.026100984	0.005686679	100.3047791	70.73294067	78.76056663	7.321206944	15.22190085
DeepSim	1	2	73.91221619	70.24525565	4.46562E+13	0.110778809	0.893478165	81.39205933	70.06336975	74.14729309	107.9015934	-189	0.884444444	0.019787657	0.022454587	0.005687816	64.96682739	68.07614136	57.97370383	7.211892829	15.02935158
DeepSim	1	2	148.526413	79.05636152	1.2159E+14	0.124526978	0.890396048	169.9744568	145.0049286	110.4245758	124.5043708	-206	0.91796875	0.021157238	0.019596545	0.007023941	76.0430603	99.49795532	70.33810774	7.609608037	15.78863459
DeepSim	1	2	119.8352356	61.37319621	7.78553E+13	0.121200562	0.872929241	116.847229	121.3805084	119.7090759	107.6336395	-302	1	0.019103042	0.023547817	0.006043208	69.89697266	62.37927246	53.15893418	7.763228784	18.1389953
DeepSim	1	2	128.3957672	78.07086689	9.69823E+13	0.10925293	0.902044946	123.8561554	125.9662323	152.7982788	114.8471765	-416	0.723214286	0.017253202	0.023230748	0.006247726	86.15640259	82.17660522	65.83440044	7.754206409	16.92795742
DeepSim	1	2	137.4883118	75.51176645	1.05678E+14	0.128967285	0.883273732	126.7926331	144.2981873	130.4521942	131.9248005	-555	1	0.021152776	0.016696212	0.005873748	90.00378418	68.25128174	65.17842734	7.701953259	17.54763263
DeepSim	1	2	142.0146332	69.06556274	1.07108E+14	0.122497559	0.890198356	149.1254578	137.5780945	146.223587	109.6910248	-551	1	0.020835121	0.021220753	0.006387741	64.34194946	68.61196899	60.96483866	7.843885091	18.16624737
BigGAN	1	0	91.88687134	45.44367301	4.51328E+13	0.125015259	0.863542729	100.11586	90.18701172	79.0453186	85.96062733	-144	0.46875	0.017906295	0.022616074	0.001197064	51.53887939	38.46539307	36.52212514	7.458144287	17.69622875
BigGAN	1	0	95.0526123	36.94637756	4.46677E+13	0.190750122	0.850537686	110.2392883	93.74909973	61.96342468	70.46776936	-399	1.178010471	0.017202827	0.020492361	0.001316164	38.09625244	27.49072266	25.12736581	7.185838376	17.31038915
BigGAN	1	0	121.7863464	37.85968288	6.98587E+13	0.043731689	0.862059089	97.28022766	128.2574463	152.6930084	48.1989278	22	2.064516129	0.01580663	0.020856738	0.001145128	51.01281738	15.1774292	27.80486538	7.030207229	17.42984071
BigGAN	1	0	108.4977112	68.1107009	7.04836E+13	0.096984863	0.942208295	113.6510468	106.2695007	106.4509583	83.61532884	-73	1	0.025923616	0.021057877	0.000857833	78.08319092	51.43695068	48.68238295	7.832032971	18.80387937
BigGAN	1	0	147.0662842	37.96969958	9.90856E+13	0.052200317	0.935273892	156.7776031	144.8313751	133.0952606	40.79780971	20	1	0.02675283	0.030424986	0.001038101	40.68225098	14.98254395	26.88514551	6.704204173	16.22806639
BigGAN	1	0	122.2602844	38.58766342	7.05945E+13	0.176422119	0.843138374	129.2588196	125.0714264	89.4372406	89.24692579	-728	1	0.017561371	0.019204509	0.001044793	40.52105713	34.42700195	30.06606142	7.256521311	17.60569307
BigGAN	1	0	134.08638	68.57304511	9.74156E+13	0.102966309	0.918915435	145.1147003	130.3898468	124.1788635	96.10922876	-111	1.765517241	0.024836678	0.019643662	0.001076406	61.17178345	57.11508179	60.56962323	7.737206389	18.93954494
BigGAN	1	0	77.01602173	49.19474819	3.58697E+13	0.112030029	0.881670195	79.66928101	77.49560547	67.5718689	85.60737989	89	1.025641026	0.024531354	0.023408175	0.000893436	54.10046387	43.24188232	36.250499	7.32287377	17.33532898
BigGAN	1	0	63.83863831	36.5938546	2.32549E+13	0.097320557	0.894989527	71.63404846	62.39855957	50.83076477	52.98448806	3	0.856060606	0.020793417	0.025973244	0.001075886	31.34823608	23.64205933	23.76668129	6.861170776	15.99045975
BigGAN	1	0	90.07365417	54.60164897	4.76508E+13	0.149749756	0.916241764	84.66998291	97.68229675	65.01873779	93.34355927	-58	2.151260504	0.024016349	0.021977189	0.000951236	50.56033325	31.34854126	34.864677	7.515487661	17.56498701
DeepSim	2	3	84.22009277	62.45627916	4.72178E+13	0.132736206	0.825293337	83.32983398	84.18383789	86.75172424	127.0951347	-433	1	0.018201875	0.018539423	0.006534742	61.62451172	60.74285889	49.98740721	7.385729432	16.72870655
DeepSim	2	3	84.3109436	61.71725456	4.68894E+13	0.143463135	0.822837001	81.45141602	86.48986816	80.58641052	123.4840239	-312	1	0.018544536	0.017939909	0.006501149	62.68359375	57.61236572	49.13138173	7.396983022	16.65827478
DeepSim	2	3	84.75137329	67.27280496	5.0287E+13	0.127441406	0.854863241	78.46858215	86.65463257	91.41723633	120.2826075	23	1.471264368	0.020781532	0.02050825	0.006259481	72.90197754	61.66229248	54.46487368	7.323582628	16.48877222
DeepSim	2	3	99.00971985	68.18467363	6.20709E+13	0.135940552	0.825659716	92.70852661	101.8676758	100.8375854	134.1050446	-778	1	0.01799483	0.019241632	0.006761645	69.91616821	66.88131714	55.99963114	7.409842066	16.67949913
DeepSim	2	3	96.62568665	69.11274898	6.0615E+13	0.142120361	0.856418348	88.63586426	100.2389526	98.97306824	127.131085	-293	1	0.021133627	0.020542499	0.006418914	68.25949097	62.70120239	56.06520848	7.527479083	17.08938967
DeepSim	2	3	95.38961792	71.25978931	6.089E+13	0.132598877	0.865121479	93.92985535	95.7437439	97.39480591	125.2757759	-357	1.292929293	0.01844615	0.022240767	0.006293356	77.55267334	66.58868408	60.58781516	7.390064231	16.65570787
DeepSim	2	3	77.72251892	71.81988961	4.80985E+13	0.129074097	0.870655515	70.76560974	80.20108032	83.21138	119.8271768	151	1.354497354	0.021730514	0.021098578	0.006692114	72.18002319	68.54141235	56.76833148	7.193325351	15.60515652
DeepSim	2	3	74.75956726	66.22009565	4.28381E+13	0.129486084	0.841863459	72.21783447	77.30438232	68.31910706	121.5432007	-62	1	0.020239014	0.018757745	0.006500924	64.70187378	66.13833618	53.41435024	7.224275883	15.85175944
DeepSim	2	3	89.96846008	72.52765692	5.73572E+13	0.14666748	0.853976377	85.64749146	91.48231506	93.50796509	135.3316868	-231	1	0.020244536	0.018251709	0.00647195	72.56924438	68.81216431	58.66181071	7.360931878	16.22802481
DeepSim	2	3	104.8712616	66.0340855	6.59639E+13	0.134750366	0.812276419	101.3728638	106.388092	106.2408905	138.3171173	-305	0.719457014	0.017747814	0.018584391	0.006322326	69.58242798	64.69064331	55.88643034	7.570444708	17.26063803
BigGAN	2	1	34.73240662	42.04889781	1.2775E+13	0.04083252	0.949838172	36.99238586	35.51811218	24.61587524	24.78766745	-18	0.643478261	0.025287467	0.031091245	0.001127797	25.62661743	26.11154175	21.49967904	6.124243873	13.88075792
BigGAN	2	1	65.95388794	40.18036065	2.56167E+13	0.046096802	0.95452925	69.42349243	70.98875427	30.94316101	30.56749879	-32	0.741721854	0.024120345	0.026837366	0.001326513	36.72625732	28.50842285	26.02306419	6.913624863	16.51075188
BigGAN	2	1	51.44155884	46.57752347	2.06831E+13	0.070739746	0.936381188	54.44064331	52.70495605	37.006073	41.23416264	-8	1.9	0.033101857	0.023213683	0.00103576	38.75665283	34.2121582	28.49617056	6.825285577	15.64269272
BigGAN	2	1	41.94770813	36.6501031	1.33265E+13	0.051269531	0.910655902	45.27590942	42.40788269	30.84872437	31.43068874	-37	0.621621622	0.029451428	0.023423412	0.001193049	27.79592896	24.72171021	20.59770088	6.41513123	14.65437252
BigGAN	2	1	67.87281799	40.71331306	2.69048E+13	0.046813965	0.931568661	71.04429626	68.11424255	58.32148743	34.5212246	-52	1.422222222	0.032235249	0.021834427	0.000972038	48.62527466	24.84963989	29.10877682	6.991246709	16.23281969
BigGAN	2	1	41.68952942	39.46982276	1.41556E+13	0.054473877	0.92109843	44.05871582	43.92796326	23.95057678	35.51048246	-48	2.01754386	0.029445834	0.025089539	0.001042091	29.99423218	26.27664185	24.11967079	6.605472393	14.96960813
BigGAN	2	1	48.23042297	41.92871209	1.75413E+13	0.054626465	0.920647315	52.64819336	49.20628357	31.60533142	37.06775491	-22	0.660194175	0.033850111	0.024605471	0.001156461	34.95358276	29.65097046	26.14504879	6.696660492	15.39699637
BigGAN	2	1	61.11775208	39.04755164	2.25918E+13	0.070449829	0.924782488	67.44911194	61.96687317	40.14448547	43.48909959	0	0.931578947	0.028979618	0.028512884	0.000945168	33.05447388	31.30856323	24.26929761	6.887826162	16.06318547
BigGAN	2	1	70.1312561	33.66753761	2.59926E+13	0.062149048	0.953511955	74.28767395	73.13035583	43.63793945	19.99534852	9	1.333333333	0.026357577	0.029770209	0.001271763	42.20062256	23.47039795	26.52529863	6.579096329	15.94574577
BigGAN	2	1	43.51496887	35.5348078	1.3556E+13	0.058502197	0.928862015	47.24333191	43.40649414	34.25175476	33.37433068	0	0.816091954	0.029987345	0.022761546	0.000993624	34.92074585	25.36300659	22.03873481	6.602510645	15.10490847
DeepSim	1	2	130.6114807	86.65086693	1.05517E+14	0.126480103	0.925317124	131.5197296	132.7127228	117.4073639	113.6167724	-406	1.137777778	0.020407566	0.021465698	0.005734462	104.0285645	57.06079102	68.17157243	7.369743924	15.96954511
DeepSim	1	2	100.8651428	71.73411718	6.57967E+13	0.122421265	0.86862466	114.0901642	100.7203064	66.96255493	120.6362639	-443	1	0.020207869	0.021281416	0.005522646	81.05731201	74.80389404	60.98204831	7.425823544	16.46973838
DeepSim	1	2	135.7365875	74.48059373	1.02958E+14	0.141983032	0.869045505	146.2781525	131.150589	131.7054443	134.6845059	-335	0.618025751	0.020085272	0.016935215	0.006487509	64.837677	94.31985474	67.63985611	7.615930947	17.11334474
DeepSim	1	2	163.9975433	75.30324895	1.39869E+14	0.114242554	0.909565452	163.0464478	167.5473022	148.2075958	113.5672364	-486	1	0.027765989	0.020629941	0.006009942	85.0173645	74.18765259	65.17295514	7.354425894	16.52850812
DeepSim	1	2	121.224472	66.11854339	8.1892E+13	0.133529663	0.881413773	124.7359314	121.2981873	111.6425934	121.3020582	-219	0.6875	0.019654106	0.025048154	0.006401224	62.1166687	65.63967896	51.6947639	7.827788301	18.34674787
DeepSim	1	2	140.5940704	69.86905933	1.05864E+14	0.131378174	0.879914654	141.8255615	140.5005493	137.8436584	129.185626	-547	1	0.021751253	0.018886365	0.006806856	74.60525513	67.80245972	53.65526772	7.756920647	17.94848261
DeepSim	1	2	142.1353302	69.24593804	1.07363E+14	0.115493774	0.89195293	138.3404083	143.9140472	142.9177094	113.1619147	-422	0.75708502	0.023278912	0.016771545	0.00623095	80.16110229	80.68563843	56.31719125	7.780130085	17.83660935
DeepSim	1	2	128.910614	77.27521228	9.70204E+13	0.137115479	0.874927514	137.7900848	128.5075684	107.6929932	143.627368	-226	1.319587629	0.019324041	0.019135633	0.005954046	86.55993652	81.98388672	65.98431559	7.780616625	17.52555212
DeepSim	1	2	117.7374268	67.10789969	7.88792E+13	0.122573853	0.865075792	129.5916443	112.1627502	115.3717651	123.7219187	-500	1.185185185	0.018110861	0.018036394	0.006523172	69.18035889	55.84576416	57.6438392	7.773464453	18.18286751
DeepSim	1	2	151.1024323	93.72054427	1.35787E+14	0.113525391	0.923084818	161.9886322	149.4123077	131.2736816	120.7579578	-271	1	0.022734493	0.027759794	0.00578301	90.96359253	95.73544312	79.40960676	6.860301531	14.11453988
BigGAN	1	0	91.04745483	56.79226627	4.94563E+13	0.078414917	0.947152015	101.7486115	89.14498901	72.74996948	55.40928991	-45	1.738636364	0.036365178	0.026548231	0.000791719	50.15631104	28.94824219	47.2510305	7.627211034	18.26660652
BigGAN	1	0	171.7045746	23.21150615	1.2894E+14	0.196502686	0.770264061	182.8612823	170.2231598	150.0849304	66.63092786	-55	1	0.024184577	0.011073825	0.001078479	21.29623413	17.69412231	15.06191847	6.168389156	15.12260396
BigGAN	1	0	96.98887634	36.3561889	4.6079E+13	0.108078003	0.910849366	109.0898132	93.79444885	81.70414734	49.02294031	-82	1.084745763	0.024545339	0.026260831	0.00090197	46.24575806	25.28219604	23.17886435	7.164300845	17.0045825
BigGAN	1	0	111.0905609	38.03919377	5.92193E+13	0.128433228	0.838354531	119.2455902	109.8755646	95.94026184	88.66099162	-299	1	0.01890704	0.018414364	0.000949265	38.81106567	33.25845337	29.97137101	7.229356807	17.22414787
BigGAN	1	0	110.1891937	68.02437766	7.20219E+13	0.121582031	0.914969084	103.41362	113.3337555	111.7516937	106.7886385	52	3.555555556	0.021322071	0.022806434	0.001041326	83.55160522	53.72970581	52.26374419	7.777314386	18.78346238
BigGAN	1	0	137.6831055	49.86607053	9.20979E+13	0.114715576	0.967536624	136.2255096	138.0875244	139.3865814	43.17878676	6	1.651612903	0.027784413	0.037770934	0.000891455	76.58349609	26.43200684	46.2066846	7.465728519	17.7673874
BigGAN	1	0	199.8370514	79.91436124	1.98947E+14	0.045059204	0.979053575	201.0777893	199.5839844	197.9357147	51.09535621	3	1	0.031459375	0.048442103	0.000663827	70.7281189	48.47384644	66.27708989	6.214715503	14.03465117
BigGAN	1	0	121.2521973	47.6318477	7.28893E+13	0.099578857	0.935127458	138.8567657	117.6161652	93.82835388	62.14127474	-29	1	0.028482535	0.029050601	0.000821033	51.67303467	32.67956543	39.59879835	7.406741956	17.97766368
BigGAN	1	0	119.6958008	39.80885195	6.83407E+13	0.089920044	0.925372764	132.6105957	116.9879608	99.75508118	53.63437489	-21	0.859375	0.022715818	0.030288867	0.000881783	40.61682129	35.09698486	32.85886359	7.289255251	17.59921766
BigGAN	1	0	126.5433655	57.71478569	8.30826E+13	0.183151245	0.918581837	127.3716583	129.5630951	108.8271637	88.93309034	-218	1	0.020725232	0.023955673	0.001283035	56.65881348	35.62719727	38.12986566	7.583554263	18.25101968
DeepSim	2	3	109.6177673	106.6900892	1.00496E+14	0.081375122	0.955938278	113.6400909	109.7259064	98.52888489	80.43931034	30	1.479768786	0.02196338	0.035374084	0.006733742	178.861145	47.68499756	99.82926968	5.373229937	9.084120708
DeepSim	2	3	116.7427368	107.3473545	1.08028E+14	0.076217651	0.950738057	124.8625336	114.223175	108.4234009	80.70237381	-58	1.406593407	0.020929885	0.037300145	0.007919651	170.0800171	51.19030762	103.4315	5.210629514	8.756437584
DeepSim	2	3	113.6284637	104.9204434	1.02734E+14	0.094985962	0.955641882	118.7170715	112.9640961	103.7100067	81.46835423	84	1.488372093	0.020724775	0.035468404	0.007989444	175.1023865	38.36392212	99.1161151	5.918910576	10.11699082
DeepSim	2	3	107.3726044	112.0651219	1.03454E+14	0.077072144	0.956117046	110.194809	107.4668427	99.47227478	79.98019596	-20	1.505882353	0.022893716	0.036384002	0.006659989	187.4759216	40.14401245	102.3893184	4.607448503	6.807551354
DeepSim	2	3	109.5866089	107.3005205	1.01028E+14	0.080444336	0.949826814	113.7024078	109.2202759	100.6753845	84.43640015	11	1.479768786	0.019346973	0.03620651	0.007041445	175.4661865	41.574646	100.1348953	5.27830187	8.538588904
DeepSim	2	3	107.7694397	104.0080436	9.63437E+13	0.090637207	0.939936288	114.4187927	106.6055145	96.32473755	92.46226895	144	1.479768786	0.024002442	0.034615818	0.007366068	152.9789429	58.74511719	91.77599995	5.638002466	9.600140123
DeepSim	2	3	112.9625244	105.4808098	1.02592E+14	0.087081909	0.953566379	119.0452271	111.2475586	105.848175	86.07255795	83	1.505882353	0.022426798	0.037166184	0.006990728	173.8656616	45.92419434	96.33156363	5.904441528	9.989646542
DeepSim	2	3	95.96116638	104.8576236	8.67734E+13	0.078216553	0.957059762	103.459259	94.1305542	85.72836304	77.90026	13	1.514792899	0.02506273	0.036745474	0.006789073	160.4514465	48.58261108	90.29020451	5.454285689	8.752631338
DeepSim	2	3	89.95069885	105.6095347	8.26538E+13	0.077102661	0.965272839	91.86338806	89.8170166	85.62052917	69.83140748	129	1.479768786	0.029692547	0.038239685	0.007252568	150.9219055	52.85061646	87.56408007	4.957422078	7.775509561
DeepSim	2	3	107.4915619	107.4087751	9.91747E+13	0.079833984	0.954505572	111.4671631	106.6399078	101.4586334	79.99224449	12	1.497076023	0.019366924	0.037325522	0.006601884	174.9229431	45.8119812	102.9213877	5.471352336	8.901654357
BigGAN	2	1	78.55900574	64.82255463	4.45535E+13	0.178482056	0.839947174	79.61477661	82.99499512	52.9783783	130.4007201	18	1.036437247	0.015341371	0.022285976	0.001483368	80.96884155	49.52145386	58.85003212	7.621779961	17.71734048
BigGAN	2	1	140.933548	33.36255946	9.00883E+13	0.162719727	0.773742991	164.468277	141.4041901	76.78666687	81.46892744	-466	1.347368421	0.015922144	0.016390329	0.001308127	48.24472046	22.00259399	25.3014285	7.004743049	18.23167569
BigGAN	2	1	86.19558716	54.56563184	4.46979E+13	0.189300537	0.809697113	92.47868347	91.64518738	41.65408325	122.6387742	-178	1.446327684	0.019998725	0.01809658	0.001350116	64.24890137	41.43572998	45.15628839	7.580435087	18.01933875
BigGAN	2	1	82.00163269	68.99337703	4.93246E+13	0.180023193	0.90148011	89.81234741	84.48158264	48.78871155	108.8321463	222	1.137777778	0.015221028	0.025495281	0.001337661	98.93887329	35.30166626	64.35006891	7.410794381	17.34124303
BigGAN	2	1	97.53088379	70.59143594	6.2257E+13	0.163269043	0.912849366	109.114624	99.48204041	57.12205505	108.0835402	302	1.414364641	0.018223527	0.024255376	0.001109822	97.69293213	41.16888428	65.19426205	7.714095453	18.41806592
BigGAN	2	1	103.1849976	59.34307796	6.08541E+13	0.17829895	0.888754012	111.2516479	106.3024597	65.98696899	108.726161	-28	1.306122449	0.016412108	0.023068585	0.001158407	87.93200684	40.26519775	51.55590436	7.655784123	18.5763355
BigGAN	2	1	99.64317322	53.5092095	5.4941E+13	0.189498901	0.872041555	111.8025818	102.2098999	54.54701233	96.0867931	-486	1.422222222	0.015328642	0.020992902	0.001292426	76.30374146	33.78775024	48.1689967	7.475940911	18.35196791
BigGAN	2	1	117.4815979	45.50745519	6.81733E+13	0.205841064	0.833508134	127.8673248	121.6888123	68.58786011	99.36115373	-173	1.446327684	0.018886386	0.019536434	0.001243004	63.34216309	31.20159912	38.95082736	7.439610809	18.3577076
BigGAN	2	1	114.6450348	63.40698541	7.37183E+13	0.142684937	0.897765538	140.331131	112.1213684	60.28263855	111.7794394	-122	1.361702128	0.018937357	0.023563542	0.001116513	88.64126587	42.32406616	54.28091508	7.727735566	18.88566136
BigGAN	2	1	106.9184113	51.33446973	6.04162E+13	0.162277222	0.877935108	121.6072388	108.4002686	60.77542114	89.73065132	-93	1.422222222	0.015912676	0.022694808	0.001224564	78.32962036	29.87716675	43.48440917	7.443750821	18.42016423
DeepSim	1	2	128.2572632	75.3142599	9.50136E+13	0.127258301	0.873610649	129.835556	125.5807648	137.8947144	137.6788566	-233	1	0.019775304	0.020999545	0.006273925	68.26861572	77.65197754	65.5871189	7.832511534	17.71284871
DeepSim	1	2	129.1255493	75.24600188	9.59293E+13	0.128387451	0.898868499	148.9809418	119.7301788	125.4332886	122.7007002	-350	1.163636364	0.021987074	0.02191623	0.005874793	84.54754639	78.32733154	64.9639935	7.890971011	17.85614655
DeepSim	1	2	99.86547852	69.45623238	6.35535E+13	0.131973267	0.868835119	102.7913818	99.04804993	96.40263367	123.1323651	-535	1.402877698	0.019745975	0.019989729	0.006409882	77.89160156	73.76318359	57.96438854	7.693136552	17.67107717
DeepSim	1	2	107.4293365	84.2599404	8.00612E+13	0.122344971	0.895440196	105.6997528	108.2157745	107.9304657	132.3328079	-352	1.166666667	0.021010725	0.021797966	0.006217511	110.2243958	75.8142395	71.89454097	7.259962115	15.63315372
DeepSim	1	2	132.0111694	74.75944136	9.88523E+13	0.134078979	0.893030382	148.8666534	119.8286896	150.5467987	122.6625233	-533	1	0.023795914	0.022867746	0.006013204	96.355896	89.45849609	62.65090235	7.782219375	17.07597355
DeepSim	1	2	120.7189331	74.35584517	8.63364E+13	0.127853394	0.886970033	120.3329468	121.1465759	119.533905	114.3439027	-301	1.254901961	0.022288936	0.021366545	0.006910779	80.12689209	65.71917725	61.97877009	7.487352137	16.82563813
DeepSim	1	2	158.7414093	75.79257559	1.329E+14	0.135360718	0.87050884	165.8785553	155.1484222	158.519577	133.6084549	-328	1.132743363	0.015733244	0.017814404	0.006233454	97.05886841	50.53720093	62.91890015	7.276683902	15.84929283
DeepSim	1	2	105.4157867	68.96280752	6.81538E+13	0.132247925	0.873837185	100.1729431	107.2887421	109.525589	126.8872593	27	1.089361702	0.020571641	0.021278956	0.005490695	65.92843628	79.10336304	57.67257538	7.777419474	18.11697107
DeepSim	1	2	93.15510559	74.9896125	6.14233E+13	0.120681763	0.909128491	100.6294708	89.48181152	92.48019409	110.3550267	-460	0.835555556	0.022312164	0.02315281	0.006085475	66.35726929	81.38430786	67.95758933	7.305746625	16.30208742
DeepSim	1	2	112.6902771	80.50178287	8.23755E+13	0.119659424	0.889801549	117.4208984	109.942215	114.4674225	123.3378363	-520	1.062240664	0.017963659	0.020996279	0.006144192	104.298645	71.38348389	71.68636874	7.583642332	16.80500954
BigGAN	1	0	101.6398163	76.2557985	6.93444E+13	0.094909668	0.964138591	106.9290924	100.6860199	92.65185547	63.13192623	-18	1.542168675	0.033225518	0.041018518	0.001102622	93.7359314	34.27243042	59.53207911	7.832844145	18.72954529
BigGAN	1	0	78.18656921	38.51845267	3.2628E+13	0.123062134	0.805812224	81.73820496	77.53900146	72.19630432	83.70846514	-61	0.960674157	0.020898169	0.017731533	0.000993761	37.75491333	30.98074341	26.36984089	7.115652151	16.63897174
BigGAN	1	0	135.8943176	43.79157409	8.75526E+13	0.089553833	0.932592038	128.6438446	138.4823608	141.5792389	52.4802986	-10	1.828571429	0.037944055	0.018065636	0.00069827	47.50457764	27.50341797	31.02309154	7.087922163	16.82438961
BigGAN	1	0	179.8402252	35.92406477	1.44453E+14	0.122283936	0.903772735	181.0634613	180.2640533	174.4237671	58.67760355	-84	1.954198473	0.026109889	0.021669504	0.000776442	35.47006226	25.65286255	25.95093691	7.022498517	16.33246366
BigGAN	1	0	137.6648865	74.25800221	1.0508E+14	0.071487427	0.938284011	132.1818695	139.4584198	142.7692566	79.51614581	9	2.694736842	0.035787015	0.020001679	0.000811017	93.31292725	32.2746582	64.51623316	7.335942225	18.00949511
BigGAN	1	0	128.268158	53.6399566	8.30214E+13	0.163238525	0.826013236	136.0896149	128.0946808	108.6533203	131.0446161	-310	0.912195122	0.017542395	0.017507135	0.001092278	63.18707275	57.11053467	46.24164332	7.692795497	18.48247337
BigGAN	1	0	116.9196472	57.53171531	7.29288E+13	0.159942627	0.870064628	135.3778229	113.3672638	86.82208252	130.8621032	-103	0.96484375	0.019106141	0.016810384	0.000726919	62.84747314	51.02832031	42.00930524	7.806462259	18.79274688
BigGAN	1	0	74.10691833	51.00442086	3.47602E+13	0.081253052	0.940607454	76.6628418	73.16467285	72.23271179	56.00711843	50	0.857142857	0.039683787	0.034435104	0.000835442	52.73355103	47.86495972	39.27665198	7.330188374	17.44470323
BigGAN	1	0	135.5583649	44.99798335	8.7621E+13	0.064239502	0.917388453	133.8612671	136.592804	134.8450317	50.17308701	-11	1	0.039676637	0.036188755	0.000962685	33.2661438	13.66000366	33.84380322	6.503929562	14.81336176
BigGAN	1	0	107.5531311	56.99825509	6.36361E+13	0.093154907	0.932735725	117.2333069	106.5877228	87.13473511	74.60717559	-32	1.361702128	0.027335339	0.022324284	0.000943165	62.70782471	49.61669922	46.35275772	7.689435292	18.53745661
DeepSim	2	3	159.2323456	97.07284707	1.4937E+14	0.105804443	0.910622044	176.8488312	161.581543	100.9452362	119.6267185	-570	1	0.021775649	0.023795624	0.004734933	115.2052307	67.13076782	86.030489	6.223819586	9.311365804
DeepSim	2	3	163.912384	89.83834171	1.50058E+14	0.115966797	0.865197481	188.5413361	168.2660522	76.88230896	152.7074904	-709	1	0.016824388	0.020658132	0.005281467	92.10314941	76.61828613	79.06099174	6.888890632	10.20157733
DeepSim	2	3	150.4845581	90.98898059	1.3282E+14	0.11882019	0.879862203	165.8030701	157.113266	76.18174744	140.7226388	-693	1	0.018252526	0.020945724	0.005123261	106.4580078	75.96002197	76.83115648	6.919833399	11.17888681
DeepSim	2	3	135.7982483	90.37227251	1.14281E+14	0.118118286	0.867152432	157.7126923	138.9659882	62.01213074	151.8271525	-633	1	0.020744607	0.020464653	0.005294971	92.128479	76.6194458	78.79652911	7.0358725	11.95182962
DeepSim	2	3	156.9907532	84.09435298	1.36227E+14	0.114181519	0.875522005	174.4109192	166.4488068	62.5715332	134.2518263	-860	1	0.020804787	0.019025871	0.004937791	91.70361328	77.83795166	73.14208132	7.076238617	11.51471769
DeepSim	2	3	143.4631195	92.32635704	1.25008E+14	0.116943359	0.872343927	165.9169159	146.9134521	66.81484985	148.8517201	-758	1	0.021303464	0.021207478	0.005132448	96.92214966	74.88583374	81.4748286	6.855153871	10.90799475
DeepSim	2	3	147.5396118	93.75810201	1.31247E+14	0.108886719	0.890897393	163.0281067	155.9962311	63.35760498	136.7066814	-718	1	0.021988655	0.019882564	0.004930256	93.90478516	67.34124756	79.3892896	6.710973253	10.1919504
DeepSim	2	3	159.2928925	91.60025815	1.45018E+14	0.112930298	0.888388561	181.342041	162.8799133	82.9886322	138.0445753	-651	1	0.023826031	0.020407721	0.005416354	98.58969116	70.49429321	80.73957548	6.648025883	10.16327696
DeepSim	2	3	163.720459	85.6954687	1.46665E+14	0.116744995	0.864359995	179.8445129	172.6720428	75.34451294	145.6630831	-960	1	0.020047738	0.019333728	0.005069038	88.57446289	68.13574219	71.99439609	6.891712718	11.20426161
DeepSim	2	3	141.8338928	94.47005948	1.24731E+14	0.113723755	0.883210931	164.4803619	142.9953003	76.4599762	138.196089	-800	1.158371041	0.022821765	0.022325518	0.005518125	105.0911255	82.5302124	82.27740467	6.736527379	10.66855612
BigGAN	2	1	137.5493469	37.16005858	8.71907E+13	0.211517334	0.641484421	148.2315674	136.8446808	113.1798096	120.5177601	-1617	1	0.015631587	0.01106952	0.001478614	30.36437988	28.14056396	24.80962044	6.967301064	16.89186058
BigGAN	2	1	157.4963379	47.42688085	1.16198E+14	0.231079102	0.608364245	167.6660461	155.6722107	140.2160187	181.6195109	-1987	1	0.012304829	0.010067896	0.001399225	46.54400635	44.09112549	36.12210674	7.466525308	17.89678278
BigGAN	2	1	144.6402435	39.90014297	9.66917E+13	0.253356934	0.575073711	153.9840393	141.8532867	134.4813538	158.1655358	-2467	1	0.011675691	0.009381106	0.001385935	38.8265686	36.69723511	27.74381528	7.261450257	17.22082904
BigGAN	2	1	126.1508484	41.04214566	7.55848E+13	0.225723267	0.628713974	136.6093292	126.6002197	96.42427063	153.035128	-1688	1	0.014796768	0.010728173	0.001250497	37.31811523	35.71221924	28.76172607	7.310190905	17.6531768
BigGAN	2	1	159.018692	41.38389556	1.15962E+14	0.249359131	0.454224955	167.7177277	156.6024323	148.6338501	177.3762595	-3505	1	0.010799704	0.007357412	0.001384017	41.49484253	39.2883606	30.77481777	7.270053703	17.22644549
BigGAN	2	1	126.6482697	37.12243054	7.4809E+13	0.205932617	0.676753504	122.9618378	129.1621552	123.391983	123.5637187	-1181	1	0.0195712	0.011367888	0.001114121	35.97207642	31.76394653	26.5942177	7.157487002	16.81300713
BigGAN	2	1	155.3518677	37.61134401	1.09731E+14	0.258041382	0.421271381	163.7470398	153.5789337	142.4663544	168.0260434	-2566	1	0.009854594	0.007799977	0.001464089	41.42993164	37.47521973	29.34573758	7.212677198	17.09841169
BigGAN	2	1	144.3530884	47.29399205	9.91042E+13	0.238983154	0.646044294	154.9507904	142.693924	125.1118164	172.7081995	-1900	1	0.012077778	0.010830543	0.001423413	43.49822998	41.90576172	34.68356747	7.419932841	17.79098058
BigGAN	2	1	146.2992554	46.25380026	1.01116E+14	0.257843018	0.48356444	153.0875244	145.0832825	134.7519226	188.3035156	-3755	1	0.010029689	0.00853692	0.001483211	47.12329102	44.22631836	34.44004628	7.476164026	17.8185504
BigGAN	2	1	142.9787598	40.28317413	9.47712E+13	0.220153809	0.783852017	147.8700562	147.1870117	108.497818	107.6149366	-447	1	0.018529759	0.015021005	0.001547142	27.64886475	25.94146729	22.54127406	6.887033074	17.10030372
DeepSim	1	2	155.7409668	73.76582421	1.27546E+14	0.109039307	0.907302289	166.108017	153.8430481	138.330307	116.2256242	-410	1	0.021085137	0.026209261	0.005178884	86.00537109	65.10894775	61.71212461	7.703940122	16.96189731
DeepSim	1	2	140.0667267	73.69638817	1.07588E+14	0.130554199	0.903267414	148.505188	138.8877563	124.015274	113.2644244	-625	1	0.023593238	0.021737389	0.006732947	80.01803589	87.15963745	67.46521098	7.858883955	18.26418758
DeepSim	1	2	158.4229431	70.50858209	1.29146E+14	0.130371094	0.883588927	170.6762695	159.4125061	121.2069702	123.3774138	-350	1	0.021265871	0.022220391	0.006082176	73.39251709	75.63201904	63.86503585	7.621097158	16.99050466
DeepSim	1	2	133.840744	81.4747029	1.05447E+14	0.123001099	0.892831598	135.0987549	134.8424377	125.3736115	133.7212666	-636	1	0.019733218	0.021669017	0.006062669	72.85263062	83.30697632	74.51947338	7.627282212	16.92067219
DeepSim	1	2	126.8382263	72.94310682	9.1949E+13	0.127227783	0.872818906	134.5452881	126.6776428	107.4506378	126.6725304	-292	1.286432161	0.016762583	0.022672153	0.005954885	95.95275879	70.69830322	64.55887751	7.710072828	17.63374128
DeepSim	1	2	96.00941467	71.30296325	6.14259E+13	0.110443115	0.892194558	100.8559723	93.36289978	96.92529297	108.9214833	-382	0.752293578	0.018852082	0.022720149	0.006433152	68.69033813	70.02389526	63.1819932	7.636507178	16.98749411
DeepSim	1	2	52.69232178	57.42196339	2.60864E+13	0.105895996	0.835785122	72.94946289	45.22105408	38.07896423	92.99490325	-436	1	0.018063868	0.022089104	0.006359872	65.10809326	67.7769165	47.09183358	6.371940844	12.40194296
DeepSim	1	2	104.295639	86.01745978	7.84968E+13	0.112182617	0.915383194	108.1048889	101.0241394	111.1636047	111.2510554	-192	1.067510549	0.024200806	0.018962051	0.006009423	85.14736938	94.26687622	77.58297302	7.14151891	15.58350114
DeepSim	1	2	129.5961761	79.04510137	9.89698E+13	0.139266968	0.867555581	131.7989502	125.7890167	143.4192505	142.5332732	-510	1.103448276	0.022976959	0.020639293	0.005775472	85.07632446	78.71817017	67.69012693	7.693245132	17.27075804
DeepSim	1	2	163.4216919	70.62019019	1.36124E+14	0.120376587	0.881911178	169.8536072	160.9950104	159.0592041	115.884444	-246	0.71875	0.017396465	0.021679762	0.006542482	60.29211426	86.22491455	62.77569835	7.442231635	16.10280065
BigGAN	1	0	72.08996582	50.04487824	3.30773E+13	0.157073975	0.812784072	76.37239075	71.71807861	62.77015686	122.9564898	368	1	0.019777819	0.014732116	0.000930549	51.53521729	45.51220703	37.01661544	7.376292848	17.3705883
BigGAN	1	0	144.9816284	64.78563367	1.08305E+14	0.064178467	0.969435198	157.0209198	142.1555786	127.8918152	48.37806343	-10	1	0.045306898	0.039161641	0.000719592	83.51934814	37.97583008	49.53963033	7.703509469	18.52153449
BigGAN	1	0	86.24279785	45.45537329	4.08193E+13	0.086227417	0.921555669	93.00257874	85.52281189	72.20314026	60.75154503	-34	0.78125	0.025756616	0.028183692	0.000925768	49.61566162	46.91101074	38.51569574	7.333693404	17.36587922
BigGAN	1	0	85.41957092	57.23352983	4.5407E+13	0.18927002	0.851900041	92.77947998	86.72795105	59.39605713	142.1034638	171	1.340314136	0.016160345	0.016878002	0.000984578	54.6545105	47.75765991	41.16083813	7.658419385	18.15227664
BigGAN	1	0	104.1128693	44.22994151	5.49573E+13	0.072174072	0.920610047	106.4773407	104.2178345	97.32325745	54.12428864	-80	1.333333333	0.030019279	0.01573298	0.000762481	49.77090454	36.6555481	29.65001082	7.247311371	17.22360329
BigGAN	1	0	133.6135254	60.43675318	9.23638E+13	0.11618042	0.964113983	143.5130463	133.6774597	107.3358765	67.72128274	-24	1	0.036878618	0.040782627	0.000697191	66.02844238	36.07562256	44.46065815	7.790366409	18.83888685
BigGAN	1	0	118.4442596	68.65166123	8.04964E+13	0.11038208	0.981082074	122.5348663	120.1605835	98.82878113	43.71148634	-9	1	0.041705891	0.042807495	0.000713299	56.41799927	25.25961304	52.4359783	6.920027668	16.7946424
BigGAN	1	0	88.73382568	49.71332771	4.44317E+13	0.082015991	0.954368085	91.85380554	88.67518616	80.83802795	51.6501971	30	0.82278481	0.031050915	0.034537802	0.000713823	44.19586182	32.43933105	41.23218756	7.354750637	17.39062068
BigGAN	1	0	110.7505341	59.22738311	6.77467E+13	0.128097534	0.841673673	113.3126831	111.174942	101.8319397	135.1434056	-300	2.52238806	0.020924341	0.014739646	0.001011465	66.78018188	54.25283813	47.51392941	7.770955648	18.62910333
BigGAN	1	0	80.59336853	61.46372753	4.41223E+13	0.123764038	0.914613565	83.18106079	80.14491272	76.09663391	92.80577176	83	0.583783784	0.020155261	0.027732285	0.001129512	66.1557312	54.11972046	49.67800919	7.611140335	18.10023507
DeepSim	2	3	134.7918091	79.87478675	1.05436E+14	0.126358032	0.79580566	94.85514832	151.4880219	153.537735	159.6029065	-1039	0.91015625	0.016808982	0.019289582	0.006408999	90.50561523	73.77404785	70.8328664	7.415591518	14.41286689
DeepSim	2	3	119.9300079	77.49384163	8.75676E+13	0.128692627	0.79532807	84.0249939	135.560318	133.5901489	155.8687379	-898	0.71484375	0.016102969	0.017756612	0.006459763	88.709198	77.88607788	66.64747065	7.441357533	15.13600175
DeepSim	2	3	124.2269592	78.60218745	9.28166E+13	0.126281738	0.803251064	90.40541077	138.9868622	136.9039459	156.8831346	-998	0.734375	0.016451833	0.018522947	0.006179514	89.59228516	69.95050049	65.58251967	7.408735129	14.75517627
DeepSim	2	3	135.0957489	77.63144713	1.04271E+14	0.129089355	0.804596234	92.2848053	151.885849	160.8851929	147.4417286	-1187	0.7265625	0.017563526	0.01897074	0.006797059	89.32748413	67.39608765	62.82040771	7.427366079	14.32628945
DeepSim	2	3	130.6888428	77.60284403	9.9221E+13	0.128753662	0.810409294	80.18147278	151.7007446	154.9034729	146.878393	-991	1	0.017279437	0.018276077	0.006566375	88.12316895	64.17230225	64.85565724	7.496307315	14.52707606
DeepSim	2	3	136.9526215	75.90025196	1.05299E+14	0.134475708	0.771815011	101.1074371	151.7218781	154.9019928	162.5758652	-1487	0.73828125	0.015230911	0.017661079	0.006374928	86.08187866	70.8855896	65.22975188	7.507929983	15.20688445
DeepSim	2	3	126.7168121	77.58429693	9.48173E+13	0.128128052	0.805149245	87.33261108	143.2266083	144.9682312	149.12022	-1222	1	0.016407335	0.018096662	0.006477916	87.33798218	66.92373657	65.11381909	7.412125608	14.69021502
DeepSim	2	3	130.5905457	77.61033682	9.91157E+13	0.131835938	0.797588168	88.33395386	147.5986023	153.7908936	158.0724406	-933	0.73828125	0.016716666	0.01873027	0.006779621	95.83587646	75.55523682	66.6312196	7.522355158	15.25917196
DeepSim	2	3	129.2479706	75.0136912	9.59152E+13	0.136108398	0.770485303	75.21723938	151.3918152	156.8492584	162.7942198	-1110	1	0.014716774	0.018743574	0.006769942	86.11679077	69.63174438	66.5240899	7.516947267	14.47443936
DeepSim	2	3	117.1779022	76.58184442	8.41614E+13	0.128555298	0.774413789	74.551651	135.0716248	136.8022003	159.0057744	-1251	0.8125	0.015471984	0.016605993	0.00662724	85.16104126	72.3913269	64.53056158	7.446376391	14.39950386
BigGAN	2	1	122.7037659	27.78474709	6.79816E+13	0.233261108	0.571703784	115.9807587	138.2039948	60.5302887	100.61801	-816	1	0.0095764	0.012060063	0.001792466	33.87878418	27.1083374	21.81545671	6.830137415	17.57365582
BigGAN	2	1	124.821701	30.48909006	7.091E+13	0.217605591	0.548986435	119.2996826	138.3343964	69.72142029	106.1342472	-1597	1.319587629	0.010398319	0.01134131	0.001560146	35.63748169	28.85360718	23.77872219	6.948366443	17.53038107
BigGAN	2	1	143.3353271	41.13110058	9.55061E+13	0.213195801	0.674745956	143.8220825	153.5599823	89.41238403	126.2915737	-1210	1	0.014436944	0.012034758	0.001332592	47.20672607	40.94750977	28.45749877	7.314942898	18.18460607
BigGAN	2	1	121.0358429	38.9213547	6.94261E+13	0.238372803	0.710383255	117.1619568	133.9138489	64.88259888	112.8743641	-575	1.398907104	0.012558348	0.013580463	0.001376833	55.35586548	31.42849731	32.3276797	7.290121007	17.9422617
BigGAN	2	1	127.2629089	28.90510175	7.3149E+13	0.203033447	0.706257645	119.067749	142.3810577	70.9017334	86.38664131	-1034	1	0.012378299	0.016741959	0.001531445	32.04937744	25.99932861	21.5876807	6.84518984	17.52725469
BigGAN	2	1	121.1149139	31.67366109	6.73108E+13	0.21257019	0.534838472	120.6091919	133.3141785	59.62945557	117.3710676	-1695	1	0.010502138	0.010321151	0.001288608	34.86532593	32.05636597	23.68994806	6.987389241	17.70340334
BigGAN	2	1	126.1513977	37.13689132	7.42742E+13	0.214736938	0.727943794	118.7931366	140.1006317	73.63970947	105.7419255	-420	1.044897959	0.012316991	0.014908427	0.001578597	50.43267822	30.4574585	29.93847124	7.230207572	17.82509172
BigGAN	2	1	133.9565887	28.03774813	8.04468E+13	0.236129761	0.569804309	129.7102966	147.4140015	75.79968262	97.22746756	-1111	1	0.010776748	0.010910107	0.001873268	33.40567017	27.01663208	22.2373765	6.830531971	17.50291985
BigGAN	2	1	138.6410828	29.50133133	8.6293E+13	0.229370117	0.515595299	134.7472382	152.7900391	76.01051331	107.7636935	-2511	1	0.009026872	0.010292456	0.001838639	28.82672119	29.21392822	21.36397002	6.876201242	17.68175198
BigGAN	2	1	140.1461029	34.49570826	8.94679E+13	0.210876465	0.768847679	139.7787323	151.0339355	85.05627441	89.04729891	-435	1	0.015871413	0.015676944	0.00199502	44.28237915	29.92703247	26.45181183	7.059440407	17.62190293
DeepSim	1	2	144.7632294	81.26909272	1.18373E+14	0.110702515	0.867747531	150.0327606	144.760849	130.9550934	143.1455143	-705	1	0.018839313	0.022889975	0.005823385	75.84738159	94.79501343	70.65954932	7.464564744	16.16892127
DeepSim	1	2	150.9976501	87.86464545	1.31084E+14	0.11428833	0.919203345	150.8021851	148.9163971	162.2131805	122.6803006	-280	1	0.025734669	0.020073078	0.005889288	92.590271	101.8190308	75.93320521	7.371561345	15.314166
DeepSim	1	2	119.6510773	73.69647668	8.48147E+13	0.122970581	0.894516257	128.2741241	119.0122833	100.3270264	118.2127939	-370	1.590062112	0.021886417	0.024297599	0.005977069	86.62991333	80.69046021	65.5623585	7.857681219	17.98233985
DeepSim	1	2	129.9165649	71.22911321	9.42824E+13	0.130874634	0.89495762	153.4838867	119.9048615	119.6630249	114.8402148	-555	1.132743363	0.022409209	0.021695376	0.006544467	73.35174561	77.89831543	62.50630928	7.7445318	17.91068277
DeepSim	1	2	142.169754	66.84852275	1.06004E+14	0.130706787	0.848759883	192.6623993	122.5072479	111.0370789	132.405216	-440	1	0.017320014	0.021041744	0.00715749	82.68283081	72.22909546	56.64994766	7.772030199	16.90642611
DeepSim	1	2	108.7569427	85.46894391	8.21752E+13	0.107330322	0.909360639	119.5715637	107.097641	88.94807434	113.4768174	-487	1	0.023745731	0.027004696	0.005382303	71.10446167	101.2870178	75.39937403	7.254975327	15.53383493
DeepSim	1	2	117.2224731	85.00644152	9.0053E+13	0.123031616	0.887521789	125.9491272	117.836731	91.17750549	144.0902519	-187	0.66796875	0.023118214	0.018887722	0.005602607	77.29486084	104.1536865	74.1472972	7.362129429	15.4981789
DeepSim	1	2	128.5417175	74.77322802	9.49786E+13	0.124710083	0.875601689	145.3498688	125.807663	98.54501343	131.4709849	-434	1	0.020599921	0.022004792	0.006261818	69.28930664	90.68139648	65.88680994	7.750510611	17.26206794
DeepSim	1	2	166.1380768	81.75314326	1.47254E+14	0.119186401	0.928620961	173.7239075	164.7667542	153.2953186	101.3039786	-430	1	0.024218444	0.024566947	0.007124827	94.23355103	82.76315308	68.64274154	6.998806597	14.25680447
DeepSim	1	2	88.85861206	62.00222063	5.04232E+13	0.129455566	0.830705558	91.57148743	87.67279053	87.84651184	130.8612082	-433	1	0.015650707	0.017239669	0.005298572	59.67138672	59.37792969	52.54779092	7.623944866	17.64672638
BigGAN	1	0	124.1793518	51.34053279	7.75513E+13	0.075790405	0.957706946	130.5763855	123.2987823	111.9303894	45.34292011	-18	1.053719008	0.029793588	0.034103653	0.00103711	54.04974365	34.93798828	38.90540021	7.516605727	17.95512558
BigGAN	1	0	97.06819153	54.85451579	5.33916E+13	0.062591553	0.939535307	104.3477478	96.58882141	80.48530579	52.49358147	11	1	0.040056473	0.04761663	0.001096408	48.13809204	24.48184204	34.12977751	7.463109514	17.79250937
BigGAN	1	0	177.1930695	79.93244478	1.62292E+14	0.041870117	0.985599338	177.180603	177.4142914	176.2346191	45.3902957	6	1	0.050070842	0.056035232	0.000534848	34.77011108	42.84622192	53.84802647	6.962386542	16.27796819
BigGAN	1	0	155.6828308	26.15874892	1.07037E+14	0.099960327	0.828346867	163.0286865	154.5570526	142.1979523	45.67719555	-144	0.869955157	0.022195299	0.031757627	0.001154708	31.16833496	22.03063965	20.57718176	6.652660071	15.64665344
BigGAN	1	0	49.79237366	65.85811381	2.92767E+13	0.071914673	0.967786763	53.12147522	49.24111938	43.92596436	41.93999935	12	1.034482759	0.030961228	0.036826388	0.000704303	47.10574341	21.2159729	48.62934415	6.235986997	14.09489369
BigGAN	1	0	123.295517	43.50031535	7.34183E+13	0.06427002	0.974569344	117.9044189	124.5922241	130.5575104	27.0736147	-6	1	0.045904093	0.043259857	0.000782991	37.46585083	39.49533081	34.22687534	6.974141656	16.70818955
BigGAN	1	0	126.7819977	34.92962994	7.4276E+13	0.143051147	0.8713542	137.6450958	125.7671661	103.5328979	60.6144819	-43	1.003921569	0.025673671	0.014910452	0.000926541	40.02871704	24.54043579	22.6419553	6.839819858	16.49075186
BigGAN	1	0	119.0742035	60.13563421	7.64285E+13	0.108596802	0.856952542	111.6150208	121.6076202	125.5704041	109.2641933	-111	1.019920319	0.035354815	0.026815618	0.001179218	59.22372437	45.2227478	44.5430631	7.750310411	18.71691084
BigGAN	1	0	119.1161499	47.41472384	7.05954E+13	0.114425659	0.878437769	129.9056549	116.4875031	104.368103	88.59135598	-313	1.127753304	0.017932216	0.020779588	0.000896312	57.99645996	38.10058594	39.21558832	7.410698042	17.82548235
BigGAN	1	0	105.3362732	45.25423739	5.64515E+13	0.134780884	0.875723086	119.1684723	102.8804169	81.73820496	86.50951716	-79	1.641025641	0.018468591	0.018375514	0.001043236	39.01422119	34.06842041	32.49592423	7.125736828	17.46559011
DeepSim	2	3	142.7497406	74.28104604	1.11219E+14	0.115356445	0.845999674	161.4467468	136.1551971	127.7027435	127.4537189	-954	1	0.018828099	0.020588733	0.007093221	91.5149231	84.85824585	61.51671595	7.657230127	16.89979665
DeepSim	2	3	146.4930115	76.89954634	1.17569E+14	0.115966797	0.831198997	158.0511017	141.5587311	141.6056366	137.8732493	-978	1	0.016827137	0.018700088	0.006839165	83.82141113	79.94573975	62.7836494	7.388728618	16.01020566
DeepSim	2	3	158.3072205	73.51484446	1.30848E+14	0.119110107	0.833003793	175.9556427	153.7761536	135.37323	134.3923978	-418	0.8203125	0.017750406	0.019956254	0.006998691	82.11425781	84.02502441	59.4236923	7.631540818	16.65858353
DeepSim	2	3	157.4407043	78.96636317	1.33243E+14	0.115386963	0.839804273	182.8363953	149.1255951	133.6630249	137.5628301	-967	0.89453125	0.019137096	0.019210458	0.007089241	93.51287842	89.13146973	65.00247292	7.325030968	14.83224416
DeepSim	2	3	143.4185486	76.50867755	1.13483E+14	0.117904663	0.845001853	166.7242889	136.4828491	118.03302	131.8681197	-687	1	0.016551879	0.019708184	0.006610231	85.72753906	78.89440918	61.838666	7.729685027	16.52107101
DeepSim	2	3	152.7891846	74.9054796	1.24362E+14	0.122283936	0.829717797	167.4032288	149.0743561	133.5962677	138.4036367	-540	0.60546875	0.018156634	0.019375564	0.006921563	81.41973877	83.90789795	61.40290152	7.621046533	16.5128514
DeepSim	2	3	155.4372101	81.90831009	1.32584E+14	0.119018555	0.850782225	169.4597168	151.3641968	139.6235352	139.9068174	-683	1.053497942	0.019225629	0.021030433	0.007073021	93.36312866	84.99996948	67.94911024	7.415828589	15.15226547
DeepSim	2	3	122.9064026	71.55926731	8.68727E+13	0.11895752	0.834950851	137.7176666	116.681839	116.1297913	128.2260744	-560	0.870967742	0.018100671	0.01913514	0.006980636	81.31896973	76.06610107	58.16455851	7.654510825	17.27752917
DeepSim	2	3	152.7043152	79.43328456	1.27252E+14	0.113265991	0.856400157	164.1340637	149.9776306	136.7762604	131.0649055	-386	1	0.019284114	0.021582013	0.006872718	92.18908691	93.58465576	66.00098645	7.516535325	16.11680024
DeepSim	2	3	150.7857513	74.72513992	1.21634E+14	0.121612549	0.838245002	176.2991333	142.6047211	126.0290222	136.5643371	-952	1	0.018601476	0.019717665	0.007104367	85.64138794	85.19271851	59.59137222	7.671064625	16.40800118
BigGAN	2	1	30.13902283	55.35278816	1.70607E+13	0.047348022	0.970834932	42.86251831	25.45353699	20.6072998	24.3690749	11	1.345679012	0.051853905	0.034692846	0.000791008	21.66897583	40.00454712	33.74900918	5.630514703	11.37371323
BigGAN	2	1	25.59735107	29.96731591	6.67116E+12	0.033203125	0.978056885	31.17895508	22.16435242	28.75300598	13.66091473	4	1.050847458	0.049334055	0.049781022	0.001061228	16.49499512	19.30731201	14.59467337	5.33921262	11.84064052
BigGAN	2	1	9.056640625	18.98289768	1.89995E+12	0.030212402	0.973824434	13.63444519	6.954162598	8.026580811	7.325221138	3	1.605263158	0.063124879	0.043502542	0.000939909	6.708557129	9.716125488	7.630797474	4.163997862	7.849615333
BigGAN	2	1	10.41667175	19.57635736	2.11199E+12	0.02671814	0.933085275	18.26818848	6.99987793	7.349014282	10.65972889	2	1.653846154	0.040191736	0.023594612	0.000786405	14.41079712	8.245880127	10.04181863	4.520307151	8.726957698
BigGAN	2	1	18.38806152	23.7020984	3.86505E+12	0.033874512	0.957641923	28.86698914	14.47468567	11.0688324	14.76850903	5	1.193548387	0.040285679	0.030969178	0.00066016	14.112854	10.19824219	10.94303909	5.057126126	11.18856956
BigGAN	2	1	24.1648407	28.66283805	6.03651E+12	0.035217285	0.968100176	32.38777161	19.39025879	27.40098572	10.23627916	-19	1.084269663	0.045159471	0.052287185	0.001315363	29.66177368	22.53616333	19.45986336	5.813803558	12.96343863
BigGAN	2	1	19.51513672	22.88674668	3.88538E+12	0.02406311	0.967645993	25.70999146	17.76571655	12.35414124	10.4165629	-1	1.0625	0.041615753	0.040291317	0.001183075	14.15240479	12.22338867	11.13938779	5.579982381	11.98857577
BigGAN	2	1	97.06954956	32.68416758	4.50574E+13	0.057922363	0.968799449	92.68977356	92.4901886	132.1446838	18.38586816	0	1.267326733	0.026275978	0.047440134	0.001351489	43.84460449	29.40490723	28.54994316	6.743129301	17.85399386
BigGAN	2	1	85.58149719	53.20908728	4.36169E+13	0.130935669	0.910828361	86.1494751	85.76255798	83.13375854	80.11393576	-210	1.651612903	0.028903774	0.018121343	0.001127864	53.32107544	46.00558472	41.02982508	7.516830634	17.78698619
BigGAN	2	1	59.11384583	58.64617433	2.97803E+13	0.059875488	0.965018692	56.21116638	56.74607849	78.81855774	38.19872217	10	1.462857143	0.037939584	0.026567506	0.00091054	77.23068237	39.19741821	48.4083752	6.961180744	16.59943247
DeepSim	1	2	160.7314911	69.37018809	1.31627E+14	0.119522095	0.885720417	171.6595917	156.1131287	155.8563385	124.2616648	-492	1.446327684	0.022391364	0.0199346	0.006116965	80.23306274	69.01187134	59.54398469	7.668319421	17.14451289
DeepSim	1	2	135.0502625	73.31897101	1.01422E+14	0.121871948	0.884637476	143.8496094	135.5312958	109.4984589	123.0555591	-666	1.398907104	0.019953159	0.021823947	0.005636907	74.90625	67.88525391	60.89542265	7.856464803	18.15545265
DeepSim	1	2	120.286911	68.27018769	8.21614E+13	0.125930786	0.864443874	126.7154388	119.5001831	107.4844818	131.0297115	-461	1.179723502	0.017102403	0.020931291	0.00605187	73.20535278	71.11605835	61.4536038	7.784981776	17.81868929
DeepSim	1	2	139.4516907	67.51192713	1.03099E+14	0.123306274	0.856811419	139.6583862	139.2572021	139.9078522	130.090193	-817	1	0.018816278	0.019558302	0.005466943	72.06713867	65.97088623	56.76207593	7.82276752	18.16920891
DeepSim	1	2	117.9389496	70.97067682	8.1374E+13	0.118255615	0.889553916	139.8968201	111.8300781	91.82432556	120.2156791	-710	1	0.023269104	0.023248139	0.007009151	83.38839722	65.40127563	54.08990047	7.778683902	17.72445818
DeepSim	1	2	130.4013519	83.11522337	1.02704E+14	0.118942261	0.913830394	127.1373444	131.9485626	130.9843292	116.4903639	-189	0.957264957	0.023617701	0.022438901	0.005378324	98.95291138	85.82168579	74.31917718	7.351214459	16.1305403
DeepSim	1	2	106.7581177	83.26355663	7.87268E+13	0.103225708	0.926378397	110.8183899	105.3666534	103.291153	103.7695575	-133	1.02739726	0.019772377	0.026143867	0.006856389	82.62670898	94.77886963	72.08280487	7.623841869	16.51283832
DeepSim	1	2	149.3834534	69.77778086	1.16756E+14	0.143707275	0.828308646	161.8223419	144.8600922	140.0487976	153.4563283	-527	0.9296875	0.018146992	0.017888242	0.005779705	67.50164795	80.25567627	56.66155339	7.602702044	17.19442206
DeepSim	1	2	142.2913971	69.45993785	1.07681E+14	0.138671875	0.849539449	148.0248871	142.9480743	123.8869019	141.3717555	-582	1.267326733	0.018700894	0.016331287	0.005981527	80.23410034	70.91165161	60.34813761	7.857742448	17.94655403
DeepSim	1	2	129.2234039	72.92986272	9.45639E+13	0.133209229	0.893984052	118.3302002	134.5577545	130.313324	124.5357947	-189	0.72972973	0.018387765	0.023921655	0.005946713	61.01516724	71.1399231	61.22474511	7.79956596	17.9375263
BigGAN	1	0	110.1037445	51.43340092	6.34289E+13	0.157867432	0.877628285	111.9768982	115.9966736	74.8531189	100.1997493	-544	1	0.022105169	0.019249575	0.000948627	43.9750061	31.48471069	35.92249027	7.579145922	18.25233726
BigGAN	1	0	104.7907562	34.04063554	5.21403E+13	0.175643921	0.703741177	104.657486	112.8511658	63.64273071	97.46427449	932	1.19	0.014185839	0.013014939	0.001222708	31.91323853	31.36178589	24.11290423	6.916966368	17.33142253
BigGAN	1	0	125.3778992	51.68854425	7.899E+13	0.1690979	0.795766163	127.7621918	125.1748199	120.189621	138.5689165	-386	1	0.014908967	0.013526657	0.000866176	59.07684326	58.03417969	43.63199816	7.672099002	18.37048032
BigGAN	1	0	131.423996	61.99656335	9.06916E+13	0.102203369	0.884217272	131.9895172	131.77565	128.0910339	104.5393845	-40	1	0.031491385	0.022100423	0.001311361	60.78500366	48.09555054	50.82154164	7.678671352	18.40993213
BigGAN	1	0	63.37809753	51.8494811	2.87982E+13	0.101272583	0.879483859	61.53501892	64.80784607	60.83560181	80.20827055	71	1.557377049	0.028395842	0.024547281	0.001144785	41.8053894	35.20803833	32.35028413	7.231738415	16.93762386
BigGAN	1	0	143.9112701	57.63499047	1.03217E+14	0.198013306	0.820250374	162.9411774	140.8616486	109.7287292	158.1859195	-716	1.641025641	0.012940283	0.014494459	0.001105892	55.04074097	52.58358765	45.93307843	7.764710244	18.85914047
BigGAN	1	0	117.120163	74.65672319	8.28528E+13	0.113006592	0.927178825	133.2851257	112.7716064	97.06614685	104.2909811	-118	3.085365854	0.022396246	0.02773399	0.001025526	88.89230347	64.05508423	63.408259	7.889310867	18.89829801
BigGAN	1	0	119.9352112	58.57045362	7.65144E+13	0.077545166	0.911474054	124.1249542	119.9586792	108.79216	73.42256941	2	1.333333333	0.019190535	0.022441689	0.001034002	32.57006836	29.74371338	32.11628463	7.182787559	17.08440066
BigGAN	1	0	123.0813751	50.62289367	7.6071E+13	0.195358276	0.858372248	129.8859711	123.1598969	104.8274994	104.2276424	-667	1	0.019010579	0.016902125	0.001158856	50.9147644	33.59768677	32.99487284	7.633733068	18.22057891
BigGAN	1	0	103.093277	63.017635	6.27039E+13	0.123138428	0.868324565	117.0799561	99.83938599	83.17749023	119.0051854	91	0.724489796	0.02200893	0.025902277	0.001092283	68.68856812	50.6211853	50.87252284	7.722683868	18.55043471
DeepSim	2	3	143.8011475	77.69521716	1.14741E+14	0.120346069	0.867350888	147.7858276	149.560791	103.7128296	134.5376505	-522	0.99609375	0.019256761	0.019491863	0.006198062	82.12750244	79.80975342	65.12488141	7.512327319	15.53939815
DeepSim	2	3	169.2753754	81.31928406	1.5147E+14	0.10458374	0.884338686	176.7226563	175.9925079	115.1666412	127.3462209	-712	1	0.021237187	0.019893927	0.006022504	81.55886841	84.052948	69.01486403	7.150065957	13.24176139
DeepSim	2	3	143.7349243	77.09917626	1.14263E+14	0.114501953	0.881493171	147.7660065	151.4366302	93.51069641	125.2399418	-713	1	0.021743996	0.019618538	0.006437752	87.0213623	71.19195557	63.47732471	7.588701138	15.40354609
DeepSim	2	3	149.2119904	82.37900545	1.24771E+14	0.118606567	0.870110444	150.5180817	157.8018494	101.557312	136.1085183	-840	1	0.019343255	0.018363704	0.006326689	86.57992554	80.46566772	71.6318761	7.20146777	14.1741447
DeepSim	2	3	150.8285522	86.74314216	1.30024E+14	0.108581543	0.895466214	154.9079285	156.638443	110.2120819	130.042968	-592	1	0.02070787	0.0227167	0.006138271	97.90313721	76.67272949	75.66932767	7.291677533	14.08989574
DeepSim	2	3	152.3578033	82.73785721	1.291E+14	0.11378479	0.871529158	155.0980225	159.6227722	107.7716064	141.1444356	-758	1	0.019377448	0.017730431	0.006267292	93.22702026	76.78707886	70.76679778	7.380138151	13.95830466
DeepSim	2	3	148.1786652	78.32793918	1.20655E+14	0.121887207	0.85486724	150.5650177	153.8012848	112.9854889	142.64558	-548	1	0.018590709	0.017406562	0.006417928	81.93222046	81.22366333	67.70620414	7.486182062	14.91827702
DeepSim	2	3	150.5144348	83.65392642	1.27356E+14	0.116668701	0.880558469	153.9946594	158.2706451	101.4419556	131.8657523	-858	1	0.019291213	0.019236089	0.006139799	93.22845459	71.6920166	71.26145913	7.180136885	13.28502343
DeepSim	2	3	163.3190918	85.96401517	1.46299E+14	0.10484314	0.880865588	162.1760101	170.6489258	128.5778198	132.0719569	-619	1	0.020207209	0.019374386	0.005564109	93.78033447	80.39483643	75.35856764	6.890942951	12.83521742
DeepSim	2	3	163.3678589	88.61842456	1.48357E+14	0.101745605	0.905045115	163.5377197	169.5029144	131.3272095	122.0832929	-608	0.99609375	0.021270811	0.019760565	0.005824021	83.25482178	98.14959717	77.49884536	6.872264668	12.45150593
BigGAN	2	1	167.4379425	20.91914104	1.22291E+14	0.036331177	0.908479847	165.5490265	167.9602661	169.618576	22.00535904	0	1	0.015774822	0.014195109	0.001115517	22.48880005	8.746490479	12.47178102	5.505638417	12.26984096
BigGAN	2	1	151.7107086	11.43038634	9.94147E+13	0.018432617	0.873921068	135.4915466	155.4458618	175.0361633	16.93903198	-9	1	0.010433357	0.011680973	0.000908386	6.786712646	4.32522583	6.010699673	4.786510655	13.06020616
BigGAN	2	1	169.1086273	13.81373418	1.23646E+14	0.039413452	0.833239692	156.1799164	171.996933	188.1612701	18.50418612	-9	1	0.012556627	0.0136864	0.00100025	15.63668823	6.692657471	8.354583121	5.298081075	12.81166847
BigGAN	2	1	167.0680084	15.87949004	1.20963E+14	0.025512695	0.836934854	166.2713623	167.4137726	167.1639099	21.36641573	-2	1	0.016802767	0.012781698	0.00086443	16.26992798	8.932830811	9.854411412	5.31335013	11.33261304
BigGAN	2	1	169.3682251	19.9094471	1.24906E+14	0.020019531	0.940347131	156.064621	172.5117798	188.0484467	18.97993451	23	3.555555556	0.013272856	0.016871946	0.000677169	22.67950439	6.17199707	12.29153003	5.627927686	14.29757696
BigGAN	2	1	163.0715637	15.00346409	1.1518E+14	0.017166138	0.859900612	157.1384583	164.3801727	171.8540344	19.63624525	1	1	0.014764184	0.011906998	0.000724571	14.34576416	6.382751465	8.102874166	5.008118909	11.60878138
BigGAN	2	1	146.9844971	34.02506229	9.77626E+13	0.049026489	0.9494304	140.4632111	149.0231323	153.5236053	23.91550574	-6	1	0.033481865	0.017603039	0.000900122	27.42028809	13.57531738	17.91274748	5.93739379	13.41622333
BigGAN	2	1	163.3186035	28.20286665	1.17976E+14	0.037078857	0.889783626	159.2743073	164.3425446	168.5797119	28.30635547	63	1	0.025413306	0.011234471	0.001195501	21.56530762	12.40789795	13.14408895	5.56504654	12.34599046
BigGAN	2	1	162.7876434	7.444007959	1.14054E+14	0.022735596	0.753513261	147.4430084	166.9372864	181.5880737	16.75860347	-8	1	0.010592794	0.009962702	0.000915889	4.389190674	4.440093994	3.805538379	4.08318596	12.32025462
BigGAN	2	1	171.7836914	15.80058631	1.27815E+14	0.010147095	0.871781769	165.6722565	173.3074799	179.9545135	19.70620713	-4	1	0.0132026	0.014615179	0.00069941	13.23309326	7.103210449	8.625206141	5.25232278	12.13339341
DeepSim	1	2	98.2459259	68.02878649	6.13326E+13	0.151046753	0.857022509	98.10446167	99.66848755	91.29893494	131.850002	-269	1	0.020338509	0.01798256	0.006647083	69.34255981	57.62008667	50.33507509	7.594753319	17.38176225
DeepSim	1	2	168.9503326	68.02689222	1.42472E+14	0.127670288	0.864769525	176.9313354	165.8268738	164.0858917	121.4312355	-711	1	0.020903052	0.017851755	0.006375245	75.42526245	65.70272827	59.38438972	7.301811206	16.13264903
DeepSim	1	2	147.3585663	84.50193772	1.23931E+14	0.117370605	0.923515825	146.296875	149.22789	140.5062408	116.1598063	-299	1.153153153	0.018139917	0.027639604	0.006090201	101.9031677	78.59921265	73.88529137	7.539421544	16.58260494
DeepSim	1	2	86.58447266	73.70004226	5.55274E+13	0.121505737	0.890748629	95.2633667	81.78120422	88.56954956	111.7436438	-433	1	0.021860739	0.017236824	0.005808808	65.80377197	78.56005859	62.54848126	7.217652015	15.70804472
DeepSim	1	2	127.8415222	78.16268305	9.64339E+13	0.122390747	0.912357899	135.7264252	125.6309814	118.5507202	111.8806306	-392	1.075630252	0.017450391	0.022573939	0.005820377	106.7432251	68.76531982	67.08263621	7.807565831	17.65675477
DeepSim	1	2	76.2600708	79.50147844	5.21237E+13	0.109161377	0.898926685	76.64601135	77.16339111	70.60591125	119.0560377	-191	2.226086957	0.021177315	0.021733015	0.005413318	84.90698242	84.25268555	67.04115574	6.794746746	14.15534129
DeepSim	1	2	117.5113525	71.89868527	8.1511E+13	0.118850708	0.878499676	124.8515167	119.3836517	88.62406921	126.3615904	-564	1	0.017765105	0.023275509	0.006571218	80.29083252	79.96783447	65.07847864	7.666281749	17.15457875
DeepSim	1	2	101.6605988	72.20927257	6.67823E+13	0.113540649	0.918803801	99.09619141	104.1812286	95.41738892	91.4620204	-395	1	0.024025088	0.027226586	0.007296279	79.5718689	80.36410522	65.58974537	7.523926444	16.79447841
DeepSim	1	2	105.566391	68.77068054	6.81766E+13	0.112731934	0.885220224	96.82714844	109.4548187	108.4660645	105.9023425	-535	1	0.020147303	0.024206776	0.005810018	66.98416138	81.32034302	55.45792059	7.610636386	17.41493239
DeepSim	1	2	143.8421936	72.77563154	1.11612E+14	0.133224487	0.867282314	150.3461609	141.2315521	140.2497559	133.6321624	-582	1.071129707	0.022974006	0.020981129	0.005865495	82.2956543	74.95306396	62.13803146	7.82780164	17.53803146
BigGAN	1	0	101.5930328	33.02678115	4.90137E+13	0.046600342	0.960301548	105.8265381	100.4403381	96.51124573	25.69891254	1	1	0.032181339	0.04699184	0.000850291	27.50442505	28.74197388	24.43221122	6.665610507	15.47290884
BigGAN	1	0	134.0302734	29.69398923	8.09422E+13	0.101593018	0.852686677	140.5613861	133.5453186	119.4008331	53.74272191	-83	1	0.029957293	0.01856357	0.000886986	30.33880615	16.49584961	23.31500829	6.592400268	15.561842
BigGAN	1	0	112.0641022	41.40887418	6.13022E+13	0.186141968	0.694953865	129.7787933	107.8375092	87.37281799	141.9474968	-318	1.497076023	0.015143143	0.01072172	0.000918847	46.32949829	41.98324585	34.04343174	7.405750198	17.93240558
BigGAN	1	0	127.1632538	64.14926545	8.71258E+13	0.09413147	0.934848922	128.4128571	127.4006195	122.5872345	83.57440224	-23	1.230769231	0.029496832	0.022450206	0.000949154	74.02926636	35.81265259	55.13995626	7.512333876	17.80069646
BigGAN	1	0	127.740921	45.38371219	7.89303E+13	0.078063965	0.88364014	144.5642395	123.8686829	103.5409241	64.78542375	-58	1	0.021588692	0.022787925	0.001063165	43.14956665	33.73294067	35.96433873	7.107910162	17.45699271
BigGAN	1	0	135.319931	54.44034871	9.13762E+13	0.211181641	0.769433708	152.4124298	132.4666138	105.1929779	162.3749913	-585	1.361702128	0.015641593	0.011223543	0.001033697	67.18167114	49.42160034	44.60654574	7.746245223	18.67793573
BigGAN	1	0	150.1786804	44.1064364	1.05222E+14	0.069564819	0.948680746	163.0387268	147.4489288	130.4887238	43.21114181	14	1	0.032997654	0.034652623	0.001022747	29.64056396	20.2946167	37.33824771	6.513577739	16.00968475
BigGAN	1	0	88.05474854	88.4233974	6.68822E+13	0.067108154	0.962892538	89.41363525	87.81678772	85.61528015	61.80317818	16	1.077348066	0.035507026	0.041851675	0.00111746	91.09655762	88.86663818	74.87774322	7.173995257	16.80406346
BigGAN	1	0	111.4129028	52.38266697	6.50977E+13	0.101898193	0.92334389	118.1665344	109.4991455	103.5101776	74.35491897	-57	1.142857143	0.02519685	0.022866314	0.00091003	54.27893066	37.45202637	37.35931468	7.659719823	18.36221218
BigGAN	1	0	121.8386078	55.17939863	7.68342E+13	0.11114502	0.932243093	140.8061523	116.9754333	97.12690735	79.21000447	-12	1	0.027911518	0.028829949	0.00083238	56.54055786	41.80526733	41.4136554	7.661205667	18.5177774
DeepSim	2	3	166.8766327	55.67718178	1.32919E+14	0.128311157	0.813711126	178.9163971	167.7805481	130.6521606	115.7948024	-887	1	0.016234627	0.017843619	0.007400425	63.90054321	56.14907837	46.74422248	7.657170599	18.01521793
DeepSim	2	3	166.0493317	57.27706152	1.32513E+14	0.12449646	0.813319245	182.8812866	165.2757111	125.9174957	112.2326604	-796	1	0.015334064	0.018011144	0.007376303	60.71188354	55.66793823	45.83655517	7.650993393	17.74961155
DeepSim	2	3	161.8085175	58.20738294	1.27002E+14	0.135818481	0.809754628	176.4323883	160.7829132	128.7503662	114.7416918	-731	1.580246914	0.016088215	0.018397233	0.007308826	73.04891968	57.80386353	48.85862003	7.649896281	17.71564588
DeepSim	2	3	153.668396	55.40229087	1.14604E+14	0.145751953	0.786536428	172.5767822	150.1460114	122.2302704	118.1688252	-746	1	0.01395097	0.017018274	0.00709269	65.96911621	54.63653564	45.83562576	7.673250523	18.06558872
DeepSim	2	3	143.6266937	53.85180562	1.01055E+14	0.1300354	0.781050191	145.7326813	146.2980804	124.3458405	114.0795671	-1162	0.893023256	0.016335572	0.016808877	0.007493759	59.51870728	59.54794312	43.87473268	7.695238217	18.19492897
DeepSim	2	3	162.2930145	52.27063726	1.2486E+14	0.134262085	0.766341951	189.3081818	156.1279755	123.2330933	115.6246854	-841	1	0.013628754	0.017821936	0.007308413	61.00827026	49.80923462	43.21004027	7.609538617	18.08181052
DeepSim	2	3	152.9829712	47.77288641	1.10321E+14	0.141525269	0.723820947	169.7068939	152.2779694	112.756958	112.6403383	-1387	1	0.01497896	0.015588689	0.007381133	52.99847412	51.63635254	38.71861707	7.523637183	18.21024617
DeepSim	2	3	161.8647156	50.30296714	1.23397E+14	0.124053955	0.759241246	167.3617096	165.1514435	130.5410919	108.7188933	-1568	1	0.014403634	0.016162613	0.007940533	55.14501953	48.49932861	39.71012466	7.502927609	17.94146491
DeepSim	2	3	151.4930115	52.48971892	1.10403E+14	0.136077881	0.754913406	180.134079	146.560257	101.8097382	115.4269109	-1245	1	0.014956507	0.016392591	0.007474944	63.00964355	53.93035889	43.82620776	7.624069485	18.18485625
DeepSim	2	3	139.9141235	47.87825579	9.39234E+13	0.130599976	0.748066485	144.4385071	142.7795715	113.292923	107.9398458	-1436	1	0.013944079	0.015713936	0.00722133	51.84912109	47.27679443	37.89981528	7.496015977	18.14606465
BigGAN	2	1	138.3839874	68.57661739	1.02447E+14	0.130187988	0.933082419	164.8018036	130.9677887	107.2708282	93.15861479	-142	1.6	0.019984303	0.022996328	0.00113574	95.16519165	46.62667847	49.61656732	7.871778068	18.97222264
BigGAN	2	1	121.1252136	53.23113336	7.51827E+13	0.097000122	0.949001805	140.1104889	118.859375	83.03105164	56.55623826	-42	1.004132231	0.032995145	0.026815383	0.001081465	53.32904053	47.17114258	35.90032091	7.64795129	18.91278692
BigGAN	2	1	141.7149963	74.5754627	1.10143E+14	0.109130859	0.954293105	168.8476105	136.3840027	97.94989014	78.99890793	-250	1.053497942	0.023848087	0.025436535	0.001198756	105.6294556	40.94030762	50.73266289	7.736773753	18.59173798
BigGAN	2	1	133.8903046	55.31380924	9.0135E+13	0.116607666	0.924705684	142.6984558	130.8415375	126.4779205	77.33976963	-165	1.019920319	0.025547203	0.020635377	0.001101626	62.17922974	48.84127808	41.01402648	7.696065778	18.9832781
BigGAN	2	1	138.8453217	76.96019835	1.08237E+14	0.106430054	0.954060813	163.3822021	134.9523926	94.50874329	84.16488145	-240	1.066666667	0.02629352	0.024973847	0.001049071	101.1586609	48.77944946	53.14396767	7.80852102	18.5714325
BigGAN	2	1	129.8265686	59.94748685	8.7826E+13	0.095535278	0.954148058	147.6005096	128.5358276	89.84068298	65.75133665	-120	1.132743363	0.032414668	0.031512058	0.001226415	70.16845703	45.80645752	42.04673231	7.807984493	19.00066301
BigGAN	2	1	114.5192413	73.27726653	7.93887E+13	0.089691162	0.95951701	120.1804962	115.8997498	92.55706787	76.44233178	-111	1.013953488	0.036251527	0.026057012	0.001015124	72.92977905	49.56851196	48.91466998	7.890834246	18.86239449
BigGAN	2	1	119.5305023	74.41562383	8.51483E+13	0.112548828	0.940063366	147.1230164	115.1248474	69.89363098	89.39413661	-237	1.062240664	0.026340013	0.025734559	0.001212841	91.63314819	45.40603638	49.53990179	7.803289493	18.62000406
BigGAN	2	1	132.2358704	72.06265594	9.74067E+13	0.109619141	0.937692359	153.2709351	129.9391785	88.89013672	100.3038719	-191	1.185185185	0.030213613	0.023689341	0.001126014	87.9085083	66.80474854	55.48692257	7.959704226	19.01545626
BigGAN	2	1	133.390152	61.39608778	9.26096E+13	0.115539551	0.928333087	162.1967926	127.565979	87.85661316	83.78344625	-199	1.071129707	0.022135607	0.023222663	0.001200574	79.93600464	44.96499634	42.66410378	7.848931152	19.15676065
DeepSim	1	2	152.8387909	73.791421	1.23716E+14	0.119293213	0.868585456	164.7831573	154.9426117	110.6854401	135.7078808	-462	1.505882353	0.019710992	0.022110215	0.006038024	84.25424194	78.92019653	66.31785395	7.716057133	16.72292386
DeepSim	1	2	145.9882965	78.20295873	1.17803E+14	0.120407104	0.894131474	148.6611938	144.3204651	147.5550537	127.6377696	-491	1.137777778	0.022038093	0.023838466	0.005144187	99.80966187	91.68936157	67.98418949	7.7677782	17.62973936
DeepSim	1	2	134.7581635	67.39015014	9.75006E+13	0.142379761	0.854650426	145.6271515	134.5127411	107.5324097	137.2465403	-619	1.062240664	0.020504435	0.018464103	0.005779085	65.38833618	64.91531372	53.93631372	7.818223243	18.05511471
DeepSim	1	2	132.1269226	75.39820326	9.93955E+13	0.124694824	0.878250689	161.7810822	122.5617676	103.6411591	137.0042159	-212	1	0.01917175	0.021077949	0.006260875	69.17352295	62.13299561	68.83213131	7.756811225	17.05875669
DeepSim	1	2	127.998703	83.46569717	1.00288E+14	0.116073608	0.89603689	146.2286072	124.0312653	100.6444092	127.1475619	34	1.397660819	0.022936306	0.019655596	0.00548035	89.02932739	72.38253784	78.04958106	7.689741549	16.19618282
DeepSim	1	2	121.5534668	70.86902165	8.503E+13	0.131500244	0.860337165	140.3342896	112.2793579	120.0611572	133.8176021	-398	0.816143498	0.0144191	0.018943479	0.006207367	68.55059814	74.47625732	61.01239915	7.876230477	17.93391776
DeepSim	1	2	119.6717377	77.50721977	8.73107E+13	0.12361145	0.898406538	119.0898132	118.9396973	124.976532	116.3971814	-66	0.579908676	0.016885976	0.021487789	0.005696062	73.88790894	80.85610962	64.97307705	7.484092755	16.76679976
DeepSim	1	2	124.9899139	72.7604577	8.98356E+13	0.128646851	0.889766456	126.8644562	123.6825562	126.8241119	121.671839	-654	1	0.022591144	0.016046659	0.006867189	71.1522522	94.99325562	65.63716343	7.858160045	18.15104586
DeepSim	1	2	109.1038513	79.86849717	7.85229E+13	0.126281738	0.889770758	103.7205505	117.4098511	80.46411133	127.9836793	-505	1	0.02110158	0.019874275	0.005903026	65.9284668	106.3943481	74.97933895	7.695134825	16.01410292
DeepSim	1	2	112.5700989	77.61139883	8.02964E+13	0.124359131	0.857268565	118.2395782	110.3748169	109.0124817	141.9520108	-618	1	0.015394105	0.01913831	0.006182779	86.95233154	76.60003662	69.68199213	7.533700364	16.47413501
BigGAN	1	0	176.5894928	49.07145792	1.44276E+14	0.091903687	0.917206853	177.9600525	176.6367188	172.7440948	55.55397815	11	0.52734375	0.016553803	0.034368861	0.001195364	62.89242554	23.93862915	37.07496251	7.181104863	16.88348555
BigGAN	1	0	142.0652008	65.4330638	1.05072E+14	0.138763428	0.893091105	152.7298431	140.4523621	122.4316864	134.7261251	-57	1.391304348	0.025377374	0.014938403	0.00093131	72.04226685	74.74447632	53.86410827	7.806083934	18.84872805
BigGAN	1	0	85.25892639	39.84258897	3.80383E+13	0.19833374	0.791788872	76.22836304	93.55354309	66.19813538	110.6892858	-142	2.306306306	0.013225503	0.014645639	0.000907435	45.83151245	39.05532837	31.06923989	7.282819546	17.28349261
BigGAN	1	0	111.4247131	36.20739969	5.89545E+13	0.128936768	0.899458557	125.7309265	108.3465881	89.75723267	60.20659096	-15	1	0.02669842	0.028315669	0.00088047	40.26104736	31.40081787	28.07333365	7.172655049	17.24853453
BigGAN	1	0	112.825531	52.53024882	6.65247E+13	0.206069946	0.860342824	111.5186462	120.244278	78.05845642	115.9259199	73	1.777777778	0.021235179	0.018522058	0.001020885	61.78411865	42.88873291	36.92013663	7.62384745	18.53516676
BigGAN	1	0	107.2325287	30.76570287	5.34523E+13	0.105575562	0.902356718	113.9848633	105.9505157	96.11593628	49.9568797	-74	1	0.021501411	0.025655201	0.000843058	31.59298706	25.67288208	24.84421766	6.862774741	16.16392645
BigGAN	1	0	118.6609039	63.47128342	7.77774E+13	0.159973145	0.843612137	122.0991211	119.7193451	104.186554	150.5445262	-228	1.095238095	0.01977386	0.015720812	0.001015851	73.04971313	63.65176392	51.4889434	7.855990208	18.87185451
BigGAN	1	0	106.3222351	73.40262397	7.16928E+13	0.108383179	0.95918081	127.5714111	102.5250397	70.15222168	76.3992659	-7	1.015873016	0.036308433	0.029913204	0.000831538	50.10449219	42.07733154	47.4341073	7.786766908	18.4682829
BigGAN	1	0	102.79039	50.53374649	5.63478E+13	0.115188599	0.945213113	125.5674133	97.38737488	70.87184143	56.49780928	-46	1.055045872	0.026948597	0.029389694	0.000950357	54.53817749	36.64260864	35.94266766	7.601430282	18.39707403
BigGAN	1	0	118.3204498	53.06841476	7.22239E+13	0.199691772	0.719706703	113.7861176	125.5126801	93.17573547	169.5933181	-235	2.56	0.011095955	0.01329488	0.001122951	52.80703735	49.6098938	39.87977863	7.693502845	18.42662577
DeepSim	2	3	79.89993286	74.98290212	5.15669E+13	0.141708374	0.818673512	91.2727356	79.23847961	53.49641418	150.4967494	-686	1	0.01653637	0.01623161	0.007373979	71.84375	85.35717773	63.32972757	6.834605852	13.36355782
DeepSim	2	3	94.25666809	78.44468997	6.45868E+13	0.140960693	0.825308731	105.6800995	96.56828308	52.41346741	161.4128218	-405	1	0.019073937	0.017497629	0.006894603	77.990448	90.8475647	70.93502002	7.212934544	13.60353742
DeepSim	2	3	107.2913666	82.17243168	7.84417E+13	0.144882202	0.808588734	118.4359894	109.7788544	65.26170349	176.5957601	-631	1	0.017788196	0.01541571	0.006814597	90.7371521	91.37435913	73.29767353	7.306901103	13.91354366
DeepSim	2	3	91.61633301	81.59571048	6.46449E+13	0.142913818	0.840493481	107.040451	89.69790649	61.04499817	152.1693823	-611	1.032388664	0.019127342	0.017095907	0.00716739	74.24603271	96.67321777	72.15134129	7.082531807	13.34124514
DeepSim	2	3	68.30451965	74.36251408	4.37881E+13	0.140029907	0.803370309	75.73260498	68.20445251	49.34567261	147.7227513	-339	1.031088083	0.016097047	0.019170983	0.00715501	68.72232056	70.59591675	64.07608484	6.626390496	11.86763899
DeepSim	2	3	74.63375854	75.19703266	4.82097E+13	0.135803223	0.816414559	86.12498474	72.82907104	53.79637146	147.5003048	-407	0.888392857	0.015634473	0.017123884	0.006971936	65.78210449	81.62115479	63.63982908	6.605258564	12.60297923
DeepSim	2	3	86.56932068	74.97430307	5.63298E+13	0.142745972	0.799789837	106.7964325	84.52612305	44.06491089	160.5551777	-698	1	0.016229038	0.017491718	0.006990486	71.92507935	86.28652954	65.26085157	7.204057341	13.21749659
DeepSim	2	3	78.53825378	77.29238807	5.21507E+13	0.140960693	0.822829694	91.70053101	77.76997375	47.9861145	152.287411	-648	1	0.01810102	0.01517589	0.007090495	76.29116821	87.12088013	67.48358831	6.777538438	12.6419025
DeepSim	2	3	83.16618347	81.24772874	5.80581E+13	0.127548218	0.824519585	95.85371399	82.39785767	53.85787964	160.0911651	-194	1.361702128	0.018236728	0.018599934	0.007052885	88.85397339	74.0406189	70.61396941	6.915210391	12.2821541
DeepSim	2	3	96.86468506	87.98222925	7.3545E+13	0.132736206	0.863634868	112.4606323	95.91703796	60.85484314	152.7104171	-606	1	0.019657593	0.018275873	0.007001174	81.36767578	120.1044922	80.51484248	6.82493822	12.34971544
BigGAN	2	1	178.8519592	52.56863671	1.49256E+14	0.156707764	0.862207334	175.4373932	188.934967	135.8902588	105.6935804	68	1	0.025119418	0.020999722	0.001595885	53.02874756	54.15356445	37.07104217	7.374619673	18.36039003
BigGAN	2	1	166.7219696	52.71000006	1.31317E+14	0.140625	0.868822344	158.2945099	183.5390472	102.2581329	107.6384307	-240	1.22754491	0.026366616	0.020659832	0.00150191	61.77359009	62.7663269	41.33303556	7.469582456	18.65030586
BigGAN	2	1	167.9663849	51.31087511	1.3248E+14	0.134338379	0.897550162	160.1651154	179.8318329	127.3452911	87.17853616	66	0.844444444	0.025886941	0.026860585	0.001372179	49.18069458	53.73666382	36.74906645	7.374065592	18.41971779
BigGAN	2	1	182.8173523	72.04653787	1.65841E+14	0.098587036	0.949613328	183.8665466	183.8700867	174.8953247	68.90032612	78	0.4453125	0.03411651	0.026854757	0.001255217	54.31744385	27.95532227	40.08310469	6.791515624	15.85837067
BigGAN	2	1	199.8034058	50.79205217	1.82541E+14	0.130859375	0.903402252	195.6842957	208.3974152	166.4588318	75.24918749	-123	1	0.025530054	0.027482	0.001278098	44.22027588	38.32098389	33.05610437	7.062673821	17.02918963
BigGAN	2	1	132.1028748	43.04436302	8.29099E+13	0.154541016	0.800259532	113.4320831	156.0181274	57.91929626	107.6100485	-305	1.633333333	0.015690668	0.019604717	0.00139861	45.29180908	49.11462402	33.51801045	7.444362529	18.79543812
BigGAN	2	1	180.2940521	63.98450406	1.57195E+14	0.120788574	0.927064592	180.7015533	185.9953613	149.7809296	87.25420009	132	0.554545455	0.032140255	0.023899885	0.001368145	54.80026245	38.58065796	40.6687102	7.168434471	17.30655688
BigGAN	2	1	189.2629547	49.36470459	1.64314E+14	0.131149292	0.888924696	182.0574951	198.733139	159.4416809	77.37162454	134	0.49609375	0.024870834	0.023891475	0.001646989	45.38766479	47.40463257	31.39552662	7.259979068	17.75496921
BigGAN	2	1	138.5556946	43.43555585	9.05564E+13	0.143753052	0.83187477	122.2142487	157.4177551	84.29644775	100.8081586	-51	1.715686275	0.017469182	0.019473746	0.001226106	47.56939697	45.99932861	32.35322461	7.422516252	18.7213685
BigGAN	2	1	163.2047424	59.33984336	1.29523E+14	0.157180786	0.926462596	152.2502899	178.1544952	114.9327545	94.47010501	-46	1.184782609	0.032716621	0.032165582	0.001353155	85.70275879	74.68707275	49.52568321	7.625340234	18.8494283
DeepSim	1	2	121.0032959	64.91211603	8.0983E+13	0.128845215	0.849234088	153.9646606	108.8935242	96.92233276	119.5996273	-793	1	0.020045632	0.018180637	0.006731783	65.35827637	75.72363281	57.2927631	7.769678996	17.62730666
DeepSim	1	2	123.7572479	84.79219169	9.66602E+13	0.130325317	0.90292082	139.5821838	115.6376038	124.0668182	125.2801927	-213	1.036585366	0.019489739	0.020224418	0.006541271	86.76077271	96.99441528	74.28463317	7.557807926	16.29442759
DeepSim	1	2	118.4107361	71.82599412	8.23775E+13	0.10736084	0.902161998	120.8330841	119.1826324	108.0885773	108.5621235	-583	1.551515152	0.022919677	0.023227979	0.005799666	79.80023193	76.49682617	59.91831052	7.798957194	17.74213874
DeepSim	1	2	159.122757	82.06598114	1.37674E+14	0.120910645	0.90810777	165.6511536	158.5422363	145.0000916	116.6843537	-376	1	0.020220465	0.023832707	0.005872438	78.99655151	109.7845154	75.17570355	7.239021688	15.47463251
DeepSim	1	2	180.6590729	54.02228116	1.52712E+14	0.152206421	0.797059843	189.5369568	183.2293396	144.147644	133.2602935	-623	0.99609375	0.01607334	0.017950001	0.00604812	59.52011108	56.05368042	44.72643218	7.487604452	17.24622091
DeepSim	1	2	92.4347229	74.39445006	6.04672E+13	0.123840332	0.899722971	93.2346344	91.33744812	96.00238037	109.1551733	17	1.127753304	0.022902251	0.023120544	0.006438227	74.32415771	77.19793701	58.19757545	7.478069218	16.64490634
DeepSim	1	2	131.2179565	82.99452493	1.03535E+14	0.111221313	0.916519447	140.2997284	130.7046204	110.0390625	115.6366125	-105	0.991452991	0.021515266	0.020297971	0.00544642	80.57244873	110.6243896	75.03125851	7.480704525	16.64162615
DeepSim	1	2	114.1694641	79.39583953	8.30572E+13	0.135864258	0.882094424	125.405365	113.0648804	90.42207336	139.8401868	-354	1.242718447	0.017829548	0.023606664	0.005684067	79.51690674	79.15039063	71.69111657	7.761517475	17.24128003
DeepSim	1	2	116.0216064	77.1748969	8.33949E+13	0.13218689	0.893400281	124.9617615	111.8126831	114.2580566	120.3616359	-292	1	0.023546506	0.022848649	0.006051273	67.98675537	92.73303223	73.27854233	7.678955469	17.3162519
DeepSim	1	2	148.6473236	81.26506073	1.23265E+14	0.128097534	0.909945302	158.1876221	142.5597839	154.9771576	123.2187121	-314	1	0.019952101	0.02446215	0.006425416	91.13394165	88.78152466	71.90321673	7.544037832	16.83194877
BigGAN	1	0	115.20401	57.38734502	7.11471E+13	0.135650635	0.818468701	113.8070526	118.4399414	102.1890259	137.6357489	-393	1.488372093	0.020304016	0.01703037	0.001058618	70.02636719	48.83276367	47.89390162	7.771651926	18.60653579
BigGAN	1	0	119.796875	39.46343642	6.8327E+13	0.186416626	0.808369437	111.7390747	131.8405762	78.89726257	107.9998741	-82	1	0.015875722	0.018949994	0.00105186	42.0836792	41.16271973	32.30095725	7.319523542	17.93590676
BigGAN	1	0	137.5022278	28.40335949	8.46693E+13	0.236221313	0.546337351	153.5194244	137.8874817	93.53120422	114.3108882	-1074	1	0.007663379	0.013855966	0.001535352	31.82446289	28.60955811	21.88787216	6.854810783	17.11138911
BigGAN	1	0	140.3287964	109.4652776	1.36042E+14	0.06401062	0.978386004	139.5097656	140.6779785	140.6667023	59.03608959	12	1	0.039211768	0.042766184	0.00076615	62.91107178	25.80749512	57.2086352	4.940123341	9.964917862
BigGAN	1	0	96.32820129	70.26731157	6.10596E+13	0.073028564	0.975448796	121.9264832	88.79412842	68.03570557	54.19971545	1	0.340336134	0.044542138	0.04458024	0.000783464	67.15274048	51.43521118	50.61666738	7.764404847	18.46369095
BigGAN	1	0	154.4547577	72.43084176	1.24994E+14	0.128768921	0.956659955	159.679718	155.1375427	137.2415771	72.76523365	-437	2.115702479	0.024908315	0.028523016	0.001212624	86.78097534	21.37612915	50.90452778	7.375594061	18.26969998
BigGAN	1	0	133.266037	41.84999473	8.38001E+13	0.217910767	0.623587521	131.6189728	145.1707916	76.27503967	152.0751934	-1306	1	0.012433603	0.010134943	0.001362524	48.59518433	42.80770874	32.6164087	7.402632618	18.35662159
BigGAN	1	0	179.0276642	26.98976882	1.40786E+14	0.069412231	0.873274059	175.5970154	181.0665436	177.5665894	44.64326993	-83	1	0.015987226	0.022978834	0.000967299	29.96884155	14.38577271	20.21837481	6.637797647	15.49373339
BigGAN	1	0	116.2953644	66.05487518	7.68275E+13	0.109725952	0.976749254	123.2329102	114.8114319	105.7403259	49.3094683	12	1	0.049532977	0.038236649	0.000742948	50.47122192	28.26571655	42.67930332	7.313484746	17.68811863
BigGAN	1	0	67.82980347	26.67175687	2.2816E+13	0.204055786	0.578298727	89.60415649	62.00617981	40.71922302	97.15879491	276	1.689393939	0.011571784	0.009558969	0.00127771	29.31500244	26.99108887	20.84183522	6.668271939	16.25275373
DeepSim	2	3	217.7815247	73.99792164	2.27223E+14	0.076843262	0.858184154	225.0671539	216.4820251	205.3695526	94.03244815	-392	1	0.020677525	0.019795172	0.004924724	54.38781738	56.48516846	56.90761913	3.682138189	3.626012208
DeepSim	2	3	222.3277588	65.04482057	2.3047E+14	0.078857422	0.836734183	233.3217163	219.2888641	209.1427155	88.72482579	-343	1	0.016163561	0.021696567	0.006402477	47.86444092	47.31616211	47.98131013	3.948035503	3.852247238
DeepSim	2	3	221.7167358	69.92006962	2.3213E+14	0.071563721	0.861761583	229.2888489	219.5767212	212.8909607	86.07310076	-350	1	0.022074212	0.02291096	0.005860682	48.99475098	51.37127686	53.01620966	3.350057627	2.983160204
DeepSim	2	3	213.5697479	76.53603885	2.21061E+14	0.082183838	0.871703213	220.3699341	211.9102173	204.2820892	95.65775166	-358	1	0.02006712	0.021683991	0.00603293	60.61312866	56.98880005	58.91238999	3.904929385	4.34881627
DeepSim	2	3	214.0500946	73.82844816	2.20194E+14	0.083145142	0.856642466	225.5368042	211.9519043	194.7360687	99.70871508	-411	1	0.021688374	0.01977491	0.006549491	56.2114563	56.88986206	57.23251767	4.163454576	4.613557795
DeepSim	2	3	218.4859772	70.95650213	2.26649E+14	0.074111938	0.85452843	223.6766052	217.3548126	210.6996002	91.72728514	-300	1	0.019851987	0.021739335	0.005529433	47.15744019	55.3777771	55.16157444	3.823798439	4.215747301
DeepSim	2	3	210.1061249	76.37958606	2.14655E+14	0.08505249	0.857354063	223.8791046	207.5379944	187.2095795	103.8352922	-270	1	0.01807521	0.021119188	0.006965313	61.7428894	58.04238892	61.38509925	4.270925499	4.676856412
DeepSim	2	3	228.6665497	61.99999509	2.41087E+14	0.072769165	0.832799874	232.5684357	229.4342957	214.4739685	80.67875863	-271	1	0.01628259	0.021719387	0.005838291	34.1322937	46.27041626	42.69595338	3.269578945	2.451106818
DeepSim	2	3	217.2616425	72.83715883	2.25519E+14	0.078460693	0.868038269	223.4442596	216.1097565	206.9740906	91.61375205	-328	1	0.020898335	0.025345797	0.007348131	54.96615601	52.78024292	54.90995656	3.775519274	4.141631713
DeepSim	2	3	219.5772858	71.49513283	2.29032E+14	0.075790405	0.868152614	226.3826447	218.7076569	206.2116394	87.02422686	-287	1	0.019749931	0.023627904	0.006687631	53.49685669	56.89395142	55.1326058	3.64733118	3.478867035
BigGAN	2	1	151.3534851	24.06744014	1.00876E+14	0.109375	0.779474063	187.5592499	143.061676	99.13179016	51.77443317	94	1.802816901	0.020864352	0.016545056	0.001292178	26.08947754	20.20593262	17.8995957	6.450138506	17.4806958
BigGAN	2	1	149.038681	24.46462373	9.79727E+13	0.133209229	0.657906784	169.2588654	150.0396423	90.86233521	64.78372084	-240	0.941860465	0.015307946	0.017497605	0.001568755	27.93209839	20.85098267	17.8892445	6.540564452	17.31209382
BigGAN	2	1	144.7583466	25.90346827	9.28828E+13	0.144073486	0.669850872	174.3227997	138.0186615	101.9647064	72.79833646	16	0.995283019	0.016320432	0.013606222	0.001471084	28.16275024	22.78207397	18.80293667	6.599631799	17.22235453
BigGAN	2	1	148.6502686	28.81824617	9.84724E+13	0.115493774	0.80631237	182.6744995	139.600769	106.0500793	55.0201707	-70	1	0.018596849	0.018487337	0.001311768	30.18121338	21.86676025	19.85710314	6.560324524	17.43962752
BigGAN	2	1	175.3194885	35.02856273	1.37284E+14	0.120849609	0.820503049	207.3427887	164.4090271	147.5461121	67.47174878	65	1.72972973	0.020962303	0.021799848	0.001305578	38.47216797	26.28045654	27.19388097	6.947449292	17.33098754
BigGAN	2	1	135.6638336	28.33899492	8.24967E+13	0.127044678	0.815034853	166.0654755	131.5715942	77.02452087	55.23163495	219	6.095238095	0.017185145	0.018430537	0.001164766	32.46560669	20.5977478	20.00503347	6.772239472	18.05117623
BigGAN	2	1	162.9087372	23.01457311	1.1626E+14	0.124603271	0.731401888	195.6442871	155.1000061	117.2972717	56.95275248	-185	1	0.018592054	0.016290807	0.001332975	22.02853394	20.15414429	16.79364464	6.333972123	17.10373435
BigGAN	2	1	129.7506866	27.43817689	7.55402E+13	0.130950928	0.797260939	150.5455322	128.2071381	83.17230225	58.00178956	-483	1.523809524	0.01746835	0.013865657	0.001579747	34.24624634	18.83731079	22.39523922	6.702034532	17.22001504
BigGAN	2	1	157.5322113	65.7344624	1.25144E+14	0.11769104	0.961634331	180.4680786	152.1504974	125.1629028	59.39902777	55	2.752688172	0.024463573	0.030304344	0.001329756	80.49789429	30.5161438	50.87194758	7.227053807	18.31490425
BigGAN	2	1	137.8594208	34.19534489	8.66489E+13	0.154785156	0.692214478	171.8621979	129.7503357	90.44813538	90.93484165	-447	1.673202614	0.014799223	0.012907098	0.001255168	45.55776978	27.39871216	28.73133069	7.073319883	18.0898041
DeepSim	1	2	97.31796265	85.150257	7.18172E+13	0.119049072	0.912565726	107.4962463	94.57904053	84.74543762	106.8321158	-630	1	0.024074701	0.019565815	0.006623465	72.97424316	110.2191772	74.40027777	7.121262373	15.15888135
DeepSim	1	2	156.5264893	67.57518943	1.24841E+14	0.13243103	0.840641386	171.2024384	152.158432	140.5370941	134.814339	-33	1.204301075	0.017904961	0.018261209	0.006217199	79.60864258	72.51391602	60.14088538	7.618405783	17.2196267
DeepSim	1	2	144.1261902	98.90284263	1.31228E+14	0.097854614	0.944964517	139.2570953	147.6436157	138.7693024	104.1678446	-158	1	0.026707844	0.020560511	0.005474948	78.79614258	121.1931763	89.19154594	6.671848503	12.99017269
DeepSim	1	2	127.5617676	76.7803129	9.52071E+13	0.128540039	0.89779549	123.9273376	131.8761139	114.8683014	127.985389	-583	1	0.020723874	0.023809463	0.006056697	91.14819336	68.04711914	65.82556651	7.840243126	17.17072797
DeepSim	1	2	155.8834534	78.03733633	1.30521E+14	0.119857788	0.899210561	162.0405121	154.1616364	148.6077118	113.8075043	-178	0.859375	0.017126877	0.026154813	0.006150242	99.78668213	72.38311768	64.84251081	7.086034801	15.31733312
DeepSim	1	2	121.1831207	71.8770072	8.52619E+13	0.141738892	0.822530509	144.2556915	110.5469055	115.4478912	156.41872	-443	0.91015625	0.017403893	0.017981138	0.006502759	74.99777222	76.19223022	63.32507822	7.780957883	17.66100969
DeepSim	1	2	111.5039063	76.73608923	7.86901E+13	0.131027222	0.870848979	111.3243103	111.1430206	113.8328094	137.1593786	-590	1	0.020463489	0.018726776	0.006104619	72.66601563	99.00091553	71.62283264	7.623050315	16.99339193
DeepSim	1	2	149.6690674	80.49993375	1.24043E+14	0.121261597	0.895111454	149.2840881	149.6891327	150.5567322	125.2320097	-277	0.756972112	0.026040951	0.019348016	0.005288633	88.3737793	91.36102295	70.11435355	7.405388075	16.19274893
DeepSim	1	2	132.8503571	76.73193756	1.0109E+14	0.10484314	0.904080991	133.4221039	133.3219452	128.9285889	110.8875209	-206	1	0.025766189	0.02072702	0.006247143	76.05606079	91.49337769	69.65799836	7.847588578	17.82324755
DeepSim	1	2	137.7457886	94.72942461	1.20033E+14	0.114120483	0.920270887	135.5514526	137.7187653	143.6269379	121.9276247	-240	0.953125	0.025682822	0.025013939	0.005323074	102.1586914	113.0526733	84.7111487	6.893752364	13.92795502
BigGAN	1	0	174.7446442	43.62979042	1.39325E+14	0.073959351	0.89273131	178.2543335	174.535202	166.5314178	60.30016183	-50	1	0.029329062	0.027435451	0.001119998	48.75064087	20.99423218	29.12290528	7.103574532	16.75907448
BigGAN	1	0	127.9543304	52.31476535	8.2073E+13	0.136383057	0.889572322	130.1454468	129.5811157	113.808075	106.3802547	-151	1	0.018699066	0.030195787	0.001018111	48.35678101	45.33084106	37.80173574	7.682182626	18.3818158
BigGAN	1	0	85.92662048	42.96575525	3.964E+13	0.105484009	0.906067605	91.36343384	85.09725952	75.94552612	64.00299446	-125	1	0.036049455	0.027920519	0.000940615	34.83364868	26.68844604	30.82329405	7.353571742	17.43806615
BigGAN	1	0	152.4116974	33.69576317	1.04646E+14	0.111206055	0.91351943	160.2009277	151.2670746	137.8852386	48.256336	-155	1	0.028349192	0.031320283	0.00095279	26.19381714	33.81277466	26.54651819	6.916305753	16.48329266
BigGAN	1	0	102.26297	72.64999175	6.75841E+13	0.109146118	0.91112824	120.0663452	96.05838013	87.47149658	101.0055081	26	1.974789916	0.022964082	0.029925801	0.001218132	94.87524414	49.50732422	61.4142744	7.729442862	18.51454597
BigGAN	1	0	110.750824	56.26091965	6.62756E+13	0.094863892	0.952457089	130.0563507	104.7102814	91.23399353	60.55327851	36	0.964285714	0.030493588	0.041956529	0.000857776	67.91131592	49.33666992	43.56397609	7.73233722	18.72248518
BigGAN	1	0	93.83807373	67.68776728	5.74974E+13	0.102661133	0.899627756	92.1497345	94.05584717	97.15924072	93.11271259	71	1.6	0.028018907	0.022010715	0.001065931	92.06616211	50.10736084	60.92275327	7.740161915	18.53183708
BigGAN	1	0	133.9434814	85.26799142	1.08282E+14	0.126373291	0.956191942	138.4646454	133.3612671	125.0740662	87.91064635	-36	1.142857143	0.023627156	0.028025616	0.000898737	128.1552124	32.64331055	74.3610748	7.544642758	18.21704407
BigGAN	1	0	126.7488403	22.28131313	7.1132E+13	0.073883057	0.857345586	133.6171112	126.1328125	111.9001465	30.60781256	-83	0.733606557	0.023515585	0.059501502	0.001174526	17.26446533	20.76501465	13.59442754	6.361510177	15.16194774
BigGAN	1	0	83.24090576	57.46282481	4.39417E+13	0.124176025	0.938263664	89.91955566	82.4750824	69.65234375	75.90045324	-35	1.273631841	0.022172701	0.032353204	0.000828443	86.69866943	39.24127197	47.67447483	7.508596658	17.94166107
DeepSim	2	3	120.5931244	95.14972582	1.01344E+14	0.110107422	0.921579388	115.9219818	122.3568268	123.759613	113.8798039	-143	1.174311927	0.023727717	0.027008181	0.007391741	73.87380981	71.26144409	73.31519073	6.782504703	13.58267595
DeepSim	2	3	108.0138702	98.00700523	9.13635E+13	0.106079102	0.919783677	103.7193298	109.6655731	110.7748871	111.602373	-260	1.230769231	0.022181286	0.026607114	0.007265168	94.96176147	76.1612854	83.65271108	6.420518572	12.06047972
DeepSim	2	3	110.1773682	92.12171983	8.85851E+13	0.108215332	0.93031617	103.3119354	113.3660583	111.7563934	103.7075264	-222	1.248780488	0.024761314	0.031740119	0.007180745	77.62731934	66.49346924	72.88897594	6.777789854	13.74254272
DeepSim	2	3	121.6660004	96.82313307	1.0384E+14	0.102584839	0.923418411	119.6804962	123.0448761	119.7577057	109.4394595	-390	1.05785124	0.023270862	0.028722952	0.007372499	90.17019653	82.0944519	79.77729179	6.616815258	12.48706946
DeepSim	2	3	110.7164154	97.8725827	9.37893E+13	0.097824097	0.934126683	100.5964355	115.2720947	113.7851563	99.9957391	-244	1.242718447	0.025686945	0.03040373	0.006913705	85.41372681	72.5506897	81.38809431	6.312860469	12.17394659
DeepSim	2	3	127.3747101	98.00350541	1.10934E+14	0.104690552	0.927445121	119.9387817	131.0876312	127.7563934	109.4313947	-309	1.049180328	0.02541092	0.029308265	0.00717815	94.24935913	95.3835144	84.85460175	6.742079923	13.03542989
DeepSim	2	3	117.3648987	95.05844406	9.79703E+13	0.110046387	0.928780705	112.1979828	119.9133148	117.7826538	108.8142571	-194	0.899159664	0.024713538	0.029824311	0.007553299	79.73394775	77.01251221	79.23583137	6.908056199	13.86992616
DeepSim	2	3	114.6247253	94.50245455	9.47874E+13	0.108261108	0.916049313	106.6503601	117.0746918	122.9238586	112.1687723	-157	1.098712446	0.024133072	0.02896779	0.007227212	86.82617188	77.03234863	77.35708917	6.569569997	12.87111362
DeepSim	2	3	117.5477295	97.18670147	9.9912E+13	0.107376099	0.919929689	112.8036346	120.7154083	113.6716614	110.4215192	-404	1.190697674	0.023093978	0.027131684	0.00733316	85.40759277	80.61877441	81.6033692	6.49440014	12.39441643
DeepSim	2	3	108.7819672	94.27318282	8.89952E+13	0.11567688	0.92110451	98.69392395	112.1322632	117.975708	114.129755	-6	1.174311927	0.023235178	0.02839046	0.007047175	78.84280396	72.41055298	76.88291675	6.632356519	13.23219447
BigGAN	2	1	148.2693176	49.58050076	1.04978E+14	0.115325928	0.89537036	150.8916016	148.3031006	141.2267151	82.83796842	-179	1	0.019872629	0.032176639	0.001159176	43.87585449	36.6572876	33.715806	7.453174642	17.71457916
BigGAN	2	1	149.6614532	45.22174044	1.04984E+14	0.106750488	0.911685529	152.946106	149.9189301	139.7139282	64.82279342	-30	1	0.024941034	0.035564116	0.001322532	44.87985229	38.07339478	26.89689954	7.349529167	17.55973946
BigGAN	2	1	157.5240479	45.30372499	1.1539E+14	0.101013184	0.947680338	156.8560333	158.2721558	155.3209534	44.72123071	-10	0.98828125	0.027075587	0.036474855	0.001048108	27.09356689	25.94018555	26.75298239	7.077393785	16.65050789
BigGAN	2	1	142.0939789	35.43690664	9.21118E+13	0.090103149	0.905690037	143.6117554	142.3783112	136.6183472	51.19362822	-46	1	0.028154022	0.035673624	0.001003201	30.09921265	28.83609009	17.37915822	6.867477258	15.96419512
BigGAN	2	1	156.0729523	55.51471771	1.17856E+14	0.099441528	0.951577166	158.7735291	155.2115936	153.5045319	46.12309478	-38	1	0.028794864	0.038134843	0.001099018	34.67141724	31.18930054	30.49396078	6.933896721	16.13945304
BigGAN	2	1	126.7832642	43.25167229	7.70718E+13	0.105529785	0.941526527	127.2888336	127.6011658	121.2417603	42.37216405	13	0.9765625	0.024530066	0.036896479	0.001133966	23.23413086	26.66119385	25.50198544	7.002206782	16.5034614
BigGAN	2	1	145.7837982	46.65152197	1.00628E+14	0.104888916	0.929769741	146.8139191	146.5176849	139.2887268	56.8625647	-6	0.984375	0.022831853	0.033000826	0.001275674	29.2147522	30.66183472	29.43954478	7.16330376	16.95668905
BigGAN	2	1	160.2794189	53.49238785	1.22625E+14	0.093322754	0.926000777	161.8978271	160.2228241	156.3073578	68.40788652	-58	1	0.023630492	0.041487386	0.001100417	35.82727051	31.62774658	33.75345996	7.166219214	16.84777403
BigGAN	2	1	129.5237122	55.97467372	8.55107E+13	0.095809937	0.958341325	130.1969147	129.8953857	125.8195038	49.5439853	24	0.859375	0.033124141	0.035869458	0.001275911	35.3314209	29.16748047	35.0119554	7.569786844	18.03802779
BigGAN	2	1	148.1709595	46.79516254	1.03699E+14	0.096542358	0.944160975	148.1677856	148.4317627	146.8184662	47.39747178	3	0.984375	0.022457652	0.036538092	0.001121821	24.37249756	24.56091309	25.5886621	6.813988793	15.84514579
DeepSim	1	2	111.2559052	77.52333171	7.89744E+13	0.141815186	0.909456863	99.8323822	114.8744354	122.5858307	111.9382351	-428	1.620253165	0.021938814	0.023987566	0.005798219	78.28610229	59.96420288	55.46843429	7.562103303	17.02523389
DeepSim	1	2	154.4812164	77.64525903	1.2839E+14	0.120056152	0.881654966	162.3698273	152.545517	143.7561188	130.8952258	-241	1.312138728	0.020166734	0.023176854	0.005940218	85.53213501	85.32626343	68.78541798	7.260847141	15.87186593
DeepSim	1	2	165.2569122	73.15407814	1.40279E+14	0.12449646	0.882874393	174.7645264	167.5026703	128.7645416	129.4833694	-450	1	0.019046501	0.017295353	0.005473705	92.89425659	68.91329956	62.43073555	7.524335333	16.22685947
DeepSim	1	2	132.3275146	54.83500602	8.81216E+13	0.11831665	0.831262827	126.0104218	139.7325134	110.7520905	98.52527097	-250	0.914285714	0.017511948	0.019620122	0.006116429	64.04040527	51.45513916	44.24211929	7.570502336	18.26725834
DeepSim	1	2	114.578537	75.03656155	8.05677E+13	0.12953186	0.896586701	113.4657135	116.036911	109.983078	118.455071	-521	0.60546875	0.021834831	0.018918299	0.006241276	66.73690796	79.53372192	61.61392548	7.522398357	17.01228043
DeepSim	1	2	77.51174927	60.10751144	4.13216E+13	0.138916016	0.850259489	91.5519104	72.92248535	64.32592773	117.266381	-567	1	0.017263703	0.019112729	0.006839597	54.16644287	60.85174561	50.48337442	7.386855115	16.43861623
DeepSim	1	2	122.3263245	71.28091929	8.6091E+13	0.129257202	0.882675487	118.8921204	126.568512	109.490509	117.6778736	-645	1	0.023444549	0.020109327	0.005756209	65.5737915	74.81152344	58.10240339	7.85598832	18.07901943
DeepSim	1	2	183.0781555	78.78040902	1.70613E+14	0.114776611	0.875406273	179.541687	186.4949951	174.759491	135.2367782	-723	1	0.020355324	0.019340616	0.005200001	80.51464844	74.1428833	64.52001614	6.710378744	13.64969696
DeepSim	1	2	127.0814972	68.05314881	8.92531E+13	0.124969482	0.86032011	139.422226	122.6291199	117.6566315	134.6521013	-770	1	0.018972422	0.020418935	0.006889106	73.77053833	73.83633423	61.47877581	7.706240253	17.94126538
DeepSim	1	2	165.4152222	70.59164275	1.38922E+14	0.120071411	0.896818038	173.0332489	162.6714935	159.5822296	114.7122747	-418	1	0.0207748	0.022177834	0.006250358	70.1340332	62.19940186	63.79458797	7.518261867	16.84589596
BigGAN	1	0	159.2565155	36.2269932	1.14568E+14	0.226470947	0.629862002	168.3505707	159.3056641	135.1679077	135.8212543	-1777	1	0.011122009	0.011026343	0.001302598	40.18734741	33.79049683	28.12840918	7.176847025	17.1688075
BigGAN	1	0	62.32519531	40.93878543	2.38817E+13	0.080368042	0.936610499	63.85470581	62.25398254	58.64614868	42.25076671	-9	2.226086957	0.033237176	0.031223783	0.000790153	60.0871582	19.1852417	34.8390157	7.034831433	16.41608389
BigGAN	1	0	149.2325592	53.62502991	1.08001E+14	0.096847534	0.928096029	168.5080109	144.8839111	121.1032104	73.89764385	44	1	0.024239649	0.02828482	0.001008141	40.9850769	44.44796753	39.13705616	7.482525717	18.13800451
BigGAN	1	0	137.1470947	34.22749147	8.5817E+13	0.15864563	0.797651466	146.6202087	136.5724182	115.2366943	80.53463535	62	1.376344086	0.021981203	0.016296025	0.001076762	46.3795166	24.33032227	27.14284337	7.009006474	16.87288324
BigGAN	1	0	104.8750153	44.37330134	5.5696E+13	0.19102478	0.7724939	109.4581451	104.2384949	96.1121521	129.2187095	490	0.894230769	0.015636167	0.015199844	0.000932954	44.41378784	39.41946411	33.81322704	7.41833882	17.58154174
BigGAN	1	0	111.4282379	73.93616465	7.68057E+13	0.101623535	0.962558017	115.0499573	109.7602081	110.5051117	62.90764572	-51	0.941908714	0.032065117	0.027814716	0.000865637	58.93777466	34.80203247	47.71738744	7.673589524	18.31758907
BigGAN	1	0	113.60289	89.56318572	8.9881E+13	0.080932617	0.971400344	119.2330017	111.9256592	107.4294281	55.66761582	-4	0.675824176	0.040851215	0.028803299	0.000657489	109.1394348	30.76925659	61.25876803	7.617104001	18.09143736
BigGAN	1	0	171.8210449	55.3861738	1.39973E+14	0.083770752	0.946804779	190.151474	165.5059662	156.2738953	67.51797668	-46	1	0.023476383	0.032799825	0.000843236	52.02661133	35.35638428	41.21969639	7.318192011	17.61545364
BigGAN	1	0	120.039917	26.99147128	6.50177E+13	0.221572876	0.623052742	128.1689606	119.4356537	101.8372345	98.80958122	-1422	1.383783784	0.010497539	0.01215377	0.001334018	29.11303711	24.29742432	20.98277645	6.766341497	15.96912533
BigGAN	1	0	190.6200256	56.79087736	1.69914E+14	0.054168701	0.947742299	194.33461	189.795166	185.0821381	47.05317229	29	2.226086957	0.041511084	0.024719501	0.000735457	23.91552734	14.61639404	37.87137966	6.196409472	14.33385959
DeepSim	2	3	163.6487885	95.11333569	1.53877E+14	0.089248657	0.923449267	167.8631897	164.5723877	147.843277	105.0469861	-282	1	0.022692869	0.024225228	0.005479171	108.0267029	79.36557007	82.79316863	6.05363214	11.59678636
DeepSim	2	3	142.0131836	100.5028572	1.30002E+14	0.095855713	0.927990534	148.0481567	143.0100708	121.0525055	106.200166	-240	1.158371041	0.021641566	0.023201398	0.005345274	141.6138916	73.77416992	90.16453776	6.177641403	11.5985955
DeepSim	2	3	166.5452576	86.8085567	1.51496E+14	0.096252441	0.904203856	174.6857758	167.7240448	139.1304474	105.8756972	-440	1.137777778	0.021913467	0.024589895	0.005628609	104.2217407	72.22216797	72.99852124	6.444830553	12.8920109
DeepSim	2	3	171.5037994	88.61514152	1.60057E+14	0.094650269	0.899327498	177.2940674	174.1740875	142.5627136	114.8494447	-435	1	0.022113661	0.021292175	0.005613374	103.2058411	67.45022583	74.78494588	6.352481936	12.13191786
DeepSim	2	3	170.9541321	81.75231161	1.54226E+14	0.095016479	0.896734496	175.772583	172.5143127	150.3022919	107.3061731	-352	1.007874016	0.02259941	0.021487634	0.006027655	91.10742188	75.38415527	69.80847053	6.678054185	13.6849265
DeepSim	2	3	153.8202057	93.48368013	1.39156E+14	0.094146729	0.926447714	158.9895172	155.0864563	133.7475739	105.1782406	-237	1.190697674	0.019603644	0.024023682	0.005616389	134.0657654	72.06185913	82.02587357	6.612400459	13.23238897
DeepSim	2	3	154.4038391	95.06987066	1.41213E+14	0.101547241	0.916263142	162.740921	155.1135559	128.8661804	110.1127998	-386	1.185185185	0.019899953	0.023686713	0.005478001	122.8525391	72.70733643	83.14284998	6.336004485	12.0696178
DeepSim	2	3	168.7283936	81.99276834	1.51148E+14	0.109542847	0.884001046	174.0802002	170.9657288	143.1632538	116.6165998	-519	1	0.018169744	0.022230261	0.005729612	111.0593872	71.4128418	73.06544035	6.796575781	13.74133691
DeepSim	2	3	156.4116364	96.72228477	1.45254E+14	0.090332031	0.930043555	160.8445129	157.5588226	138.891449	101.1697084	-391	1.163636364	0.01847545	0.024378267	0.005549904	132.6448669	66.86044312	83.08775228	6.21623614	12.10240403
DeepSim	2	3	168.8507538	89.7793218	1.5707E+14	0.096008301	0.916317616	174.4108124	170.8207092	144.118515	104.4950527	-336	1.163636364	0.020097595	0.024288954	0.005499692	118.6257629	73.40151978	74.77169818	6.433507439	12.27548424
BigGAN	2	1	181.3096313	34.59042085	1.46328E+14	0.072357178	0.839253187	179.2368317	181.9721375	183.2379608	46.77176535	-8	1	0.013227369	0.024918018	0.001370374	32.76739502	19.40484619	22.24558143	6.290258008	14.48990382
BigGAN	2	1	122.375061	35.44916164	6.97171E+13	0.083068848	0.896242434	116.7563324	124.3663177	126.8725281	46.44519724	52	2.101694915	0.013938846	0.028257133	0.001023045	37.9654541	28.03521729	24.55511964	7.023354971	16.60307568
BigGAN	2	1	168.6646271	52.91062782	1.34206E+14	0.059936523	0.909045431	162.9491577	170.3665314	174.8777466	64.89350107	82	1.258706468	0.0214776	0.03042963	0.000947491	57.96017456	32.23550415	40.95149448	7.355050196	17.55674141
BigGAN	2	1	160.0191803	51.90201473	1.21547E+14	0.071884155	0.969083622	154.7493134	161.4130707	166.6379242	36.3094906	1	1	0.037915554	0.032581619	0.001019937	31.91165161	15.48043823	19.84974629	6.741077473	15.77834701
BigGAN	2	1	170.4272003	29.65350696	1.28526E+14	0.047714233	0.893463732	169.0306244	171.1901245	170.0979462	33.94623011	6	1.398907104	0.0130127	0.031047728	0.001367966	39.29147339	18.74301147	21.52366525	6.541565906	15.04375802
BigGAN	2	1	96.97750854	33.50206266	4.52132E+13	0.086105347	0.904435084	95.21350098	98.31002808	94.70722961	43.86276438	23	1.79020979	0.0179386	0.021285541	0.001096815	43.69543457	25.04260254	25.28033897	7.025913578	16.38890382
BigGAN	2	1	144.0064697	65.67131713	1.07591E+14	0.073104858	0.978987896	140.7165375	145.1356201	146.7681122	44.92471044	39	1	0.040277233	0.036867515	0.001064679	42.21594238	13.70062256	25.8622038	7.060070652	16.57116913
BigGAN	2	1	151.5273132	33.16600478	1.03339E+14	0.056884766	0.864167903	147.8988342	152.8865356	154.033493	43.08013085	-3	1	0.01505872	0.02368468	0.001636791	31.28649902	25.43121338	22.05220038	6.430036564	14.7584203
BigGAN	2	1	127.2329865	34.20049394	7.45516E+13	0.078262329	0.904714507	122.243515	128.9682007	131.3721924	43.52072519	23	1	0.020408445	0.026028434	0.001304576	28.9357605	24.59475708	21.25528978	6.612094146	15.39085205
BigGAN	2	1	125.1438751	44.78614042	7.58781E+13	0.070205688	0.938452053	122.6108093	126.5819855	124.3504944	49.14218457	18	1	0.027321604	0.030979709	0.001025331	49.35855103	34.63833618	31.99362411	7.417573632	17.58137622
DeepSim	1	2	137.9082031	84.60811279	1.1243E+14	0.129211426	0.900716158	139.0332336	138.7516632	130.6149292	136.6623907	-180	1.641025641	0.019491566	0.022777816	0.005056801	81.23632813	95.83947754	76.21980932	7.635454415	17.00754857
DeepSim	1	2	134.9895782	78.15484528	1.04498E+14	0.122756958	0.912208159	140.6610565	131.6763916	137.1600494	114.0419992	-385	0.96484375	0.022993959	0.018240699	0.006272537	63.52914429	107.2748108	70.25091809	7.855098365	17.48834817
DeepSim	1	2	116.4951324	69.33626408	7.89353E+13	0.129898071	0.883130562	142.2568512	109.2569427	86.22338867	111.9796725	-477	1.044897959	0.018113801	0.02160891	0.007073387	76.10293579	65.92709351	63.42389171	7.694716599	17.38334674
DeepSim	1	2	114.5218964	86.62455755	8.85578E+13	0.120223999	0.907701936	111.7396545	115.504776	116.7486877	126.7814102	-302	0.943396226	0.027625083	0.023410232	0.005961965	87.90182495	96.26602173	76.74863079	7.490767905	16.30845584
DeepSim	1	2	138.2272034	70.08315881	1.03158E+14	0.12638855	0.899420745	163.963913	131.9603119	103.0140533	107.8359197	-586	1.179723502	0.022807974	0.020569861	0.006554711	92.00415039	56.94622803	58.67756067	7.880807879	17.94403657
DeepSim	1	2	116.0768127	80.46996517	8.56809E+13	0.13861084	0.877987654	115.7492523	117.6467896	108.8449402	134.7705123	-659	1	0.017096987	0.020060787	0.006743947	89.9017334	67.15496826	60.11644961	7.448273584	16.24837288
DeepSim	1	2	87.65103149	81.46354013	6.14993E+13	0.104385376	0.923540216	109.9294434	82.34576416	56.557724	97.68351276	-284	1	0.025888783	0.024419289	0.007513313	95.03594971	91.74084473	71.79711432	7.039508976	13.39796354
DeepSim	1	2	119.175827	71.98989198	8.32594E+13	0.131515503	0.84872673	134.1958923	112.4248962	114.5563965	138.1687971	-686	1	0.019838697	0.020628683	0.00619548	69.22329712	75.85623169	61.51501548	7.702813148	17.43492719
DeepSim	1	2	143.6222992	79.72367167	1.15892E+14	0.130050659	0.910970773	149.880188	142.360199	133.7002869	118.951626	-433	1	0.025866722	0.020163455	0.006175278	94.36331177	70.08102417	71.00802074	7.686430885	17.10596626
DeepSim	1	2	134.2185974	81.70354762	1.06043E+14	0.125244141	0.909495885	145.511322	127.2911377	140.2945557	113.9280332	-221	1.080168776	0.024243221	0.024263157	0.006040926	81.77709961	70.0703125	68.43052401	7.559950458	16.31368592
BigGAN	1	0	84.70550537	60.54563961	4.65606E+13	0.11529541	0.883494438	103.8468323	80.3769989	56.80459595	109.0482078	18	1	0.031534309	0.035076116	0.001107929	59.6307373	44.92163086	50.67361849	7.579820007	18.03919036
BigGAN	1	0	125.498642	40.95376941	7.48488E+13	0.205474854	0.732956342	129.1629639	128.0929413	102.5200806	127.1329811	-1104	1	0.015016447	0.015039375	0.001098699	39.41372681	37.66152954	30.35885745	7.346301245	17.56732912
BigGAN	1	0	112.390564	39.84568791	6.10714E+13	0.188659668	0.811912459	114.5231018	112.3866272	106.8187561	106.4362014	-746	1	0.017922513	0.015150681	0.000982356	36.89666748	38.69781494	29.90181761	7.209635588	16.99362056
BigGAN	1	0	137.3349609	66.89465863	1.00226E+14	0.100006104	0.924818198	126.7256927	140.2622528	150.0477753	84.76328478	-61	0.715189873	0.02543132	0.02593465	0.001088076	83.90588379	28.02050781	59.10876282	7.632263211	18.35568184
BigGAN	1	0	117.1585541	43.70240878	6.71561E+13	0.082427979	0.942738707	137.4043274	112.2040863	89.6625824	48.18941847	-19	0.89453125	0.031418599	0.025117793	0.000801378	35.13265991	56.64785767	38.19232305	7.331728677	17.97084902
BigGAN	1	0	104.0570221	67.68025503	6.61786E+13	0.102279663	0.926776707	106.4659424	105.4723206	90.45181274	83.71532819	-147	1.523809524	0.026324834	0.02629093	0.001127333	93.99771118	49.01712036	52.46119938	7.81400879	18.65266996
BigGAN	1	0	103.8756104	60.85241644	6.22474E+13	0.084945679	0.941810645	109.0844879	102.8105011	95.67749023	70.27664852	-13	1.225	0.029692797	0.033104666	0.000942609	68.16387939	42.44390869	52.33522395	7.582568367	18.15239774
BigGAN	1	0	105.7664032	52.74736286	5.99954E+13	0.154342651	0.825690953	105.0916595	112.5866394	72.42301941	123.0727119	16	1.446327684	0.015694065	0.01529948	0.001212553	65.21261597	38.55947876	46.53132727	7.545423458	18.13572041
BigGAN	1	0	115.2572174	46.21862706	6.62299E+13	0.141433716	0.886085844	119.8258667	114.3309479	108.0455627	88.16505221	-222	1.066666667	0.021990306	0.021363157	0.00097394	44.2663269	32.61532593	31.21319619	7.508831282	17.87903599
BigGAN	1	0	146.8027496	76.75634766	1.17865E+14	0.080917358	0.940404445	150.4509125	147.2026672	135.1451569	93.15180215	49	1.753424658	0.033475448	0.02253139	0.000790654	66.60025024	55.53384399	57.55214562	7.414268715	17.79913842
DeepSim	2	3	116.8435974	87.6284527	9.16162E+13	0.132522583	0.846940111	122.7185974	116.3338165	104.0625153	164.7810635	-537	1	0.01808614	0.021423935	0.005832513	100.359314	71.98217773	77.40223118	7.219539795	13.65447207
DeepSim	2	3	122.9781952	90.08704418	9.98116E+13	0.128082275	0.856753531	126.3389587	123.5599365	111.1449738	157.211791	-575	1	0.018526347	0.020226299	0.006131842	98.5619812	85.71139526	80.70940656	7.023046357	13.36541608
DeepSim	2	3	128.0674286	92.95680546	1.07555E+14	0.125473022	0.858254364	130.5622711	128.7151642	118.1819153	156.9657858	-601	1	0.019987976	0.020234643	0.006258619	99.30361938	74.54275513	80.94160034	6.777007505	12.30794444
DeepSim	2	3	109.2981262	86.15963378	8.31912E+13	0.131729126	0.84440843	111.6200714	110.8918762	94.98777771	153.5540745	-559	1.187793427	0.018572705	0.021856984	0.006125794	95.97064209	79.34631348	76.20008956	7.070623572	13.74972924
DeepSim	2	3	104.6463318	87.27706043	7.97491E+13	0.129150391	0.844352689	110.9286346	104.1735229	90.59967041	160.8196431	-448	1	0.018107343	0.021718332	0.005954767	99.26727295	76.18121338	73.18034426	6.93661208	13.31105119
DeepSim	2	3	113.2961426	89.85536631	8.98072E+13	0.129074097	0.848514356	119.1809692	113.4402924	97.12782288	160.0692409	-633	0.828125	0.019091704	0.019647788	0.006262779	104.0108643	90.33892822	79.82636064	6.946683978	13.22360184
DeepSim	2	3	108.7064819	87.01142114	8.32707E+13	0.128265381	0.853583089	109.507019	110.2310486	98.74259949	156.264446	-452	1	0.018177061	0.019936251	0.00616075	94.03173828	86.9944458	78.68156954	7.086911637	13.93429591
DeepSim	2	3	118.8863373	91.22234235	9.6445E+13	0.131362915	0.852596398	119.4730835	119.9420929	111.8986511	159.9801875	-554	1	0.019504698	0.021645224	0.006303602	104.761322	87.05758667	81.05792296	6.905036181	13.38429799
DeepSim	2	3	109.2444458	85.52678728	8.26741E+13	0.137191772	0.846342359	110.1403046	112.1221008	92.05883789	157.4368032	-526	1	0.018839439	0.024263342	0.005948736	95.39221191	82.00250244	77.71012038	7.091586267	14.23376014
DeepSim	2	3	126.1139069	90.39797116	1.03407E+14	0.129302979	0.84909623	128.1414032	127.3471527	114.4588013	161.8951574	-600	1	0.020110852	0.0210482	0.006065973	104.480072	92.94766235	79.40799325	6.99393655	13.38720622
BigGAN	2	1	143.8762207	41.67699969	9.63675E+13	0.130111694	0.82801339	157.6257477	143.3951721	110.2991943	99.4712142	-431	2.115702479	0.014643757	0.021059653	0.001713544	43.94952393	37.89941406	30.99130734	7.327257158	18.24449011
BigGAN	2	1	136.3282318	54.50801427	9.25843E+13	0.125	0.869569495	148.7899628	134.6107788	112.5213165	120.1527779	-483	1	0.01592752	0.025806292	0.001585399	59.94778442	50.43331909	44.07014605	7.703109766	18.71360535
BigGAN	2	1	154.7151642	52.00823393	1.14425E+14	0.127807617	0.885251976	160.9036102	155.4636383	134.6329193	106.0177342	-368	0.71875	0.023020463	0.023286986	0.001408581	57.38796997	41.96939087	40.22185446	7.455455546	18.37453919
BigGAN	2	1	144.5111237	48.00304756	9.95905E+13	0.133377075	0.839919949	155.0543213	144.8348389	115.2220459	114.2606902	-322	1.185185185	0.016611922	0.022026667	0.001714652	51.63845825	45.51681519	36.95003313	7.544953317	18.50555116
BigGAN	2	1	132.2722321	50.8571978	8.62531E+13	0.133209229	0.881272751	141.0532227	132.0917053	110.1740723	101.7959677	-545	1	0.016274658	0.022081749	0.00154904	52.84103394	40.49990845	38.12968991	7.546909116	18.48730597
BigGAN	2	1	139.5329895	53.1515765	9.57542E+13	0.110290527	0.902314938	145.7307892	140.0645599	120.5352325	98.99582828	-761	1	0.020963933	0.025836773	0.00174433	56.4621582	38.34692383	38.88581365	7.525393863	18.49351493
BigGAN	2	1	133.1363373	58.08725423	9.06211E+13	0.13659668	0.859949271	142.209259	133.0227051	109.9241638	133.2758154	-277	1.630573248	0.016921629	0.02355133	0.001634977	59.56472778	53.73635864	44.21598182	7.684333861	18.77421392
BigGAN	2	1	145.5114594	48.74305077	1.01144E+14	0.122665405	0.861211943	151.3768768	147.3479156	120.6838074	105.8117927	-536	1.196261682	0.018841129	0.022817048	0.001724667	55.18856812	44.3934021	37.72699265	7.536085017	18.4629497
BigGAN	2	1	138.3171539	68.1171027	1.02098E+14	0.133224487	0.865642684	149.4959869	136.6905518	117.3757172	150.8214375	-171	1.319587629	0.01557523	0.025191773	0.001503411	64.95462036	62.50576782	56.34779639	7.878145376	19.13141385
BigGAN	2	1	139.6614838	52.02458132	9.53992E+13	0.124435425	0.880469652	147.8498688	140.5180511	113.7771606	102.7531033	-531	1	0.018409635	0.023282816	0.001775135	59.3968811	44.32223511	40.96217025	7.617939269	18.56388631
DeepSim	1	2	103.4093475	72.07006347	6.82363E+13	0.110702515	0.900814296	114.7881012	100.0110626	91.09111023	107.1651505	-719	0.688073394	0.021915753	0.024834186	0.006147645	75.41830444	76.06912231	60.13900472	7.562610154	17.1689162
DeepSim	1	2	151.7736816	83.69954379	1.29024E+14	0.119796753	0.892410964	150.6655426	152.0141602	153.436615	134.1849261	-368	1	0.021160592	0.023145285	0.005242001	69.30285645	83.7244873	69.61711038	7.433025897	16.33125333
DeepSim	1	2	165.6845551	84.02913675	1.48229E+14	0.108108521	0.903082264	168.1265717	168.4526062	145.0185699	121.9269082	-312	1	0.019835777	0.025304093	0.00539159	95.43099976	97.29714966	71.77401244	7.343862899	15.65564038
DeepSim	1	2	122.2779083	69.56090662	8.49997E+13	0.131637573	0.889220968	132.2317047	121.0186615	102.6644745	111.4533432	-504	0.98828125	0.022397305	0.020004443	0.006667713	59.1600647	54.5506897	55.60125498	7.796339777	17.80343043
DeepSim	1	2	128.356842	76.00187572	9.55702E+13	0.136245728	0.857147256	133.8474579	125.9150391	126.5558777	150.259481	-362	1.103448276	0.018810339	0.019156638	0.00568889	82.16833496	79.92352295	67.18253739	7.684736097	17.21387994
DeepSim	1	2	130.8632965	87.33884769	1.06314E+14	0.117111206	0.922663546	132.424469	129.4812164	133.8988495	121.7184169	-266	0.60546875	0.022500828	0.023218028	0.00575014	69.66738892	100.2484436	77.74871772	7.412604676	16.35639188
DeepSim	1	2	157.376709	87.04337785	1.38916E+14	0.121810913	0.91154182	157.5612793	158.1083069	153.118103	126.2064062	-349	1	0.022830701	0.026584387	0.006197697	90.64239502	102.2407837	77.90374064	7.180752854	14.81026127
DeepSim	1	2	154.172226	79.72453481	1.29386E+14	0.12979126	0.889709404	152.6921844	153.9426422	159.2328949	129.5438039	-552	1	0.020936129	0.021198566	0.005817823	107.6194153	77.06362915	70.81152609	7.232769696	15.81454536
DeepSim	1	2	128.6077423	77.99642669	9.71663E+13	0.130569458	0.869452435	134.9563751	125.9558716	125.6177673	148.6414442	-470	1	0.018776512	0.020931483	0.006237851	81.57217407	84.3553772	68.29925332	7.711706791	17.35464534
DeepSim	1	2	101.0614777	60.50268118	5.95881E+13	0.121368408	0.862203731	98.49981689	104.9673004	87.66093445	107.0705552	-609	1.261083744	0.01408148	0.019422118	0.006665178	66.26260376	59.96560669	48.35577966	7.732949918	17.92290179
BigGAN	1	0	84.90455627	39.17688893	3.75534E+13	0.195266724	0.684430193	101.0466919	81.30020142	61.1361084	120.1536732	524	0.739726027	0.013146146	0.012266451	0.00114466	43.040802	38.73171997	29.96769556	7.204726149	17.27434407
BigGAN	1	0	132.5785828	44.55440366	8.40188E+13	0.192718506	0.81562486	144.9616241	129.7240143	114.7874146	119.7697563	-900	1	0.019083453	0.01505444	0.00098772	43.73516846	42.56219482	32.59533126	7.402719254	17.68600206
BigGAN	1	0	108.9609375	38.61477063	5.73961E+13	0.188873291	0.831613262	117.1503296	109.5189972	84.64126587	104.9486945	-258	1	0.022123794	0.016943697	0.000543806	38.03265381	35.04846191	28.94880823	7.258038882	17.44197009
BigGAN	1	0	107.0236206	37.96833265	5.53863E+13	0.184906006	0.785755305	116.5979614	106.3701019	85.28561401	105.2264708	-102	1.841726619	0.0150244	0.014833378	0.001231583	38.05303955	29.65319824	24.896475	7.26813865	17.51113513
BigGAN	1	0	91.02311707	46.68926318	4.49471E+13	0.207107544	0.778815502	97.58531189	92.17051697	67.90968323	117.3372853	936	0.75	0.013714368	0.016169342	0.001278587	42.49807739	41.22189331	30.53289752	7.337265793	17.59422133
BigGAN	1	0	121.8041534	47.61823965	7.34599E+13	0.059707642	0.913391163	123.1434631	121.8728943	117.9142151	53.97938245	58	0.6171875	0.02591077	0.034418722	0.001202095	27.08737183	30.13656616	39.31171817	6.438652737	15.15125471
BigGAN	1	0	130.8997803	34.66427321	7.8754E+13	0.06388855	0.910748143	144.1903839	127.0539551	115.8334808	42.65942059	34	1.430167598	0.043642812	0.028765322	0.00074248	22.33032227	14.28338623	24.36525237	6.63454562	16.24921914
BigGAN	1	0	103.9938049	71.52961768	6.84236E+13	0.095901489	0.978641983	106.7343445	104.052124	96.4574585	46.86327294	-25	0.7578125	0.043529559	0.030231219	0.000799397	46.0133667	32.42608643	48.88861993	7.382800638	17.6135662
BigGAN	1	0	100.0694885	49.48431429	5.35263E+13	0.166748047	0.860077739	100.6694946	103.6744385	79.9342041	98.22509006	-1070	1.196261682	0.012867177	0.023265064	0.001134619	65.3447876	32.69195557	41.44904939	7.511510585	17.99677931
BigGAN	1	0	42.08268738	55.83052494	2.09936E+13	0.096496582	0.91336127	43.17066956	42.5319519	36.75737	65.59000131	50	1.116883117	0.040042263	0.027941594	0.001022512	45.86953735	27.3140564	36.2316217	6.548733987	14.70711051
DeepSim	2	3	93.92829895	78.86552146	6.46058E+13	0.120651245	0.905704376	87.83531189	101.2855682	72.00476074	103.1382148	-425	1	0.02347616	0.018370637	0.006747627	65.98690796	99.0206604	69.84655695	7.108091327	14.43758515
DeepSim	2	3	97.28807068	82.78939118	7.00893E+13	0.116241455	0.898361538	84.30805969	105.6978149	88.01689148	108.8492174	-591	1	0.023663706	0.01986138	0.00697811	78.50479126	107.5063171	69.29225737	6.973269582	13.6152461
DeepSim	2	3	112.607193	75.44032893	7.89051E+13	0.116409302	0.898984249	94.20327759	127.3725586	84.83889771	103.3574199	-924	1	0.024507606	0.021807414	0.007023225	91.50344849	79.50540161	64.38631613	7.38676869	15.87600058
DeepSim	2	3	109.8462677	87.30884507	8.45633E+13	0.110458374	0.921274479	99.7822113	119.5546417	86.22123718	100.1777626	-513	0.99609375	0.027819166	0.02074763	0.007215132	78.73703003	112.099823	75.94737941	7.199658736	13.91245443
DeepSim	2	3	91.53878784	69.42545908	5.669E+13	0.117950439	0.89207929	80.97705078	100.6604919	72.26905823	100.9149256	-567	1.03030303	0.021193608	0.021162668	0.007275689	70.65771484	78.26623535	58.89606443	7.283741535	15.78431857
DeepSim	2	3	115.0565033	81.9954335	8.57325E+13	0.116500854	0.904919898	104.6495819	125.3103333	89.53863525	109.4041126	-550	0.99609375	0.023429302	0.021438406	0.006843192	84.62979126	87.32113647	68.90737373	7.5213864	15.54833072
DeepSim	2	3	100.5151672	81.97306274	7.22533E+13	0.116043091	0.905163778	90.64027405	108.8601379	83.44309998	103.920144	-500	1	0.024557039	0.021164634	0.006659192	83.387146	98.98101807	69.92909863	7.071909909	14.90659233
DeepSim	2	3	114.9438324	80.09303969	8.42968E+13	0.122467041	0.895005859	102.4559021	128.2143707	79.36968994	109.1150504	-830	1	0.022315718	0.019287163	0.00718801	83.13296509	103.5863342	69.36432105	7.267714392	15.19426748
DeepSim	2	3	118.7642517	83.95342125	9.08515E+13	0.113250732	0.888217085	103.4815216	130.2992249	99.44696045	115.2594845	-767	1	0.023195135	0.021583095	0.006517921	100.2755127	96.14776611	73.11531653	7.079844059	14.72406195
DeepSim	2	3	98.26231384	74.37637881	6.52287E+13	0.110900879	0.907272558	87.03639221	107.0363159	82.51486206	94.22002113	-534	1	0.024461875	0.021765244	0.006911852	77.03433228	86.43850708	61.80173452	7.411356996	16.1750461
BigGAN	2	1	102.7923126	46.70307327	5.47497E+13	0.094680786	0.940388457	161.32164	86.35035706	33.99180603	59.45132355	-2	1.007874016	0.030115623	0.031327744	0.000761525	43.67623901	46.14425659	37.56311461	7.512161507	18.37822256
BigGAN	2	1	110.6499939	59.37350337	6.77255E+13	0.068130493	0.971957978	139.2796783	106.4497375	57.20628357	46.9821555	-23	0.7890625	0.055384323	0.04047894	0.00072419	43.6541748	41.1138916	39.36244491	7.677174019	18.78214286
BigGAN	2	1	151.3139954	63.990813	1.15924E+14	0.085510254	0.966610386	192.5965881	143.9049835	81.23118591	62.16456173	-5	1	0.043751231	0.040269422	0.000688505	44.80010986	46.95196533	37.99557423	7.753990791	18.84866159
BigGAN	2	1	132.8014526	65.36238758	9.40959E+13	0.089050293	0.97232628	140.618988	137.899826	86.05932617	55.63835384	-15	1.168949772	0.041546536	0.042980455	0.000730703	61.46496582	54.46063232	41.48067682	7.869696177	19.12951894
BigGAN	2	1	113.1759491	49.85159208	6.5687E+13	0.100296021	0.940326069	128.0193176	114.646225	66.69464111	65.28183619	-7	1.104972376	0.03210365	0.034677815	0.000790364	53.39279175	52.17752075	38.07492808	7.610061818	18.80782473
BigGAN	2	1	91.61947632	41.29510876	4.33765E+13	0.092880249	0.938236721	146.0372162	76.57408142	26.40409851	48.35371476	15	1	0.042899148	0.044025623	0.000708611	41.33300781	41.2980957	29.67576346	7.354742123	18.13276106
BigGAN	2	1	111.8373718	48.02684499	6.36262E+13	0.144195557	0.914412641	138.3650665	108.1022644	61.52194214	77.57942612	165	0.884462151	0.026870345	0.02580489	0.000850952	43.99450684	36.97949219	40.3832984	7.545907629	18.54643888
BigGAN	2	1	105.5433807	59.84307811	6.32243E+13	0.090682983	0.964271223	138.6822052	99.70352173	48.72821045	57.91087114	-14	1.630573248	0.036647803	0.032067453	0.000636045	49.59451294	37.24624634	51.78156513	7.789962964	18.6446711
BigGAN	2	1	153.5061493	51.89467703	1.12774E+14	0.112548828	0.94323431	178.8660431	150.8050537	100.9188995	68.31067433	-39	1	0.027538818	0.035352799	0.000728572	63.84896851	49.89065552	40.62658358	7.652186389	19.00939981
BigGAN	2	1	151.6766968	41.54387464	1.06222E+14	0.115753174	0.924449975	168.4928589	160.2537994	63.41674805	60.44681227	44	1	0.034255563	0.036134607	0.000676415	47.34020996	37.59716797	32.47101399	7.313053064	19.02665477
DeepSim	1	2	129.5670319	76.66792263	9.73476E+13	0.120880127	0.898666692	134.8405762	128.7240143	120.0870209	118.1098298	-482	1	0.02096085	0.018560675	0.006804066	88.35769653	81.44619751	68.69574087	7.711155106	17.1959239
DeepSim	1	2	102.6565094	72.83681443	6.80472E+13	0.114349365	0.896913147	109.8432159	100.2438507	96.24354553	109.2036124	-402	1.383783784	0.023140607	0.024996268	0.006124497	72.68606567	79.99923706	63.22516651	7.623809191	17.18919844
DeepSim	1	2	139.7619934	83.10073047	1.13555E+14	0.119476318	0.889626232	145.352829	139.1793823	128.1069031	131.2297985	-597	1	0.022886332	0.021069284	0.005225985	89.50292969	97.86688232	74.69374365	7.378004985	16.14118546
DeepSim	1	2	142.3225708	91.47614138	1.22937E+14	0.096710205	0.946237722	149.9027252	139.3045197	137.9869995	97.5039392	-5	1	0.030732286	0.025726075	0.006656911	72.79455566	122.954895	81.00817714	7.352159625	15.58634574
DeepSim	1	2	142.2928925	78.93154366	1.13719E+14	0.117950439	0.885490205	135.2754822	145.146347	145.9886169	135.7160079	-278	0.885462555	0.019850829	0.026154473	0.005600621	88.31124878	77.48013306	68.98969016	7.669119927	16.81881412
DeepSim	1	2	134.3236237	96.58561585	1.1756E+14	0.09967041	0.954664612	139.1724854	130.5103607	141.2460022	99.04818248	-28	1	0.028637444	0.025908313	0.00602564	102.0959167	76.35281372	83.26155499	6.839457515	14.33365397
DeepSim	1	2	167.6230316	69.5353643	1.41444E+14	0.128250122	0.903904744	172.166626	164.4232635	172.1715546	112.9071725	-430	1	0.022136247	0.021705409	0.0069479	77.87826538	65.56356812	54.5378731	7.540290634	16.76459506
DeepSim	1	2	113.2485046	78.04103801	8.12416E+13	0.124298096	0.879835661	113.3860474	113.2972717	112.6379089	139.4044896	-348	1.080168776	0.01581281	0.020839731	0.006028188	92.76391602	66.31616211	67.54079412	7.563162919	16.82441403
DeepSim	1	2	149.6066284	75.93022831	1.20892E+14	0.122192383	0.888781872	154.0817413	147.7155914	147.6078033	127.0463286	-374	0.80078125	0.022040838	0.026645573	0.006190669	93.02386475	77.67431641	65.9925255	7.469933108	16.7748425
DeepSim	1	2	99.62417603	62.85180501	5.95938E+13	0.118301392	0.876384968	92.4276123	101.879837	106.8720093	109.3353539	-517	1	0.020815519	0.022192789	0.006377631	67.86303711	69.10473633	54.9892729	7.691718949	17.73676795
BigGAN	1	0	108.3372498	36.2249826	5.60458E+13	0.211288452	0.757132941	102.6811981	117.0807495	78.15370178	99.78304832	148	1.20754717	0.012526642	0.012387791	0.001333006	44.34057617	27.67681885	24.9828243	7.196091016	17.39532072
BigGAN	1	0	107.1697083	47.95017545	5.92041E+13	0.114562988	0.951084681	108.3612213	108.121994	99.09379578	44.18347176	-77	1	0.030107777	0.031053606	0.000709363	33.17645264	18.82391357	32.35105796	7.229618191	17.0844937
BigGAN	1	0	145.3652039	49.48659328	1.01275E+14	0.137115479	0.943394446	149.1550446	144.7831268	138.4048309	58.33287049	-51	0.796875	0.027386146	0.024557138	0.001304004	34.56915283	24.3538208	29.96968911	7.499456945	17.85377652
BigGAN	1	0	97.72900391	59.22484363	5.60858E+13	0.100280762	0.906793117	101.8075256	97.06228638	90.44602966	87.70037319	70	5.224489796	0.044539908	0.021189737	0.000876909	60.60821533	36.27984619	45.6826564	7.579271668	18.19941516
BigGAN	1	0	124.446106	75.40982656	9.0939E+13	0.103149414	0.923310409	126.6810455	123.9680176	121.0688934	97.54183609	157	3.657142857	0.026559981	0.025823787	0.0016461	53.9954834	36.81225586	48.9137369	7.441986019	17.78205889
BigGAN	1	0	81.69160461	64.047701	4.62807E+13	0.120117188	0.857486569	82.44158936	81.62602234	80.09477234	123.4383813	99	3.333333333	0.031365337	0.023339794	0.001131244	65.97000122	54.47744751	48.35365642	7.58497153	18.06052611
BigGAN	1	0	113.522171	48.28580602	6.53641E+13	0.107543945	0.938602671	111.6077271	113.561676	118.3436279	61.44322583	-75	1	0.0272493	0.033882856	0.000743682	55.90414429	37.80319214	38.21982605	7.517953991	17.90669925
BigGAN	1	0	152.4815063	41.9504188	1.07419E+14	0.090927124	0.923323665	155.3298492	152.4752045	145.048584	53.24608301	-76	1.471264368	0.02708267	0.023361757	0.001019756	55.70635986	25.55914307	34.00218227	7.248727707	17.39706978
BigGAN	1	0	119.4822998	66.99990531	8.05948E+13	0.085540771	0.962317103	127.6003418	117.753891	107.0831604	53.78664273	-56	0.806167401	0.028490299	0.034116208	0.001047826	67.90576172	40.68652344	52.55510771	7.344264697	17.87525719
BigGAN	1	0	135.6765442	50.39009456	8.99677E+13	0.113967896	0.959047366	140.6791382	135.5878601	122.9397736	48.7808508	-42	1	0.045089923	0.043346509	0.00076086	36.32366943	30.92694092	38.32163035	7.153755901	17.07732524
DeepSim	2	3	97.25953674	94.67384951	7.91237E+13	0.110046387	0.882165365	103.1846008	100.7062073	63.99172974	135.5776184	-349	1.0625	0.020450661	0.023144339	0.007236259	113.6847229	98.0675354	81.74106589	6.269424613	10.64905037
DeepSim	2	3	79.89089966	85.76746904	5.90064E+13	0.102722168	0.866866306	92.23841858	80.43034363	44.73014832	129.8645205	-302	1.205555556	0.018054216	0.020019156	0.007895116	92.65454102	81.53631592	74.85696644	6.164830934	10.19826329
DeepSim	2	3	105.9377594	93.52779743	8.5771E+13	0.114868164	0.872014382	115.6468048	107.4360352	72.77767944	148.0214155	-177	1.122699387	0.017868302	0.021712916	0.00720296	111.0757141	105.3088074	81.74302279	6.745196843	12.11215335
DeepSim	2	3	95.86221313	92.09326677	7.58947E+13	0.105392456	0.870645346	103.8418427	98.28990173	62.44888306	142.4606626	-375	1.03196347	0.018150537	0.02128322	0.007122464	95.57910156	76.22967529	81.7740666	6.432172633	11.68882307
DeepSim	2	3	95.74641418	97.96524115	8.05926E+13	0.103942871	0.891907766	99.23875427	97.83595276	75.83805847	133.4699795	-140	1.193370166	0.019964246	0.022610733	0.006935433	109.5536804	103.5798035	85.8425112	5.885222053	10.20585279
DeepSim	2	3	84.60707092	93.54721638	6.83299E+13	0.097335815	0.894186155	91.67633057	86.98654175	53.83102417	126.6651113	-152	1.347368421	0.02127732	0.021055195	0.00727833	106.3507385	104.1132507	82.62748656	5.855892602	9.662293327
DeepSim	2	3	88.77832031	94.77201883	7.24268E+13	0.096420288	0.89473411	95.45544434	90.54794312	62.16143799	123.7699939	-135	1.325153374	0.021070553	0.023588698	0.007509167	115.060791	108.4859009	83.84394937	5.915623801	10.11696817
DeepSim	2	3	115.4393616	101.140944	1.0117E+14	0.098861694	0.90414775	121.8673859	118.2534485	84.092453	131.84657	-301	1	0.022305614	0.023227571	0.007570404	116.0576782	102.7333984	89.32382317	6.179451157	10.79072377
DeepSim	2	3	87.99221802	95.01228778	7.20259E+13	0.096694946	0.887765498	92.22711182	89.56182861	68.80982971	129.4942545	-205	1.076470588	0.021210662	0.023219697	0.006879757	110.0802612	106.0976563	83.63874615	5.853735901	10.20430255
DeepSim	2	3	104.834671	96.51918714	8.72141E+13	0.108901978	0.887298403	114.2930145	108.250824	62.44854736	139.2933696	-213	1.191588785	0.019485179	0.022010731	0.007338218	106.7773132	101.077179	83.94312264	6.526735362	11.17563786
BigGAN	2	1	80.17901611	59.56921263	4.28514E+13	0.085830688	0.889685892	95.98718262	76.8059082	56.11373901	84.47676778	14	0.656934307	0.038526695	0.022204707	0.001409191	49.48730469	42.15002441	39.66746442	7.572112237	17.97754299
BigGAN	2	1	74.78767395	52.44882547	3.58374E+13	0.079574585	0.948229789	99.10766602	68.95809937	41.04476929	40.53332308	-73	1.103448276	0.041939256	0.027446983	0.001162105	48.77511597	28.11679077	35.2051521	7.404435314	17.56924734
BigGAN	2	1	102.73172	55.49028387	5.8553E+13	0.089660645	0.907579111	122.4468231	99.23608398	69.0553894	73.94655724	76	0.564885496	0.042021911	0.022408432	0.001143684	49.31140137	29.98529053	33.98201853	7.566191676	18.51775123
BigGAN	2	1	66.58644104	47.65786652	2.87977E+13	0.100082397	0.892169784	81.45339966	62.90853882	46.54896545	59.97717749	107	0.701612903	0.036693771	0.025136063	0.001262544	39.78121948	29.50540161	29.61553447	7.299068605	17.27771045
BigGAN	2	1	71.90753174	51.20279472	3.3468E+13	0.119934082	0.930572748	83.7019043	70.654953	47.42704773	58.03186665	38	1.828358209	0.0322429	0.022633121	0.000892021	50.46588135	29.12866211	34.13212833	7.398574608	17.46092653
BigGAN	2	1	64.59770203	50.6537429	2.89422E+13	0.089401245	0.912465572	74.33850098	63.4095459	45.18916321	62.76362205	40	1.186046512	0.044247361	0.02569369	0.001043185	44.6390686	40.49911499	36.73829418	7.224199323	17.05554977
BigGAN	2	1	88.18940735	61.75378992	4.97823E+13	0.112686157	0.942532966	103.0696564	85.55299377	62.7399292	61.95831205	123	6.918918919	0.034987252	0.0258125	0.001270075	71.07485962	28.09024048	46.44280912	7.430104604	17.84854643
BigGAN	2	1	65.29998779	38.74197032	2.47605E+13	0.116149902	0.864401641	83.95021057	61.60316467	35.43354797	57.85479305	-175	1.561403509	0.029046602	0.021218968	0.001388807	34.48321533	28.38244629	23.08945716	7.139342138	16.96304829
BigGAN	2	1	89.84408569	55.33619987	4.78202E+13	0.120834351	0.904559385	114.1138	83.53263855	58.71463013	73.72061673	-55	1.415384615	0.031387994	0.021397667	0.001600542	49.97937012	28.89379883	33.21322422	7.630220257	18.36536677
BigGAN	2	1	83.95951843	56.34958509	4.39136E+13	0.08215332	0.942159411	110.789978	77.4214325	47.29045105	52.02067143	21	1.267716535	0.039919073	0.029280556	0.001112505	42.37686157	28.53036499	33.56581673	7.622937425	18.14922046
DeepSim	1	2	139.8145142	57.04334032	9.79338E+13	0.129852295	0.82585332	130.0766754	141.7956085	155.1698303	120.9950878	-876	1	0.019050467	0.016428781	0.006502915	56.7411499	57.51416016	49.03117018	7.7184705	18.26781653
DeepSim	1	2	88.58604431	73.62780133	5.69876E+13	0.117675781	0.891934949	81.11335754	89.80905151	101.8838501	114.4792232	-433	1	0.023871812	0.020134464	0.006600798	63.16641235	86.07730103	59.07121094	7.174449991	15.92664633
DeepSim	1	2	104.2263489	69.6225561	6.74755E+13	0.14704895	0.894795573	105.1893311	102.6784668	109.6732483	117.7122395	-445	1.219047619	0.025117127	0.02479947	0.006799801	83.65386963	76.55133057	56.86194909	7.766563455	17.94484129
DeepSim	1	2	113.2505493	79.21011477	8.20332E+13	0.12272644	0.905357407	112.1265259	112.4131012	120.517746	123.2438551	-483	1	0.021961719	0.016615455	0.005932825	65.75799561	102.7409668	72.52552282	7.624559267	16.89815897
DeepSim	1	2	166.257843	81.51969404	1.47262E+14	0.111343384	0.903772458	166.2947083	167.6618958	158.92659	121.4193799	-563	1	0.02333624	0.017976079	0.00573158	71.18859863	65.28692627	67.07022324	7.346275998	15.61922024
DeepSim	1	2	94.4907074	64.4231027	5.61729E+13	0.128082275	0.866781714	95.89289856	93.36827087	96.60244751	116.2759955	-513	1.168949772	0.018129362	0.015950445	0.006649245	69.12802124	51.78445435	52.19627059	7.571678624	17.53585514
DeepSim	1	2	136.1912384	76.16986897	1.04582E+14	0.134552002	0.857419342	134.6914063	138.1771393	129.9057465	150.1395784	-749	1	0.018040879	0.018985629	0.006167905	87.26968384	74.18508911	62.95028532	7.643631263	17.45544323
DeepSim	1	2	149.9685974	70.56512871	1.17983E+14	0.116668701	0.884903149	144.5632019	158.5228424	120.1063538	127.7956582	-395	1.062240664	0.017639023	0.019954448	0.006109979	80.83026123	58.72503662	58.68690392	7.835520016	18.07677806
DeepSim	1	2	119.9253998	84.85044215	9.26922E+13	0.120361328	0.941785915	115.3068848	120.8961487	127.0536041	95.12206862	-367	1	0.028573554	0.028709173	0.007704804	87.02865601	118.3700867	73.10762072	7.211678769	15.97925433
DeepSim	1	2	118.9490509	70.45051149	8.20857E+13	0.135513306	0.884034432	137.8561401	114.3403473	93.10385132	122.5649487	-166	1.521212121	0.021869075	0.019224536	0.006295536	58.14816284	65.31771851	56.51625417	7.873786921	17.76124622
BigGAN	1	0	179.5929108	20.13809359	1.4027E+14	0.118133545	0.771310014	184.2432861	179.2194214	169.2683716	36.59803592	-125	0.65234375	0.018297255	0.029574232	0.00149506	12.55044556	20.78451538	15.03283886	5.984546639	13.74247287
BigGAN	1	0	96.45352173	38.00119549	4.61595E+13	0.168563843	0.797758353	104.827179	99.0098114	61.33683777	100.4332739	-146	0.559322034	0.019804206	0.016449855	0.000841641	44.19598389	36.81835938	29.10908553	7.258343881	17.4982184
BigGAN	1	0	140.6823273	59.47242705	1.00195E+14	0.209030151	0.853098928	143.6172028	143.5508118	118.2185211	128.0985189	-951	1	0.017086811	0.017736901	0.001022322	37.03042603	35.29837036	30.48356744	7.598381992	18.45631926
BigGAN	1	0	128.0196075	42.42799722	7.81217E+13	0.118438721	0.869916548	139.4980164	125.2266388	112.2927246	79.44617414	-114	0.80859375	0.024621529	0.02435761	0.001022335	42.14071655	34.27005005	33.39446183	7.380249455	17.69846645
BigGAN	1	0	94.41526794	66.77788733	5.74386E+13	0.06980896	0.968529596	102.5402832	92.298172	83.9815979	52.92214983	-15	0.981308411	0.05066548	0.039418232	0.00078984	79.95193481	43.44448853	57.31764338	7.582271091	18.30483817
BigGAN	1	0	100.7977295	56.04114646	5.71263E+13	0.152130127	0.801160337	94.00712585	109.2550049	75.06222534	145.8388254	40	1.136	0.01371827	0.014473875	0.0011146	66.49890137	54.61853027	41.41102085	7.659491074	18.27305187
BigGAN	1	0	131.2294464	60.94257351	8.99156E+13	0.116439819	0.939730886	167.5161743	120.3760376	91.9889679	79.54128045	179	2.782608696	0.026606876	0.023138598	0.001004749	54.79220581	39.58334351	41.82077463	7.650739725	18.48329607
BigGAN	1	0	146.2207947	61.60929436	1.08131E+14	0.086853027	0.932680801	151.7431641	145.3135529	136.3552704	71.97030575	21	1	0.030122275	0.042689766	0.001045159	77.61932373	43.77514648	46.88666394	7.563663331	17.99901931
BigGAN	1	0	106.4971161	45.81844006	5.77284E+13	0.134933472	0.948404204	105.6543579	108.1164551	100.3234406	58.56594452	110	1	0.03461532	0.024296499	0.000783542	31.20718384	26.19351196	30.27484191	7.377255191	17.51713915
BigGAN	1	0	84.86634827	52.18321836	4.2629E+13	0.074157715	0.944924063	94.40287781	82.5586853	71.7427063	56.63636096	8	1	0.030450343	0.02498972	0.000910077	49.2305603	31.81588745	38.1036468	7.2991449	17.62135082
DeepSim	2	3	111.0567932	81.90386602	8.17837E+13	0.129379272	0.889773447	114.726532	111.1915894	100.733963	138.1474819	-517	1	0.022303687	0.019332019	0.008029441	68.94134521	103.7330933	70.74986656	7.052778721	15.40987489
DeepSim	2	3	130.3855591	89.1636237	1.07161E+14	0.129196167	0.889170696	137.97966	129.651947	114.2590485	140.0978838	-693	1	0.021704946	0.020277256	0.007326771	73.47515869	101.0675049	78.09190475	6.972554806	14.16429506
DeepSim	2	3	106.5235291	81.54497736	7.72954E+13	0.133285522	0.876773925	116.6047363	104.0444489	92.87261963	141.4464551	-794	1	0.02072487	0.018471807	0.00793075	62.81732178	90.43041992	69.34104831	7.071413728	14.9892831
DeepSim	2	3	119.999054	86.71228095	9.414E+13	0.130981445	0.868694818	125.945282	118.8861694	110.1333008	154.4851345	-464	1.113043478	0.018036057	0.017151497	0.007688535	80.62786865	87.37597656	74.51341818	7.124113835	14.42179452
DeepSim	2	3	105.6026917	86.05214422	7.97008E+13	0.13053894	0.874859455	118.5585175	102.3949738	88.14082336	146.3966852	-742	1	0.021138035	0.019763385	0.007176922	81.48352051	96.47454834	74.3261332	6.763594662	13.90323232
DeepSim	2	3	118.2714996	82.89537291	8.95917E+13	0.12940979	0.863098654	123.4354553	116.536377	113.655838	151.6701917	-848	1	0.018213635	0.018753589	0.007752509	79.82943726	73.31661987	70.53900248	7.03408968	15.0364875
DeepSim	2	3	127.4342041	91.07819013	1.05375E+14	0.124694824	0.897870083	135.8383942	125.3114319	116.3307953	143.4218957	-603	1.213270142	0.021982674	0.018838275	0.007636937	80.40649414	96.89233398	79.14968931	6.946015093	14.19482306
DeepSim	2	3	112.3161774	81.66694094	8.28255E+13	0.125244141	0.875561737	124.062027	107.9146423	104.1780243	143.0731622	-636	1.084745763	0.021166722	0.018998399	0.007736495	68.68075562	89.11270142	67.92503017	7.071216127	15.34365291
DeepSim	2	3	113.4866486	87.16434679	8.79469E+13	0.126968384	0.872693424	120.6579437	112.6876984	98.80731201	152.9322362	-736	1	0.021289778	0.019630024	0.007640006	85.96560669	95.49588013	76.43718773	6.913837446	14.34556408
DeepSim	2	3	116.9029694	90.20574044	9.36443E+13	0.129959106	0.887044509	123.3020325	116.5477753	101.9496307	149.2967709	-658	1	0.019749598	0.019256693	0.007786131	87.74484253	97.68814087	77.72025509	6.847628857	13.69699694
BigGAN	2	1	133.0856934	42.52629429	8.38389E+13	0.080841064	0.891914505	146.3047028	132.5960846	100.9484406	55.61971509	-292	1	0.023541476	0.025940579	0.001583533	45.87792969	46.14709473	34.41288015	7.339066605	17.87860373
BigGAN	2	1	103.1105957	57.93226069	6.00775E+13	0.123840332	0.858778035	109.5696869	102.9921265	86.76046753	101.3891109	-480	0.487903226	0.015649365	0.019305896	0.001783262	61.1416626	56.03405762	46.65391315	7.756284168	18.55845067
BigGAN	2	1	127.3119507	52.28600072	8.13558E+13	0.096817017	0.915050814	136.4445496	129.4650116	92.29092407	72.67659221	-253	0.680555556	0.022296314	0.025262529	0.001756147	50.17669678	52.3404541	42.42275755	7.586471454	18.56020382
BigGAN	2	1	131.7666321	44.23285121	8.29743E+13	0.097213745	0.847370721	135.5432892	138.0617371	89.44161987	67.49246716	-618	0.638190955	0.016509205	0.023376728	0.001990748	45.3548584	44.3013916	36.57469091	7.474242684	18.47470893
BigGAN	2	1	104.185318	54.8003848	5.9518E+13	0.069732666	0.951113944	108.0138397	107.3114166	78.04484558	54.42972359	-88	1	0.032604182	0.02957399	0.001253573	47.57723999	48.24069214	37.16180754	7.560983341	18.22446738
BigGAN	2	1	120.5780792	40.92301657	6.96375E+13	0.068832397	0.900490201	114.6567535	132.0627289	76.96174622	43.54292169	-419	0.75210084	0.019817798	0.021742374	0.002028493	30.16098022	44.91165161	33.48048475	7.191530606	18.03822631
BigGAN	2	1	138.1728821	42.54710479	8.97733E+13	0.089172363	0.920327347	147.529892	139.4863586	106.871109	54.7541836	-203	1	0.024332149	0.025218239	0.001942319	42.82623291	35.01538086	31.20515458	7.232619993	17.76777115
BigGAN	2	1	151.9585724	31.58411961	1.03461E+14	0.085906982	0.830363457	166.7940216	149.6874847	124.7542419	55.02074565	-212	1.084745763	0.018751524	0.021590177	0.002192267	37.92404175	28.94613647	24.62294836	6.973997561	17.06274866
BigGAN	2	1	146.3308411	45.45729242	1.00842E+14	0.106872559	0.856266041	158.5191345	145.6152191	118.0758209	72.48827336	-526	1	0.013666052	0.023439241	0.001851583	49.53955078	35.8338623	35.86069891	7.427700938	18.07492037
BigGAN	2	1	148.2429047	36.65899103	1.00158E+14	0.092910767	0.827426402	169.3723755	143.6693573	116.3683929	60.52761184	-360	1	0.014867805	0.022135583	0.002097902	34.73251343	29.68380737	27.00874475	7.021223405	17.69801334
DeepSim	1	2	128.3499146	77.33524796	9.64407E+13	0.133895874	0.890893739	129.2590027	132.5655518	104.2605133	119.6314728	-185	0.849785408	0.020764074	0.022091691	0.006245987	68.56689453	82.63195801	68.30030133	7.435999713	16.63937623
DeepSim	1	2	116.7397919	57.40109272	7.26838E+13	0.134384155	0.778817951	116.6761017	116.9209442	115.9692993	145.085171	-1102	1	0.017703286	0.014592899	0.005617392	60.80581665	57.31253052	48.23325332	7.683276467	18.06425001
DeepSim	1	2	151.2163849	77.24910401	1.2384E+14	0.12387085	0.893219437	172.0856018	140.6823273	150.7349091	122.3762726	-622	1	0.021248043	0.024498439	0.00636673	62.4203186	60.14425659	58.5562646	7.613578109	16.50806385
DeepSim	1	2	141.4521484	73.59070077	1.09196E+14	0.119720459	0.890480517	158.5307617	142.3266907	92.19360352	124.1150531	-332	1.408045977	0.023242088	0.023427323	0.006420804	80.80633545	77.61791992	62.90065863	7.846741984	17.72273116
DeepSim	1	2	161.5605774	72.05240685	1.34404E+14	0.120773315	0.885325395	154.3775482	165.0435486	162.4645386	125.1174481	-719	1	0.02063662	0.019103545	0.006054817	73.61968994	67.05108643	65.08837329	7.651970172	17.10769651
DeepSim	1	2	128.7806702	70.93613229	9.28414E+13	0.135665894	0.84973549	134.161026	127.7144165	120.1632996	137.7033336	-470	0.485148515	0.016169734	0.021901246	0.005956203	85.15637207	82.08062744	61.12268885	7.792448677	17.92053842
DeepSim	1	2	140.6184082	79.22932164	1.11887E+14	0.118774414	0.898577661	154.569519	139.8110657	108.2021942	125.1705806	-359	0.890625	0.017775222	0.01998639	0.005789422	86.18334961	97.12322998	66.94722442	7.708147689	16.85338867
DeepSim	1	2	101.984848	81.67658084	7.33231E+13	0.12109375	0.906250228	110.6791229	100.2257996	88.26472473	122.1927021	-75	1.514792899	0.020184611	0.022800204	0.006820578	100.776886	96.58804321	69.92968022	7.665060984	16.18107691
DeepSim	1	2	153.4824219	74.74079149	1.25168E+14	0.139663696	0.880565434	158.9329376	151.1506805	151.1933746	140.6482102	-616	1	0.017421319	0.018377926	0.006689853	88.46905518	77.76324463	63.22315671	7.642284315	17.38816748
DeepSim	1	2	89.75331116	77.33506654	6.02854E+13	0.124237061	0.900980152	91.42695618	91.02833557	78.80335999	125.0582372	8	1.261083744	0.017908932	0.020233708	0.006191846	85.41494751	74.06106567	64.18080602	7.422896925	16.10308751
BigGAN	1	0	82.77819824	57.93139932	4.3844E+13	0.096450806	0.944333606	91.15107727	80.75869751	71.20191956	70.67359166	-18	0.905325444	0.022384376	0.036022342	0.000849526	71.65637207	55.03991699	52.02770095	7.543085383	17.95278373
BigGAN	1	0	71.88713074	46.0192857	3.1291E+13	0.091751099	0.954282407	81.58406067	69.44651794	59.06274414	45.68875526	17	2.327272727	0.022709079	0.034956695	0.000804189	47.04006958	24.33596802	25.25143086	7.047843684	16.65892977
BigGAN	1	0	76.72557068	57.89917643	3.96815E+13	0.102996826	0.909421181	87.97947693	72.8528595	67.16137695	85.59851151	48	0.79757085	0.022198391	0.02673742	0.001025627	55.43649292	62.26455688	44.43426677	7.484165004	17.76616194
BigGAN	1	0	132.5291595	58.48119167	9.01255E+13	0.183135986	0.830123632	133.221756	133.2940063	126.7474213	146.5229301	-117	0.785714286	0.017624557	0.019562093	0.001117968	65.084198	55.20950317	47.85351355	7.822274278	18.8168239
BigGAN	1	0	160.0409546	37.47155297	1.16038E+14	0.083831787	0.857138106	162.2746124	159.9641266	154.5070801	65.344915	-130	2.133333333	0.021969853	0.018276166	0.001244264	46.11376953	24.34283447	30.74914458	7.051241461	16.65537917
BigGAN	1	0	144.4485626	46.98546266	9.90977E+13	0.039245605	0.967655662	151.776474	142.4763641	135.313324	30.1497212	9	1.469026549	0.05115244	0.051791349	0.000809897	64.80654907	12.13253784	40.67809667	6.779283203	16.28350831
BigGAN	1	0	104.6151123	61.13712736	6.30588E+13	0.142822266	0.931455897	103.2391815	109.8419952	81.28637695	84.808756	127	0.724719101	0.026820174	0.028705312	0.001060909	57.05456543	43.7286377	38.28172721	7.640287359	18.28852546
BigGAN	1	0	76.07710266	57.31831632	3.89685E+13	0.105361938	0.93161847	90.3374939	72.81422424	55.51029968	69.11829708	102	0.591836735	0.034832004	0.037554155	0.001130224	36.81845093	28.55105591	33.43757928	7.418917249	17.76284998
BigGAN	1	0	123.7860107	58.48120925	8.05005E+13	0.087051392	0.968057219	134.4716797	120.9176025	110.4915619	49.04373417	-78	1.098712446	0.036909458	0.032637447	0.000815401	62.86743164	26.88702393	37.99399176	7.551379736	18.36054296
BigGAN	1	0	101.7789764	56.30369149	5.81067E+13	0.123443604	0.953956204	120.4275513	97.62387085	74.29815674	66.01388977	-15	1.479768786	0.030879314	0.031785417	0.000719806	65.27084351	38.8119812	39.8134057	7.664770826	18.43564509
DeepSim	2	3	119.1362152	87.73964091	9.40236E+13	0.128707886	0.842450476	129.0753937	121.5249939	80.78215027	160.2231724	-641	1	0.016337499	0.018672885	0.006832242	95.58755493	92.99258423	78.77659895	7.230367454	13.2003927
DeepSim	2	3	130.5917969	95.61523484	1.12512E+14	0.122238159	0.875793034	148.3616486	131.3405914	80.14604187	154.0620993	-325	1	0.019124211	0.019211779	0.006530039	109.3092651	91.28149414	84.00964621	6.922963564	11.4900164
DeepSim	2	3	111.1942139	92.71184251	9.00204E+13	0.121307373	0.859833279	131.8260193	109.5084076	65.79185486	156.4492559	-372	0.942222222	0.016491209	0.018481818	0.006833726	108.1169434	89.49584961	80.60090351	6.903027917	11.1601313
DeepSim	2	3	120.1764679	94.30113398	1.00223E+14	0.129379272	0.862348455	134.4599915	121.2333069	77.29223633	156.3535739	-324	1.036437247	0.019212326	0.017457926	0.006400844	107.6615295	93.98129272	85.23683361	6.792128609	11.62676327
DeepSim	2	3	109.1989594	97.10179661	9.17106E+13	0.119522095	0.877987363	123.4193878	109.4305115	70.73410034	149.98758	-244	1.074257426	0.018702987	0.020241995	0.006182828	111.7582703	82.07955933	78.71895587	6.520570568	10.52410898
DeepSim	2	3	104.735611	93.53147677	8.46862E+13	0.120910645	0.867825215	113.9781036	104.9941864	79.17202759	146.5223986	-347	0.99609375	0.018733068	0.017992219	0.006583932	106.0852356	97.19393921	84.30428945	6.487658931	11.29195443
DeepSim	2	3	122.4377899	92.440045	1.01087E+14	0.131011963	0.857470173	138.8753204	122.9172516	76.87857056	151.6442003	-581	1	0.01825526	0.021703238	0.007042191	107.6369934	90.18392944	83.86382431	6.755838992	11.95775974
DeepSim	2	3	101.7958069	91.14404054	8.01849E+13	0.12399292	0.846494328	117.4635773	101.4570313	62.46336365	157.8370094	-532	1.075630252	0.015937844	0.018775279	0.006290717	99.43817139	82.67266846	78.04230262	6.65834645	11.32912337
DeepSim	2	3	118.068222	93.88928302	9.77327E+13	0.119659424	0.886448764	140.9378052	115.5500183	71.09814453	144.6242237	-241	1	0.020210276	0.019215702	0.006949088	96.73019409	97.17538452	80.96864406	6.988712458	11.48719818
DeepSim	2	3	108.5744019	93.31613008	8.80304E+13	0.124298096	0.865367682	120.3480225	110.3383331	68.63522339	151.4975216	-455	1	0.017810966	0.019667274	0.006023982	110.9917603	84.69641113	79.30990363	6.709649831	11.28938196
BigGAN	2	1	158.6742554	59.43026904	1.23306E+14	0.143280029	0.937897958	186.5685272	150.7072449	126.56073	71.31762367	-249	1	0.025922179	0.02327311	0.001605244	72.12402344	30.60473633	44.78855026	7.719240165	18.7384883
BigGAN	2	1	193.4089661	48.96832977	1.70961E+14	0.10206604	0.9581001	202.1420898	191.1728058	181.9624481	48.12587741	-131	1.036437247	0.033670268	0.029863636	0.001370016	55.39422607	17.862854	26.29473446	7.225906998	17.10658518
BigGAN	2	1	172.1859589	58.25044661	1.4191E+14	0.127838135	0.947794665	198.3764954	165.8280182	136.2508392	66.80563763	-77	1	0.035963014	0.023523664	0.0012728	64.09683228	31.91482544	43.8120406	7.588427878	18.39787871
BigGAN	2	1	173.0678711	61.63080964	1.44959E+14	0.133728027	0.946368774	197.9008179	164.7097778	150.9706726	72.88273473	-8	1	0.030211044	0.021351391	0.00130593	68.06567383	32.15368652	45.52358832	7.613981779	18.2862918
BigGAN	2	1	162.8078918	57.24515275	1.27919E+14	0.141952515	0.90018561	175.5005493	161.7094727	135.2078857	90.70119433	-422	1.011857708	0.021988093	0.01972916	0.001843271	65.32208252	40.54431152	42.19645669	7.734337116	18.69648036
BigGAN	2	1	135.8273315	68.74831124	9.95373E+13	0.129699707	0.934187669	161.9898376	128.4828796	105.0405884	85.27593353	-289	1	0.024904139	0.020199195	0.00157331	80.4576416	35.71252441	51.43435759	7.865003553	19.07161762
BigGAN	2	1	187.2314606	49.7474283	1.61192E+14	0.146713257	0.911646542	205.809494	185.302536	148.4473419	71.3993441	-338	1	0.024485534	0.020218105	0.001830456	51.23294067	28.49050903	32.88037147	7.417843616	17.996177
BigGAN	2	1	192.2779999	49.76574101	1.69425E+14	0.107894897	0.954786333	205.1879272	189.1703491	174.4116364	49.51819094	-83	1	0.033894114	0.031744153	0.001460002	40.76644897	19.29342651	22.07292894	7.323246352	17.43594898
BigGAN	2	1	182.7579956	50.64054158	1.54468E+14	0.088058472	0.958393118	196.829361	179.7649994	161.2583618	49.22235692	-74	1.019920319	0.037109523	0.027771556	0.001347694	50.65618896	25.22259521	28.17697143	7.379407082	17.72497271
BigGAN	2	1	175.4332428	62.70279351	1.49071E+14	0.135498047	0.93469956	192.5029297	173.241745	141.9756317	75.73813102	-201	1	0.024475481	0.021537543	0.001724157	74.80935669	29.92025757	49.42570088	7.573726399	18.36651601
DeepSim	1	2	134.2713013	74.27040743	1.01124E+14	0.127807617	0.854826503	106.9791107	147.4637146	137.9074707	136.8695181	-746	1	0.017387962	0.019921683	0.005941005	73.24890137	73.99505615	64.87603297	7.834828043	17.08568444
DeepSim	1	2	140.9327545	74.43522042	1.09103E+14	0.131164551	0.855360936	140.0809631	143.0049591	132.5008545	147.4214889	-456	0.692946058	0.019887909	0.017947096	0.006174407	81.26785278	79.24026489	64.22139849	7.713512326	17.5744136
DeepSim	1	2	112.7907257	71.18518868	7.64032E+13	0.103713989	0.886212274	121.21492	107.7901001	116.4591827	112.1733174	-356	1	0.022783288	0.020285694	0.005889859	76.94338989	65.86526489	60.6028795	7.787816563	18.05104044
DeepSim	1	2	94.19760132	89.77860744	7.27278E+13	0.1068573	0.924672737	91.8144989	94.66319275	98.04719543	112.9468552	-113	0.723849372	0.022173897	0.025992828	0.005081952	75.72454834	121.1654663	78.76213138	6.826848806	13.77518497
DeepSim	1	2	142.2922058	71.54098386	1.08942E+14	0.137634277	0.882747297	148.2787933	140.573288	135.4562683	124.3402239	-741	1	0.022039912	0.021090087	0.00597882	83.79864502	72.29705811	63.52778527	7.80823754	17.93368402
DeepSim	1	2	120.0919037	85.34504867	9.32254E+13	0.112457275	0.919953732	130.9523163	114.8787231	118.4750671	114.1923403	-199	0.97265625	0.027380836	0.018679702	0.006368817	73.12136841	117.9978333	75.14405876	7.660851343	16.39444869
DeepSim	1	2	131.4840088	74.38696466	9.80171E+13	0.131195068	0.866347143	151.6153717	126.9336395	102.1460114	139.9440949	-411	0.96875	0.019063769	0.020826701	0.006001303	87.32159424	72.64276123	62.8064386	7.766484355	17.51967063
DeepSim	1	2	161.6454468	79.69412281	1.39502E+14	0.107330322	0.920342641	162.172699	160.6412659	165.428894	100.3566856	-331	1.113300493	0.02247945	0.024950678	0.006719095	80.80389404	74.69561768	71.19959239	7.480146634	15.98571274
DeepSim	1	2	126.8319702	83.19920983	9.88201E+13	0.122421265	0.922455592	131.9197235	126.1920624	116.7915344	119.6410273	-189	1	0.021742508	0.023628785	0.006167781	77.02435303	116.1060791	78.44821715	7.762250043	17.06800006
DeepSim	1	2	96.87640381	69.32151702	6.09475E+13	0.113830566	0.900199737	112.018219	92.28227234	80.83215332	103.863855	-380	1	0.023088681	0.019362098	0.006254794	57.33068848	86.17498779	54.52035951	7.517592027	17.16127145
BigGAN	1	0	93.05255127	47.67835525	4.69524E+13	0.116378784	0.941378189	96.16740417	92.51618958	87.61280823	51.65500622	30	1.569767442	0.027846497	0.039255047	0.001103529	39.16638184	40.79730225	30.44235535	7.446043802	17.68823455
BigGAN	1	0	147.3629456	49.71932344	1.03886E+14	0.13571167	0.924406124	136.0207367	150.5732422	160.6013489	60.83009441	-258	2.485436893	0.023678436	0.016093693	0.001243168	57.09735107	12.52001953	37.64035844	6.790676563	17.21173764
BigGAN	1	0	118.6352692	61.51798181	7.67027E+13	0.203460693	0.702072812	111.4434814	128.7887878	85.21406555	212.8205051	-28	1.254901961	0.010383762	0.012744002	0.001217551	70.63961792	65.15774536	52.67421215	7.860628619	18.93436271
BigGAN	1	0	99.29066467	70.20723231	6.35123E+13	0.097747803	0.973034558	110.4417877	96.9440918	82.12458801	50.5933624	-21	0.925	0.034218913	0.03039117	0.000794596	57.28591919	31.2906189	52.88596406	7.549419676	18.16043185
BigGAN	1	0	95.42523193	53.67142926	5.14819E+13	0.16229248	0.856132708	99.85664368	97.10305786	75.16462708	135.1819384	200	1.02259887	0.019949901	0.018620405	0.000822259	58.10345459	48.59881592	42.63523553	7.644510824	18.3106381
BigGAN	1	0	66.60012817	48.20411146	2.90304E+13	0.069915771	0.953867666	73.53262329	64.79440308	57.71638489	45.49901388	24	1	0.031360337	0.038630227	0.000681267	39.22387695	31.480896	31.01300982	7.173499096	16.77084029
BigGAN	1	0	126.6916809	55.80744152	8.23139E+13	0.12020874	0.89891402	130.9365997	127.9704437	108.9606018	92.40954202	86	4.413793103	0.021249028	0.020292371	0.001144916	54.54852295	31.61663818	32.96317355	7.39463139	18.34408849
BigGAN	1	0	146.53479	44.84532264	1.00861E+14	0.105728149	0.885422269	137.0835724	148.8273621	159.507431	65.27813309	-56	1.910447761	0.03219788	0.021086974	0.001007891	70.40924072	17.1161499	40.615432	7.209586879	17.59029638
BigGAN	1	0	124.1587372	50.72709355	7.72604E+13	0.161483765	0.822068186	136.7661438	120.3071442	110.9299927	127.0259898	-76	1.20754717	0.019297574	0.023076795	0.001044878	61.26687622	48.6546936	40.60226711	7.651752753	18.42998447
BigGAN	1	0	91.01872253	71.75269405	5.76933E+13	0.100296021	0.96414898	100.9756927	88.34780884	78.65563965	63.39142644	-16	0.830434783	0.035698686	0.026727677	0.000902747	53.9838562	33.18972778	41.40740688	7.622319868	18.19944449
DeepSim	2	3	142.5652771	74.34056382	1.1103E+14	0.135803223	0.827583284	132.6834259	147.192749	144.6439972	148.3978966	-530	1.075630252	0.016842626	0.016350722	0.006717751	76.15301514	64.67156982	63.55361019	7.594613721	16.24458853
DeepSim	2	3	149.2037964	77.81871856	1.21622E+14	0.129882813	0.836363227	138.9420624	155.2070923	145.1942139	147.8069769	-558	1.103448276	0.019018016	0.015651189	0.005969074	78.35845947	60.89447021	66.10779674	7.485426013	15.62118673
DeepSim	2	3	142.6893463	73.84295271	1.10866E+14	0.141143799	0.82315878	132.232193	148.5262451	140.0509338	153.4134611	-460	1.163636364	0.019965523	0.015487102	0.006259515	72.6020813	60.02713013	63.64820296	7.597120506	16.50474887
DeepSim	2	3	154.0158997	76.75037775	1.2718E+14	0.128158569	0.847980761	143.7039032	160.7441406	146.4174347	146.6061004	-773	1.108225108	0.01930041	0.017324292	0.006339949	83.76220703	58.88305664	65.84017863	7.578010196	15.99394914
DeepSim	2	3	137.9539795	73.98019167	1.05245E+14	0.131027222	0.838064823	133.4915924	141.3134613	132.3627167	143.6512296	-988	1.071129707	0.019303683	0.016260154	0.006204005	80.44073486	58.84552002	65.07421062	7.667201735	16.51604701
DeepSim	2	3	127.6923981	74.10058284	9.36138E+13	0.136444092	0.844394122	110.7660217	136.3900452	127.2713318	142.1436881	-420	1.213270142	0.020384741	0.017638854	0.006206084	70.13668823	63.8956604	62.95156927	7.720005648	16.75851363
DeepSim	2	3	158.1987152	75.56102248	1.32011E+14	0.138977051	0.815757023	145.464035	164.6259613	158.506958	156.094656	-890	1.019920319	0.019564573	0.016332094	0.006505677	84.19302368	63.48147583	64.60578215	7.464783316	15.35204716
DeepSim	2	3	137.0511627	74.98576732	1.04822E+14	0.141311646	0.832135731	125.6730652	143.8497162	131.8825836	153.7678332	-584	1.071129707	0.018203985	0.015476057	0.005963932	79.83059692	68.95639038	67.23417843	7.715301347	16.92063276
DeepSim	2	3	128.9955292	71.85009187	9.36398E+13	0.143692017	0.824533937	114.0406647	136.0967712	131.6343994	149.3439145	-585	1	0.017704175	0.015134501	0.006240342	81.72781372	60.29812622	62.19446343	7.712727633	17.24190007
DeepSim	2	3	145.5199738	75.84205758	1.15655E+14	0.138977051	0.829710003	130.0471039	153.4125214	145.4524078	149.0335605	-767	1.132743363	0.019322365	0.015275207	0.006451066	82.07034302	62.48153687	65.38668491	7.581882427	15.91671506
BigGAN	2	1	106.6517029	49.54638573	5.93968E+13	0.19442749	0.788112905	123.7490387	102.507843	83.15615845	127.4362168	887	1.065116279	0.016497544	0.014719181	0.001178622	45.41906738	46.76654053	35.44499907	7.562191642	18.49151778
BigGAN	2	1	88.90679932	56.08746653	4.74601E+13	0.199111938	0.829465363	96.32136536	89.45202637	66.6570282	131.2797624	545	0.609243697	0.017436121	0.018345054	0.001215803	51.81799316	56.97436523	44.91989024	7.582485205	18.13073737
BigGAN	2	1	115.2626801	61.44648668	7.32769E+13	0.183547974	0.878363361	128.0748901	112.555603	95.58323669	119.2154693	313	0.71484375	0.02061922	0.018876251	0.001176858	46.53591919	49.86959839	48.56908122	7.826549386	18.91975232
BigGAN	2	1	108.5726776	57.16354699	6.46635E+13	0.185211182	0.803955127	124.0165863	105.0483093	86.21910095	149.4314374	462	0.833333333	0.015639504	0.015688815	0.00120287	50.23062134	56.4994812	46.38534029	7.737539555	18.78750061
BigGAN	2	1	106.8936615	49.59501724	5.96394E+13	0.208511353	0.759467561	119.0984192	104.7344818	86.01696777	136.235099	595	0.525114155	0.015866836	0.014717391	0.001162259	42.9994812	50.26803589	37.30482804	7.563002475	18.32710865
BigGAN	2	1	78.26907349	54.95281053	3.9281E+13	0.186645508	0.84739912	83.60791016	78.78123474	61.62641907	116.2018838	167	0.561320755	0.018972947	0.016458611	0.001276959	43.48162842	47.21350098	41.75727381	7.357924381	17.61542055
BigGAN	2	1	82.51139832	48.95780628	3.9535E+13	0.208892822	0.804921655	82.43235779	87.4778595	57.15162659	128.0933869	781	0.585365854	0.016656605	0.0178732	0.001106497	44.69436646	44.31015015	38.19260926	7.431278194	17.79017416
BigGAN	2	1	104.8739624	57.70779014	6.15412E+13	0.192504883	0.847167353	115.4567719	102.7343903	88.13919067	129.2975726	658	1.004587156	0.01949111	0.016804607	0.001078513	51.487854	50.01739502	44.62639362	7.701653642	18.61626695
BigGAN	2	1	92.51348877	59.71558261	5.20749E+13	0.18006897	0.831097678	104.6825104	91.42288208	66.22169495	136.1181636	504	0.6	0.018157934	0.018424945	0.001192877	49.58483887	55.98876953	46.74492076	7.687381984	18.45396507
BigGAN	2	1	121.7280426	53.35727755	7.58692E+13	0.199310303	0.717622677	138.2714081	117.0510406	102.4086761	165.2250006	-610	1	0.01458785	0.014728262	0.001096975	52.92251587	57.89645386	43.47609584	7.715564318	18.67641464
DeepSim	1	2	95.20526123	61.66371993	5.52608E+13	0.119812012	0.881625882	103.4822083	96.98136902	64.35699463	106.5533723	-272	1	0.019176155	0.019973167	0.005739791	72.92120361	60.89300537	55.34189575	7.636216362	17.48075835
DeepSim	1	2	109.1612701	71.79687238	7.33189E+13	0.130096436	0.876885415	96.68562317	110.5895538	134.5096436	120.4166069	-545	1	0.019842033	0.022100368	0.00696505	81.33596802	65.0663147	64.50848135	7.712443955	17.66790514
DeepSim	1	2	122.4008179	80.81117806	9.23947E+13	0.106765747	0.919270075	138.4876556	119.9785461	92.69944763	105.3653737	-396	1	0.023896484	0.023738142	0.006850324	69.78186035	90.18835449	70.46388431	7.61226082	16.55537216
DeepSim	1	2	143.6208801	78.67105782	1.15174E+14	0.123168945	0.896248486	142.803299	148.3600464	121.3432465	126.2012334	-386	1	0.021069473	0.019423434	0.006570776	64.0614624	60.66027832	70.65974885	7.635101876	16.47310233
DeepSim	1	2	142.8952789	74.26707821	1.11388E+14	0.133560181	0.887834964	133.9962463	144.9949646	155.4225311	124.684391	-676	1	0.017571387	0.020492502	0.00595805	84.3117981	64.81515503	65.93877899	7.621050629	16.81319177
DeepSim	1	2	128.0356293	76.31207804	9.54194E+13	0.134231567	0.879880469	139.3497009	124.1218719	118.5274658	122.4400922	-637	1	0.020355404	0.02415358	0.006562784	101.0506897	78.55288696	70.27449896	7.584753695	16.8393142
DeepSim	1	2	87.99176025	65.10719832	5.14599E+13	0.115036011	0.863211464	86.40863037	88.13348389	91.40637207	111.0529985	-462	1.267326733	0.020103964	0.021361361	0.005788624	61.36981201	75.43170166	57.05913656	7.562694094	17.13301914
DeepSim	1	2	121.5679779	76.11692218	8.83581E+13	0.120788574	0.873387191	138.9248962	118.510849	91.79507446	133.881125	-505	1	0.018613812	0.022032259	0.005366823	82.74057007	77.11019897	71.02941553	7.692839804	17.19878464
DeepSim	1	2	85.33428955	75.60292406	5.58245E+13	0.123260498	0.913929138	90.74360657	84.53901672	75.25349426	109.2820551	-302	1	0.021229027	0.02489142	0.006073934	85.87023926	64.24499512	61.90857709	7.075011038	15.51089918
DeepSim	1	2	151.867569	87.65095641	1.32054E+14	0.110290527	0.929561538	169.7711182	148.4744263	122.4053345	102.9490955	-434	1	0.027725565	0.022972294	0.006879419	94.21127319	84.42453003	79.14457727	7.342470968	14.74446225
BigGAN	1	0	126.7498016	83.48928371	9.89383E+13	0.089416504	0.970341063	116.8618774	129.967392	136.0327148	54.22492326	44	3.282051282	0.025552628	0.024394202	0.001160175	111.429657	17.80599976	63.31402088	7.185453103	17.09065903
BigGAN	1	0	117.5496979	40.57455071	6.64182E+13	0.201278687	0.813944842	133.0801697	113.6211395	97.06639099	103.1041328	-275	1.882352941	0.013950599	0.013143186	0.001194604	59.92337036	30.54751587	33.50818728	7.300611499	17.43154255
BigGAN	1	0	94.67637634	51.18547279	4.97509E+13	0.061401367	0.959457365	98.76948547	93.62205505	89.20266724	36.42112043	-22	1	0.037066528	0.02817526	0.00092864	41.22732544	26.83462524	36.26051797	6.88678598	16.02331974
BigGAN	1	0	91.69068909	49.51956455	4.66405E+13	0.157546997	0.86818653	93.28773499	92.77877808	81.88160706	100.4976883	-307	2.098360656	0.019354559	0.018656752	0.001185956	41.50344849	40.4458313	32.93045479	7.497342709	17.73795013
BigGAN	1	0	106.6818542	39.98621237	5.57482E+13	0.19744873	0.768661383	118.517395	104.4615784	87.07418823	118.8600135	-824	1.868613139	0.016507692	0.012727978	0.000861712	43.82440186	40.79119873	33.14985939	7.316873842	17.45169715
BigGAN	1	0	149.5430756	44.72351187	1.0464E+14	0.129058838	0.910207618	162.8583984	146.0480042	132.610672	63.51795489	-23	1.011857708	0.025221278	0.022537644	0.000854555	31.91287231	28.21182251	22.20889946	6.899246582	16.63318032
BigGAN	1	0	113.2418976	58.08538375	6.95681E+13	0.104034424	0.941719445	122.1569366	111.1414032	100.6906738	70.58898476	26	0.922330097	0.029067186	0.035598721	0.001017329	70.07846069	43.82577515	47.64164604	7.661638038	18.46186775
BigGAN	1	0	108.0294037	54.37159604	6.28207E+13	0.091903687	0.934300804	111.1996307	107.8508453	100.6007843	63.55634903	-61	1.062240664	0.026180123	0.025498959	0.001030134	59.18966675	33.05984497	37.81047457	7.486581415	17.80280624
BigGAN	1	0	141.2081757	42.02188207	9.32247E+13	0.149703979	0.811632574	146.3641205	140.4271393	131.7226257	101.0797758	-423	1	0.013288786	0.026273721	0.00140605	34.22360229	40.49710083	33.64673174	7.285897475	17.2826432
BigGAN	1	0	86.04420471	48.65438625	4.19653E+13	0.175842285	0.811026426	77.15626526	95.15130615	62.46598816	123.1545001	585	0.635761589	0.014883186	0.019972317	0.001151851	48.24960327	40.51919556	35.13652147	7.376092931	17.56128176
DeepSim	2	3	120.5688171	91.82259439	9.86472E+13	0.121368408	0.875803154	126.2782135	119.3729095	111.7641144	144.4573933	-349	0.890625	0.020178245	0.020665856	0.006869818	99.31262207	88.28491211	84.48211587	6.734661425	13.30179819
DeepSim	2	3	135.257843	84.88894158	1.09525E+14	0.134567261	0.860365349	153.5882721	131.5167999	106.4472046	152.9231919	-682	1	0.019647803	0.021206455	0.006882344	101.0025024	76.25219727	78.29118497	7.301015766	14.39421418
DeepSim	2	3	129.9736786	86.70995822	1.04847E+14	0.123092651	0.875031437	147.6023407	127.5816345	96.06832886	142.3205775	-272	1	0.019608922	0.020202991	0.007200158	95.34310913	82.14181519	81.80251361	7.120582542	14.04834141
DeepSim	2	3	128.398056	84.79721577	1.0169E+14	0.130432129	0.866382422	144.6256714	125.1082458	102.7850494	143.9162602	-505	1.56097561	0.020076308	0.01974102	0.007287917	100.7107849	71.55374146	78.50520532	7.309408302	14.42087853
DeepSim	2	3	114.5488281	83.01590617	8.5955E+13	0.140670776	0.837979646	136.1759949	108.6743011	88.08885193	162.2351933	-504	1.56097561	0.019972313	0.017815631	0.007106649	92.63592529	78.06311035	73.65037705	7.427301192	14.54041847
DeepSim	2	3	124.9281158	86.10783163	9.88765E+13	0.131378174	0.872748612	146.8107452	121.2501831	86.48956299	146.125647	-725	1	0.021813897	0.021032592	0.007797513	94.35287476	90.16268921	79.00718651	7.208653715	14.06135555
DeepSim	2	3	108.8100281	80.97314926	7.9011E+13	0.136611938	0.835656782	127.5229492	105.3128357	77.75816345	160.5609534	-675	1.551515152	0.018863945	0.018457092	0.007559431	89.80059814	73.93200684	73.45262793	7.326936417	14.4927599
DeepSim	2	3	116.7952576	81.04882657	8.6801E+13	0.127761841	0.85252014	143.4720917	112.1806335	70.60662842	153.5262616	-673	1	0.022646064	0.018880282	0.006920629	86.16607666	85.79248047	70.66773946	7.47721477	14.2632687
DeepSim	2	3	138.4159546	85.24627391	1.13498E+14	0.130371094	0.867650267	155.6889038	134.5057831	113.2541046	150.1198223	-698	1	0.019838998	0.01909383	0.008052596	96.34875488	75.55883789	79.71221303	7.275427532	14.72505848
DeepSim	2	3	120.6716156	84.36867814	9.31132E+13	0.134078979	0.854197713	139.8246918	115.7683258	95.70591736	153.8376557	-635	1.551515152	0.019815354	0.018112512	0.007371374	92.38040161	75.47976685	78.68891688	7.352724306	14.88517735
BigGAN	2	1	66.18572998	56.76786891	3.2655E+13	0.098846436	0.95740764	77.91894531	66.26731873	34.89923096	42.13715308	-165	0.82421875	0.030932022	0.033177853	0.001357071	34.67950439	66.76855469	40.63424659	6.872663373	15.90690924
BigGAN	2	1	86.71903992	38.54429661	3.86798E+13	0.130874634	0.855607226	79.8143158	89.78598022	89.01400757	64.03635752	-180	1.024	0.015699625	0.021431845	0.00129463	49.75082397	36.67861938	29.30589012	7.26659945	17.62762016
BigGAN	2	1	52.97007751	58.02245619	2.65102E+13	0.086914063	0.957647434	56.1849823	53.51908875	41.68502808	47.94238581	-36	1	0.035715735	0.040554825	0.001191079	52.64962769	50.19076538	33.68445881	6.895566376	15.95585509
BigGAN	2	1	69.9083252	49.50609575	3.15164E+13	0.090652466	0.934677815	72.2270813	73.37202454	45.97555542	47.07431238	-57	1.015151515	0.026027629	0.029166374	0.001326983	43.1229248	41.08233643	31.39000826	7.256214039	17.25045054
BigGAN	2	1	90.67012024	50.29763755	4.61747E+13	0.105667114	0.942427989	99.90174866	91.66183472	61.35321045	47.44630021	-139	1.168949772	0.025084145	0.026735241	0.001319921	46.65859985	34.86422729	28.15085393	7.533611647	18.09935783
BigGAN	2	1	54.77078247	42.52401396	2.06506E+13	0.08039856	0.939007679	58.93936157	57.81494141	28.1900177	39.58697065	-52	1.815602837	0.021267846	0.031214737	0.001236535	60.77593994	26.23583984	34.53507357	7.039641615	16.06192781
BigGAN	2	1	57.37280273	51.70099013	2.56177E+13	0.137039185	0.836867437	65.65354919	56.33377075	40.9780426	81.75383136	-4	0.869109948	0.025124031	0.021392674	0.001343379	42.90484619	58.49237061	29.16657829	7.236151421	16.77712553
BigGAN	2	1	81.99081421	54.2609257	4.15181E+13	0.099914551	0.933452447	76.18843079	86.21760559	75.43336487	57.97016212	-84	1.021978022	0.026729616	0.022263606	0.001237972	46.91711426	30.68145752	30.49739038	7.511086917	18.11162095
BigGAN	2	1	53.673172	47.43182113	2.20356E+13	0.104888916	0.922987368	63.96221924	54.03427124	24.83047485	47.86994737	-162	0.907172996	0.026718645	0.024300227	0.001082771	34.22970581	44.39163208	28.01009406	6.955472572	15.79695463
BigGAN	2	1	58.12620544	49.17576363	2.48974E+13	0.097000122	0.913105493	66.63500977	58.73539734	32.66621399	52.21797815	-214	0.79296875	0.02733194	0.028162123	0.001193976	36.4581604	64.12966919	34.59406273	7.00652924	16.16009643
DeepSim	1	2	141.0348053	86.62800926	1.17661E+14	0.10395813	0.918380046	141.2022095	143.7208557	126.7649078	118.057804	-142	1.662337662	0.02395011	0.020645393	0.005947722	106.667511	77.35421753	75.93624426	7.360732116	15.92906148
DeepSim	1	2	137.7177734	72.8222173	1.04235E+14	0.134109497	0.901471568	148.0326996	139.4781036	101.6128998	113.4131011	-634	1	0.021270764	0.021947124	0.006875922	61.56390381	84.19213867	58.36447361	7.888210118	17.7046847
DeepSim	1	2	121.8944092	69.29849271	8.4441E+13	0.133987427	0.865611694	118.6449738	120.9415131	135.311554	129.1640826	-497	1	0.021243843	0.022295287	0.006918408	80.88226318	75.30487061	57.7707496	7.80601794	17.81639333
DeepSim	1	2	129.7695923	67.55660703	9.19294E+13	0.134902954	0.913985246	153.4369354	124.3069916	95.84098816	109.365026	-337	1.036437247	0.02100573	0.027762621	0.006376343	81.69067383	63.61169434	60.57034038	7.921320062	18.24951889
DeepSim	1	2	93.19018555	79.33146173	6.43291E+13	0.117752075	0.903173485	105.0903168	92.29071045	66.6295166	117.1475721	-228	1.404907975	0.024635923	0.020938635	0.006355164	72.0970459	82.35021973	59.58296384	7.341973136	15.60151051
DeepSim	1	2	127.0106201	77.62362439	9.51637E+13	0.102706909	0.91909496	139.8915405	123.2007599	112.8418884	103.5324883	-173	0.94140625	0.02082308	0.028116303	0.005601188	84.27624512	74.48834229	66.73041996	7.664563157	17.09518484
DeepSim	1	2	115.6645813	71.74745801	7.95682E+13	0.120346069	0.877156657	128.9905396	111.3498383	102.9299164	126.0487608	-2	0.888888889	0.02127868	0.019922958	0.005940798	72.34094238	73.20709229	62.36435978	7.682097898	17.36040885
DeepSim	1	2	141.3845062	82.98657234	1.15433E+14	0.123626709	0.902524307	144.6900635	142.092514	129.0740509	130.496086	-538	1	0.023637616	0.023714826	0.005803841	102.4454041	96.81307983	71.28683673	7.470602647	16.33448476
DeepSim	1	2	117.3480225	85.95327148	9.08747E+13	0.113372803	0.893592575	132.2558746	114.5348816	92.75273132	139.361629	-456	1	0.023698751	0.020473237	0.005091925	97.20898438	94.57330322	74.67032773	7.309240854	15.40452019
DeepSim	1	2	108.7781372	72.95718684	7.36817E+13	0.120147705	0.86576391	104.5540009	109.3733521	116.7768707	133.4546682	-777	1	0.020768424	0.018354939	0.006220637	75.73602295	73.52923584	62.26332721	7.626155532	17.16007612
BigGAN	1	0	129.5507507	56.69897829	8.58913E+13	0.100524902	0.951642965	138.2809448	127.572464	116.849762	60.92017894	-187	1	0.039037918	0.027107445	0.000886943	74.0546875	33.77526855	39.83854009	7.657887159	18.45787607
BigGAN	1	0	97.69552612	39.41775764	4.76662E+13	0.19317627	0.873843722	92.20396423	106.4316101	67.09274292	80.04913547	-452	1	0.022294776	0.019482946	0.001033669	35.80725098	27.28393555	26.13768264	7.202301452	17.32111618
BigGAN	1	0	92.98628235	54.15876092	4.97339E+13	0.142074585	0.857522974	91.11366272	100.6194	58.59204102	122.4685712	40	1.084745763	0.01950471	0.015305829	0.00091846	59.58071899	51.35073853	42.80511735	7.663902817	18.22002015
BigGAN	1	0	88.78973389	49.53343537	4.43977E+13	0.104415894	0.896010487	101.647995	84.71786499	76.04258728	78.06526361	-51	0.66796875	0.026874923	0.026831639	0.001003425	56.96264648	46.21942139	43.58829369	7.447635832	17.71517619
BigGAN	1	0	115.9257965	73.39627678	8.08559E+13	0.144134521	0.916738778	111.1835938	123.9806061	86.8966217	126.6776249	-301	1	0.020775858	0.021245001	0.000924631	56.75057983	48.21139526	36.2765356	7.874859264	18.86767989
BigGAN	1	0	117.630722	59.96754649	7.48743E+13	0.107421875	0.886483548	110.4938507	132.5942535	59.29685974	98.07686846	-105	1.224880383	0.019496311	0.023825147	0.000978367	65.79098511	57.94046021	49.59839529	7.794626763	18.79577653
BigGAN	1	0	119.9203491	66.94871498	8.10158E+13	0.094573975	0.931053014	99.84486389	125.3508453	144.5788116	73.1018387	55	1.306122449	0.020273273	0.033803926	0.001379015	95.18951416	27.84863281	56.95490519	7.041524377	18.22019786
BigGAN	1	0	84.29670715	54.12162177	4.31002E+13	0.098114014	0.909072637	85.41235352	84.82978821	78.60751343	72.83957023	30	3.160493827	0.037694859	0.019160686	0.001163364	69.95748901	33.97402954	46.35375773	7.363996007	17.31854659
BigGAN	1	0	139.8977203	52.75759801	9.60127E+13	0.168823242	0.846813394	140.5826416	140.3500671	135.7604675	126.3296733	-768	1	0.01838164	0.017595148	0.000951385	49.22140503	41.76565552	35.90257137	7.556829502	17.94060691
BigGAN	1	0	98.87843323	43.84547877	5.02483E+13	0.224456787	0.614519924	111.695694	96.21284485	78.99624634	161.751778	-115	2.226086957	0.013296987	0.008080806	0.001118041	54.4881897	41.32962036	35.49783308	7.453875863	17.84556612
DeepSim	2	3	133.9634094	67.40328057	9.65909E+13	0.116973877	0.859968278	165.4329681	129.1837769	76.0569458	123.6519577	-843	1	0.020286571	0.020745339	0.006658179	76.3425293	76.94024658	56.43220668	7.681648088	16.83711719
DeepSim	2	3	141.1646576	75.05838872	1.09784E+14	0.112197876	0.889185478	173.0271912	136.186142	83.25328064	119.0627963	-617	1	0.022011885	0.023320233	0.006515792	86.6065979	89.41262817	62.70742105	7.720836955	15.93310361
DeepSim	2	3	135.0396576	76.10070466	1.03195E+14	0.107040405	0.886479332	152.2514954	134.8575287	90.84912109	125.2636165	-320	0.828451883	0.022122895	0.019395594	0.006470185	71.35653687	79.11843872	61.62483619	7.634609674	16.14281933
DeepSim	2	3	137.6905365	67.31643155	1.00889E+14	0.121154785	0.869776432	162.4512329	136.8835602	76.94616699	120.5814073	-492	1	0.021962607	0.021417954	0.006399877	76.38674927	71.57382202	55.01836883	7.789295727	17.33825301
DeepSim	2	3	144.6364288	71.18466365	1.11613E+14	0.110183716	0.889736033	164.3598938	147.4496155	78.43295288	113.0749582	-649	1	0.023812844	0.022978634	0.006935259	79.75253296	75.60031128	59.99597813	7.576056304	16.19834747
DeepSim	2	3	117.639389	65.82954593	7.80502E+13	0.117034912	0.863732113	137.6107635	116.1327972	73.04203796	114.2788799	-1106	1	0.021322289	0.021995532	0.006291812	61.83615112	68.87771606	51.65363255	7.466403388	16.58700447
DeepSim	2	3	135.2108459	73.61126624	1.01793E+14	0.108215332	0.895449325	153.186615	135.6494141	85.81025696	117.9626943	-664	1	0.022310553	0.022149483	0.006658036	82.49328613	78.90234375	61.69191783	7.694672719	16.61859969
DeepSim	2	3	141.1956482	69.10869467	1.06138E+14	0.122817993	0.865453871	152.9400787	145.2577362	89.48474121	126.6224323	-807	1	0.020299263	0.020192739	0.006459261	71.52325439	66.09063721	55.31396755	7.674561676	17.18850421
DeepSim	2	3	137.1561432	68.55617889	1.00982E+14	0.117218018	0.882843232	161.6206512	134.7458191	85.43551636	112.215714	-554	1	0.021301236	0.021465449	0.006815946	76.76303101	82.08273315	55.53618087	7.728060367	16.8914252
DeepSim	2	3	142.7022705	72.85046664	1.10256E+14	0.109207153	0.89996973	161.701889	143.7528076	87.47921753	110.4917563	-606	1	0.02188201	0.023913157	0.006416969	84.98504639	78.15655518	56.9521796	7.725469948	16.45410862
BigGAN	2	1	103.3473969	45.84709492	5.49009E+13	0.16494751	0.823284093	106.4697571	110.2486115	59.62638855	101.1184428	369	1.17370892	0.017546319	0.015476551	0.001304424	37.56088257	37.38705444	27.06517074	7.496442234	18.22229998
BigGAN	2	1	107.0780334	52.63109142	6.11418E+13	0.151916504	0.835365233	109.9981842	110.6256561	81.15621948	103.0533608	230	1	0.017476885	0.016693336	0.001403924	36.37719727	36.769104	27.24603041	7.588553606	18.32998936
BigGAN	2	1	96.35987854	47.73521217	4.96663E+13	0.135177612	0.906104273	99.44300842	99.35440063	72.85375977	72.38951122	183	0.836134454	0.02395373	0.024288477	0.001417658	30.99362183	29.28378296	23.53680832	7.388783179	17.81161526
BigGAN	2	1	114.8045959	39.38522484	6.32703E+13	0.159301758	0.669632193	121.418457	120.1492767	69.96166992	115.6261931	-221	0.99609375	0.013866127	0.012925922	0.001673081	38.35522461	37.54083252	25.0126129	7.322960418	18.10706734
BigGAN	2	1	86.61349487	46.24662654	4.14061E+13	0.172302246	0.853934258	83.42066956	95.73135376	48.02804565	92.60894536	424	1.058536585	0.019760914	0.018201549	0.001519628	31.53649902	29.23809814	24.40797769	7.421817793	17.80936618
BigGAN	2	1	115.0868378	58.96791265	7.18211E+13	0.151565552	0.839875045	116.0254517	119.777298	88.45123291	118.8698053	224	1.003921569	0.017624239	0.016712654	0.001464249	47.48306274	42.84237671	35.65349105	7.801863655	18.87441665
BigGAN	2	1	92.74771118	48.35782812	4.69894E+13	0.180938721	0.761968753	92.42250061	99.80326843	57.27104187	123.8537437	418	0.88209607	0.01515684	0.015391522	0.001618418	43.84979248	46.01379395	33.16137305	7.553700979	18.10954825
BigGAN	2	1	100.8938599	45.93487844	5.27832E+13	0.152542114	0.780746939	107.0094299	104.3065033	67.28419495	105.2687869	40	1.024193548	0.015631335	0.014915808	0.001438338	39.69976807	38.6272583	27.91242083	7.479205393	18.15778441
BigGAN	2	1	81.43676758	48.77570922	3.87019E+13	0.162658691	0.746387464	77.58531189	86.76739502	64.07356262	137.4066071	238	1.02020202	0.01780839	0.013245033	0.001112093	47.79040527	45.87255859	35.5028924	7.488362329	17.75437851
BigGAN	2	1	109.4671936	56.46610964	6.51608E+13	0.141235352	0.878933295	109.6162262	112.7385406	92.23330688	98.1726327	423	0.943089431	0.017287478	0.020110455	0.001523539	42.18682861	36.78570557	32.63665148	7.49390075	18.00943256
DeepSim	1	2	114.1231537	62.96497541	7.29656E+13	0.128860474	0.847142362	107.8904419	117.9107208	110.9600983	122.2859631	-262	1.292929293	0.015651285	0.018986873	0.00665857	74.63931274	61.88858032	52.66154218	7.833127453	18.40886401
DeepSim	1	2	141.0977478	76.39020726	1.10569E+14	0.115066528	0.897233361	144.4205017	137.7438202	149.6667328	116.343206	-469	1.044897959	0.020496046	0.021427911	0.00528292	88.42987061	74.51031494	68.94992053	7.754088124	17.27207851
DeepSim	1	2	81.22503662	71.0449305	5.00141E+13	0.123016357	0.898690528	84.17570496	80.33891296	78.05299377	109.8413712	-171	1.254901961	0.021144769	0.024045723	0.007053385	88.3729248	68.15991211	59.6159777	7.482523292	16.50813727
DeepSim	1	2	113.3249512	68.95327309	7.55787E+13	0.145339966	0.834998781	105.7483978	118.8935852	104.5309753	146.800559	-135	1.035460993	0.019204847	0.018947896	0.005372217	78.61737061	76.43920898	59.25684985	7.726847461	17.81067262
DeepSim	1	2	128.3355865	81.48754775	9.92573E+13	0.130432129	0.907898602	131.0496063	128.1131439	122.3843231	119.1767526	-359	1	0.023432366	0.020548807	0.005790634	73.25570679	104.5306702	70.05281865	7.644757362	17.25203254
DeepSim	1	2	74.67932129	73.94305107	4.74357E+13	0.097564697	0.914262129	89.13928223	70.02590942	60.75175476	100.5355312	-210	1.086757991	0.025024775	0.024405008	0.006480756	75.75061035	84.33587646	65.10220035	7.105763867	14.64563887
DeepSim	1	2	111.4312134	64.25579318	7.10631E+13	0.124038696	0.870799522	137.9219208	100.1380463	100.1255951	113.4670849	-736	1.248780488	0.021825907	0.021421389	0.006372538	73.66833496	70.20916748	57.24947872	7.66845803	17.84524117
DeepSim	1	2	158.3114166	72.96113269	1.30506E+14	0.116989136	0.898230709	176.4082489	155.8277283	123.6548004	115.6043091	-534	1	0.022843074	0.021683973	0.005830952	78.67880249	71.32681274	62.96517373	7.739594036	17.64936715
DeepSim	1	2	108.0512848	70.586563	7.15433E+13	0.121414185	0.913733945	116.7839966	107.6237488	87.37115479	97.20928889	-274	0.901734104	0.022174523	0.023312806	0.005944387	62.34585571	82.68356323	61.28237922	7.799515887	17.31581711
DeepSim	1	2	151.6225739	84.61528801	1.29489E+14	0.115112305	0.913022666	164.4418945	149.6167297	128.3323364	116.6148767	-520	1	0.021972045	0.02189919	0.006142985	88.68307495	80.43795776	75.54129597	7.291747113	15.44336587
BigGAN	1	0	130.4980011	51.67453855	8.46106E+13	0.139587402	0.762105168	128.259079	137.1905975	101.8921967	132.1796055	452	2.392523364	0.017807481	0.017613206	0.001263653	57.30178833	45.63742065	42.53860398	7.563278646	18.45318885
BigGAN	1	0	101.4993591	50.49439014	5.51979E+13	0.079315186	0.922032234	103.5390778	101.6887054	95.17095947	55.64692038	-136	1.053497942	0.029484966	0.025593041	0.001325036	63.95532227	20.56750488	39.09518083	7.349881367	17.40126736
BigGAN	1	0	67.75631714	50.73294551	3.07722E+13	0.110107422	0.948442686	69.425354	68.32154846	60.48635864	49.84828572	-149	1.075630252	0.03092869	0.026782465	0.000869332	69.99060059	25.70489502	39.80257176	7.235727106	17.01397018
BigGAN	1	0	45.14682007	48.8130211	1.89877E+13	0.089294434	0.905326653	57.17956543	41.25814819	33.57588196	62.33005451	-29	0.980861244	0.015688622	0.02560361	0.00104442	45.78570557	30.86199951	40.8212146	6.633115491	15.30017854
BigGAN	1	0	106.0561676	62.84379681	6.52714E+13	0.101898193	0.965368798	112.346344	104.1905975	99.15678406	48.14497505	-13	0.853174603	0.034785786	0.042920651	0.00084985	57.40786743	27.37374878	45.47284326	7.514506177	17.96739975
BigGAN	1	0	59.43588257	38.0292055	2.13839E+13	0.117141724	0.841883543	48.87562561	72.30265808	20.87295532	75.44870663	95	1.136363636	0.019216356	0.018921439	0.001018162	35.93835449	32.27618408	25.00478177	6.832908272	16.01767317
BigGAN	1	0	109.6252747	35.86923078	5.71415E+13	0.17930603	0.814701839	119.5683594	112.0583191	71.02262878	84.95973622	-252	1	0.016005278	0.020499251	0.00098842	37.66369629	28.28253174	26.84540011	7.159949259	17.49652096
BigGAN	1	0	120.9471436	36.54898854	6.85649E+13	0.076904297	0.906471811	124.1562958	120.9162445	112.6681671	49.53356872	-32	1	0.023740865	0.024828198	0.001023197	38.37042236	28.22161865	25.79155892	6.756679793	15.94789195
BigGAN	1	0	124.9375153	64.43958991	8.48762E+13	0.091125488	0.908919296	131.6944122	123.6137695	114.0145721	91.87372783	49	1.497076023	0.04212164	0.030613549	0.00086814	67.77670288	43.68423462	53.12371774	7.699418478	18.55438566
BigGAN	1	0	144.4386139	17.56711445	9.09292E+13	0.077438354	0.89923004	146.3202209	144.7796783	137.7171936	24.90811102	10	1.224880383	0.030164233	0.01599509	0.000727214	16.90292358	10.2649231	11.37963661	5.939431272	13.60406284
DeepSim	2	3	180.9801483	73.33877504	1.63777E+14	0.10887146	0.888680321	198.586792	179.8566589	140.5916595	99.5025607	-640	1	0.018663453	0.025208423	0.007493867	94.03207397	63.71359253	62.76060628	6.861740978	13.24359267
DeepSim	2	3	167.6655426	83.2761238	1.50524E+14	0.109481812	0.891478423	169.3195953	171.0562592	145.8691101	113.0486662	-306	1.111111111	0.017005983	0.024466888	0.006933957	101.8141174	77.15505981	73.98643292	6.769641045	13.0640962
DeepSim	2	3	174.2301025	80.73587813	1.58374E+14	0.11026001	0.90362097	180.4990997	176.2635498	147.3256989	104.4208158	-445	1	0.020578236	0.022908265	0.007213697	102.2896118	65.14428711	71.30334428	6.836205615	12.87855565
DeepSim	2	3	183.4221344	75.78506635	1.69166E+14	0.099456787	0.902992221	198.6273804	181.365509	154.1441193	92.29765561	-490	1.174311927	0.018998396	0.024350441	0.007282637	93.08053589	63.62722778	64.7075459	6.700598223	12.70874702
DeepSim	2	3	193.197525	66.5216962	1.79316E+14	0.106262207	0.88501862	205.3144836	194.4010315	155.2127686	92.53369847	-438	1	0.019659952	0.021337595	0.007705691	76.19290161	60.29464722	57.01595	6.594160116	12.01815723
DeepSim	2	3	186.9430847	73.56832388	1.73345E+14	0.109375	0.892194549	195.2440796	188.2411499	158.4854431	99.7300575	-651	1	0.019760432	0.022996676	0.007090853	87.06451416	64.70983887	61.58357459	6.722440119	12.97681736
DeepSim	2	3	176.7640228	75.35744699	1.58588E+14	0.11946106	0.851517637	187.4820404	175.9539642	152.8360901	121.3282676	-817	1	0.016967131	0.018414588	0.006725566	81.69454956	70.28005981	61.81445353	6.904007066	13.39643386
DeepSim	2	3	177.7505341	80.03416838	1.63211E+14	0.107513428	0.894936228	185.1594849	177.6230927	158.9792328	106.421136	-377	1.179723502	0.01764295	0.023775109	0.007048757	103.7061462	68.44760132	67.94914937	6.615127056	12.63348293
DeepSim	2	3	186.3071899	76.29543551	1.7408E+14	0.104614258	0.890124302	202.2774506	187.6106873	137.7103729	103.5056683	-576	1	0.020018418	0.022921986	0.007124022	90.28790283	73.0927124	64.10208607	6.901494069	12.69636562
DeepSim	2	3	176.4112701	78.5591936	1.6017E+14	0.110595703	0.892987432	168.9579926	183.3307495	160.3251343	103.9322559	-366	1.32642487	0.017567364	0.023131548	0.007387793	104.2900696	59.25454712	69.4980874	6.499734276	12.8247301
BigGAN	2	1	122.2900696	41.2325369	7.15325E+13	0.122711182	0.888927921	121.1970673	132.6363678	71.89753723	70.30902497	41	0.893617021	0.019451582	0.027494288	0.000902669	37.59564209	32.61102295	28.5302321	6.807448173	17.77212969
BigGAN	2	1	125.4383698	36.6293057	7.33429E+13	0.122146606	0.847870516	117.2338104	145.8289948	41.95675659	68.6622165	-170	1	0.015167447	0.024459287	0.00155536	30.44216919	26.77615356	24.68362864	6.534154273	17.62158295
BigGAN	2	1	126.4563904	42.1038414	7.62955E+13	0.157577515	0.886469779	121.0923157	141.071106	65.26733398	73.51008197	-102	1	0.0167232	0.029987979	0.001236499	31.23345947	29.08905029	28.92727479	6.855292962	17.91743446
BigGAN	2	1	128.2241211	31.61742537	7.49088E+13	0.12147522	0.855488612	126.3084564	143.1829987	56.23696899	62.17911177	-94	1	0.016848771	0.023551027	0.000836937	28.32501221	23.28942871	21.65545728	6.469055979	17.38772909
BigGAN	2	1	126.7936096	28.9802295	7.26556E+13	0.104660034	0.828050262	120.4847412	147.7750549	35.30360413	57.71135405	-123	1	0.016461019	0.023601016	0.001108152	23.76293945	22.26086426	18.5079974	6.248106174	16.89653948
BigGAN	2	1	123.5370483	42.3019194	7.32327E+13	0.141342163	0.88495372	112.4013062	143.2679291	51.12213135	68.1184973	-62	1	0.016602974	0.025576473	0.001337046	28.30505371	27.57543945	26.36616955	6.707850187	18.1423847
BigGAN	2	1	122.0791931	34.88529613	6.92361E+13	0.130111694	0.855413817	121.8524017	135.07341	55.78065491	64.35090237	-119	1	0.016223151	0.025902921	0.001205371	27.61968994	27.75048828	22.75286841	6.368095621	16.97387776
BigGAN	2	1	119.0383759	35.20882747	6.61845E+13	0.139801025	0.847038504	116.384491	133.360611	52.26623535	70.51392109	-168	1	0.014432019	0.025953906	0.001302542	28.27780151	26.66635132	23.65737723	6.539336499	17.39114284
BigGAN	2	1	122.0690002	36.94316866	6.98603E+13	0.129989624	0.875123453	119.4149323	136.9655304	52.30981445	60.59885942	-47	1	0.017642124	0.027715221	0.001266136	26.88220215	29.36431885	24.06359424	6.337747119	17.1671173
BigGAN	2	1	127.8632813	32.20590678	7.46733E+13	0.101501465	0.863978744	125.0797882	143.9970093	52.0737915	57.10706082	-6	1.303797468	0.016240818	0.020730382	0.001266469	27.92596436	22.53759766	20.7551	6.435135587	17.07472661
DeepSim	1	2	120.47966	70.86047258	8.39085E+13	0.119338989	0.893557585	130.7949829	118.0508575	105.9440765	117.92657	-303	1	0.022528621	0.022048762	0.005786349	83.9225769	67.76864624	64.22009076	7.838414949	17.93842372
DeepSim	1	2	105.5170898	82.44546205	7.70131E+13	0.125137329	0.899334704	119.6578522	100.1892548	95.87419128	124.8204853	-455	1	0.023615752	0.020359255	0.00665162	61.72186279	102.0012207	64.95076958	7.495977512	15.62905686
DeepSim	1	2	95.88238525	69.12066152	6.00051E+13	0.13571167	0.862859329	100.0121613	92.85905457	100.6351776	125.9986706	161	1.057324841	0.019132984	0.021696618	0.006535615	72.97338867	69.62976074	56.20831472	7.730191206	17.54625386
DeepSim	1	2	123.9259491	84.90393259	9.69211E+13	0.121810913	0.895474823	117.0626831	127.5220337	123.3956909	130.7181617	-705	1	0.024242539	0.022764816	0.005596208	76.94406128	112.0231628	75.16449883	7.376781757	16.08680681
DeepSim	1	2	112.8706055	71.89446933	7.69165E+13	0.136489868	0.863942815	123.8818665	111.0970001	93.15026855	135.815414	-715	1	0.017827296	0.018277003	0.006214051	71.65270996	71.34509277	62.79081126	7.751086963	17.39121495
DeepSim	1	2	89.16040039	77.42213595	5.98876E+13	0.128845215	0.892456688	84.00512695	88.28453064	107.1969452	122.1938572	-357	1	0.02120829	0.021159886	0.006184424	80.99212646	90.46374512	65.82635336	7.480440676	16.08562626
DeepSim	1	2	111.299942	65.97380582	7.18984E+13	0.146560669	0.842612533	111.5048676	109.4542694	120.2609863	132.3719931	-598	0.8	0.017685947	0.016300874	0.006307954	62.20327759	77.4760437	58.7257335	7.786542055	17.63269444
DeepSim	1	2	81.64395142	70.65736935	5.00713E+13	0.129562378	0.896324813	86.88877869	77.7220459	88.1109314	108.8382757	-172	1.299492386	0.018276034	0.021525776	0.006027684	63.62194824	60.7432251	61.97029086	7.458544412	16.45029085
DeepSim	1	2	137.3450165	75.27004397	1.05352E+14	0.137176514	0.876964573	146.0110626	134.3641205	129.971344	132.7839062	-437	1.142857143	0.018237484	0.022235919	0.006384558	97.26101685	73.01187134	66.00186264	7.818932022	17.68993057
DeepSim	1	2	141.2193451	77.557021	1.11488E+14	0.112503052	0.88137841	143.114975	141.2535095	136.0743866	124.0421457	-218	0.57421875	0.021287757	0.020537591	0.005697967	73.21456909	80.19528198	65.79303903	7.405705795	16.50543627
BigGAN	1	0	151.3884277	71.40695508	1.20334E+14	0.11882019	0.903667115	159.6377869	149.5013733	139.3663483	112.517868	48	0.878172589	0.028191173	0.043980939	0.001196297	87.44067383	40.09173584	57.76479868	7.756120278	18.61440346
BigGAN	1	0	104.238266	51.91631505	5.82435E+13	0.100875854	0.941665853	110.8181763	102.9090424	93.80039978	69.39293524	-21	2.110091743	0.02822697	0.030518152	0.000756075	57.8107605	34.76321411	35.99632516	7.566642557	18.0178509
BigGAN	1	0	98.66926575	36.11033809	4.74146E+13	0.194946289	0.821062801	120.3963013	93.01327515	70.81437683	86.00025566	-267	1.454545455	0.015172884	0.013004697	0.001186706	32.20040894	25.1569519	29.44633338	7.045591538	17.27274129
BigGAN	1	0	97.93994141	59.43694758	5.63711E+13	0.099700928	0.947869923	106.4822083	96.69152832	81.96028137	55.85603615	-283	1.059090909	0.039208634	0.02623942	0.00110571	52.05761719	25.87176514	32.39409467	7.506602845	17.89420167
BigGAN	1	0	116.3779602	58.71952853	7.29791E+13	0.078155518	0.93846283	118.0987854	116.1034241	113.1447906	61.93855213	-19	1.137777778	0.024324219	0.038599365	0.001043779	75.96051025	30.68426514	45.72479817	7.519547837	17.81713297
BigGAN	1	0	83.58512878	52.92989862	4.20392E+13	0.142318726	0.913610795	89.74331665	84.05253601	65.05067444	82.82319841	7	0.973154362	0.024618511	0.025461535	0.000937767	47.35842896	55.27987671	44.5774385	7.540411817	17.90470468
BigGAN	1	0	91.83425903	50.7889341	4.73005E+13	0.15713501	0.850235025	95.27986145	91.46417236	84.71098328	120.6453222	-24	1.053497942	0.015971667	0.018491522	0.000930872	59.17401123	51.9630127	39.10415672	7.592405373	18.07113525
BigGAN	1	0	116.7662659	60.34198357	7.41975E+13	0.129608154	0.833910405	122.9100189	114.5475159	112.0591736	133.3681443	11	3.555555556	0.021595739	0.02445974	0.001061055	71.0770874	47.83612061	46.33152868	7.727297133	18.54639571
BigGAN	1	0	116.4998016	70.65274662	7.97315E+13	0.148483276	0.937543443	120.5293274	117.535614	100.6040649	99.94869948	-166	1.273631841	0.0273272	0.020321116	0.000853915	77.60873413	46.81851196	61.97919311	7.663815164	18.3984801
BigGAN	1	0	62.8260498	55.19389862	3.00366E+13	0.082138062	0.949604495	72.49041748	60.62489319	48.81260681	57.53027978	51	0.774509804	0.035139856	0.02744457	0.000903933	54.26977539	39.44158936	46.5585022	7.146628378	16.8026426
DeepSim	2	3	137.9178009	97.8038124	1.22779E+14	0.118026733	0.903972176	134.4190826	140.715744	132.6819763	143.194537	-314	1.107843137	0.025159891	0.014957647	0.005723489	97.6043396	97.47036743	84.58294527	6.910224703	13.39623174
DeepSim	2	3	138.2333374	89.58103851	1.16536E+14	0.134262085	0.884817756	135.0441284	141.8369141	128.0238647	141.8373268	-564	1.684210526	0.022440749	0.016728843	0.00536845	105.1451416	71.17059326	79.13847474	7.092724013	14.32928186
DeepSim	2	3	142.3488617	89.13757017	1.21155E+14	0.138381958	0.881026992	139.0672302	145.0969238	136.8000183	146.5472982	-639	1.273631841	0.024709809	0.017356007	0.005622578	101.7962952	81.57046509	77.88090588	7.142880105	14.73373216
DeepSim	2	3	157.4654388	85.16124557	1.37644E+14	0.13659668	0.880722934	157.6589661	159.6650085	145.6160431	138.8988828	-528	1	0.022648291	0.017966707	0.005571535	84.13327026	77.14187622	70.28788973	7.224596843	14.54885573
DeepSim	2	3	152.8065033	89.3086763	1.34543E+14	0.131607056	0.887765692	148.9116974	155.9911652	146.6126099	141.9343828	-652	1.28	0.024530041	0.016283405	0.005235071	83.64212036	84.49295044	74.20089196	7.109845308	14.04018379
DeepSim	2	3	144.2520447	91.59972273	1.25409E+14	0.136154175	0.88117856	137.6372833	148.0134735	142.2195282	149.5853241	-617	1	0.022981073	0.019757871	0.006039267	92.90826416	97.38909912	76.17365854	7.001175455	13.98903993
DeepSim	2	3	142.2801666	88.88028806	1.20874E+14	0.137741089	0.866689709	139.0498047	146.3178406	129.9367676	152.4200174	-687	1	0.021381534	0.015049574	0.005616279	96.5864563	84.20327759	72.91566495	7.237607436	14.73611297
DeepSim	2	3	153.6058655	88.87451568	1.35263E+14	0.137420654	0.883026675	143.4601898	158.7859192	153.5145721	142.8096563	-620	1	0.021857808	0.017836814	0.004972587	92.9152832	90.39428711	71.63765453	7.031354168	13.94189595
DeepSim	2	3	145.7993164	83.5595612	1.21288E+14	0.133163452	0.894197028	139.0907288	150.7559204	137.8569794	132.2060499	-796	1	0.023601165	0.017596938	0.006024691	91.47180176	82.57879639	69.55358031	7.346114918	15.38000001
DeepSim	2	3	145.3029785	90.29115017	1.25694E+14	0.12902832	0.881365658	142.8146515	147.8200684	138.8537598	143.9163283	-518	1.286432161	0.025996985	0.018194601	0.00533026	104.3081055	82.36755371	79.79062018	7.058930773	14.43543524
BigGAN	2	1	92.90400696	55.00523333	5.00651E+13	0.144958496	0.873032114	122.2361755	84.57414246	58.88287354	112.5627465	-200	0.906382979	0.018624589	0.018641893	0.001224509	55.48141479	47.20828247	42.32338562	7.655604964	18.36540926
BigGAN	2	1	97.57528687	58.19582474	5.54379E+13	0.14251709	0.84003658	135.5017548	83.79971313	69.07635498	128.883887	-33	1.952380952	0.020385811	0.014110587	0.001395514	69.21514893	55.859375	46.8204001	7.723211306	18.73028714
BigGAN	2	1	102.6126404	59.05039525	6.01993E+13	0.150619507	0.893992717	138.476944	91.09962463	67.86209106	108.7771979	139	1.408	0.024731781	0.021508199	0.001256803	58.21484375	57.19439697	40.13382793	7.728076561	18.69759858
BigGAN	2	1	100.0499573	50.32879707	5.38715E+13	0.157394409	0.867189401	140.879364	85.49557495	67.93791199	102.5873327	352	1.212121212	0.024474176	0.019385156	0.00111394	48.08581543	46.3704834	36.7531316	7.528386363	18.52705481
BigGAN	2	1	87.99151611	53.2394404	4.54274E+13	0.157546997	0.862099286	136.493866	69.05293274	58.32998657	112.1932199	422	0.484848485	0.023933523	0.015079618	0.00122392	52.38543701	46.37042236	36.10473932	7.494655765	18.34167963
BigGAN	2	1	60.6688385	44.21606573	2.42053E+13	0.121795654	0.873475074	118.3935699	37.33331299	29.47492981	74.95672161	-96	1.305084746	0.024303648	0.015989941	0.001716618	44.48648071	34.91519165	25.33389972	7.110290365	16.91482395
BigGAN	2	1	80.65260315	49.89373216	3.86297E+13	0.170181274	0.795807353	118.0356903	67.27622986	51.52113342	121.2786466	-68	1.238888889	0.017475895	0.013364362	0.0016403	55.68161011	49.58377075	38.26574249	7.551542235	18.04015541
BigGAN	2	1	102.0214996	40.67062507	5.18079E+13	0.157333374	0.818631879	150.145462	85.21180725	62.39352417	97.87920968	105	1.620253165	0.016764752	0.011869011	0.001117446	46.74911499	37.54550171	29.90996503	7.363955938	18.34103066
BigGAN	2	1	116.0254364	75.33533534	8.21938E+13	0.121063232	0.932174272	143.436142	107.3021545	89.07913208	105.1434354	-354	0.864978903	0.028125461	0.024068952	0.001171823	84.93484497	58.11819458	56.69940375	7.863256162	18.72523271
BigGAN	2	1	85.78225708	63.48610449	4.89155E+13	0.171661377	0.772921814	115.2940979	73.72399902	70.49960327	167.7971669	112	1.017699115	0.017971729	0.013490156	0.001330666	70.1675415	63.58746338	49.52468384	7.725237422	18.47220292
DeepSim	1	2	113.9814148	82.05888569	8.47196E+13	0.114135742	0.928131185	121.9299469	111.0291595	108.3325348	109.1259586	-361	1	0.027002572	0.019096965	0.005752833	73.79260254	91.46252441	70.78809101	7.462730378	16.80473746
DeepSim	1	2	127.5177612	77.77632902	9.58201E+13	0.125137329	0.919640114	129.211319	129.8673706	110.9860535	109.3699333	-637	1	0.023098818	0.020642863	0.006320845	66.45233154	102.9702759	70.21220321	7.779825882	17.80852426
DeepSim	1	2	116.2661285	62.90070013	7.50513E+13	0.129928589	0.844167325	128.2626801	109.9773865	117.2017975	127.9575239	-678	1.414364641	0.01784642	0.020067814	0.006766224	71.45474243	58.20571899	56.63951106	7.779258627	18.20836721
DeepSim	1	2	117.2496338	67.63072351	7.86895E+13	0.13609314	0.861178694	138.9780426	107.6647949	109.6317444	126.5648098	-233	1.147982063	0.018220061	0.018989989	0.006301843	70.64880371	54.01361084	55.44954649	7.858726712	17.91634627
DeepSim	1	2	105.6368561	77.08460597	7.34486E+13	0.118667603	0.90756964	97.56106567	105.4848633	127.6107941	111.0596663	-344	1	0.019149527	0.018670448	0.006978397	91.90109253	62.39974976	64.5616379	7.538047975	16.96270023
DeepSim	1	2	115.6352081	76.28643124	8.24249E+13	0.122436523	0.900939369	99.4493866	120.2816315	134.1490479	112.4828082	-467	1.166666667	0.025188918	0.021446239	0.006477375	79.64291382	92.13247681	69.08063691	7.707063871	16.99668237
DeepSim	1	2	117.0719757	74.23980571	8.25377E+13	0.142745972	0.889243485	127.6960602	112.8178253	111.1340485	128.5775475	-341	1.523809524	0.025456868	0.01862362	0.006079018	82.3765564	77.76553345	61.07192891	7.783719538	18.00326314
DeepSim	1	2	131.6259918	68.85560102	9.47746E+13	0.121810913	0.871347013	126.4636383	133.441391	135.811142	123.620325	-580	1	0.020938008	0.022908248	0.006574407	73.29946899	65.14828491	56.37286012	7.826694308	18.26298745
DeepSim	1	2	109.9882507	86.12995472	8.38192E+13	0.11239624	0.909901999	123.3445892	105.126358	100.0031128	119.5711775	-200	1.122807018	0.019031681	0.019645138	0.005660823	98.0010376	93.74035645	77.70340401	7.173949643	15.33248697
DeepSim	1	2	127.167511	66.74582937	8.85902E+13	0.140914917	0.878926427	126.6829224	129.3715668	117.0862732	121.4074256	-417	0.8359375	0.020834117	0.01722576	0.006609556	61.98809814	71.4017334	55.61696836	7.886770894	18.4470771
BigGAN	1	0	117.8839111	34.09728357	6.46789E+13	0.189193726	0.784694924	128.3230896	116.4907684	97.68444824	95.30523806	-359	0.91588785	0.016607066	0.016162973	0.00088199	36.46350098	33.45928955	26.94234726	7.129529063	17.02560149
BigGAN	1	0	135.1953735	41.34110506	8.58429E+13	0.135910034	0.857994071	151.1876831	131.0729675	114.4799805	90.64059446	-554	1	0.018067871	0.018369412	0.000939773	43.89770508	40.7722168	31.53660683	7.375853489	17.74209513
BigGAN	1	0	89.0020752	47.36832938	4.36587E+13	0.102005005	0.902340151	100.3847809	86.83853149	70.29098511	64.09787901	-20	1.882352941	0.027375546	0.024500721	0.00100032	57.7779541	32.27325439	41.1434509	7.423407202	17.79660239
BigGAN	1	0	83.23013306	56.92217138	4.36684E+13	0.092941284	0.916377916	82.54286194	84.29243469	79.55802917	75.90105634	46	1.142857143	0.028747441	0.023961046	0.000804861	73.97210693	40.86968994	46.54943232	7.498480568	17.74071489
BigGAN	1	0	115.6769104	64.35813275	7.52609E+13	0.09777832	0.938142002	112.8327332	116.3049469	119.9047546	70.98592533	19	1.193877551	0.024144849	0.035120004	0.001016612	90.01470947	35.07147217	48.46914176	7.829637016	18.84653921
BigGAN	1	0	128.6330719	81.07124266	9.9295E+13	0.105667114	0.964955848	125.7327271	130.7094879	125.5526123	67.18350577	516	1.910447761	0.025801503	0.024955216	0.001248451	123.2692566	28.24331665	73.21964834	7.603970966	18.20244239
BigGAN	1	0	132.2919159	34.13617401	8.01716E+13	0.195632935	0.76631708	133.8661346	140.7518463	84.59017944	89.65923147	-1197	1.040650407	0.017265266	0.01285155	0.001397316	33.02590942	27.41775513	21.31291001	6.909846684	17.46830446
BigGAN	1	0	108.2114258	56.65290465	6.40775E+13	0.147689819	0.864893667	114.4716187	108.2805939	91.43540955	124.5587771	-206	1.802816901	0.020739239	0.016570328	0.001099739	60.76794434	48.29803467	40.69978413	7.762379784	18.61493754
BigGAN	1	0	83.60980225	35.81349412	3.55331E+13	0.183059692	0.764596291	79.83650208	89.04634094	65.51251221	103.6151448	294	0.62371134	0.01254261	0.017315481	0.00114759	37.28814697	31.4083252	27.68548596	7.121243867	16.86999662
BigGAN	1	0	113.3802032	35.71577215	6.06908E+13	0.212417603	0.690864532	106.2710876	124.7762451	73.33680725	113.6749176	-1095	1	0.011694392	0.013592506	0.001467874	36.66860962	31.23269653	26.83709544	7.13926939	17.69127926
DeepSim	2	3	129.53125	101.968082	1.16719E+14	0.115524292	0.906866953	126.0010376	133.8555603	116.5180206	130.7203381	-430	1.094017094	0.021026513	0.024569185	0.007084236	121.5979614	82.26556396	93.63286948	6.238254256	11.38888326
DeepSim	2	3	129.7381744	103.9347718	1.18688E+14	0.10824585	0.920008127	128.2194977	134.2256012	110.603653	120.1731946	-320	1.319587629	0.020642903	0.026067209	0.007224246	125.1816101	75.73690796	98.88381574	5.939959127	10.20756754
DeepSim	2	3	146.7241669	102.3073671	1.37416E+14	0.102920532	0.910292502	139.2055969	154.2678375	127.5978699	124.292764	-353	1	0.020761263	0.023766399	0.006562646	117.4137268	83.43307495	94.24027998	5.847302183	9.961171514
DeepSim	2	3	115.4183807	100.031512	1.00191E+14	0.114227295	0.91197728	109.186203	119.244278	112.0588531	122.9542571	-197	1.191588785	0.020894778	0.022602269	0.006860289	108.5553284	105.8268127	93.57051666	6.109619566	11.44686384
DeepSim	2	3	127.7320557	99.09450487	1.12249E+14	0.111953735	0.905873106	126.9601898	132.9962463	102.6388397	124.0200572	-487	1	0.021079086	0.026056056	0.007569067	103.5302124	89.17749023	92.15977081	6.379584321	11.53191204
DeepSim	2	3	137.0513153	98.58126443	1.22412E+14	0.101699829	0.911567916	131.6378632	144.6596222	112.0676575	120.4365009	-478	1.142857143	0.018355889	0.023910147	0.007103777	108.4026794	100.7304382	92.16998436	6.347990713	11.35145229
DeepSim	2	3	145.891922	98.60298977	1.33173E+14	0.108093262	0.912525427	145.7979889	151.7857056	115.7872009	119.6603085	-350	1	0.021687852	0.025581513	0.008151629	110.4049988	103.5334778	86.98429667	6.302193601	11.32348104
DeepSim	2	3	135.6856384	105.4227984	1.26806E+14	0.106964111	0.921923489	129.0805206	140.7619629	126.8543701	119.6770261	-243	1.196261682	0.019412644	0.025032654	0.007138159	142.3540649	75.24188232	97.29065786	5.686583018	9.700480008
DeepSim	2	3	119.2747955	101.5336996	1.05379E+14	0.115768433	0.903506571	118.5617828	123.5212708	99.27885437	128.8086945	-319	1.103448276	0.017833075	0.024056558	0.00668142	130.4434509	84.50906372	95.2883812	5.987172495	10.5483451
DeepSim	2	3	137.3488312	97.89837161	1.22186E+14	0.113418579	0.903310476	133.5906372	145.8894043	103.2374725	127.5986748	-488	1	0.020261101	0.026192624	0.007412663	121.1392517	97.23184204	84.12709265	6.409070515	11.44006913
BigGAN	2	1	135.6044769	86.67265656	1.11242E+14	0.11730957	0.894841711	141.875473	132.5561676	134.7780914	122.4709471	111	1.765517241	0.028640687	0.028210324	0.001316834	90.84860229	57.09451294	66.18890171	7.553546708	17.85676764
BigGAN	2	1	125.405777	71.38543422	8.94316E+13	0.134246826	0.845650639	132.9010162	122.3651123	121.3979187	138.6508044	43	1.542168675	0.021152284	0.03049883	0.00129848	68.5899353	56.67019653	53.67948653	7.872908953	18.80117589
BigGAN	2	1	135.0250397	83.54275983	1.08281E+14	0.113861084	0.901323426	145.0591125	132.0393219	124.0072784	122.7103032	110	2.306306306	0.033998521	0.024771904	0.001116004	62.48995972	44.78024292	59.6893594	7.756887057	18.40976623
BigGAN	2	1	113.2693176	70.37635809	7.63761E+13	0.122467041	0.800381949	114.6980591	112.6108704	112.9204559	142.4839787	35	1.706666667	0.029406945	0.023899435	0.001245165	62.34729004	48.09997559	52.78961944	7.73893409	18.47336458
BigGAN	2	1	147.5308533	83.92578599	1.23733E+14	0.114440918	0.862629379	152.3293915	145.5042419	145.2729187	135.3541656	69	1.695364238	0.028296471	0.025804226	0.001247689	98.52337646	52.03039551	67.37933323	7.455427229	17.5911567
BigGAN	2	1	110.1946564	82.85348121	8.16364E+13	0.115722656	0.760278709	107.1585693	110.6382294	115.8522491	181.0284761	27	2.723404255	0.025551176	0.015054642	0.001071724	98.64724731	79.29537964	72.97214575	7.841596434	18.78626168
BigGAN	2	1	157.8524017	80.62822318	1.3494E+14	0.110580444	0.904267562	163.887085	155.0379639	156.4615326	104.1497674	84	1.741496599	0.025643799	0.027592453	0.001258664	114.375946	42.1222229	69.75774869	7.337964466	17.33914941
BigGAN	2	1	145.5361481	82.41700601	1.20144E+14	0.10949707	0.931006905	150.0290985	143.7445831	142.9144287	96.7111687	143	1.969230769	0.030123118	0.025730955	0.001181133	92.64303589	41.93185425	65.2933427	7.60511046	18.10401585
BigGAN	2	1	152.7979279	54.0370177	1.12817E+14	0.123031616	0.859950308	156.0532074	151.4414368	151.1949463	98.18498726	-243	1	0.028061308	0.025303075	0.001418763	45.29849243	47.51425171	38.52077796	7.606414261	18.10671502
BigGAN	2	1	123.462265	70.52692919	8.68309E+13	0.136184692	0.85132119	126.0729828	122.2080078	123.0470123	137.2733471	-4	1.299363057	0.023112364	0.025166702	0.001332532	61.25906372	48.96517944	50.07809693	7.823098257	18.71347476
DeepSim	1	2	139.1951599	83.64883088	1.13268E+14	0.115203857	0.891843709	151.8164825	138.9108276	107.5698395	132.9677693	-481	1	0.01789347	0.022117789	0.005269021	98.09521484	83.00561523	74.94402959	7.677056714	16.85865591
DeepSim	1	2	142.9045715	69.39851768	1.08396E+14	0.117919922	0.857734983	123.7041168	150.6379395	153.4075775	129.2237826	-826	1	0.021429099	0.018487371	0.005286747	72.24462891	68.40740967	62.35202462	7.761503843	17.58136264
DeepSim	1	2	115.4474945	72.37827136	7.97432E+13	0.141052246	0.832206641	118.355423	115.5768127	107.1479492	152.9899799	-440	1.174311927	0.013947016	0.017987446	0.005907391	97.70205688	70.06112671	62.3531961	7.761421819	17.28536072
DeepSim	1	2	86.11653137	69.71915597	5.27282E+13	0.109237671	0.880938578	82.92990112	86.41856384	92.92852783	105.8511211	-620	1	0.018693897	0.019759698	0.005866766	84.43075562	69.82107544	60.92557632	7.050759063	15.71065185
DeepSim	1	2	117.5081177	61.76912416	7.56925E+13	0.126098633	0.857546051	117.0399933	118.6812744	112.7030945	122.0338999	-444	1.084745763	0.017002512	0.018676938	0.006948012	65.05828857	60.9675293	52.18543628	7.791610468	18.2266489
DeepSim	1	2	155.4246063	77.93267195	1.29838E+14	0.117263794	0.881337422	153.0906372	156.9159241	153.8644867	128.9037211	-135	0.86328125	0.021267433	0.020740868	0.006128217	80.11392212	89.13430786	70.83659201	7.2545127	15.80324408
DeepSim	1	2	110.5399475	76.38573146	7.75404E+13	0.124282837	0.882482573	117.1086273	113.1889343	79.6794281	132.7475053	-415	1	0.022373097	0.021950925	0.005863225	75.64727783	73.81896973	65.55333725	7.609766738	16.61895874
DeepSim	1	2	153.0699158	77.81306775	1.26638E+14	0.116577148	0.896145405	152.960022	155.6395569	140.1292725	122.3419225	-409	1	0.020560944	0.020597525	0.005863187	86.75830078	80.05981445	64.25978797	7.595976146	17.28909761
DeepSim	1	2	121.0148926	75.00548618	8.70605E+13	0.119659424	0.89230845	149.8678131	113.6365509	83.37014771	119.891448	-531	1.066666667	0.022016573	0.021159934	0.005832237	91.68347168	75.42114258	66.35048568	7.769059299	16.77738986
DeepSim	1	2	120.4955597	86.07844942	9.41825E+13	0.128250122	0.918232319	122.2563171	119.4914703	121.0658875	121.2942907	-189	1	0.021946789	0.027218494	0.00609361	118.0034485	104.2658997	78.86407157	7.338729102	15.88004379
BigGAN	1	0	133.5215302	46.11570886	8.57045E+13	0.04826355	0.971939974	134.1912689	133.977829	129.2978058	31.48916985	-9	1	0.043391947	0.058345996	0.000832599	30.99783325	22.43325806	20.6510754	6.717548961	15.61568224
BigGAN	1	0	91.26451111	77.15539295	6.1341E+13	0.072723389	0.977315045	95.99598694	90.67373657	81.83128357	48.97137513	-12	1.061946903	0.044160687	0.038422987	0.000670923	68.64926147	47.58901978	51.48433864	7.528082694	17.89048604
BigGAN	1	0	104.3878937	51.48327467	5.81853E+13	0.10949707	0.874051966	107.5903931	106.5609436	84.8008728	91.96801232	-789	1	0.01813432	0.022488689	0.001328736	59.6187439	37.87149048	37.37406066	7.446510516	17.92915745
BigGAN	1	0	121.6829834	74.78587706	8.76156E+13	0.048553467	0.973971295	129.7408905	119.2016754	113.2202606	40.46099651	-2	0.59375	0.044606998	0.038362294	0.00071022	47.53875732	17.15319824	52.15003982	6.676982028	15.47709636
BigGAN	1	0	143.03125	89.23434121	1.22065E+14	0.075592041	0.979528551	145.9918213	142.7382507	136.6184082	53.26319683	0	1	0.035931863	0.034917859	0.000663719	46.76373291	22.73480225	34.81245868	6.988739689	16.60359798
BigGAN	1	0	128.7963562	34.15037726	7.6256E+13	0.091125488	0.880838395	131.8624878	128.6073914	121.4572144	53.06104697	-120	1	0.03031725	0.025155627	0.001223957	18.04034424	15.39086914	17.44012755	6.335685051	14.36600533
BigGAN	1	0	68.3009491	46.36307554	2.92681E+13	0.059188843	0.919113361	68.65713501	68.83641052	64.71170044	47.06910131	25	1.092592593	0.034461862	0.029816414	0.000702093	45.41244507	38.07077026	34.75272468	7.156264803	16.79634918
BigGAN	1	0	116.5577545	52.43141191	7.01571E+13	0.155227661	0.885686263	168.4473572	100.519928	63.09611511	112.5297417	-83	1.044897959	0.022031727	0.015350545	0.000816417	65.31344604	48.1289978	41.00614661	7.703577161	18.95820465
BigGAN	1	0	64.54229736	33.66289304	2.27585E+13	0.136398315	0.924832474	83.41847229	59.62773132	40.36993408	36.35786688	-152	1	0.028344264	0.026566764	0.000967677	33.90844727	16.58758545	28.85466224	6.583680769	16.31010841
BigGAN	1	0	69.29263306	45.24981511	2.94162E+13	0.165771484	0.861599412	70.76080322	70.88830566	57.21174622	93.72649141	371	0.56223176	0.019626473	0.02009109	0.001051317	37.83312988	38.17523193	28.14027987	7.253086452	17.05236438
DeepSim	2	3	102.203125	78.1671324	7.11053E+13	0.134567261	0.878811661	77.37561035	111.7011108	118.3937836	126.9236323	-644	1.11790393	0.025684138	0.02233932	0.00674384	92.32019043	96.66479492	65.47361122	7.313670708	15.08477243
DeepSim	2	3	82.26766968	64.48674467	4.69287E+13	0.129806519	0.81841222	77.42555237	85.75895691	76.9887085	123.5136617	-499	1	0.021668644	0.021117614	0.006247796	74.05279541	59.56109619	52.38210382	6.878674189	14.65175431
DeepSim	2	3	108.9564362	71.80776396	7.31338E+13	0.127746582	0.841773379	88.457901	119.0057678	110.9578552	135.8887399	-554	1.044897959	0.021800008	0.020641263	0.006541076	75.69778442	68.19888306	58.27149381	7.388047046	15.9702017
DeepSim	2	3	114.7122498	88.53118307	9.01795E+13	0.129486084	0.896789493	97.96203613	122.0420685	120.9074402	130.6351054	-142	1.118421053	0.024397253	0.021603124	0.00620622	99.53143311	79.73474121	71.55748248	7.039851164	14.37278551
DeepSim	2	3	123.7593689	85.64387321	9.72859E+13	0.129882813	0.894303922	112.4931335	130.7257233	117.4259796	132.8353095	-363	1.019920319	0.023691313	0.021605764	0.006117044	106.6392212	75.08215332	67.80955912	7.453512829	15.69739278
DeepSim	2	3	109.6008453	78.44211312	7.80199E+13	0.139572144	0.867224704	99.53257751	115.7125702	104.5054779	134.2805622	-315	1.094017094	0.021689939	0.021665681	0.006255389	88.48171997	68.18136597	61.89800503	7.392912968	15.64572565
DeepSim	2	3	120.9027252	80.65638946	9.07218E+13	0.128372192	0.869005159	100.670166	133.056015	111.3609314	136.5126209	-431	1.108225108	0.023048481	0.020392759	0.005947253	80.81582642	81.13479614	65.1956553	7.343668698	15.27292964
DeepSim	2	3	98.02023315	76.54640999	6.64312E+13	0.121017456	0.885474351	77.46076965	107.4123383	103.5784912	117.9945039	-403	1	0.02349941	0.020060921	0.006919006	69.39581299	85.44012451	62.47000215	7.208842897	15.11933956
DeepSim	2	3	113.6107941	82.31075564	8.45351E+13	0.129272461	0.878186305	108.6172028	120.3267517	92.09965515	132.5487611	-393	1.094017094	0.021660276	0.022671276	0.006379863	99.09054565	71.80032349	64.9610247	7.215016371	15.31015798
DeepSim	2	3	103.3865204	74.56323423	6.97862E+13	0.13269043	0.856238391	98.36302185	107.823761	93.72438049	130.7261421	-621	1.122807018	0.021882834	0.021668986	0.005990059	85.54470825	70.24612427	59.70995524	7.193866962	15.21827256
BigGAN	2	1	127.4570618	44.42670275	7.825E+13	0.071762085	0.953230294	139.6662903	123.8104095	114.215271	36.8009558	25	0.37890625	0.032392379	0.043664969	0.000620591	27.21765137	37.65374756	39.30847155	6.84843635	16.31756938
BigGAN	2	1	109.7943726	34.79828213	5.69758E+13	0.092681885	0.901342765	125.2521057	104.7427368	95.27233887	49.52055997	69	0.492682927	0.035158371	0.02834011	0.000683635	35.85089111	29.74084473	29.68246422	6.676374109	16.06646563
BigGAN	2	1	85.54403687	36.3417346	3.7102E+13	0.103240967	0.892960626	105.3792725	77.89195251	72.93338013	58.08589499	112	0.885057471	0.030281644	0.03450477	0.000968249	39.88641357	34.48455811	28.86886057	7.116926075	17.16234743
BigGAN	2	1	142.7943115	41.37541549	9.49279E+13	0.07232666	0.949614767	160.9097443	138.2701263	118.6120911	36.16013099	23	0.363636364	0.042557658	0.037926409	0.000693291	28.78594971	25.84881592	35.26991789	6.725808023	15.94597741
BigGAN	2	1	74.39726257	37.80961214	2.99123E+13	0.113128662	0.841667931	101.7329559	65.39189148	49.0802002	73.64099938	130	0.819672131	0.026349933	0.029420049	0.000883502	39.84140015	37.17129517	28.02704068	7.10718951	17.43005882
BigGAN	2	1	122.3483276	40.83300971	7.14529E+13	0.129989624	0.903691296	144.0888214	115.2803345	101.7664032	72.88417953	19	0.796875	0.030916687	0.021495358	0.000694812	39.24853516	43.8493042	31.20023358	7.3712805	18.17120165
BigGAN	2	1	133.8825989	51.23017243	8.82575E+13	0.075164795	0.96654876	150.0523682	128.4194641	119.5865173	43.12625116	23	0.2890625	0.062812129	0.035279197	0.000670207	16.63818359	29.12329102	36.51885447	7.052825341	17.88624162
BigGAN	2	1	106.2719574	45.78252117	5.75085E+13	0.111175537	0.892810913	116.7681732	102.3725586	98.83560181	77.21228603	85	0.42081448	0.025233229	0.023060218	0.00076439	48.1555481	37.37362671	37.22034957	7.463649225	18.01378346
BigGAN	2	1	89.39413452	39.2545724	4.09405E+13	0.122451782	0.878234523	103.1778412	84.2283783	79.85678101	74.04187666	17	0.497326203	0.035935409	0.027381296	0.000803156	36.83709717	40.25091553	31.94584832	7.281062906	17.53408594
BigGAN	2	1	123.4959106	33.80838093	7.04127E+13	0.083221436	0.93909228	141.2139893	118.408493	103.2500153	34.53363264	24	0.372	0.038725726	0.043672786	0.000715914	25.12664795	19.83984375	29.10621562	6.722912445	16.14591248
DeepSim	1	2	127.4091797	82.68737384	9.90857E+13	0.122619629	0.919662033	127.4905853	131.8466797	104.3427734	115.9777019	-131	1.113043478	0.021843537	0.022584336	0.00666829	94.01641846	79.17431641	70.51863022	7.74691917	16.59872992
DeepSim	1	2	120.5775146	81.43837542	9.09289E+13	0.127990723	0.905756086	117.8819427	122.5128937	117.6898041	124.4829433	-171	0.707602339	0.022089835	0.024868634	0.006648656	99.32495117	70.66381836	69.33572419	7.692977914	16.99553922
DeepSim	1	2	125.274292	67.25641845	8.68314E+13	0.141403198	0.823520397	124.832962	123.2429962	136.8905792	146.3965854	-457	0.991735537	0.018909717	0.016374091	0.006686159	72.0625	76.4364624	58.99490456	7.775877991	17.85766874
DeepSim	1	2	138.5050507	68.41779684	1.02498E+14	0.139724731	0.834920573	144.954071	137.8455048	125.0002136	146.6669756	-356	0.897637795	0.017118846	0.01746019	0.006114992	81.11453247	63.90786743	60.35113156	7.824260417	18.2942706
DeepSim	1	2	117.5399323	79.65578725	8.6589E+13	0.12260437	0.902461127	129.3995514	113.7084045	106.1682434	122.3593924	-134	0.96875	0.021353538	0.021033327	0.006886484	81.37002563	92.83828735	67.59611459	7.542663036	16.40765169
DeepSim	1	2	119.2496948	82.75082072	9.04867E+13	0.112167358	0.907369709	108.6674957	123.6587219	124.2850494	116.3067695	-559	1	0.02076952	0.023028226	0.006546412	90.21942139	90.4465332	70.69313097	7.593714732	16.49056279
DeepSim	1	2	111.8231659	61.97394955	7.02018E+13	0.135406494	0.849976504	136.0981598	98.73686218	115.5697937	112.8733625	-383	0.764444444	0.018291134	0.017418009	0.006908657	62.50680542	63.81057739	50.15286781	7.685658531	17.84819029
DeepSim	1	2	103.2110596	75.75393508	7.03992E+13	0.108276367	0.906350272	119.2983093	99.33604431	80.99057007	107.7889261	-355	1.10989011	0.019367176	0.02801023	0.005984536	77.89434814	58.05090332	59.9700666	7.419270611	16.20843538
DeepSim	1	2	125.1612854	70.88246738	8.88611E+13	0.128631592	0.882901566	134.6513519	120.4312744	124.6389008	117.9690601	-277	1.061946903	0.02368727	0.021891121	0.006010413	64.42706299	62.71929932	55.11444498	7.687012172	17.87758532
DeepSim	1	2	162.2631378	75.06872914	1.37287E+14	0.114822388	0.884361573	173.5765686	156.3842468	162.8669891	116.8638615	-427	0.85546875	0.019232448	0.019327998	0.006733139	65.39334106	100.4242859	63.25257469	7.248638162	14.8191338
BigGAN	1	0	123.5534363	48.67912869	7.57421E+13	0.209854126	0.770127093	133.6607819	122.0653534	104.7061615	157.5865587	-873	1	0.013426808	0.012246978	0.00104427	51.6227417	47.79180908	38.63637912	7.613923555	18.24088818
BigGAN	1	0	74.19752502	38.11218378	2.98835E+13	0.13494873	0.791670431	79.83979797	73.84854126	61.186203	87.41012578	-219	1.11790393	0.017464271	0.018278539	0.001253653	44.46865845	40.05636597	29.55220048	7.230441601	17.06530238
BigGAN	1	0	169.8540344	33.64729287	1.28774E+14	0.076644897	0.906786834	171.6907806	169.5778046	166.4719238	40.48910009	51	0.4921875	0.016396043	0.020072106	0.001232944	17.83282471	52.92895508	30.18679982	6.71261696	15.52941699
BigGAN	1	0	68.44381714	66.64647666	3.91969E+13	0.096176147	0.923839167	74.58616638	66.15959167	64.10430908	89.42462504	80	1.617021277	0.022926338	0.023910145	0.001085019	65.11907959	55.74884033	52.98492543	7.309719991	17.18616604
BigGAN	1	0	85.23880005	47.82502294	4.10292E+13	0.094909668	0.930177917	99.21528625	82.40283203	63.18101501	68.36870352	-80	0.777777778	0.029617852	0.0236432	0.000871873	48.6729126	46.3079834	35.25146136	7.408493784	17.72273386
BigGAN	1	0	88.85238647	62.9338221	5.09183E+13	0.111160278	0.877018494	109.9033813	82.05348206	68.6877594	113.1739646	179	0.958974359	0.024776865	0.028706963	0.001269157	61.59228516	46.5322876	44.72443172	7.71162266	18.44065684
BigGAN	1	0	67.89118958	50.73550812	3.08519E+13	0.114639282	0.899660512	74.54867554	68.34912109	48.08380127	85.6893099	61	1.803149606	0.026351211	0.017316064	0.000782611	58.73342896	42.05099487	37.97663599	7.386302526	17.29456522
BigGAN	1	0	153.4474945	24.72376891	1.03755E+14	0.07963562	0.87027759	159.8735657	152.864624	139.5650177	42.19968212	-159	1.084745763	0.018483566	0.015311788	0.00113129	30.18826294	16.93704224	19.86305996	6.46264545	15.20005848
BigGAN	1	0	103.9472656	44.61300747	5.49555E+13	0.098266602	0.936296905	118.8717346	100.4042511	83.04493713	63.05088302	-27	1	0.029923735	0.025550849	0.000821582	43.91912842	35.76763916	29.17801165	7.406164682	17.91792286
BigGAN	1	0	46.71302795	38.61079708	1.57749E+13	0.112869263	0.867271977	49.20936584	48.53096008	30.76004028	61.65165631	63	1.712328767	0.019846474	0.021527065	0.001096442	36.99636841	31.48672485	26.93522785	6.811681218	15.62897852
DeepSim	2	3	146.6750031	84.55492575	1.23107E+14	0.106567383	0.871167458	115.0545807	156.3044128	180.0024567	129.7282115	-662	1	0.021131194	0.021790552	0.005925139	98.53146362	79.54428101	69.16928119	6.993309244	13.24041425
DeepSim	2	3	168.1309509	87.63160509	1.54392E+14	0.106643677	0.881853871	146.5748749	175.215271	188.159256	133.1922373	-417	1.015873016	0.018509974	0.022992027	0.005840393	110.137207	75.35186768	74.78535208	6.906518019	11.59045323
DeepSim	2	3	168.3570709	88.58665153	1.55442E+14	0.105987549	0.890301543	144.9929047	176.6307526	186.9971313	127.9981461	-326	1.003921569	0.020574331	0.023573942	0.006405753	112.4693298	76.78598022	73.82903535	6.7404593	11.47641372
DeepSim	2	3	162.092041	77.32112471	1.38523E+14	0.111862183	0.843430371	131.9364319	170.1888428	199.4621887	129.6844804	-894	1	0.020030751	0.022243921	0.006020203	86.59936523	73.20855713	61.53459205	7.071279889	12.91251973
DeepSim	2	3	166.1988525	81.40333385	1.47096E+14	0.108108521	0.858263941	140.9283295	174.8983307	187.6627045	131.0833494	-769	1	0.022195482	0.021494466	0.006112003	92.98419189	76.02740479	67.20218568	7.03234111	13.11199737
DeepSim	2	3	149.3700867	81.17182808	1.24125E+14	0.10899353	0.876812878	117.0280609	160.3349762	177.6925507	120.126851	-652	1	0.022183415	0.021869082	0.005660261	99.31036377	65.66314697	67.83416223	7.207871942	14.11576452
DeepSim	2	3	163.0902557	84.82690134	1.45144E+14	0.109741211	0.871381523	138.4445496	171.6268311	183.7433472	130.4820691	-518	1	0.019505022	0.021565036	0.006402314	107.8245544	62.64541626	68.52708319	7.070605635	12.89018904
DeepSim	2	3	172.1139069	78.42485241	1.53646E+14	0.110748291	0.848255697	142.6789093	181.1353912	202.8451385	125.6517081	-759	1	0.019317619	0.021204741	0.006403315	90.57919312	65.97543335	60.40421043	6.853213326	11.97817855
DeepSim	2	3	167.09552	82.46481835	1.49127E+14	0.113922119	0.862932056	136.1517944	178.2229919	190.9212799	128.641169	-535	1	0.02012048	0.023023382	0.005519988	103.2138062	62.19708252	64.17106327	6.980512675	12.38206436
DeepSim	2	3	159.3838348	79.10117579	1.35979E+14	0.111587524	0.833656509	129.0288086	169.2629089	188.1044922	143.9672533	-805	1	0.01903767	0.020577327	0.006085926	96.42910767	62.75558472	66.69219357	7.270392929	13.90316714
BigGAN	2	1	44.6085968	54.54355611	2.1324E+13	0.085647583	0.83102219	61.07067871	38.11149597	34.91041565	76.76606729	100	3.794117647	0.032449373	0.029331375	0.002078344	44.35379028	32.64376831	38.23059722	6.63348134	14.89974094
BigGAN	2	1	71.98335266	83.08760764	5.19049E+13	0.085952759	0.879257744	84.69410706	68.29072571	57.63919067	110.5229157	135	2.545454545	0.032610225	0.023803063	0.001559913	59.74490356	49.75827026	71.43026468	7.077163615	16.01500583
BigGAN	2	1	65.5725708	79.47910094	4.55979E+13	0.086593628	0.89020686	79.30299377	60.64208984	54.90470886	92.71975402	123	2.203125	0.034448186	0.030003515	0.001360673	69.83221436	36.12310791	66.02433629	6.827520574	15.4656613
BigGAN	2	1	54.12129211	59.18193753	2.76234E+13	0.101165771	0.835164436	76.9694519	45.79083252	37.13694763	87.47454113	174	2.62745098	0.034037451	0.023225967	0.001578862	39.94802856	33.85501099	48.24640013	7.045473421	15.9497249
BigGAN	2	1	26.74285889	31.1097469	7.22835E+12	0.084197998	0.758656719	40.05293274	21.60771179	18.30284119	50.37617128	99	0.169014085	0.019029118	0.034085048	0.001674932	19.2901001	20.68530273	17.89507412	5.907305625	13.09840804
BigGAN	2	1	73.63418579	70.59756277	4.46931E+13	0.087036133	0.866752635	98.23788452	64.52124023	56.08241272	99.12664625	175	4.325	0.025165343	0.026648173	0.001636892	79.64611816	42.93780518	53.95882055	7.179722295	16.54047887
BigGAN	2	1	72.9066925	75.72692469	4.74588E+13	0.095153809	0.865584532	89.69245911	66.50018311	61.88012695	106.2740159	199	2.461538462	0.029357839	0.026753	0.00168956	73.30105591	44.74594116	64.29472122	7.283058675	16.87537158
BigGAN	2	1	73.08282471	68.95306691	4.33601E+13	0.092712402	0.869389415	98.07466125	62.56712341	61.68109131	91.40035223	160	1.43	0.029870584	0.024814902	0.001737912	64.83111572	48.23376465	53.3374744	7.368026069	17.25496644
BigGAN	2	1	72.70536804	67.6204393	4.2342E+13	0.103485107	0.8514667	89.84768677	65.94325256	62.5627594	101.473989	252	1.890243902	0.027122108	0.019479404	0.001810771	60.1321106	45.14004517	52.78933598	7.426180392	17.48110562
BigGAN	2	1	72.75927734	80.980294	5.09023E+13	0.10093689	0.875632346	86.15539551	67.69804382	63.6663208	108.4863751	160	2.373493976	0.02846331	0.023471388	0.001342817	82.55291748	44.40478516	68.60016886	7.161626416	16.49830232
DeepSim	1	2	149.4703979	71.49039501	1.17906E+14	0.140258789	0.861933677	169.2546082	143.1977692	129.896225	136.5729783	-766	1	0.020631122	0.017691432	0.006596233	58.17474365	73.56781006	60.71092464	7.666433692	17.0444238
DeepSim	1	2	122.5534058	66.23790524	8.33513E+13	0.137176514	0.873450689	132.8478241	120.3074646	107.1251221	117.5651501	-670	1	0.020515575	0.023587372	0.005947434	75.55444336	67.61456299	58.67941632	7.573473442	17.47398891
DeepSim	1	2	134.2267761	81.59954448	1.05979E+14	0.127349854	0.899475589	141.0128937	133.7714539	118.7732391	124.4497775	-415	1.080168776	0.019642461	0.021463269	0.005884601	100.7561646	86.91143799	71.41739053	7.453506967	16.68574365
DeepSim	1	2	83.96028137	85.12883756	6.14014E+13	0.103668213	0.921113888	94.81214905	82.79118347	61.53179932	107.2528202	63	2.666666667	0.0203453	0.022045319	0.00564405	105.4927063	63.02658081	65.234346	7.054895022	13.65150769
DeepSim	1	2	131.5635529	63.2671254	9.15328E+13	0.114486694	0.849702355	137.2681427	128.667984	131.5122223	117.9582094	-175	1.788617886	0.022654944	0.017828344	0.007295045	71.82077026	65.84402466	53.92905898	7.792320163	18.14726174
DeepSim	1	2	126.2734222	78.64031453	9.50441E+13	0.133087158	0.87263017	127.2889862	125.116684	129.5762024	138.3016259	-694	1	0.021837493	0.019726538	0.005467135	79.17739868	81.87515259	65.40174922	7.474599436	16.89017128
DeepSim	1	2	135.233078	85.23426361	1.09748E+14	0.12071228	0.909384739	140.8160248	133.6526184	128.7320557	118.1083085	-111	0.913043478	0.021770106	0.019360719	0.005826782	71.36447144	112.6203918	76.71871525	7.251465364	15.78312028
DeepSim	1	2	116.0924225	76.77604107	8.32018E+13	0.12171936	0.91690973	119.0726318	121.3469086	81.2197876	99.68793567	-589	1	0.02459786	0.019447404	0.006453579	60.54067993	103.3631897	63.99059713	7.67177041	16.80035258
DeepSim	1	2	145.2681274	77.19741087	1.16231E+14	0.125823975	0.898357385	152.3053284	146.5171204	120.3881531	125.4344934	-682	0.77734375	0.021346197	0.022520279	0.005960804	87.57653809	80.32019043	66.52539652	7.715906292	17.04960993
DeepSim	1	2	142.0966797	69.72262973	1.076E+14	0.127716064	0.859532121	159.8774109	139.2206726	110.293457	129.2503291	-728	1	0.017919818	0.019056193	0.005911349	60.28271484	72.95922852	57.26592328	7.712587022	17.71905205
BigGAN	1	0	100.5502625	57.29522747	5.75227E+13	0.125335693	0.860793701	115.5110321	96.72653198	81.01446533	103.3127202	94	0.672064777	0.029020428	0.033784282	0.001161552	62.73144531	40.02410889	44.91305471	7.654470192	18.38622685
BigGAN	1	0	117.4188995	75.81247268	8.39006E+13	0.089630127	0.968353215	127.2983551	113.8506927	109.8591461	63.02906989	-111	1.153153153	0.036352896	0.039373459	0.000815055	86.48641968	46.69918823	62.71463526	7.806696317	18.69042356
BigGAN	1	0	113.8097076	44.60708552	6.41772E+13	0.078155518	0.876605658	115.8192139	113.4330444	110.5059204	60.4714442	44	1.391304348	0.041682204	0.022791669	0.001141976	59.97787476	19.83688354	37.6275413	7.163262518	16.98944684
BigGAN	1	0	90.06227112	52.67979033	4.67564E+13	0.091918945	0.958754225	98.85969543	87.75123596	78.85842896	49.4056575	-57	2.098360656	0.027832693	0.029482353	0.000881773	80.71725464	33.50564575	43.85270245	7.277457755	17.39229754
BigGAN	1	0	107.6443481	40.39505994	5.67754E+13	0.078308105	0.946119415	112.035553	105.9869232	104.6822357	39.84671154	54	1.190697674	0.026927665	0.031459219	0.000855502	56.28625488	23.65771484	30.12811296	6.998344004	16.70850532
BigGAN	1	0	73.01853943	44.52879744	3.14155E+13	0.135253906	0.870597794	73.83851624	73.84762573	66.57336426	88.63328886	126	3.240506329	0.019955137	0.020671041	0.001269103	51.80105591	37.35641479	31.93662158	7.313387054	17.18441543
BigGAN	1	0	135.9098663	62.33642491	9.60237E+13	0.096984863	0.960479707	170.6997986	125.6498566	97.52604675	64.94182259	-58	1.049180328	0.030010654	0.039815202	0.000848774	76.54031372	52.02139282	44.99817045	7.787871618	18.99667947
BigGAN	1	0	84.93606567	60.01793533	4.64554E+13	0.08531189	0.964565317	109.871933	75.99710083	65.56341553	49.15750862	-51	0.609375	0.033503557	0.027688341	0.000873371	43.13677979	34.8104248	44.08461124	7.561726805	18.1684812
BigGAN	1	0	91.4420166	43.96562875	4.42149E+13	0.180267334	0.763283658	100.6351929	92.23042297	63.28979492	131.3332935	-372	1.954198473	0.01538679	0.012839223	0.000990894	53.05212402	45.84875488	34.43189892	7.442762112	17.80100057
BigGAN	1	0	106.4201965	72.29310805	7.1088E+13	0.104812622	0.928699104	105.0719604	106.9865112	107.0265198	95.12862169	-3	1.327586207	0.024472451	0.027828829	0.000953663	81.38684082	53.32342529	65.20601545	7.672086079	18.32635112
DeepSim	2	3	118.6848755	98.71282679	1.0235E+14	0.103866577	0.9108827	126.8188171	120.6583862	87.19647217	118.9815821	-548	1	0.022628456	0.020657234	0.005804083	70.32598877	95.92816162	85.77704762	6.168170198	10.79569915
DeepSim	2	3	85.49375916	93.26979871	6.87551E+13	0.099578857	0.893674582	94.92076111	86.63551331	54.89468384	119.091565	-384	1.005076142	0.021954668	0.019935551	0.004801638	72.71469116	79.23684692	81.65131739	5.825623579	9.063843832
DeepSim	2	3	93.64653015	94.21974293	7.57928E+13	0.106124878	0.898836233	95.39015198	96.07051086	76.59194946	123.7184723	-444	1	0.021852559	0.021617562	0.005267971	66.25027466	75.35263062	82.0009813	6.131884188	10.91260245
DeepSim	2	3	106.3149872	96.16688026	8.8265E+13	0.107940674	0.904471288	120.8183899	106.1611023	69.08451843	123.2161957	-358	1	0.025630745	0.022081475	0.005528048	82.18191528	87.41525269	81.61978718	6.366465079	11.42531748
DeepSim	2	3	113.9454956	100.2825992	9.89561E+13	0.106109619	0.905334304	120.0011902	116.6539001	84.13478088	127.1477087	-364	1	0.021543227	0.019602614	0.004863061	70.14172363	78.86700439	86.05906067	6.23888047	10.58604059
DeepSim	2	3	106.9863129	92.55534359	8.59527E+13	0.110275269	0.887446191	118.4638062	110.1527863	60.58854675	130.970899	-472	1.288043478	0.021249479	0.018371437	0.004734123	69.93386841	80.39126587	86.3783855	6.603146661	11.38739007
DeepSim	2	3	110.8516388	101.1138669	9.66881E+13	0.098205566	0.908234578	118.8275757	113.042038	78.68029785	122.2565351	-311	1	0.023774373	0.020480246	0.004875667	71.65725708	73.7906189	84.97066286	6.126729101	10.31092485
DeepSim	2	3	116.731842	95.67656738	9.78402E+13	0.112716675	0.90298358	128.6216125	117.9615021	79.22993469	125.7819102	-356	1	0.024461567	0.019927507	0.005226708	75.94909668	86.35095215	86.00214988	6.718947033	11.58659922
DeepSim	2	3	104.5075989	96.34773244	8.6778E+13	0.11088562	0.889923552	110.1994476	106.1070099	81.35923767	136.6102909	-315	1.081081081	0.021029387	0.019792046	0.004871784	67.74261475	75.09179688	85.93289774	6.348905348	10.84163744
DeepSim	2	3	113.7028809	98.98270628	9.76064E+13	0.102645874	0.915090184	124.7227936	115.4183197	75.9889679	117.670787	-242	1.06557377	0.024143158	0.018188125	0.004940523	81.48553467	82.80749512	83.93866744	6.46746232	10.944749
BigGAN	2	1	100.6205444	41.25442937	5.0794E+13	0.096435547	0.959999657	97.86569214	107.9517822	70.11238098	32.78849425	-54	1.082758621	0.033736443	0.036768	0.001065818	22.42962646	15.95526123	16.20785173	6.66652352	16.65530412
BigGAN	2	1	105.3847656	44.17113797	5.60794E+13	0.090988159	0.940805992	105.9936371	113.4801483	62.10766602	44.87303736	-19	0.989417989	0.031013587	0.027964706	0.001045446	31.1050415	29.17120361	27.84893859	6.833561605	17.77883483
BigGAN	2	1	95.78379822	38.37567602	4.57294E+13	0.115081787	0.920062996	98.46907043	100.8611908	62.61120605	48.58204764	-36	0.975460123	0.021552562	0.024663699	0.001003899	25.96359253	21.38772583	18.66540087	6.959214235	17.45531108
BigGAN	2	1	94.59637451	42.81257346	4.63056E+13	0.10484314	0.932304713	97.68829346	101.4786987	51.04075623	48.48115512	40	1.669902913	0.029001719	0.025622372	0.000995458	31.71887207	27.86779785	26.19966824	6.970787196	17.71123731
BigGAN	2	1	98.43821716	40.97430671	4.88293E+13	0.119842529	0.923953042	96.47680664	108.2342377	53.15750122	54.09675871	24	0.654028436	0.021868873	0.03383676	0.001040688	37.556427	35.23880005	27.99443762	6.960884764	17.68262111
BigGAN	2	1	92.70372009	41.40155785	4.42727E+13	0.094268799	0.918688991	98.70811462	97.55490112	51.96337891	53.46037116	8	0.814814815	0.023919095	0.02524849	0.00104811	39.11868286	28.39065552	31.01388789	7.016070696	17.60575494
BigGAN	2	1	101.3036499	53.64613666	5.64371E+13	0.115585327	0.961067831	94.207901	112.8718109	60.34300232	42.69527035	-25	0.993055556	0.03460749	0.035461379	0.0010471	20.74017334	21.74206543	17.20160574	6.616539191	17.6800184
BigGAN	2	1	101.7741852	37.01902727	5.0373E+13	0.100494385	0.930379692	102.4294434	108.7453003	64.17254639	42.80269405	-41	1.080882353	0.029108924	0.026635244	0.001039232	22.39981079	24.48397827	19.81079661	6.591787568	16.94799886
BigGAN	2	1	86.27735901	32.6172374	3.65401E+13	0.060592651	0.93713572	85.7106781	91.05561829	63.17807007	28.35630285	-36	1.186666667	0.029199478	0.025933133	0.001109574	31.94070435	17.89437866	20.3362619	6.656398133	15.95353985
BigGAN	2	1	113.4846497	37.41218972	6.13253E+13	0.088348389	0.941709687	117.9006042	114.4911957	96.68106079	36.2861843	-13	1.01754386	0.028489101	0.032099838	0.000971506	26.95782471	17.77575684	18.084918	6.857193346	16.13669176
DeepSim	1	2	131.0951843	58.70164989	8.86128E+13	0.137191772	0.831470059	154.8455811	125.2084503	99.14216614	120.4937306	-479	1.040650407	0.019363756	0.016924954	0.006845505	56.31506348	59.85632324	49.32993935	7.8026787	18.25942556
DeepSim	1	2	118.4695587	86.71362989	9.25745E+13	0.112304688	0.926413649	122.8125153	117.4389648	112.3988342	106.8366651	-308	1	0.026415296	0.021520514	0.0066261	72.69638062	116.41922	79.85821832	7.527656793	16.16708602
DeepSim	1	2	174.3463745	73.58292592	1.53807E+14	0.121704102	0.900465297	177.1611023	177.1698608	152.4241791	107.9786491	-224	0.9140625	0.022990684	0.019780421	0.006752397	54.51660156	94.09594727	62.85675481	7.119496085	15.36817421
DeepSim	1	2	111.140274	79.48360529	8.01858E+13	0.112564087	0.905872853	127.9549713	106.1713867	92.64935303	108.9651959	-586	1	0.026546945	0.01769228	0.006111158	80.22073364	78.33914185	71.72687861	7.262413689	15.96984328
DeepSim	1	2	155.1602478	68.14991677	1.23347E+14	0.138763428	0.870196263	155.9462891	156.7575073	144.8764496	128.8680353	-425	1.213270142	0.019305862	0.020702714	0.006312698	66.74658203	74.9473877	61.10495658	7.603203745	17.34766654
DeepSim	1	2	114.1636505	68.60409726	7.61918E+13	0.13168335	0.888834216	129.5701294	108.7645416	101.5857086	112.2884676	-559	1	0.022599352	0.020426297	0.006542724	78.15249634	62.78488159	57.53864011	7.730742923	17.88924591
DeepSim	1	2	95.44909668	80.81436938	6.71793E+13	0.118270874	0.928595375	101.6255493	94.31166077	85.12286377	99.14625805	-414	1	0.02595462	0.022421716	0.006077902	70.82995605	109.1394653	73.53779746	7.190927376	15.63025297
DeepSim	1	2	153.8613739	74.45187264	1.25483E+14	0.115432739	0.874889799	184.6458588	145.450119	116.4487152	127.8485955	-468	0.77734375	0.016859692	0.01995984	0.006185261	64.28048706	80.72781372	65.83314192	7.491122185	16.02243797
DeepSim	1	2	153.2120819	73.0797365	1.23757E+14	0.13873291	0.88542518	150.4620514	156.369751	144.172348	118.3831679	-710	1	0.018200833	0.021469244	0.006040479	68.2973938	73.11972046	61.03621189	7.673481048	16.98174499
DeepSim	1	2	119.5631409	73.97861002	8.49033E+13	0.128173828	0.887019275	127.6802521	117.065094	111.1491547	128.9338794	-196	1.083743842	0.022108848	0.017137432	0.006450949	66.52703857	85.07208252	60.77555283	7.859266868	18.1631117
BigGAN	1	0	103.7104645	42.95231077	5.41197E+13	0.129898071	0.8993327	102.2776031	106.8724518	91.177948	74.79084591	-228	1	0.023826396	0.019920786	0.000949655	48.33151245	36.73013306	34.42166416	7.421210646	17.55139003
BigGAN	1	0	134.2310944	63.14734684	9.4513E+13	0.113235474	0.919863861	139.6465912	133.5203705	123.667511	93.58563118	104	1	0.029869896	0.027129831	0.000956322	71.36141968	33.81613159	48.30465004	7.651277319	18.3505688
BigGAN	1	0	111.6335449	58.40135182	6.81728E+13	0.163543701	0.912585215	108.7362671	118.5909119	83.43733215	113.8375804	-218	1	0.024302594	0.023986424	0.000755511	46.15209961	40.71917725	34.19086316	7.654198204	18.46328033
BigGAN	1	0	142.0826569	44.95700026	9.53851E+13	0.09022522	0.887216976	146.651947	141.3341064	133.9263	64.76395459	71	1.802816901	0.026625883	0.022960454	0.001478906	44.93795776	19.60482788	29.94051343	7.294428043	17.4517638
BigGAN	1	0	156.2553864	45.13080006	1.13613E+14	0.09286499	0.895190157	164.8002777	154.0824738	145.0598907	67.03359254	-87	1	0.025661199	0.03718363	0.001013433	44.6902771	33.36813354	32.8972109	7.254671128	17.30946492
BigGAN	1	0	106.7889099	55.6685161	6.22891E+13	0.195968628	0.712028582	114.6654968	107.0303955	84.88633728	187.6040914	-229	2.485436893	0.011410828	0.010920922	0.001154952	55.67364502	51.19824219	43.49427733	7.749026932	18.51396248
BigGAN	1	0	110.2909851	45.26866653	6.10458E+13	0.150726318	0.921468477	112.0579681	113.6549072	88.34580994	63.92975809	-147	1.542168675	0.029838309	0.020986745	0.001071805	61.35089111	24.4487915	36.82532455	7.271558062	17.31901815
BigGAN	1	0	95.9765625	56.73511123	5.33878E+13	0.165527344	0.797152671	107.9924316	95.03269958	69.33395386	150.8738385	-477	1	0.010577349	0.017768121	0.001244908	67.32647705	57.73345947	45.64462955	7.732426575	18.54323058
BigGAN	1	0	98.07304382	51.12883291	5.25379E+13	0.111953735	0.950810732	116.0779266	94.17539978	70.93914795	64.52062634	-10	1	0.027925113	0.036350158	0.000783118	47.47213745	37.51144409	34.49698611	7.592116446	18.18738885
BigGAN	1	0	141.3594971	52.25907845	9.75536E+13	0.089691162	0.893460072	145.8759918	140.8367157	132.2074127	79.93388054	-48	1	0.019943634	0.03116579	0.000929538	53.08551025	40.45483398	44.4011885	7.543841212	18.03175164
DeepSim	2	3	81.11393738	86.34365346	6.02781E+13	0.09513855	0.903219702	70.2098999	82.0818634	104.736084	102.1675515	-247	1.255813953	0.023848564	0.025360047	0.007768182	68.04037476	60.59646606	55.38200222	6.421999884	11.96457121
DeepSim	2	3	78.13505554	81.33686006	5.46349E+13	0.093704224	0.890195656	74.77467346	77.94696045	87.91194153	102.1600359	-467	1.057291667	0.021689916	0.021406268	0.007351218	59.80551147	54.52297974	53.28430168	6.448888088	12.62958847
DeepSim	2	3	88.88833618	85.91962696	6.56409E+13	0.104705811	0.88712726	79.5226593	90.45854187	105.3495941	115.1191801	-544	1.158371041	0.020964579	0.022517878	0.007961932	71.1696167	49.97088623	56.4158273	6.733463395	12.96974124
DeepSim	2	3	76.54147339	80.25251588	5.28237E+13	0.102310181	0.889072447	65.51400757	79.1686554	91.92329407	103.4781648	-332	1.115789474	0.020634589	0.021787597	0.007478375	66.92858887	50.33081055	54.91487503	6.496278038	12.70384561
DeepSim	2	3	76.5539856	84.40425049	5.57679E+13	0.098983765	0.883720119	72.2061615	77.94358826	80.81083679	112.4987414	-268	1.086956522	0.022459883	0.022596219	0.007581647	66.72460938	51.12475586	53.92807034	6.361576123	12.2473153
DeepSim	2	3	94.43196106	83.28448385	6.80907E+13	0.100769043	0.892434196	79.59762573	98.90512085	110.3113251	111.7495258	-615	1.185185185	0.021998112	0.020958234	0.008117344	75.03396606	56.42593384	60.08299797	6.993864794	14.26040287
DeepSim	2	3	85.46002197	87.80313707	6.4479E+13	0.100128174	0.904134287	78.64537048	88.30368042	88.69400024	105.9967688	-309	1.142857143	0.022682041	0.024267066	0.008036573	71.84417725	58.08563232	55.80730339	6.409552091	12.45511223
DeepSim	2	3	69.4740448	80.86176914	4.8813E+13	0.095947266	0.887459968	61.567276	71.74743652	78.52182007	103.9218138	-212	1.272727273	0.020804441	0.020638842	0.007602476	57.45211792	48.70016479	52.44792632	6.093940218	11.50619263
DeepSim	2	3	87.49562073	88.54543393	6.65533E+13	0.10307312	0.898911873	90.88087463	87.21641541	80.05729675	111.2560882	-395	1.201877934	0.022368729	0.021945357	0.007638642	69.18515015	51.30239868	57.69803231	6.381782315	11.88483963
DeepSim	2	3	87.47143555	87.93428195	6.60719E+13	0.096542358	0.917703461	85.54655457	87.13282776	94.26277161	97.21336568	-222	1.367816092	0.026237049	0.024725969	0.008314133	69.59698486	52.06713867	60.42466686	6.479917781	12.98672245
BigGAN	2	1	103.7698059	40.69795763	5.33627E+13	0.109634399	0.938140431	114.3247833	103.8564758	75.63510132	47.16367022	-1	1.548387097	0.032075925	0.030639538	0.00104442	40.96588135	22.20623779	28.49345482	6.908263942	17.08735514
BigGAN	2	1	114.1002502	39.01867968	6.24544E+13	0.108734131	0.928060516	123.7336426	113.8894653	89.8918457	55.20620223	52	1.495145631	0.026444221	0.027715525	0.0008736	43.83270264	31.5135498	31.528405	7.228844867	17.44626515
BigGAN	2	1	112.5436096	36.2181284	6.00342E+13	0.107437134	0.934893485	123.6326294	112.800766	82.13288879	46.42522879	-3	1.574712644	0.02841316	0.03278402	0.00081767	40.02947998	22.42120361	26.77252849	6.877465831	17.11854187
BigGAN	2	1	109.9350281	33.87074317	5.6835E+13	0.116775513	0.913094739	123.7673645	108.8111115	79.46195984	50.93420921	118	1.226950355	0.029797149	0.025609096	0.000661563	34.89959717	25.63867188	23.71037568	6.915488268	16.8979498
BigGAN	2	1	112.6141052	38.57859153	6.08606E+13	0.105117798	0.946850057	122.7242584	111.4585876	92.0738678	42.70945524	14	1.221374046	0.035212178	0.034282867	0.00074239	33.93811035	30.16723633	25.41374011	6.976934797	16.94421577
BigGAN	2	1	96.75099182	34.89137389	4.54328E+13	0.099105835	0.92882794	106.9263458	99.03144836	58.30969238	44.09641282	59	0.980645161	0.029016102	0.030861206	0.000802823	39.99014282	26.4604187	27.39594309	6.975927825	17.17112265
BigGAN	2	1	116.0036774	35.12512639	6.30957E+13	0.106292725	0.926945626	131.4191437	114.8263245	81.63972473	48.72835082	-1	1.451923077	0.029604931	0.029588889	0.000792865	32.58230591	25.56674194	23.15864357	6.748505765	17.14429712
BigGAN	2	1	118.9058533	40.4397173	6.77486E+13	0.118911743	0.917600732	127.7889557	119.3093872	93.53366089	60.45956773	123	1.672727273	0.021604752	0.026193053	0.001036199	46.76409912	30.09057617	32.19432413	7.203169888	17.59690431
BigGAN	2	1	107.638504	40.75502849	5.68954E+13	0.101379395	0.944358192	120.0992126	105.9668274	83.58073425	49.1774477	46	1.442028986	0.029813063	0.03414128	0.000795618	48.89224243	25.28256226	33.27749179	7.196331024	17.40560566
BigGAN	2	1	104.9668732	29.65865548	5.11001E+13	0.117965698	0.8919494	121.3916626	103.7534485	68.1502533	50.03669018	79	1.228813559	0.027038517	0.023747794	0.000713161	24.57644653	22.57614136	17.71667452	6.594070276	16.85051662
DeepSim	1	2	106.1679382	80.06332941	7.59422E+13	0.118133545	0.877232471	109.9824829	103.5211334	109.7821655	127.3615755	-528	1	0.017506733	0.020355597	0.006110839	88.8482666	59.19494629	68.96233857	7.297649388	16.00978695
DeepSim	1	2	156.1211548	63.48160917	1.21993E+14	0.133209229	0.852180095	155.6259766	156.9110718	153.3442383	118.385933	-868	1	0.018809034	0.019486667	0.00717997	66.26239014	64.37615967	53.24193884	7.711386687	17.73085245
DeepSim	1	2	134.2814331	67.77734285	9.71745E+13	0.124938965	0.89659687	128.0413361	132.7111969	158.7265625	109.8823338	-87	1.007874016	0.022402679	0.01881683	0.006783883	85.62927246	62.22320557	55.43504876	7.874384248	18.01362978
DeepSim	1	2	130.6030426	80.09772795	1.00814E+14	0.134780884	0.900283349	131.2622986	127.3895721	145.4145966	125.2579549	-413	1.147982063	0.021662592	0.021834071	0.006591493	87.27383423	80.31478882	73.46294932	7.694685934	16.81062019
DeepSim	1	2	125.2653351	64.84979483	8.54563E+13	0.129440308	0.847971847	137.7562256	120.3595276	117.781723	125.2935773	-528	1.230769231	0.015392751	0.01994371	0.005728316	64.42922974	63.64370728	53.22259157	7.715184751	17.97455533
DeepSim	1	2	109.7054291	64.9974664	6.98357E+13	0.129592896	0.861769747	141.9344635	100.0727692	74.82214355	115.5242057	-338	1.383783784	0.020932765	0.019868325	0.005930925	75.50387573	58.09664917	53.9873365	7.754614712	17.32806012
DeepSim	1	2	128.8583832	80.85192067	9.93916E+13	0.120193481	0.886095087	123.9175262	134.6583405	111.9593811	131.8380888	-647	1	0.022651299	0.022126224	0.006856859	88.39425659	72.52108765	69.98336136	7.475732561	16.28266574
DeepSim	1	2	94.78353882	78.51563899	6.50624E+13	0.128326416	0.877464497	92.78015137	96.48387146	91.29618835	134.9062422	-230	1.662337662	0.016371331	0.022168592	0.005724254	69.74920654	67.07312012	69.09190691	7.400382646	15.3747406
DeepSim	1	2	134.9991913	74.66021144	1.02215E+14	0.116378784	0.87663826	140.324646	136.5602417	113.0023651	128.2361467	-306	1.140909091	0.019367444	0.020203023	0.006254421	76.79067993	87.29544067	63.1774222	7.812055635	17.37706206
DeepSim	1	2	127.1602936	83.2535739	9.92171E+13	0.11958313	0.943460005	131.7902679	125.3276215	124.4536285	93.51104852	-10	1	0.030029206	0.025443824	0.006989569	80.8052063	87.03323364	74.42866284	7.754506689	17.35089139
BigGAN	1	0	86.56088257	58.82842327	4.7045E+13	0.110473633	0.965219118	108.4940338	82.57946777	49.53318787	57.18289019	-94	1.179723502	0.028772707	0.034341103	0.000839497	44.45947266	40.99273682	39.84379977	7.562046887	17.87134681
BigGAN	1	0	96.52252197	50.82752942	5.11101E+13	0.07434082	0.934162975	101.6096802	97.32203674	79.08604431	56.63907635	17	1.196261682	0.02136782	0.036192397	0.000815506	66.70507813	41.18206787	43.69717205	7.518392856	18.00767446
BigGAN	1	0	94.91377258	58.80480501	5.35435E+13	0.079177856	0.945303055	96.36607361	95.07450867	90.2620697	61.33675769	9	0.816733068	0.039848601	0.03421026	0.000870204	59.46591187	48.83450317	46.61633824	7.619640965	18.27704761
BigGAN	1	0	110.0247345	51.36373074	6.33234E+13	0.129455566	0.934246345	148.640152	105.2513428	33.37107849	78.97490199	-37	1.127753304	0.02672018	0.028919796	0.000730118	63.76107788	52.29885864	39.46704528	7.599756445	18.27243537
BigGAN	1	0	110.2106781	53.10812212	6.4282E+13	0.103088379	0.9439249	119.6086121	107.8421173	97.75758362	59.29492645	-115	1.094017094	0.023614749	0.028781083	0.000973342	52.68118286	31.22250366	33.91646063	7.458133261	17.8552357
BigGAN	1	0	99.69691467	48.22424964	5.26778E+13	0.186843872	0.794388851	100.0174561	104.6769867	73.22442627	117.8378219	-32	1.273631841	0.016976605	0.012818646	0.001269011	67.24539185	31.74368286	38.86742206	7.483937429	17.89590518
BigGAN	1	0	117.095047	44.93548268	6.75616E+13	0.094085693	0.906216418	128.9046631	114.513855	99.43464661	70.73233723	-283	1	0.021140231	0.023287034	0.00097574	46.05075073	31.53555298	35.29089637	7.420169515	18.07364091
BigGAN	1	0	90.05000305	58.85430233	4.97047E+13	0.093002319	0.906784707	91.21401978	89.86978149	87.9309845	87.56201155	34	1.267326733	0.03823758	0.037460687	0.00089331	53.0965271	28.32693481	43.63369741	7.595277652	18.07995293
BigGAN	1	0	20.11224365	40.17390675	8.66905E+12	0.049911499	0.980067139	14.94750977	22.9602356	18.58517456	12.19518524	-2	1.355769231	0.053931937	0.044900416	0.000739359	8.135131836	7.167907715	8.571501027	3.766861539	6.826305138
BigGAN	1	0	128.2318115	50.8395115	8.17247E+13	0.168716431	0.885313025	127.5272675	130.1594543	120.1833496	85.61391274	68	6.095238095	0.02839169	0.012067123	0.001106522	58.722229	23.1114502	30.26446743	7.113181946	16.95803631
DeepSim	2	3	104.621048	92.38147215	8.3665E+13	0.121139526	0.879417012	117.9029388	104.6866913	69.46005249	137.8925668	-382	1.113043478	0.020189822	0.01860092	0.00621776	92.21463013	88.10952759	78.09329728	6.624042258	11.70204245
DeepSim	2	3	92.34115601	91.00859138	7.21955E+13	0.119262695	0.873754102	95.80409241	94.26121521	73.39382935	137.6318998	-363	1	0.018808784	0.014485258	0.006311898	76.03613281	85.75250244	72.13270116	6.597879358	11.52174092
DeepSim	2	3	118.8484497	94.32059069	9.88753E+13	0.118835449	0.873953658	134.9936066	119.7236481	72.01928711	143.2643734	-687	1	0.01906979	0.016929736	0.006922734	86.06744385	87.3770752	80.75135697	6.761583231	11.38177917
DeepSim	2	3	118.8987427	92.29266975	9.73013E+13	0.125137329	0.878669931	130.1454163	120.1551056	82.9352417	143.3202033	-723	1	0.019580406	0.017381433	0.006399792	103.8780518	82.24139404	81.22591724	6.899179292	12.67110198
DeepSim	2	3	101.8205261	91.97744847	8.0862E+13	0.119171143	0.889115409	109.9025421	103.6291809	71.32225037	130.4615386	-564	1.306122449	0.02102623	0.016540856	0.006416014	87.85650635	80.30609131	78.10671593	6.702413413	11.8381329
DeepSim	2	3	106.1734467	93.37442235	8.58626E+13	0.127532959	0.868520458	111.6553345	108.5124359	79.76756287	150.055775	-653	1	0.01902561	0.016991576	0.006158979	94.05123901	85.88711548	81.75611654	6.554340998	11.94655116
DeepSim	2	3	112.3748627	91.98418148	9.05769E+13	0.126174927	0.876940187	126.0457458	113.0909424	72.84962463	144.6743505	-368	1	0.019426963	0.016393891	0.007022467	79.85800171	95.89559937	76.36791847	6.913689318	12.35055087
DeepSim	2	3	110.3729401	93.95296382	9.02339E+13	0.118652344	0.88264739	122.8448944	110.3802795	77.63531494	137.6318564	-750	1	0.019107012	0.01984399	0.006385375	99.36135864	84.56478882	83.8453222	6.659129768	11.82422776
DeepSim	2	3	115.9406433	96.8650124	9.80323E+13	0.124069214	0.880705168	122.6511841	117.8367004	88.59072876	147.817836	-515	1.019920319	0.02057698	0.018510229	0.006417838	104.2301636	91.38146973	86.94861181	6.599941683	11.34439975
DeepSim	2	3	110.9021301	91.06628597	8.84429E+13	0.126800537	0.871260906	121.716095	111.1309509	81.3971405	145.3061215	-748	1	0.018897954	0.015307023	0.006601823	92.01812744	81.45935059	79.58318246	6.821697014	12.56764587
BigGAN	2	1	36.70808411	78.11346185	3.19937E+13	0.042297363	0.973885906	37.64976501	38.40792847	25.06950378	27.57860712	-4	1.5	0.036334013	0.029852108	0.000908977	25.06137085	27.40969849	28.58495308	4.42971292	7.785968226
BigGAN	2	1	24.41082764	67.98374393	2.24095E+13	0.035919189	0.980493435	23.85916138	25.36100769	20.60774231	20.68293074	-1	1.136363636	0.036280787	0.040713788	0.000934198	13.77099609	27.66204834	24.12464514	2.740191207	2.898778677
BigGAN	2	1	93.2857666	96.59363456	7.74487E+13	0.087112427	0.976679643	90.39431763	95.92260742	87.0995636	62.40526115	-81	1.190697674	0.03598176	0.033989411	0.00078631	83.50494385	66.3001709	65.55370763	6.958090895	16.14905478
BigGAN	2	1	30.1758728	76.99375067	2.93713E+13	0.047058105	0.985470748	29.27119446	30.7713623	29.24415588	20.1289687	5	0.85	0.042043591	0.046231866	0.001150773	14.88165283	22.50317383	18.89838878	3.385940211	5.346668807
BigGAN	2	1	25.79110718	70.53969805	2.42277E+13	0.036117554	0.977052179	24.91088867	26.99545288	21.7286377	22.38764144	-6	1.326530612	0.033608513	0.033817692	0.000700366	20.68920898	27.48120117	27.25814139	2.555777036	2.452591167
BigGAN	2	1	29.12680054	75.05657816	2.7839E+13	0.048797607	0.986506279	29.24116516	30.08262634	23.14857483	18.74079708	15	0.791304348	0.039942557	0.049577133	0.000868595	9.041320801	29.703125	22.98422277	3.155939374	4.426521966
BigGAN	2	1	26.30923462	73.96742689	2.64711E+13	0.016921997	0.981432314	26.33082581	26.69566345	23.9515686	16.7509373	2	1.028301887	0.036443105	0.037284245	0.001140972	20.63317871	26.84509277	26.95097708	1.867998247	0.412512798
BigGAN	2	1	30.18458557	75.51158953	2.84027E+13	0.045166016	0.97830155	29.84513855	31.84236145	22.1081543	23.82875293	4	1.227272727	0.035830644	0.037206502	0.000743152	19.3744812	29.28677368	27.89723962	3.151520351	3.932883268
BigGAN	2	1	23.16175842	62.30435443	1.89762E+13	0.059036255	0.972713478	23.79623413	23.86708069	17.7368927	26.0545914	3	1.017391304	0.033767706	0.029924445	0.001047838	14.83078003	17.74765015	16.3511846	3.657788614	6.006096205
BigGAN	2	1	31.20669556	75.03914739	2.83667E+13	0.048812866	0.973417326	30.37522888	32.25784302	27.42164612	32.09051875	-6	1.224299065	0.035076238	0.034109253	0.000852648	22.21868896	25.62615967	27.27246117	3.669514179	5.951221368
DeepSim	1	2	106.8167114	71.2463449	7.08059E+13	0.127304077	0.86577304	87.69508362	117.4759064	102.0706482	130.2539377	138	1.134715026	0.020255173	0.019573365	0.005952122	77.23193359	60.78527832	59.02714172	7.741591854	17.37659894
DeepSim	1	2	94.69148254	64.6536102	5.64638E+13	0.141876221	0.870510836	101.2232971	92.46585083	89.04417419	117.9117646	-377	1	0.01838726	0.01916811	0.006190123	66.51968384	64.42727661	54.41893002	7.711268388	17.70227572
DeepSim	1	2	170.2830505	80.37151788	1.52281E+14	0.118804932	0.902812396	176.8396454	169.0848541	159.243988	121.2678735	-147	1.551515152	0.022392865	0.02215022	0.005689966	79.20666504	65.62121582	68.58791367	6.946500882	14.69970286
DeepSim	1	2	113.6171875	66.99568873	7.47205E+13	0.135665894	0.852026804	136.1738739	106.3022461	92.15568542	132.0457916	-322	1.058064516	0.019108211	0.024596156	0.005614419	80.98205566	74.06500244	57.36870703	7.887545016	18.11418834
DeepSim	1	2	158.5840149	71.82226834	1.30169E+14	0.124359131	0.907204211	142.0850067	162.2792816	182.8203888	101.6192939	-512	1	0.024542253	0.025017286	0.0064449	74.85748291	83.33660889	63.02939202	7.581912249	16.17703433
DeepSim	1	2	135.1390839	69.00820115	9.889E+13	0.115203857	0.912334532	129.406601	137.5790253	137.6072235	95.61541461	-430	1	0.025688812	0.023178604	0.005952587	83.82992554	70.28646851	52.92103815	7.719928203	17.87313594
DeepSim	1	2	106.7414398	77.52556675	7.4749E+13	0.120040894	0.889606003	106.2570343	108.9846344	96.45532227	118.5565592	-348	1	0.022077683	0.022311346	0.005589959	89.32107544	75.6522522	62.39702912	7.561453898	16.8489263
DeepSim	1	2	123.3200226	78.14863806	9.1547E+13	0.13079834	0.902484896	131.8522949	121.0214539	112.7675171	120.3912334	209	0.60546875	0.021013074	0.018764169	0.005691309	58.64675903	93.5284729	67.07130977	7.662397986	17.38054006
DeepSim	1	2	148.8615112	65.91329574	1.13835E+14	0.131057739	0.841354301	157.4845734	144.6669006	147.8546906	134.301111	-480	1.122807018	0.018689546	0.018617158	0.005628915	77.65039063	64.10998535	54.61430446	7.833086109	17.53872441
DeepSim	1	2	131.6970825	82.83092269	1.0396E+14	0.123168945	0.903072775	142.9641724	125.3881836	134.6571808	124.9626849	-342	0.66796875	0.022335375	0.021318445	0.006492934	78.7911377	73.47833252	72.54696816	7.511026165	16.52063443
BigGAN	1	0	110.7448578	41.85957676	6.02009E+13	0.057174683	0.944311596	127.4710388	105.8816833	91.91778564	40.77641003	-15	1	0.024415538	0.026089021	0.000741387	45.50906372	20.69033813	32.60329861	7.037320938	17.129957
BigGAN	1	0	122.7445068	39.54645751	7.14258E+13	0.165771484	0.837217892	114.5414276	124.5251465	135.0896759	94.72507072	-176	1.398907104	0.024066353	0.016993752	0.000736193	47.56604004	33.66552734	31.42682477	7.259979169	17.47169988
BigGAN	1	0	106.4633331	54.19738739	6.12967E+13	0.136901855	0.928608289	119.1960602	103.7298279	87.16122437	85.40386859	-44	1.174311927	0.025866567	0.029798449	0.000856835	64.3956604	43.60446167	42.67226871	7.681758471	18.46916097
BigGAN	1	0	170.6356201	44.62911641	1.33609E+14	0.133499146	0.90567932	195.1620026	162.6840973	147.2906952	67.60228629	-16	1.673202614	0.016898532	0.021579543	0.001062488	32.16534424	20.67181396	30.43369426	6.469851513	17.01859838
BigGAN	1	0	126.9303894	40.39132765	7.62046E+13	0.137863159	0.855324509	125.4263	127.4116364	128.3790131	79.36952346	104	1.292929293	0.017811636	0.014509722	0.001080359	53.99658203	22.25585938	30.32759174	6.85930658	16.51047146
BigGAN	1	0	89.55714417	40.13611007	4.13664E+13	0.164306641	0.865647892	102.803299	86.73439026	69.37016296	85.91327727	24	1.179723502	0.018363938	0.024371506	0.001086947	41.5831604	35.49667358	29.38378437	7.2947919	17.33270327
BigGAN	1	0	114.5445557	43.98098764	6.46597E+13	0.118865967	0.840571036	124.5773315	112.5972595	98.27813721	95.90078111	-400	1	0.018506661	0.021820895	0.000876259	42.44250488	42.12762451	33.8366314	7.312061638	17.56033285
BigGAN	1	0	88.9337616	53.22222722	4.61356E+13	0.106140137	0.885301774	100.4060516	84.81031799	80.0480957	89.91544589	-110	1.147982063	0.019912719	0.020334124	0.001122285	59.33267212	31.55215454	45.4064019	7.506874189	18.03844264
BigGAN	1	0	129.0568085	48.72246652	8.17311E+13	0.149688721	0.84420885	151.0475464	123.8240814	98.33131409	102.3047765	-341	2.265486726	0.01541741	0.017464744	0.000956393	65.59945679	40.58340454	40.62135431	7.554180127	18.2586399
BigGAN	1	0	134.9972229	60.71220767	9.41034E+13	0.122360229	0.916151863	157.2175903	129.5087128	104.9934845	96.6050426	-104	1.089361702	0.024146213	0.02555901	0.001033683	72.43280029	53.29431152	54.020056	7.850220363	18.98426172
DeepSim	2	3	141.5299988	73.85125392	1.09456E+14	0.131469727	0.870054334	171.5067596	140.3972778	68.75534058	121.5181751	-370	1.066666667	0.019032836	0.021306881	0.006121394	65.8527832	51.01837158	53.67392248	7.764815738	15.77042197
DeepSim	2	3	133.6430511	77.07376383	1.02223E+14	0.133605957	0.845678536	158.7070007	133.2657471	69.88136292	139.0001745	-812	1.137777778	0.019081143	0.019831287	0.006180652	78.37753296	62.79037476	67.15920518	7.657759887	15.24084802
DeepSim	2	3	148.7645874	80.05500398	1.22577E+14	0.128433228	0.86948302	178.9289398	149.1542053	67.68392944	129.5294523	-607	1.147982063	0.017927588	0.018675792	0.006026448	89.2578125	55.77233887	60.79098304	7.615239311	14.00761543
DeepSim	2	3	147.0459595	80.60832283	1.20775E+14	0.126296997	0.876702144	180.0066681	146.417572	63.86653137	120.9099333	-568	1.142857143	0.017014322	0.021045935	0.006706185	76.95440674	53.58044434	59.29510784	7.510287549	12.82109834
DeepSim	2	3	157.5131683	83.66878725	1.36626E+14	0.132568359	0.886351526	185.1813812	160.2788849	70.73841858	122.325272	-543	1.153153153	0.016519972	0.020599375	0.00600083	97.118927	54.85928345	64.72554629	7.450509226	12.77195682
DeepSim	2	3	160.5769958	82.33738069	1.39863E+14	0.114379883	0.887293249	182.1955414	162.9388733	91.74215698	118.581522	-347	1.075630252	0.018509586	0.020497709	0.006137271	97.4375	57.61157227	66.26996812	7.353108827	13.71177766
DeepSim	2	3	156.5449066	78.50573622	1.31724E+14	0.129867554	0.872032622	178.3339386	159.2770844	85.35784912	125.3191595	-541	1.011857708	0.019436995	0.019195223	0.006109317	77.4982605	59.08865356	64.36793527	7.492620015	14.57534564
DeepSim	2	3	150.6397858	77.47807349	1.23245E+14	0.129470825	0.871630612	172.7896729	153.2214813	79.29389954	124.48449	-570	1.007874016	0.018467695	0.020623895	0.006132714	80.89846802	63.49447632	60.77153676	7.575702616	15.67120888
DeepSim	2	3	158.9611511	80.40740062	1.36296E+14	0.116271973	0.886219742	187.1712799	160.2010345	78.62042236	119.6356548	-531	1	0.018752525	0.021188577	0.006520702	91.77172852	55.35772705	66.18771976	7.537297936	13.71234366
DeepSim	2	3	146.6066895	83.54664543	1.22293E+14	0.122268677	0.877199697	166.5219727	148.4718781	84.78338623	127.9191933	-566	1.147982063	0.018756668	0.020142944	0.005669679	90.89483643	57.09405518	68.55646795	7.438545545	14.62993041
BigGAN	2	1	86.44190979	39.18539113	3.86877E+13	0.137298584	0.837261385	87.43966675	91.63357544	57.09785461	74.66439464	53	1.11790393	0.019183298	0.020010582	0.001279796	40.51779175	35.7996521	30.1437385	7.282337119	17.57259696
BigGAN	2	1	88.70176697	43.03837724	4.17483E+13	0.142486572	0.753671681	79.20736694	96.93411255	71.1942749	111.2270412	-70	0.904977376	0.013321703	0.015577709	0.001258519	48.64407349	42.55343628	34.03484438	7.336457446	17.75842741
BigGAN	2	1	83.77500916	38.26170528	3.64307E+13	0.116760254	0.852869747	104.7952118	77.56744385	60.61143494	75.11891985	49	1.319587629	0.017347403	0.015475284	0.001047251	41.39266968	39.50521851	28.46021473	7.232225805	17.96657824
BigGAN	2	1	62.24256897	37.54785779	2.26944E+13	0.107528687	0.844818899	71.21688843	59.87438965	50.90722656	75.09140524	51	1.047337278	0.016552831	0.019067646	0.001166739	40.17971802	33.56362915	28.22635009	7.040010682	16.96569363
BigGAN	2	1	83.28271484	34.65689215	3.49485E+13	0.11026001	0.863771963	113.8539886	74.43823242	48.66311646	60.10297928	-6	0.913265306	0.017401647	0.018327793	0.001122516	39.36010742	36.35766602	26.27998949	7.113328698	18.01938873
BigGAN	2	1	70.44773865	38.45895102	2.7668E+13	0.139144897	0.797625238	66.50271606	76.18995667	51.21653748	90.34817707	287	1.146666667	0.015759343	0.016312933	0.001300321	38.7036438	35.37051392	29.12189038	7.107292627	17.00966492
BigGAN	2	1	115.9532471	34.70556989	6.29196E+13	0.192932129	0.755734064	109.8681641	121.8175049	101.7301941	92.29076876	-614	1.094017094	0.01673059	0.014372951	0.001345268	39.98736572	29.40777588	26.71720823	7.14214118	17.0646671
BigGAN	2	1	82.28601074	43.20074292	3.70968E+13	0.149368286	0.780466129	77.9911499	86.36824036	72.51530457	103.6799471	145	1	0.016679616	0.015985656	0.00111361	47.9720459	46.45092773	35.6054526	7.302566965	17.54971128
BigGAN	2	1	80.21669006	41.60860472	3.50726E+13	0.146484375	0.754300418	82.04710388	82.26373291	64.88757324	111.044739	85	1.034482759	0.01336548	0.015505063	0.001170864	45.60910034	44.5486145	32.98961225	7.294028462	17.71168016
BigGAN	2	1	84.389328	40.27286183	3.75528E+13	0.110702515	0.907312661	81.71739197	90.66027832	59.1100769	63.39900786	49	1.841726619	0.023696603	0.025338999	0.000957361	46.84109497	34.94046021	29.25974145	7.241878791	17.58877174
DeepSim	1	2	124.6022644	75.02386494	9.08567E+13	0.132492065	0.902976572	132.6360168	119.6737366	128.915741	116.3541564	-630	1	0.020531404	0.021204067	0.006383851	83.59381104	58.19781494	60.65392983	7.745239433	17.75050844
DeepSim	1	2	134.2786713	70.64271785	9.88748E+13	0.126312256	0.881135513	154.0921326	130.5329742	101.6110687	119.4867827	-562	0.80952381	0.021026377	0.019652149	0.006926074	72.64968872	71.83499146	58.46151964	7.708567943	17.33798583
DeepSim	1	2	165.4250183	82.42027589	1.46709E+14	0.116104126	0.893252186	159.8877106	168.0219574	166.5803223	128.04448	-289	1	0.021421569	0.021934145	0.005222488	103.022583	76.48724365	72.06999903	6.793422406	14.13073141
DeepSim	1	2	121.6708374	70.87843565	8.51583E+13	0.135665894	0.857515419	131.3509064	119.3256989	108.3877716	138.9770425	-645	1	0.018485192	0.018743068	0.006542581	76.56420898	69.74627686	64.7080737	7.859203019	18.00950108
DeepSim	1	2	120.0830383	80.07337561	8.9471E+13	0.127197266	0.917756286	125.538147	118.3678741	114.6154785	115.7293028	-171	1.375722543	0.021192587	0.025571782	0.006768014	88.72662354	61.62408447	69.86911697	7.666924183	17.05038503
DeepSim	1	2	155.5064545	91.30894783	1.3967E+14	0.117004395	0.913547723	171.7675171	148.6050568	148.3973083	126.973022	-304	1	0.024471727	0.020030218	0.005966444	75.29263306	107.8249817	81.75824723	6.788955687	13.30887757
DeepSim	1	2	146.9412079	80.05212638	1.20259E+14	0.139434814	0.856858123	160.0350647	140.4318695	146.1299438	151.3644531	-270	1	0.020364913	0.018545785	0.006105789	81.39096069	79.17300415	74.27041284	7.57056319	16.37427314
DeepSim	1	2	164.2632751	62.93811564	1.32902E+14	0.123901367	0.87781715	170.0096893	161.948761	161.1048279	112.1430309	-460	1	0.021715078	0.01968741	0.006466149	56.19317627	50.37878418	48.80016236	7.693195362	17.97479096
DeepSim	1	2	129.9687347	70.63315058	9.39775E+13	0.125946045	0.873564951	129.6689606	131.4594574	123.0970001	121.1262204	-616	1	0.023343254	0.018925427	0.005753626	86.86807251	80.0461731	62.07067625	7.792134344	17.7041642
DeepSim	1	2	119.3449249	74.84521399	8.52333E+13	0.138946533	0.876733298	117.3570251	119.1169128	125.7288971	139.8004974	-695	1	0.01905768	0.020169502	0.006511331	74.03775024	85.66812134	64.08297028	7.705141334	17.20970193
BigGAN	1	0	113.2571564	47.78379392	6.48988E+13	0.09828186	0.911352689	116.1162109	113.1230164	106.4360657	65.3672076	-20	0.87109375	0.038140339	0.039114511	0.000953494	44.8210144	34.38363647	30.54879435	7.373592493	17.50391017
BigGAN	1	0	85.94561768	58.59617205	4.6472E+13	0.137298584	0.925027961	90.01766968	84.75138855	81.36807251	87.21998662	-78	1	0.028068359	0.019276959	0.001032383	60.73956299	35.22888184	42.52226862	7.599745345	18.11127443
BigGAN	1	0	104.5813599	46.68244949	5.63348E+13	0.212371826	0.682758111	108.4138336	104.5345917	94.75656128	166.3400169	-677	2.245614035	0.014258468	0.009501987	0.00107178	47.91015625	48.02441406	37.76835749	7.54504014	17.95339701
BigGAN	1	0	76.95506287	70.40214783	4.67227E+13	0.087417603	0.945244708	79.99932861	76.20153809	72.80107117	72.17441435	-12	2.00952381	0.030403102	0.026591309	0.000788773	79.68301392	46.03439331	53.32272816	7.438102149	17.57598473
BigGAN	1	0	59.40332031	47.20898726	2.47279E+13	0.120895386	0.862531864	68.89671326	55.71697998	53.4755249	84.1952081	179	1.444444444	0.026897199	0.022939673	0.001277697	43.64227295	34.98913574	32.66401522	7.13934892	16.89339077
BigGAN	1	0	143.368866	46.00202924	9.73703E+13	0.210723877	0.715427875	157.1069641	143.8629913	104.796936	141.5853213	-1616	1.032258065	0.013927007	0.011843447	0.001145089	55.10418701	40.68206787	33.34920422	7.463077062	18.2234165
BigGAN	1	0	154.395813	39.38576859	1.09046E+14	0.090484619	0.947354545	161.9283447	152.821579	142.7228851	37.50056783	-29	0.720833333	0.033691212	0.035511733	0.00120994	18.3236084	12.24078369	14.3936957	7.158798581	17.03417802
BigGAN	1	0	134.067337	35.91932286	8.27392E+13	0.098052979	0.896299334	145.1923828	130.0885315	125.4389038	55.8974225	-15	1	0.020054559	0.024610289	0.001167947	17.35653687	24.0864563	18.08337481	6.598714483	15.42974164
BigGAN	1	0	117.1584015	57.483316	7.31449E+13	0.111907959	0.890504162	120.0697327	116.9475098	110.5974426	102.4474178	-85	1	0.02389664	0.025571683	0.001097125	66.28225708	50.61514282	48.7366838	7.651802262	18.50053574
BigGAN	1	0	82.8369751	57.02578289	4.34387E+13	0.105422974	0.904104195	90.28410339	80.2953949	76.39282227	73.5110432	-35	0.870967742	0.030602126	0.023848742	0.001024889	48.99230957	28.69384766	42.20894777	7.464867804	17.71037422
DeepSim	2	3	105.7115631	102.4991776	9.31186E+13	0.101806641	0.918409095	110.8018188	104.4499817	98.86624146	118.9027677	-125	1.062240664	0.027165744	0.021504277	0.006326019	103.1426086	110.5345154	85.49795031	5.79569829	10.20355585
DeepSim	2	3	91.28286743	91.79761527	7.19804E+13	0.099884033	0.89963748	96.99888611	89.9392395	83.22956848	121.4874042	-260	0.545454545	0.022002396	0.02363311	0.005957882	79.93682861	89.73101807	75.96204074	6.230552254	11.54792986
DeepSim	2	3	93.3106842	92.80843687	7.43895E+13	0.1015625	0.906743763	95.64427185	91.60383606	95.97151184	113.6125964	-285	0.878378378	0.024342695	0.0237341	0.006819601	90.18356323	91.77426147	71.23708845	6.39202803	11.90824844
DeepSim	2	3	111.3535767	93.13944986	9.0514E+13	0.111068726	0.898319074	105.8889465	114.5379791	109.2771759	127.1378308	-499	1	0.024337827	0.021114277	0.006462883	100.6917114	99.79193115	82.06343244	6.552362605	12.6327466
DeepSim	2	3	104.5768738	96.81132052	8.72248E+13	0.100112915	0.9085349	108.7619019	103.722702	98.00032043	120.0690224	-281	1.066945607	0.024226298	0.022816479	0.006521691	106.9533081	109.6266479	81.38755709	6.356191644	11.75065708
DeepSim	2	3	96.90385437	92.71721995	7.72523E+13	0.105194092	0.906614502	103.9790192	95.27134705	86.74595642	119.2595932	-177	0.378378378	0.023242779	0.02520459	0.006528453	98.24453735	106.9137268	73.9109333	6.616987399	12.16484501
DeepSim	2	3	102.3706512	90.98712689	8.05662E+13	0.108139038	0.891552461	100.5778046	103.4422913	101.54776	128.6959817	-316	1.084745763	0.022171452	0.022168613	0.006170801	98.15957642	98.78237915	77.44086952	6.669092656	12.96732452
DeepSim	2	3	76.54182434	87.94386196	5.838E+13	0.10319519	0.897067882	88.74656677	73.19538879	61.77415466	113.4978826	-127	0.896103896	0.023420639	0.022238477	0.006235007	75.66586304	79.04586792	65.47496119	5.915141175	10.30965183
DeepSim	2	3	104.0237732	96.75328371	8.6681E+13	0.095581055	0.910377287	103.9691772	103.2409363	108.2036133	119.8391488	-109	0.849137931	0.024160724	0.024530488	0.006647219	98.05700684	110.0241089	79.57630647	6.420029118	11.85272965
DeepSim	2	3	98.05303955	94.62893328	7.97528E+13	0.103302002	0.910045057	108.1769257	94.28269958	90.90238953	116.6652873	-160	1.094017094	0.025062707	0.022377553	0.007121974	95.89434814	103.6148682	79.09704786	6.413117865	11.95888681
BigGAN	2	1	98.62052917	56.71362058	5.55872E+13	0.108139038	0.915874051	110.7253876	100.055542	59.49176025	75.12780733	100	0.685897436	0.020142571	0.033056765	0.001194295	64.59872437	54.75546265	38.11123683	7.583195992	17.96319493
BigGAN	2	1	96.88497925	61.18763004	5.63954E+13	0.119354248	0.931165352	110.6433716	95.8913269	65.91131592	73.0730403	81	0.922077922	0.022006175	0.035683273	0.001153533	60.72033691	55.48571777	40.84190428	7.437691198	17.48202381
BigGAN	2	1	82.6966095	52.18352047	4.10677E+13	0.144546509	0.886143153	89.3812561	84.01112366	58.41496277	80.04730316	81	1.293103448	0.020012402	0.023968432	0.001364921	64.42251587	40.41116333	43.17279083	7.355957362	17.45828614
BigGAN	2	1	112.9327087	58.39763972	6.9424E+13	0.113571167	0.915360218	130.0137024	110.0237732	83.10502625	80.50729422	89	0.784210526	0.020635548	0.029538277	0.00119895	55.77807617	57.27557373	37.3655943	7.410781824	17.59308554
BigGAN	2	1	81.12660217	59.05009293	4.32434E+13	0.151931763	0.905046226	101.2180328	77.88912964	45.10754395	83.89826844	200	0.837349398	0.020966102	0.028926231	0.001602107	58.03170776	51.56057739	43.12330358	7.33786454	17.26084804
BigGAN	2	1	72.7895813	54.99400389	3.57454E+13	0.12437439	0.894214262	83.48924255	72.70062256	45.17576599	79.74991394	138	1.105633803	0.021507889	0.023187462	0.001309172	48.12390137	42.63244629	33.06123313	7.231610905	16.81244916
BigGAN	2	1	88.67329407	54.64230019	4.65948E+13	0.1690979	0.829706353	90.92097473	90.22203064	74.81771851	114.9553815	-177	1.396648045	0.014068779	0.020691468	0.001258371	72.52804565	43.94674683	46.03285291	7.598739113	17.97675195
BigGAN	2	1	127.5007324	52.56733662	8.16891E+13	0.116119385	0.92684421	156.7558289	121.325058	82.59332275	67.75712224	-16	0.69787234	0.022277022	0.035939675	0.00137632	61.18664551	54.69104004	38.53324082	7.689558339	18.47045706
BigGAN	2	1	90.60006714	58.62799273	5.00173E+13	0.114425659	0.938382286	103.9156342	88.05157471	68.7872467	67.06335923	-55	1.361702128	0.029380536	0.033323379	0.001308182	63.54956055	44.56054688	42.36214939	7.403206695	17.79314615
BigGAN	2	1	83.33119202	57.65134715	4.40995E+13	0.110778809	0.944497039	99.60348511	80.15646362	57.01850891	56.28852409	28	0.803149606	0.028535982	0.042472656	0.001304527	56.54116821	53.14846802	39.1294264	7.205891973	16.78596084
DeepSim	1	2	78.43185425	52.68944785	3.83441E+13	0.120223999	0.832513888	91.5115509	70.93978882	82.69732666	102.1464228	-383	1	0.015429645	0.019370823	0.006250195	53.85961914	52.13903809	43.04782912	7.483534662	17.43514142
DeepSim	1	2	105.3438263	83.09291887	7.73165E+13	0.121047974	0.916095508	102.4172211	109.8276672	89.92453003	117.1848085	-65	1.265734266	0.02037432	0.020695435	0.006237222	90.58486938	92.01321411	73.19080547	7.66829574	16.68419585
DeepSim	1	2	162.9933014	78.59626761	1.40635E+14	0.118041992	0.916893541	176.3100281	158.8981476	149.1617889	108.9313594	-426	1.02811245	0.021634575	0.02650281	0.006340636	91.24026489	76.09506226	71.43259918	7.31518505	15.80059333
DeepSim	1	2	107.6077423	72.06866054	7.20405E+13	0.12651062	0.888770185	124.528717	99.93545532	102.7648315	119.4521	-365	1	0.020597584	0.020932947	0.006212632	85.39102173	66.16757202	61.18460219	7.634520107	17.36516112
DeepSim	1	2	91.99914551	70.90338968	5.79436E+13	0.124084473	0.849785342	106.1977844	84.30474854	94.4005127	131.6695163	-480	1	0.020463401	0.019874027	0.006250488	85.04412842	70.07672119	62.89111355	7.448425495	16.64312492
DeepSim	1	2	101.9898682	78.37505704	7.1058E+13	0.128738403	0.890755022	112.6687164	99.20385742	88.33528137	126.8755396	-465	1.11790393	0.022112343	0.022943	0.0061399	68.61462402	64.06292725	65.59950049	7.347557916	16.32986891
DeepSim	1	2	143.3217468	73.86599949	1.11657E+14	0.128799438	0.876603232	148.1616821	144.5737457	124.1724243	131.5249248	-614	1	0.022774255	0.019254004	0.006246941	84.30932617	81.90808105	60.17763184	7.70677946	17.29040266
DeepSim	1	2	96.16661072	84.66928683	7.05096E+13	0.123947144	0.886495573	103.573761	94.49771118	85.34394836	126.6817337	-552	1	0.020721471	0.018179339	0.005844694	62.00497437	99.10250854	76.83859025	6.90122265	14.48061613
DeepSim	1	2	116.8760986	80.65050321	8.66056E+13	0.118530273	0.917095102	116.6469116	115.8877563	122.562561	108.5323188	-497	1.174311927	0.019045261	0.0238909	0.006709304	111.7585449	52.20507813	71.62850333	7.728282041	17.60974877
DeepSim	1	2	122.003067	68.92017672	8.43303E+13	0.128387451	0.864958935	127.0040894	121.4329071	111.8084869	123.7774923	-640	1.153153153	0.019097921	0.022969925	0.006241	79.99203491	60.53530884	62.38074662	7.615790832	17.41489321
BigGAN	1	0	98.89112854	55.58827986	5.52739E+13	0.123748779	0.949729262	107.0922089	97.8551178	82.69989014	68.30729658	-29	1.505882353	0.029055959	0.029768076	0.000763949	81.98782349	33.4380188	46.17788327	7.63642064	18.25511476
BigGAN	1	0	75.78825378	52.72322948	3.66084E+13	0.116073608	0.868445636	79.99563599	74.46376038	71.57266235	92.98440571	96	1.361702128	0.038668467	0.017532726	0.000673902	48.2562561	43.21170044	38.96854662	7.444525326	17.72999626
BigGAN	1	0	138.9829712	48.59370986	9.31045E+13	0.147094727	0.910818178	150.1617126	137.5338287	117.1513977	74.28239675	166	1.620253165	0.021460961	0.019829008	0.000925989	63.300354	29.32696533	30.77464897	7.373577841	17.87333436
BigGAN	1	0	137.5380402	42.21324611	8.89E+13	0.144866943	0.936268139	140.2155762	137.3483582	131.4554291	47.14276913	44	1.984496124	0.030254987	0.022983921	0.001198913	32.65969849	22.32516479	34.48102845	6.800103971	15.86638558
BigGAN	1	0	103.7797089	55.68282732	5.95745E+13	0.130187988	0.89685579	101.9302368	106.2759094	95.75942993	96.68808008	-10	2.694736842	0.022878344	0.02611442	0.000997241	63.55282593	43.12979126	46.31021243	7.580968242	18.11839386
BigGAN	1	0	99.46600342	54.2271586	5.51217E+13	0.092895508	0.906476321	117.9837189	93.7098999	80.57691956	78.05660003	-83	0.6640625	0.021878899	0.022592095	0.000948465	49.41253662	47.7947998	47.47192059	7.649266994	18.44917395
BigGAN	1	0	112.1263428	50.84688086	6.51018E+13	0.158096313	0.880279785	113.913208	113.3592224	101.0823822	101.0266048	-97	1.369318182	0.01811029	0.021844803	0.001086625	54.41973877	49.95831299	38.62779433	7.642738973	18.25075031
BigGAN	1	0	87.60145569	50.3724805	4.38575E+13	0.087905884	0.902929517	92.00645447	86.97412109	79.26760864	64.31981953	17	2.048	0.020081803	0.019665521	0.001151202	69.26217651	35.25613403	46.30401297	7.316228644	17.32103101
BigGAN	1	0	84.37733459	39.70632906	3.73495E+13	0.221206665	0.5327968	97.43385315	81.75306702	63.64022827	154.2798339	-533	1.662337662	0.011899637	0.007621765	0.001113033	45.03585815	41.52474976	30.97405377	7.310389614	17.4250272
BigGAN	1	0	103.0087738	47.54078065	5.52801E+13	0.168899536	0.864927502	103.8440094	109.1474609	69.2184906	108.4854957	-18	0.78125	0.022661174	0.019388361	0.000752726	43.46463013	47.31472778	34.41095022	7.552653195	18.22360587
DeepSim	2	3	100.5215912	88.97610978	7.74005E+13	0.092193604	0.907486379	99.35362244	103.0554199	90.53343201	110.6081781	-342	1.72972973	0.025773381	0.022872509	0.006971685	83.55514526	103.9098206	80.09890239	6.454020292	13.08565086
DeepSim	2	3	100.4728546	84.96866716	7.43646E+13	0.111251831	0.888229107	97.47465515	104.5663452	87.24511719	124.3533767	-74	1.753424658	0.023908102	0.01986543	0.006531012	70.36587524	103.867218	78.40904759	6.952034808	14.34364567
DeepSim	2	3	113.2756653	97.29584231	9.57679E+13	0.094604492	0.921242204	112.9234009	115.4582367	102.9591675	110.1256558	-147	1	0.028905112	0.022510869	0.006513157	74.85894775	142.2141113	89.81387479	6.281141981	12.0852784
DeepSim	2	3	99.57398987	87.24095428	7.52729E+13	0.111663818	0.892847387	96.29000854	102.1585236	94.86871338	121.2944883	3	1	0.023930196	0.02127127	0.006009025	83.07290649	112.4524841	77.36725425	6.682165306	13.50155979
DeepSim	2	3	107.2096558	87.63604061	8.23511E+13	0.106643677	0.893673192	104.2738647	111.1884003	94.41140747	122.6089098	-86	1	0.023015198	0.021273959	0.006664303	83.43322754	107.7058716	80.38775699	6.82914624	13.96206005
DeepSim	2	3	101.3649292	86.94079602	7.6594E+13	0.103118896	0.902671316	100.5475769	104.2021332	88.89694214	119.1703162	-128	1.354497354	0.026806788	0.019829872	0.006553181	76.9475708	110.3747559	78.1861982	6.944233367	14.07946877
DeepSim	2	3	95.06552124	86.16809152	7.0705E+13	0.098937988	0.898363621	94.25772095	97.15002441	86.45457458	114.8709908	-61	2.115702479	0.026878072	0.021146291	0.006127741	81.26574707	101.1038208	75.28407224	6.591997442	13.57709585
DeepSim	2	3	105.3421478	80.1600993	7.52586E+13	0.108566284	0.884240235	98.21234131	110.3610992	98.17536926	116.9180344	-492	1	0.023366979	0.018739196	0.006081068	74.30282593	96.05264282	73.05825231	6.984597888	14.94561692
DeepSim	2	3	90.04605103	89.47051005	6.92054E+13	0.101882935	0.904909239	87.00717163	92.86462402	83.48573303	110.9204504	-134	0.894977169	0.026951478	0.021133174	0.006091236	71.26434326	116.7140503	83.15828201	6.374590896	12.34963201
DeepSim	2	3	83.46165466	87.11880934	6.2515E+13	0.093795776	0.913296415	81.36401367	85.14476013	80.29199219	103.9714924	-172	0.894977169	0.024997383	0.018533041	0.0062374	65.3062439	109.3344421	76.55077628	6.345549245	11.93585487
BigGAN	2	1	139.6038971	41.83896155	9.12239E+13	0.06803894	0.843497599	130.388855	143.3645172	144.3526154	64.65104815	37	1	0.030112949	0.019873425	0.001158852	39.38607788	27.38735962	29.78323102	6.451406464	15.46707969
BigGAN	2	1	143.0572815	25.76608244	9.07495E+13	0.042663574	0.823632456	132.7506256	147.269043	148.3712311	37.00903782	-4	1	0.032760919	0.020237324	0.001296005	14.38348389	13.71044922	12.80565059	5.031793362	12.45719358
BigGAN	2	1	166.0041351	24.16535124	1.20866E+14	0.052200317	0.889616336	160.3017578	168.4484558	168.4371185	30.18529729	-6	1	0.030464212	0.022550389	0.001469987	11.53921509	10.35635376	10.33920276	4.658445529	10.42238814
BigGAN	2	1	174.4783936	31.7998071	1.35094E+14	0.039535522	0.848806231	170.6510162	176.0764465	176.1990204	32.39936042	6	1	0.028138947	0.021442211	0.001182107	16.17919922	11.9083252	14.34313732	4.881370076	11.10950972
BigGAN	2	1	158.3241425	62.75205851	1.24572E+14	0.093933105	0.927750633	158.3677368	159.4507446	152.3968658	62.8124608	19	1.868613139	0.044314755	0.020607176	0.000870277	63.69845581	22.08486938	46.79301849	6.6817314	15.88834204
BigGAN	2	1	153.6697693	42.77837214	1.09283E+14	0.087005615	0.917508081	149.6556549	156.1030884	151.5799408	48.25885333	18	1	0.030976857	0.025137698	0.001085828	30.10968018	21.87103271	26.55940467	5.66726207	12.87421265
BigGAN	2	1	166.9655304	22.24136624	1.21857E+14	0.145645142	0.529974083	167.139679	167.6123199	163.15065	72.4636126	-946	1	0.013288538	0.00971013	0.001708781	20.61557007	16.56002808	15.92900098	6.373071053	14.58827378
BigGAN	2	1	149.145752	38.06860363	1.01763E+14	0.097198486	0.845914227	142.7655182	152.2471008	149.9161377	57.86100063	-46	1	0.026460477	0.018694034	0.001259838	35.99902344	19.23797607	23.45424919	6.392048173	14.83554742
BigGAN	2	1	181.5979919	37.8874121	1.47804E+14	0.07182312	0.871033231	181.9298248	182.4950562	176.0801239	48.16849071	6	1	0.033600813	0.02009472	0.000992411	21.07275391	15.66625977	18.40464486	5.492445357	12.46499776
BigGAN	2	1	150.7327576	22.40665369	9.97395E+13	0.151657104	0.669299696	146.1603394	153.1638336	150.187973	41.06755958	0	1	0.032907408	0.018047418	0.001642858	13.65130615	10.34246826	11.05945105	4.996479047	11.14008561
DeepSim	1	2	142.5791168	82.05093999	1.16226E+14	0.116744995	0.910299731	139.9228668	141.4196167	155.5123749	121.6508292	-301	1	0.022173997	0.023397594	0.005652007	79.19259644	71.11019897	69.03956181	7.645632452	17.04140724
DeepSim	1	2	115.172348	72.44050903	7.95094E+13	0.141113281	0.873901058	118.0409546	116.5397186	100.609787	123.9223828	-711	1.254901961	0.020233055	0.02042053	0.006142643	84.64157104	65.77255249	60.5440082	7.853080442	18.07059946
DeepSim	1	2	110.8538361	77.86848262	7.88212E+13	0.117340088	0.9023441	127.3666229	105.7951508	93.612854	122.8702395	-475	1	0.02143436	0.019691028	0.00619004	79.00546265	86.5050354	72.63322555	7.668959921	16.62023052
DeepSim	1	2	126.6930084	70.1309504	9.00629E+13	0.13319397	0.853349642	138.9446259	123.4250793	111.4022064	132.2935699	-986	1	0.016158364	0.016381447	0.005969582	71.00515747	60.83700562	57.57676959	7.496544354	16.85292463
DeepSim	1	2	138.8353882	74.5272962	1.06642E+14	0.121582031	0.884454005	143.5862122	137.8993378	131.2051239	128.2393948	-721	1.147982063	0.01657544	0.01997699	0.005569737	83.18414307	70.23236084	64.45448521	7.746264733	17.34292316
DeepSim	1	2	145.8365326	72.48066561	1.1391E+14	0.126647949	0.887441476	150.6148071	145.1265717	136.9752502	116.0296176	-626	0.8125	0.02115878	0.026599618	0.006378381	83.45669556	77.45700073	62.78242002	7.603731518	17.29088905
DeepSim	1	2	120.6630096	80.44271249	9.03253E+13	0.131027222	0.873642273	119.9965668	119.9408264	126.1219025	135.183678	-540	0.98828125	0.021052282	0.022990376	0.006293794	101.0862732	82.92599487	68.77310601	7.556190492	16.78861321
DeepSim	1	2	173.7745209	63.09442595	1.46795E+14	0.123580933	0.847130869	173.2314148	173.7258606	175.4386902	119.1759135	-642	1	0.018512776	0.01899907	0.005686684	65.27627563	67.0819397	54.38567274	7.462249037	16.65608105
DeepSim	1	2	131.1540833	77.52459702	9.96921E+13	0.119049072	0.885565982	129.9178314	140.8032684	84.71214294	128.4035544	-573	1	0.02417508	0.018465795	0.005703509	77.14373779	76.10906982	63.24801199	7.672174571	16.81233676
DeepSim	1	2	177.9592438	65.46454549	1.54426E+14	0.124786377	0.842088778	187.1603088	177.5661621	155.8526306	130.5875833	-814	1	0.018485354	0.017892295	0.005569396	61.61569214	64.65768433	54.00111482	7.251292297	16.078018
BigGAN	1	0	100.2813568	42.55982735	5.09712E+13	0.140075684	0.919528436	109.6515656	98.99032593	82.33735657	59.54282158	36	1.261083744	0.027801911	0.020028869	0.000901712	45.12399292	38.74960327	30.19552072	7.216582712	17.28560337
BigGAN	1	0	134.6719666	40.12952173	8.48123E+13	0.205612183	0.640409279	135.4717407	138.6044464	112.3277435	135.1045937	441	3.011764706	0.010168281	0.011120304	0.001288415	46.14385986	37.93328857	26.97422418	7.242576632	17.59059582
BigGAN	1	0	139.2772064	48.76860644	9.35293E+13	0.156478882	0.846790603	130.422226	148.9039917	112.9228516	106.9012626	-15	0.81025641	0.024292894	0.020995739	0.001020684	57.15200806	41.3420105	37.99748264	7.562249426	18.41911146
BigGAN	1	0	87.85244751	40.05837793	4.00407E+13	0.087509155	0.936649491	101.0316925	85.07388306	67.59005737	46.72101462	-42	1.136150235	0.019684388	0.030604713	0.001131924	46.30181885	38.59747314	31.61362084	7.251526425	17.30357622
BigGAN	1	0	99.84373474	53.38790973	5.50572E+13	0.126098633	0.94654426	105.1878815	100.0329895	84.84963989	66.39558456	-21	1.185185185	0.028800785	0.029515436	0.000793357	74.80575562	31.52908325	39.12923166	7.447001706	17.73757904
BigGAN	1	0	90.01454163	48.230067	4.4791E+13	0.078308105	0.943679199	112.1954498	84.5090332	60.18551636	48.83134135	-20	1	0.030097644	0.027839465	0.000927731	30.84921265	29.44308472	31.02967891	7.214881678	17.71812496
BigGAN	1	0	120.4231262	43.64552181	7.04659E+13	0.082443237	0.923626286	123.2779999	120.4090729	112.9994507	53.0382522	46	1.741496599	0.032317108	0.029041433	0.000899473	46.97369385	20.53826904	30.99956892	7.223551954	17.33833939
BigGAN	1	0	134.2775116	59.32197095	9.25544E+13	0.083770752	0.932116753	154.6736908	128.6422577	109.7974243	76.30902964	9	1	0.027520687	0.04060015	0.001049082	62.38461304	49.06668091	47.80266897	7.487732558	18.34126774
BigGAN	1	0	124.4022522	66.27645753	8.53342E+13	0.137817383	0.916492815	123.9706268	127.2857819	110.8787994	95.2827506	81	3.413333333	0.018697896	0.024475688	0.001297166	75.71087646	35.58428955	44.0789055	7.266024188	17.37719987
BigGAN	1	0	96.68861389	50.40849452	5.10657E+13	0.185577393	0.81823468	110.5466614	94.81846619	69.97685242	146.0567815	17	1.868613139	0.018848784	0.01358391	0.000857575	53.62509155	56.18630981	41.17086796	7.623975165	18.19763957
DeepSim	2	3	99.49954224	80.48944539	7.03456E+13	0.124145508	0.853348742	113.8336792	96.45396423	77.60301208	139.6209539	-327	1.641025641	0.022122097	0.016792308	0.006871912	81.66113281	84.03369141	71.20689446	7.2224589	14.37546209
DeepSim	2	3	107.0816193	79.59597646	7.64586E+13	0.130050659	0.8076529	120.7132111	104.5089111	84.60289001	158.2157344	-646	1.641025641	0.017949517	0.014398709	0.007179237	92.17807007	82.96658325	70.88769716	7.332628773	14.50915899
DeepSim	2	3	110.4585266	79.6953183	7.96817E+13	0.128692627	0.841746099	125.8336945	106.469635	90.69767761	144.2043613	-633	2.133333333	0.01977487	0.01636258	0.007293858	80.61151123	79.28161621	70.52460755	7.437674498	14.85833478
DeepSim	2	3	91.15618896	79.72670332	6.29887E+13	0.117095947	0.845904807	102.3230286	88.64930725	74.79592896	139.1872686	-603	2.133333333	0.020369534	0.014430719	0.006805451	85.7911377	84.23480225	71.81864293	6.975488646	13.45189769
DeepSim	2	3	96.99591064	77.00451891	6.58754E+13	0.121170044	0.837147324	112.6295471	93.20361328	75.5295105	139.1811307	-511	1.56097561	0.01968616	0.016642483	0.006812415	84.74389648	75.3536377	67.36458728	7.293590158	14.84914432
DeepSim	2	3	100.2588348	79.49655759	7.03148E+13	0.130386353	0.82191231	113.9971466	96.93185425	81.36671448	153.1426154	-614	1.673202614	0.017120544	0.015071897	0.007051304	88.01699829	78.61453247	71.34508933	7.231585642	14.01704305
DeepSim	2	3	111.6941223	81.06596063	8.1807E+13	0.123397827	0.845439345	125.3888245	107.6053925	96.83830261	146.8567586	-479	1.641025641	0.018484879	0.016111148	0.006815196	84.02636719	88.30999756	73.84848753	7.368505444	14.81271877
DeepSim	2	3	93.96081543	75.20871956	6.22122E+13	0.122695923	0.833098928	113.0469971	89.73472595	65.6633606	137.9304275	-374	1.673202614	0.020598398	0.015302379	0.00690415	78.25323486	72.55053711	62.91302199	7.359166855	14.15520553
DeepSim	2	3	119.255722	87.62047202	9.40562E+13	0.119338989	0.874765749	129.1882477	117.238739	103.6062927	140.9962234	-503	1.651612903	0.022235324	0.01971218	0.007189696	91.93313599	95.11843872	78.86051607	7.252989344	14.48055139
DeepSim	2	3	93.31573486	79.34270594	6.44374E+13	0.122695923	0.846456378	102.7883301	91.32881165	78.71871948	138.3762889	-289	2.056179775	0.020525137	0.015606651	0.006741541	81.36468506	81.58056641	67.96258757	7.142522519	14.0183902
BigGAN	2	1	135.9181213	25.28664468	8.20903E+13	0.175292969	0.702424455	131.2137299	147.591507	88.1484375	70.25541123	-70	1	0.013034214	0.013091484	0.001586071	22.06518555	21.49682617	16.40717105	6.177365825	16.35703083
BigGAN	2	1	132.4646759	30.88134895	7.94592E+13	0.16708374	0.749203214	124.7858887	147.1510773	76.96893311	81.47403176	-47	1	0.014486061	0.013787564	0.00160594	27.15762329	24.87484741	20.40470412	6.45799671	17.18084125
BigGAN	2	1	123.0559387	26.90785571	6.81473E+13	0.167007446	0.729507884	112.3424683	138.3036499	72.62234497	71.46858282	-97	1	0.013225747	0.013437216	0.001676429	23.61920166	21.28613281	17.61198976	6.310627162	16.89368966
BigGAN	2	1	126.4559937	30.71230191	7.27325E+13	0.171905518	0.73649886	120.0640564	139.7835693	74.57348633	86.36538065	-369	1	0.013150055	0.010891017	0.001868727	29.36676025	27.32373047	21.56535524	6.628525159	17.20253215
BigGAN	2	1	126.3886719	29.68966512	7.23941E+13	0.183166504	0.720577151	118.5851288	139.3987732	79.84439087	79.80053869	-67	1	0.013412704	0.01355493	0.001958363	25.89019775	24.64129639	19.57682549	6.40964069	16.86942599
BigGAN	2	1	132.5026703	31.29837787	7.96138E+13	0.183654785	0.761290861	125.7368469	146.5517731	77.89115906	80.88952919	-98	1	0.013655561	0.014231762	0.001859284	26.87240601	24.92074585	19.77900946	6.463310601	17.14467964
BigGAN	2	1	135.0666199	30.95945392	8.24697E+13	0.197021484	0.754031653	130.4030304	147.0423279	85.63664246	84.5149727	-128	1	0.014348127	0.013442659	0.001756304	27.3651123	26.07720947	19.9212456	6.524266724	17.02958099
BigGAN	2	1	129.800827	31.94232786	7.67448E+13	0.183319092	0.790671489	120.5558167	143.8347015	81.77754211	78.27278944	-172	1	0.015211334	0.018032815	0.001462071	32.70968628	25.80252075	22.31849271	6.66897249	17.10397759
BigGAN	2	1	131.6360321	28.29857843	7.78628E+13	0.17539978	0.792400274	124.3508606	144.8094788	82.8908844	68.72971626	-29	1	0.017277646	0.014762987	0.001419039	23.98660278	21.47323608	18.25886347	6.267409209	16.60409669
BigGAN	2	1	134.900116	28.53591756	8.16573E+13	0.195007324	0.6702578	127.8608551	149.9256744	75.99482727	87.27782566	-102	1	0.012323933	0.012046852	0.001822722	26.07189941	25.65808105	19.66396624	6.506565088	17.25839181
DeepSim	1	2	97.50306702	74.73517053	6.48201E+13	0.124313354	0.903385677	96.11184692	97.89733887	99.11054993	110.1574767	-329	1	0.019355976	0.024264059	0.007247317	82.24581909	82.14053345	65.95950104	7.498487619	16.73303971
DeepSim	1	2	112.5329895	69.52237303	7.51489E+13	0.139144897	0.878475464	122.6143951	111.6825409	90.46417236	117.8755916	-417	1.062240664	0.021947231	0.019901257	0.006258698	87.262146	67.54138184	57.95017103	7.767842065	17.52538925
DeepSim	1	2	147.6429138	79.40287119	1.20702E+14	0.133239746	0.892024072	149.1022949	147.792511	143.0440216	130.3288	-811	1	0.025113437	0.019955564	0.006402793	90.18237305	80.96405029	70.2746181	7.375819913	16.1339888
DeepSim	1	2	138.7061768	58.67822599	9.74205E+13	0.132675171	0.828901523	145.6898346	133.4242249	147.5895081	120.7696116	-761	1	0.016769485	0.019276866	0.006030035	66.75708008	60.33410645	49.58738658	7.73211238	18.08429071
DeepSim	1	2	144.2271881	81.7673458	1.18057E+14	0.129333496	0.901495716	144.6383057	151.257843	106.9576721	127.3293861	-555	1	0.023329802	0.020447866	0.006029294	74.4102478	73.84951782	71.21301854	7.718149876	16.51405801
DeepSim	1	2	140.2750092	76.28152758	1.09504E+14	0.131362915	0.897314735	155.8222046	137.0309143	116.2098389	126.2416612	-305	1	0.019061855	0.021814212	0.006648073	66.66201782	78.06808472	63.2274794	7.794669658	17.55012981
DeepSim	1	2	133.12117	71.02793461	9.77798E+13	0.118255615	0.876658454	157.9841766	126.0717163	104.2238617	119.502489	-679	1	0.019275912	0.020600459	0.006365483	74.07626343	68.02963257	61.32839816	7.743477862	17.17940842
DeepSim	1	2	116.9398499	69.45847352	7.9454E+13	0.126358032	0.868909433	130.4745789	112.6181183	103.7192841	126.1171523	-563	1	0.019176386	0.020697027	0.006598978	73.63397217	69.90661621	60.67317045	7.70906539	17.77146722
DeepSim	1	2	113.6767578	69.4239835	7.62014E+13	0.119552612	0.855816813	129.3567657	105.8094482	113.0918884	126.8529534	-346	0.99609375	0.018734102	0.015911892	0.005405639	67.26776123	62.65936279	58.06687049	7.821066927	17.74691085
DeepSim	1	2	123.1525116	79.17621068	9.2064E+13	0.131912231	0.884607219	130.3381805	121.2689362	114.0164948	133.5428514	-378	1.183333333	0.025614603	0.020489311	0.00546562	102.0192566	96.84457397	70.64523954	7.615841913	17.4146943
BigGAN	1	0	102.7958679	62.13518576	6.19666E+13	0.067901611	0.964317813	115.8479919	99.60095215	84.9818573	48.22772645	10	0.92	0.035756065	0.029032297	0.000787975	58.54394531	26.23577881	48.52999181	7.506849459	17.93468951
BigGAN	1	0	141.1303253	43.82978198	9.37969E+13	0.163391113	0.833097784	144.7872772	140.562851	134.4485016	97.01137619	-378	1.954198473	0.023609375	0.032663607	0.001405512	43.20523071	28.19851685	30.10407821	7.464304301	17.7455194
BigGAN	1	0	80.12863159	66.6882323	4.66771E+13	0.107650757	0.899085776	80.03691101	80.62382507	77.83659363	103.4042814	10	1.479768786	0.028776815	0.023450947	0.000943454	78.87945557	46.4418335	53.13340839	7.542908788	17.97734718
BigGAN	1	0	185.8369141	56.41001559	1.61995E+14	0.06451416	0.937714014	194.7163239	183.723465	173.318573	61.32026829	-19	1	0.039354612	0.027345353	0.000756192	39.28173828	18.43688965	42.92657095	6.978194447	16.41343741
BigGAN	1	0	132.63797	66.46186775	9.4532E+13	0.148712158	0.909031013	130.0204163	134.545639	129.6806488	115.0176713	-278	1.261083744	0.026598666	0.0217916	0.000881952	58.16473389	49.97332764	50.73191961	7.893547992	18.99499543
BigGAN	1	0	99.61512756	60.09079844	5.81282E+13	0.128265381	0.834820474	110.1472473	97.02230835	85.36508179	121.879524	27	2.56	0.030448121	0.021373005	0.001231755	79.06417847	46.86434937	49.16964854	7.759321361	18.57662078
BigGAN	1	0	128.3946686	49.3484514	8.12626E+13	0.100418091	0.858282599	139.3847504	125.3827515	115.0898895	90.04139002	-122	1	0.022087054	0.024433759	0.00125189	46.23092651	39.68295288	39.36850742	7.53513418	18.06401299
BigGAN	1	0	126.4219208	38.26830555	7.4934E+13	0.115661621	0.921433935	131.7220764	126.6219635	111.4536896	52.86548964	-36	0.743697479	0.026872685	0.025604736	0.000916363	27.18502808	26.90249634	24.50872871	7.096685706	17.05982265
BigGAN	1	0	164.4026489	53.89940175	1.28563E+14	0.06010437	0.950725766	169.617569	163.1657104	157.018219	44.96881372	-52	1	0.042204113	0.033362604	0.000919348	51.97735596	28.00115967	35.9585109	7.302267738	17.57919109
BigGAN	1	0	137.4657898	62.96388708	9.81883E+13	0.141143799	0.880931697	137.206604	137.2797699	139.0722198	115.2093046	-322	1.765517241	0.02146829	0.018167884	0.00084323	86.16589355	42.09228516	55.49367597	7.738797031	18.52887487
DeepSim	2	3	172.5255432	85.174286	1.58998E+14	0.13520813	0.820931367	167.904007	172.3933563	185.3204651	167.456662	-746	1	0.01879053	0.017442216	0.006608229	96.32092285	87.46905518	75.23206962	6.614859008	12.23642173
DeepSim	2	3	139.1905365	93.4554092	1.20722E+14	0.136962891	0.850207839	131.1591644	140.5382843	153.2862396	174.9791105	-405	1.084745763	0.020064014	0.017422532	0.006196461	108.4910583	92.63253784	84.01477403	6.932810067	13.6128745
DeepSim	2	3	143.1029205	90.3794467	1.23037E+14	0.140319824	0.843935027	139.7248383	142.4536285	155.3040466	175.9286663	-538	1	0.019394591	0.016911155	0.006426697	110.4999084	78.73440552	77.93741754	7.163555452	14.5033784
DeepSim	2	3	149.6587219	97.18193997	1.3676E+14	0.127838135	0.863606615	151.33638	147.7188721	155.2452393	166.6803192	-384	1	0.019215961	0.018439863	0.00670098	128.7035522	72.50482178	85.36340113	6.551779468	12.12007593
DeepSim	2	3	134.8646088	96.53221392	1.18141E+14	0.133209229	0.845551004	133.5602417	133.4490051	145.5714417	176.3527157	-617	1	0.018899493	0.016974987	0.006739138	112.7440491	85.15090942	87.73626155	6.758035756	12.82010433
DeepSim	2	3	157.4285736	89.90048309	1.41157E+14	0.129638672	0.84064708	150.2635803	158.9011688	168.6136932	168.3139268	-646	1	0.019592453	0.018826292	0.006147378	105.8832703	91.4491272	78.74936483	6.842979693	13.12300654
DeepSim	2	3	139.8869171	88.94168388	1.18021E+14	0.142425537	0.842122432	130.8704681	141.1836395	156.8496094	174.5373832	-674	1	0.018144188	0.017499303	0.006667772	108.4156799	87.32955933	78.00528151	7.268103586	14.75445137
DeepSim	2	3	143.5210724	88.61420166	1.22195E+14	0.133255005	0.843185558	143.2814331	142.5007172	149.4016418	168.3821616	-596	1	0.018625312	0.017824768	0.006496864	105.8934021	89.43185425	78.86273836	7.104475649	14.36524341
DeepSim	2	3	143.5777893	90.15659507	1.23449E+14	0.143005371	0.829449294	140.0441589	144.511261	148.0309143	179.5316325	-687	1	0.019163893	0.017202693	0.00645162	103.1253662	95.82617188	81.99881456	7.073965001	13.90949951
DeepSim	2	3	159.5463562	88.76474541	1.43169E+14	0.134384155	0.833861566	160.4899445	157.6022339	167.0797272	171.230102	-606	1	0.020100677	0.016941153	0.006431006	99.83197021	79.51928711	76.14913709	6.859567699	13.22143271
BigGAN	2	1	103.3770447	58.82833639	6.07632E+13	0.109008789	0.942025766	115.1884918	102.7410736	75.65325928	71.19654642	102	0.985436893	0.030533369	0.026427519	0.000876631	50.39129639	54.88427734	41.84951244	7.611112558	18.48555779
BigGAN	2	1	129.4086609	53.3327014	8.41424E+13	0.080871582	0.97200852	138.6940613	127.8425293	113.1268158	38.25729669	20	1.029268293	0.04298273	0.041270887	0.000826946	40.574646	47.14489746	34.59507372	7.573847552	18.21518811
BigGAN	2	1	94.40534973	47.50401554	4.79703E+13	0.108047485	0.956282151	104.6806183	98.47193909	46.5202179	45.33295198	13	0.860215054	0.039135821	0.032305806	0.000914032	42.22799683	36.20443726	30.34874886	7.397655872	17.97989223
BigGAN	2	1	84.24415588	51.13365356	4.17114E+13	0.092376709	0.959608472	85.81970215	89.96644592	50.65545654	41.75505979	6	1.077844311	0.036618516	0.03471372	0.000858448	43.65597534	45.65286255	34.11944042	7.400484823	17.77506991
BigGAN	2	1	101.8276062	42.84959195	5.24197E+13	0.114654541	0.919380641	108.1444244	107.3577423	56.82313538	60.39489236	98	1	0.027316021	0.022831437	0.00072617	43.94024658	40.51885986	31.15472724	7.067211935	17.72363979
BigGAN	2	1	90.5776825	54.03137396	4.77758E+13	0.093841553	0.964686229	98.26165771	93.08345032	57.52815247	45.39483582	13	1.306122449	0.037570143	0.037783401	0.000858312	40.63137817	45.56710815	32.21004507	7.549500884	18.04418038
BigGAN	2	1	98.94537354	49.57335644	5.26033E+13	0.095291138	0.965949848	107.7719116	101.5323181	62.47889709	38.55344509	9	0.884259259	0.042730675	0.038469549	0.000841696	40.2355957	44.23999023	31.2989021	7.440835785	18.12395604
BigGAN	2	1	62.42123413	61.87149827	3.31762E+13	0.03918457	0.970688109	61.58728027	68.69613647	32.3182373	29.88016927	-6	1.339285714	0.041895781	0.040951964	0.000985221	50.9810791	43.91375732	36.33519143	7.177854293	15.91800122
BigGAN	2	1	112.1107025	52.9824744	6.6039E+13	0.138198853	0.944040483	124.8167114	110.1599426	88.83210754	66.95739021	164	0.824884793	0.027665583	0.029858961	0.000770665	52.64035034	52.40744019	37.6849066	7.55289918	18.38863578
BigGAN	2	1	115.837677	59.13419792	7.26501E+13	0.063735962	0.976831861	116.8520508	120.3950958	89.70399475	40.6725845	13	1.4609375	0.046580095	0.036000476	0.000930395	50.30645752	48.2644043	38.35789839	7.457945697	18.27095005
DeepSim	1	2	191.2933807	60.8953017	1.73093E+14	0.11869812	0.841251552	194.7509003	189.4932404	191.4762115	122.2230553	-591	1	0.016931459	0.015469943	0.005943559	63.41506958	52.38656616	50.52900002	6.918677417	14.6802176
DeepSim	1	2	142.2131958	76.31069927	1.11875E+14	0.132324219	0.879041693	146.8744354	142.5271301	128.3696136	135.7045326	-521	1	0.019778827	0.021107688	0.006023882	85.4006958	70.74145508	66.75069148	7.77148473	17.49746537
DeepSim	1	2	107.6806641	74.18999722	7.34405E+13	0.127151489	0.896544727	113.8989563	108.6690216	86.29026794	123.0157199	-476	1.084745763	0.022379769	0.018191657	0.007158154	66.17803955	87.47290039	65.10830825	7.666217109	17.3361972
DeepSim	1	2	130.3921204	77.54827096	9.88519E+13	0.11555481	0.910016098	132.4237213	131.9454956	117.0680237	110.5977142	-548	1	0.021591434	0.023007834	0.00587023	95.71118164	74.40826416	69.97689381	7.764540129	17.30045907
DeepSim	1	2	115.596817	73.89601008	8.08449E+13	0.126968384	0.89041058	120.6969604	112.5950928	117.6915588	122.3476597	-386	1.168949772	0.021108046	0.025289018	0.005907856	88.46731567	63.60568237	62.62218554	7.749736911	17.83659595
DeepSim	1	2	132.3122711	77.60629633	1.01057E+14	0.13369751	0.899123139	137.9684753	135.3278351	101.9515839	121.5052034	-422	1	0.022708722	0.021310821	0.006337345	72.46072388	75.44400024	65.92459014	7.816068558	17.49407225
DeepSim	1	2	128.8864899	82.03284987	1.00249E+14	0.11946106	0.923270073	147.8166809	121.855484	115.4534454	113.3580231	-678	1	0.030399213	0.021845231	0.006448066	87.82504272	103.6921692	71.89346687	7.545408097	16.50714679
DeepSim	1	2	139.149765	68.91324946	1.03559E+14	0.134155273	0.883023361	133.6749115	142.4647827	136.4317627	118.0816763	-375	1	0.021211844	0.020916135	0.00677212	58.09249878	62.67660522	56.81439851	7.815881255	18.13418197
DeepSim	1	2	163.0203857	69.30235031	1.34769E+14	0.150787354	0.842387303	172.0805054	163.4472504	137.0681458	140.253632	-604	1	0.020027329	0.018769594	0.005706633	76.81726074	71.83422852	63.00051442	7.439106152	16.59288755
DeepSim	1	2	111.0979614	89.30789546	8.72674E+13	0.119247437	0.905126158	110.6518097	112.1927032	106.6315918	129.8465048	-434	1	0.021686944	0.021972353	0.005943892	92.86242676	80.94372559	72.87057121	7.034488044	15.16601971
BigGAN	1	0	112.2609863	67.00831987	7.34121E+13	0.073394775	0.966180395	122.1097107	111.0833282	92.51805115	50.32648448	-4	0.806584362	0.042609959	0.024154784	0.000726318	40.00543213	22.51531982	47.53881257	7.526953381	18.24844423
BigGAN	1	0	123.8407135	62.40817803	8.25976E+13	0.099182129	0.957942434	140.8158569	121.841156	89.63005066	60.28175845	-46	1.113043478	0.036486161	0.030746605	0.000686018	39.07626343	33.85812378	35.81555506	7.622681682	18.37471959
BigGAN	1	0	123.6457825	64.81095599	8.37032E+13	0.135131836	0.905408684	131.3381042	121.4515533	114.7760468	103.5212869	-94	1.248780488	0.024057875	0.021002882	0.00111005	68.52832031	47.22607422	45.48899975	7.883052462	18.99429627
BigGAN	1	0	118.8996887	53.31037032	7.29246E+13	0.137084961	0.872016563	118.6799011	119.5775909	115.9752045	110.4998705	103	5.446808511	0.031529588	0.020383999	0.000719281	61.07763672	46.35638428	39.49359122	7.669581383	18.36560306
BigGAN	1	0	154.5355072	80.96436464	1.30723E+14	0.087783813	0.939473821	153.1349945	155.2387543	154.5440063	98.76809579	68	3.011764706	0.034963719	0.027419209	0.000955193	68.61880493	54.56448364	57.83190215	7.635809335	18.22380298
BigGAN	1	0	106.0645447	53.68989383	6.06975E+13	0.093612671	0.979039195	122.0007324	104.187851	73.94496155	29.47870864	-27	1.538961039	0.036371057	0.044103399	0.000869218	48.41333008	15.57214355	29.33563623	7.526515727	18.27061031
BigGAN	1	0	159.6557312	73.24547175	1.3252E+14	0.093811035	0.953839907	155.5253143	161.1053162	163.0089111	77.35665424	-41	2.133333333	0.03133967	0.026904196	0.001046854	94.55578613	35.32092285	62.60411781	7.626257603	18.21361493
BigGAN	1	0	121.4732513	50.97053351	7.45336E+13	0.180709839	0.870812133	129.6779785	119.9530792	107.7768097	105.6029495	-470	1	0.021719344	0.021072914	0.00093594	41.29708862	46.17428589	34.60268263	7.493066149	17.93184833
BigGAN	1	0	131.8921814	45.18891353	8.34837E+13	0.138961792	0.93218913	153.7293549	126.2688293	103.5960846	67.45432564	-35	1	0.023887456	0.028316966	0.000785964	31.36297607	41.29437256	33.67336342	7.327770049	17.87143453
BigGAN	1	0	124.9356079	63.20353505	8.41965E+13	0.174743652	0.917372005	133.079361	126.6954956	94.52496338	107.3689159	231	1.236714976	0.020846667	0.022698364	0.000858502	75.65789795	43.2744751	49.04022523	7.845688609	18.99606853
DeepSim	2	3	157.9985809	84.90043328	1.38176E+14	0.09576416	0.897609541	170.7166901	162.8902893	99.48500061	112.2019703	-493	1	0.020982374	0.0212563	0.005851422	83.11172485	68.94863892	72.29118353	7.365755801	14.03543752
DeepSim	2	3	145.9914856	82.56486728	1.20819E+14	0.0990448	0.893968175	151.6341858	153.108139	94.5446167	106.4176345	-445	0.96875	0.024893758	0.021632759	0.005755279	88.04699707	87.17022705	63.51937368	7.537338305	14.74048289
DeepSim	2	3	138.1923676	72.45077495	1.04566E+14	0.09942627	0.860991262	149.3867645	146.1724548	67.76828003	112.4879054	-632	0.9921875	0.019387109	0.017385613	0.006479785	70.91189575	72.85598755	59.11520735	7.730120711	15.80139567
DeepSim	2	3	127.8092499	78.00387691	9.62919E+13	0.099807739	0.871884491	141.1683197	131.7294006	72.59965515	111.9225969	-518	0.99609375	0.021772026	0.02057628	0.005886224	89.36923218	68.93313599	60.74631398	7.568936105	15.13573373
DeepSim	2	3	129.8831787	92.28852224	1.09035E+14	0.09161377	0.922130202	139.1363983	133.655777	86.18597412	104.6519004	41	1.118421053	0.023973496	0.022436459	0.005943041	102.7397461	77.90753174	74.2824163	7.18886602	13.37222836
DeepSim	2	3	161.4143219	71.27953679	1.33725E+14	0.095962524	0.872561777	176.5520782	168.4522247	85.5007782	107.2908354	-496	1	0.020227461	0.019191349	0.006583824	72.42886353	69.36050415	57.50774386	7.692724751	15.40914617
DeepSim	2	3	141.6656342	93.737474	1.23934E+14	0.089477539	0.919868521	151.3489227	145.6033478	95.99688721	104.8158103	-124	1.05785124	0.021139446	0.025128117	0.005537037	132.6684265	62.32449341	77.26707463	7.00728313	13.15018215
DeepSim	2	3	141.5985413	86.20557611	1.18032E+14	0.098587036	0.907498759	149.9798431	147.4163208	89.66241455	109.8270803	-291	1.066666667	0.020286921	0.024604073	0.006371729	109.9401855	62.7388916	70.11726908	7.509563626	14.40423298
DeepSim	2	3	128.129303	92.15015067	1.06982E+14	0.094940186	0.910039331	140.6272583	130.4932251	83.18280029	110.1438989	-171	1.098712446	0.021602091	0.022636387	0.005384857	111.0559692	74.58935547	73.95682505	7.099393114	13.2327331
DeepSim	2	3	141.8327942	88.53607877	1.20066E+14	0.094558716	0.897950222	152.6272278	145.6052094	94.09378052	118.3458111	-251	1.049586777	0.021333109	0.020939949	0.005930121	99.41888428	78.83813477	67.47868176	7.344155247	13.80275644
BigGAN	2	1	105.5482025	42.95843576	5.57737E+13	0.083404541	0.902090725	88.62077332	121.729599	66.60231018	50.67223434	-159	1	0.024592172	0.014722424	0.001356287	40.60482788	33.72360229	33.64054011	7.405965879	17.9364229
BigGAN	2	1	131.8286133	26.90953651	7.77513E+13	0.082763672	0.870737114	133.1212769	136.943924	102.1242523	38.08117635	-211	1.049180328	0.017560213	0.019249351	0.001541597	24.6496582	20.92028809	18.80046623	6.667208137	16.31093752
BigGAN	2	1	116.6333618	38.86976147	6.49149E+13	0.097686768	0.871407592	101.1363678	131.326004	81.60092163	52.20685661	-216	1	0.020262268	0.017546074	0.001131054	46.66534424	21.42199707	30.21743101	7.230651601	17.84915847
BigGAN	2	1	111.9979095	39.96300546	6.07332E+13	0.122360229	0.832090633	107.9311676	118.221344	90.61807251	64.37836398	-459	0.979166667	0.018822961	0.016879467	0.00179519	40.57614136	35.97134399	29.50478445	7.27382303	17.5510887
BigGAN	2	1	113.8887939	39.69233773	6.24751E+13	0.069869995	0.927372873	101.1949768	128.8051147	70.37689209	38.59415536	-145	0.796116505	0.028727233	0.029676952	0.001526532	44.25140381	21.00646973	30.26487766	7.152109035	17.91118284
BigGAN	2	1	142.2712402	37.42536214	9.29506E+13	0.10118103	0.892841402	133.2271729	153.6955719	107.1648254	45.91369165	-376	1.033613445	0.024629791	0.017131847	0.001428261	38.58056641	22.03466797	22.02653963	7.214222622	17.8678439
BigGAN	2	1	92.97024536	32.22633109	4.15838E+13	0.109924316	0.845896412	81.65299988	104.6133881	62.7147522	48.75167625	-201	0.885844749	0.020359145	0.018444457	0.001526328	34.57531738	24.72479248	22.89395467	6.924881506	17.19679277
BigGAN	2	1	139.8553619	40.0906918	9.09105E+13	0.090011597	0.931131935	142.2248535	145.2759857	105.7146301	42.21570223	-175	1	0.030115026	0.024217531	0.001409396	50.36465454	26.84725952	33.90370806	7.120184351	17.46197486
BigGAN	2	1	146.2079773	33.09780187	9.65175E+13	0.132247925	0.846792941	137.7924805	156.4623413	115.4642792	56.75254703	-488	1	0.020413843	0.015543363	0.001410288	38.21392822	26.95007324	25.65397308	7.017851056	17.33869047
BigGAN	2	1	119.7796173	36.8118934	6.74407E+13	0.085128784	0.883605572	112.6968384	132.3280029	73.74772644	45.01138502	-217	0.560344828	0.023803415	0.022204077	0.001555398	29.79696655	26.48849487	22.21870991	6.985590712	18.15034485
DeepSim	1	2	139.4167938	74.88126888	1.07564E+14	0.131332397	0.918143747	147.4323578	137.2919464	129.3242645	113.5754586	-118	1.398907104	0.017227107	0.024095591	0.006512961	88.35684204	53.38912964	64.42043567	7.610179313	17.44938209
DeepSim	1	2	90.15974426	72.18905613	5.72947E+13	0.129013062	0.867801247	91.09924316	91.16918945	82.49601746	120.3336964	191	0.859259259	0.018266523	0.020789454	0.005934776	69.64334106	67.36795044	59.64433698	7.095867064	15.59210786
DeepSim	1	2	125.1529694	82.5751123	9.65586E+13	0.110961914	0.905782415	122.5436859	125.1526337	131.986618	122.7287266	-194	1.143518519	0.021775083	0.018635323	0.005452784	88.36752319	68.31033325	64.67782517	7.359399781	16.32169425
DeepSim	1	2	120.1807251	65.34049318	8.03705E+13	0.141403198	0.841075795	137.2097778	116.357605	95.21972656	137.7885131	-6	0.803278689	0.020647975	0.018513583	0.00691555	64.65960693	69.9107666	54.95669775	7.71076694	17.83075529
DeepSim	1	2	95.91061401	71.27272053	6.1326E+13	0.121231079	0.894029951	102.9159698	92.78633118	93.64141846	105.7344867	-201	1	0.02008836	0.02580035	0.005985977	91.2744751	55.85699463	61.48907902	7.464617026	16.84460022
DeepSim	1	2	84.71690369	73.3417962	5.39271E+13	0.106735229	0.924599264	83.80523682	86.28199768	79.04847717	87.0583362	-498	1	0.023670507	0.030296749	0.008996848	87.2852478	80.25076294	58.68749832	7.125973722	15.36383443
DeepSim	1	2	171.1785126	62.81560432	1.42798E+14	0.114700317	0.851323745	165.0022583	173.8521118	173.5958557	112.5300925	-411	0.988235294	0.017559248	0.018414586	0.007060377	63.69235229	63.70065308	50.05202318	7.311676391	16.15092193
DeepSim	1	2	185.8349457	67.10801861	1.67667E+14	0.123718262	0.875388018	192.9425507	183.353302	179.9738464	117.8057301	-489	1	0.022506226	0.019796722	0.005999089	74.31497192	77.66738892	54.83228551	6.699545317	14.21378542
DeepSim	1	2	129.7467041	64.25281298	9.00335E+13	0.132827759	0.826315552	129.0585327	130.9991608	125.1020966	134.6450736	-576	0.99609375	0.016545185	0.018489131	0.006105392	63.96447754	65.03436279	52.87368028	7.821095258	18.11662396
DeepSim	1	2	123.1193237	70.19813471	8.6269E+13	0.125061035	0.865046556	133.9159546	119.7804718	112.0111389	124.7939317	-631	0.883116883	0.02123995	0.022097642	0.006034611	85.51641846	69.47418213	59.87691358	7.685027644	17.38234255
BigGAN	1	0	212.1688995	67.96312347	2.13179E+14	0.047103882	0.969695899	215.307251	211.4477692	207.5951996	45.62352831	10	1.910447761	0.03460805	0.024798236	0.000750155	47.11361694	18.79190063	50.90672719	5.380157832	11.88801932
BigGAN	1	0	122.1466675	38.6274722	7.04884E+13	0.154678345	0.868917839	128.5160828	121.5018463	108.7559357	83.50654889	-223	1	0.019417729	0.018513811	0.000828858	44.67669678	36.19604492	28.94719254	7.293896368	17.27696961
BigGAN	1	0	134.4343109	63.53754886	9.49598E+13	0.125686646	0.900856776	143.3668213	132.5298157	120.7992401	111.4811789	3	0.54589372	0.03516564	0.022291113	0.00092154	64.5184021	53.41403198	51.35072953	7.869257604	18.94452753
BigGAN	1	0	95.17097473	30.38093822	4.28659E+13	0.162002563	0.812617034	129.7440796	88.39030457	39.42449951	72.66136671	-104	1.950819672	0.017892598	0.022159246	0.001208297	33.31759644	30.92416382	25.0271517	6.938886965	17.58258208
BigGAN	1	0	98.87835693	37.31978487	4.79734E+13	0.223510742	0.696161796	102.1296997	102.9475861	69.40313721	111.7928218	-1497	1.147982063	0.010621013	0.013415147	0.001475428	37.61206055	31.92694092	27.77190911	7.211214748	17.33279754
BigGAN	1	0	94.65359497	40.95850552	4.5685E+13	0.154342651	0.844694743	96.56231689	98.9041748	67.793396	100.7653927	-29	1.273631841	0.01535614	0.022976747	0.000850557	43.78100586	39.96563721	31.61782854	7.345926984	17.5641749
BigGAN	1	0	131.545578	46.40187285	8.35686E+13	0.140304565	0.835909631	138.3240662	130.2162476	120.616806	99.92485933	-579	1.113043478	0.018434471	0.014952757	0.001177847	55.68014526	35.00527954	33.74220521	7.542488718	18.03847596
BigGAN	1	0	116.5736847	39.97584038	6.52297E+13	0.076385498	0.952934329	119.3336945	116.6148376	109.1171112	31.33229582	11	1	0.039481559	0.038862143	0.001231899	33.52810669	22.22470093	24.87885636	6.999754564	16.68402466
BigGAN	1	0	140.83255	34.38767631	9.02643E+13	0.088531494	0.880034776	155.5569611	137.7551117	118.0271301	53.94881002	-191	1	0.016650659	0.02412157	0.001059903	32.91931152	29.30218506	25.75511541	6.86009242	16.71962265
BigGAN	1	0	143.0179901	60.02691797	1.03325E+14	0.054550171	0.969086523	147.9226227	142.8723297	130.8619385	47.51852393	3	1	0.034588017	0.039537131	0.000893602	42.84286499	32.14144897	34.96176618	7.453001782	17.93125456
DeepSim	2	3	154.6350861	90.17546641	1.37626E+14	0.116638184	0.858480794	143.4391479	164.6269073	132.5354462	143.0468496	-528	1.219047619	0.022011444	0.019785578	0.006020603	102.3353577	85.1423645	78.33896045	7.000648898	12.72960876
DeepSim	2	3	125.8568878	92.46797831	1.04755E+14	0.130264282	0.854777315	122.9591217	132.8951416	97.21070862	156.1147867	-743	1.185185185	0.020636267	0.020600324	0.00686643	118.7051697	83.27987671	79.18883296	7.177112279	12.95664428
DeepSim	2	3	132.0232239	88.01284756	1.08131E+14	0.131195068	0.847530167	126.8553925	139.2527618	108.3431549	154.4343396	-628	1.254901961	0.019412367	0.019448569	0.006454253	100.2312012	79.72576904	72.81332015	7.338017217	14.2846006
DeepSim	2	3	144.070755	89.13506295	1.23271E+14	0.124267578	0.853475521	144.3196106	151.558548	104.864212	152.0011219	-545	1.242718447	0.020222489	0.019591167	0.006250026	100.7823792	86.1020813	75.68298314	7.255967742	13.459924
DeepSim	2	3	133.4983368	93.94395767	1.14449E+14	0.128265381	0.873325446	125.8355865	140.5519714	117.2782135	142.5329697	-420	1.215686275	0.025285362	0.019455185	0.006501432	100.9510803	100.924469	83.4316111	6.890374629	12.9304928
DeepSim	2	3	141.6168671	94.94689998	1.24855E+14	0.122467041	0.879426636	132.6334686	149.327774	125.4682617	142.1841228	-610	1.213270142	0.022187781	0.019655916	0.006418844	110.5602722	90.87698364	82.24057328	6.826582717	12.51271108
DeepSim	2	3	128.6337128	91.50823521	1.07032E+14	0.11769104	0.859712111	119.4589844	137.4613342	107.2290192	149.5325275	-254	1.196261682	0.022244711	0.02210142	0.006484307	112.5221252	80.13674927	74.75720115	7.239315643	13.73310566
DeepSim	2	3	153.6673279	90.36824971	1.36494E+14	0.118530273	0.862394857	149.6159668	160.6180573	128.4879456	146.929376	-360	1.254901961	0.020466219	0.019779881	0.005934033	104.7106934	78.47137451	76.67452899	7.070444789	12.91565283
DeepSim	2	3	149.8448792	91.30833516	1.32245E+14	0.113876343	0.867501709	140.4857941	157.6264648	134.3105011	143.7263448	-548	1	0.02048873	0.020229534	0.006256404	108.6529541	75.32434082	74.57210923	6.992038069	12.9377718
DeepSim	2	3	135.9151459	95.4213638	1.18447E+14	0.118560791	0.874184742	127.6881256	145.1969757	109.6789856	153.4293946	-614	1.292929293	0.021186289	0.019383249	0.006744885	127.7413635	73.19796753	83.26214668	7.092406556	12.6180771
BigGAN	2	1	129.2891998	55.7173257	8.51266E+13	0.114028931	0.8472984	121.4740448	130.9746094	141.080307	97.11123296	8	0.988188976	0.020897554	0.022294054	0.001641363	52.24716187	49.95700073	41.64232475	7.690688966	18.81721756
BigGAN	2	1	123.1269379	58.50937862	7.98157E+13	0.115371704	0.875308693	118.5413208	123.7558594	131.8946533	97.13405757	32	1.084745763	0.021791964	0.022030345	0.001275546	58.61465454	49.66452026	44.83150943	7.734275517	18.73319849
BigGAN	2	1	117.695343	56.30642402	7.31113E+13	0.123931885	0.847091888	107.6111908	119.4221802	135.2385559	101.2071264	1	1.066666667	0.020698489	0.021568907	0.001563352	54.14807129	45.12878418	40.75061232	7.725008554	18.61186527
BigGAN	2	1	120.7703094	58.08068613	7.71324E+13	0.112335205	0.816816411	113.0350494	123.080719	129.1602478	107.8341958	-28	0.946188341	0.019431724	0.018498467	0.001429603	55.09732056	49.115448	45.44084754	7.776143899	18.74178583
BigGAN	2	1	119.3783112	54.69999601	7.40591E+13	0.115921021	0.873395234	109.4853973	121.0631409	136.6681671	83.58770024	56	0.9765625	0.020716848	0.029052505	0.001455015	50.8241272	35.67935181	38.41382482	7.657965105	18.75587203
BigGAN	2	1	126.0159607	57.70383435	8.25051E+13	0.116790771	0.863722231	119.3673096	127.7798767	134.3402405	96.12291074	14	1.019920319	0.021832134	0.025332486	0.001308721	58.61468506	49.01202393	41.53274915	7.736284407	18.71872034
BigGAN	2	1	128.3044586	61.91171442	8.71665E+13	0.128295898	0.827215799	125.7225189	128.7150574	132.9507599	118.2085227	48	1.127753304	0.019209803	0.020217423	0.001431245	62.39163208	48.87069702	46.80149053	7.787951452	18.7472919
BigGAN	2	1	131.4556427	51.00795891	8.53941E+13	0.116989136	0.873073759	119.1163025	133.7449341	152.0212555	82.13106791	-63	1.024	0.023161432	0.024577575	0.001381576	46.96615601	40.76260376	35.24880829	7.567841504	18.45588204
BigGAN	2	1	124.2981415	58.36883454	8.09898E+13	0.111038208	0.870896175	116.4010773	126.8157349	132.0375061	97.49960529	20	1.213270142	0.025088108	0.01989283	0.00118424	63.74563599	50.16732788	45.70799309	7.752894287	18.76775877
BigGAN	2	1	123.7891388	49.25493541	7.62346E+13	0.115570068	0.809855737	116.3717804	125.8476868	132.6326752	95.52734626	33	1.032258065	0.021987299	0.018293318	0.001508634	52.98806763	43.07955933	39.02163918	7.559661446	18.64298342
DeepSim	1	2	90.82301331	68.57147032	5.56232E+13	0.135559082	0.833969169	93.65470886	90.54307556	84.83795166	134.6950097	-558	1.122807018	0.019316752	0.019659493	0.005200063	69.17440796	72.6133728	55.2494536	7.46223085	16.82937946
DeepSim	1	2	118.5401459	76.15654836	8.52615E+13	0.121902466	0.893337325	120.6697845	116.2323608	124.8378601	121.4170514	-308	0.57421875	0.021733547	0.020081346	0.005501525	59.66055298	101.2377625	66.54717366	7.735329515	17.48205949
DeepSim	1	2	136.1202393	88.50596071	1.13224E+14	0.115386963	0.919445717	136.15979	135.8646088	137.3383942	116.5480172	-254	1.267326733	0.018941514	0.023167055	0.006072599	95.00524902	60.71081543	80.27023923	7.106204719	15.36122838
DeepSim	1	2	103.7878418	83.26676589	7.60431E+13	0.131790161	0.901912401	108.6396484	102.4600067	97.89294434	129.6341868	-15	1.202312139	0.025412225	0.024343869	0.00572337	89.4541626	97.71453857	72.00998896	7.446997344	16.1287583
DeepSim	1	2	130.3655853	64.88327224	9.10746E+13	0.124435425	0.887583344	160.5480804	122.0991058	93.77435303	104.5216526	-561	1.190697674	0.017975815	0.022618593	0.007049011	78.2852478	54.27896118	54.7516916	7.877119853	18.36150541
DeepSim	1	2	94.85984802	56.19264536	5.22094E+13	0.120193481	0.841120808	95.36839294	95.06217957	92.48320007	98.78459669	-692	0.925742574	0.020115606	0.019627103	0.006015147	64.83804321	60.22817993	48.71925735	7.597627753	17.66809269
DeepSim	1	2	115.4950104	65.72394211	7.58434E+13	0.135116577	0.829703419	128.1885223	110.3203125	108.843338	137.7084256	-882	1	0.016834808	0.015961242	0.005579346	67.68118286	72.20974731	56.41808323	7.617708111	17.68271282
DeepSim	1	2	112.8170319	85.89669941	8.63538E+13	0.107955933	0.938491913	119.6001587	110.8917542	104.9476471	98.35368275	-14	0.878923767	0.024162246	0.033477375	0.005229464	81.38027954	92.29190063	76.93847407	7.314202926	16.35045284
DeepSim	1	2	146.9754486	81.23223609	1.2112E+14	0.121749878	0.896817426	141.5963287	147.8211517	156.7188416	132.2437249	-466	1	0.024246261	0.021224077	0.005563579	93.2225647	90.94393921	75.07040553	7.559131064	16.53907114
DeepSim	1	2	121.6950684	74.25948889	8.72912E+13	0.132049561	0.880607198	148.3395081	112.4108124	99.65536499	132.3389124	-349	1.190721649	0.018357626	0.024260312	0.006697057	95.05462646	70.01220703	63.3744815	7.79375017	17.12388818
BigGAN	1	0	106.7926941	47.89188721	5.88337E+13	0.08442688	0.93739471	117.2454681	104.1773376	92.82421875	48.06611366	-46	1.488372093	0.025218082	0.026169793	0.001032358	62.18719482	26.79064941	34.23665078	7.540023657	18.10815048
BigGAN	1	0	139.7745819	56.4695779	9.76061E+13	0.139816284	0.923429984	145.7742462	139.4253082	125.8497009	77.16031125	-143	1.267326733	0.024260569	0.023738307	0.001127875	68.79891968	24.51449585	39.94093599	7.426034403	18.50721171
BigGAN	1	0	123.3827515	40.21384454	7.23291E+13	0.206253052	0.805919873	133.9545288	121.4329987	105.6954803	101.1174664	-180	1.340314136	0.017710875	0.015712752	0.00101933	49.17230225	37.46954346	34.12166035	7.338491723	17.45593098
BigGAN	1	0	95.97276306	52.42389717	5.13635E+13	0.123306274	0.83714409	109.6881714	92.28041077	79.01483154	116.8370148	-271	1.438202247	0.023277268	0.017086526	0.000989748	63.64041138	44.47555542	42.87266188	7.618930632	18.37182803
BigGAN	1	0	105.3468475	67.743764	6.73756E+13	0.101516724	0.922730096	103.0250702	106.6947937	104.4574432	93.55436175	116	1.011627907	0.034387563	0.031598035	0.000996404	74.72164917	49.24014282	52.27885511	7.621837879	18.15402323
BigGAN	1	0	135.9689331	71.18981198	1.0117E+14	0.134613037	0.940213047	140.4962006	136.0011902	123.9489136	90.74889819	46	2.392523364	0.019593072	0.023310795	0.001197837	88.25091553	29.33953857	51.72654276	7.391369887	18.46148342
BigGAN	1	0	49.05311584	21.17115872	1.22596E+13	0.13117981	0.867041662	51.47729492	47.86871338	48.78620911	28.92642954	-53	1.050955414	0.027883164	0.031198756	0.000751426	19.77432251	19.05404663	15.5339777	6.181746202	13.88166833
BigGAN	1	0	86.62295532	46.48572447	4.15084E+13	0.165176392	0.736343293	87.69799805	92.0655365	55.77565002	130.0017809	-134	1.049180328	0.012833504	0.018404026	0.001425866	58.80426025	44.04248047	39.79770214	7.438195456	17.67228669
BigGAN	1	0	120.2681427	33.01719612	6.68063E+13	0.085968018	0.768558313	148.9278717	113.7984009	78.4516449	65.80509392	-110	1	0.014753496	0.020110577	0.001483694	29.00454712	28.34024048	23.92616884	6.604246807	17.5359684
BigGAN	1	0	96.12715149	51.46480803	5.10629E+13	0.093322754	0.946031411	104.1578369	94.63041687	82.77235413	51.35447791	4	1.457142857	0.040568335	0.021089862	0.000894995	44.33651733	23.6557312	30.82125286	7.478920631	17.94529904
DeepSim	2	3	96.45948792	89.93810325	7.47031E+13	0.11390686	0.911690472	90.33036804	100.9171143	89.58929443	119.218232	-312	1.392857143	0.02552103	0.021202456	0.00604084	84.81997681	85.00411987	79.40938557	6.682410464	12.28072401
DeepSim	2	3	93.90365601	86.38422084	6.99221E+13	0.128921509	0.902336054	90.20854187	96.20500183	91.75337219	122.5776396	-213	1.715328467	0.022533158	0.019281508	0.006396594	88.0199585	78.19287109	72.49829178	6.898083819	13.01455633
DeepSim	2	3	97.28245544	92.17638464	7.71386E+13	0.117263794	0.903686015	100.8033142	99.25553894	77.88420105	124.3020836	-358	1.746376812	0.023688224	0.019451829	0.006380985	89.20266724	85.69338989	80.76682376	6.453556453	11.58677862
DeepSim	2	3	98.09295654	90.41887315	7.64404E+13	0.12008667	0.906124185	91.79820251	102.6369781	91.19129944	122.7262434	-145	1.456521739	0.023883401	0.019870853	0.00584254	90.13299561	80.97210693	76.47972428	6.822735093	12.49026065
DeepSim	2	3	99.79144287	88.77001053	7.6615E+13	0.114486694	0.902983255	96.50878906	102.6617279	93.59983826	126.356221	-402	1.425531915	0.022573818	0.019756653	0.006628305	78.61334229	77.03442383	79.14098998	6.778618043	13.01393589
DeepSim	2	3	109.1500702	93.41876136	8.8651E+13	0.109802246	0.918051301	112.8120575	110.2159576	94.05921936	115.3418013	-350	1.868613139	0.024516753	0.021666187	0.006303289	84.21871948	71.58700562	83.00793031	6.515320565	12.47428908
DeepSim	2	3	93.55969238	83.71588504	6.76958E+13	0.127304077	0.881704858	91.68296814	96.97676086	80.87773132	132.9275335	-262	1.510791367	0.02107346	0.019740189	0.006625234	76.65258789	81.32733154	72.40333585	7.017406662	13.03210579
DeepSim	2	3	107.161499	90.28801864	8.43334E+13	0.122055054	0.904699796	105.0377808	110.9641418	93.14743042	127.7053072	-353	1.868613139	0.022738024	0.021089843	0.005942947	85.1619873	84.50476074	80.41027071	7.090796314	12.44873579
DeepSim	2	3	110.1749115	94.4384758	9.04391E+13	0.11895752	0.899357178	117.5645142	109.796875	92.74162292	129.1717182	-425	1.565217391	0.02236129	0.019233285	0.006425158	87.71572876	88.25247192	83.78669018	6.577928218	11.87115563
DeepSim	2	3	84.69555664	90.79936521	6.62187E+13	0.115783691	0.914530232	85.13058472	86.00592041	76.80154419	116.3972983	74	1.386861314	0.023166858	0.021948054	0.006587697	84.34649658	75.59320068	78.1383188	6.248327303	11.13400072
BigGAN	2	1	124.978714	51.88390526	7.86476E+13	0.161636353	0.90999218	125.8139191	125.2814026	121.2286072	87.85820249	112	1.641025641	0.022157927	0.017340415	0.001148067	72.27090454	37.45462036	39.25101378	7.654198321	18.28307865
[truncated: 1,889 more rows]
