# Supplementary material for: Neuronal tuning aligns dynamically with object and texture manifolds across the visual hierarchy
Source: Nat Neurosci. 2026 Mar 10;29(4):864–75. doi: 10.1038/s41593-026-02207-1 (PMC13061647; doi:10.1038/s41593-026-02207-1)
Supplement: Supplementary file 8 — Data for swarm plots. [file 41593_2026_2207_MOESM8_ESM.zip › ExtendedFig1C_Image_Inversion_source_data.csv]

image_id	group_labels	correlations
1	1	0.746171067319399
2	1	0.762157958185945
3	1	0.407733852155558
4	1	0.632715501267732
5	1	0.653967069961771
6	1	0.70048845981278
7	1	0.641753953771922
8	1	0.425931330531299
9	1	0.460048668876554
10	1	0.619829618891252
11	1	0.592532893304836
12	1	0.716346770570723
13	1	0.635482205588841
14	1	0.783722839933147
15	1	0.78431730831082
16	1	0.695144926164194
17	1	0.565710072033743
18	1	0.376244887697386
19	1	0.44188073397796
20	1	0.285669137059131
21	1	0.819535204884987
22	1	0.338495798763063
23	1	0.776735612503068
24	1	0.531266397983923
25	1	0.778027326682323
26	1	0.512627848717541
27	1	0.858414993783216
28	1	0.53541015681702
29	1	0.60717999488406
30	1	0.43348656967419
31	1	0.771370791431178
32	1	0.478725716729664
33	1	0.409154798595655
34	1	0.554943138953366
35	1	0.654999321034951
36	1	0.285873215853254
37	1	0.823157660967055
38	1	0.738661321239962
39	1	0.903388377125777
40	1	0.720958170968888
41	1	0.728091931326995
42	1	0.577184223805426
43	1	0.562820639713937
44	1	0.656194975413253
45	1	0.779480148743055
46	1	0.893245939626906
47	1	0.511897497596632
48	1	0.569941524166301
49	1	0.302394322721473
50	1	0.258231635701605
51	1	0.690826342520517
52	1	0.484693872165707
53	1	0.59492104294976
54	1	0.558006011240366
55	1	0.626419344712088
56	1	0.354874154950034
57	1	0.775982682636178
58	1	0.338027370132576
59	1	0.454029688898698
60	1	-0.0870625379690608
61	1	0.802869289435876
62	1	0.37156602818992
63	1	0.69123217947292
64	1	0.857799360258661
65	1	0.716077781595985
66	1	0.816570290319613
67	1	0.59387908073528
68	1	0.462683177876832
69	1	0.560570761882488
70	1	0.602648704319038
71	1	0.649226893400918
72	1	0.189932781496947
73	1	0.420129306287464
74	1	0.622867672223293
75	1	0.384946585842756
76	1	0.764240887434009
77	1	0.661955710311923
78	1	0.788473803720852
79	1	0.610449556998334
80	1	0.517893267610683
81	1	0.664281527445466
82	1	0.713146434454442
83	1	0.80735439755945
84	1	0.675503355810499
85	1	0.730097193496473
86	1	0.589638041300628
87	1	0.572911359575075
88	1	0.654544449487994
89	1	0.756174199471991
90	1	0.223565955715398
91	1	0.382030560841967
92	1	0.530493700239167
93	1	0.430936702173991
94	1	0.473867601651928
95	1	0.261244940865874
96	1	0.664033149339081
97	1	0.498304051699551
98	1	0.360752993893624
99	1	0.48564474464609
100	1	0.584882555075064
101	1	0.322335517905588
1	2	0.869803585508331
2	2	0.91822268626546
3	2	0.851241141941881
4	2	0.864475773007754
5	2	0.896344669749197
6	2	0.822854160760147
7	2	0.836304235704121
8	2	0.685212767194717
9	2	0.799499568765301
10	2	0.908561584501155
11	2	0.811692094697755
12	2	0.910570035014428
13	2	0.882428366247768
14	2	0.963934798005229
15	2	0.904918042773136
16	2	0.840582547448113
17	2	0.926180010024404
18	2	0.732869686121857
19	2	0.872109551935588
20	2	0.798965070980734
21	2	0.960491787141132
22	2	0.757254785657476
23	2	0.932939046237583
24	2	0.851664536910788
25	2	0.883448014927987
26	2	0.838625464705891
27	2	0.973800435589364
28	2	0.84775745266857
29	2	0.884813892418836
30	2	0.749949972844877
31	2	0.899781475144467
32	2	0.827592541170921
33	2	0.904128446921615
34	2	0.831526300086392
35	2	0.889622872731136
36	2	0.821182369251154
37	2	0.907489518326546
38	2	0.954320863082018
39	2	0.976143568177071
40	2	0.898177350351316
41	2	0.940668823874308
42	2	0.797039549131683
43	2	0.894393051955449
44	2	0.856384251510788
45	2	0.943070581450521
46	2	0.971500431104077
47	2	0.783592257143728
48	2	0.946877825788589
49	2	0.750446702780302
50	2	0.673788472598379
51	2	0.92460295097388
52	2	0.686696467867227
53	2	0.800217792310896
54	2	0.862875912542762
55	2	0.921146210564271
56	2	0.845019714241988
57	2	0.862977759478315
58	2	0.963166060528647
59	2	0.92343560517276
60	2	0.812121754230982
61	2	0.94886165561941
62	2	0.841068023252371
63	2	0.907509203312449
64	2	0.937426424444635
65	2	0.897249346874481
66	2	0.929804369552209
67	2	0.889579693921649
68	2	0.772192032470543
69	2	0.88699559225558
70	2	0.924410994168651
71	2	0.906191739923435
72	2	0.823855957208798
73	2	0.888117401917068
74	2	0.872736810548247
75	2	0.889815517542586
76	2	0.933489228350571
77	2	0.8668945372075
78	2	0.930511758465473
79	2	0.900234505456165
80	2	0.9105791081126
81	2	0.926622231516949
82	2	0.923113362635353
83	2	0.915044476844116
84	2	0.950017299838072
85	2	0.933574848131528
86	2	0.754149068092835
87	2	0.951038189943989
88	2	0.871190031220389
89	2	0.928716261617059
90	2	0.614761117503674
91	2	0.882928573316447
92	2	0.903627852582861
93	2	0.643548289678959
94	2	0.807398325070373
95	2	0.800589148949079
96	2	0.926876859214991
97	2	0.837386314591883
98	2	0.826702864443214
99	2	0.805965357452365
100	2	0.856289267244042
101	2	0.495488830511481
