# Supplementary material for: Neuronal tuning aligns dynamically with object and texture manifolds across the visual hierarchy
Source: Nat Neurosci. 2026 Mar 10;29(4):864–75. doi: 10.1038/s41593-026-02207-1 (PMC13061647; doi:10.1038/s41593-026-02207-1)
Supplement: Supplementary file 8 — Data for swarm plots. [file 41593_2026_2207_MOESM8_ESM.zip › ExtendedFig1D_gradient_descent.csv]

model_name	layer_name	GANname	panel_id	activation_score
resnet50	.layer1	fc6	1	1.7197
resnet50	.layer1	fc6	1	1.719
resnet50	.layer1	fc6	1	1.6694
resnet50	.layer1	fc6	1	1.6624
resnet50	.layer1	fc6	1	1.6421
resnet50	.layer1	fc6	1	1.6186
resnet50	.layer1	fc6	1	1.6055
resnet50	.layer1	fc6	1	1.5561
resnet50	.layer1	fc6	1	1.4941
resnet50	.layer1	fc6	1	1.4907
resnet50	.layer1	fc6	1	1.6968
resnet50	.layer1	fc6	1	1.6819
resnet50	.layer1	fc6	1	1.6434
resnet50	.layer1	fc6	1	1.6281
resnet50	.layer1	fc6	1	1.6232
resnet50	.layer1	fc6	1	1.6122
resnet50	.layer1	fc6	1	1.5737
resnet50	.layer1	fc6	1	1.5386
resnet50	.layer1	fc6	1	1.5277
resnet50	.layer1	fc6	1	1.5223
resnet50	.layer1	fc6	1	1.6835
resnet50	.layer1	fc6	1	1.6546
resnet50	.layer1	fc6	1	1.6526
resnet50	.layer1	fc6	1	1.6458
resnet50	.layer1	fc6	1	1.5784
resnet50	.layer1	fc6	1	1.5757
resnet50	.layer1	fc6	1	1.5673
resnet50	.layer1	fc6	1	1.5277
resnet50	.layer1	fc6	1	1.506
resnet50	.layer1	fc6	1	1.5009
resnet50	.layer1	fc6	1	1.6861
resnet50	.layer1	fc6	1	1.6376
resnet50	.layer1	fc6	1	1.6145
resnet50	.layer1	fc6	1	1.5931
resnet50	.layer1	fc6	1	1.5716
resnet50	.layer1	fc6	1	1.567
resnet50	.layer1	fc6	1	1.5647
resnet50	.layer1	fc6	1	1.5224
resnet50	.layer1	fc6	1	1.4653
resnet50	.layer1	fc6	1	0.0121
resnet50	.layer1	fc6	1	1.6761
resnet50	.layer1	fc6	1	1.6401
resnet50	.layer1	fc6	1	1.6398
resnet50	.layer1	fc6	1	1.6398
resnet50	.layer1	fc6	1	1.6093
resnet50	.layer1	fc6	1	1.5562
resnet50	.layer1	fc6	1	1.551
resnet50	.layer1	fc6	1	1.5137
resnet50	.layer1	fc6	1	1.4873
resnet50	.layer1	fc6	1	1.4742
resnet50	.layer1	fc6	1	1.7485
resnet50	.layer1	fc6	1	1.6788
resnet50	.layer1	fc6	1	1.6368
resnet50	.layer1	fc6	1	1.5964
resnet50	.layer1	fc6	1	1.5898
resnet50	.layer1	fc6	1	1.5419
resnet50	.layer1	fc6	1	1.5181
resnet50	.layer1	fc6	1	1.5087
resnet50	.layer1	fc6	1	1.5008
resnet50	.layer1	fc6	1	1.4681
resnet50	.layer1	fc6	1	1.7048
resnet50	.layer1	fc6	1	1.6836
resnet50	.layer1	fc6	1	1.6736
resnet50	.layer1	fc6	1	1.6588
resnet50	.layer1	fc6	1	1.6269
resnet50	.layer1	fc6	1	1.6215
resnet50	.layer1	fc6	1	1.6192
resnet50	.layer1	fc6	1	1.5886
resnet50	.layer1	fc6	1	1.5298
resnet50	.layer1	fc6	1	1.5001
resnet50	.layer1	fc6	1	1.697
resnet50	.layer1	fc6	1	1.6693
resnet50	.layer1	fc6	1	1.6625
resnet50	.layer1	fc6	1	1.6413
resnet50	.layer1	fc6	1	1.6396
resnet50	.layer1	fc6	1	1.6358
resnet50	.layer1	fc6	1	1.604
resnet50	.layer1	fc6	1	1.5563
resnet50	.layer1	fc6	1	1.5362
resnet50	.layer1	fc6	1	1.4826
resnet50	.layer1	fc6	1	1.7783
resnet50	.layer1	fc6	1	1.6803
resnet50	.layer1	fc6	1	1.6319
resnet50	.layer1	fc6	1	1.6197
resnet50	.layer1	fc6	1	1.6168
resnet50	.layer1	fc6	1	1.6139
resnet50	.layer1	fc6	1	1.525
resnet50	.layer1	fc6	1	1.5038
resnet50	.layer1	fc6	1	1.5
resnet50	.layer1	fc6	1	1.4799
resnet50	.layer1	fc6	1	1.7493
resnet50	.layer1	fc6	1	1.6362
resnet50	.layer1	fc6	1	1.623
resnet50	.layer1	fc6	1	1.6141
resnet50	.layer1	fc6	1	1.6033
resnet50	.layer1	fc6	1	1.5993
resnet50	.layer1	fc6	1	1.5775
resnet50	.layer1	fc6	1	1.5703
resnet50	.layer1	fc6	1	1.4426
resnet50	.layer1	fc6	1	1.3412
resnet50	.layer1	fc6	1	1.6981
resnet50	.layer1	fc6	1	1.6922
resnet50	.layer1	fc6	1	1.6784
resnet50	.layer1	fc6	1	1.6514
resnet50	.layer1	fc6	1	1.6233
resnet50	.layer1	fc6	1	1.5911
resnet50	.layer1	fc6	1	1.5752
resnet50	.layer1	fc6	1	1.5734
resnet50	.layer1	fc6	1	1.5022
resnet50	.layer1	fc6	1	1.4503
resnet50	.layer1	fc6	1	1.6649
resnet50	.layer1	fc6	1	1.6594
resnet50	.layer1	fc6	1	1.6366
resnet50	.layer1	fc6	1	1.6293
resnet50	.layer1	fc6	1	1.6048
resnet50	.layer1	fc6	1	1.5573
resnet50	.layer1	fc6	1	1.5486
resnet50	.layer1	fc6	1	1.5095
resnet50	.layer1	fc6	1	1.5024
resnet50	.layer1	fc6	1	1.4032
resnet50	.layer1	fc6	1	1.7407
resnet50	.layer1	fc6	1	1.6641
resnet50	.layer1	fc6	1	1.6554
resnet50	.layer1	fc6	1	1.6507
resnet50	.layer1	fc6	1	1.6454
resnet50	.layer1	fc6	1	1.634
resnet50	.layer1	fc6	1	1.6038
resnet50	.layer1	fc6	1	1.5487
resnet50	.layer1	fc6	1	1.4922
resnet50	.layer1	fc6	1	1.3861
resnet50	.layer1	fc6	1	1.6633
resnet50	.layer1	fc6	1	1.645
resnet50	.layer1	fc6	1	1.6141
resnet50	.layer1	fc6	1	1.6088
resnet50	.layer1	fc6	1	1.6048
resnet50	.layer1	fc6	1	1.6034
resnet50	.layer1	fc6	1	1.6008
resnet50	.layer1	fc6	1	1.5799
resnet50	.layer1	fc6	1	1.5239
resnet50	.layer1	fc6	1	0.0333
resnet50	.layer1	fc6	1	1.8161
resnet50	.layer1	fc6	1	1.7491
resnet50	.layer1	fc6	1	1.7198
resnet50	.layer1	fc6	1	1.7016
resnet50	.layer1	fc6	1	1.6922
resnet50	.layer1	fc6	1	1.6205
resnet50	.layer1	fc6	1	1.6095
resnet50	.layer1	fc6	1	1.5984
resnet50	.layer1	fc6	1	1.5841
resnet50	.layer1	fc6	1	1.5665
resnet50	.layer1	fc6	1	1.7763
resnet50	.layer1	fc6	1	1.758
resnet50	.layer1	fc6	1	1.6622
resnet50	.layer1	fc6	1	1.6313
resnet50	.layer1	fc6	1	1.5819
resnet50	.layer1	fc6	1	1.5747
resnet50	.layer1	fc6	1	1.5644
resnet50	.layer1	fc6	1	1.5643
resnet50	.layer1	fc6	1	1.5392
resnet50	.layer1	fc6	1	1.5126
resnet50	.layer1	fc6	1	1.7512
resnet50	.layer1	fc6	1	1.6452
resnet50	.layer1	fc6	1	1.6313
resnet50	.layer1	fc6	1	1.6274
resnet50	.layer1	fc6	1	1.6256
resnet50	.layer1	fc6	1	1.6221
resnet50	.layer1	fc6	1	1.6035
resnet50	.layer1	fc6	1	1.5701
resnet50	.layer1	fc6	1	1.5338
resnet50	.layer1	fc6	1	1.4631
resnet50	.layer1	fc6	1	1.7472
resnet50	.layer1	fc6	1	1.7082
resnet50	.layer1	fc6	1	1.7013
resnet50	.layer1	fc6	1	1.6986
resnet50	.layer1	fc6	1	1.6831
resnet50	.layer1	fc6	1	1.6391
resnet50	.layer1	fc6	1	1.6085
resnet50	.layer1	fc6	1	1.5266
resnet50	.layer1	fc6	1	1.504
resnet50	.layer1	fc6	1	1.4455
resnet50	.layer1	fc6	1	1.707
resnet50	.layer1	fc6	1	1.6688
resnet50	.layer1	fc6	1	1.6282
resnet50	.layer1	fc6	1	1.6181
resnet50	.layer1	fc6	1	1.6041
resnet50	.layer1	fc6	1	1.5839
resnet50	.layer1	fc6	1	1.5468
resnet50	.layer1	fc6	1	1.5213
resnet50	.layer1	fc6	1	1.4936
resnet50	.layer1	fc6	1	1.4034
resnet50	.layer1	fc6	1	1.7175
resnet50	.layer1	fc6	1	1.6613
resnet50	.layer1	fc6	1	1.63
resnet50	.layer1	fc6	1	1.6186
resnet50	.layer1	fc6	1	1.6008
resnet50	.layer1	fc6	1	1.5593
resnet50	.layer1	fc6	1	1.5409
resnet50	.layer1	fc6	1	1.5364
resnet50	.layer1	fc6	1	1.53
resnet50	.layer1	fc6	1	1.4762
resnet50	.layer1	fc6	1	2.39
resnet50	.layer1	fc6	1	2.2772
resnet50	.layer1	fc6	1	2.2764
resnet50	.layer1	fc6	1	2.2717
resnet50	.layer1	fc6	1	2.2515
resnet50	.layer1	fc6	1	2.2451
resnet50	.layer1	fc6	1	2.24
resnet50	.layer1	fc6	1	2.223
resnet50	.layer1	fc6	1	2.2119
resnet50	.layer1	fc6	1	2.2023
resnet50	.layer1	fc6	1	2.3223
resnet50	.layer1	fc6	1	2.3027
resnet50	.layer1	fc6	1	2.267
resnet50	.layer1	fc6	1	2.2529
resnet50	.layer1	fc6	1	2.2184
resnet50	.layer1	fc6	1	2.2126
resnet50	.layer1	fc6	1	2.1897
resnet50	.layer1	fc6	1	2.1848
resnet50	.layer1	fc6	1	2.14
resnet50	.layer1	fc6	1	2.0879
resnet50	.layer1	fc6	1	2.318
resnet50	.layer1	fc6	1	2.3018
resnet50	.layer1	fc6	1	2.2763
resnet50	.layer1	fc6	1	2.2698
resnet50	.layer1	fc6	1	2.2538
resnet50	.layer1	fc6	1	2.2382
resnet50	.layer1	fc6	1	2.2343
resnet50	.layer1	fc6	1	2.2236
resnet50	.layer1	fc6	1	2.2003
resnet50	.layer1	fc6	1	2.0754
resnet50	.layer1	fc6	1	2.3009
resnet50	.layer1	fc6	1	2.2921
resnet50	.layer1	fc6	1	2.2843
resnet50	.layer1	fc6	1	2.2544
resnet50	.layer1	fc6	1	2.2276
resnet50	.layer1	fc6	1	2.2229
resnet50	.layer1	fc6	1	2.2135
resnet50	.layer1	fc6	1	2.2114
resnet50	.layer1	fc6	1	2.2103
resnet50	.layer1	fc6	1	2.1761
resnet50	.layer1	fc6	1	2.3434
resnet50	.layer1	fc6	1	2.3096
resnet50	.layer1	fc6	1	2.2556
resnet50	.layer1	fc6	1	2.253
resnet50	.layer1	fc6	1	2.2432
resnet50	.layer1	fc6	1	2.2428
resnet50	.layer1	fc6	1	2.1999
resnet50	.layer1	fc6	1	2.1878
resnet50	.layer1	fc6	1	2.1842
resnet50	.layer1	fc6	1	2.1802
resnet50	.layer1	fc6	1	2.3425
resnet50	.layer1	fc6	1	2.3231
resnet50	.layer1	fc6	1	2.2884
resnet50	.layer1	fc6	1	2.2818
resnet50	.layer1	fc6	1	2.2804
resnet50	.layer1	fc6	1	2.2355
resnet50	.layer1	fc6	1	2.225
resnet50	.layer1	fc6	1	2.1956
resnet50	.layer1	fc6	1	2.1918
resnet50	.layer1	fc6	1	2.1333
resnet50	.layer1	fc6	1	2.3373
resnet50	.layer1	fc6	1	2.2721
resnet50	.layer1	fc6	1	2.268
resnet50	.layer1	fc6	1	2.2631
resnet50	.layer1	fc6	1	2.2524
resnet50	.layer1	fc6	1	2.2204
resnet50	.layer1	fc6	1	2.214
resnet50	.layer1	fc6	1	2.1812
resnet50	.layer1	fc6	1	2.1628
resnet50	.layer1	fc6	1	2.1628
resnet50	.layer1	fc6	1	2.3433
resnet50	.layer1	fc6	1	2.3138
resnet50	.layer1	fc6	1	2.3005
resnet50	.layer1	fc6	1	2.284
resnet50	.layer1	fc6	1	2.2717
resnet50	.layer1	fc6	1	2.2704
resnet50	.layer1	fc6	1	2.2601
resnet50	.layer1	fc6	1	2.251
resnet50	.layer1	fc6	1	2.2437
resnet50	.layer1	fc6	1	2.2415
resnet50	.layer1	fc6	1	2.3298
resnet50	.layer1	fc6	1	2.2641
resnet50	.layer1	fc6	1	2.2396
resnet50	.layer1	fc6	1	2.2082
resnet50	.layer1	fc6	1	2.1928
resnet50	.layer1	fc6	1	2.1821
resnet50	.layer1	fc6	1	2.1589
resnet50	.layer1	fc6	1	2.1406
resnet50	.layer1	fc6	1	2.1232
resnet50	.layer1	fc6	1	2.1057
resnet50	.layer1	fc6	1	2.3512
resnet50	.layer1	fc6	1	2.2686
resnet50	.layer1	fc6	1	2.2328
resnet50	.layer1	fc6	1	2.2304
resnet50	.layer1	fc6	1	2.2297
resnet50	.layer1	fc6	1	2.2045
resnet50	.layer1	fc6	1	2.1789
resnet50	.layer1	fc6	1	2.1625
resnet50	.layer1	fc6	1	2.1395
resnet50	.layer1	fc6	1	2.1312
resnet50	.layer1	fc6	1	2.3539
resnet50	.layer1	fc6	1	2.3397
resnet50	.layer1	fc6	1	2.3244
resnet50	.layer1	fc6	1	2.3125
resnet50	.layer1	fc6	1	2.3016
resnet50	.layer1	fc6	1	2.2501
resnet50	.layer1	fc6	1	2.2242
resnet50	.layer1	fc6	1	2.19
resnet50	.layer1	fc6	1	2.16
resnet50	.layer1	fc6	1	2.089
resnet50	.layer1	fc6	1	2.2859
resnet50	.layer1	fc6	1	2.2667
resnet50	.layer1	fc6	1	2.2667
resnet50	.layer1	fc6	1	2.2633
resnet50	.layer1	fc6	1	2.2477
resnet50	.layer1	fc6	1	2.2374
resnet50	.layer1	fc6	1	2.2202
resnet50	.layer1	fc6	1	2.2097
resnet50	.layer1	fc6	1	2.2034
resnet50	.layer1	fc6	1	2.1428
resnet50	.layer1	fc6	1	2.3464
resnet50	.layer1	fc6	1	2.3463
resnet50	.layer1	fc6	1	2.3274
resnet50	.layer1	fc6	1	2.288
resnet50	.layer1	fc6	1	2.2751
resnet50	.layer1	fc6	1	2.2652
resnet50	.layer1	fc6	1	2.2538
resnet50	.layer1	fc6	1	2.2529
resnet50	.layer1	fc6	1	2.2343
resnet50	.layer1	fc6	1	2.2206
resnet50	.layer1	fc6	1	2.3441
resnet50	.layer1	fc6	1	2.3109
resnet50	.layer1	fc6	1	2.2982
resnet50	.layer1	fc6	1	2.2878
resnet50	.layer1	fc6	1	2.2455
resnet50	.layer1	fc6	1	2.2264
resnet50	.layer1	fc6	1	2.1913
resnet50	.layer1	fc6	1	2.1653
resnet50	.layer1	fc6	1	2.1591
resnet50	.layer1	fc6	1	2.1505
resnet50	.layer1	fc6	1	2.3557
resnet50	.layer1	fc6	1	2.3198
resnet50	.layer1	fc6	1	2.3045
resnet50	.layer1	fc6	1	2.2691
resnet50	.layer1	fc6	1	2.2422
resnet50	.layer1	fc6	1	2.2344
resnet50	.layer1	fc6	1	2.2265
resnet50	.layer1	fc6	1	2.2049
resnet50	.layer1	fc6	1	2.1778
resnet50	.layer1	fc6	1	2.1047
resnet50	.layer1	fc6	1	2.42
resnet50	.layer1	fc6	1	2.3382
resnet50	.layer1	fc6	1	2.3123
resnet50	.layer1	fc6	1	2.2971
resnet50	.layer1	fc6	1	2.2657
resnet50	.layer1	fc6	1	2.2571
resnet50	.layer1	fc6	1	2.2409
resnet50	.layer1	fc6	1	2.197
resnet50	.layer1	fc6	1	2.1828
resnet50	.layer1	fc6	1	2.1638
resnet50	.layer1	fc6	1	2.3049
resnet50	.layer1	fc6	1	2.3016
resnet50	.layer1	fc6	1	2.2653
resnet50	.layer1	fc6	1	2.2376
resnet50	.layer1	fc6	1	2.2249
resnet50	.layer1	fc6	1	2.2228
resnet50	.layer1	fc6	1	2.2217
resnet50	.layer1	fc6	1	2.2199
resnet50	.layer1	fc6	1	2.1837
resnet50	.layer1	fc6	1	2.1508
resnet50	.layer1	fc6	1	2.3714
resnet50	.layer1	fc6	1	2.3238
resnet50	.layer1	fc6	1	2.314
resnet50	.layer1	fc6	1	2.3074
resnet50	.layer1	fc6	1	2.2928
resnet50	.layer1	fc6	1	2.2859
resnet50	.layer1	fc6	1	2.2788
resnet50	.layer1	fc6	1	2.2684
resnet50	.layer1	fc6	1	2.2289
resnet50	.layer1	fc6	1	2.1878
resnet50	.layer1	fc6	1	2.3446
resnet50	.layer1	fc6	1	2.3243
resnet50	.layer1	fc6	1	2.2152
resnet50	.layer1	fc6	1	2.2042
resnet50	.layer1	fc6	1	2.1861
resnet50	.layer1	fc6	1	2.1717
resnet50	.layer1	fc6	1	2.1631
resnet50	.layer1	fc6	1	2.1602
resnet50	.layer1	fc6	1	2.1576
resnet50	.layer1	fc6	1	2.1155
resnet50	.layer1	fc6	1	2.3722
resnet50	.layer1	fc6	1	2.3467
resnet50	.layer1	fc6	1	2.3212
resnet50	.layer1	fc6	1	2.3204
resnet50	.layer1	fc6	1	2.2874
resnet50	.layer1	fc6	1	2.264
resnet50	.layer1	fc6	1	2.219
resnet50	.layer1	fc6	1	2.2057
resnet50	.layer1	fc6	1	2.2047
resnet50	.layer1	fc6	1	2.1993
resnet50	.layer1	fc6	1	7.6986
resnet50	.layer1	fc6	1	7.5659
resnet50	.layer1	fc6	1	7.563
resnet50	.layer1	fc6	1	7.4028
resnet50	.layer1	fc6	1	7.3428
resnet50	.layer1	fc6	1	7.2259
resnet50	.layer1	fc6	1	7.1899
resnet50	.layer1	fc6	1	6.9747
resnet50	.layer1	fc6	1	6.6047
resnet50	.layer1	fc6	1	6.2437
resnet50	.layer1	fc6	1	8.0501
resnet50	.layer1	fc6	1	7.7337
resnet50	.layer1	fc6	1	7.3472
resnet50	.layer1	fc6	1	7.2054
resnet50	.layer1	fc6	1	7.1284
resnet50	.layer1	fc6	1	6.7818
resnet50	.layer1	fc6	1	6.6958
resnet50	.layer1	fc6	1	6.5992
resnet50	.layer1	fc6	1	6.1984
resnet50	.layer1	fc6	1	5.9677
resnet50	.layer1	fc6	1	7.6448
resnet50	.layer1	fc6	1	7.5117
resnet50	.layer1	fc6	1	7.3984
resnet50	.layer1	fc6	1	7.2975
resnet50	.layer1	fc6	1	7.0972
resnet50	.layer1	fc6	1	7.0587
resnet50	.layer1	fc6	1	7.0392
resnet50	.layer1	fc6	1	7.0047
resnet50	.layer1	fc6	1	6.8091
resnet50	.layer1	fc6	1	6.6747
resnet50	.layer1	fc6	1	7.5024
resnet50	.layer1	fc6	1	7.4433
resnet50	.layer1	fc6	1	7.0542
resnet50	.layer1	fc6	1	6.8755
resnet50	.layer1	fc6	1	6.7829
resnet50	.layer1	fc6	1	6.7247
resnet50	.layer1	fc6	1	6.6938
resnet50	.layer1	fc6	1	6.6229
resnet50	.layer1	fc6	1	6.5251
resnet50	.layer1	fc6	1	6.3447
resnet50	.layer1	fc6	1	7.989
resnet50	.layer1	fc6	1	7.5688
resnet50	.layer1	fc6	1	7.2097
resnet50	.layer1	fc6	1	7.0579
resnet50	.layer1	fc6	1	7.0315
resnet50	.layer1	fc6	1	7.023
resnet50	.layer1	fc6	1	6.968
resnet50	.layer1	fc6	1	6.7198
resnet50	.layer1	fc6	1	6.6599
resnet50	.layer1	fc6	1	6.2325
resnet50	.layer1	fc6	1	7.584
resnet50	.layer1	fc6	1	7.4685
resnet50	.layer1	fc6	1	7.1894
resnet50	.layer1	fc6	1	7.0206
resnet50	.layer1	fc6	1	6.9962
resnet50	.layer1	fc6	1	6.8772
resnet50	.layer1	fc6	1	6.7168
resnet50	.layer1	fc6	1	6.694
resnet50	.layer1	fc6	1	6.6836
resnet50	.layer1	fc6	1	6.6362
resnet50	.layer1	fc6	1	7.9794
resnet50	.layer1	fc6	1	7.6241
resnet50	.layer1	fc6	1	7.3947
resnet50	.layer1	fc6	1	7.1289
resnet50	.layer1	fc6	1	6.9942
resnet50	.layer1	fc6	1	6.9026
resnet50	.layer1	fc6	1	6.6704
resnet50	.layer1	fc6	1	6.6596
resnet50	.layer1	fc6	1	6.5929
resnet50	.layer1	fc6	1	5.9337
resnet50	.layer1	fc6	1	7.7615
resnet50	.layer1	fc6	1	7.7411
resnet50	.layer1	fc6	1	7.4392
resnet50	.layer1	fc6	1	7.3311
resnet50	.layer1	fc6	1	7.1659
resnet50	.layer1	fc6	1	7.084
resnet50	.layer1	fc6	1	7.069
resnet50	.layer1	fc6	1	6.9258
resnet50	.layer1	fc6	1	6.7502
resnet50	.layer1	fc6	1	6.5082
resnet50	.layer1	fc6	1	7.8111
resnet50	.layer1	fc6	1	7.4003
resnet50	.layer1	fc6	1	7.176
resnet50	.layer1	fc6	1	6.9782
resnet50	.layer1	fc6	1	6.9403
resnet50	.layer1	fc6	1	6.9358
resnet50	.layer1	fc6	1	6.7656
resnet50	.layer1	fc6	1	6.7628
resnet50	.layer1	fc6	1	6.7336
resnet50	.layer1	fc6	1	6.2879
resnet50	.layer1	fc6	1	7.5819
resnet50	.layer1	fc6	1	7.5415
resnet50	.layer1	fc6	1	7.3942
resnet50	.layer1	fc6	1	7.308
resnet50	.layer1	fc6	1	7.2451
resnet50	.layer1	fc6	1	7.1119
resnet50	.layer1	fc6	1	6.9803
resnet50	.layer1	fc6	1	6.522
resnet50	.layer1	fc6	1	6.4386
resnet50	.layer1	fc6	1	6.4325
resnet50	.layer1	fc6	1	7.8048
resnet50	.layer1	fc6	1	7.6646
resnet50	.layer1	fc6	1	7.5096
resnet50	.layer1	fc6	1	7.3374
resnet50	.layer1	fc6	1	7.2783
resnet50	.layer1	fc6	1	7.165
resnet50	.layer1	fc6	1	7.0511
resnet50	.layer1	fc6	1	6.9704
resnet50	.layer1	fc6	1	6.2696
resnet50	.layer1	fc6	1	5.6239
resnet50	.layer1	fc6	1	7.306
resnet50	.layer1	fc6	1	7.2754
resnet50	.layer1	fc6	1	7.2255
resnet50	.layer1	fc6	1	7.2255
resnet50	.layer1	fc6	1	7.1932
resnet50	.layer1	fc6	1	6.5911
resnet50	.layer1	fc6	1	6.5321
resnet50	.layer1	fc6	1	6.2793
resnet50	.layer1	fc6	1	5.8532
resnet50	.layer1	fc6	1	5.8418
resnet50	.layer1	fc6	1	7.8799
resnet50	.layer1	fc6	1	7.3466
resnet50	.layer1	fc6	1	7.1915
resnet50	.layer1	fc6	1	7.0534
resnet50	.layer1	fc6	1	6.8636
resnet50	.layer1	fc6	1	6.6597
resnet50	.layer1	fc6	1	6.4172
resnet50	.layer1	fc6	1	6.0251
resnet50	.layer1	fc6	1	5.9969
resnet50	.layer1	fc6	1	5.9471
resnet50	.layer1	fc6	1	7.2426
resnet50	.layer1	fc6	1	7.2065
resnet50	.layer1	fc6	1	7.1576
resnet50	.layer1	fc6	1	7.1441
resnet50	.layer1	fc6	1	7.1113
resnet50	.layer1	fc6	1	6.5655
resnet50	.layer1	fc6	1	6.5383
resnet50	.layer1	fc6	1	6.4889
resnet50	.layer1	fc6	1	6.4799
resnet50	.layer1	fc6	1	6.3646
resnet50	.layer1	fc6	1	7.6879
resnet50	.layer1	fc6	1	7.545
resnet50	.layer1	fc6	1	7.32
resnet50	.layer1	fc6	1	7.1868
resnet50	.layer1	fc6	1	6.9406
resnet50	.layer1	fc6	1	6.7364
resnet50	.layer1	fc6	1	6.6189
resnet50	.layer1	fc6	1	6.5449
resnet50	.layer1	fc6	1	6.5194
resnet50	.layer1	fc6	1	6.0252
resnet50	.layer1	fc6	1	7.6925
resnet50	.layer1	fc6	1	7.4925
resnet50	.layer1	fc6	1	7.1014
resnet50	.layer1	fc6	1	7.0487
resnet50	.layer1	fc6	1	6.8895
resnet50	.layer1	fc6	1	6.8359
resnet50	.layer1	fc6	1	6.7728
resnet50	.layer1	fc6	1	6.7639
resnet50	.layer1	fc6	1	6.0839
resnet50	.layer1	fc6	1	6.0115
resnet50	.layer1	fc6	1	7.8223
resnet50	.layer1	fc6	1	7.7255
resnet50	.layer1	fc6	1	7.4818
resnet50	.layer1	fc6	1	7.4046
resnet50	.layer1	fc6	1	7.3963
resnet50	.layer1	fc6	1	7.1168
resnet50	.layer1	fc6	1	6.8434
resnet50	.layer1	fc6	1	6.7501
resnet50	.layer1	fc6	1	6.6838
resnet50	.layer1	fc6	1	6.1196
resnet50	.layer1	fc6	1	7.6512
resnet50	.layer1	fc6	1	7.514
resnet50	.layer1	fc6	1	7.3863
resnet50	.layer1	fc6	1	7.1232
resnet50	.layer1	fc6	1	7.0915
resnet50	.layer1	fc6	1	6.9928
resnet50	.layer1	fc6	1	6.9687
resnet50	.layer1	fc6	1	6.9467
resnet50	.layer1	fc6	1	6.9027
resnet50	.layer1	fc6	1	6.3948
resnet50	.layer1	fc6	1	7.0684
resnet50	.layer1	fc6	1	7.0329
resnet50	.layer1	fc6	1	6.9709
resnet50	.layer1	fc6	1	6.953
resnet50	.layer1	fc6	1	6.7138
resnet50	.layer1	fc6	1	6.5879
resnet50	.layer1	fc6	1	6.4753
resnet50	.layer1	fc6	1	6.461
resnet50	.layer1	fc6	1	6.3885
resnet50	.layer1	fc6	1	5.7775
resnet50	.layer1	fc6	1	8.1041
resnet50	.layer1	fc6	1	7.9538
resnet50	.layer1	fc6	1	7.3687
resnet50	.layer1	fc6	1	7.3626
resnet50	.layer1	fc6	1	7.0875
resnet50	.layer1	fc6	1	7.0292
resnet50	.layer1	fc6	1	6.7566
resnet50	.layer1	fc6	1	6.6867
resnet50	.layer1	fc6	1	6.6111
resnet50	.layer1	fc6	1	4.9531
resnet50	.layer1	fc6	1	3.6968
resnet50	.layer1	fc6	1	3.5597
resnet50	.layer1	fc6	1	3.5429
resnet50	.layer1	fc6	1	3.4954
resnet50	.layer1	fc6	1	3.3971
resnet50	.layer1	fc6	1	3.3325
resnet50	.layer1	fc6	1	3.1602
resnet50	.layer1	fc6	1	3.1318
resnet50	.layer1	fc6	1	3.0227
resnet50	.layer1	fc6	1	0.1701
resnet50	.layer1	fc6	1	3.6086
resnet50	.layer1	fc6	1	3.363
resnet50	.layer1	fc6	1	3.2661
resnet50	.layer1	fc6	1	3.2079
resnet50	.layer1	fc6	1	3.0685
resnet50	.layer1	fc6	1	2.9312
resnet50	.layer1	fc6	1	0.2011
resnet50	.layer1	fc6	1	0.1874
resnet50	.layer1	fc6	1	0.1469
resnet50	.layer1	fc6	1	0.1391
resnet50	.layer1	fc6	1	3.5936
resnet50	.layer1	fc6	1	3.5587
resnet50	.layer1	fc6	1	3.4976
resnet50	.layer1	fc6	1	3.4863
resnet50	.layer1	fc6	1	3.4647
resnet50	.layer1	fc6	1	3.4575
resnet50	.layer1	fc6	1	3.3894
resnet50	.layer1	fc6	1	3.2624
resnet50	.layer1	fc6	1	3.1944
resnet50	.layer1	fc6	1	3.1629
resnet50	.layer1	fc6	1	3.7716
resnet50	.layer1	fc6	1	3.6771
resnet50	.layer1	fc6	1	3.5039
resnet50	.layer1	fc6	1	3.454
resnet50	.layer1	fc6	1	3.1417
resnet50	.layer1	fc6	1	3.0904
resnet50	.layer1	fc6	1	2.8106
resnet50	.layer1	fc6	1	0.1646
resnet50	.layer1	fc6	1	0.1339
resnet50	.layer1	fc6	1	0.125
resnet50	.layer1	fc6	1	3.7129
resnet50	.layer1	fc6	1	3.5515
resnet50	.layer1	fc6	1	3.544
resnet50	.layer1	fc6	1	3.51
resnet50	.layer1	fc6	1	3.5064
resnet50	.layer1	fc6	1	3.4973
resnet50	.layer1	fc6	1	3.4349
resnet50	.layer1	fc6	1	3.4192
resnet50	.layer1	fc6	1	3.2346
resnet50	.layer1	fc6	1	3.1369
resnet50	.layer1	fc6	1	3.7594
resnet50	.layer1	fc6	1	3.6453
resnet50	.layer1	fc6	1	3.5287
resnet50	.layer1	fc6	1	3.4536
resnet50	.layer1	fc6	1	3.3229
resnet50	.layer1	fc6	1	3.306
resnet50	.layer1	fc6	1	3.2865
resnet50	.layer1	fc6	1	3.2209
resnet50	.layer1	fc6	1	0.1692
resnet50	.layer1	fc6	1	0.1249
resnet50	.layer1	fc6	1	3.6335
resnet50	.layer1	fc6	1	3.5144
resnet50	.layer1	fc6	1	3.4817
resnet50	.layer1	fc6	1	3.4534
resnet50	.layer1	fc6	1	3.4056
resnet50	.layer1	fc6	1	3.2688
resnet50	.layer1	fc6	1	3.2579
resnet50	.layer1	fc6	1	3.1504
resnet50	.layer1	fc6	1	2.909
resnet50	.layer1	fc6	1	0.171
resnet50	.layer1	fc6	1	3.6533
resnet50	.layer1	fc6	1	3.6306
resnet50	.layer1	fc6	1	3.5894
resnet50	.layer1	fc6	1	3.4655
resnet50	.layer1	fc6	1	3.4621
resnet50	.layer1	fc6	1	3.4048
resnet50	.layer1	fc6	1	3.3763
resnet50	.layer1	fc6	1	3.2992
resnet50	.layer1	fc6	1	3.2967
resnet50	.layer1	fc6	1	3.2466
resnet50	.layer1	fc6	1	3.626
resnet50	.layer1	fc6	1	3.6258
resnet50	.layer1	fc6	1	3.5081
resnet50	.layer1	fc6	1	3.4163
resnet50	.layer1	fc6	1	3.3968
resnet50	.layer1	fc6	1	3.2188
resnet50	.layer1	fc6	1	3.2139
resnet50	.layer1	fc6	1	3.1738
resnet50	.layer1	fc6	1	2.9479
resnet50	.layer1	fc6	1	0.12
resnet50	.layer1	fc6	1	3.5542
resnet50	.layer1	fc6	1	3.4207
resnet50	.layer1	fc6	1	3.4088
resnet50	.layer1	fc6	1	3.4053
resnet50	.layer1	fc6	1	3.3226
resnet50	.layer1	fc6	1	0.1695
resnet50	.layer1	fc6	1	0.1529
resnet50	.layer1	fc6	1	0.1499
resnet50	.layer1	fc6	1	0.149
resnet50	.layer1	fc6	1	0.1437
resnet50	.layer1	fc6	1	3.9436
resnet50	.layer1	fc6	1	3.7056
resnet50	.layer1	fc6	1	3.6461
resnet50	.layer1	fc6	1	3.5534
resnet50	.layer1	fc6	1	3.3783
resnet50	.layer1	fc6	1	3.2582
resnet50	.layer1	fc6	1	3.2198
resnet50	.layer1	fc6	1	3.2023
resnet50	.layer1	fc6	1	3.1928
resnet50	.layer1	fc6	1	2.625
resnet50	.layer1	fc6	1	3.683
resnet50	.layer1	fc6	1	3.3698
resnet50	.layer1	fc6	1	3.2826
resnet50	.layer1	fc6	1	3.2784
resnet50	.layer1	fc6	1	2.9802
resnet50	.layer1	fc6	1	2.8738
resnet50	.layer1	fc6	1	0.1902
resnet50	.layer1	fc6	1	0.1683
resnet50	.layer1	fc6	1	0.1665
resnet50	.layer1	fc6	1	0.1465
resnet50	.layer1	fc6	1	3.7094
resnet50	.layer1	fc6	1	3.5824
resnet50	.layer1	fc6	1	3.5773
resnet50	.layer1	fc6	1	3.4834
resnet50	.layer1	fc6	1	3.4285
resnet50	.layer1	fc6	1	3.4128
resnet50	.layer1	fc6	1	3.1838
resnet50	.layer1	fc6	1	3.0918
resnet50	.layer1	fc6	1	3.0343
resnet50	.layer1	fc6	1	2.7118
resnet50	.layer1	fc6	1	3.6803
resnet50	.layer1	fc6	1	3.4857
resnet50	.layer1	fc6	1	3.425
resnet50	.layer1	fc6	1	3.2413
resnet50	.layer1	fc6	1	3.1209
resnet50	.layer1	fc6	1	3.1191
resnet50	.layer1	fc6	1	3.0844
resnet50	.layer1	fc6	1	0.1857
resnet50	.layer1	fc6	1	0.1733
resnet50	.layer1	fc6	1	0.1439
resnet50	.layer1	fc6	1	3.7585
resnet50	.layer1	fc6	1	3.5415
resnet50	.layer1	fc6	1	3.4758
resnet50	.layer1	fc6	1	3.4237
resnet50	.layer1	fc6	1	3.3972
resnet50	.layer1	fc6	1	3.3695
resnet50	.layer1	fc6	1	3.3382
resnet50	.layer1	fc6	1	3.2923
resnet50	.layer1	fc6	1	3.2708
resnet50	.layer1	fc6	1	3.2186
resnet50	.layer1	fc6	1	3.7343
resnet50	.layer1	fc6	1	3.693
resnet50	.layer1	fc6	1	3.6841
resnet50	.layer1	fc6	1	3.5307
resnet50	.layer1	fc6	1	3.3213
resnet50	.layer1	fc6	1	3.2578
resnet50	.layer1	fc6	1	3.2211
resnet50	.layer1	fc6	1	3.1895
resnet50	.layer1	fc6	1	0.1613
resnet50	.layer1	fc6	1	0.145
resnet50	.layer1	fc6	1	3.4873
resnet50	.layer1	fc6	1	3.4387
resnet50	.layer1	fc6	1	3.4309
resnet50	.layer1	fc6	1	3.3129
resnet50	.layer1	fc6	1	3.2642
resnet50	.layer1	fc6	1	3.1649
resnet50	.layer1	fc6	1	2.9841
resnet50	.layer1	fc6	1	2.9772
resnet50	.layer1	fc6	1	0.1954
resnet50	.layer1	fc6	1	0.1425
resnet50	.layer1	fc6	1	3.6332
resnet50	.layer1	fc6	1	3.4538
resnet50	.layer1	fc6	1	3.4009
resnet50	.layer1	fc6	1	3.3615
resnet50	.layer1	fc6	1	3.2974
resnet50	.layer1	fc6	1	3.2162
resnet50	.layer1	fc6	1	3.117
resnet50	.layer1	fc6	1	3.0922
resnet50	.layer1	fc6	1	3.0681
resnet50	.layer1	fc6	1	3.0162
resnet50	.layer1	fc6	1	3.5
resnet50	.layer1	fc6	1	3.4799
resnet50	.layer1	fc6	1	3.3566
resnet50	.layer1	fc6	1	3.3238
resnet50	.layer1	fc6	1	3.2465
resnet50	.layer1	fc6	1	3.1517
resnet50	.layer1	fc6	1	2.9295
resnet50	.layer1	fc6	1	2.8455
resnet50	.layer1	fc6	1	0.1968
resnet50	.layer1	fc6	1	0.1617
resnet50	.layer1	fc6	1	3.3152
resnet50	.layer1	fc6	1	3.2731
resnet50	.layer1	fc6	1	3.247
resnet50	.layer1	fc6	1	3.2012
resnet50	.layer1	fc6	1	3.1226
resnet50	.layer1	fc6	1	3.0988
resnet50	.layer1	fc6	1	0.1462
resnet50	.layer1	fc6	1	0.1349
resnet50	.layer1	fc6	1	0.1262
resnet50	.layer1	fc6	1	0.1262
resnet50	.layer1	fc6	1	7.5629
resnet50	.layer1	fc6	1	7.3042
resnet50	.layer1	fc6	1	7.1815
resnet50	.layer1	fc6	1	7.1642
resnet50	.layer1	fc6	1	6.9142
resnet50	.layer1	fc6	1	6.8437
resnet50	.layer1	fc6	1	6.4175
resnet50	.layer1	fc6	1	5.5497
resnet50	.layer1	fc6	1	5.214
resnet50	.layer1	fc6	1	4.8544
resnet50	.layer1	fc6	1	8.3017
resnet50	.layer1	fc6	1	8.151
resnet50	.layer1	fc6	1	7.9017
resnet50	.layer1	fc6	1	7.2195
resnet50	.layer1	fc6	1	6.7476
resnet50	.layer1	fc6	1	6.7039
resnet50	.layer1	fc6	1	6.6415
resnet50	.layer1	fc6	1	6.3016
resnet50	.layer1	fc6	1	6.0258
resnet50	.layer1	fc6	1	5.4199
resnet50	.layer1	fc6	1	7.7957
resnet50	.layer1	fc6	1	7.696
resnet50	.layer1	fc6	1	7.6916
resnet50	.layer1	fc6	1	7.5988
resnet50	.layer1	fc6	1	7.3384
resnet50	.layer1	fc6	1	7.0719
resnet50	.layer1	fc6	1	6.9657
resnet50	.layer1	fc6	1	6.5001
resnet50	.layer1	fc6	1	6.2131
resnet50	.layer1	fc6	1	3.8695
resnet50	.layer1	fc6	1	8.0279
resnet50	.layer1	fc6	1	7.5787
resnet50	.layer1	fc6	1	7.493
resnet50	.layer1	fc6	1	7.3253
resnet50	.layer1	fc6	1	7.0213
resnet50	.layer1	fc6	1	6.4792
resnet50	.layer1	fc6	1	6.4641
resnet50	.layer1	fc6	1	6.168
resnet50	.layer1	fc6	1	5.2829
resnet50	.layer1	fc6	1	5.0552
resnet50	.layer1	fc6	1	7.2827
resnet50	.layer1	fc6	1	7.1315
resnet50	.layer1	fc6	1	6.8573
resnet50	.layer1	fc6	1	6.452
resnet50	.layer1	fc6	1	5.9202
resnet50	.layer1	fc6	1	5.9112
resnet50	.layer1	fc6	1	5.1092
resnet50	.layer1	fc6	1	4.9582
resnet50	.layer1	fc6	1	4.9114
resnet50	.layer1	fc6	1	3.5253
resnet50	.layer1	fc6	1	7.8693
resnet50	.layer1	fc6	1	7.0026
resnet50	.layer1	fc6	1	6.9857
resnet50	.layer1	fc6	1	6.9547
resnet50	.layer1	fc6	1	6.7612
resnet50	.layer1	fc6	1	6.4145
resnet50	.layer1	fc6	1	6.3353
resnet50	.layer1	fc6	1	6.0751
resnet50	.layer1	fc6	1	4.9736
resnet50	.layer1	fc6	1	4.5763
resnet50	.layer1	fc6	1	7.612
resnet50	.layer1	fc6	1	7.2981
resnet50	.layer1	fc6	1	7.2474
resnet50	.layer1	fc6	1	6.8476
resnet50	.layer1	fc6	1	6.7992
resnet50	.layer1	fc6	1	6.3663
resnet50	.layer1	fc6	1	6.0773
resnet50	.layer1	fc6	1	5.7782
resnet50	.layer1	fc6	1	5.6921
resnet50	.layer1	fc6	1	4.9899
resnet50	.layer1	fc6	1	8.1486
resnet50	.layer1	fc6	1	8.0158
resnet50	.layer1	fc6	1	7.9064
resnet50	.layer1	fc6	1	7.6517
resnet50	.layer1	fc6	1	7.4874
resnet50	.layer1	fc6	1	7.1834
resnet50	.layer1	fc6	1	6.8762
resnet50	.layer1	fc6	1	6.4219
resnet50	.layer1	fc6	1	6.3863
resnet50	.layer1	fc6	1	5.6833
resnet50	.layer1	fc6	1	7.7904
resnet50	.layer1	fc6	1	7.404
resnet50	.layer1	fc6	1	7.2753
resnet50	.layer1	fc6	1	7.1949
resnet50	.layer1	fc6	1	6.9819
resnet50	.layer1	fc6	1	6.9273
resnet50	.layer1	fc6	1	6.8777
resnet50	.layer1	fc6	1	6.7817
resnet50	.layer1	fc6	1	6.5388
resnet50	.layer1	fc6	1	5.764
resnet50	.layer1	fc6	1	7.8138
resnet50	.layer1	fc6	1	7.7555
resnet50	.layer1	fc6	1	7.5389
resnet50	.layer1	fc6	1	7.5129
resnet50	.layer1	fc6	1	7.3797
resnet50	.layer1	fc6	1	7.3699
resnet50	.layer1	fc6	1	6.7597
resnet50	.layer1	fc6	1	6.7525
resnet50	.layer1	fc6	1	6.2378
resnet50	.layer1	fc6	1	5.8534
resnet50	.layer1	fc6	1	8.737
resnet50	.layer1	fc6	1	7.7595
resnet50	.layer1	fc6	1	7.3352
resnet50	.layer1	fc6	1	7.2359
resnet50	.layer1	fc6	1	7.2101
resnet50	.layer1	fc6	1	7.035
resnet50	.layer1	fc6	1	6.5794
resnet50	.layer1	fc6	1	6.1759
resnet50	.layer1	fc6	1	6.105
resnet50	.layer1	fc6	1	5.7069
resnet50	.layer1	fc6	1	7.8716
resnet50	.layer1	fc6	1	7.8256
resnet50	.layer1	fc6	1	7.3038
resnet50	.layer1	fc6	1	7.0262
resnet50	.layer1	fc6	1	6.9858
resnet50	.layer1	fc6	1	6.6203
resnet50	.layer1	fc6	1	6.371
resnet50	.layer1	fc6	1	6.3407
resnet50	.layer1	fc6	1	6.3303
resnet50	.layer1	fc6	1	6.0024
resnet50	.layer1	fc6	1	8.3384
resnet50	.layer1	fc6	1	7.6312
resnet50	.layer1	fc6	1	7.6286
resnet50	.layer1	fc6	1	7.5124
resnet50	.layer1	fc6	1	7.1514
resnet50	.layer1	fc6	1	7.1217
resnet50	.layer1	fc6	1	6.9042
resnet50	.layer1	fc6	1	6.8071
resnet50	.layer1	fc6	1	6.0458
resnet50	.layer1	fc6	1	6.0293
resnet50	.layer1	fc6	1	7.6807
resnet50	.layer1	fc6	1	7.6535
resnet50	.layer1	fc6	1	7.2293
resnet50	.layer1	fc6	1	6.6576
resnet50	.layer1	fc6	1	6.6127
resnet50	.layer1	fc6	1	6.4603
resnet50	.layer1	fc6	1	6.4148
resnet50	.layer1	fc6	1	5.9575
resnet50	.layer1	fc6	1	5.6328
resnet50	.layer1	fc6	1	5.3384
resnet50	.layer1	fc6	1	8.9701
resnet50	.layer1	fc6	1	8.2876
resnet50	.layer1	fc6	1	7.6319
resnet50	.layer1	fc6	1	7.2866
resnet50	.layer1	fc6	1	7.2153
resnet50	.layer1	fc6	1	6.2001
resnet50	.layer1	fc6	1	5.9468
resnet50	.layer1	fc6	1	5.906
resnet50	.layer1	fc6	1	5.597
resnet50	.layer1	fc6	1	4.7754
resnet50	.layer1	fc6	1	8.5174
resnet50	.layer1	fc6	1	8.3065
resnet50	.layer1	fc6	1	7.877
resnet50	.layer1	fc6	1	7.4986
resnet50	.layer1	fc6	1	7.3851
resnet50	.layer1	fc6	1	7.2729
resnet50	.layer1	fc6	1	6.8409
resnet50	.layer1	fc6	1	6.823
resnet50	.layer1	fc6	1	6.695
resnet50	.layer1	fc6	1	6.3734
resnet50	.layer1	fc6	1	9.4311
resnet50	.layer1	fc6	1	8.7671
resnet50	.layer1	fc6	1	7.428
resnet50	.layer1	fc6	1	7.4076
resnet50	.layer1	fc6	1	7.392
resnet50	.layer1	fc6	1	6.8923
resnet50	.layer1	fc6	1	6.7699
resnet50	.layer1	fc6	1	6.5036
resnet50	.layer1	fc6	1	6.2172
resnet50	.layer1	fc6	1	3.0478
resnet50	.layer1	fc6	1	7.4408
resnet50	.layer1	fc6	1	6.7065
resnet50	.layer1	fc6	1	6.6427
resnet50	.layer1	fc6	1	6.6246
resnet50	.layer1	fc6	1	6.4932
resnet50	.layer1	fc6	1	6.4565
resnet50	.layer1	fc6	1	6.3672
resnet50	.layer1	fc6	1	6.2737
resnet50	.layer1	fc6	1	6.248
resnet50	.layer1	fc6	1	6.164
resnet50	.layer1	fc6	1	8.2441
resnet50	.layer1	fc6	1	7.1664
resnet50	.layer1	fc6	1	7.137
resnet50	.layer1	fc6	1	6.9714
resnet50	.layer1	fc6	1	6.9498
resnet50	.layer1	fc6	1	6.7846
resnet50	.layer1	fc6	1	6.4957
resnet50	.layer1	fc6	1	5.9194
resnet50	.layer1	fc6	1	5.4828
resnet50	.layer1	fc6	1	5.3102
resnet50	.layer1	fc6	1	8.4412
resnet50	.layer1	fc6	1	7.909
resnet50	.layer1	fc6	1	7.6504
resnet50	.layer1	fc6	1	7.6333
resnet50	.layer1	fc6	1	7.5387
resnet50	.layer1	fc6	1	6.5847
resnet50	.layer1	fc6	1	5.8745
resnet50	.layer1	fc6	1	5.8388
resnet50	.layer1	fc6	1	5.7816
resnet50	.layer1	fc6	1	4.1515
resnet50	.layer1	fc6	1	1.1476
resnet50	.layer1	fc6	1	1.141
resnet50	.layer1	fc6	1	1.0969
resnet50	.layer1	fc6	1	1.0948
resnet50	.layer1	fc6	1	1.0849
resnet50	.layer1	fc6	1	1.0476
resnet50	.layer1	fc6	1	1.0381
resnet50	.layer1	fc6	1	1.0147
resnet50	.layer1	fc6	1	1.0079
resnet50	.layer1	fc6	1	0.9996
resnet50	.layer1	fc6	1	1.1026
resnet50	.layer1	fc6	1	1.0904
resnet50	.layer1	fc6	1	1.0866
resnet50	.layer1	fc6	1	1.0695
resnet50	.layer1	fc6	1	1.0492
resnet50	.layer1	fc6	1	1.031
resnet50	.layer1	fc6	1	1.0264
resnet50	.layer1	fc6	1	0.9919
resnet50	.layer1	fc6	1	0.9647
resnet50	.layer1	fc6	1	0.9153
resnet50	.layer1	fc6	1	1.1367
resnet50	.layer1	fc6	1	1.1105
resnet50	.layer1	fc6	1	1.0713
resnet50	.layer1	fc6	1	1.0713
resnet50	.layer1	fc6	1	1.0597
resnet50	.layer1	fc6	1	1.0367
resnet50	.layer1	fc6	1	1.0196
resnet50	.layer1	fc6	1	0.9906
resnet50	.layer1	fc6	1	0.9873
resnet50	.layer1	fc6	1	0.9316
resnet50	.layer1	fc6	1	1.1378
resnet50	.layer1	fc6	1	1.1282
resnet50	.layer1	fc6	1	1.0857
resnet50	.layer1	fc6	1	1.0853
resnet50	.layer1	fc6	1	1.0521
resnet50	.layer1	fc6	1	1.0466
resnet50	.layer1	fc6	1	1.0433
resnet50	.layer1	fc6	1	1.0381
resnet50	.layer1	fc6	1	1.0133
resnet50	.layer1	fc6	1	0.986
resnet50	.layer1	fc6	1	1.1692
resnet50	.layer1	fc6	1	1.1291
resnet50	.layer1	fc6	1	1.0913
resnet50	.layer1	fc6	1	1.074
resnet50	.layer1	fc6	1	1.056
resnet50	.layer1	fc6	1	1.0494
resnet50	.layer1	fc6	1	1.0178
resnet50	.layer1	fc6	1	1.0059
resnet50	.layer1	fc6	1	0.9922
resnet50	.layer1	fc6	1	0.9918
resnet50	.layer1	fc6	1	1.164
resnet50	.layer1	fc6	1	1.1187
resnet50	.layer1	fc6	1	1.1077
resnet50	.layer1	fc6	1	1.0916
resnet50	.layer1	fc6	1	1.0839
resnet50	.layer1	fc6	1	1.074
resnet50	.layer1	fc6	1	1.0354
resnet50	.layer1	fc6	1	1.0123
resnet50	.layer1	fc6	1	1.0061
resnet50	.layer1	fc6	1	0.9965
resnet50	.layer1	fc6	1	1.0974
resnet50	.layer1	fc6	1	1.096
resnet50	.layer1	fc6	1	1.0763
resnet50	.layer1	fc6	1	1.0696
resnet50	.layer1	fc6	1	1.0683
resnet50	.layer1	fc6	1	1.0673
resnet50	.layer1	fc6	1	1.0433
resnet50	.layer1	fc6	1	1.0419
resnet50	.layer1	fc6	1	1.003
resnet50	.layer1	fc6	1	0.9605
resnet50	.layer1	fc6	1	1.1744
resnet50	.layer1	fc6	1	1.1711
resnet50	.layer1	fc6	1	1.1186
resnet50	.layer1	fc6	1	1.0877
resnet50	.layer1	fc6	1	1.0772
resnet50	.layer1	fc6	1	1.0623
resnet50	.layer1	fc6	1	1.0482
resnet50	.layer1	fc6	1	1.0445
resnet50	.layer1	fc6	1	1.0275
resnet50	.layer1	fc6	1	1.0198
resnet50	.layer1	fc6	1	1.143
resnet50	.layer1	fc6	1	1.1337
resnet50	.layer1	fc6	1	1.1312
resnet50	.layer1	fc6	1	1.0893
resnet50	.layer1	fc6	1	1.0671
resnet50	.layer1	fc6	1	1.0267
resnet50	.layer1	fc6	1	1.0175
resnet50	.layer1	fc6	1	1.0153
resnet50	.layer1	fc6	1	0.9898
resnet50	.layer1	fc6	1	0.9867
resnet50	.layer1	fc6	1	1.1182
resnet50	.layer1	fc6	1	1.11
resnet50	.layer1	fc6	1	1.0834
resnet50	.layer1	fc6	1	1.0766
resnet50	.layer1	fc6	1	1.064
resnet50	.layer1	fc6	1	1.0597
resnet50	.layer1	fc6	1	1.0259
resnet50	.layer1	fc6	1	1.0057
resnet50	.layer1	fc6	1	1.0037
resnet50	.layer1	fc6	1	0.9719
resnet50	.layer1	fc6	1	1.1747
resnet50	.layer1	fc6	1	1.1204
resnet50	.layer1	fc6	1	1.1161
resnet50	.layer1	fc6	1	1.1079
resnet50	.layer1	fc6	1	1.0781
resnet50	.layer1	fc6	1	1.0718
resnet50	.layer1	fc6	1	1.0598
resnet50	.layer1	fc6	1	1.0356
resnet50	.layer1	fc6	1	1.0093
resnet50	.layer1	fc6	1	0.9384
resnet50	.layer1	fc6	1	1.1432
resnet50	.layer1	fc6	1	1.0848
resnet50	.layer1	fc6	1	1.0703
resnet50	.layer1	fc6	1	1.0677
resnet50	.layer1	fc6	1	1.055
resnet50	.layer1	fc6	1	1.0383
resnet50	.layer1	fc6	1	1.033
resnet50	.layer1	fc6	1	0.9647
resnet50	.layer1	fc6	1	0.9638
resnet50	.layer1	fc6	1	0.9575
resnet50	.layer1	fc6	1	1.124
resnet50	.layer1	fc6	1	1.1173
resnet50	.layer1	fc6	1	1.091
resnet50	.layer1	fc6	1	1.0891
resnet50	.layer1	fc6	1	1.0664
resnet50	.layer1	fc6	1	1.0563
resnet50	.layer1	fc6	1	1.0419
resnet50	.layer1	fc6	1	1.0263
resnet50	.layer1	fc6	1	0.9858
resnet50	.layer1	fc6	1	0.9695
resnet50	.layer1	fc6	1	1.1454
resnet50	.layer1	fc6	1	1.1224
resnet50	.layer1	fc6	1	1.0964
resnet50	.layer1	fc6	1	1.0925
resnet50	.layer1	fc6	1	1.0796
resnet50	.layer1	fc6	1	1.073
resnet50	.layer1	fc6	1	1.0357
resnet50	.layer1	fc6	1	1.0215
resnet50	.layer1	fc6	1	0.9753
resnet50	.layer1	fc6	1	0.9191
resnet50	.layer1	fc6	1	1.1119
resnet50	.layer1	fc6	1	1.0799
resnet50	.layer1	fc6	1	1.0721
resnet50	.layer1	fc6	1	1.0646
resnet50	.layer1	fc6	1	1.0404
resnet50	.layer1	fc6	1	1.0377
resnet50	.layer1	fc6	1	1.02
resnet50	.layer1	fc6	1	1.0184
resnet50	.layer1	fc6	1	1.0096
resnet50	.layer1	fc6	1	0.988
resnet50	.layer1	fc6	1	1.0968
resnet50	.layer1	fc6	1	1.0868
resnet50	.layer1	fc6	1	1.0672
resnet50	.layer1	fc6	1	1.0656
resnet50	.layer1	fc6	1	1.0627
resnet50	.layer1	fc6	1	1.0485
resnet50	.layer1	fc6	1	1.0474
resnet50	.layer1	fc6	1	1.0446
resnet50	.layer1	fc6	1	1.0202
resnet50	.layer1	fc6	1	0.9859
resnet50	.layer1	fc6	1	1.1889
resnet50	.layer1	fc6	1	1.1844
resnet50	.layer1	fc6	1	1.1159
resnet50	.layer1	fc6	1	1.085
resnet50	.layer1	fc6	1	1.0801
resnet50	.layer1	fc6	1	1.0664
resnet50	.layer1	fc6	1	1.062
resnet50	.layer1	fc6	1	1.0224
resnet50	.layer1	fc6	1	1.0075
resnet50	.layer1	fc6	1	1.0029
resnet50	.layer1	fc6	1	1.1235
resnet50	.layer1	fc6	1	1.1156
resnet50	.layer1	fc6	1	1.0916
resnet50	.layer1	fc6	1	1.0502
resnet50	.layer1	fc6	1	1.047
resnet50	.layer1	fc6	1	1.0443
resnet50	.layer1	fc6	1	1.0417
resnet50	.layer1	fc6	1	1.021
resnet50	.layer1	fc6	1	1.0154
resnet50	.layer1	fc6	1	1.0128
resnet50	.layer1	fc6	1	1.1053
resnet50	.layer1	fc6	1	1.1
resnet50	.layer1	fc6	1	1.0979
resnet50	.layer1	fc6	1	1.0944
resnet50	.layer1	fc6	1	1.0499
resnet50	.layer1	fc6	1	1.0342
resnet50	.layer1	fc6	1	1.03
resnet50	.layer1	fc6	1	1.0145
resnet50	.layer1	fc6	1	0.9988
resnet50	.layer1	fc6	1	0.9665
resnet50	.layer1	fc6	1	1.1663
resnet50	.layer1	fc6	1	1.1546
resnet50	.layer1	fc6	1	1.0798
resnet50	.layer1	fc6	1	1.0789
resnet50	.layer1	fc6	1	1.0496
resnet50	.layer1	fc6	1	1.0405
resnet50	.layer1	fc6	1	1.0204
resnet50	.layer1	fc6	1	1.0172
resnet50	.layer1	fc6	1	1.0046
resnet50	.layer1	fc6	1	0.9335
resnet50	.layer1	fc6	1	6.5702
resnet50	.layer1	fc6	1	6.1122
resnet50	.layer1	fc6	1	5.9594
resnet50	.layer1	fc6	1	5.865
resnet50	.layer1	fc6	1	5.6081
resnet50	.layer1	fc6	1	5.6074
resnet50	.layer1	fc6	1	5.5768
resnet50	.layer1	fc6	1	5.4312
resnet50	.layer1	fc6	1	5.3247
resnet50	.layer1	fc6	1	5.082
resnet50	.layer1	fc6	1	6.2904
resnet50	.layer1	fc6	1	6.2583
resnet50	.layer1	fc6	1	6.1502
resnet50	.layer1	fc6	1	6.1103
resnet50	.layer1	fc6	1	5.9886
resnet50	.layer1	fc6	1	5.8027
resnet50	.layer1	fc6	1	5.6628
resnet50	.layer1	fc6	1	5.424
resnet50	.layer1	fc6	1	5.2552
resnet50	.layer1	fc6	1	4.9588
resnet50	.layer1	fc6	1	6.4549
resnet50	.layer1	fc6	1	6.4275
resnet50	.layer1	fc6	1	6.3748
resnet50	.layer1	fc6	1	6.109
resnet50	.layer1	fc6	1	5.9257
resnet50	.layer1	fc6	1	5.5156
resnet50	.layer1	fc6	1	5.3709
resnet50	.layer1	fc6	1	5.0152
resnet50	.layer1	fc6	1	4.84
resnet50	.layer1	fc6	1	4.3948
resnet50	.layer1	fc6	1	6.431
resnet50	.layer1	fc6	1	6.3992
resnet50	.layer1	fc6	1	6.3246
resnet50	.layer1	fc6	1	6.2649
resnet50	.layer1	fc6	1	6.0634
resnet50	.layer1	fc6	1	5.8937
resnet50	.layer1	fc6	1	5.8413
resnet50	.layer1	fc6	1	5.2113
resnet50	.layer1	fc6	1	5.1524
resnet50	.layer1	fc6	1	5.1248
resnet50	.layer1	fc6	1	6.7398
resnet50	.layer1	fc6	1	6.2525
resnet50	.layer1	fc6	1	5.862
resnet50	.layer1	fc6	1	5.4254
resnet50	.layer1	fc6	1	5.3828
resnet50	.layer1	fc6	1	5.2497
resnet50	.layer1	fc6	1	5.2177
resnet50	.layer1	fc6	1	5.1053
resnet50	.layer1	fc6	1	4.6935
resnet50	.layer1	fc6	1	4.0652
resnet50	.layer1	fc6	1	6.0934
resnet50	.layer1	fc6	1	5.8085
resnet50	.layer1	fc6	1	5.604
resnet50	.layer1	fc6	1	5.5772
resnet50	.layer1	fc6	1	5.5592
resnet50	.layer1	fc6	1	5.1455
resnet50	.layer1	fc6	1	5.1197
resnet50	.layer1	fc6	1	5.1192
resnet50	.layer1	fc6	1	4.9339
resnet50	.layer1	fc6	1	4.7485
resnet50	.layer1	fc6	1	6.8
resnet50	.layer1	fc6	1	6.3882
resnet50	.layer1	fc6	1	6.2052
resnet50	.layer1	fc6	1	5.9832
resnet50	.layer1	fc6	1	5.9156
resnet50	.layer1	fc6	1	5.6401
resnet50	.layer1	fc6	1	5.6146
resnet50	.layer1	fc6	1	5.5267
resnet50	.layer1	fc6	1	5.4004
resnet50	.layer1	fc6	1	4.9567
resnet50	.layer1	fc6	1	6.6995
resnet50	.layer1	fc6	1	6.3867
resnet50	.layer1	fc6	1	6.1423
resnet50	.layer1	fc6	1	5.7879
resnet50	.layer1	fc6	1	5.779
resnet50	.layer1	fc6	1	5.7631
resnet50	.layer1	fc6	1	5.4528
resnet50	.layer1	fc6	1	5.2991
resnet50	.layer1	fc6	1	5.1061
resnet50	.layer1	fc6	1	4.5149
resnet50	.layer1	fc6	1	6.9195
resnet50	.layer1	fc6	1	6.3215
resnet50	.layer1	fc6	1	6.1984
resnet50	.layer1	fc6	1	6.198
resnet50	.layer1	fc6	1	6.1705
resnet50	.layer1	fc6	1	5.9981
resnet50	.layer1	fc6	1	5.9249
resnet50	.layer1	fc6	1	5.8953
resnet50	.layer1	fc6	1	5.823
resnet50	.layer1	fc6	1	5.589
resnet50	.layer1	fc6	1	6.2706
resnet50	.layer1	fc6	1	5.6815
resnet50	.layer1	fc6	1	5.5626
resnet50	.layer1	fc6	1	5.5333
resnet50	.layer1	fc6	1	5.4717
resnet50	.layer1	fc6	1	5.4704
resnet50	.layer1	fc6	1	5.453
resnet50	.layer1	fc6	1	5.3811
resnet50	.layer1	fc6	1	5.1391
resnet50	.layer1	fc6	1	4.7104
resnet50	.layer1	fc6	1	6.2816
resnet50	.layer1	fc6	1	5.8766
resnet50	.layer1	fc6	1	5.8405
resnet50	.layer1	fc6	1	5.7647
resnet50	.layer1	fc6	1	5.6832
resnet50	.layer1	fc6	1	5.4064
resnet50	.layer1	fc6	1	5.4032
resnet50	.layer1	fc6	1	5.3635
resnet50	.layer1	fc6	1	4.5899
resnet50	.layer1	fc6	1	4.1076
resnet50	.layer1	fc6	1	6.3243
resnet50	.layer1	fc6	1	5.8432
resnet50	.layer1	fc6	1	5.6769
resnet50	.layer1	fc6	1	5.5536
resnet50	.layer1	fc6	1	5.4805
resnet50	.layer1	fc6	1	5.447
resnet50	.layer1	fc6	1	5.1001
resnet50	.layer1	fc6	1	4.9392
resnet50	.layer1	fc6	1	4.8952
resnet50	.layer1	fc6	1	4.4346
resnet50	.layer1	fc6	1	7.562
resnet50	.layer1	fc6	1	6.826
resnet50	.layer1	fc6	1	6.5569
resnet50	.layer1	fc6	1	6.5395
resnet50	.layer1	fc6	1	6.3939
resnet50	.layer1	fc6	1	6.2934
resnet50	.layer1	fc6	1	5.6167
resnet50	.layer1	fc6	1	5.3423
resnet50	.layer1	fc6	1	5.2296
resnet50	.layer1	fc6	1	3.9119
resnet50	.layer1	fc6	1	6.442
resnet50	.layer1	fc6	1	6.3227
resnet50	.layer1	fc6	1	6.1446
resnet50	.layer1	fc6	1	6.0758
resnet50	.layer1	fc6	1	5.5948
resnet50	.layer1	fc6	1	5.5662
resnet50	.layer1	fc6	1	5.5231
resnet50	.layer1	fc6	1	5.5197
resnet50	.layer1	fc6	1	5.3565
resnet50	.layer1	fc6	1	4.959
resnet50	.layer1	fc6	1	6.1328
resnet50	.layer1	fc6	1	6.1253
resnet50	.layer1	fc6	1	5.9868
resnet50	.layer1	fc6	1	5.8842
resnet50	.layer1	fc6	1	5.8467
resnet50	.layer1	fc6	1	5.634
resnet50	.layer1	fc6	1	5.5807
resnet50	.layer1	fc6	1	5.511
resnet50	.layer1	fc6	1	4.4351
resnet50	.layer1	fc6	1	4.4135
resnet50	.layer1	fc6	1	7.1464
resnet50	.layer1	fc6	1	6.7742
resnet50	.layer1	fc6	1	6.2107
resnet50	.layer1	fc6	1	6.0232
resnet50	.layer1	fc6	1	5.7668
resnet50	.layer1	fc6	1	5.7554
resnet50	.layer1	fc6	1	5.4554
resnet50	.layer1	fc6	1	4.983
resnet50	.layer1	fc6	1	4.353
resnet50	.layer1	fc6	1	4.2811
resnet50	.layer1	fc6	1	6.4984
resnet50	.layer1	fc6	1	6.4133
resnet50	.layer1	fc6	1	6.2541
resnet50	.layer1	fc6	1	6.2487
resnet50	.layer1	fc6	1	6.2445
resnet50	.layer1	fc6	1	6.1288
resnet50	.layer1	fc6	1	6.0576
resnet50	.layer1	fc6	1	5.9426
resnet50	.layer1	fc6	1	5.8395
resnet50	.layer1	fc6	1	4.7798
resnet50	.layer1	fc6	1	6.9774
resnet50	.layer1	fc6	1	6.9358
resnet50	.layer1	fc6	1	6.3416
resnet50	.layer1	fc6	1	6.0863
resnet50	.layer1	fc6	1	5.8968
resnet50	.layer1	fc6	1	5.8907
resnet50	.layer1	fc6	1	5.627
resnet50	.layer1	fc6	1	5.4082
resnet50	.layer1	fc6	1	4.5993
resnet50	.layer1	fc6	1	4.2764
resnet50	.layer1	fc6	1	7.1015
resnet50	.layer1	fc6	1	6.5324
resnet50	.layer1	fc6	1	6.4394
resnet50	.layer1	fc6	1	6.2622
resnet50	.layer1	fc6	1	6.0842
resnet50	.layer1	fc6	1	6.0232
resnet50	.layer1	fc6	1	6.0074
resnet50	.layer1	fc6	1	5.8659
resnet50	.layer1	fc6	1	5.8249
resnet50	.layer1	fc6	1	4.4846
resnet50	.layer1	fc6	1	7.6186
resnet50	.layer1	fc6	1	7.0454
resnet50	.layer1	fc6	1	6.8236
resnet50	.layer1	fc6	1	6.6846
resnet50	.layer1	fc6	1	6.3201
resnet50	.layer1	fc6	1	5.8919
resnet50	.layer1	fc6	1	5.8438
resnet50	.layer1	fc6	1	5.3686
resnet50	.layer1	fc6	1	4.793
resnet50	.layer1	fc6	1	4.6318
resnet50	.layer1	fc6	1	13.8204
resnet50	.layer1	fc6	1	13.3366
resnet50	.layer1	fc6	1	13.1409
resnet50	.layer1	fc6	1	13.079
resnet50	.layer1	fc6	1	12.9603
resnet50	.layer1	fc6	1	12.9339
resnet50	.layer1	fc6	1	12.5902
resnet50	.layer1	fc6	1	12.1089
resnet50	.layer1	fc6	1	11.9305
resnet50	.layer1	fc6	1	11.7627
resnet50	.layer1	fc6	1	13.8834
resnet50	.layer1	fc6	1	13.7181
resnet50	.layer1	fc6	1	13.2653
resnet50	.layer1	fc6	1	12.9386
resnet50	.layer1	fc6	1	12.4445
resnet50	.layer1	fc6	1	12.2627
resnet50	.layer1	fc6	1	12.1144
resnet50	.layer1	fc6	1	12.0865
resnet50	.layer1	fc6	1	11.0237
resnet50	.layer1	fc6	1	11.0112
resnet50	.layer1	fc6	1	14.1744
resnet50	.layer1	fc6	1	13.265
resnet50	.layer1	fc6	1	13.254
resnet50	.layer1	fc6	1	12.4785
resnet50	.layer1	fc6	1	12.2645
resnet50	.layer1	fc6	1	11.9749
resnet50	.layer1	fc6	1	11.6907
resnet50	.layer1	fc6	1	11.6784
resnet50	.layer1	fc6	1	11.3797
resnet50	.layer1	fc6	1	11.1412
resnet50	.layer1	fc6	1	14.1848
resnet50	.layer1	fc6	1	14.1572
resnet50	.layer1	fc6	1	14.0918
resnet50	.layer1	fc6	1	13.7234
resnet50	.layer1	fc6	1	13.1259
resnet50	.layer1	fc6	1	13.024
resnet50	.layer1	fc6	1	12.8801
resnet50	.layer1	fc6	1	12.6639
resnet50	.layer1	fc6	1	11.6837
resnet50	.layer1	fc6	1	10.8158
resnet50	.layer1	fc6	1	14.6338
resnet50	.layer1	fc6	1	14.3004
resnet50	.layer1	fc6	1	14.269
resnet50	.layer1	fc6	1	13.9921
resnet50	.layer1	fc6	1	13.8496
resnet50	.layer1	fc6	1	12.5498
resnet50	.layer1	fc6	1	12.2718
resnet50	.layer1	fc6	1	11.5788
resnet50	.layer1	fc6	1	11.4893
resnet50	.layer1	fc6	1	10.6257
resnet50	.layer1	fc6	1	14.9972
resnet50	.layer1	fc6	1	14.5896
resnet50	.layer1	fc6	1	14.094
resnet50	.layer1	fc6	1	13.9628
resnet50	.layer1	fc6	1	13.7957
resnet50	.layer1	fc6	1	12.8973
resnet50	.layer1	fc6	1	12.7411
resnet50	.layer1	fc6	1	12.3324
resnet50	.layer1	fc6	1	11.5236
resnet50	.layer1	fc6	1	11.3188
resnet50	.layer1	fc6	1	14.617
resnet50	.layer1	fc6	1	12.9428
resnet50	.layer1	fc6	1	12.7722
resnet50	.layer1	fc6	1	12.6487
resnet50	.layer1	fc6	1	12.1886
resnet50	.layer1	fc6	1	11.9867
resnet50	.layer1	fc6	1	11.3484
resnet50	.layer1	fc6	1	11.3271
resnet50	.layer1	fc6	1	11.2023
resnet50	.layer1	fc6	1	10.8148
resnet50	.layer1	fc6	1	13.8795
resnet50	.layer1	fc6	1	13.8161
resnet50	.layer1	fc6	1	13.5005
resnet50	.layer1	fc6	1	12.7748
resnet50	.layer1	fc6	1	12.5687
resnet50	.layer1	fc6	1	12.2114
resnet50	.layer1	fc6	1	11.7069
resnet50	.layer1	fc6	1	11.6713
resnet50	.layer1	fc6	1	11.3506
resnet50	.layer1	fc6	1	10.7309
resnet50	.layer1	fc6	1	14.3971
resnet50	.layer1	fc6	1	13.966
resnet50	.layer1	fc6	1	13.9567
resnet50	.layer1	fc6	1	13.2342
resnet50	.layer1	fc6	1	12.9016
resnet50	.layer1	fc6	1	12.4451
resnet50	.layer1	fc6	1	11.9214
resnet50	.layer1	fc6	1	11.3309
resnet50	.layer1	fc6	1	8.2233
resnet50	.layer1	fc6	1	0.5551
resnet50	.layer1	fc6	1	14.6047
resnet50	.layer1	fc6	1	14.4971
resnet50	.layer1	fc6	1	13.0474
resnet50	.layer1	fc6	1	12.6904
resnet50	.layer1	fc6	1	12.6407
resnet50	.layer1	fc6	1	12.476
resnet50	.layer1	fc6	1	11.8781
resnet50	.layer1	fc6	1	11.463
resnet50	.layer1	fc6	1	10.6354
resnet50	.layer1	fc6	1	10.5399
resnet50	.layer1	fc6	1	14.2723
resnet50	.layer1	fc6	1	14.055
resnet50	.layer1	fc6	1	13.6077
resnet50	.layer1	fc6	1	13.4316
resnet50	.layer1	fc6	1	13.2635
resnet50	.layer1	fc6	1	13.0046
resnet50	.layer1	fc6	1	12.779
resnet50	.layer1	fc6	1	12.4488
resnet50	.layer1	fc6	1	11.4982
resnet50	.layer1	fc6	1	11.008
resnet50	.layer1	fc6	1	12.9072
resnet50	.layer1	fc6	1	12.7223
resnet50	.layer1	fc6	1	12.6321
resnet50	.layer1	fc6	1	12.3054
resnet50	.layer1	fc6	1	11.9113
resnet50	.layer1	fc6	1	11.7759
resnet50	.layer1	fc6	1	11.1265
resnet50	.layer1	fc6	1	10.5535
resnet50	.layer1	fc6	1	8.9315
resnet50	.layer1	fc6	1	7.6708
resnet50	.layer1	fc6	1	14.1328
resnet50	.layer1	fc6	1	13.8824
resnet50	.layer1	fc6	1	13.3341
resnet50	.layer1	fc6	1	12.5292
resnet50	.layer1	fc6	1	12.3809
resnet50	.layer1	fc6	1	12.327
resnet50	.layer1	fc6	1	11.8388
resnet50	.layer1	fc6	1	11.2229
resnet50	.layer1	fc6	1	10.7543
resnet50	.layer1	fc6	1	9.1965
resnet50	.layer1	fc6	1	14.4196
resnet50	.layer1	fc6	1	13.9793
resnet50	.layer1	fc6	1	13.1417
resnet50	.layer1	fc6	1	12.8977
resnet50	.layer1	fc6	1	12.42
resnet50	.layer1	fc6	1	12.0775
resnet50	.layer1	fc6	1	11.7152
resnet50	.layer1	fc6	1	11.1093
resnet50	.layer1	fc6	1	10.5635
resnet50	.layer1	fc6	1	7.9428
resnet50	.layer1	fc6	1	15.3755
resnet50	.layer1	fc6	1	13.4494
resnet50	.layer1	fc6	1	12.8431
resnet50	.layer1	fc6	1	12.6926
resnet50	.layer1	fc6	1	12.3775
resnet50	.layer1	fc6	1	12.1155
resnet50	.layer1	fc6	1	11.7706
resnet50	.layer1	fc6	1	11.2236
resnet50	.layer1	fc6	1	10.6148
resnet50	.layer1	fc6	1	10.2229
resnet50	.layer1	fc6	1	15.257
resnet50	.layer1	fc6	1	13.7658
resnet50	.layer1	fc6	1	13.5976
resnet50	.layer1	fc6	1	13.2808
resnet50	.layer1	fc6	1	13.0462
resnet50	.layer1	fc6	1	12.4871
resnet50	.layer1	fc6	1	11.7295
resnet50	.layer1	fc6	1	9.9849
resnet50	.layer1	fc6	1	9.7713
resnet50	.layer1	fc6	1	8.7855
resnet50	.layer1	fc6	1	14.1348
resnet50	.layer1	fc6	1	13.7685
resnet50	.layer1	fc6	1	13.5475
resnet50	.layer1	fc6	1	12.7669
resnet50	.layer1	fc6	1	12.5933
resnet50	.layer1	fc6	1	12.3813
resnet50	.layer1	fc6	1	12.2942
resnet50	.layer1	fc6	1	11.6169
resnet50	.layer1	fc6	1	11.4611
resnet50	.layer1	fc6	1	11.1642
resnet50	.layer1	fc6	1	13.5076
resnet50	.layer1	fc6	1	12.869
resnet50	.layer1	fc6	1	12.5771
resnet50	.layer1	fc6	1	12.1305
resnet50	.layer1	fc6	1	11.0701
resnet50	.layer1	fc6	1	10.9652
resnet50	.layer1	fc6	1	10.7051
resnet50	.layer1	fc6	1	7.8692
resnet50	.layer1	fc6	1	7.1636
resnet50	.layer1	fc6	1	0.1854
resnet50	.layer1	fc6	1	14.71
resnet50	.layer1	fc6	1	13.5136
resnet50	.layer1	fc6	1	12.8099
resnet50	.layer1	fc6	1	12.5019
resnet50	.layer1	fc6	1	12.2749
resnet50	.layer1	fc6	1	12.0487
resnet50	.layer1	fc6	1	11.3828
resnet50	.layer1	fc6	1	11.2124
resnet50	.layer1	fc6	1	10.8684
resnet50	.layer1	fc6	1	10.1834
resnet50	.layer1	fc6	1	12.5875
resnet50	.layer1	fc6	1	12.1949
resnet50	.layer1	fc6	1	12.0534
resnet50	.layer1	fc6	1	11.3062
resnet50	.layer1	fc6	1	10.5484
resnet50	.layer1	fc6	1	10.2917
resnet50	.layer1	fc6	1	10.2414
resnet50	.layer1	fc6	1	10.1756
resnet50	.layer1	fc6	1	9.9452
resnet50	.layer1	fc6	1	7.5369
resnet50	.layer1	fc6	1	1.268
resnet50	.layer1	fc6	1	1.26
resnet50	.layer1	fc6	1	1.1688
resnet50	.layer1	fc6	1	1.1277
resnet50	.layer1	fc6	1	1.0771
resnet50	.layer1	fc6	1	1.0183
resnet50	.layer1	fc6	1	0.8215
resnet50	.layer1	fc6	1	0.0116
resnet50	.layer1	fc6	1	0.0104
resnet50	.layer1	fc6	1	0.0098
resnet50	.layer1	fc6	1	1.2779
resnet50	.layer1	fc6	1	1.2141
resnet50	.layer1	fc6	1	1.2096
resnet50	.layer1	fc6	1	1.1966
resnet50	.layer1	fc6	1	1.1797
resnet50	.layer1	fc6	1	1.1659
resnet50	.layer1	fc6	1	1.1125
resnet50	.layer1	fc6	1	0.0114
resnet50	.layer1	fc6	1	0.0109
resnet50	.layer1	fc6	1	0.0091
resnet50	.layer1	fc6	1	1.1991
resnet50	.layer1	fc6	1	1.1233
resnet50	.layer1	fc6	1	1.1209
resnet50	.layer1	fc6	1	1.1026
resnet50	.layer1	fc6	1	1.095
resnet50	.layer1	fc6	1	1.0749
resnet50	.layer1	fc6	1	1.0597
resnet50	.layer1	fc6	1	1.0218
resnet50	.layer1	fc6	1	0.011
resnet50	.layer1	fc6	1	0.0101
resnet50	.layer1	fc6	1	1.2504
resnet50	.layer1	fc6	1	1.2489
resnet50	.layer1	fc6	1	1.2451
resnet50	.layer1	fc6	1	1.2299
resnet50	.layer1	fc6	1	1.1896
resnet50	.layer1	fc6	1	1.18
resnet50	.layer1	fc6	1	1.1311
resnet50	.layer1	fc6	1	1.1177
resnet50	.layer1	fc6	1	0.0104
resnet50	.layer1	fc6	1	0.0102
resnet50	.layer1	fc6	1	1.2563
resnet50	.layer1	fc6	1	1.2312
resnet50	.layer1	fc6	1	1.1907
resnet50	.layer1	fc6	1	1.1893
resnet50	.layer1	fc6	1	1.1351
resnet50	.layer1	fc6	1	1.1158
resnet50	.layer1	fc6	1	1.0832
resnet50	.layer1	fc6	1	0.0119
resnet50	.layer1	fc6	1	0.0107
resnet50	.layer1	fc6	1	0.01
resnet50	.layer1	fc6	1	1.2394
resnet50	.layer1	fc6	1	1.2274
resnet50	.layer1	fc6	1	1.2205
resnet50	.layer1	fc6	1	1.2002
resnet50	.layer1	fc6	1	1.2001
resnet50	.layer1	fc6	1	1.1752
resnet50	.layer1	fc6	1	1.1039
resnet50	.layer1	fc6	1	1.0509
resnet50	.layer1	fc6	1	0.0472
resnet50	.layer1	fc6	1	0.0106
resnet50	.layer1	fc6	1	1.2759
resnet50	.layer1	fc6	1	1.2286
resnet50	.layer1	fc6	1	1.22
resnet50	.layer1	fc6	1	1.1859
resnet50	.layer1	fc6	1	1.1558
resnet50	.layer1	fc6	1	1.1533
resnet50	.layer1	fc6	1	1.1478
resnet50	.layer1	fc6	1	1.0381
resnet50	.layer1	fc6	1	1.0342
resnet50	.layer1	fc6	1	0.0106
resnet50	.layer1	fc6	1	1.2267
resnet50	.layer1	fc6	1	1.2202
resnet50	.layer1	fc6	1	1.2039
resnet50	.layer1	fc6	1	1.2039
resnet50	.layer1	fc6	1	1.1951
resnet50	.layer1	fc6	1	1.1827
resnet50	.layer1	fc6	1	1.1396
resnet50	.layer1	fc6	1	1.1195
resnet50	.layer1	fc6	1	1.0796
resnet50	.layer1	fc6	1	0.0105
resnet50	.layer1	fc6	1	1.3317
resnet50	.layer1	fc6	1	1.233
resnet50	.layer1	fc6	1	1.2034
resnet50	.layer1	fc6	1	1.1454
resnet50	.layer1	fc6	1	1.1335
resnet50	.layer1	fc6	1	1.1126
resnet50	.layer1	fc6	1	1.0875
resnet50	.layer1	fc6	1	1.0419
resnet50	.layer1	fc6	1	0.0101
resnet50	.layer1	fc6	1	0.01
resnet50	.layer1	fc6	1	1.2435
resnet50	.layer1	fc6	1	1.2213
resnet50	.layer1	fc6	1	1.2209
resnet50	.layer1	fc6	1	1.2111
resnet50	.layer1	fc6	1	1.1378
resnet50	.layer1	fc6	1	1.1202
resnet50	.layer1	fc6	1	1.1173
resnet50	.layer1	fc6	1	1.108
resnet50	.layer1	fc6	1	1.0792
resnet50	.layer1	fc6	1	0.0107
resnet50	.layer1	fc6	1	1.2991
resnet50	.layer1	fc6	1	1.2384
resnet50	.layer1	fc6	1	1.202
resnet50	.layer1	fc6	1	1.1866
resnet50	.layer1	fc6	1	1.0304
resnet50	.layer1	fc6	1	1.0148
resnet50	.layer1	fc6	1	0.9926
resnet50	.layer1	fc6	1	0.0105
resnet50	.layer1	fc6	1	0.0102
resnet50	.layer1	fc6	1	0.0098
resnet50	.layer1	fc6	1	1.3653
resnet50	.layer1	fc6	1	1.2891
resnet50	.layer1	fc6	1	1.2402
resnet50	.layer1	fc6	1	1.2185
resnet50	.layer1	fc6	1	1.2136
resnet50	.layer1	fc6	1	1.2121
resnet50	.layer1	fc6	1	1.1738
resnet50	.layer1	fc6	1	1.1536
resnet50	.layer1	fc6	1	1.114
resnet50	.layer1	fc6	1	0.0105
resnet50	.layer1	fc6	1	1.2207
resnet50	.layer1	fc6	1	1.2105
resnet50	.layer1	fc6	1	1.1902
resnet50	.layer1	fc6	1	1.1849
resnet50	.layer1	fc6	1	1.1746
resnet50	.layer1	fc6	1	1.1625
resnet50	.layer1	fc6	1	1.1333
resnet50	.layer1	fc6	1	1.0926
resnet50	.layer1	fc6	1	1.024
resnet50	.layer1	fc6	1	0.0099
resnet50	.layer1	fc6	1	1.2514
resnet50	.layer1	fc6	1	1.2313
resnet50	.layer1	fc6	1	1.2205
resnet50	.layer1	fc6	1	1.2106
resnet50	.layer1	fc6	1	1.1994
resnet50	.layer1	fc6	1	1.1989
resnet50	.layer1	fc6	1	1.1131
resnet50	.layer1	fc6	1	1.0569
resnet50	.layer1	fc6	1	1.0298
resnet50	.layer1	fc6	1	0.009
resnet50	.layer1	fc6	1	1.2745
resnet50	.layer1	fc6	1	1.2638
resnet50	.layer1	fc6	1	1.2311
resnet50	.layer1	fc6	1	1.1995
resnet50	.layer1	fc6	1	1.149
resnet50	.layer1	fc6	1	1.0932
resnet50	.layer1	fc6	1	1.0825
resnet50	.layer1	fc6	1	1.0226
resnet50	.layer1	fc6	1	0.0124
resnet50	.layer1	fc6	1	0.0098
resnet50	.layer1	fc6	1	1.3269
resnet50	.layer1	fc6	1	1.2748
resnet50	.layer1	fc6	1	1.2114
resnet50	.layer1	fc6	1	1.1823
resnet50	.layer1	fc6	1	1.1815
resnet50	.layer1	fc6	1	1.1587
resnet50	.layer1	fc6	1	1.0249
resnet50	.layer1	fc6	1	1.0013
resnet50	.layer1	fc6	1	0.9756
resnet50	.layer1	fc6	1	0.01
resnet50	.layer1	fc6	1	1.2862
resnet50	.layer1	fc6	1	1.2735
resnet50	.layer1	fc6	1	1.2407
resnet50	.layer1	fc6	1	1.2115
resnet50	.layer1	fc6	1	1.1946
resnet50	.layer1	fc6	1	1.1925
resnet50	.layer1	fc6	1	1.1172
resnet50	.layer1	fc6	1	1.111
resnet50	.layer1	fc6	1	1.026
resnet50	.layer1	fc6	1	0.0115
resnet50	.layer1	fc6	1	1.2099
resnet50	.layer1	fc6	1	1.2084
resnet50	.layer1	fc6	1	1.2064
resnet50	.layer1	fc6	1	1.1958
resnet50	.layer1	fc6	1	1.162
resnet50	.layer1	fc6	1	1.1536
resnet50	.layer1	fc6	1	1.0822
resnet50	.layer1	fc6	1	1.0769
resnet50	.layer1	fc6	1	1.0259
resnet50	.layer1	fc6	1	0.011
resnet50	.layer1	fc6	1	1.2637
resnet50	.layer1	fc6	1	1.1813
resnet50	.layer1	fc6	1	1.1686
resnet50	.layer1	fc6	1	1.1632
resnet50	.layer1	fc6	1	1.1568
resnet50	.layer1	fc6	1	1.0755
resnet50	.layer1	fc6	1	1.0349
resnet50	.layer1	fc6	1	1.0022
resnet50	.layer1	fc6	1	0.0114
resnet50	.layer1	fc6	1	0.0099
resnet50	.layer1	fc6	1	1.3038
resnet50	.layer1	fc6	1	1.2723
resnet50	.layer1	fc6	1	1.2633
resnet50	.layer1	fc6	1	1.2488
resnet50	.layer1	fc6	1	1.2152
resnet50	.layer1	fc6	1	1.1797
resnet50	.layer1	fc6	1	1.1685
resnet50	.layer1	fc6	1	1.0328
resnet50	.layer1	fc6	1	0.4418
resnet50	.layer1	fc6	1	0.0504
resnet50	.layer1	fc6	1	3.3382
resnet50	.layer1	fc6	1	3.1401
resnet50	.layer1	fc6	1	3.0648
resnet50	.layer1	fc6	1	2.988
resnet50	.layer1	fc6	1	2.9443
resnet50	.layer1	fc6	1	2.8661
resnet50	.layer1	fc6	1	2.8318
resnet50	.layer1	fc6	1	2.6469
resnet50	.layer1	fc6	1	1.8912
resnet50	.layer1	fc6	1	1.6905
resnet50	.layer1	fc6	1	3.3189
resnet50	.layer1	fc6	1	3.05
resnet50	.layer1	fc6	1	2.9896
resnet50	.layer1	fc6	1	2.9308
resnet50	.layer1	fc6	1	2.9075
resnet50	.layer1	fc6	1	2.9053
resnet50	.layer1	fc6	1	2.7911
resnet50	.layer1	fc6	1	2.7578
resnet50	.layer1	fc6	1	2.7331
resnet50	.layer1	fc6	1	2.6976
resnet50	.layer1	fc6	1	3.4887
resnet50	.layer1	fc6	1	2.99
resnet50	.layer1	fc6	1	2.9688
resnet50	.layer1	fc6	1	2.9502
resnet50	.layer1	fc6	1	2.9415
resnet50	.layer1	fc6	1	2.8821
resnet50	.layer1	fc6	1	2.8222
resnet50	.layer1	fc6	1	2.7698
resnet50	.layer1	fc6	1	2.7334
resnet50	.layer1	fc6	1	2.6855
resnet50	.layer1	fc6	1	3.1998
resnet50	.layer1	fc6	1	3.1552
resnet50	.layer1	fc6	1	3.0791
resnet50	.layer1	fc6	1	2.9568
resnet50	.layer1	fc6	1	2.9482
resnet50	.layer1	fc6	1	2.9264
resnet50	.layer1	fc6	1	2.9044
resnet50	.layer1	fc6	1	2.8735
resnet50	.layer1	fc6	1	2.8246
resnet50	.layer1	fc6	1	2.7884
resnet50	.layer1	fc6	1	3.1988
resnet50	.layer1	fc6	1	3.1544
resnet50	.layer1	fc6	1	3.0916
resnet50	.layer1	fc6	1	3.0082
resnet50	.layer1	fc6	1	2.9241
resnet50	.layer1	fc6	1	2.8806
resnet50	.layer1	fc6	1	2.7874
resnet50	.layer1	fc6	1	2.4382
resnet50	.layer1	fc6	1	1.8471
resnet50	.layer1	fc6	1	1.8293
resnet50	.layer1	fc6	1	3.2736
resnet50	.layer1	fc6	1	3.1751
resnet50	.layer1	fc6	1	3.0744
resnet50	.layer1	fc6	1	2.9897
resnet50	.layer1	fc6	1	2.952
resnet50	.layer1	fc6	1	2.8782
resnet50	.layer1	fc6	1	2.7921
resnet50	.layer1	fc6	1	2.7387
resnet50	.layer1	fc6	1	2.6689
resnet50	.layer1	fc6	1	2.5511
resnet50	.layer1	fc6	1	3.0891
resnet50	.layer1	fc6	1	3.0187
resnet50	.layer1	fc6	1	2.9079
resnet50	.layer1	fc6	1	2.8769
resnet50	.layer1	fc6	1	2.867
resnet50	.layer1	fc6	1	2.8476
resnet50	.layer1	fc6	1	2.7961
resnet50	.layer1	fc6	1	2.7697
resnet50	.layer1	fc6	1	2.7221
resnet50	.layer1	fc6	1	2.6605
resnet50	.layer1	fc6	1	3.0645
resnet50	.layer1	fc6	1	3.0613
resnet50	.layer1	fc6	1	2.9766
resnet50	.layer1	fc6	1	2.975
resnet50	.layer1	fc6	1	2.9636
resnet50	.layer1	fc6	1	2.9402
resnet50	.layer1	fc6	1	2.8713
resnet50	.layer1	fc6	1	2.8598
resnet50	.layer1	fc6	1	2.8288
resnet50	.layer1	fc6	1	1.9356
resnet50	.layer1	fc6	1	3.1942
resnet50	.layer1	fc6	1	3.1758
resnet50	.layer1	fc6	1	2.9228
resnet50	.layer1	fc6	1	2.8954
resnet50	.layer1	fc6	1	2.8936
resnet50	.layer1	fc6	1	2.7531
resnet50	.layer1	fc6	1	2.7213
resnet50	.layer1	fc6	1	2.7018
resnet50	.layer1	fc6	1	2.6784
resnet50	.layer1	fc6	1	2.6147
resnet50	.layer1	fc6	1	3.056
resnet50	.layer1	fc6	1	2.8969
resnet50	.layer1	fc6	1	2.8905
resnet50	.layer1	fc6	1	2.8391
resnet50	.layer1	fc6	1	2.8159
resnet50	.layer1	fc6	1	2.7093
resnet50	.layer1	fc6	1	2.6962
resnet50	.layer1	fc6	1	2.6309
resnet50	.layer1	fc6	1	2.0794
resnet50	.layer1	fc6	1	1.9169
resnet50	.layer1	fc6	1	3.3076
resnet50	.layer1	fc6	1	3.1655
resnet50	.layer1	fc6	1	3.1534
resnet50	.layer1	fc6	1	3.0836
resnet50	.layer1	fc6	1	3.0483
resnet50	.layer1	fc6	1	2.9386
resnet50	.layer1	fc6	1	2.9099
resnet50	.layer1	fc6	1	2.8611
resnet50	.layer1	fc6	1	2.7649
resnet50	.layer1	fc6	1	1.9
resnet50	.layer1	fc6	1	3.2544
resnet50	.layer1	fc6	1	3.2255
resnet50	.layer1	fc6	1	3.2206
resnet50	.layer1	fc6	1	3.1805
resnet50	.layer1	fc6	1	3.1675
resnet50	.layer1	fc6	1	2.8886
resnet50	.layer1	fc6	1	2.8314
resnet50	.layer1	fc6	1	2.8039
resnet50	.layer1	fc6	1	2.7185
resnet50	.layer1	fc6	1	2.6992
resnet50	.layer1	fc6	1	3.2384
resnet50	.layer1	fc6	1	3.2274
resnet50	.layer1	fc6	1	3.1964
resnet50	.layer1	fc6	1	3.1755
resnet50	.layer1	fc6	1	3.072
resnet50	.layer1	fc6	1	3.026
resnet50	.layer1	fc6	1	2.9224
resnet50	.layer1	fc6	1	2.8842
resnet50	.layer1	fc6	1	2.7903
resnet50	.layer1	fc6	1	2.5314
resnet50	.layer1	fc6	1	3.3896
resnet50	.layer1	fc6	1	3.3748
resnet50	.layer1	fc6	1	3.1718
resnet50	.layer1	fc6	1	3.1611
resnet50	.layer1	fc6	1	3.1169
resnet50	.layer1	fc6	1	3.0986
resnet50	.layer1	fc6	1	3.0677
resnet50	.layer1	fc6	1	2.9873
resnet50	.layer1	fc6	1	2.9541
resnet50	.layer1	fc6	1	2.6898
resnet50	.layer1	fc6	1	3.5346
resnet50	.layer1	fc6	1	3.2251
resnet50	.layer1	fc6	1	3.0765
resnet50	.layer1	fc6	1	2.9992
resnet50	.layer1	fc6	1	2.9107
resnet50	.layer1	fc6	1	2.9045
resnet50	.layer1	fc6	1	2.0825
resnet50	.layer1	fc6	1	1.8086
resnet50	.layer1	fc6	1	1.5416
resnet50	.layer1	fc6	1	1.5179
resnet50	.layer1	fc6	1	3.4495
resnet50	.layer1	fc6	1	3.3996
resnet50	.layer1	fc6	1	3.3409
resnet50	.layer1	fc6	1	3.0867
resnet50	.layer1	fc6	1	3.0206
resnet50	.layer1	fc6	1	2.9848
resnet50	.layer1	fc6	1	2.9343
resnet50	.layer1	fc6	1	2.8763
resnet50	.layer1	fc6	1	2.8359
resnet50	.layer1	fc6	1	2.6737
resnet50	.layer1	fc6	1	3.2275
resnet50	.layer1	fc6	1	3.2009
resnet50	.layer1	fc6	1	3.1985
resnet50	.layer1	fc6	1	3.1924
resnet50	.layer1	fc6	1	3.153
resnet50	.layer1	fc6	1	3.0804
resnet50	.layer1	fc6	1	2.9501
resnet50	.layer1	fc6	1	2.9458
resnet50	.layer1	fc6	1	2.8232
resnet50	.layer1	fc6	1	2.8007
resnet50	.layer1	fc6	1	3.2825
resnet50	.layer1	fc6	1	3.2811
resnet50	.layer1	fc6	1	3.1355
resnet50	.layer1	fc6	1	3.1286
resnet50	.layer1	fc6	1	3.0095
resnet50	.layer1	fc6	1	2.8849
resnet50	.layer1	fc6	1	2.8489
resnet50	.layer1	fc6	1	2.8322
resnet50	.layer1	fc6	1	2.7697
resnet50	.layer1	fc6	1	2.7005
resnet50	.layer1	fc6	1	3.2536
resnet50	.layer1	fc6	1	3.0901
resnet50	.layer1	fc6	1	3.0784
resnet50	.layer1	fc6	1	3.0214
resnet50	.layer1	fc6	1	3.0011
resnet50	.layer1	fc6	1	2.9848
resnet50	.layer1	fc6	1	2.9377
resnet50	.layer1	fc6	1	2.9335
resnet50	.layer1	fc6	1	2.8892
resnet50	.layer1	fc6	1	2.879
resnet50	.layer1	fc6	1	3.3384
resnet50	.layer1	fc6	1	3.1475
resnet50	.layer1	fc6	1	3.1267
resnet50	.layer1	fc6	1	3.0936
resnet50	.layer1	fc6	1	3.0705
resnet50	.layer1	fc6	1	2.9374
resnet50	.layer1	fc6	1	2.7818
resnet50	.layer1	fc6	1	2.646
resnet50	.layer1	fc6	1	1.9287
[truncated: 95,731 more rows]
