# Supplementary material for: Neuronal tuning aligns dynamically with object and texture manifolds across the visual hierarchy
Source: Nat Neurosci. 2026 Mar 10;29(4):864–75. doi: 10.1038/s41593-026-02207-1 (PMC13061647; doi:10.1038/s41593-026-02207-1)
Supplement: Supplementary file 9 — Data for swarm plots. [file 41593_2026_2207_MOESM9_ESM.zip]

Archive with 4 entries (4 files):
- ExtendedFig2D_Concentration_Index_source_data.csv
- ExtendedFig2A_i_attribution_strength_per_evolution_success_source_data.csv
- ExtendedFig2A_iii_mean_R2_total_variation_raw.csv
- ExtendedFig2D_CNNs_source_data.csv
