# Supplementary material for: Neuronal tuning aligns dynamically with object and texture manifolds across the visual hierarchy
Source: Nat Neurosci. 2026 Mar 10;29(4):864–75. doi: 10.1038/s41593-026-02207-1 (PMC13061647; doi:10.1038/s41593-026-02207-1)
Supplement: Supplementary file 9 — Data for swarm plots. [file 41593_2026_2207_MOESM9_ESM.zip › ExtendedFig2D_Concentration_Index_source_data.csv]

same_driver	different_driver
0.00178469507277684	0.00172582517931461
0.00170200319377819	0.00173681299483335
0.00164088821995478	0.0017555688515992
0.0013703537738058	0.00155023656065522
0.00152846559325406	0.00143971315413022
0.00167641189867122	0.00164475902848718
0.00157186438175329	0.00159950307510262
0.00157879381179057	0.00167634468463386
0.00153861270283829	0.00160325567525197
0.00163744088167796	0.00148330872488333
0.00154148770762335	0.00155891327823038
0.00159090426305518	0.00158599602709001
0.00171245456542529	0.00149392388838529
0.00165580534713576	0.00165667848714231
0.00147170459040021	0.00159515790349978
0.0017510390878736	0.00169698945798846
0.00166973583650541	0.00163147336547833
0.00155159470207893	0.00162869516983828
0.00148844719749372	0.00166534501626376
0.00180515108695591	0.00160171708120024
0.0015183065450283	0.00167404343770266
0.00163616785131718	0.00156324729169481
0.00159779027954576	0.00177115750193787
0.0017636260261385	0.00166690355597849
0.00176985562106122	0.00136163193635223
0.0018817041499113	0.00170474422605293
0.001620481636393	0.00166636747035308
0.00174636296192656	0.00164792830398469
0.00166853089135527	0.00167650694466878
0.00131003900322997	0.0015260020214085
0.00181534053157313	0.00155141534956505
0.00165592985211145	0.00156922579643602
0.0015172571081667	0.00168566869051317
0.00164804780052634	0.00157532794772076
0.00161200949022417	0.001611982820044
0.00162835095555043	0.00147893920890249
0.00176629693424578	0.00150509156715107
0.00176740989719837	0.00163662901928456
0.00168524437708852	0.00159166261005647
0.00171500917073896	0.00170477912267066
0.0017376651088245	0.00153287247069222
0.00176123337323892	0.00171751604926722
0.00162849008872117	0.00158484938586815
0.00161425379711468	0.00165594353262354
0.00166150941341459	0.00155163044507424
0.00156281926799816	0.00170591102505121
0.00155783891182669	0.00157281609294065
0.00157565483155661	0.00150372744100333
0.00162715905076435	0.00156810524408376
0.00172701939595302	0.00168612377884108
0.00174752848580646	0.00151683822865115
0.00172699657287698	0.00170213337279927
0.00167468119084551	0.00163230513753487
0.00177421189541879	0.00165790014291359
0.00172876838916136	0.00176203677202707
0.00152097568013981	0.00155397646697326
0.00184061750304611	0.00172539917040101
0.0018486047000067	0.00143146570906006
0.00170986766784797	0.00158533846775406
