# Supplementary material for: Neuronal tuning aligns dynamically with object and texture manifolds across the visual hierarchy
Source: Nat Neurosci. 2026 Mar 10;29(4):864–75. doi: 10.1038/s41593-026-02207-1 (PMC13061647; doi:10.1038/s41593-026-02207-1)
Supplement: Supplementary file 9 — Data for swarm plots. [file 41593_2026_2207_MOESM9_ESM.zip › ExtendedFig2A_i_attribution_strength_per_evolution_success_source_data.csv]

mean_act_change	mean_R2_in_mask
83.2913258870443	0.354761960591085
73.3061955769857	0.466737140917919
7.69855244954425	0.378199885582783
56.1126619974772	0.27841729066781
17.6994972229004	0.279280905540173
-7.97079213460287	0.467056980499854
-1.52132924397787	0.0072646564280493
-3.02765528361003	-0.0422671585393375
4.79439814885457	0.144172200437128
2.51511923472087	0.314226825209059
0.0783131917317803	0.053918475935445
31.6532567342122	0.0827856208445758
0	0.0225125325502023
-2.44235865275066	0.05887093628652
1.14892752965291	0.00168618295319687
3.48553981383642	0.0252036745026267
-1.17867083350817	-0.018840286153308
0.754762947559357	-0.000559651287349724
-9.82079823811848	0.0410418157746806
45.1460189819336	0.294839703825098
-7.91206487019857	0.0392493295246327
-0.26116943359375	0.129290311646885
16.4827771186829	0.116406680211513
3.08693631490072	0.0896169455093745
-7.71295674641927	0.0612223225937793
11.9950180053711	0.184571313082114
24.4352461496989	0.163571972113389
18.8633690911035	0.221242019410669
26.4013352394104	0.233861738408106
39.9861628214518	0.21770302748539
11.5814119974772	0.219733226934128
14.5220454533895	0.120157935915614
5.62289873758952	0.161038049932062
-3.85031000773112	-0.00968313993081539
21.4101308186849	0.263316434868694
2.22496287027995	0.0254035588552261
2.64096705118815	0.128281801762666
14.8309008280436	0.0753026604652405
12.3530464172363	0.177448350649614
-1.97546132405598	0.0362128223893205
-2.67816925048828	0.0707381505232591
15.5993296305339	0.106333802084951
20.3761037190755	0.267197223104669
0.967255910237625	0.0798054799525695
1.94542948404947	0.0690315538609522
-3.83315404256185	0.0152683092292244
84.8225987752279	0.672073011214916
9.37815729777018	0.0266928581091074
16.2496096293131	0.236365945028836
3.34345372517904	0.0217986265583151
42.9094301859538	0.352529636501561
6.66114807128906	0.220163808419154
47.2535018920898	0.249085618546729
10.9979553222656	0.223573941450853
55.9329007466634	0.331454234363059
20.4325421651204	0.337981228645031
83.5204900105794	0.361971895017567
41.8122838338216	0.243295185312012
17.1402486165365	0.390619825681991
34.0674667358398	0.453362009229039
99.9128697713216	0.598576857140784
33.8856455485026	0.35175714055462
8.2160849571228	0.0838844053138643
7.22869761784871	0.131841795331628
48.3800048828125	0.232874337385392
6.07576243082684	0.0935735656664922
35.2704391479492	0.355011034646683
17.7226727803548	0.296213997891669
36.1678021748861	0.313847188060806
13.0763982137044	0.328218208967581
41.5130259195963	0.342398061907503
9.49679819742838	0.219272015362802
-4.88603782653809	0.00358306867836495
8.21564229329427	0.0740803159200228
35.9988047281901	0.318528884614008
45.3572107950846	0.285437047128847
21.355806350708	0.258513943683466
1.02175569534302	0.0306830579007166
111.044067382812	0.573160871951538
28.2370249430338	0.482899730727517
29.7236213684082	0.383810386502531
6.43913014729817	0.270217615119099
-1.98414039611816	-0.00272797973903679
-1.70712788899739	0.0149344459793271
48.7068379720052	0.442704796085696
7.70729319254556	0.338698314491814
-3.24979400634766	0.00527944120429677
-2.57686869303385	0.0390712717581077
67.5971018473307	0.483598043580027
21.5469411214193	0.44642062829091
19.6665554046631	0.143804016550617
4.1432638168335	0.133483985119317
-3.55029487609863	0.0117222402222763
9.24032592773438	0.216672410979073
-2.56014506022136	0.00952197390900561
-3.81022008260091	0.0702705393881487
1.00293000539144	0.032650889729607
1.79575347900391	0.137289762144258
2.19200261433919	0.0840070085412652
-2.05239613850911	0.262870660194984
18.7624848683675	0.124134431576588
40.4826634724935	0.343830674710358
13.3015225728353	0.137312793167385
5.22559865315755	0.284922378655721
2.72035725911458	0.0291128835734531
0.260096232096352	0.0845697046031613
4.50872421264648	0.0124491890506632
7.46937306722005	0.00675287578232895
31.6843719482422	0.291317971500419
-3.14487711588541	0.237322995295891
67.988515218099	0.325207242951591
1.96364847819011	0.20873394414518
4.69193649291992	0.0220788565613109
-3.52637227376302	0.0263902541448379
2.29936599731445	0.00957327023060364
3.20514551798502	0.0708255919479054
-4.19042332967122	-0.00132176967767569
2.40108235677084	0.061238903265733
80.4875335693359	0.422294836777907
-0.97082010904947	0.251242714873432
56.8041636149088	0.570738708479165
37.1739603678385	0.410869453785688
19.6309254964193	0.345643248783766
12.3768564860026	0.321797748994545
41.8848114013672	0.448339705283825
5.13239542643231	0.487649494374292
10.4135125478109	0.0646365902127599
5.35396575927734	0.0955572995913805
11.1335144042969	0.135305949922144
37.7922566731771	0.210422380083411
-5.3672358194987	0.00897728726708677
5.64528020222981	0.104113605248152
0.0634551048278809	-0.0252227687976769
0	0.0251650291787097
10.3507868448893	0.0271524631765467
5.76068369547527	0.0930794745507325
32.1537659962972	0.0801310789655652
9.02534739176432	0.0466166530135115
56.098025004069	0.205300898594264
67.7180760701497	0.255406334555361
-5.76963551839193	0.0195207035047768
11.3693110148112	0.144812907692949
-4.35555267333984	0.0833376723633715
10.6924718221029	0.231785651142075
-2.15131751696269	-0.0133225124263199
0.890954335530599	0.0176461949150943
109.789138793945	0.386218723813458
33.5383555094401	0.394151417461373
4.48644638061523	0.109189676462546
6.18184661865234	0.118115057959359
7.59021520614624	0.16008009783615
-0.395827293395996	0.0949760280417267
0.975483258565268	0.112251321239584
17.7002122402191	0.150444235674728
13.1739207009474	0.131987585118536
27.9148031870524	0.318752472569957
26.7700530687968	0.227463422442329
36.1957308451335	0.121892653978788
26.7283198038737	0.197297040527389
-1.66060336430868	-0.0835882478211758
0.886923789978028	0.104795119818851
8.18792692820231	0.330132568023614
0.293187538782755	0.119396451662278
4.93153365453084	0.215671999920049
-3.76414108276367	0.184084616821899
9.64807637532552	0.0935955312125076
0.905082702636719	0.235873916798089
-1.5698979695638	0.00568202473002778
-0.608740170796713	-0.00673468331613484
3.56971104939779	0.016292852410198
-2.26855977376302	0.031540533141977
27.6591822306315	0.273045256998412
2.89364449183146	0.105479782149637
39.4795961380005	0.205049087662669
22.0949029922485	0.283929874911111
-2.41915003458659	0.0793148762375645
10.811045328776	0.313633114981228
-2.7781130472819	0.0547187441199489
9.08122889200846	0.114021927294646
46.7537060578664	0.444130113138955
13.2221337060134	0.0556785785234891
-0.446227232615154	0.194206225801502
12.4928962389628	0.39383579922851
35.7715628941854	0.340521188529991
29.600399017334	0.533905648620876
20.9119135538737	0.223844430150365
30.7913284301758	0.520790557889543
-1.29394467671712	0.0598573187399193
1.0787353515625	0.167669663062462
-0.936201413472494	0.0272552099453627
-2.48251946767171	-0.00836295030526155
3.58110427856445	0.048903657134468
18.1536699930827	0.274374867332052
7.82412624359131	0.0470303222977903
3.86948776245117	0.21254988323302
14.2209841410319	0.0432822563239103
26.8784942626953	0.269096630564808
83.9666672945023	0.670363957007256
12.7500979105632	0.57372525775221
52.4947414398193	0.518909045930445
50.7645718256632	0.456261964239312
102.276974995931	0.362306752501155
87.1313883463542	0.531721658960602
58.0757827758789	0.4687408138309
73.9414850870768	0.427195490111966
50.2443695068359	0.414713486059178
10.5841801961263	0.216365816325126
106.567840576172	0.257962361242644
73.3287658691406	0.184236996625302
59.9927724202474	0.243924523599049
61.0013885498047	0.460610510329523
77.5299282073975	0.253785732935166
-3.06383260091146	0.0563427223961734
12.1385539372762	0.0873781982258227
12.466121673584	0.0832737239860219
11.3967463175456	0.0333956215508591
13.0661042531331	0.0637291052637721
1.75154113769531	0.0356195815921535
-7.95249430338542	0.0383220096311626
7.11654917399088	0.0487675127193067
104.610506693522	0.449595349074821
91.3108774820964	0.632492945039061
55.52001953125	0.384075497029096
63.5481592814128	0.415536737300941
13.2295621236165	0.0244725134951123
9.23888905843098	0.115557071372602
14.4826812744141	0.0200676216176276
4.8910878499349	0.0204079309864157
53.3594754536947	0.122064333695632
11.7094446818034	0.104204465298963
17.2049128214518	0.0596638134950717
9.69655863444011	0.191376019511702
66.7284469604492	0.31948745462316
89.28955078125	0.531608007010623
-5.38194020589194	0.155672666941874
70.7184371948242	0.251348308557589
33.2214914957682	0.290789368942644
49.5804926554362	0.322724075007015
17.1637891133626	0.0524791905865867
8.21862506866455	0.0574632555070008
58.0869496663411	0.230452345320459
18.4987411499024	0.437597820039332
144.2048924764	0.453855674647721
5.23502222696941	0.247998189291305
28.1099599202474	0.240473353651148
9.0999501546224	0.201980716378026
84.0895868937175	0.140923038389556
60.7050348917643	0.177734336204077
78.6177927652995	0.243499136182683
28.8448486328125	0.21678270038063
92.4876988728841	0.273276122364067
14.8178075154622	0.216745788176384
21.86465771993	0.0457683219712161
1.15824699401855	0.0173709247944623
20.0014705657959	0.0184110053897609
17.6318696339925	0.0279408411161434
59.4710280100504	0.473423375885868
-4.38045565287272	0.117915142570022
115.469350179036	0.43291134277039
96.5707066853841	0.442453533587371
2.95074335734049	0.023931638023557
11.8653678894043	0.0273207838718708
57.1019719441732	0.170707016654269
31.8740514119466	0.207502954104948
102.455146789551	0.417415399170486
50.1439768473307	0.276717395824794
27.4180679321289	0.0653635506799235
31.5201110839844	0.129782662589169
6.29030227661133	-0.00254227635423107
-1.15823173522949	-0.0254195283150532
52.4024759928385	0.266212794202319
0	0.22311410854554
52.4612566630046	0.241744489359432
3.90303421020508	0.170546260105788
60.3993835449219	0.289500068983383
26.7070592244466	0.240079697419906
110.775413513184	0.349733189012877
35.5459467569987	0.268221427350355
0.438823699951172	0.0388286099631405
6.43344879150391	0.0192223043131405
62.7012697855631	0.359969614878209
32.6988881429036	0.239819685382956
39.0287653605143	0.26764877554933
17.2472203572591	0.280857775338303
45.3923670450846	0.275819162997974
0.822113037109375	0.231774022240611
30.0953477223714	0.206875310141659
26.6212781270345	0.381762428043862
76.91290918986	0.279512576097567
3.36933008829753	0.12230934511275
22.0937773386637	0.0659207398369467
-3.96772925059001	0.0626413734001521
62.5346625645955	0.22604204705481
0.768699645996094	0.222766583135142
59.3470497131348	0.345336240071517
19.247620900472	0.162328233380289
73.5047073364258	0.347408944685784
20.4430592854818	0.209611144644269
50.0128809611003	0.254685123996622
-12.0694529215495	0.151111979103653
16.5250078837077	0.225497741318313
-0.389760335286454	0.316580918060957
54.1557540893555	0.288352967366664
8.52689107259116	0.30594676768286
39.6862672170003	0.286015725347417
160.003466288249	0.517138198635282
-0.223524490992228	0.0272835538937495
0.254730132718881	-0.00714768389978352
-2.43316948413849	-0.0110480841800306
27.9947090148926	0.629461305381278
24.4012722969055	0.739163571913567
14.291632493337	0.245509019970188
25.3841312726339	0.359575901863843
114.643277486165	0.308192595574983
90.8542976379395	0.307811701438836
119.933862050374	0.490549227895116
87.2029978434245	0.419310017450321
29.2530517578125	0.0997592492921818
12.1322393417358	0.134146947479812
5.09629058837891	0.183658385770561
-3.39733123779297	0.230897013252303
-1.79636001586914	0.190451613544712
6.55787658691406	0.275750667738491
7.25674438476562	0.321642105395977
10.7475992838542	0.378524358455951
4.78380846977234	0.166449961224957
0.730248252550761	0.0698412050156904
27.066977818807	0.245775020334142
10.3148765563965	0.148970272414078
11.5287062327067	0.0396163453011823
32.020414352417	0.210981768263868
28.2399145762126	0.151464830136158
24.7926209767659	0.184192448325411
183.139662424723	0.667787314872065
82.3694890340169	0.524591473432688
1.43625462055206	0.0214588987756763
5.11724670728048	0.0516776068676153
3.82992998758952	0.0207970787787578
21.247612953186	0.076619949566542
71.2081909179688	0.285149072048932
28.768684387207	0.0879273111298239
69.387331644694	0.294314691653618
56.2781270345052	0.301441074828424
42.6389983495077	0.069073146969609
4.94663937886556	0.00750081179410043
47.3114799261093	0.541442054263233
12.959851761659	0.278484218572018
6.8875892162323	0.0220468432240232
30.830824693044	0.240710571672789
1.68405532836914	0.0782078275313744
34.9189370473226	0.401198693281095
-3.30423927307129	0.0216089748066558
31.6911493937175	0.17758662848783
4.16298647721608	0.0828614319569966
14.6543312072754	0.478759000992634
44.5551062424978	0.280146271166717
27.6267795562744	0.419954587369275
95.4637819925944	0.480323931874608
44.8122380574544	0.384904996177854
86.3804626464844	0.52712855889247
50.4101816813151	0.527470210600181
72.6523977915446	0.416248335993502
26.5559730529785	0.417869717059051
47.7170101801554	0.383750358982199
31.6068099339803	0.468997039033111
28.035138130188	0.193394073720514
14.24178759257	0.341906649826546
95.2552312215169	0.582870048531414
55.8429234822591	0.496133348645543
