# Supplementary material for: Neuronal tuning aligns dynamically with object and texture manifolds across the visual hierarchy
Source: Nat Neurosci. 2026 Mar 10;29(4):864–75. doi: 10.1038/s41593-026-02207-1 (PMC13061647; doi:10.1038/s41593-026-02207-1)
Supplement: Supplementary file 9 — Data for swarm plots. [file 41593_2026_2207_MOESM9_ESM.zip › ExtendedFig2A_iii_mean_R2_total_variation_raw.csv]

mean_R2	metric
0.354761960591085	1.87881913949732
0.466737140917919	2.52537068928277
0.378199885582783	4.34940847130422
0.27841729066781	2.86346573159948
0.279280905540173	2.46586053449241
0.467056980499854	2.90195362750251
0.0072646564280493	7.61087031982479
-0.0422671585393375	8.34430107361025
0.144172200437128	1.9126516831372
0.314226825209059	2.52493580007317
0.053918475935445	2.36441410894453
0.0827856208445758	3.60984202173489
0.0225125325502023	3.12305858509893
0.05887093628652	4.87354322592947
0.00168618295319687	2.1571061490631
0.0252036745026267	3.14009225844465
-0.018840286153308	1.83070918567257
-0.000559651287349724	3.32755560125342
0.0410418157746806	1.71226849757135
0.294839703825098	2.35336715060095
0.0392493295246327	2.09240223878548
0.129290311646885	3.12943593617329
0.116406680211513	2.23092119001356
0.0896169455093745	2.74633436048721
0.0612223225937793	3.37208887987363
0.184571313082114	4.0893695980377
0.163571972113389	1.41412478022592
0.221242019410669	2.9092409640867
0.233861738408106	2.06950041585666
0.21770302748539	2.93082907813239
0.219733226934128	3.05685498754045
0.120157935915614	2.21671612566284
0.161038049932062	2.98902669333448
-0.00968313993081539	3.66318447514206
0.263316434868694	4.78774483133634
0.0254035588552261	2.26113587138672
0.128281801762666	3.698605734548
0.0753026604652405	3.09676259884306
0.177448350649614	4.28037736318724
0.0362128223893205	2.74888192231574
0.0707381505232591	4.43857656994153
0.106333802084951	3.07059027529928
0.267197223104669	3.4810601407866
0.0798054799525695	2.43490482576293
0.0690315538609522	3.96219828478072
0.0152683092292244	3.20851395610028
0.672073011214916	1.85045133154999
0.0266928581091074	2.90765886178321
0.236365945028836	3.40497849793523
0.0217986265583151	1.67572283432882
0.352529636501561	1.92762793439052
0.220163808419154	3.59253359112888
0.249085618546729	1.87449408638781
0.223573941450853	3.19601199511391
0.331454234363059	2.29600628546529
0.337981228645031	4.26432676645135
0.361971895017567	3.15738367837333
0.243295185312012	4.10065963996347
0.390619825681991	1.88509830030863
0.453362009229039	3.16729124963121
0.598576857140784	1.9573507413479
0.35175714055462	4.1149740652198
0.0838844053138643	6.27132260900156
0.131841795331628	8.00657522959567
0.232874337385392	2.6125926221882
0.0935735656664922	4.26307292316248
0.355011034646683	2.63029452261792
0.296213997891669	4.28445367245572
0.313847188060806	2.21520924037491
0.328218208967581	2.65793266822991
0.342398061907503	5.5196803768774
0.219272015362802	6.86714702611125
0.00358306867836495	2.55052569858085
0.0740803159200228	3.29380808417654
0.318528884614008	2.37318596350234
0.285437047128847	3.92211720191525
0.258513943683466	2.32688392403723
0.0306830579007166	3.81974609202403
0.573160871951538	1.83424287796528
0.482899730727517	2.35336898490365
0.383810386502531	2.47020755197767
0.270217615119099	3.87940797377795
-0.00272797973903679	3.10503974442115
0.0149344459793271	3.8774292992522
0.442704796085696	1.98019427197462
0.338698314491814	3.14975096348804
0.00527944120429677	3.86712892640561
0.0390712717581077	4.70638330607813
0.483598043580027	2.51155252324266
0.44642062829091	3.23298844025093
0.143804016550617	2.80539685977143
0.133483985119317	4.1392283433155
0.0117222402222763	3.03181024968763
0.216672410979073	3.70422478510567
0.00952197390900561	2.35990987988173
0.0702705393881487	3.42187029903123
0.032650889729607	2.83634823680307
0.137289762144258	4.05530562736384
0.0840070085412652	3.66805815790384
0.262870660194984	3.80496894412003
0.124134431576588	1.93773151654843
0.343830674710358	2.36413961727166
0.137312793167385	2.44355579641965
0.284922378655721	2.12133384857677
0.0291128835734531	3.52286686432172
0.0845697046031613	4.62625030310159
0.0124491890506632	2.409336395085
0.00675287578232895	3.76020500145842
0.291317971500419	3.28447509683449
0.237322995295891	5.33344076918133
0.325207242951591	2.68331287839763
0.20873394414518	4.62095167588498
0.0220788565613109	3.79134096480094
0.0263902541448379	5.12170312417501
0.00957327023060364	3.08345100825065
0.0708255919479054	3.68421248484525
-0.00132176967767569	3.75418906654925
0.061238903265733	4.51494019109665
0.422294836777907	2.16711917735131
0.251242714873432	4.70521088951385
0.570738708479165	2.00664438347621
0.410869453785688	3.83996724964064
0.345643248783766	2.60376962274268
0.321797748994545	3.87238603625651
0.448339705283825	2.91014323837373
0.487649494374292	3.24891347619344
0.0646365902127599	2.86212910322145
0.0955572995913805	2.79424806385994
0.135305949922144	2.4983516418002
0.210422380083411	2.55428251564406
0.00897728726708677	4.11257888133056
0.104113605248152	4.39464947046347
-0.0252227687976769	3.1274383775066
0.0251650291787097	5.47248153752589
0.0271524631765467	1.97701255252164
0.0930794745507325	3.42142359594108
0.0801310789655652	1.88447543857133
0.0466166530135115	2.81061783372325
0.205300898594264	1.46643805696337
0.255406334555361	1.81534979658158
0.0195207035047768	2.73405309009719
0.144812907692949	3.61267836554526
0.0833376723633715	2.08737245282265
0.231785651142075	2.89117067084638
-0.0133225124263199	2.7235781551507
0.0176461949150943	3.76435003241857
0.386218723813458	2.66605147344639
0.394151417461373	2.83737686278186
0.109189676462546	2.59426912573019
0.118115057959359	3.16551952860453
0.16008009783615	2.05647925699212
0.0949760280417267	3.4125309223758
0.112251321239584	3.21944602038199
0.150444235674728	1.6831950332584
0.131987585118536	2.46530101469274
0.318752472569957	1.22300217304415
0.227463422442329	2.12810031791039
0.121892653978788	1.66344199265692
0.197297040527389	2.40542318313449
-0.0835882478211758	10.0249981402589
0.104795119818851	7.36402233633544
0.330132568023614	3.05692833772233
0.119396451662278	4.33795465384789
0.215671999920049	2.01075954683056
0.184084616821899	3.18704001510844
0.0935955312125076	3.0962329325868
0.235873916798089	3.32728389788791
0.00568202473002778	9.53614066997605
-0.00673468331613484	9.51958194414968
0.016292852410198	2.40444909670681
0.031540533141977	3.39525008723324
0.273045256998412	2.23756739934337
0.105479782149637	2.70542393026695
0.205049087662669	2.06198964067703
0.283929874911111	2.45247897527533
0.0793148762375645	2.84437555050802
0.313633114981228	2.22492806328894
0.0547187441199489	2.40883885220483
0.114021927294646	2.48246956701874
0.444130113138955	2.08077551437319
0.0556785785234891	2.94331847351626
0.194206225801502	2.45576181240693
0.39383579922851	2.15931982494868
0.340521188529991	1.89080779985074
0.533905648620876	2.12740692345804
0.223844430150365	2.33786592526588
0.520790557889543	1.98490326650625
0.0598573187399193	2.65522971191509
0.167669663062462	2.95327160993123
0.0272552099453627	2.51527107500374
-0.00836295030526155	2.54609651912917
0.048903657134468	2.0322288648852
0.274374867332052	2.38927609499703
0.0470303222977903	2.75776929722055
0.21254988323302	3.13251548722694
0.0432822563239103	2.81879664888385
0.269096630564808	2.54203227542462
0.670363957007256	2.24891062801669
0.57372525775221	2.44184331725328
0.518909045930445	2.77651457116192
0.456261964239312	2.25988752727499
0.362306752501155	1.45108012319466
0.531721658960602	1.40965366636152
0.4687408138309	2.34717431477906
0.427195490111966	1.82194183089661
0.414713486059178	1.63948110752947
0.216365816325126	2.6086776619465
0.257962361242644	1.75593769059331
0.184236996625302	2.3510708666109
0.243924523599049	2.00508581988965
0.460610510329523	1.70984319866474
0.253785732935166	2.06619091839554
0.0563427223961734	2.97748727319608
0.0873781982258227	2.16664088673036
0.0832737239860219	2.40105252653407
0.0333956215508591	2.50656562233016
0.0637291052637721	4.0930821810205
0.0356195815921535	2.77462385762303
0.0383220096311626	3.64388846860132
0.0487675127193067	5.28925304373857
0.449595349074821	1.48651936030522
0.632492945039061	1.41269910249103
0.384075497029096	2.43334985431817
0.415536737300941	2.6461517626334
0.0244725134951123	2.25654015246931
0.115557071372602	2.91939598898555
0.0200676216176276	1.85930090335919
0.0204079309864157	3.22059072075378
0.122064333695632	2.0678802076421
0.104204465298963	3.01224482716664
0.0596638134950717	2.63126904827481
0.191376019511702	2.89908985543025
0.31948745462316	2.09054762603103
0.531608007010623	1.98346940676516
0.155672666941874	2.72580484779259
0.251348308557589	2.77553915591598
0.290789368942644	2.33429329599588
0.322724075007015	3.07609401228038
0.0524791905865867	2.27861697139019
0.0574632555070008	3.51601719042034
0.230452345320459	2.13256935992259
0.437597820039332	1.97335424194356
0.453855674647721	2.35832546469009
0.247998189291305	3.17756771893117
0.240473353651148	2.09045414506285
0.201980716378026	3.28666787983373
0.140923038389556	2.70938684865111
0.177734336204077	3.99284183561365
0.243499136182683	2.85536432388338
0.21678270038063	4.73161612141446
0.273276122364067	2.29640631568829
0.216745788176384	3.61463296037532
0.0457683219712161	2.42738139684662
0.0173709247944623	3.33659482206468
0.0184110053897609	2.22207587073639
0.0279408411161434	3.83887274135042
0.473423375885868	1.46699236154728
0.117915142570022	1.78281226154847
0.43291134277039	2.30940531317764
0.442453533587371	2.59250109795129
0.023931638023557	2.8748249752883
0.0273207838718708	3.97306677372498
0.170707016654269	3.01405920852317
0.207502954104948	4.18906790429208
0.417415399170486	2.3568621894007
0.276717395824794	3.80855451670495
0.0653635506799235	2.92820814600595
0.129782662589169	3.38770720448875
-0.00254227635423107	3.98945556014043
-0.0254195283150532	5.12967043937914
0.266212794202319	3.05356785135228
0.22311410854554	4.77894258545457
0.241744489359432	1.73711193375694
0.170546260105788	2.96445236925759
0.289500068983383	3.88807718606386
0.240079697419906	5.23608382429133
0.349733189012877	2.3768218763322
0.268221427350355	3.97598318564496
0.0388286099631405	4.58456986919666
0.0192223043131405	6.37370600304166
0.359969614878209	2.99552279113076
0.239819685382956	5.1485541808261
0.26764877554933	7.20819653172506
0.280857775338303	5.10824943186348
0.275819162997974	3.32076758986073
0.231774022240611	5.13988754827963
0.206875310141659	2.83623496517578
0.381762428043862	3.36892882465268
0.279512576097567	2.6182271469831
0.12230934511275	3.42296349166804
0.0659207398369467	3.87614625854789
0.0626413734001521	6.38675994587512
0.22604204705481	5.58420566242011
0.222766583135142	8.64648998464042
0.345336240071517	2.36821247839429
0.162328233380289	3.53390646004749
0.347408944685784	2.7026469072808
0.209611144644269	4.0154857406295
0.254685123996622	3.01953356670931
0.151111979103653	4.6552982463509
0.225497741318313	3.6398851332168
0.316580918060957	4.74235919573869
0.288352967366664	3.19742983899629
0.30594676768286	4.2186746227288
0.286015725347417	2.11796735700234
0.517138198635282	1.97594275447829
0.0272835538937495	6.32297087809931
-0.00714768389978352	6.44814758130133
-0.0110480841800306	5.72127254259865
0.629461305381278	1.43359803727274
0.739163571913567	1.26632362659172
0.245509019970188	2.08227231907195
0.359575901863843	1.84859957750251
0.308192595574983	1.6526172558704
0.307811701438836	1.70090319643815
0.490549227895116	2.02945065470869
0.419310017450321	2.07971908399274
0.0997592492921818	2.07262358079444
0.134146947479812	1.67407671594736
0.183658385770561	8.44142303288838
0.230897013252303	6.6770793135443
0.190451613544712	1.93314346715679
0.275750667738491	1.72115499577244
0.321642105395977	1.2661212035265
0.378524358455951	1.38008580662758
0.166449961224957	1.55940828559143
0.0698412050156904	2.16156449662127
0.245775020334142	1.66941837940294
0.148970272414078	1.9878148699129
0.0396163453011823	2.08042111075305
0.210981768263868	2.06478550565489
0.151464830136158	1.90328448686905
0.184192448325411	1.97168429062615
0.667787314872065	1.46927026822129
0.524591473432688	2.64147642544708
0.0214588987756763	1.80585352395557
0.0516776068676153	1.71575299676402
0.0207970787787578	1.58297994147021
0.076619949566542	1.77901086922649
0.285149072048932	1.43648977237144
0.0879273111298239	1.74532278479545
0.294314691653618	1.17606078989956
0.301441074828424	1.15517669441865
0.069073146969609	2.02105097003734
0.00750081179410043	2.15489547766682
0.541442054263233	2.17521511849314
0.278484218572018	3.09363555699191
0.0220468432240232	3.52390423040809
0.240710571672789	4.43690905108673
0.0782078275313744	3.09018675233954
0.401198693281095	2.96486699589564
0.0216089748066558	2.82010828572859
0.17758662848783	4.66502386319284
0.0828614319569966	4.03433050558712
0.478759000992634	3.54788696525823
0.280146271166717	2.15288976741545
0.419954587369275	2.67641027691305
0.480323931874608	2.74479360397508
0.384904996177854	4.36894736891743
0.52712855889247	2.36671749988871
0.527470210600181	2.49774772650419
0.416248335993502	3.19517424520382
0.417869717059051	3.5761095169617
0.383750358982199	2.6884529404645
0.468997039033111	3.42130501311576
0.193394073720514	2.4884793299258
0.341906649826546	3.04221170587351
0.582870048531414	3.00684019118794
0.496133348645543	3.31362124552803
