# Supplementary material for: Neuronal tuning aligns dynamically with object and texture manifolds across the visual hierarchy
Source: Nat Neurosci. 2026 Mar 10;29(4):864–75. doi: 10.1038/s41593-026-02207-1 (PMC13061647; doi:10.1038/s41593-026-02207-1)
Supplement: Supplementary file 9 — Data for swarm plots. [file 41593_2026_2207_MOESM9_ESM.zip › ExtendedFig2D_CNNs_source_data.csv]

convs_all	x
0.0014756058739394	1
0.00172339676558044	1
0.00176349208508136	1
0.00189609556512501	1
0.00190215623651055	1
0.00236108096047749	1
0.00152249730902868	1
0.00196542643466363	1
0.00222562957010209	1
0.00178273036036964	1
0.00186370325573904	1
0.00121092592479113	1
0.00213113114465065	1
0.00153101545278536	1
0.00146037589761286	1
0.00216725326329456	1
0.00169590187316317	1
0.00174034734528721	1
0.00154915817743364	1
0.00182430486181785	1
0.00207373282132891	1
0.00182562050517634	1
0.00146886877573291	1
0.00126073570214315	1
0.00142348722400538	1
0.00230902028119323	1
0.00168884258982147	1
0.00200622855156784	1
0.00216830253150384	1
0.00104004034973673	1
0.00167501987497843	1
0.00148409798242411	1
0.00196799679689003	1
0.00185572207360505	1
0.00227373515638961	1
0.00227595171844441	1
0.00165657159372763	1
0.00192172634082852	1
0.0015472667467041	1
0.00163187279250129	1
0.00173724757485533	1
0.0013223560684189	1
0.00178397943641768	1
0.00147664721980024	1
0.00166749051886694	1
0.00239584641352867	1
0.00126863046013637	1
0.00169214651041422	1
0.00224121366394594	1
0.00165661881502561	1
0.00129190564950877	1
0.00169970361375556	1
0.0016392171627045	1
0.00163202224202366	1
0.00136919031014863	1
0.0013470661710278	1
0.00174015749110989	1
0.00213834315331552	1
0.00172906907180401	1
0.00193911339203921	1
0.0018195423282917	1
0.00172498139174403	1
0.00222062275689725	1
0.00188109551405857	1
0.00210439420490311	1
0.00162331573337029	1
0.00225197876377553	1
0.00158662149698526	1
0.00112727858932545	1
0.00196444285512655	1
0.00197458716662324	1
0.00179452224322806	1
0.00183535772961749	1
0.00208559335352752	1
0.00184515072516752	1
0.00180670142077092	1
0.00170311719157672	1
0.00163957001323169	1
0.00247143384480246	1
0.00203550099961551	1
0.00151177337784825	2
0.00156672597945585	2
0.00129316279723508	2
0.00115227005651534	2
0.00141160873459779	2
0.00170772148899152	2
0.00126466247634421	2
0.00136909551959822	2
0.00145303671370133	2
0.00120594469383076	2
0.00151978339938056	2
0.000988380449454402	2
0.00142033766336787	2
0.00126470879314854	2
0.00113865304425924	2
0.00139668522675099	2
0.00129464422869832	2
0.00133228377881806	2
0.00122856261378376	2
0.00146503564446226	2
0.00183513180652833	2
0.00123961640005657	2
0.00133627347479555	2
0.000982715343778094	2
0.00146685437533919	2
0.00151671847320791	2
0.00144449370617462	2
0.00137165130137928	2
0.00149800017316067	2
0.00127599605606996	2
0.00159074553447345	2
0.00138245295818419	2
0.00158754734693132	2
0.0014685922440537	2
0.0014304109601723	2
0.00131335929385972	2
0.00138939243160214	2
0.00147065710813318	2
0.00101338751687319	2
0.00144456489226959	2
0.0014923953848568	2
0.0012730999156797	2
0.00167102616834127	2
0.00116481181332159	2
0.00153495008042137	2
0.00144098793040486	2
0.00158402994231547	2
0.00128918696101834	2
0.00139556967014982	2
0.001058619015922	2
0.00125281783986917	2
0.00138374855945383	2
0.00125883775023292	2
0.00156795343945537	2
0.0013995836805375	2
0.00120589391135087	2
0.0013848153274573	2
0.00167062323614222	2
0.00167169679362733	2
0.00131731187985085	2
0.00128253156213362	2
0.0016480731382058	2
0.00131566896549969	2
0.00172523417662413	2
0.00145097583684466	2
0.00156802877332411	2
0.00151142932981732	2
0.00167994965063215	2
0.00108772047651596	2
0.00155407618365551	2
0.00129946931580951	2
0.00145482829497896	2
0.00152463932008672	2
0.00181162481984741	2
0.00125346910936118	2
0.00153946260603356	2
0.00156366661963272	2
0.00125498395020223	2
0.00174220547349102	2
0.0014707227698081	2
0.00141845224520501	2
0.0016420259843417	2
0.00111812628117886	2
0.00117738741920602	2
0.00125710046855498	2
0.0016155364527027	2
0.00127768763902747	2
0.00162813443498182	2
0.0014901919249371	2
0.00107598036186983	2
0.0013629348432515	2
0.000849786794992248	2
0.00132233429867096	2
0.00116425459747653	2
0.00111272151039082	2
0.00135774420517491	2
0.00164616302926813	2
0.00122112957422302	2
0.00129058617245604	2
0.0012573861810312	2
0.00177123763477565	2
0.00121394669354373	2
0.00133731181527696	2
0.00107505394418539	2
0.00140578425039233	2
0.00138242273536822	2
0.00142042271875413	2
0.00142817112419686	2
0.00152168828909945	2
0.00108520036016263	2
0.00141661581916741	2
0.00124979845058134	2
0.00167078215432096	2
0.00141306531606582	2
0.00134970894032552	2
0.00137879873275456	2
0.00149202145797461	2
0.00148807366975373	2
0.000964771702678123	2
0.00134494925599315	2
0.00140865531668165	2
0.00126355241293522	2
0.00161696800464715	2
0.00124754301762056	2
0.00152110415006388	2
0.00143904820156825	2
0.00141194618967001	2
0.00105403881317252	2
0.00139800757556167	2
0.000946300898548748	2
0.00122898056637409	2
0.0014659683878085	2
0.00114198203654326	2
0.00148131566020492	2
0.00127126246065913	2
0.00124568243533206	2
0.00135298684256038	2
0.00155459166398597	2
0.0014330379992908	2
0.0012357436959345	2
0.00127932291196915	2
0.00160074583152147	2
0.00126287900286008	2
0.00157451907997724	2
0.00144675863789524	2
0.00155582313654066	2
0.00154690089826799	2
0.00163390782409555	2
0.00104017564480681	2
0.00151455857216772	2
0.00125198735922324	2
0.0014718302706543	2
0.00149295100640821	2
0.0015521919677701	2
0.00111730743202556	2
0.00147081181386536	2
0.00133005381779773	2
0.00129971943898104	2
0.0016805540458249	2
0.00128678183481575	2
0.00148224736778168	2
0.00157935414846204	2
0.000969659325224322	2
0.00135044827806118	2
0.00146212803412849	2
0.00183543274057797	2
0.00126037152941785	2
0.00142271259889129	2
0.00144598673762118	2
0.00143210646228227	2
0.00155991153184333	2
0.00114009635870896	2
0.00151413770913006	2
0.00158934090197683	2
0.00116098778700855	2
0.00145113790437401	2
0.0012656420519417	2
0.00150229962543628	2
0.00142733266509609	2
0.00142229138490618	2
0.00193481409813498	2
0.00128040135948492	2
0.00144867659111552	2
0.00125853343953932	2
0.00149373551670637	2
0.00153038922046115	2
0.00139859026195081	2
0.00156272943224027	2
0.0015798020691829	2
0.00120285410269917	2
0.00155342879772932	2
0.00133996887097258	2
0.00164003945123364	2
0.00173375810658066	2
0.00143416991241465	2
0.00164281192594499	2
0.00145365488293075	2
0.00150365296512433	2
0.00109481611815625	2
0.00150518556094241	2
0.00160001315488372	2
0.00144660573752915	2
0.0017623794545896	2
0.00124205247558542	2
0.00144997755884107	2
0.00168307698837602	2
0.00164741605941819	2
0.00134465498717795	2
0.00173792106205729	2
0.00105283425968513	2
0.00153003651651153	2
0.00140187645909061	2
0.00128625035015808	2
0.00163968430269225	2
0.00141505738099365	2
0.0014723865411677	2
0.00151077745709454	2
0.00169016662523398	2
0.00178737309285855	2
0.00156738804946044	2
0.0013212647688506	2
0.00166393450800758	2
0.00146405997886618	2
0.00179755096276482	2
0.00172761510390255	2
0.00168961101198848	2
0.00152602552343057	2
0.00173284671956244	2
0.0010951500937223	2
0.00172726940804171	2
0.00135447416564029	2
0.00153307116615238	2
0.00158840412240637	2
0.00170226059301493	2
0.00118394002021042	2
0.00161777517382365	2
0.0015140261716199	2
0.00139554256786641	2
0.00173584323158131	2
0.00141202272763177	2
0.00138450265106033	2
0.00159942256574692	2
0.00137706369380402	2
0.00137569003698589	2
0.00128749951003917	2
0.00170524629463359	2
0.00115414380512748	2
0.00136568959617672	2
0.00150757575303586	2
0.00122214649229008	2
0.00139483147515999	2
0.000907306251773736	2
0.00141708402438581	2
0.00123758665892691	2
0.00118013285030981	2
0.0013119521091584	2
0.00153810862476211	2
0.00139019611672601	2
0.00134416213128676	2
0.00145597867654307	2
0.00173446092082534	2
0.0010602405882977	2
0.00124272301825792	2
0.0012177132421843	2
0.00152152804325067	2
0.00152472948956542	2
0.00152553928524082	2
0.00143319855852328	2
0.00147085926278138	2
0.00088431972482778	2
0.00176152524457716	2
0.00132256689755726	2
0.00153156791723043	2
0.00150799148279442	2
0.00146200999965008	2
0.00138769344658883	2
0.00160688991946972	2
0.00145624540645038	2
0.00115536489290992	2
0.00150279868659569	2
0.00137589067672953	2
0.00118548007835909	2
0.00162084061185545	2
0.00116166008755312	2
0.00147478908131818	2
0.00176995858213508	2
0.00150205824101697	2
0.00110085939590238	2
0.00141355377467507	2
0.000906440571857451	2
0.00148828908275079	2
0.00160503817691531	2
0.00123643669096259	2
0.00148452951900368	2
0.00151624194749694	2
0.00132090161105842	2
0.00134500838344507	2
0.00170460449467138	2
0.00147271452526928	2
0.00124985302048696	2
0.00150346835715229	2
0.00157413712064313	2
0.00140304067857588	2
0.00156730812797368	2
0.00154235232815171	2
0.00156576378096088	2
0.00152667818043261	2
0.00163849621156083	2
0.00116626571286852	2
0.00156424468008019	2
0.00119546779585958	2
0.00176780306843479	2
0.00146932223732988	2
0.00159826404085633	2
0.00117324891972599	2
0.00150696934511865	2
0.00152530133360175	2
0.00128066127186832	2
0.00165962898619178	2
0.00146270843053933	2
0.00160600850842568	2
0.00149322715735812	2
0.00144095584203104	2
0.00135498715131541	2
0.00126773845182317	2
0.00166221245253032	2
0.00119404886809691	2
0.00137987093387697	2
0.00154982661011386	2
0.00143636024004337	2
0.00162299282642109	2
0.00101171575106753	2
0.00147791176233902	2
0.00144898655947626	2
0.00122710450689179	2
0.00163326778240318	2
0.00125256948789538	2
0.00137810763765586	2
0.0013887264399421	2
0.00128185968278692	2
0.00181327143660184	2
0.00129708742584957	2
0.00161814388075575	2
0.00115994808693202	2
0.00161027740912662	2
0.00152540726493031	2
0.00148912647852895	2
0.00154399514586299	2
0.00166419346724884	2
0.00135600495382094	2
0.00157480637151795	2
0.00135581306168951	2
0.00163517025736656	2
0.00170538450886043	2
0.00167825612824211	2
0.00165871565780923	2
0.00145747533791455	2
0.00154163300121348	2
0.00107005045050129	2
0.00146862543218657	2
0.0015902651174619	2
0.00159046268851719	2
0.00176076756375298	2
0.00140072325294852	2
0.00145344577991395	2
0.00163169667145363	2
0.00161951093429118	2
0.00133130324048974	2
0.00181529082676907	2
0.00114246834761178	2
0.00132563531895766	2
0.00136689072297189	2
0.00126368275444999	2
0.00154209746711961	2
0.0014738746447292	2
0.00153477060035589	2
0.00145322343864244	2
0.00157399816106211	2
0.0016898190438827	2
0.00140110311420971	2
0.0013342941846615	2
0.0016250850607882	2
0.00152141332057036	2
0.00173826553142273	2
0.00173027317720042	2
0.00165658130703185	2
0.00147116942705658	2
0.00186153792915296	2
0.00108676194683884	2
0.00170405406308645	2
0.001538943065041	2
0.00149037381859435	2
0.00157481362537716	2
0.00173188173389182	2
0.00115137330159789	2
0.00138280688044223	2
0.00149360797706431	2
0.00129284473464435	2
0.00187256129498138	2
0.00147080072957113	2
0.00143333928883067	2
0.00160061552392124	2
0.00111488164270993	2
0.00116115238844718	2
0.00137886744363675	2
0.00158504357114196	2
0.00140129666211526	2
0.0014595843910718	2
0.00165586146244205	2
0.00137209416643821	2
0.00163241895736549	2
0.000982018897699329	2
0.0016933402816385	2
0.00114623806985445	2
0.00118304246906888	2
0.00149888288228374	2
0.00150428803974886	2
0.00150650204633926	2
0.00147188146242173	2
0.0015133213829017	2
0.00187653950204436	2
0.00141093158147487	2
0.00143376841179129	2
0.00118290139254495	2
0.00157379490872592	2
0.00160761761021782	2
0.00153956531511302	2
0.00157497866170095	2
0.00171447770951383	2
0.00104937422237854	2
0.00136369694743502	2
0.00130924632260033	2
0.00147866562130574	2
0.001597577434299	2
0.00150757711098338	2
0.00135113795111823	2
0.0017232671740384	2
0.00158415941281016	2
0.00100521862439682	2
0.00182716149476867	2
0.00144795375343077	2
0.00155192874421028	2
0.00152603215192209	2
0.00134899777869139	2
0.00143776184120852	2
0.00152073871177003	2
0.00162497370151224	2
0.00138376123564239	2
0.00151416722738324	2
0.0012916133647038	2
0.00159426277255142	2
0.00141582879535355	2
0.00130754439457466	2
0.00168654058970337	2
0.00146597927810944	2
0.00142360791854055	2
0.00148727398021747	2
0.00172979457668576	2
0.00150747793334333	2
0.00159154280293021	2
0.0015054552682111	2
0.00155250422300983	2
0.00166632517706228	2
0.00186596952247216	2
0.00151627881625012	2
0.00177899050103352	2
0.00187150240261097	2
0.00163501231021359	2
0.00106915698101299	2
0.00161952886163318	2
0.00145988504517437	2
0.00147638576590397	2
0.00153754938156777	2
0.00176534006866273	2
0.00137658874560442	2
0.00168222434669428	2
0.00152894160811367	2
0.00143960543898586	2
0.00176607352341526	2
0.00164823324522251	2
0.00150474006364283	2
0.00168033889617055	2
0.00126618813264241	2
0.0016346831831095	2
0.00154499646991928	2
0.00181711847153819	2
0.00133032418329958	2
0.00122189276078507	2
0.00154968880451158	2
0.00113957996157933	2
0.00151150959236826	2
0.000902540959863367	2
0.00142711474039986	2
0.00118621595899411	2
0.00107107935295962	2
0.0014638471027913	2
0.00138299797670278	2
0.00122707870997176	2
0.00122739134191827	2
0.00152587628218581	2
0.00188057789315059	2
0.00123494989031609	2
0.00135446377471507	2
0.00116670311157792	2
0.00154645961805855	2
0.00152881815573696	2
0.00148676875046137	2
0.00137762465360824	2
0.00142042978528944	2
0.00118461846380926	2
0.00152649951021731	2
0.001471963113398	2
0.00168329466807463	2
0.00147480389038183	2
0.00142287454262414	2
0.00139535012502608	2
0.00147483504870544	2
0.00147600141096944	2
0.00105018441640499	2
0.00134343318771188	2
0.00144974706545416	2
0.00131452074499251	2
0.00172207662696515	2
0.00123000246944685	2
0.00144306831395766	2
0.00200491702587873	2
0.00168519443322692	2
0.00114394685922268	2
0.00141861055747968	2
0.00103436563183769	2
0.00171806545672384	2
0.00128028874508686	2
0.00126234692540842	2
0.00151921173847807	2
0.00136834873345299	2
0.0011930488562018	2
0.00146757168202144	2
0.00157759982499179	2
0.00146280222063787	2
0.00131238227983784	2
0.00135336386941516	2
0.00172957553489885	2
0.0013824994628086	2
0.0015551970638934	2
0.0015974216321605	2
0.00158038012777985	2
0.00143078150772961	2
0.00168174849555955	2
0.00109186298072012	2
0.00160888187291686	2
0.00130480324422256	2
0.0016282974257556	2
0.00154639222685191	2
0.00170216017914296	2
0.00122004423649483	2
0.00154491626246676	2
0.00163713456054154	2
0.00131330296854958	2
0.00169760963441289	2
0.00150638436498443	2
0.00153069230713753	2
0.00147683084326149	2
0.00125556990413685	2
0.00125191359316605	2
0.00132388241642857	2
0.00182326644688185	2
0.00131414610711728	2
0.0013689955345207	2
0.00163284279823439	2
0.00142413058813791	2
0.00163931427384009	2
0.00104430041095615	2
0.00158050202111333	2
0.00148174441256391	2
0.0014251754308347	2
0.0015121561917855	2
0.00142046263503648	2
0.00151204281481737	2
0.00159121404223783	2
0.00174576764932702	2
0.00203073599261547	2
0.00138371511907995	2
0.00159973788726255	2
0.00130877625685807	2
0.00159963857270372	2
0.00167954566902732	2
0.00160631433955545	2
0.00162826935517293	2
0.0016572520633704	2
0.00120771448551066	2
0.00157622260468819	2
0.00150012363150003	2
0.00168523929241704	2
0.00161151274055558	2
0.00158465329209645	2
0.00154337638440237	2
0.00157545338804943	2
0.00161683337175824	2
0.00134370523220133	2
0.00155503875053204	2
0.00169275053335742	2
0.00152644520533648	2
0.00185412216186784	2
0.0014480034384771	2
0.00165830146332633	2
0.00170274061961732	2
0.0015637310276094	2
0.00168199105502852	2
0.00167986803017413	2
0.00118450885225282	2
0.00159523870499027	2
0.00163423898388501	2
0.00143898032430189	2
0.00184300340317651	2
0.00147709109763833	2
0.00151822418592955	2
0.001556527630048	2
0.00185670467679322	2
0.0016620958246586	2
0.00152166851532064	2
0.00163114223212922	2
0.00169887063801933	2
0.00155479872188901	2
0.00169047441336157	2
0.00171278746193901	2
0.00178542164812909	2
0.00170361456901485	2
0.00186353238518126	2
0.00126693039455806	2
0.00187955437396418	2
0.00145071598022576	2
0.00176000777756785	2
0.00170012927936927	2
0.00178293031792843	2
0.00158873936079346	2
0.00167053522282744	2
0.00171092262767297	2
0.00140001040695717	2
0.00187549181046772	2
0.00172031630891224	2
0.0014835853437026	2
0.00167512387501095	2
0.00132120146292483	2
0.00136069367904968	2
0.00139734589201581	2
0.00174132663681984	2
0.0012917126873313	2
0.00144574162456808	2
0.00166625450608947	2
0.00126854298242596	2
0.00166506429900979	2
0.000976177795593896	2
0.00167374997050635	2
0.0012214235151814	2
0.00125987182166933	2
0.00157389802685781	2
0.00153624577771724	2
0.00149733661022697	2
0.00138871805780024	2
0.00160271566683729	2
0.00181375795144401	2
0.001386042396751	2
0.0014909484470732	2
0.00125402482640078	2
0.00167065862269393	2
0.00177010688660948	2
0.00163024707084871	2
0.00160770452670263	2
0.00181860140677182	2
0.00117199058099059	2
0.00143048014362763	2
0.00129461273339854	2
0.00167911777840671	2
0.00160673928797051	2
0.0015755215852612	2
0.00144228912760615	2
0.00154296701963286	2
0.00148756900375246	2
0.00107892312087345	2
0.00156882891338544	2
0.00150779761143706	2
0.00153201789933668	2
0.00159665238351137	2
0.00135337972348393	2
0.00136347547719232	2
0.00165179916097653	2
0.00141736790558112	2
0.0013827439075303	2
0.00160136819462714	2
0.00126135997329251	2
0.00161632284772463	2
0.00134269386941279	2
0.00134442164176137	2
0.00171654057244975	2
0.00160777391765542	2
0.0014465823574344	2
0.00145035357512572	2
0.00169023368250814	2
0.001509798944566	2
0.0015276848567842	2
0.00143290173875975	2
0.00165649431002645	2
0.0014921828055024	2
0.00159284986733633	2
0.0016032890120594	2
0.00174336038341117	2
0.00170032600465064	2
0.00168745707031923	2
0.00101951088721792	2
0.00176107019633785	2
0.00146307220865241	2
0.00161580431921812	2
0.00164788190927764	2
0.00175855780402684	2
0.00135494716905068	2
0.00179221386578162	2
0.00147540780570958	2
0.00143125461975514	2
0.00186179529543079	2
0.00150378801030508	2
0.00149448417239202	2
0.00151951420782527	2
0.00154419269864554	2
0.00136849574882662	2
0.00146235305105761	2
0.00181074168975408	2
0.00135925879064136	2
0.00144260413630822	2
0.00166330498834646	2
0.00146926350339848	2
0.00165261974887084	2
0.00108550365575743	2
0.00163015902005224	2
0.00139801495142069	2
0.00108938560100581	2
0.00145110852166208	2
0.00137714813268718	2
0.00132102961554218	2
0.00142433786354219	2
0.00147551156136723	2
0.00189124236672592	2
0.00119004536029104	2
0.00134578896733363	2
0.00126413470485992	2
0.00152384585314253	2
0.00168428288624202	2
0.00147453682667116	2
0.00151749664667846	2
0.00154106427346113	2
0.00108176748934577	2
0.00149361802303231	2
0.00135083804889923	2
0.00157605595120022	2
0.0015965792436876	2
0.00151999824573641	2
0.00170737294870097	2
0.001710578334559	2
0.00163654714194834	2
0.00122223700184691	2
0.0015928882862914	2
0.00151856392591528	2
0.00136093721229334	2
0.00174313711525341	2
0.00144788499784061	2
0.00159006706383327	2
0.00163458659550842	2
0.00156516496991349	2
0.00124861950250777	2
0.0016840218445847	2
0.0010665237440466	2
0.00134865189744793	2
0.00131381540788661	2
0.0014322869956187	2
0.00161423513666735	2
0.00149545807460104	2
0.00153288557915319	2
0.00153713026394526	2
0.00183260447772592	2
0.00163413445206208	2
0.00138510359726052	2
0.00138267315198663	2
0.00160863450701142	2
0.00151801777429078	2
0.00160175931192249	2
0.00182514499302455	2
0.0017537729115225	2
0.00178261705991366	2
0.00181473256164533	2
0.00110717578928346	2
0.00178684756680392	2
0.00140335336272739	2
0.00159809749753757	2
0.00160640401538044	2
0.00169074058025737	2
0.00132160263361474	2
0.00170531365874761	2
0.0015830098365051	2
0.00142329746649176	2
0.00185460017114533	2
0.00148412894521721	2
0.00159435502711339	2
0.0015900472992902	2
0.00125717147656444	2
0.00110088860397337	2
0.00136892445897681	2
0.00176012275237638	2
0.00130906675437307	2
0.00125043305887116	2
0.00171589093578152	2
0.00129070831251553	2
0.00158188005670512	2
0.00104744656068076	2
0.00161290520011422	2
0.00135362441219235	2
0.00137442389533307	2
0.00148532091005729	2
0.00138394056121238	2
0.00162172659925336	2
0.0014362848892629	2
0.00151346484916806	2
0.00177993292449718	2
0.00137737571206296	2
0.00142803826567447	2
0.0012280122177066	2
0.00155035679130717	2
0.00164695457057625	2
0.00152873747317053	2
0.00138542720336788	2
0.00164883332145832	2
0.00111560620009535	2
0.00163730845245761	2
0.00147893271964649	2
0.00178287787367471	2
0.00155462968640998	2
0.00149010274092824	2
0.00185991296985615	2
0.00145506083293292	2
0.00155459570148499	2
0.0014754433097028	2
0.00162418898723149	2
0.00164092480853874	2
0.00134944557933379	2
0.00157504842967859	2
0.00143405713471351	2
0.0015106025811244	2
0.00173582264523933	2
0.00147666513202007	2
0.00148116711323051	2
0.00157640355542252	2
0.00107710197242455	2
0.00175099492216539	2
0.0016061302257007	2
0.00148226297137478	2
0.00161235465437409	2
0.00146109119405806	2
0.00161672670595622	2
0.00152397431319726	2
0.00168578765729006	2
0.00146860955309773	2
0.00161766149909983	2
0.00149175935857574	2
0.0016668319553069	2
0.00165135283998335	2
0.00170854907122299	2
0.00161318888837351	2
0.00167716961549972	2
0.00159043745894632	2
0.00166761612564266	2
0.00117261069892109	2
0.00180327518559538	2
0.00134866577038907	2
0.00161787621505551	2
0.00142399831325646	2
0.00168856566142735	2
0.00144712748261751	2
0.00168244310596304	2
0.00152950333416246	2
0.00140653242889754	2
0.00189348706389052	2
0.00154836028219631	2
0.00168533562088516	2
0.00166606003183045	2
0.00131866905267992	2
0.00146598733277843	2
0.00138583308940629	2
0.00192471928966366	2
0.00125292009173217	2
0.00168217208805055	2
0.0016072446642113	2
0.001357373888084	2
0.00159184879604673	2
0.000999550553857305	2
0.00164308774395574	2
0.00132312583086178	2
0.00124498563841683	2
0.00145963789556217	2
0.00139357196834251	2
0.00143777055833215	2
0.00127139502090322	2
0.00138017310726728	2
0.00187073100291472	2
0.00137348763650536	2
0.00114898954233664	2
0.00122789541676666	2
0.00153970041615381	2
0.00166143429584822	2
0.00150561062093257	2
0.00146118863540612	2
0.00175295271451895	2
0.00100281742267883	2
0.00136547113160714	2
0.00144905743809818	2
0.00169736125959814	2
0.00175359497376613	2
0.00154348113024853	2
0.00149341824043308	2
0.00148572114318835	2
0.00141615845933998	2
0.00099876428353526	2
0.00158831990991691	2
0.00158105180215096	2
0.00147735053267724	2
0.00150919102567272	2
0.00133639039959633	2
0.0013947587496247	2
0.00176355613091833	2
0.00141894045743919	2
0.00132086590284734	2
0.00149187378616607	2
0.00124957895269088	2
0.00153762256610483	2
0.00128978874814012	2
0.0013459390796353	2
0.00164647825762603	2
0.00154986586482235	2
0.00138475103884257	2
0.00153431531722791	2
0.00174721033468508	2
0.00146446788181663	2
0.00152341573130407	2
0.00139296250720053	2
0.00159255482866873	2
0.00145189415433058	2
0.00169872192597998	2
0.00166052956495368	2
0.00166929277631719	2
0.00171048960805772	2
0.00169969911613531	2
0.00107208240141173	2
0.00168104405354785	2
0.00140836950395857	2
0.00171790686105923	2
0.00169378081314929	2
0.00178817269125501	2
0.00129966874115856	2
0.00166925008643578	2
0.00141802293800872	2
0.00166564623851408	2
0.00179563237508347	2
0.00142513133250203	2
0.00156016735208118	2
0.00165126083418163	2
0.00127521714450145	2
0.00132013988746241	2
0.00148041625420687	2
0.00183142999960276	2
0.00126714477590267	2
0.00129384412762675	2
0.00160555594582486	2
0.0013995747090927	2
0.00156233788410284	2
0.00120442902899655	2
0.00157381132868571	2
0.00141323751699575	2
0.0011835405152571	2
0.00141453827482561	2
0.00145963202603881	2
0.00143074457033646	2
0.00140753262545467	2
0.00147836333873647	2
0.00187498450276826	2
0.00130239394700324	2
0.00133848085479852	2
0.00110772241418037	2
0.00141412456648153	2
0.00182974577772268	2
0.00149457770861448	2
0.00153174622672068	2
0.00158852513768415	2
0.00114697084490403	2
0.00153471114308107	2
0.00130997858938856	2
0.00161440270105532	2
0.00157868028871299	2
0.00137522063219276	2
0.00143720431213095	2
0.00156955255708333	2
0.00148414012935548	2
0.00112740800053864	2
0.00153262189669699	2
0.00148887591921736	2
0.00136674517351723	2
0.0018390844322739	2
0.00135190978663741	2
0.00151607675434871	2
0.00160479977276073	2
0.00167216243230325	2
0.00139567621759521	2
0.00149817433636393	2
0.00127092909075586	2
0.00146052846081291	2
0.00146240660057213	2
0.00136442246814448	2
0.00163718531160038	2
0.0013978161429871	2
0.0013895015208106	2
0.00155931041604529	2
0.00184950527992097	2
0.00166613230582763	2
0.00146036367726121	2
0.00141703772603263	2
0.00159820184710978	2
0.00149614825643769	2
0.00186309187097322	2
0.00164207046194213	2
0.00169722370960429	2
0.00169811535784676	2
0.00182646344043322	2
0.00118365830560766	2
0.0017930728845362	2
0.00126064445252147	2
0.00170205792564194	2
0.00169144446148881	2
0.00180431315085568	2
0.00132295587314635	2
0.00168966049010384	2
0.00150881201067828	2
0.00133567793428181	2
0.00173084727562244	2
0.00150423879280624	2
0.00163806474687846	2
0.00152320741794358	2
0.00132081962934183	2
0.00120721397222621	2
0.0013312060857074	2
0.00167557534209848	2
0.00140264934277425	2
0.001402762968027	2
0.00177068559480839	2
0.00121197058295261	2
0.00142012069770728	2
0.000912863211499613	2
0.0016131051212324	2
0.00114715525048608	2
0.00120590229288891	2
0.00142824288065569	2
0.00126340028391759	2
0.00154003239433357	2
0.0012867297184167	2
0.00138943588707424	2
0.00191313099429771	2
0.00126948404568459	2
0.00131243937470956	2
0.00123309864232881	2
0.00160157919653582	2
0.0016385935056779	2
0.00139613545397691	2
0.00140706318659195	2
0.00159377289678105	2
0.00117996649844483	2
0.0015816787293259	2
0.00137590836564635	2
0.00167289710118197	2
0.00165835366252539	2
0.00147166418481246	2
0.00142694428733205	2
0.00149111917914202	2
0.00147628575364717	2
0.00110385195163351	2
0.00153399646714977	2
0.00150158975669768	2
0.00142680595526078	2
0.00170745541227598	2
0.00125893379875216	2
0.00146581766906509	2
0.00166566937178777	2
0.0016503304181422	2
0.00123386274816099	2
0.00142966825212955	2
0.00140947796126119	2
0.00147896563379057	2
0.00162208158731006	2
0.00143059145067645	2
0.001696760833454	2
0.00156295848358188	2
0.00139845251698779	2
0.00151663126460725	2
0.00172052956276531	2
0.00158374296234145	2
0.00139883952196691	2
0.00154997298957929	2
0.00165634775203057	2
0.00142085175066381	2
0.00166579560404578	2
0.00156788350350717	2
0.00177049169692567	2
0.00163570706157268	2
0.00183551171222449	2
0.00103207264978636	2
0.00171923036588119	2
0.00142649622731313	2
0.00165029941693277	2
0.00155276037273193	2
0.00176672884632959	2
0.00140101496365047	2
0.00169767364249448	2
0.00150527357778047	2
0.00139501032399959	2
0.00181870815233362	2
0.0013911271577446	2
0.00142113821822134	2
0.00145700289250179	2
0.00132968308365958	2
0.00129611874223009	2
0.00169847958940328	2
0.00172483421371545	2
0.0012724054016911	2
0.00147483606361096	2
0.00171736929699351	2
0.00134786530204408	2
0.00154616537179391	2
0.000828756424209968	2
0.00150682664153794	2
0.00133792397518461	2
0.00128496268809741	2
0.00150962264228359	2
0.00145729608915365	2
0.00156280096001035	2
0.00135886177337387	2
0.00137209321194127	2
0.00181318029403847	2
0.00128895676117857	2
0.00131021710939983	2
0.00146979022037986	2
0.00150708141721083	2
0.00161567023125234	2
0.00159068218457088	2
0.00144464238185476	2
0.00179470414770981	2
0.00118598516818559	2
0.00143093797398385	2
0.00124495884707439	2
0.00157949746629287	2
0.00171736745350132	2
0.0016247052627852	2
0.00131408580499256	2
0.00142775767505679	2
0.00149793954821249	2
0.000995175404298231	2
0.00176340380862992	2
0.00147556728677405	2
0.00131167885232853	2
0.00171821295929689	2
0.00127547514999203	2
0.00131398122886806	2
0.00155196745894991	2
0.00151839117391616	2
0.00133551912115694	2
0.00144071038274912	2
0.00108371393205791	2
0.00134145959872983	2
0.0015546749839166	2
0.00126852387599525	2
0.00163688641983976	2
0.00146684023646773	2
0.0012321211853256	2
0.00141412351284112	2
0.00173323475609404	2
0.00151869737065198	2
0.00149573619994049	2
0.00123987231151351	2
0.00153717206590642	2
0.00135892058000183	2
0.00178594645813861	2
0.00146313381646368	2
0.00172253162939101	2
0.00159656907299376	2
0.00167411734136982	2
0.00105265157923573	2
0.00156083775534894	2
0.00125803754154823	2
0.00151244512569663	2
0.00163469271700808	2
0.00170486013166931	2
0.00120060394039079	2
0.00165933700900454	2
0.00132749973864607	2
0.00153002517916255	2
0.00172051936822999	2
0.00132074231009076	2
0.00162009666057203	2
0.00160173454294022	2
0.00131273543181064	2
0.00145960848748541	2
0.00131032743676185	2
0.00182485261013163	2
0.00137292601819368	2
0.00121535651357648	2
0.00182301675646912	2
0.00132581145469833	2
0.00154047074512219	2
0.000947421204446645	2
0.00164339476457201	2
0.00131637515732904	2
0.00105165458218923	2
0.00138296408447159	2
0.00136576541774726	2
0.00145455982819526	2
0.00148350342054727	2
0.00134590423322668	2
0.00181542818928088	2
0.00157644267029984	2
0.00138162907949399	2
0.00143534932335155	2
0.00191929835161141	2
0.00157131103305711	2
0.00165998886348065	2
0.00185239986632859	2
0.00188478194500551	2
0.0011711733657623	2
0.0012861618961698	2
0.0013409677260033	2
0.00158638937899143	2
0.00220979310559652	2
0.00198274150826043	2
0.00137210051427093	2
0.00145513417754692	2
0.00134177186819839	2
0.00112267776140798	2
0.00147377685010363	2
0.00162505980252882	2
0.00176186919471249	2
0.00150644852012835	2
0.00132431890713871	2
0.0013134933233935	2
0.00153358606940679	2
0.00143726009758621	2
0.00137588331366995	2
0.00173630347771892	2
0.00111261791142806	2
0.0014493319326555	2
0.00133920694064124	2
0.00126324613327358	2
0.00157691843579307	2
0.00180294128041114	2
0.00148411917657741	2
0.00137555590018946	2
0.00158643475182714	2
0.00141983467667951	2
0.00147224939493237	2
0.00123251482150343	2
0.00149938331013865	2
0.00140747065184952	2
0.00163055810807605	2
0.00167202061041793	2
0.00164885504434766	2
0.00150029585460358	2
0.00172188585941725	2
0.0011591483372686	2
0.00168041990711271	2
0.00155393029329447	2
0.00139157208032931	2
0.00157030584606347	2
0.0018197098197403	2
0.00133465597131696	2
0.00150633606977207	2
0.00126422844114606	2
0.00124837760790321	2
0.00198129199790927	2
0.00146344972631274	2
0.00126129135051764	2
0.00137997275356225	2
0.00110028854550507	2
0.00109821222170832	2
0.00145981124144084	2
0.0015398761123939	2
0.00110700360236275	2
0.0012516234378325	2
0.00131347404569383	2
0.00105177357773806	2
0.00147160807100581	2
0.000658799128186921	2
0.00122186739586743	2
0.00111251939241306	2
0.00151225321445415	2
0.00146524120560972	2
0.00117068884080554	2
0.00143764500380465	2
0.00127686370002105	2
0.0013989751833992	2
0.00188435768915636	2
0.00126046837279267	2
0.00141612402787711	2
0.00131990184110781	2
0.00150393208502273	2
0.00168221840889797	2
0.00168290487631499	2
0.00154223883340399	2
0.00158234836087346	2
0.00110903545423282	2
0.00144531537373999	2
0.00142534999007341	2
0.00170906931645583	2
0.00157447052969832	2
0.00145726953493574	2
0.00168601160600413	2
0.00168391811264978	2
0.00164461901689489	2
0.00102500632721654	2
0.00148841216966619	2
0.00159737364850214	2
0.00137118614639293	2
0.00161972351759868	2
0.00125611388155644	2
0.00146054188520626	2
0.0015464030646979	2
0.00153990628430162	2
0.00117622466361652	2
0.00183026923855963	2
0.00110509348691951	2
0.00131604967758471	2
0.00137758872222498	2
0.00127704717997508	2
0.00163337490047669	2
0.00166590692599306	2
0.00142035488633113	2
0.00158815665840044	2
0.00175996257442234	2
0.00161130733402008	2
0.00135019711615229	2
0.00136695078252896	2
0.00159405450390881	2
0.00158967413860094	2
0.00172733394330277	2
0.00182489868789746	2
0.00181719801166564	2
0.00180386154953671	2
0.00169841385011823	2
0.00110221977831419	2
0.00171407379015521	2
0.0014507399122997	2
0.00168590044874285	2
0.0016334455640482	2
0.00159492853532276	2
0.00123783950202469	2
0.00168400386793525	2
0.00149106196292863	2
0.0014274183101257	2
0.00174927846538406	2
0.00142717855921665	2
0.00149838525023966	2
0.001561132524917	2
0.0011182560682479	2
0.00130777741163937	2
0.00141145544663829	2
0.00171350864473603	2
0.00113404269159052	2
0.0013902056874914	2
0.00149907820840775	2
0.00120473671874135	2
0.00138450157861035	2
0.000936120616143343	2
0.00132819397855572	2
0.00113549917886489	2
0.00124488005680385	2
0.00144493913490846	2
0.00143526764985858	2
0.00131320367526339	2
0.0013470270306981	2
0.00157290262895637	2
0.00156841692088975	2
0.00127338513520504	2
0.00125357093881424	2
0.000962155360242741	2
0.00143493591938796	2
0.00132275521941823	2
0.0013104979835243	2
0.00124157023145732	2
0.00138274370213031	2
0.000968930703157727	2
0.00157456662561373	2
0.0012644250217521	2
0.00145175606584862	2
0.00137177713516074	2
0.00137434256048981	2
0.00129366158522929	2
0.00122915829320468	2
0.00133493723002317	2
0.00131947483554853	2
0.0012639253827296	2
0.00148653318514653	2
0.00129165967866217	2
0.00152461970785691	2
0.00135921429392528	2
0.00130905449032883	2
0.00188270302333473	2
0.00138668669248924	2
0.00117425695737842	2
0.00139877824056803	2
0.000706969188382011	2
0.00152921087561837	2
0.00144617813627187	2
0.00105094369363082	2
0.00153181930082166	2
0.00134753495421301	2
0.00115183654844707	2
0.00118197262237267	2
0.0014687916853287	2
0.00144033129402993	2
0.00138005871474263	2
0.00149340174474594	2
0.00151651750743097	2
0.00134721022549361	2
0.00160057017116983	2
0.00133725155798859	2
0.00146668442910963	2
0.00132109225696206	2
0.00170671515511426	2
0.00113839184508086	2
0.00145706338740685	2
0.00123012630114501	2
0.00170938981864011	2
0.00133462914602565	2
0.00153332705556878	2
0.00124333010181114	2
0.00165976738579213	2
0.0017385892559568	2
0.00104524632855518	2
0.00173283845281177	2
0.00136790749392769	2
0.00142092899798922	2
0.00150415682989274	2
0.00116220521445809	2
0.00135218217080706	2
0.00130974527182863	2
0.00167291095420988	2
0.00133868823058392	2
0.0013940533624193	2
0.00156889027101209	2
0.00121838296067401	2
0.00146813082314592	2
0.000879896750279262	2
0.001420240599202	2
0.00105399602092827	2
0.00126676982866143	2
0.00136487672061784	2
0.00149076730987873	2
0.00144872121737168	2
0.00126420753299961	2
0.00133051220863146	2
0.00171504946863153	2
0.00116120664704511	2
0.00140710490454146	2
0.00127617942072439	2
0.00139973454241654	2
0.00152641293703966	2
0.00155043429737328	2
0.00147391889508767	2
0.0013961557281615	2
0.00116377103369221	2
0.0014335137396905	2
0.00137771469175394	2
0.00149384973319236	2
0.00156735678565208	2
0.00131453725762938	2
0.00137924631158759	2
0.00146283887109496	2
0.00152068173920955	2
0.000995598674306451	2
0.00143289894641342	2
0.00165700505078956	2
0.00137318648438459	2
0.0017222471666489	2
0.00127309677385106	2
0.00144309712509083	2
0.00163999030413507	2
0.00160394903913152	2
0.00107631366727779	2
0.00158090574791626	2
0.00101050687951906	2
0.00144515769931165	2
0.00127831554270792	2
0.00126933631680504	2
0.00140301774788591	2
0.00131429549207434	2
0.00129503992542603	2
0.00138590383630224	2
0.00167679432198427	2
0.00158876748399511	2
0.0014493028749505	2
0.00134427983298472	2
0.00154794474318017	2
0.0014719887839568	2
0.00174649435323438	2
0.00158501714751161	2
0.00163862105790245	2
0.00140026007189609	2
0.00172888617940336	2
0.00117636988366047	2
0.00158866540624209	2
0.00117805733424938	2
0.00149467586117386	2
0.00147989410025115	2
0.0017249651783063	2
0.00122863272877772	2
0.00160221603835055	2
0.00146082109262333	2
0.0013538572799907	2
0.00169710151644717	2
0.00141951334277587	2
0.00166942998097058	2
0.00171517769236452	2
0.00115215002597036	2
0.00128431965713774	2
0.00134380161288218	2
0.00178761694412007	2
0.0013906033567999	2
0.00151548963949831	2
0.0017246630708128	2
0.00134049433524907	2
0.00162324250185793	2
0.00106687731374096	2
0.00171183187923778	2
0.00140276738433439	2
0.000995185780796543	2
0.00144773011114563	2
0.00160548039025643	2
0.00146770270051272	2
0.001394662910056	2
0.00147141403616272	2
0.00183629881745272	2
0.00135496031722836	2
0.00112038093525075	2
0.00163679519386972	2
0.00144381431095288	2
0.00143332576107706	2
0.00149917454737659	2
0.00141587401922195	2
0.00179667240060403	2
0.000871579540963746	2
0.0013735867009019	2
0.00121869418347353	2
0.00139222680501143	2
0.00154439803561804	2
0.0015971112974707	2
0.00137469221363492	2
0.0014969529122569	2
0.00131522288111823	2
0.000973552637907899	2
0.00144484158389175	2
0.00159681587422204	2
0.00144434887543815	2
0.00156957253775352	2
0.00113921546548987	2
0.00144678762152398	2
0.00160014716662792	2
0.00140062547116392	2
0.00151015914998068	2
0.00167831734232518	2
0.000862461354980357	2
0.00140420608272213	2
0.0012963785220994	2
0.00118004954632488	2
0.00157671624260036	2
0.00129974363187836	2
0.00151631976731382	2
0.00126265593789698	2
0.00158040274264493	2
0.00142652049998189	2
0.00154551799065165	2
0.00125765337463245	2
0.00143101856928127	2
0.00156465975632361	2
0.00154026146559725	2
0.00155130358925576	2
0.00171653122938371	2
0.00168447848689133	2
0.00151795362408964	2
0.00101839909168243	2
0.00157846577819218	2
0.00123561295087678	2
0.00157092566978809	2
0.00154091310011544	2
0.00152030326032468	2
0.00139515844943018	2
0.00149169826005935	2
0.00152767677750965	2
0.00133768875111835	2
0.001788652118755	2
0.00131262522704908	2
0.00141073265569316	2
0.00154895518000471	2
0.00133227469631915	2
0.00115771841893687	2
0.00152238335514832	2
0.00179330289053225	2
0.00130370754419994	2
0.00153271066323968	2
0.0017805575406802	2
0.00146342087588107	2
0.00165688090946503	2
0.000922367995774722	2
0.00161221778333479	2
0.0016126174598068	2
0.00126039655444558	2
0.00175080839572114	2
0.00139474084697382	2
0.00144677399376183	2
0.00137620615446268	2
0.00155198158838398	2
0.00190455165084888	2
0.0012126844933107	2
0.00125785287525031	2
0.00133666269622691	2
0.00155012236974974	2
0.00165854755183369	2
0.00155945316870737	2
0.00161459221744882	2
0.00159937669602933	2
0.00102133253749556	2
0.00151626493866515	2
0.00154591064247938	2
0.00169502458939787	2
0.00174382798690948	2
0.00148569339291396	2
0.00151765093697042	2
0.00166075562902141	2
0.00159375322042792	2
0.00109484249818313	2
0.00155201292796733	2
0.00155495066462742	2
0.00147361466817655	2
0.00177886068095506	2
0.00135831251311133	2
0.00160974496914876	2
0.00164050080445721	2
0.00165333558965208	2
0.00130199246992734	2
0.00159927587647637	2
0.00118255957174381	2
0.00151869764925443	2
0.00142951287023082	2
0.00139280628810014	2
0.00168929165802785	2
0.00152045872653214	2
0.00132103111057666	2
0.0015252805111444	2
0.00178644481700974	2
0.00156564930096144	2
0.00138951102740309	2
0.00144596551280322	2
0.00168490736463007	2
0.00144031840879247	2
0.00170641308886081	2
0.00176500061778381	2
0.00181834235185449	2
0.00161979912424212	2
0.00178943876153511	2
0.00133683108228211	2
0.00172001146751292	2
0.00138043058251899	2
0.00175976027742963	2
0.00167561080773829	2
0.00187071794160111	2
0.00135384808993519	2
0.00177334843600089	2
0.00146499168215919	2
0.00162887896395909	2
0.00195908539070635	2
0.00148560714324998	2
0.00154820350438478	2
0.00181867707493403	2
0.00109129419844567	2
0.00128771491352983	2
0.00125853162259038	2
0.00177151385657514	2
0.00129167940685146	2
0.0012544094723842	2
0.00170186684022271	2
0.00146970034988419	2
0.00164426521681125	2
0.00104334357298045	2
0.00148474698528984	2
0.00139182314248561	2
0.0010250641404084	2
0.00140379028719696	2
0.00147836227829154	2
0.00142190574987495	2
0.00127589847721997	2
0.00138080280500758	2
0.00186701265265479	2
0.00116828656237253	2
0.00147198465369098	2
0.00161194990364707	2
0.00186557426350884	2
0.00158332829932514	2
0.00185342020970624	2
0.00193236127467522	2
0.00190661121840201	2
0.00118256801704746	2
0.00137052210316978	2
0.0013425012258326	2
0.00157439985560292	2
0.00178340162465734	2
0.00198653554394999	2
0.00173797588873968	2
0.00166760748740745	2
0.00156761089346277	2
0.00116561764031418	2
0.00162344842586988	2
0.00161923098480199	2
0.00206535283807937	2
0.00159655882520977	2
0.00133287483566408	2
0.00146466002124533	2
0.00156832488151347	2
0.00148275865456808	2
0.00156311209966141	2
0.00195444857750653	2
0.00108903546333067	2
0.00132012383515367	2
0.00123926474414368	2
0.00140704368960555	2
0.00174161776517641	2
0.00168445696466738	2
0.00153074235476371	2
0.0016696287396664	2
0.00171145369435468	2
0.0015355883100801	2
0.00189126886932007	2
0.00122931795383	2
0.00150467813284875	2
0.00170611047219742	2
0.00165372729934686	2
0.00190483793179927	2
0.0015925666244222	2
0.00173200989815268	2
0.00164990896938308	2
0.000991685926637232	2
0.00166028167180416	2
0.00146291866034343	2
0.00149155474462777	2
0.00166610963036196	2
0.00172321040329211	2
0.00149686206480186	2
0.00157308024946279	2
0.00152520782962894	2
0.00139006981218938	2
0.00184956967448704	2
0.00167045482118932	2
0.00159031547033225	2
0.00163191135807573	2
0.00112624313798952	2
0.00137089499976835	2
0.00153799488815232	2
0.00193165252770605	2
0.00124220152837985	2
0.00140884612690602	2
0.00163957629953097	2
0.00129497884964497	2
0.00165390959781695	2
0.00093919007717136	2
0.00140649788743147	2
0.00137898159653428	2
0.00101394887591703	2
0.00144891716953911	2
0.00132926902475542	2
0.00156824654739722	2
0.0014851930809504	2
0.00137240126373772	2
0.00179374677686318	2
0.0012968439686605	2
0.00151820711547866	2
0.00131858914071383	2
0.00143241827902706	2
0.00164365841526242	2
0.00150383804655529	2
0.00150120055115239	2
0.00155420720267756	2
0.00135380519218863	2
0.00145929890674215	2
0.00134631431852068	2
0.00160246168328105	2
0.00164218104827075	2
0.00148897416353826	2
0.00174678964797309	2
0.00148052886950451	2
0.00156469136451043	2
0.00106039700081803	2
0.00149389093441576	2
0.00160082993818432	2
0.0013239119239737	2
0.00157609306143538	2
0.00126076089955616	2
0.00148637850497774	2
0.00164682156409389	2
0.0015436142639834	2
0.00120128452936782	2
0.00171538763748644	2
0.00114341727548767	2
0.00139226972678944	2
0.00141415327423228	2
0.00129090386999106	2
0.00163354326875368	2
0.00148689591651069	2
0.00160021943264946	2
0.00151756195638508	2
0.00182114588780247	2
0.00162665278860254	2
0.00139481625025739	2
0.00142712238172202	2
0.00167860380857224	2
0.0015856792735019	2
0.00170730807521448	2
0.00184767123227003	2
0.00183710718667298	2
0.0016700551737138	2
0.00176724438038364	2
0.0010301629158514	2
0.00167409933839407	2
0.0013808408835285	2
0.00169364407570036	2
0.00170159631766865	2
0.00175048318000526	2
0.00123627484956417	2
0.00169398838317035	2
0.00155685973968946	2
0.00150678073616266	2
0.00187929637236225	2
0.00144560283418823	2
0.00135737249621781	2
0.00159356196733799	2
0.0013158886747881	2
0.0010970902534351	2
0.00121627921329869	2
0.0017418992408435	2
0.00120841412434437	2
0.00118161523174165	2
0.0016246167292309	2
0.00119598989536495	2
0.00149008830928339	2
0.000952475557547641	2
0.00131667300612283	2
0.00115992353791851	2
0.00104383236557213	2
0.00149457445698854	2
0.0013168332910699	2
0.00144577145237055	2
0.00132960965880957	2
0.00122422272841205	2
0.00169480046458434	2
0.00118080798341695	2
0.00143056882844935	2
0.00117811873807083	2
0.00155998928760069	2
0.00149363558506991	2
0.00143141044991396	2
0.00146342507722099	2
0.00154783573297034	2
0.00131843561918213	2
0.00148479686515709	2
0.00132010675524782	2
0.0015168477624585	2
0.00146408324460525	2
0.00142174411322732	2
0.00215280051375477	2
0.00145055960492901	2
0.00157270030817271	2
0.000966312816491043	2
0.0014044301427829	2
0.00153875963305423	2
0.0013482089093526	2
0.00172831326581198	2
0.00123514123409387	2
0.00151970650972773	2
0.00158039529751803	2
0.00155686965936382	2
0.00118134339615357	2
0.00164151779969575	2
0.00104177332191904	2
0.00149356739160515	2
0.00154300931521162	2
0.00124906513428963	2
0.00145243281027672	2
0.00152080184039357	2
0.00161609398117783	2
0.00140274599952191	2
0.00171083062955135	2
0.001632441873385	2
0.00144066895211643	2
0.0013735501584319	2
0.00161983145936899	2
0.00155069306844779	2
0.00187261430541908	2
0.00158601416486204	2
0.00169504667674639	2
0.00153450579725835	2
0.00171034938842872	2
0.00112151453182599	2
0.00161656100296765	2
0.0014153765159076	2
0.00143470027527337	2
0.00143833193048835	2
0.001685954421867	2
0.00139457886066205	2
0.00160604874150415	2
0.00146859549085348	2
0.00125551721234179	2
0.00176360380080278	2
[truncated: 4,401 more rows]
