# Supplementary material for: Neuronal tuning aligns dynamically with object and texture manifolds across the visual hierarchy
Source: Nat Neurosci. 2026 Mar 10;29(4):864–75. doi: 10.1038/s41593-026-02207-1 (PMC13061647; doi:10.1038/s41593-026-02207-1)
Supplement: Supplementary file 10 — Attribution data for time windows 5, 10, 20, 25 and 50 ms, for panel b. Time window specific evolution trajectory of time windows 10, 20, 25 and 50 ms, for panel c. [file 41593_2026_2207_MOESM10_ESM.zip]

Archive with 363 entries (362 files):
- ExtendedFig4_Source_data/
- ExtendedFig4_Source_data/FigureExtended4C_src_normresp_wdw_10-20_BigGAN_mean.csv
- __MACOSX/ExtendedFig4_Source_data/._FigureExtended4C_src_normresp_wdw_10-20_BigGAN_mean.csv
- ExtendedFig4_Source_data/FigureExtended4C_src_normresp_wdw_100-125_BigGAN_mean.csv
- __MACOSX/ExtendedFig4_Source_data/._FigureExtended4C_src_normresp_wdw_100-125_BigGAN_mean.csv
- ExtendedFig4_Source_data/FigureExtended4C_src_normresp_wdw_150-200_BigGAN_mean.csv
- __MACOSX/ExtendedFig4_Source_data/._FigureExtended4C_src_normresp_wdw_150-200_BigGAN_mean.csv
- ExtendedFig4_Source_data/FigureExtended4C_src_normresp_wdw_75-100_DeePSim_mean.csv
- __MACOSX/ExtendedFig4_Source_data/._FigureExtended4C_src_normresp_wdw_75-100_DeePSim_mean.csv
- ExtendedFig4_Source_data/FigureExtended4C_src_normresp_wdw_100-110_DeePSim_mean.csv
- __MACOSX/ExtendedFig4_Source_data/._FigureExtended4C_src_normresp_wdw_100-110_DeePSim_mean.csv
- ExtendedFig4_Source_data/FigureExtended4C_src_normresp_wdw_140-160_DeePSim_mean.csv
- __MACOSX/ExtendedFig4_Source_data/._FigureExtended4C_src_normresp_wdw_140-160_DeePSim_mean.csv
- ExtendedFig4_Source_data/FigureExtended4C_src_normresp_wdw_110-120_DeePSim_sem.csv
- __MACOSX/ExtendedFig4_Source_data/._FigureExtended4C_src_normresp_wdw_110-120_DeePSim_sem.csv
- ExtendedFig4_Source_data/FigureExtended4C_src_normresp_wdw_25-50_BigGAN_sem.csv
- __MACOSX/ExtendedFig4_Source_data/._FigureExtended4C_src_normresp_wdw_25-50_BigGAN_sem.csv
- ExtendedFig4_Source_data/FigureExtended4C_src_normresp_wdw_50-75_DeePSim_sem.csv
- __MACOSX/ExtendedFig4_Source_data/._FigureExtended4C_src_normresp_wdw_50-75_DeePSim_sem.csv
- ExtendedFig4_Source_data/FigureExtended4C_src_normresp_wdw_160-170_DeePSim_mean.csv
- __MACOSX/ExtendedFig4_Source_data/._FigureExtended4C_src_normresp_wdw_160-170_DeePSim_mean.csv
- ExtendedFig4_Source_data/FigureExtended4C_src_normresp_wdw_170-180_BigGAN_mean.csv
- __MACOSX/ExtendedFig4_Source_data/._FigureExtended4C_src_normresp_wdw_170-180_BigGAN_mean.csv
- ExtendedFig4_Source_data/FigureExtended4C_src_normresp_wdw_90-100_BigGAN_mean.csv
- __MACOSX/ExtendedFig4_Source_data/._FigureExtended4C_src_normresp_wdw_90-100_BigGAN_mean.csv
- ExtendedFig4_Source_data/FigureExtended4C_src_normresp_wdw_180-200_DeePSim_mean.csv
- __MACOSX/ExtendedFig4_Source_data/._FigureExtended4C_src_normresp_wdw_180-200_DeePSim_mean.csv
- ExtendedFig4_Source_data/FigureExtended4C_src_normresp_wdw_130-140_DeePSim_sem.csv
- __MACOSX/ExtendedFig4_Source_data/._FigureExtended4C_src_normresp_wdw_130-140_DeePSim_sem.csv
- ExtendedFig4_Source_data/FigureExtended4C_src_normresp_wdw_10-20_BigGAN_sem.csv
- __MACOSX/ExtendedFig4_Source_data/._FigureExtended4C_src_normresp_wdw_10-20_BigGAN_sem.csv
- ExtendedFig4_Source_data/FigureExtended4C_src_normresp_wdw_0-20_DeePSim_mean.csv
- __MACOSX/ExtendedFig4_Source_data/._FigureExtended4C_src_normresp_wdw_0-20_DeePSim_mean.csv
- ExtendedFig4_Source_data/FigureExtended4C_src_normresp_wdw_125-150_DeePSim_mean.csv
- __MACOSX/ExtendedFig4_Source_data/._FigureExtended4C_src_normresp_wdw_125-150_DeePSim_mean.csv
- ExtendedFig4_Source_data/FigureExtended4C_src_normresp_wdw_50-60_BigGAN_mean.csv
- __MACOSX/ExtendedFig4_Source_data/._FigureExtended4C_src_normresp_wdw_50-60_BigGAN_mean.csv
- ExtendedFig4_Source_data/FigureExtended4C_src_normresp_wdw_120-130_BigGAN_mean.csv
- __MACOSX/ExtendedFig4_Source_data/._FigureExtended4C_src_normresp_wdw_120-130_BigGAN_mean.csv
- ExtendedFig4_Source_data/FigureExtended4C_src_normresp_wdw_180-200_DeePSim_sem.csv
- __MACOSX/ExtendedFig4_Source_data/._FigureExtended4C_src_normresp_wdw_180-200_DeePSim_sem.csv
- ExtendedFig4_Source_data/FigureExtended4C_src_normresp_wdw_30-40_DeePSim_sem.csv
- __MACOSX/ExtendedFig4_Source_data/._FigureExtended4C_src_normresp_wdw_30-40_DeePSim_sem.csv
- ExtendedFig4_Source_data/FigureExtended4C_src_normresp_wdw_100-125_DeePSim_mean.csv
- __MACOSX/ExtendedFig4_Source_data/._FigureExtended4C_src_normresp_wdw_100-125_DeePSim_mean.csv
- ExtendedFig4_Source_data/FigureExtended4C_src_normresp_wdw_170-180_DeePSim_mean.csv
- __MACOSX/ExtendedFig4_Source_data/._FigureExtended4C_src_normresp_wdw_170-180_DeePSim_mean.csv
- ExtendedFig4_Source_data/FigureExtended4C_src_normresp_wdw_100-150_BigGAN_mean.csv
- __MACOSX/ExtendedFig4_Source_data/._FigureExtended4C_src_normresp_wdw_100-150_BigGAN_mean.csv
- ExtendedFig4_Source_data/FigureExtended4C_src_normresp_wdw_25-50_DeePSim_sem.csv
- __MACOSX/ExtendedFig4_Source_data/._FigureExtended4C_src_normresp_wdw_25-50_DeePSim_sem.csv
- ExtendedFig4_Source_data/FigureExtended4C_src_normresp_wdw_20-40_DeePSim_sem.csv
- __MACOSX/ExtendedFig4_Source_data/._FigureExtended4C_src_normresp_wdw_20-40_DeePSim_sem.csv
- ExtendedFig4_Source_data/FigureExtended4C_src_normresp_wdw_40-60_BigGAN_mean.csv
- __MACOSX/ExtendedFig4_Source_data/._FigureExtended4C_src_normresp_wdw_40-60_BigGAN_mean.csv
- ExtendedFig4_Source_data/FigureExtended4C_src_normresp_wdw_50-100_DeePSim_mean.csv
- __MACOSX/ExtendedFig4_Source_data/._FigureExtended4C_src_normresp_wdw_50-100_DeePSim_mean.csv
- ExtendedFig4_Source_data/FigureExtended4C_src_normresp_wdw_0-20_BigGAN_mean.csv
- __MACOSX/ExtendedFig4_Source_data/._FigureExtended4C_src_normresp_wdw_0-20_BigGAN_mean.csv
- ExtendedFig4_Source_data/FigureExtended4C_src_normresp_wdw_50-60_BigGAN_sem.csv
- __MACOSX/ExtendedFig4_Source_data/._FigureExtended4C_src_normresp_wdw_50-60_BigGAN_sem.csv
- ExtendedFig4_Source_data/FigureExtended4C_src_normresp_wdw_50-75_BigGAN_sem.csv
- __MACOSX/ExtendedFig4_Source_data/._FigureExtended4C_src_normresp_wdw_50-75_BigGAN_sem.csv
- ExtendedFig4_Source_data/FigureExtended4C_src_normresp_wdw_100-110_BigGAN_sem.csv
- __MACOSX/ExtendedFig4_Source_data/._FigureExtended4C_src_normresp_wdw_100-110_BigGAN_sem.csv
- ExtendedFig4_Source_data/FigureExtended4C_src_normresp_wdw_100-110_BigGAN_mean.csv
- __MACOSX/ExtendedFig4_Source_data/._FigureExtended4C_src_normresp_wdw_100-110_BigGAN_mean.csv
- ExtendedFig4_Source_data/FigureExtended4C_src_normresp_wdw_0-10_BigGAN_sem.csv
- __MACOSX/ExtendedFig4_Source_data/._FigureExtended4C_src_normresp_wdw_0-10_BigGAN_sem.csv
- ExtendedFig4_Source_data/FigureExt4B_BigGAN_diff_attrib_norm_bin_tsr_25ms.csv
- __MACOSX/ExtendedFig4_Source_data/._FigureExt4B_BigGAN_diff_attrib_norm_bin_tsr_25ms.csv
- ExtendedFig4_Source_data/FigureExt4B_BigGAN_diff_attrib_norm_bin_tsr_5ms.csv
- __MACOSX/ExtendedFig4_Source_data/._FigureExt4B_BigGAN_diff_attrib_norm_bin_tsr_5ms.csv
- ExtendedFig4_Source_data/FigureExtended4C_src_normresp_wdw_175-200_DeePSim_sem.csv
- __MACOSX/ExtendedFig4_Source_data/._FigureExtended4C_src_normresp_wdw_175-200_DeePSim_sem.csv
- ExtendedFig4_Source_data/FigureExtended4C_src_normresp_wdw_125-150_DeePSim_sem.csv
- __MACOSX/ExtendedFig4_Source_data/._FigureExtended4C_src_normresp_wdw_125-150_DeePSim_sem.csv
- ExtendedFig4_Source_data/FigureExtended4C_src_normresp_wdw_100-150_DeePSim_mean.csv
- __MACOSX/ExtendedFig4_Source_data/._FigureExtended4C_src_normresp_wdw_100-150_DeePSim_mean.csv
- ExtendedFig4_Source_data/FigureExt4B_DeePSim_diff_attrib_norm_bin_tsr_20ms.csv
- __MACOSX/ExtendedFig4_Source_data/._FigureExt4B_DeePSim_diff_attrib_norm_bin_tsr_20ms.csv
- ExtendedFig4_Source_data/FigureExtended4C_src_normresp_wdw_140-160_BigGAN_sem.csv
- __MACOSX/ExtendedFig4_Source_data/._FigureExtended4C_src_normresp_wdw_140-160_BigGAN_sem.csv
- ExtendedFig4_Source_data/FigureExtended4C_src_normresp_wdw_140-160_DeePSim_sem.csv
- __MACOSX/ExtendedFig4_Source_data/._FigureExtended4C_src_normresp_wdw_140-160_DeePSim_sem.csv
- ExtendedFig4_Source_data/FigureExtended4C_src_normresp_wdw_30-40_DeePSim_mean.csv
- __MACOSX/ExtendedFig4_Source_data/._FigureExtended4C_src_normresp_wdw_30-40_DeePSim_mean.csv
- ExtendedFig4_Source_data/FigureExtended4C_src_normresp_wdw_120-140_DeePSim_mean.csv
- __MACOSX/ExtendedFig4_Source_data/._FigureExtended4C_src_normresp_wdw_120-140_DeePSim_mean.csv
- ExtendedFig4_Source_data/FigureExt4B_DeePSim_diff_attrib_norm_bin_tsr_5ms.csv
- __MACOSX/ExtendedFig4_Source_data/._FigureExt4B_DeePSim_diff_attrib_norm_bin_tsr_5ms.csv
- ExtendedFig4_Source_data/FigureExtended4C_src_normresp_wdw_20-30_DeePSim_mean.csv
- __MACOSX/ExtendedFig4_Source_data/._FigureExtended4C_src_normresp_wdw_20-30_DeePSim_mean.csv
- ExtendedFig4_Source_data/FigureExtended4C_src_normresp_wdw_80-90_BigGAN_sem.csv
- __MACOSX/ExtendedFig4_Source_data/._FigureExtended4C_src_normresp_wdw_80-90_BigGAN_sem.csv
- ExtendedFig4_Source_data/FigureExtended4C_src_normresp_wdw_150-175_BigGAN_sem.csv
- __MACOSX/ExtendedFig4_Source_data/._FigureExtended4C_src_normresp_wdw_150-175_BigGAN_sem.csv
- ExtendedFig4_Source_data/FigureExtended4C_src_normresp_wdw_150-160_BigGAN_sem.csv
- __MACOSX/ExtendedFig4_Source_data/._FigureExtended4C_src_normresp_wdw_150-160_BigGAN_sem.csv
- ExtendedFig4_Source_data/FigureExt4B_BigGAN_diff_attrib_norm_bin_tsr_20ms.csv
- __MACOSX/ExtendedFig4_Source_data/._FigureExt4B_BigGAN_diff_attrib_norm_bin_tsr_20ms.csv
- ExtendedFig4_Source_data/FigureExtended4C_src_normresp_wdw_140-150_BigGAN_mean.csv
- __MACOSX/ExtendedFig4_Source_data/._FigureExtended4C_src_normresp_wdw_140-150_BigGAN_mean.csv
- ExtendedFig4_Source_data/FigureExtended4C_src_normresp_wdw_0-50_DeePSim_mean.csv
- __MACOSX/ExtendedFig4_Source_data/._FigureExtended4C_src_normresp_wdw_0-50_DeePSim_mean.csv
- ExtendedFig4_Source_data/FigureExtended4C_src_normresp_wdw_190-200_DeePSim_sem.csv
- __MACOSX/ExtendedFig4_Source_data/._FigureExtended4C_src_normresp_wdw_190-200_DeePSim_sem.csv
- ExtendedFig4_Source_data/FigureExtended4C_src_normresp_wdw_160-170_BigGAN_sem.csv
- __MACOSX/ExtendedFig4_Source_data/._FigureExtended4C_src_normresp_wdw_160-170_BigGAN_sem.csv
- ExtendedFig4_Source_data/FigureExtended4C_src_normresp_wdw_80-90_BigGAN_mean.csv
- __MACOSX/ExtendedFig4_Source_data/._FigureExtended4C_src_normresp_wdw_80-90_BigGAN_mean.csv
- ExtendedFig4_Source_data/FigureExtended4C_src_normresp_wdw_60-70_BigGAN_mean.csv
- __MACOSX/ExtendedFig4_Source_data/._FigureExtended4C_src_normresp_wdw_60-70_BigGAN_mean.csv
- ExtendedFig4_Source_data/FigureExtended4C_src_normresp_wdw_50-100_DeePSim_sem.csv
- __MACOSX/ExtendedFig4_Source_data/._FigureExtended4C_src_normresp_wdw_50-100_DeePSim_sem.csv
- ExtendedFig4_Source_data/FigureExtended4C_src_normresp_wdw_20-30_BigGAN_sem.csv
- __MACOSX/ExtendedFig4_Source_data/._FigureExtended4C_src_normresp_wdw_20-30_BigGAN_sem.csv
- ExtendedFig4_Source_data/FigureExtended4C_src_normresp_wdw_100-120_DeePSim_sem.csv
- __MACOSX/ExtendedFig4_Source_data/._FigureExtended4C_src_normresp_wdw_100-120_DeePSim_sem.csv
- ExtendedFig4_Source_data/FigureExtended4C_src_normresp_wdw_20-30_BigGAN_mean.csv
- __MACOSX/ExtendedFig4_Source_data/._FigureExtended4C_src_normresp_wdw_20-30_BigGAN_mean.csv
- ExtendedFig4_Source_data/FigureExtended4C_src_normresp_wdw_60-70_DeePSim_mean.csv
- __MACOSX/ExtendedFig4_Source_data/._FigureExtended4C_src_normresp_wdw_60-70_DeePSim_mean.csv
- ExtendedFig4_Source_data/FigureExtended4C_src_normresp_wdw_0-10_DeePSim_sem.csv
- __MACOSX/ExtendedFig4_Source_data/._FigureExtended4C_src_normresp_wdw_0-10_DeePSim_sem.csv
- ExtendedFig4_Source_data/FigureExtended4C_src_normresp_wdw_170-180_BigGAN_sem.csv
- __MACOSX/ExtendedFig4_Source_data/._FigureExtended4C_src_normresp_wdw_170-180_BigGAN_sem.csv
- ExtendedFig4_Source_data/FigureExtended4C_src_normresp_wdw_120-140_DeePSim_sem.csv
- __MACOSX/ExtendedFig4_Source_data/._FigureExtended4C_src_normresp_wdw_120-140_DeePSim_sem.csv
- ExtendedFig4_Source_data/FigureExtended4C_src_normresp_wdw_180-190_BigGAN_sem.csv
- __MACOSX/ExtendedFig4_Source_data/._FigureExtended4C_src_normresp_wdw_180-190_BigGAN_sem.csv
- ExtendedFig4_Source_data/FigureExtended4C_src_normresp_wdw_180-190_BigGAN_mean.csv
- __MACOSX/ExtendedFig4_Source_data/._FigureExtended4C_src_normresp_wdw_180-190_BigGAN_mean.csv
- ExtendedFig4_Source_data/FigureExtended4C_src_normresp_wdw_80-100_BigGAN_mean.csv
- __MACOSX/ExtendedFig4_Source_data/._FigureExtended4C_src_normresp_wdw_80-100_BigGAN_mean.csv
- ExtendedFig4_Source_data/FigureExtended4C_src_normresp_wdw_160-180_BigGAN_mean.csv
- __MACOSX/ExtendedFig4_Source_data/._FigureExtended4C_src_normresp_wdw_160-180_BigGAN_mean.csv
- ExtendedFig4_Source_data/FigureExtended4C_src_normresp_wdw_160-180_BigGAN_sem.csv
- __MACOSX/ExtendedFig4_Source_data/._FigureExtended4C_src_normresp_wdw_160-180_BigGAN_sem.csv
- ExtendedFig4_Source_data/FigureExt4B_DeePSim_diff_attrib_norm_bin_tsr_25ms.csv
- __MACOSX/ExtendedFig4_Source_data/._FigureExt4B_DeePSim_diff_attrib_norm_bin_tsr_25ms.csv
- ExtendedFig4_Source_data/FigureExtended4C_src_normresp_wdw_40-50_BigGAN_sem.csv
- __MACOSX/ExtendedFig4_Source_data/._FigureExtended4C_src_normresp_wdw_40-50_BigGAN_sem.csv
- ExtendedFig4_Source_data/FigureExtended4C_src_normresp_wdw_150-160_DeePSim_sem.csv
- __MACOSX/ExtendedFig4_Source_data/._FigureExtended4C_src_normresp_wdw_150-160_DeePSim_sem.csv
- ExtendedFig4_Source_data/FigureExtended4C_src_normresp_wdw_60-80_BigGAN_sem.csv
- __MACOSX/ExtendedFig4_Source_data/._FigureExtended4C_src_normresp_wdw_60-80_BigGAN_sem.csv
- ExtendedFig4_Source_data/FigureExtended4C_src_normresp_wdw_75-100_BigGAN_mean.csv
- __MACOSX/ExtendedFig4_Source_data/._FigureExtended4C_src_normresp_wdw_75-100_BigGAN_mean.csv
- ExtendedFig4_Source_data/FigureExtended4C_src_normresp_wdw_100-120_DeePSim_mean.csv
- __MACOSX/ExtendedFig4_Source_data/._FigureExtended4C_src_normresp_wdw_100-120_DeePSim_mean.csv
- ExtendedFig4_Source_data/FigureExtended4C_src_normresp_wdw_140-150_DeePSim_mean.csv
- __MACOSX/ExtendedFig4_Source_data/._FigureExtended4C_src_normresp_wdw_140-150_DeePSim_mean.csv
- ExtendedFig4_Source_data/FigureExtended4C_src_normresp_wdw_70-80_BigGAN_mean.csv
- __MACOSX/ExtendedFig4_Source_data/._FigureExtended4C_src_normresp_wdw_70-80_BigGAN_mean.csv
- ExtendedFig4_Source_data/FigureExtended4C_src_normresp_wdw_0-25_DeePSim_mean.csv
- __MACOSX/ExtendedFig4_Source_data/._FigureExtended4C_src_normresp_wdw_0-25_DeePSim_mean.csv
- ExtendedFig4_Source_data/FigureExtended4C_src_normresp_wdw_90-100_DeePSim_mean.csv
- __MACOSX/ExtendedFig4_Source_data/._FigureExtended4C_src_normresp_wdw_90-100_DeePSim_mean.csv
- ExtendedFig4_Source_data/FigureExtended4C_src_normresp_wdw_60-80_BigGAN_mean.csv
- __MACOSX/ExtendedFig4_Source_data/._FigureExtended4C_src_normresp_wdw_60-80_BigGAN_mean.csv
- ExtendedFig4_Source_data/FigureExtended4C_src_normresp_wdw_40-50_DeePSim_sem.csv
- __MACOSX/ExtendedFig4_Source_data/._FigureExtended4C_src_normresp_wdw_40-50_DeePSim_sem.csv
- ExtendedFig4_Source_data/FigureExtended4C_src_normresp_wdw_25-50_DeePSim_mean.csv
- __MACOSX/ExtendedFig4_Source_data/._FigureExtended4C_src_normresp_wdw_25-50_DeePSim_mean.csv
- ExtendedFig4_Source_data/FigureExtended4C_src_normresp_wdw_120-130_DeePSim_mean.csv
- __MACOSX/ExtendedFig4_Source_data/._FigureExtended4C_src_normresp_wdw_120-130_DeePSim_mean.csv
- ExtendedFig4_Source_data/FigureExtended4C_src_normresp_wdw_0-50_DeePSim_sem.csv
- __MACOSX/ExtendedFig4_Source_data/._FigureExtended4C_src_normresp_wdw_0-50_DeePSim_sem.csv
- ExtendedFig4_Source_data/FigureExtended4C_src_normresp_wdw_20-40_DeePSim_mean.csv
- __MACOSX/ExtendedFig4_Source_data/._FigureExtended4C_src_normresp_wdw_20-40_DeePSim_mean.csv
- ExtendedFig4_Source_data/FigureExtended4C_src_normresp_wdw_0-10_DeePSim_mean.csv
- __MACOSX/ExtendedFig4_Source_data/._FigureExtended4C_src_normresp_wdw_0-10_DeePSim_mean.csv
- ExtendedFig4_Source_data/FigureExtended4C_src_normresp_wdw_20-40_BigGAN_sem.csv
- __MACOSX/ExtendedFig4_Source_data/._FigureExtended4C_src_normresp_wdw_20-40_BigGAN_sem.csv
- ExtendedFig4_Source_data/FigureExt4_meta_df.csv
- __MACOSX/ExtendedFig4_Source_data/._FigureExt4_meta_df.csv
- ExtendedFig4_Source_data/FigureExtended4C_src_normresp_wdw_160-170_BigGAN_mean.csv
- __MACOSX/ExtendedFig4_Source_data/._FigureExtended4C_src_normresp_wdw_160-170_BigGAN_mean.csv
- ExtendedFig4_Source_data/FigureExtended4C_src_normresp_wdw_0-25_DeePSim_sem.csv
- __MACOSX/ExtendedFig4_Source_data/._FigureExtended4C_src_normresp_wdw_0-25_DeePSim_sem.csv
- ExtendedFig4_Source_data/FigureExtended4C_src_normresp_wdw_60-70_BigGAN_sem.csv
- __MACOSX/ExtendedFig4_Source_data/._FigureExtended4C_src_normresp_wdw_60-70_BigGAN_sem.csv
- ExtendedFig4_Source_data/FigureExtended4C_src_normresp_wdw_150-175_BigGAN_mean.csv
- __MACOSX/ExtendedFig4_Source_data/._FigureExtended4C_src_normresp_wdw_150-175_BigGAN_mean.csv
- ExtendedFig4_Source_data/FigureExtended4C_src_normresp_wdw_110-120_BigGAN_sem.csv
- __MACOSX/ExtendedFig4_Source_data/._FigureExtended4C_src_normresp_wdw_110-120_BigGAN_sem.csv
- ExtendedFig4_Source_data/FigureExt4B_BigGAN_diff_attrib_norm_bin_tsr_50ms.csv
- __MACOSX/ExtendedFig4_Source_data/._FigureExt4B_BigGAN_diff_attrib_norm_bin_tsr_50ms.csv
- ExtendedFig4_Source_data/FigureExtended4C_src_normresp_wdw_0-20_BigGAN_sem.csv
- __MACOSX/ExtendedFig4_Source_data/._FigureExtended4C_src_normresp_wdw_0-20_BigGAN_sem.csv
- ExtendedFig4_Source_data/FigureExtended4C_src_normresp_wdw_100-110_DeePSim_sem.csv
- __MACOSX/ExtendedFig4_Source_data/._FigureExtended4C_src_normresp_wdw_100-110_DeePSim_sem.csv
- ExtendedFig4_Source_data/FigureExtended4C_src_normresp_wdw_70-80_DeePSim_mean.csv
- __MACOSX/ExtendedFig4_Source_data/._FigureExtended4C_src_normresp_wdw_70-80_DeePSim_mean.csv
- ExtendedFig4_Source_data/FigureExtended4C_src_normresp_wdw_0-20_DeePSim_sem.csv
- __MACOSX/ExtendedFig4_Source_data/._FigureExtended4C_src_normresp_wdw_0-20_DeePSim_sem.csv
- ExtendedFig4_Source_data/FigureExtended4C_src_normresp_wdw_70-80_BigGAN_sem.csv
- __MACOSX/ExtendedFig4_Source_data/._FigureExtended4C_src_normresp_wdw_70-80_BigGAN_sem.csv
- ExtendedFig4_Source_data/FigureExtended4C_src_normresp_wdw_100-120_BigGAN_sem.csv
- __MACOSX/ExtendedFig4_Source_data/._FigureExtended4C_src_normresp_wdw_100-120_BigGAN_sem.csv
- ExtendedFig4_Source_data/FigureExtended4C_src_normresp_wdw_175-200_BigGAN_mean.csv
- __MACOSX/ExtendedFig4_Source_data/._FigureExtended4C_src_normresp_wdw_175-200_BigGAN_mean.csv
- ExtendedFig4_Source_data/FigureExtended4C_src_normresp_wdw_50-60_DeePSim_mean.csv
- __MACOSX/ExtendedFig4_Source_data/._FigureExtended4C_src_normresp_wdw_50-60_DeePSim_mean.csv
- ExtendedFig4_Source_data/FigureExtended4C_src_normresp_wdw_160-180_DeePSim_mean.csv
- __MACOSX/ExtendedFig4_Source_data/._FigureExtended4C_src_normresp_wdw_160-180_DeePSim_mean.csv
- ExtendedFig4_Source_data/FigureExtended4C_src_normresp_wdw_50-100_BigGAN_sem.csv
- __MACOSX/ExtendedFig4_Source_data/._FigureExtended4C_src_normresp_wdw_50-100_BigGAN_sem.csv
- ExtendedFig4_Source_data/FigureExt4_reproduction.py
- __MACOSX/ExtendedFig4_Source_data/._FigureExt4_reproduction.py
- ExtendedFig4_Source_data/FigureExt4B_meta_df.csv
- __MACOSX/ExtendedFig4_Source_data/._FigureExt4B_meta_df.csv
- ExtendedFig4_Source_data/FigureExtended4C_src_normresp_wdw_140-160_BigGAN_mean.csv
- __MACOSX/ExtendedFig4_Source_data/._FigureExtended4C_src_normresp_wdw_140-160_BigGAN_mean.csv
- ExtendedFig4_Source_data/FigureExtended4C_src_normresp_wdw_125-150_BigGAN_mean.csv
- __MACOSX/ExtendedFig4_Source_data/._FigureExtended4C_src_normresp_wdw_125-150_BigGAN_mean.csv
- ExtendedFig4_Source_data/FigureExtended4C_src_normresp_wdw_150-160_DeePSim_mean.csv
- __MACOSX/ExtendedFig4_Source_data/._FigureExtended4C_src_normresp_wdw_150-160_DeePSim_mean.csv
- ExtendedFig4_Source_data/FigureExtended4C_src_normresp_wdw_30-40_BigGAN_sem.csv
- __MACOSX/ExtendedFig4_Source_data/._FigureExtended4C_src_normresp_wdw_30-40_BigGAN_sem.csv
- ExtendedFig4_Source_data/FigureExtended4C_src_normresp_wdw_140-150_BigGAN_sem.csv
- __MACOSX/ExtendedFig4_Source_data/._FigureExtended4C_src_normresp_wdw_140-150_BigGAN_sem.csv
- ExtendedFig4_Source_data/FigureExtended4C_src_normresp_wdw_190-200_DeePSim_mean.csv
- __MACOSX/ExtendedFig4_Source_data/._FigureExtended4C_src_normresp_wdw_190-200_DeePSim_mean.csv
- ExtendedFig4_Source_data/FigureExt4B_DeePSim_diff_attrib_norm_bin_tsr_10ms.csv
- __MACOSX/ExtendedFig4_Source_data/._FigureExt4B_DeePSim_diff_attrib_norm_bin_tsr_10ms.csv
- ExtendedFig4_Source_data/FigureExtended4C_src_normresp_wdw_110-120_BigGAN_mean.csv
- __MACOSX/ExtendedFig4_Source_data/._FigureExtended4C_src_normresp_wdw_110-120_BigGAN_mean.csv
- ExtendedFig4_Source_data/FigureExtended4C_src_normresp_wdw_10-20_DeePSim_sem.csv
- __MACOSX/ExtendedFig4_Source_data/._FigureExtended4C_src_normresp_wdw_10-20_DeePSim_sem.csv
- ExtendedFig4_Source_data/FigureExtended4C_src_normresp_wdw_100-125_DeePSim_sem.csv
- __MACOSX/ExtendedFig4_Source_data/._FigureExtended4C_src_normresp_wdw_100-125_DeePSim_sem.csv
- ExtendedFig4_Source_data/FigureExtended4C_src_normresp_wdw_150-200_DeePSim_sem.csv
- __MACOSX/ExtendedFig4_Source_data/._FigureExtended4C_src_normresp_wdw_150-200_DeePSim_sem.csv
- ExtendedFig4_Source_data/FigureExtended4C_src_normresp_wdw_90-100_DeePSim_sem.csv
- __MACOSX/ExtendedFig4_Source_data/._FigureExtended4C_src_normresp_wdw_90-100_DeePSim_sem.csv
- ExtendedFig4_Source_data/FigureExtended4C_src_normresp_wdw_130-140_BigGAN_mean.csv
- __MACOSX/ExtendedFig4_Source_data/._FigureExtended4C_src_normresp_wdw_130-140_BigGAN_mean.csv
- ExtendedFig4_Source_data/FigureExtended4C_src_normresp_wdw_130-140_DeePSim_mean.csv
- __MACOSX/ExtendedFig4_Source_data/._FigureExtended4C_src_normresp_wdw_130-140_DeePSim_mean.csv
- ExtendedFig4_Source_data/FigureExtended4C_src_normresp_wdw_50-75_BigGAN_mean.csv
- __MACOSX/ExtendedFig4_Source_data/._FigureExtended4C_src_normresp_wdw_50-75_BigGAN_mean.csv
- ExtendedFig4_Source_data/FigureExtended4C_src_normresp_wdw_170-180_DeePSim_sem.csv
- __MACOSX/ExtendedFig4_Source_data/._FigureExtended4C_src_normresp_wdw_170-180_DeePSim_sem.csv
- ExtendedFig4_Source_data/FigureExtended4C_src_normresp_wdw_120-130_DeePSim_sem.csv
- __MACOSX/ExtendedFig4_Source_data/._FigureExtended4C_src_normresp_wdw_120-130_DeePSim_sem.csv
- ExtendedFig4_Source_data/FigureExtended4C_src_normresp_wdw_50-60_DeePSim_sem.csv
- __MACOSX/ExtendedFig4_Source_data/._FigureExtended4C_src_normresp_wdw_50-60_DeePSim_sem.csv
- ExtendedFig4_Source_data/FigureExtended4C_src_normresp_wdw_180-200_BigGAN_mean.csv
- __MACOSX/ExtendedFig4_Source_data/._FigureExtended4C_src_normresp_wdw_180-200_BigGAN_mean.csv
- ExtendedFig4_Source_data/FigureExtended4C_src_normresp_wdw_30-40_BigGAN_mean.csv
- __MACOSX/ExtendedFig4_Source_data/._FigureExtended4C_src_normresp_wdw_30-40_BigGAN_mean.csv
- ExtendedFig4_Source_data/FigureExtended4C_src_normresp_wdw_100-150_BigGAN_sem.csv
- __MACOSX/ExtendedFig4_Source_data/._FigureExtended4C_src_normresp_wdw_100-150_BigGAN_sem.csv
- ExtendedFig4_Source_data/FigureExtended4C_src_normresp_wdw_150-200_BigGAN_sem.csv
- __MACOSX/ExtendedFig4_Source_data/._FigureExtended4C_src_normresp_wdw_150-200_BigGAN_sem.csv
- ExtendedFig4_Source_data/FigureExtended4C_src_normresp_wdw_100-150_DeePSim_sem.csv
- __MACOSX/ExtendedFig4_Source_data/._FigureExtended4C_src_normresp_wdw_100-150_DeePSim_sem.csv
- ExtendedFig4_Source_data/FigureExtended4C_src_normresp_wdw_25-50_BigGAN_mean.csv
- __MACOSX/ExtendedFig4_Source_data/._FigureExtended4C_src_normresp_wdw_25-50_BigGAN_mean.csv
- ExtendedFig4_Source_data/FigureExtended4C_src_normresp_wdw_20-40_BigGAN_mean.csv
- __MACOSX/ExtendedFig4_Source_data/._FigureExtended4C_src_normresp_wdw_20-40_BigGAN_mean.csv
- ExtendedFig4_Source_data/FigureExtended4C_src_normresp_wdw_40-60_DeePSim_sem.csv
- __MACOSX/ExtendedFig4_Source_data/._FigureExtended4C_src_normresp_wdw_40-60_DeePSim_sem.csv
- ExtendedFig4_Source_data/FigureExtended4C_src_normresp_wdw_40-50_DeePSim_mean.csv
- __MACOSX/ExtendedFig4_Source_data/._FigureExtended4C_src_normresp_wdw_40-50_DeePSim_mean.csv
- ExtendedFig4_Source_data/FigureExtended4C_src_normresp_wdw_0-50_BigGAN_sem.csv
- __MACOSX/ExtendedFig4_Source_data/._FigureExtended4C_src_normresp_wdw_0-50_BigGAN_sem.csv
- ExtendedFig4_Source_data/FigureExtended4C_src_normresp_wdw_80-90_DeePSim_mean.csv
- __MACOSX/ExtendedFig4_Source_data/._FigureExtended4C_src_normresp_wdw_80-90_DeePSim_mean.csv
- ExtendedFig4_Source_data/FigureExtended4C_src_normresp_wdw_180-190_DeePSim_mean.csv
- __MACOSX/ExtendedFig4_Source_data/._FigureExtended4C_src_normresp_wdw_180-190_DeePSim_mean.csv
- ExtendedFig4_Source_data/FigureExtended4C_src_normresp_wdw_190-200_BigGAN_sem.csv
- __MACOSX/ExtendedFig4_Source_data/._FigureExtended4C_src_normresp_wdw_190-200_BigGAN_sem.csv
- ExtendedFig4_Source_data/FigureExtended4C_src_normresp_wdw_150-175_DeePSim_mean.csv
- __MACOSX/ExtendedFig4_Source_data/._FigureExtended4C_src_normresp_wdw_150-175_DeePSim_mean.csv
- ExtendedFig4_Source_data/FigureExtended4C_src_normresp_wdw_150-160_BigGAN_mean.csv
- __MACOSX/ExtendedFig4_Source_data/._FigureExtended4C_src_normresp_wdw_150-160_BigGAN_mean.csv
- ExtendedFig4_Source_data/FigureExtended4C_src_normresp_wdw_75-100_DeePSim_sem.csv
- __MACOSX/ExtendedFig4_Source_data/._FigureExtended4C_src_normresp_wdw_75-100_DeePSim_sem.csv
- ExtendedFig4_Source_data/FigureExtended4C_src_normresp_wdw_120-140_BigGAN_sem.csv
- __MACOSX/ExtendedFig4_Source_data/._FigureExtended4C_src_normresp_wdw_120-140_BigGAN_sem.csv
- ExtendedFig4_Source_data/FigureExtended4C_src_normresp_wdw_70-80_DeePSim_sem.csv
- __MACOSX/ExtendedFig4_Source_data/._FigureExtended4C_src_normresp_wdw_70-80_DeePSim_sem.csv
- ExtendedFig4_Source_data/FigureExtended4C_src_normresp_wdw_75-100_BigGAN_sem.csv
- __MACOSX/ExtendedFig4_Source_data/._FigureExtended4C_src_normresp_wdw_75-100_BigGAN_sem.csv
- ExtendedFig4_Source_data/FigureExtended4C_src_normresp_wdw_0-50_BigGAN_mean.csv
- __MACOSX/ExtendedFig4_Source_data/._FigureExtended4C_src_normresp_wdw_0-50_BigGAN_mean.csv
- ExtendedFig4_Source_data/FigureExtended4C_src_normresp_wdw_180-200_BigGAN_sem.csv
- __MACOSX/ExtendedFig4_Source_data/._FigureExtended4C_src_normresp_wdw_180-200_BigGAN_sem.csv
- ExtendedFig4_Source_data/FigureExtended4C_src_normresp_wdw_60-80_DeePSim_sem.csv
- __MACOSX/ExtendedFig4_Source_data/._FigureExtended4C_src_normresp_wdw_60-80_DeePSim_sem.csv
- ExtendedFig4_Source_data/FigureExtended4C_src_normresp_wdw_40-50_BigGAN_mean.csv
- __MACOSX/ExtendedFig4_Source_data/._FigureExtended4C_src_normresp_wdw_40-50_BigGAN_mean.csv
- ExtendedFig4_Source_data/FigureExtended4C_src_normresp_wdw_40-60_BigGAN_sem.csv
- __MACOSX/ExtendedFig4_Source_data/._FigureExtended4C_src_normresp_wdw_40-60_BigGAN_sem.csv
- ExtendedFig4_Source_data/FigureExtended4C_src_normresp_wdw_130-140_BigGAN_sem.csv
- __MACOSX/ExtendedFig4_Source_data/._FigureExtended4C_src_normresp_wdw_130-140_BigGAN_sem.csv
- ExtendedFig4_Source_data/FigureExtended4C_src_normresp_wdw_60-80_DeePSim_mean.csv
[truncated: 63 more entries]
