# Supplementary material for: Neuronal tuning aligns dynamically with object and texture manifolds across the visual hierarchy
Source: Nat Neurosci. 2026 Mar 10;29(4):864–75. doi: 10.1038/s41593-026-02207-1 (PMC13061647; doi:10.1038/s41593-026-02207-1)
Supplement: Supplementary file 10 — Attribution data for time windows 5, 10, 20, 25 and 50 ms, for panel b. Time window specific evolution trajectory of time windows 10, 20, 25 and 50 ms, for panel c. [file 41593_2026_2207_MOESM10_ESM.zip › ExtendedFig4_Source_data/FigureExtended4C_src_normresp_wdw_100-125_BigGAN_mean.csv]

0	1	2	3	4	5	6	7	8	9	10	11	12	13	14	15	16	17	18	19	20	21	22	23	24	25	26	27	28	29	30	31	32	33	34	35	36	37	38	39	40	41	42	43	44	45	46	47	48	49
0.7639108370522375	1.0235801741096429	1.041096661807814	1.0201517365377215	1.1420479384061848	1.2473712140561635	1.0323887859181993	1.2121066817777986	1.2699547314056843	1.2776349498436854	1.2216008397083769	1.2716784318234533	1.3874637754714623	1.3370697640543496	1.3526717386310687	1.3957798824413152	1.1956990437201018	1.2629496411530694	1.344564990083893	1.3465088127986065	1.3141467284655135	1.2482963638584021	1.2659892812583937	1.3215206074450174	1.2313169471864656	1.2690611653226243	1.336847025449406	1.407175480441361	1.3197591264984834	1.2222100470756818	1.301130442362267	1.1929226854527384	1.3212956862980993	1.3821563433543012	1.2652142164953877	1.3884574871910909	1.1982543144088758	1.2256921716621292	1.2296511224265192	1.2554991461282246	1.2214664590162292	1.305431161034016	1.3364462295563009	1.1855525512362606	1.2939009932481254	1.226756228103189	1.3661395141410133	1.2964478711221012	1.2964478711221012	1.2964478711221012
0.8869385755597556	0.8488475197991394	1.0355109168514538	1.0128529977377692	1.0929791833272786	1.046023006667415	1.1649434272331733	1.0475349605919733	1.1018248037980167	1.1487253475687154	1.3551260646740422	1.2586619231455867	1.1290918669986734	1.1651309299420418	1.185398746299994	1.221813689286917	1.2693859090756294	1.3237792969110738	1.2086101033666052	1.2103605314451575	1.276219523324019	1.2512798432964074	1.402963727577125	1.3777888709981743	1.2743092962979443	1.2337680671283657	1.2465907064270607	1.3120886796453053	1.2282530647164736	1.3236448315204186	1.3194751985493445	1.2347076753284107	1.3651295858902381	1.4102714648412316	1.227839148841811	1.3190553068415214	1.3190553068415214	1.3190553068415214	1.3190553068415214	1.3190553068415214	1.3190553068415214	1.3190553068415214	1.3190553068415214	1.3190553068415214	1.3190553068415214	1.3190553068415214	1.3190553068415214	1.3190553068415214	1.3190553068415214	1.3190553068415214
0.47955559168847167	0.38668235655463673	0.42932639206122664	0.4230011476330774	0.3897415583358572	0.5686975194736179	0.6474929763400532	0.4841238350089799	0.5239012969345334	0.644084565308881	0.40295223391672774	0.4677894584616725	0.5159539028329484	0.4570086861736775	0.5293201989409487	0.5356529703654217	0.6495465368459069	0.47918360818585715	0.5716107736671732	0.7772464507495229	0.6144834177649843	0.4153251741175407	0.4275684673046133	0.5263746772904702	0.5658278968257392	0.6314299366999748	0.6611096630703688	0.6797851069470425	0.6814688486996688	0.7391581928183673	0.5800858444243469	0.7430120752844525	0.7720290452732912	0.7575205602788718	0.7575205602788718	0.7575205602788718	0.7575205602788718	0.7575205602788718	0.7575205602788718	0.7575205602788718	0.7575205602788718	0.7575205602788718	0.7575205602788718	0.7575205602788718	0.7575205602788718	0.7575205602788718	0.7575205602788718	0.7575205602788718	0.7575205602788718	0.7575205602788718
0.6487650600729566	0.5841498402030154	0.7033424658903413	0.9303120407790477	0.9630241883493986	1.027155378119404	1.0785791791284514	1.2637209642808471	1.0939590966770647	1.0649600904800416	1.0754992076827545	1.1634120195109072	1.3521664599658731	1.2953796825235961	1.1732156750701084	1.1710395952611745	1.1301289257801974	1.1125132471134025	1.3449898204577795	1.0960214341185295	0.9540483035046996	1.072618266491963	1.1697946625754228	1.2607935150555571	1.1183627961949212	1.1326942706612495	1.2863607944332982	1.108445340613246	1.2304827072062143	1.2528276995482326	1.0853607350374948	1.124537630287103	1.0830005235253797	1.0344685988961784	1.1142319749894112	1.0944133963646023	1.1668223877702955	1.0763602566420178	1.1215913222061566	1.1215913222061566	1.1215913222061566	1.1215913222061566	1.1215913222061566	1.1215913222061566	1.1215913222061566	1.1215913222061566	1.1215913222061566	1.1215913222061566	1.1215913222061566	1.1215913222061566
0.7098137177089955	0.5596324774644094	0.8417345016134338	0.6492148660801456	0.5231270541523965	0.6570629814106924	0.6897811112505369	0.7376155173375823	0.5970568052397237	0.6262329755493352	0.7182906451025125	0.6966529357828483	0.5857385199443551	0.6705739402249584	0.5847211264816891	0.5348928336819124	0.7346560509195307	0.6299373501602327	0.7407481831155337	0.7151543832848001	0.5675654475072588	0.699448207350645	0.7392106169265134	0.6728609490673313	0.716834598958849	0.7621458801957762	0.797557790129421	0.8059576496266223	0.8548396155696987	0.9159413314889304	0.8853904735293147	0.8853904735293147	0.8853904735293147	0.8853904735293147	0.8853904735293147	0.8853904735293147	0.8853904735293147	0.8853904735293147	0.8853904735293147	0.8853904735293147	0.8853904735293147	0.8853904735293147	0.8853904735293147	0.8853904735293147	0.8853904735293147	0.8853904735293147	0.8853904735293147	0.8853904735293147	0.8853904735293147	0.8853904735293147
1.059624876904942	1.1340007949649258	1.1376495129693966	1.0212495608550984	0.8138827807799077	1.0538691302019092	0.9709074334993035	1.0119903295721306	0.887522849534834	1.0955032257701067	0.9722064514886568	0.9381039575872829	1.0643535230184369	1.132189188286991	1.041441786048897	1.0339079877845474	0.9724735565771815	1.1542457604904066	1.3568114816220063	1.024489746647429	1.170855263878435	1.0936026353074482	1.0697722466832447	1.1263105517016339	1.0523833360588764	1.0278666604763802	1.2900714987775148	1.1646891653394116	0.975824953752634	1.1550300041712647	1.043520668069881	1.1501011951339228	1.1594770504915333	1.310230632323355	1.1351728912342578	1.1437596108617196	1.0975255674735023	1.0261871621476233	1.1026513650811065	1.083443242479444	1.0930473037802753	1.0930473037802753	1.0930473037802753	1.0930473037802753	1.0930473037802753	1.0930473037802753	1.0930473037802753	1.0930473037802753	1.0930473037802753	1.0930473037802753
1.1427963293223147	1.22527167727867	0.8889424905951051	1.0044689302461574	1.054275637161751	1.2425039077479054	1.5489159209222378	1.0360022923075083	1.2924046789065426	1.1304649354327987	1.369737964901645	1.143508211188246	1.3463978158606569	1.1613615979520873	1.1225688900039115	1.0619642973716625	1.1473076839859315	0.974527985045282	0.9702356922921902	1.039692521104228	1.004248662802551	0.9396297019147114	1.0391527060041428	1.2222137046487664	0.9725114515978185	0.9529826670945934	0.962747059346206	0.962747059346206	0.962747059346206	0.962747059346206	0.962747059346206	0.962747059346206	0.962747059346206	0.962747059346206	0.962747059346206	0.962747059346206	0.962747059346206	0.962747059346206	0.962747059346206	0.962747059346206	0.962747059346206	0.962747059346206	0.962747059346206	0.962747059346206	0.962747059346206	0.962747059346206	0.962747059346206	0.962747059346206	0.962747059346206	0.962747059346206
0.7738855433216958	0.8124023795664048	0.8529735320248414	0.8602370157930608	0.7530384941227073	0.7962497456993531	0.8092348626630907	0.8146347746543117	0.8667673469194419	0.9439897284979816	0.8753824687325568	0.8443184682135401	0.8636080661408077	0.8945208260456754	0.9067117024475605	0.9244292596924494	0.8974967550715465	0.8635748891781617	0.9366100346112576	0.9144481972325523	1.012748141653896	1.0573272233401791	1.004532610044447	1.052384369103191	1.0079475597642558	0.9140469311749924	0.8818866176455504	0.8979667744102713	0.8979667744102713	0.8979667744102713	0.8979667744102713	0.8979667744102713	0.8979667744102713	0.8979667744102713	0.8979667744102713	0.8979667744102713	0.8979667744102713	0.8979667744102713	0.8979667744102713	0.8979667744102713	0.8979667744102713	0.8979667744102713	0.8979667744102713	0.8979667744102713	0.8979667744102713	0.8979667744102713	0.8979667744102713	0.8979667744102713	0.8979667744102713	0.8979667744102713
0.7048890312567474	0.828387787848224	1.0142659591456533	0.9331786403841971	1.1407988331875598	1.2235865977024039	1.247577123483945	1.218193528622467	1.2690788558865613	1.2710410948380346	1.3686120300789226	1.3465089034774118	1.2441611068783414	1.1627240489531319	1.1857115818941666	1.3493987679582415	1.3266913017138182	1.3221412291685164	1.2788248081819433	1.3159479419264568	1.4101717853532665	1.2401821393340844	1.1698103535995679	1.2012130377646453	1.257545990001167	1.3127685214963591	1.2414162308868886	1.3560674883602006	1.4042918638185935	1.1909953073819268	1.256315364928058	1.2993655221406335	1.241670528194366	1.2368175542831819	1.239244041238774	1.239244041238774	1.239244041238774	1.239244041238774	1.239244041238774	1.239244041238774	1.239244041238774	1.239244041238774	1.239244041238774	1.239244041238774	1.239244041238774	1.239244041238774	1.239244041238774	1.239244041238774	1.239244041238774	1.239244041238774
0.8403439183236963	0.8416516759827848	0.9550156126927608	0.9182063865878058	1.1568812199148173	1.0855124280534048	1.0366375718329206	1.2506671303140093	1.048616831304185	1.105364414088176	1.0238254067068104	1.114086090046695	1.1752155805587308	1.0514367915293028	1.1457872817306025	1.0234237448614107	1.2570418641412306	1.3622618867028917	1.1467845025198786	1.0646656797067757	1.0650756266589922	1.1637554761714994	1.1799468016270542	1.100105400439545	1.1858564808825196	1.3263867411291144	1.106152854240738	1.2460941473411897	1.3227387728228104	1.396223171277973	1.3207249990741874	1.3370621540134744	1.1751319698468314	1.2560970619301528	1.2560970619301528	1.2560970619301528	1.2560970619301528	1.2560970619301528	1.2560970619301528	1.2560970619301528	1.2560970619301528	1.2560970619301528	1.2560970619301528	1.2560970619301528	1.2560970619301528	1.2560970619301528	1.2560970619301528	1.2560970619301528	1.2560970619301528	1.2560970619301528
0.8834035288716704	0.7681583587411607	0.7256939160310496	0.7517717087987319	0.7180562930957324	0.7117067003004278	0.7029821242540666	0.8159614372924306	0.7776098798825117	0.909610267470429	0.7123936916711329	0.7817051732897171	0.9381562834092435	0.9950868957712672	0.7970762588195149	0.9615703125204669	0.9560666168814113	0.9659757535902661	1.0486444217971544	1.012328137999959	1.0179116642043202	1.0753715149570593	1.0185145043270447	0.9784318192775469	1.3649240996127758	1.271291334829952	1.2125553971582441	0.9720136134387531	1.0121393719860585	0.8915000745316732	0.8627194683081089	0.877109771419891	0.877109771419891	0.877109771419891	0.877109771419891	0.877109771419891	0.877109771419891	0.877109771419891	0.877109771419891	0.877109771419891	0.877109771419891	0.877109771419891	0.877109771419891	0.877109771419891	0.877109771419891	0.877109771419891	0.877109771419891	0.877109771419891	0.877109771419891	0.877109771419891
0.4703553964701548	0.4800257531113094	0.5249221482187494	0.431608002062012	0.559328251647408	0.504994364694615	0.510222480160463	0.6433706039557738	0.6315193710731378	0.47157735747653295	0.5138994842410558	0.6172016063244675	0.6964655887097253	0.688698726477387	0.6572804945661411	0.7595489437966595	0.6206675779439934	0.7254459036872803	0.6849736727079659	0.6984419911117148	0.7156734692598117	0.7686670309956494	0.7459302927633433	0.8654718293621644	0.8269819996491181	0.7671291342628453	0.843803194481943	0.8916116694249592	0.9928330828648824	1.020259715662528	0.9806617694972302	1.000460742579879	1.000460742579879	1.000460742579879	1.000460742579879	1.000460742579879	1.000460742579879	1.000460742579879	1.000460742579879	1.000460742579879	1.000460742579879	1.000460742579879	1.000460742579879	1.000460742579879	1.000460742579879	1.000460742579879	1.000460742579879	1.000460742579879	1.000460742579879	1.000460742579879
0.9481068877723553	1.0442949138701187	0.9777703931951583	0.9328213370779547	0.9776894803026854	1.0399052506350313	1.0937845587921866	0.940246082531575	1.0586528141231122	1.0441758564176449	1.2504456821230128	1.0347974224947527	1.1187573507224589	1.1734401249502469	1.2370574549284545	1.107502828893158	1.1771234858581279	1.115030506312364	1.2160464198042265	1.2548060975269504	1.1905572715249115	1.1816353766185241	1.2570257287191595	1.0555363306256609	1.1093034072808765	1.1456653215140995	1.2830200465139525	0.8830510018983503	1.098791600853895	1.1029667114485744	1.2787634684367593	1.1908650899426667	1.1908650899426667	1.1908650899426667	1.1908650899426667	1.1908650899426667	1.1908650899426667	1.1908650899426667	1.1908650899426667	1.1908650899426667	1.1908650899426667	1.1908650899426667	1.1908650899426667	1.1908650899426667	1.1908650899426667	1.1908650899426667	1.1908650899426667	1.1908650899426667	1.1908650899426667	1.1908650899426667
0.7015611754601359	1.0259791955990647	1.0303237909117982	1.1030229427108473	1.1050936359457937	1.308763076460191	1.1514762957227866	1.2411626300159602	1.2395709443222647	1.1928315859647232	1.1890778533379074	1.167868063655599	1.0372222488784457	1.172167200274763	1.2198462618539172	0.9630141067452772	1.169979895357178	1.1739732539260634	1.2209174571657921	1.237738101296832	1.1088002006765656	1.3640153953837846	1.1704517923914655	1.2151353743263071	1.14943064838725	1.175895831678394	1.2302666437083871	1.2270531871126147	1.2243616643346884	1.333556679703478	1.1412240462856542	1.2750837984500385	1.2081539223678464	1.2081539223678464	1.2081539223678464	1.2081539223678464	1.2081539223678464	1.2081539223678464	1.2081539223678464	1.2081539223678464	1.2081539223678464	1.2081539223678464	1.2081539223678464	1.2081539223678464	1.2081539223678464	1.2081539223678464	1.2081539223678464	1.2081539223678464	1.2081539223678464	1.2081539223678464
0.7334070046810975	0.5812558017646231	0.8337147743900966	0.7626353937405378	0.8540600864658547	0.956009797133901	0.9972646996082069	0.9428671727784514	1.0851229257353927	1.2672074280121741	1.2245311071357967	0.9408572538785159	1.2085822083931659	1.2648344784839645	0.9824607924602112	1.3321241170587	1.130014374136414	1.1350853519802637	1.305478256812219	1.0393140199899908	1.209562555405325	1.375853758061254	1.050492132653808	1.0567270714770278	0.9845388826734963	1.0941009814590543	1.2429319687423879	1.3101376595027543	1.3670390398762404	1.232637320945607	1.2998381804109236	1.2998381804109236	1.2998381804109236	1.2998381804109236	1.2998381804109236	1.2998381804109236	1.2998381804109236	1.2998381804109236	1.2998381804109236	1.2998381804109236	1.2998381804109236	1.2998381804109236	1.2998381804109236	1.2998381804109236	1.2998381804109236	1.2998381804109236	1.2998381804109236	1.2998381804109236	1.2998381804109236	1.2998381804109236
0.8233946832241833	0.8027861516722901	0.7635161264428079	0.8913194759216797	0.8252011124240277	0.9834837078984037	0.8028175675963412	0.9779597916774778	0.947024685789374	1.1497736239029834	0.9682619275953025	0.978316403590093	0.941253844104882	1.0577267280420235	1.0292757199241955	0.988622538008094	0.8995533312452801	0.9917306223833413	1.1035726927468035	0.9004783400059971	1.0204102156153412	1.1276498237498087	1.1224880235777157	1.125068923663762	1.125068923663762	1.125068923663762	1.125068923663762	1.125068923663762	1.125068923663762	1.125068923663762	1.125068923663762	1.125068923663762	1.125068923663762	1.125068923663762	1.125068923663762	1.125068923663762	1.125068923663762	1.125068923663762	1.125068923663762	1.125068923663762	1.125068923663762	1.125068923663762	1.125068923663762	1.125068923663762	1.125068923663762	1.125068923663762	1.125068923663762	1.125068923663762	1.125068923663762	1.125068923663762
0.7570638429308817	0.8511384035493496	0.8955043461849844	1.059573107858859	0.8793916612068168	1.0621715015604267	1.0972742993384155	1.0614424978674055	1.0586687308391964	1.0802354806037349	0.970736214197113	1.19509608548298	1.2323675817509345	1.2522084920927885	1.2069356734231542	1.1893231188955644	1.0967649490660545	1.217125738315045	1.1442153714030152	1.1561190865565696	1.2601665585453963	1.2266663884907085	1.2526099687815502	1.2396381786361295	1.2396381786361295	1.2396381786361295	1.2396381786361295	1.2396381786361295	1.2396381786361295	1.2396381786361295	1.2396381786361295	1.2396381786361295	1.2396381786361295	1.2396381786361295	1.2396381786361295	1.2396381786361295	1.2396381786361295	1.2396381786361295	1.2396381786361295	1.2396381786361295	1.2396381786361295	1.2396381786361295	1.2396381786361295	1.2396381786361295	1.2396381786361295	1.2396381786361295	1.2396381786361295	1.2396381786361295	1.2396381786361295	1.2396381786361295
0.941985829820019	0.8968410447521481	0.7636959978849898	0.7773225669428718	0.6991208072691183	0.6773769174555094	0.890013774614448	0.6048015494763118	0.6771632511776218	0.6045511099881626	0.913151872849573	0.7320392629682775	0.8235027545053766	1.1011005212626195	1.2731078395420927	1.1379469510060045	1.2239597558976145	1.2269776006651578	0.8855286817904203	0.8697095856202959	1.1215481228914803	1.1025545761902449	0.8346977013410594	1.0362178281976697	0.7851199702478243	1.3084443482949866	0.8701014174134755	0.8979057524181732	1.294160420518701	0.9973303450898461	1.1457453828042736	1.1457453828042736	1.1457453828042736	1.1457453828042736	1.1457453828042736	1.1457453828042736	1.1457453828042736	1.1457453828042736	1.1457453828042736	1.1457453828042736	1.1457453828042736	1.1457453828042736	1.1457453828042736	1.1457453828042736	1.1457453828042736	1.1457453828042736	1.1457453828042736	1.1457453828042736	1.1457453828042736	1.1457453828042736
1.0927410165355922	1.0359226675840902	1.394434282355259	1.314696392060289	1.4626643377751112	1.4062102608685678	1.4672658495809303	1.3891987028650163	1.171933254066204	1.2170713248492018	1.4398333318007066	1.3679864468936884	1.1735768021248256	1.1750453934400278	1.2169256559330397	1.196868073028172	1.0912980171664048	1.1986444104198877	1.3499291552485375	1.208420717959326	1.182523677776438	1.211368468673525	1.382538198141538	1.3563701232795964	1.0853268783328467	1.2165602643967721	1.1468312558161795	1.1267309947760433	1.2985442090090695	1.2547107067322336	1.1787262526783395	1.2177210544973711	1.1982236535878552	1.1982236535878552	1.1982236535878552	1.1982236535878552	1.1982236535878552	1.1982236535878552	1.1982236535878552	1.1982236535878552	1.1982236535878552	1.1982236535878552	1.1982236535878552	1.1982236535878552	1.1982236535878552	1.1982236535878552	1.1982236535878552	1.1982236535878552	1.1982236535878552	1.1982236535878552
0.7964686837586211	0.9864268250763163	1.0135451968921263	1.1535454929501125	1.044648813901913	0.8073801184135825	1.196620349121864	1.1290317384675785	1.136594784524016	1.0081902400500078	1.0445676380461686	1.1442743404855247	1.1222549291770454	1.272458387183348	1.1555806070340393	1.1440663076610111	1.1269697767650437	1.1414666668321205	1.1234762917519374	1.1621348581689972	1.0998032661474733	1.284580574877238	1.1666682324363098	1.1539922764071275	1.214090856152546	1.2978932735117843	1.147954411759723	1.3417431431778535	0.9733629490928492	1.0613302843169594	0.9687763369536381	1.1909295834720577	1.1363820147743577	1.0983668709001944	1.2563684322155773	1.1773676515578857	1.1773676515578857	1.1773676515578857	1.1773676515578857	1.1773676515578857	1.1773676515578857	1.1773676515578857	1.1773676515578857	1.1773676515578857	1.1773676515578857	1.1773676515578857	1.1773676515578857	1.1773676515578857	1.1773676515578857	1.1773676515578857
0.5912851068701395	0.6931296607084929	0.6425531629584768	0.5408549561941859	0.6527844003855625	0.566026796561239	0.6684581470460434	0.5859087897210793	0.7589066813615704	0.7929902357807723	0.6236368231254505	0.6884914672524852	0.785642815376266	0.6193753334917632	0.7447435394773463	0.7612628752964692	0.7540203048161044	0.706610880465487	0.7691824338104308	0.6602080490342861	0.6633364610527107	0.7325596365109562	0.6223346409392416	0.748799284981451	0.7121624245643517	0.6948089922540492	0.7692511678686896	0.773241221561999	0.7712461947153444	0.7712461947153444	0.7712461947153444	0.7712461947153444	0.7712461947153444	0.7712461947153444	0.7712461947153444	0.7712461947153444	0.7712461947153444	0.7712461947153444	0.7712461947153444	0.7712461947153444	0.7712461947153444	0.7712461947153444	0.7712461947153444	0.7712461947153444	0.7712461947153444	0.7712461947153444	0.7712461947153444	0.7712461947153444	0.7712461947153444	0.7712461947153444
0.6431911666393354	0.6390715049603578	0.5381877247800612	0.5375353284054616	0.5679936548392935	0.4611486340474711	0.7419592717536861	0.6211660401205781	0.6967348648092524	0.7006875168966399	1.006215680763921	0.8708801456782408	0.7595317399959459	0.8012119551890297	0.8241315129402375	0.8155660590276811	0.7897627158215457	0.8802084351182381	0.7170198890328362	0.8406209230829366	0.7647577350470142	0.6704845990296509	0.8031969423067167	0.8118317827212902	0.8639487486773695	0.7044434867708333	0.7146909370468815	0.7681693013575492	0.7127791166498245	0.7404742090036868	0.7404742090036868	0.7404742090036868	0.7404742090036868	0.7404742090036868	0.7404742090036868	0.7404742090036868	0.7404742090036868	0.7404742090036868	0.7404742090036868	0.7404742090036868	0.7404742090036868	0.7404742090036868	0.7404742090036868	0.7404742090036868	0.7404742090036868	0.7404742090036868	0.7404742090036868	0.7404742090036868	0.7404742090036868	0.7404742090036868
0.7381995227788433	0.6765399532330186	0.8186911817371412	0.7788492617866138	0.8189215286094892	0.8595982688446665	0.8552530110693922	0.9264640875069202	0.8675191300908739	1.0224297870825103	0.9048613109427809	0.976869795279635	1.0178495106947212	0.9179183605349897	0.9072179585386202	1.0104709855187723	0.9230566427297121	0.8694377111026519	0.9758688157554886	0.9731396932038668	1.0941387668114217	0.9733081240946174	0.9345744149613074	0.9764124913513567	0.9268835572408881	1.0156058902753733	0.9712447237581309	0.9712447237581309	0.9712447237581309	0.9712447237581309	0.9712447237581309	0.9712447237581309	0.9712447237581309	0.9712447237581309	0.9712447237581309	0.9712447237581309	0.9712447237581309	0.9712447237581309	0.9712447237581309	0.9712447237581309	0.9712447237581309	0.9712447237581309	0.9712447237581309	0.9712447237581309	0.9712447237581309	0.9712447237581309	0.9712447237581309	0.9712447237581309	0.9712447237581309	0.9712447237581309
0.8648932411021517	0.8123132648442011	0.8439588255801219	0.6988216676015276	0.7468937596091941	0.8668610731443972	0.9377161776197565	0.9285874268681692	0.7751750815708026	0.7405599703817255	0.8500407945493896	0.8805146561153633	0.6799077474945732	0.8204281070507013	0.8374483526727383	0.9085390489559321	1.0462668121193759	0.8424330011843831	0.8424973130923479	0.9491376980020978	0.9154184174448061	0.9454597557007164	0.9304390865727613	0.9304390865727613	0.9304390865727613	0.9304390865727613	0.9304390865727613	0.9304390865727613	0.9304390865727613	0.9304390865727613	0.9304390865727613	0.9304390865727613	0.9304390865727613	0.9304390865727613	0.9304390865727613	0.9304390865727613	0.9304390865727613	0.9304390865727613	0.9304390865727613	0.9304390865727613	0.9304390865727613	0.9304390865727613	0.9304390865727613	0.9304390865727613	0.9304390865727613	0.9304390865727613	0.9304390865727613	0.9304390865727613	0.9304390865727613	0.9304390865727613
0.7513058705924366	0.7761429966463145	0.7530745280280475	0.8748263633997022	0.8454843140122971	0.8875955447838793	0.8183989894358679	1.0454936162801463	0.9526995406600093	0.9117461124361831	0.8833805109643309	0.8620278159101075	0.8566774210532316	0.7978406243045378	0.8995245084606049	0.8654654689632358	0.7347922628079865	0.9557601307040465	0.888661661016731	0.767940182538969	0.7609922203780947	0.8635087066048879	0.9942072648397802	0.9358569786737772	0.9736228134445866	0.9637829522596091	0.9327881441382023	0.9482855481989058	0.9482855481989058	0.9482855481989058	0.9482855481989058	0.9482855481989058	0.9482855481989058	0.9482855481989058	0.9482855481989058	0.9482855481989058	0.9482855481989058	0.9482855481989058	0.9482855481989058	0.9482855481989058	0.9482855481989058	0.9482855481989058	0.9482855481989058	0.9482855481989058	0.9482855481989058	0.9482855481989058	0.9482855481989058	0.9482855481989058	0.9482855481989058	0.9482855481989058
1.1511206105477747	1.0646557890058106	0.9622513847527894	0.9015743378162663	0.8651027508998748	0.9533931598029941	0.9879294961816194	0.7119231212575984	0.9498723848093595	0.8564572209866234	0.8688371047382851	0.8239609756388462	1.0013605724779728	0.9421810896951026	0.8741075699929685	1.0793986822361998	0.620572959435671	0.7286963711894598	0.8896786454660783	1.0220470144155025	0.6299343424413963	0.9894470403447719	1.0377935293865261	0.7865560914173009	0.9171043545492255	0.9635949149876435	0.7848951352309526	1.0183696344523103	0.8177536966360542	0.9180616655441822	0.9180616655441822	0.9180616655441822	0.9180616655441822	0.9180616655441822	0.9180616655441822	0.9180616655441822	0.9180616655441822	0.9180616655441822	0.9180616655441822	0.9180616655441822	0.9180616655441822	0.9180616655441822	0.9180616655441822	0.9180616655441822	0.9180616655441822	0.9180616655441822	0.9180616655441822	0.9180616655441822	0.9180616655441822	0.9180616655441822
0.7587788905324501	0.7615163948709278	0.8880061471142616	0.8889070893041835	0.8917032712574646	0.8331438979489965	0.7886737559305663	0.7462353475624997	0.7414102435759385	0.8447428816911694	0.8817564628226731	0.9748079269745481	0.7423276445775733	1.017038719414739	1.0085339874359325	1.0493897279823152	0.9174868331056857	1.1671064324978637	1.025913611877496	1.1464958078650627	1.1709086941633138	1.1826196858859286	1.2114409381643363	1.1411228575897845	1.0790465133851495	1.064636801080789	1.1482919140194494	1.108168757187576	1.0376947353056318	1.031177364979004	1.0532749109413613	1.2063357066146856	1.0906268869697642	0.8859288575372439	1.102843023933224	0.949917343791068	1.0412804849841177	1.0612810996587574	1.0512807923214376	1.0512807923214376	1.0512807923214376	1.0512807923214376	1.0512807923214376	1.0512807923214376	1.0512807923214376	1.0512807923214376	1.0512807923214376	1.0512807923214376	1.0512807923214376	1.0512807923214376
0.2900277636448293	0.19750748963615594	0.17323478514494234	0.1440489219976949	0.11515837028611574	0.095661490127127	0.11289167474917061	0.19847748635577936	0.17935484137751614	0.12906438042217616	0.11070602363261828	0.1559017113467212	0.11288515591946112	0.14258265504284084	0.12690275757461805	0.16483935680923345	0.1488120087933843	0.22934379576698458	0.09661943865318887	0.19745217587021138	0.11059809764670242	0.2516700499470731	0.14446057678456203	0.07523452160067373	0.05355713743826327	0.047781730975452734	0.14215726411249408	0.1679304804255515	0.025316244645693334	0.05890292222314879	0.20403970778718902	0.04966863724146466	0.09310565490681355	0.12297021356397511	0.12489773494144488	0.11883320565801596	0.12424325003965488	0.04829508715080267	0.1139575201913571	0.1353883158611795	0.10241852148154448	0.09722169328437452	0.0998201073829595	0.0998201073829595	0.0998201073829595	0.0998201073829595	0.0998201073829595	0.0998201073829595	0.0998201073829595	0.0998201073829595
0.696125337321621	0.5607985226110747	0.7116541632489356	0.6864918847290276	0.929927924545425	0.7683012554784879	0.8303590249523325	0.7575581563632448	0.7939009015207676	0.9721768739900262	0.8836715682348489	0.8527458365885606	0.996636589128702	0.9652453717250016	1.0791060632659304	1.1753404761482684	1.0865329355737567	1.1964630702281587	1.1605371174347028	1.137494702619255	1.0920603428400921	1.0923173272350144	1.1575700198839698	1.0985774974373277	1.0849245732641328	1.2049718111491166	1.07108367065014	1.017434705317252	1.044259187983696	1.044259187983696	1.044259187983696	1.044259187983696	1.044259187983696	1.044259187983696	1.044259187983696	1.044259187983696	1.044259187983696	1.044259187983696	1.044259187983696	1.044259187983696	1.044259187983696	1.044259187983696	1.044259187983696	1.044259187983696	1.044259187983696	1.044259187983696	1.044259187983696	1.044259187983696	1.044259187983696	1.044259187983696
0.9235712991577474	1.1296114029916908	1.0564741664329373	0.9941596209682368	1.0905772276200947	1.171447599556884	1.1205796601880196	1.0163620287807993	0.9259390643045015	1.017481352360575	1.13212031333369	1.1321239732779236	0.9955923798088511	1.0742910324472574	1.0511242242549146	1.090307476051083	1.1769081910862815	1.21238130614905	0.9616578935796165	1.0714116281079997	1.071437838230514	1.0486582938747695	1.2051903793151173	0.8747484824311819	1.2021385174496182	1.0384434999404	1.0384434999404	1.0384434999404	1.0384434999404	1.0384434999404	1.0384434999404	1.0384434999404	1.0384434999404	1.0384434999404	1.0384434999404	1.0384434999404	1.0384434999404	1.0384434999404	1.0384434999404	1.0384434999404	1.0384434999404	1.0384434999404	1.0384434999404	1.0384434999404	1.0384434999404	1.0384434999404	1.0384434999404	1.0384434999404	1.0384434999404	1.0384434999404
1.0358161930360374	0.8986537752327135	0.9927941812237039	1.0454399722773178	0.9794646280123654	0.9357363112420916	0.9957332742575838	0.9647369354745995	0.9893729244388464	1.046485526749106	1.0110643843924696	0.9521412891204143	1.0457466524078163	1.0503876315383653	0.9576904333930186	1.005706266369857	0.9688169446711664	1.0676563756766266	0.956823059525776	1.0490580812599823	1.0059121095925432	1.0274850954262627	1.0274850954262627	1.0274850954262627	1.0274850954262627	1.0274850954262627	1.0274850954262627	1.0274850954262627	1.0274850954262627	1.0274850954262627	1.0274850954262627	1.0274850954262627	1.0274850954262627	1.0274850954262627	1.0274850954262627	1.0274850954262627	1.0274850954262627	1.0274850954262627	1.0274850954262627	1.0274850954262627	1.0274850954262627	1.0274850954262627	1.0274850954262627	1.0274850954262627	1.0274850954262627	1.0274850954262627	1.0274850954262627	1.0274850954262627	1.0274850954262627	1.0274850954262627
0.6910422360731465	0.6916040652685106	0.6671925147425628	0.9340695439545765	0.9562662894401676	0.9676943316944088	1.0658714025562757	0.9203523834253606	1.1172424122488693	1.0195852124376092	0.9096458175826994	0.9575737576331573	1.0696703317417167	0.9251896896994607	0.9154104388891364	0.9636280201193679	1.064029806333894	1.091513059524762	1.1628760688748916	1.0485387476577852	1.0229741107550874	1.0914265487970372	1.1456061899007712	1.1185163693489042	1.1185163693489042	1.1185163693489042	1.1185163693489042	1.1185163693489042	1.1185163693489042	1.1185163693489042	1.1185163693489042	1.1185163693489042	1.1185163693489042	1.1185163693489042	1.1185163693489042	1.1185163693489042	1.1185163693489042	1.1185163693489042	1.1185163693489042	1.1185163693489042	1.1185163693489042	1.1185163693489042	1.1185163693489042	1.1185163693489042	1.1185163693489042	1.1185163693489042	1.1185163693489042	1.1185163693489042	1.1185163693489042	1.1185163693489042
0.6296919742406516	0.5575386537010268	0.6307893708120648	0.563392956800892	0.6358475055468716	0.6287874722501444	0.6643425902478387	0.6453358138809965	0.6526211804728836	0.8252948508971256	0.7296780950776142	0.781553719670972	0.6460676375173248	0.8704081540818446	0.8975978349001799	0.9203338922682296	0.4976556317967386	0.5202693212108092	0.5721425397136247	0.589495332876772	0.5529234029228248	0.5712093678997985	0.5712093678997985	0.5712093678997985	0.5712093678997985	0.5712093678997985	0.5712093678997985	0.5712093678997985	0.5712093678997985	0.5712093678997985	0.5712093678997985	0.5712093678997985	0.5712093678997985	0.5712093678997985	0.5712093678997985	0.5712093678997985	0.5712093678997985	0.5712093678997985	0.5712093678997985	0.5712093678997985	0.5712093678997985	0.5712093678997985	0.5712093678997985	0.5712093678997985	0.5712093678997985	0.5712093678997985	0.5712093678997985	0.5712093678997985	0.5712093678997985	0.5712093678997985
1.091618754446483	1.0352513993984742	0.8896045247995964	1.1195567327640557	0.9461531800583124	1.0948647957978044	1.1413013939548327	1.0292890009625306	1.089085651369404	1.1031244835328464	1.1356032618087566	1.123826997944197	0.9898454325504716	1.0570261433812806	1.0943462546958123	1.1584763315116167	1.0662623438534442	1.0296184925603789	1.1253948400759113	1.0252794698216077	1.1578677178621093	1.0090904348174448	1.1599443118467907	1.2274402053726154	1.0784065824761813	1.1529233939243984	1.1529233939243984	1.1529233939243984	1.1529233939243984	1.1529233939243984	1.1529233939243984	1.1529233939243984	1.1529233939243984	1.1529233939243984	1.1529233939243984	1.1529233939243984	1.1529233939243984	1.1529233939243984	1.1529233939243984	1.1529233939243984	1.1529233939243984	1.1529233939243984	1.1529233939243984	1.1529233939243984	1.1529233939243984	1.1529233939243984	1.1529233939243984	1.1529233939243984	1.1529233939243984	1.1529233939243984
0.7494813216642727	0.9208935979999984	0.8139265101915605	0.9781756599659415	1.0289689292598017	0.970480245465768	0.8920823260409331	1.2342709000989354	0.9443280036140344	0.9316049303838395	0.938667057130966	1.147366995876463	0.9791612592341371	0.9994344197150993	1.0321531889655842	1.0004827258060045	0.9273733316578393	0.9932741000930119	0.8845079302629164	1.0790511366228008	0.9817795334428585	0.9817795334428585	0.9817795334428585	0.9817795334428585	0.9817795334428585	0.9817795334428585	0.9817795334428585	0.9817795334428585	0.9817795334428585	0.9817795334428585	0.9817795334428585	0.9817795334428585	0.9817795334428585	0.9817795334428585	0.9817795334428585	0.9817795334428585	0.9817795334428585	0.9817795334428585	0.9817795334428585	0.9817795334428585	0.9817795334428585	0.9817795334428585	0.9817795334428585	0.9817795334428585	0.9817795334428585	0.9817795334428585	0.9817795334428585	0.9817795334428585	0.9817795334428585	0.9817795334428585
0.7457408516697104	0.6453431548902299	0.7181252505598862	0.6203449125744519	0.5987092286012317	0.7257231160732143	0.6527678912161493	0.7069690181532192	0.6173168660278598	0.7543513004203151	0.6025151381800763	0.6739670650042265	0.693722319586515	0.8499438215934181	0.9884773251888613	1.0107479139196853	0.7585994967213606	0.682797808692073	0.6939590891252733	0.6387808674761813	0.7120854210503514	0.6416365425823289	0.6768609818163401	0.6768609818163401	0.6768609818163401	0.6768609818163401	0.6768609818163401	0.6768609818163401	0.6768609818163401	0.6768609818163401	0.6768609818163401	0.6768609818163401	0.6768609818163401	0.6768609818163401	0.6768609818163401	0.6768609818163401	0.6768609818163401	0.6768609818163401	0.6768609818163401	0.6768609818163401	0.6768609818163401	0.6768609818163401	0.6768609818163401	0.6768609818163401	0.6768609818163401	0.6768609818163401	0.6768609818163401	0.6768609818163401	0.6768609818163401	0.6768609818163401
0.8759099250683288	0.9694095575128823	0.90768931834435	0.8853120614139779	0.9395376778166189	1.0101623857950404	0.9973395503408237	0.9986941654394399	1.0525482615586388	0.9088956933022123	0.9268251123820935	0.978370566698972	1.031001741373018	0.8328220781592709	0.8937832473848916	1.026658927907354	0.8868647023071333	0.9651491190058077	0.9337584882822731	0.9146493327428372	0.9242039105125552	0.9242039105125552	0.9242039105125552	0.9242039105125552	0.9242039105125552	0.9242039105125552	0.9242039105125552	0.9242039105125552	0.9242039105125552	0.9242039105125552	0.9242039105125552	0.9242039105125552	0.9242039105125552	0.9242039105125552	0.9242039105125552	0.9242039105125552	0.9242039105125552	0.9242039105125552	0.9242039105125552	0.9242039105125552	0.9242039105125552	0.9242039105125552	0.9242039105125552	0.9242039105125552	0.9242039105125552	0.9242039105125552	0.9242039105125552	0.9242039105125552	0.9242039105125552	0.9242039105125552
0.681432661545878	0.5775626954378115	0.7601800534318018	0.7724045755112832	0.5741344219879944	0.7995891972076139	0.6681565041527838	0.7621765684769812	0.7839761156296133	0.8706777587873669	0.9083011338694607	0.7351639783061477	0.6559587009001333	0.8235779870780189	0.6386902666339054	0.7592357041653864	0.6664054922186277	0.7209179732286238	0.7079608608594496	0.8540109354153292	0.7118992934654782	0.6912598521681566	0.6892206284486153	0.7010213444498643	0.7092334701981237	0.6306065032293429	0.7596786462800037	0.6889482394409882	0.7254189442136045	0.7601536316556542	0.683713767607302	0.807214882164332	0.687724681599419	0.8523249357349677	0.7159392792055074	0.7841321074702375	0.7841321074702375	0.7841321074702375	0.7841321074702375	0.7841321074702375	0.7841321074702375	0.7841321074702375	0.7841321074702375	0.7841321074702375	0.7841321074702375	0.7841321074702375	0.7841321074702375	0.7841321074702375	0.7841321074702375	0.7841321074702375
0.899223133438216	0.9515613931916164	0.9349098668604016	0.8324449836366663	0.9235161838260781	0.7820953293484165	0.8735147200729055	0.8607810950424201	0.8878828549120172	0.9526272272734856	0.9534610954764585	1.0175631440633803	0.99159382790168	1.064352132677248	1.0444971845502187	0.9628989962660637	1.0036980904081412	1.0036980904081412	1.0036980904081412	1.0036980904081412	1.0036980904081412	1.0036980904081412	1.0036980904081412	1.0036980904081412	1.0036980904081412	1.0036980904081412	1.0036980904081412	1.0036980904081412	1.0036980904081412	1.0036980904081412	1.0036980904081412	1.0036980904081412	1.0036980904081412	1.0036980904081412	1.0036980904081412	1.0036980904081412	1.0036980904081412	1.0036980904081412	1.0036980904081412	1.0036980904081412	1.0036980904081412	1.0036980904081412	1.0036980904081412	1.0036980904081412	1.0036980904081412	1.0036980904081412	1.0036980904081412	1.0036980904081412	1.0036980904081412	1.0036980904081412
0.9287790514708905	0.9512371415150708	0.7921329501473046	0.855879487906225	0.7886152224081189	0.856814211916117	0.8550126937526666	0.885493181730489	0.9016713797421114	0.8392325181795455	0.947299938542933	0.8713009193599218	0.8045171615994703	0.8689533948936249	0.8646185870374636	0.9039388440020042	0.9226989970439229	0.8663792113070528	0.9004752367908515	0.8850667408448247	0.885703085595088	0.888689860851011	1.021487892420734	0.953323874576331	0.9874058834985326	0.9874058834985326	0.9874058834985326	0.9874058834985326	0.9874058834985326	0.9874058834985326	0.9874058834985326	0.9874058834985326	0.9874058834985326	0.9874058834985326	0.9874058834985326	0.9874058834985326	0.9874058834985326	0.9874058834985326	0.9874058834985326	0.9874058834985326	0.9874058834985326	0.9874058834985326	0.9874058834985326	0.9874058834985326	0.9874058834985326	0.9874058834985326	0.9874058834985326	0.9874058834985326	0.9874058834985326	0.9874058834985326
1.0550306100343498	0.9084654955754623	0.8127653776201669	0.954724798874599	0.7521287898159362	1.039915248450232	0.8105212528217518	0.9384086729415653	0.9723856320083748	1.039633680104958	1.134988409245805	0.9355074156873099	1.0330920586109047	1.0930465607576818	1.175460884169479	0.7201481834602964	1.1094469079152005	0.9770647113817074	1.0432558096484539	1.0432558096484539	1.0432558096484539	1.0432558096484539	1.0432558096484539	1.0432558096484539	1.0432558096484539	1.0432558096484539	1.0432558096484539	1.0432558096484539	1.0432558096484539	1.0432558096484539	1.0432558096484539	1.0432558096484539	1.0432558096484539	1.0432558096484539	1.0432558096484539	1.0432558096484539	1.0432558096484539	1.0432558096484539	1.0432558096484539	1.0432558096484539	1.0432558096484539	1.0432558096484539	1.0432558096484539	1.0432558096484539	1.0432558096484539	1.0432558096484539	1.0432558096484539	1.0432558096484539	1.0432558096484539	1.0432558096484539
0.9440060511036765	0.7718742276361695	0.7848218944131666	0.7986004724350241	0.8508740287522488	0.7991356098711205	0.812549608607121	0.6150008014187826	0.7019051566948453	0.817676707803505	0.7494923649482855	0.7833681896390968	0.7162737647228613	0.8317317643719842	0.9041684163744689	0.6833484579307637	0.8316861205920423	0.8648006992363649	0.7889720863272857	0.8689445715183192	0.8027618441869631	0.8358532078526411	0.8358532078526411	0.8358532078526411	0.8358532078526411	0.8358532078526411	0.8358532078526411	0.8358532078526411	0.8358532078526411	0.8358532078526411	0.8358532078526411	0.8358532078526411	0.8358532078526411	0.8358532078526411	0.8358532078526411	0.8358532078526411	0.8358532078526411	0.8358532078526411	0.8358532078526411	0.8358532078526411	0.8358532078526411	0.8358532078526411	0.8358532078526411	0.8358532078526411	0.8358532078526411	0.8358532078526411	0.8358532078526411	0.8358532078526411	0.8358532078526411	0.8358532078526411
0.783267295812681	0.8259838332870413	0.9009157088434256	0.9331178911459741	0.9401297866188931	1.0259818788838988	0.8356890153496244	0.9346081694739695	0.8928640290811858	0.961089831702695	0.9269769303919404	0.9269769303919404	0.9269769303919404	0.9269769303919404	0.9269769303919404	0.9269769303919404	0.9269769303919404	0.9269769303919404	0.9269769303919404	0.9269769303919404	0.9269769303919404	0.9269769303919404	0.9269769303919404	0.9269769303919404	0.9269769303919404	0.9269769303919404	0.9269769303919404	0.9269769303919404	0.9269769303919404	0.9269769303919404	0.9269769303919404	0.9269769303919404	0.9269769303919404	0.9269769303919404	0.9269769303919404	0.9269769303919404	0.9269769303919404	0.9269769303919404	0.9269769303919404	0.9269769303919404	0.9269769303919404	0.9269769303919404	0.9269769303919404	0.9269769303919404	0.9269769303919404	0.9269769303919404	0.9269769303919404	0.9269769303919404	0.9269769303919404	0.9269769303919404
0.8317195202036307	0.6691456085581231	0.750866214689232	0.7224819010985933	0.8798561515399813	0.6899116755590947	0.7606235626206083	0.8655199696239946	0.8331590548577598	0.8386980018597283	0.6791332054754727	0.7384213789817616	0.8156274227650443	0.6881838942025982	0.713334848523139	0.8061887569960751	0.9090571583364194	0.763931413162093	0.8364942857492561	0.8364942857492561	0.8364942857492561	0.8364942857492561	0.8364942857492561	0.8364942857492561	0.8364942857492561	0.8364942857492561	0.8364942857492561	0.8364942857492561	0.8364942857492561	0.8364942857492561	0.8364942857492561	0.8364942857492561	0.8364942857492561	0.8364942857492561	0.8364942857492561	0.8364942857492561	0.8364942857492561	0.8364942857492561	0.8364942857492561	0.8364942857492561	0.8364942857492561	0.8364942857492561	0.8364942857492561	0.8364942857492561	0.8364942857492561	0.8364942857492561	0.8364942857492561	0.8364942857492561	0.8364942857492561	0.8364942857492561
0.9106888079884662	0.8123275636682862	0.8750682079581031	1.1877685196231813	1.0799856372191041	1.2191352857853937	1.2292956089056752	1.2213776408801078	1.1102186727714984	1.2398317814060769	1.3885832683847612	1.248849748307892	1.224634363594898	0.9218752898863595	1.3422538021773947	1.4097479354741875	1.5688646296477253	1.4771058058929059	1.4953437828057303	1.1588115155528436	1.166315468549998	1.5792800858715765	1.5918209947988908	1.3852195110725603	1.2018636898467532	1.5471665829786088	1.549566888409109	1.4915714987155853	1.2581747990343204	1.4083562281541013	1.4872954201539774	1.4478258241540394	1.4478258241540394	1.4478258241540394	1.4478258241540394	1.4478258241540394	1.4478258241540394	1.4478258241540394	1.4478258241540394	1.4478258241540394	1.4478258241540394	1.4478258241540394	1.4478258241540394	1.4478258241540394	1.4478258241540394	1.4478258241540394	1.4478258241540394	1.4478258241540394	1.4478258241540394	1.4478258241540394
0.6614385412489825	0.5450459657107424	0.6834180345339013	0.7587638718152411	0.7689710015373437	0.4590139509120696	0.5491599050752802	0.6286510140025765	0.7007906185521451	0.7919997540806095	0.6052148353802473	0.6958287343349191	0.7200223550155561	0.7865549183230448	0.8084182924156431	0.7990343717519666	0.8027300829409143	0.7063048717871436	0.7337216459783972	0.790954470692234	0.8429886776694674	0.8672130462448759	0.6969224706798562	0.9358466027499525	0.8163845367149044	0.8163845367149044	0.8163845367149044	0.8163845367149044	0.8163845367149044	0.8163845367149044	0.8163845367149044	0.8163845367149044	0.8163845367149044	0.8163845367149044	0.8163845367149044	0.8163845367149044	0.8163845367149044	0.8163845367149044	0.8163845367149044	0.8163845367149044	0.8163845367149044	0.8163845367149044	0.8163845367149044	0.8163845367149044	0.8163845367149044	0.8163845367149044	0.8163845367149044	0.8163845367149044	0.8163845367149044	0.8163845367149044
0.9487572720587691	0.9034850890973639	0.988701278697897	0.9323509642816397	0.925524240288552	0.9521261245612033	1.0046600290482282	0.9856992611551109	0.8128839904497768	0.6835840051817711	0.8632150085568832	0.7733995068693272	0.7733995068693272	0.7733995068693272	0.7733995068693272	0.7733995068693272	0.7733995068693272	0.7733995068693272	0.7733995068693272	0.7733995068693272	0.7733995068693272	0.7733995068693272	0.7733995068693272	0.7733995068693272	0.7733995068693272	0.7733995068693272	0.7733995068693272	0.7733995068693272	0.7733995068693272	0.7733995068693272	0.7733995068693272	0.7733995068693272	0.7733995068693272	0.7733995068693272	0.7733995068693272	0.7733995068693272	0.7733995068693272	0.7733995068693272	0.7733995068693272	0.7733995068693272	0.7733995068693272	0.7733995068693272	0.7733995068693272	0.7733995068693272	0.7733995068693272	0.7733995068693272	0.7733995068693272	0.7733995068693272	0.7733995068693272	0.7733995068693272
0.8432467408799821	1.0364736767155622	0.7545370319488645	0.8125380689115205	0.8419214380988351	0.7674392850263417	0.7901690417819038	0.7824400676290497	0.8850753713821705	0.753442765430368	0.7287177588367991	0.8579998477721893	0.7457270862871307	0.7332098557887812	0.632853447041788	0.6122768708715818	0.7746662501970406	0.818621049901809	0.7966436500494248	0.7966436500494248	0.7966436500494248	0.7966436500494248	0.7966436500494248	0.7966436500494248	0.7966436500494248	0.7966436500494248	0.7966436500494248	0.7966436500494248	0.7966436500494248	0.7966436500494248	0.7966436500494248	0.7966436500494248	0.7966436500494248	0.7966436500494248	0.7966436500494248	0.7966436500494248	0.7966436500494248	0.7966436500494248	0.7966436500494248	0.7966436500494248	0.7966436500494248	0.7966436500494248	0.7966436500494248	0.7966436500494248	0.7966436500494248	0.7966436500494248	0.7966436500494248	0.7966436500494248	0.7966436500494248	0.7966436500494248
0.7159305461245236	0.6871191435897266	0.6140339902231097	0.6862536650919835	0.6211385616356189	0.6774218410228993	0.6946505942588526	0.608981229833126	0.666695137509881	0.5778023677855485	0.6226526706745118	0.5545827712813277	0.7033957582240209	0.6532208037631559	0.6853498580863541	0.6692853309247551	0.6692853309247551	0.6692853309247551	0.6692853309247551	0.6692853309247551	0.6692853309247551	0.6692853309247551	0.6692853309247551	0.6692853309247551	0.6692853309247551	0.6692853309247551	0.6692853309247551	0.6692853309247551	0.6692853309247551	0.6692853309247551	0.6692853309247551	0.6692853309247551	0.6692853309247551	0.6692853309247551	0.6692853309247551	0.6692853309247551	0.6692853309247551	0.6692853309247551	0.6692853309247551	0.6692853309247551	0.6692853309247551	0.6692853309247551	0.6692853309247551	0.6692853309247551	0.6692853309247551	0.6692853309247551	0.6692853309247551	0.6692853309247551	0.6692853309247551	0.6692853309247551
0.6094420429093199	0.5775750075153179	0.5517320064051889	0.6388121565433458	0.6028093062678084	0.5039470919324723	0.5125855218865271	0.37339125354746927	0.5388110438860364	0.46419198966065256	0.5200884662704645	0.5199969783744457	0.3805100884125153	0.42997163683192624	0.3823606149615681	0.5088409369272964	0.5891882691158201	0.5695815745036606	0.5726454500162974	0.45702442861556747	0.5685195415285865	0.6799899660848813	0.5195273640189396	0.7567330811560923	0.6769238864310381	0.7326734173632325	0.738087581736156	0.845202924307915	0.7916452530220355	0.7916452530220355	0.7916452530220355	0.7916452530220355	0.7916452530220355	0.7916452530220355	0.7916452530220355	0.7916452530220355	0.7916452530220355	0.7916452530220355	0.7916452530220355	0.7916452530220355	0.7916452530220355	0.7916452530220355	0.7916452530220355	0.7916452530220355	0.7916452530220355	0.7916452530220355	0.7916452530220355	0.7916452530220355	0.7916452530220355	0.7916452530220355
0.9033597432809601	0.9665413723654847	0.6849301223325964	0.7997526245002445	0.8108726513772453	0.9150687954283722	0.7476866145285983	0.7703810668700116	0.9417746129150862	0.8812507809586377	0.8139551722190509	0.7882553780913368	0.7577821796396104	0.8182678635041273	0.9361817660726268	0.9107846096307433	0.8326344252350208	0.9435880021640827	0.8955730040230799	0.8545457465222294	0.9409143127432192	0.8813196617127611	0.8160430289509617	0.8486813453318615	0.8486813453318615	0.8486813453318615	0.8486813453318615	0.8486813453318615	0.8486813453318615	0.8486813453318615	0.8486813453318615	0.8486813453318615	0.8486813453318615	0.8486813453318615	0.8486813453318615	0.8486813453318615	0.8486813453318615	0.8486813453318615	0.8486813453318615	0.8486813453318615	0.8486813453318615	0.8486813453318615	0.8486813453318615	0.8486813453318615	0.8486813453318615	0.8486813453318615	0.8486813453318615	0.8486813453318615	0.8486813453318615	0.8486813453318615
0.9612358775978854	1.0408541758007028	0.9032250027511207	0.7862674100877202	0.8000668557932853	0.8950142861689385	0.7494629960878112	0.9744571763665038	0.7506228978343816	0.695440009941816	0.7187839661664113	0.8921013630106798	1.0325308869259147	0.8560252738199993	0.9054485510580904	0.8262998822791995	0.8901373372781347	0.8836399232748207	0.754507612833569	0.8165524389600722	0.9008526430024825	0.8587025409812773	0.8587025409812773	0.8587025409812773	0.8587025409812773	0.8587025409812773	0.8587025409812773	0.8587025409812773	0.8587025409812773	0.8587025409812773	0.8587025409812773	0.8587025409812773	0.8587025409812773	0.8587025409812773	0.8587025409812773	0.8587025409812773	0.8587025409812773	0.8587025409812773	0.8587025409812773	0.8587025409812773	0.8587025409812773	0.8587025409812773	0.8587025409812773	0.8587025409812773	0.8587025409812773	0.8587025409812773	0.8587025409812773	0.8587025409812773	0.8587025409812773	0.8587025409812773
0.9616975678395965	0.7944407522278414	0.943855849771337	1.0467370124583435	0.9461450119215098	0.8942886145892345	0.908640530843793	0.9579044683224167	0.929096517210115	1.0306440027455013	1.027657793716985	0.8091378653437422	1.0720847646544165	0.9979051580336336	0.9165712653812428	0.9938872500173132	1.098306536966165	0.9854071066804113	1.0418568218232882	1.0418568218232882	1.0418568218232882	1.0418568218232882	1.0418568218232882	1.0418568218232882	1.0418568218232882	1.0418568218232882	1.0418568218232882	1.0418568218232882	1.0418568218232882	1.0418568218232882	1.0418568218232882	1.0418568218232882	1.0418568218232882	1.0418568218232882	1.0418568218232882	1.0418568218232882	1.0418568218232882	1.0418568218232882	1.0418568218232882	1.0418568218232882	1.0418568218232882	1.0418568218232882	1.0418568218232882	1.0418568218232882	1.0418568218232882	1.0418568218232882	1.0418568218232882	1.0418568218232882	1.0418568218232882	1.0418568218232882
0.9170256616921442	0.9094934836966444	0.9115890897042249	0.9410101222408053	0.8668007516387182	0.8987123581573224	0.9651752024144803	0.8105873458561516	0.9166052677446531	0.9824259167019377	0.8951197163786028	0.9947922495614615	0.9889790271911393	1.0988169881155505	0.8915386439820774	1.0031102340951719	1.023639508860475	1.026888229222293	0.9922748459443673	0.9674620850521665	0.9798684654982669	0.9798684654982669	0.9798684654982669	0.9798684654982669	0.9798684654982669	0.9798684654982669	0.9798684654982669	0.9798684654982669	0.9798684654982669	0.9798684654982669	0.9798684654982669	0.9798684654982669	0.9798684654982669	0.9798684654982669	0.9798684654982669	0.9798684654982669	0.9798684654982669	0.9798684654982669	0.9798684654982669	0.9798684654982669	0.9798684654982669	0.9798684654982669	0.9798684654982669	0.9798684654982669	0.9798684654982669	0.9798684654982669	0.9798684654982669	0.9798684654982669	0.9798684654982669	0.9798684654982669
0.28969268445290236	0.160152118599022	0.12801256622483212	0.19856715476809983	0.11192208440843938	0.17810552904197186	0.22337758889577178	0.12421951510388801	0.1557170929060251	0.14611963247706555	0.3072277939995007	0.584823030519607	0.6259297234634745	0.47577152119559457	0.6090910645208722	0.6235506685151057	0.7158654764777073	0.6680850669188771	0.6835666530880122	0.8398101182192281	0.7399565582515146	1.1028222046502518	1.2769429266960348	1.0636193916138585	1.2011877381281864	1.1682262964707921	0.9045795909482167	1.029630567085413	0.7597834707499143	0.6510348743615837	1.1053864834712188	1.04176285735801	0.9381482902908254	1.4184782015799244	1.0573145385210583	0.9306406154138143	1.0034798452629339	1.0371191678100677	1.1463618280180805	1.0766244167462304	1.5258538915121502	1.3012391541291901	1.3012391541291901	1.3012391541291901	1.3012391541291901	1.3012391541291901	1.3012391541291901	1.3012391541291901	1.3012391541291901	1.3012391541291901
0.12408988390317471	0.40125924477509917	0.2877247383556484	0.3475906506968187	0.30768819445255247	0.34417966973022246	0.26267254060587314	0.11673992746083138	0.21302158212601804	0.32126923939614505	0.1285786291561837	0.16363778003076312	0.38302559614441195	0.47111163797594235	0.7126455070650373	0.46759017289368143	0.6702450040218403	0.737127458521975	0.6641559980248195	0.7658863262958173	1.1802267720836443	0.5906076512644995	0.750633063372619	0.6777560969722572	0.9139123242905033	0.8342020000066562	1.2042933399727238	0.5730365741133264	0.9454954398372003	1.082789071642511	0.919556687526235	1.0858853916679037	1.066085877894094	0.9112970197074721	1.1517512463736979	1.1840107843254026	1.058873909263707	1.2290974249956024	1.541990404339747	1.3860890206003513	1.1394961312685477	0.95918423988213	1.1478534904090545	1.1293359978311677	1.1099020383555322	1.042811548759007	1.0763567935572695	1.0763567935572695	1.0763567935572695	1.0763567935572695
0.6353328706501207	0.7565708191320099	0.738818100786587	0.7879084738476354	0.7961224727075004	0.9636201082442399	0.9765987694149149	1.277944493390323	1.1037068547917779	1.090153028623098	1.0965951149468665	1.0939250897352417	1.149109846452062	1.1662218950160699	1.1067591664536665	1.2803395336215677	1.121833813689329	1.1711696711054491	1.3501905441153434	1.0136053037245438	1.1905776773402084	1.053357125294324	1.176964435025364	1.376090347315407	1.3532570590058275	1.3747280127998731	1.1862475874752183	1.2541867308615335	1.1357122669616753	1.2872506250084965	1.2588330221996182	1.2812075831008949	1.316910170387721	1.1910736349060194	1.3819419704668356	1.159844179818959	1.2738001140668371	1.180764828983023	1.2202775867533586	1.2752246292683544	1.3745514966998642	1.3248880629841093	1.3248880629841093	1.3248880629841093	1.3248880629841093	1.3248880629841093	1.3248880629841093	1.3248880629841093	1.3248880629841093	1.3248880629841093
0.858901481014887	0.6578826670201099	0.9198857304046341	0.9765154904325708	0.7761715650772905	1.04936852607956	0.8001340087042934	0.9745170811397499	1.0794292082896007	1.1603569304641324	1.2215648571122117	1.108789451210009	1.1915746083654866	1.1628261177025907	1.1673894394704734	1.2185364386276814	1.2340572659040607	1.3151564777135705	1.1015233523325794	1.1597298832626592	1.0048686323190663	1.2550795763394835	1.1220839486716787	1.0786692194224026	1.0758753567046546	1.3662393609615804	1.4220486090645825	1.080831923080359	1.3136331726022803	1.1986060354348207	1.0958337099229596	1.0519209002467045	1.1063666136354517	1.1462064689859648	1.3345606168652022	1.3855416286221396	1.323835139516039	1.2892042500530954	1.315870212246723	1.2440137340432746	1.3128416735595376	1.152297768034163	1.202188100328972	1.3619732039638084	1.2723392486613434	1.4552021054546016	1.3637706770579725	1.3637706770579725	1.3637706770579725	1.3637706770579725
0.6745987833445004	0.5418244571685165	0.7355514672155504	0.6630969683876722	0.7101119313960778	0.8566293908874189	0.8997410959261871	0.8461968981662579	1.1377379016814304	0.9154973009602521	0.9854866119052295	0.8689683951499239	0.9015862370690648	0.9071818043071195	0.872341193317775	0.6602271076303197	0.7119244673003405	0.8065065091692626	0.7563987152276648	0.9980940212424729	0.8411880785080252	1.1762552822308225	1.003168636737917	1.0146086222145037	1.0863891794524678	0.9776298403209526	1.1758794822400511	0.8020826644823179	0.8068133155028869	0.9340687932172156	1.0102630026735948	0.9050094264966557	1.0297897697288982	0.8771831857654016	1.1214759398815337	1.03385808577388	1.148766350799032	0.7965903194501731	1.0223962342099349	0.8925682250103578	1.1839074508314937	1.1060262422177942	1.1536547119673435	1.129840477092569	1.129840477092569	1.129840477092569	1.129840477092569	1.129840477092569	1.129840477092569	1.129840477092569
1.4590530742101129	1.3600552279862412	1.2377550808996929	1.299850858640373	1.2034417770739223	1.0526405127773535	1.0737903823754198	1.1463306812115233	1.1712399265969484	1.2117509666638375	1.3753222783607135	1.2260948500091602	1.3007085641849367	1.3007085641849367	1.3007085641849367	1.3007085641849367	1.3007085641849367	1.3007085641849367	1.3007085641849367	1.3007085641849367	1.3007085641849367	1.3007085641849367	1.3007085641849367	1.3007085641849367	1.3007085641849367	1.3007085641849367	1.3007085641849367	1.3007085641849367	1.3007085641849367	1.3007085641849367	1.3007085641849367	1.3007085641849367	1.3007085641849367	1.3007085641849367	1.3007085641849367	1.3007085641849367	1.3007085641849367	1.3007085641849367	1.3007085641849367	1.3007085641849367	1.3007085641849367	1.3007085641849367	1.3007085641849367	1.3007085641849367	1.3007085641849367	1.3007085641849367	1.3007085641849367	1.3007085641849367	1.3007085641849367	1.3007085641849367
1.1436659700686327	1.2951303968671184	1.3259374776109296	1.3219344477675097	1.1689436975388705	1.113265377256281	1.117916285203926	1.137744001878686	1.0558634785186645	1.0045292601856255	1.215242226276073	1.2018976443232319	1.071906734569203	1.327772900061649	1.0246724519724524	1.1623284581207594	1.2264964246005463	1.0162761997964485	1.1057222081911233	0.9945017072419042	1.0136325574836815	1.0196440198358059	1.302333971607215	1.1859309525324087	1.2332598027002644	1.2310340361405507	1.260938468155129	1.0168401590149916	1.240115608983425	0.9742915155656685	1.108443663918523	1.2332801998176293	1.1176124111174448	1.0522948498131985	1.1271093815772117	1.048450521221928	1.1205679192394282	1.2632464614576493	1.3562953938026396	1.3801297794347014	1.1607289965390795	1.2704293879868904	1.2704293879868904	1.2704293879868904	1.2704293879868904	1.2704293879868904	1.2704293879868904	1.2704293879868904	1.2704293879868904	1.2704293879868904
1.082491745778876	1.1471759656110851	1.192550404638863	1.1429578426446898	1.1443431099293595	1.1241312749315306	1.1355734532258852	1.057122418012383	1.1584553358497978	1.163083167328034	1.1949621505699215	1.2148286491034617	1.219901947355438	1.1647146972897993	1.1868331969698396	1.1758503880001687	1.1944600509214296	1.219396688292089	1.1526902203336267	1.2143127639307578	1.1814635840894763	1.0978027261989938	1.2075964387798932	1.1715203041647426	1.0819256096822143	1.212465698785333	1.1360298334315573	1.211305629187961	1.1865525207715841	1.1702306493577936	1.2093677283422584	1.174631185146479	1.4000680525457543	1.162999356137124	1.23645476572447	1.2360103205278161	1.203559703044462	1.1794772531989302	1.2252158924417893	1.2426332850411708	1.2545826101460225	1.2141750382184138	1.1923993168724663	1.2013339785940118	1.135072744707107	1.1682033616505594	1.1682033616505594	1.1682033616505594	1.1682033616505594	1.1682033616505594
1.0903140182361997	0.8259474679673469	0.40888277980793497	0.92048818802526	0.2295918366877267	0.37261971263634336	0.20388339894839144	0.05030089356751844	0.5367202192435963	0.3146202522607887	0.17057670193553676	0.5267808509348784	0.8566696272924993	1.049341080246276	0.5318972347091515	1.2566201540681323	1.2401960325364032	1.5640373235432334	0.3916475184602791	0.7663120572464047	1.0716585886943635	0.6540846150580212	0.448382956633681	0.2339557448007296	0.8516209246407437	1.1197272258338802	0.612755363633302	0.5825114309505707	0.7858747313812202	0.600923976308509	0.6630670723238448	1.1982708973895033	1.0208484128280289	1.3707077251968023	1.3859739932708288	1.292195735714865	0.46430006164292253	0.7811587617367654	1.2024890240836548	0.9605107218025364	0.9178580670822543	0.7686875372591828	0.8634112746191995	0.4331595777603274	0.5507946717631866	0.491977124761757	0.491977124761757	0.491977124761757	0.491977124761757	0.491977124761757
0.716700246375868	0.73458082677623	0.6733042229187988	0.5171423578855939	0.9063443503043446	0.7261457406793829	0.7590894467464228	0.9256890271064862	0.9054024272516502	0.7270946451408111	0.7585842670002346	0.7543668886043787	0.9198561347899211	0.9807268806085145	0.9717104758640729	1.217366838027742	1.0059097327186488	0.9969467178573542	1.056200372068751	0.9738934843627985	0.9598633689455233	1.2293264658229681	1.1715410509215658	0.917773550207166	1.107494643633672	1.1635369164660974	1.2407639919359903	1.0528807331741457	1.0937568216020095	1.1098369862093922	0.9617328071953767	1.0324697925457875	1.140874913124468	1.2429580645607459	0.9614894789392393	1.0167332224611547	0.9211992538207642	1.1526661400815825	1.0411644807756086	1.2054540588293827	1.1504698501026724	1.0781889774031654	1.099111023521921	1.0886500004625432	1.0886500004625432	1.0886500004625432	1.0886500004625432	1.0886500004625432	1.0886500004625432	1.0886500004625432
0.5169935338664405	0.730573824674049	0.5998741081990703	0.5288453880973573	0.765797721632122	0.8274730809002246	0.7454451086075885	0.8023215206778537	0.9569056616193442	0.7879801778440831	0.8918649911170377	0.8566935553862488	1.019491619346952	1.0605617099110192	1.0552703439898765	0.9961603309843141	0.8976569251099621	0.9345817825260231	0.8035425912336981	0.7493707171609957	0.877082891679277	0.8126836436795883	0.7748552108895442	0.9887915732152965	0.8977186860472154	0.8797007071605945	0.7942216176787187	1.067948980268732	0.8937090792290133	0.8887590060503585	1.1067575907101417	0.9894957531519859	0.8691292522560329	0.8951912906519799	1.0832201010630407	0.9988197787233589	1.1447413921678575	0.9711896174265487	1.055201289838088	0.8426765172516003	0.9489389035448441	0.9489389035448441	0.9489389035448441	0.9489389035448441	0.9489389035448441	0.9489389035448441	0.9489389035448441	0.9489389035448441	0.9489389035448441	0.9489389035448441
0.5838433018119582	0.4316885489633292	0.35760797192002575	0.42471399793674863	0.7354115737193355	0.6169781566519518	0.6991208244578788	0.6929853705943919	0.5662672481495207	0.9552986218018028	1.000507815895717	0.6942602679266572	0.8381439877544313	1.026424120104378	1.025194863764771	0.9438015914527494	0.9724176470162669	0.6674165206138657	0.8083832308735904	0.7618885277506815	1.6039191625043365	1.36635633154638	1.4423100419861519	1.6898467248268823	1.5338103987334641	1.5046476056036207	1.4112391499944177	1.4860340583674316	1.325318277131643	1.3757801985710052	1.3539386548154762	1.5603737158713662	1.415452815305954	1.8584838774314196	1.5672149209724566	1.4612251802776801	1.4793539114900662	1.726705002295464	1.474345807767909	1.1358786621363635	1.2730962717103982	1.2044874669233807	1.2044874669233807	1.2044874669233807	1.2044874669233807	1.2044874669233807	1.2044874669233807	1.2044874669233807	1.2044874669233807	1.2044874669233807
0.4653725344813233	0.4251142242610165	0.38611041289914394	0.3067543374206625	0.26342702912482974	0.3379727209046923	0.40788252689486176	0.42533705798290494	0.49569296738887103	0.5158785618648939	0.3808740484715808	0.45784769201276554	0.3404573121582385	0.2069665624555999	0.20976177513302943	0.29654827441052994	0.37120235895334897	0.5287228957812373	0.6559495408934787	0.7747468975893601	0.8950397126943045	0.6543209309284242	1.1861263983884718	0.9511740719351578	0.9686281727831453	0.8594352307910976	1.062467023912336	0.8614452545032937	0.9398643534137988	0.9779890512209977	0.9316092900122087	1.0876356982517406	0.9871261181899986	1.0583868461300623	1.1030292650391373	1.02506682712249	1.1225749338211881	1.01257336934177	0.8953264385520374	0.839172912173592	0.7203045977271779	0.735704796640764	1.1080137074361516	1.2202250714102627	1.0798467974243546	1.1450820439120535	1.3095019613581094	1.0844318184077306	1.0115525321578274	1.0306842111377201
0.380581007105452	0.39001456988662375	0.8193667243577752	0.8754321967196189	0.47597745508147066	0.6371906408733132	0.6005741066421795	0.21856544069893144	0.6818925394282277	0.7101558492015533	0.65986085697132	0.8446175806607804	1.367251412267915	0.9146196572876397	0.5919885524607589	0.815922293391688	0.6902549410758368	0.7779601291086033	0.6668665329684339	1.143932860448056	1.0880626623625704	0.910926249433797	1.4497790441514544	0.7605547365310665	0.815706211973568	0.891744983678752	0.49359701299327763	1.0078672396811599	0.4860380004555505	0.5834086185687755	0.5886145964424542	1.1352308585118438	0.9946539501878661	1.2031659108626747	1.0853680310707605	1.1545711723388419	1.3298101345983107	0.9372995833479372	0.8124778626115923	0.6474154888566103	1.2212990929800709	0.7071951683094224	1.7203895564997755	1.0519300644758234	1.4766990632732042	1.0435073681220877	1.2797312260180949	1.4596436540495952	1.1125959812530648	1.3100548348958416
0.6112609563789023	0.5956497036038161	0.4502492546754117	0.5520124510073301	0.5993387636806161	0.6340859070925611	0.588087476637343	0.6873552198755231	0.7972461694935739	0.6940705703895477	0.6355400836727425	0.7100190611094079	0.7891129153370815	0.8141162556688187	0.5031403866371693	0.6319439378557578	0.6668458813918094	0.8350740266756471	0.792852724038421	0.5020032628604401	0.6941751314937427	0.7836743410256871	0.8747267880532485	0.49039432625182944	0.5067784414049694	0.7633902910226977	0.6942045026247156	0.7225628885454578	0.6262587160042611	0.7565610582111544	0.6182326671272126	0.6574304292279571	0.5923549195482372	0.8607068152242463	0.5950732953811553	0.5606572528327819	0.7555082089772458	0.7316277213703981	0.6891411502303582	0.703099382251996	0.726809640458171	0.6289199511344538	0.9062308695607023	0.5805996762208229	0.8075912441176476	0.9325728409155677	0.682377893674681	0.6894656022693204	0.9034680893919577	0.9245034886884889
0.9610078491129385	0.9749560168222678	1.0207000030094329	1.1801715030206412	1.173524587945151	1.1258300760429738	1.148464990930434	1.0730570213320076	1.103358217530395	1.1412409114278192	1.194138898192812	1.083453921098667	1.1996996786072938	1.118768594586411	1.2202528095290173	1.2644892348478824	1.1585588108887863	1.1274623073601622	0.9740859628178642	1.0463403487957135	1.1692425172866572	1.0586142559222333	1.0667622402539527	1.311943764122773	1.1961030104816446	1.1785957566980043	0.977479602045413	1.2008755554973949	1.2534229363873892	1.0270985909730865	0.9273802698479561	1.146561021539124	1.0348622864167476	1.092590035040143	1.166294698464992	0.9701589484014008	1.1348623870664816	1.0242724136455459	1.0151613129992294	1.057536784639908	1.1464738597988446	1.0650301636521298	1.1384532762362907	1.0782338430653706	1.2006048753589464	1.1312538499466438	1.1378915935056777	1.1731852155127829	1.0173604604198765	1.1382498934603404
0.2746790687759047	0.3200903918348978	0.33216896884829533	0.3196937312700706	0.43092078250524113	0.5823089655827944	0.4274848465367491	0.3580753258858237	0.5721871015923062	0.4758898386415719	0.6604667549785863	0.7013365423635324	0.5009629375352432	0.5318654198786715	0.4427997709824656	0.4882897640374136	0.49788183471733943	0.5535270585597919	0.35379429046204314	0.3486553154378772	0.3104369288978997	0.30231356419871785	0.3116219233214447	0.49672766860322687	0.5727591283854453	0.651385049140098	0.49597908189445594	0.7463200389730149	0.741186364683745	0.7782776450209163	0.7611459380241455	0.6786759122261982	0.5989989392687632	0.9150403047731958	0.7522230577570919	0.674758089852639	0.6769863554216144	0.6167144351598284	0.7075261453580619	0.617790567913767	0.5141557826383613	0.5805715721345105	0.46136717458705306	0.5798698682548391	0.642829289452148	0.8969003917982203	0.880373819629768	1.0707446131407083	0.9171086772398295	0.9980510738843454
0.7687294586042545	0.7391117532396746	0.7161495685736684	0.8696829957073522	0.7303364734512373	0.7832727708756728	0.7639361246488539	0.8004848798077004	0.8163330892506043	0.8269208750391432	0.7538034718576148	0.7128101877400618	0.7994049385765649	0.8120008576827928	0.6593081599211082	0.7811570753110672	0.8330538506203864	0.8059529328228496	0.8153889831423919	0.6873241836951681	0.6713540486993591	0.644616455400185	0.7340338523539693	0.6237749374894718	0.635004802311821	0.8392454500668939	0.7299390802921659	0.8184402429129014	0.7909471619431419	0.7064412576440248	0.7070600377993883	0.741165433917365	0.7561086480960283	0.8153223152313186	0.7195141595905428	0.7776738894903612	0.8105658105702906	0.6750290373421424	0.802160990964406	0.5908332926235812	0.7766492058509347	0.759718102190271	0.7935566081226063	0.7766373551564387	0.7766373551564387	0.7766373551564387	0.7766373551564387	0.7766373551564387	0.7766373551564387	0.7766373551564387
0.9664227400365255	0.9898350226554525	1.0925494285535509	0.9397854646774227	0.9486575926159861	0.6982903067835193	0.7848704449829714	0.7527131060892422	0.8810086000270343	0.7600736665810683	0.5932612018974383	0.6766674342392532	0.6766674342392532	0.6766674342392532	0.6766674342392532	0.6766674342392532	0.6766674342392532	0.6766674342392532	0.6766674342392532	0.6766674342392532	0.6766674342392532	0.6766674342392532	0.6766674342392532	0.6766674342392532	0.6766674342392532	0.6766674342392532	0.6766674342392532	0.6766674342392532	0.6766674342392532	0.6766674342392532	0.6766674342392532	0.6766674342392532	0.6766674342392532	0.6766674342392532	0.6766674342392532	0.6766674342392532	0.6766674342392532	0.6766674342392532	0.6766674342392532	0.6766674342392532	0.6766674342392532	0.6766674342392532	0.6766674342392532	0.6766674342392532	0.6766674342392532	0.6766674342392532	0.6766674342392532	0.6766674342392532	0.6766674342392532	0.6766674342392532
1.203121568792103	1.0561432951506533	1.3058799565172594	1.2743022180040655	1.333251357879745	1.183897270890849	1.2585743143852968	1.2585743143852968	1.2585743143852968	1.2585743143852968	1.2585743143852968	1.2585743143852968	1.2585743143852968	1.2585743143852968	1.2585743143852968	1.2585743143852968	1.2585743143852968	1.2585743143852968	1.2585743143852968	1.2585743143852968	1.2585743143852968	1.2585743143852968	1.2585743143852968	1.2585743143852968	1.2585743143852968	1.2585743143852968	1.2585743143852968	1.2585743143852968	1.2585743143852968	1.2585743143852968	1.2585743143852968	1.2585743143852968	1.2585743143852968	1.2585743143852968	1.2585743143852968	1.2585743143852968	1.2585743143852968	1.2585743143852968	1.2585743143852968	1.2585743143852968	1.2585743143852968	1.2585743143852968	1.2585743143852968	1.2585743143852968	1.2585743143852968	1.2585743143852968	1.2585743143852968	1.2585743143852968	1.2585743143852968	1.2585743143852968
0.2321827471928103	0.7218690290428599	0.7271636163496628	0.7095325098166001	1.2250952518583862	0.9979158822532378	0.9994040566388284	0.9008278130807272	0.7399001196559182	0.8304554266119644	0.4305103809474855	0.7671392033635832	0.28922310161139786	0.3605322164885833	0.4692185167258966	0.34125383144889776	0.32980988247060367	0.5355297039091391	0.22563240529013487	0.3683263178940257	0.6119335642080191	0.5889275707507946	0.8423007226971392	0.5568472192456254	0.6874402213205675	0.5229573261674334	0.6654871132067748	0.5895124214057456	0.1210044563456005	0.3332684997887744	0.3111042582246774	0.3228477833683052	0.7688703080649048	0.27842589449346666	0.5293178211242238	0.5330026151850653	0.5311602181546444	0.5311602181546444	0.5311602181546444	0.5311602181546444	0.5311602181546444	0.5311602181546444	0.5311602181546444	0.5311602181546444	0.5311602181546444	0.5311602181546444	0.5311602181546444	0.5311602181546444	0.5311602181546444	0.5311602181546444
0.8578268018764016	0.9546106223295868	0.9418153405407281	0.9243526562791975	0.8768993030369036	0.8970526151578152	1.131774875975812	0.9936684204422725	1.0748313876948992	1.144832086810926	1.2280752982894205	1.1944126624297553	1.0280562860199225	0.971564539000758	0.9682947558690839	1.23955837399752	1.157386926226051	1.1870594469413438	1.1098663573451695	1.252097720801801	1.169110884525245	1.226596240200895	1.1540287295635137	1.1415122645073963	1.1735586856549474	1.173822485201711	1.227773153788826	1.2007978194952684	1.2007978194952684	1.2007978194952684	1.2007978194952684	1.2007978194952684	1.2007978194952684	1.2007978194952684	1.2007978194952684	1.2007978194952684	1.2007978194952684	1.2007978194952684	1.2007978194952684	1.2007978194952684	1.2007978194952684	1.2007978194952684	1.2007978194952684	1.2007978194952684	1.2007978194952684	1.2007978194952684	1.2007978194952684	1.2007978194952684	1.2007978194952684	1.2007978194952684
1.012415613421289	0.7719780546312447	1.0264184752931813	0.9639800288158795	1.0242287536871895	0.9325520621339701	0.9597358053327739	0.9583092900292202	0.7922383887874513	1.1099918995256066	0.970611550243644	1.205025896549104	0.9764839841554527	0.7568811060048591	0.8853230363444549	0.7033477773997134	1.2423540972301672	0.7712337470075942	1.071552891000921	0.916739948053283	0.9941464195271019	0.9941464195271019	0.9941464195271019	0.9941464195271019	0.9941464195271019	0.9941464195271019	0.9941464195271019	0.9941464195271019	0.9941464195271019	0.9941464195271019	0.9941464195271019	0.9941464195271019	0.9941464195271019	0.9941464195271019	0.9941464195271019	0.9941464195271019	0.9941464195271019	0.9941464195271019	0.9941464195271019	0.9941464195271019	0.9941464195271019	0.9941464195271019	0.9941464195271019	0.9941464195271019	0.9941464195271019	0.9941464195271019	0.9941464195271019	0.9941464195271019	0.9941464195271019	0.9941464195271019
1.035538231966919	0.9611487823142041	0.9405890961090162	0.9219891496670518	0.8782655159434154	1.112335756952348	1.037064785355214	0.963653395535167	0.9126709491676069	1.0524617536713214	0.9513640542116911	0.9415376921906176	1.0326916781084976	1.119678880034759	0.9833785994341683	0.993458665163198	1.0682694535121497	1.1132386917932948	1.0163123871293114	1.0912625406846141	0.999118510321572	1.03187198411548	1.1907602692560806	1.0762217431026764	1.0673216713644882	1.0560515265271202	1.048041312288149	1.2749568345895033	0.8685804648654478	1.1178811614608486	1.022664211241127	1.2772385159083772	1.214270334603219	0.9824452927606991	1.2958274197263269	0.9880159888773067	1.1999868374531777	1.0940014131652422	1.0940014131652422	1.0940014131652422	1.0940014131652422	1.0940014131652422	1.0940014131652422	1.0940014131652422	1.0940014131652422	1.0940014131652422	1.0940014131652422	1.0940014131652422	1.0940014131652422	1.0940014131652422
0.9818728684628563	0.9266601847495148	0.9234440724419936	0.880681851154797	0.8433327236818868	0.9939010851075787	0.9898630082533777	0.9030562025427044	1.1678885614355325	0.9890975011407539	0.9899430168201284	0.9364029087024056	0.8750752768044692	1.1265226660359624	0.768268121126522	0.9091732256625974	0.8902879991527013	1.0770665219831617	0.9012096811201601	0.8273293596711169	0.9553725664661029	0.799593517268666	0.9250168230787782	0.7302777082676721	0.9017321728443551	0.8993114868173273	1.109401444656297	0.9537224551748968	0.9642823040858404	1.0375270363403284	0.9492212080127985	0.965922569824291	0.9575718889185448	0.9575718889185448	0.9575718889185448	0.9575718889185448	0.9575718889185448	0.9575718889185448	0.9575718889185448	0.9575718889185448	0.9575718889185448	0.9575718889185448	0.9575718889185448	0.9575718889185448	0.9575718889185448	0.9575718889185448	0.9575718889185448	0.9575718889185448	0.9575718889185448	0.9575718889185448
0.29504664305715733	0.38435751481954566	0.2906603779806601	0.3805644438820561	0.5101090213464206	0.26923523776305713	0.4128693138058112	0.593754385435125	0.6601614725526194	0.4298037745269978	0.5000196312783759	0.5045153052541927	0.6382858171116692	0.47326485440204646	0.3384675269785601	0.46831405458898545	0.4072441434620752	0.3995453809801365	0.6067638640170021	0.45760554881178356	0.5280882981005767	0.6687612950762357	0.7558534426807032	0.7650066399848551	0.5916515962456977	0.7553793003874419	0.5078588600459736	0.6309083617124102	0.5965111384462264	0.5919391148268962	0.7116697310759555	0.8879961305326951	0.7320691989868877	0.6872048622276885	0.7096370306072881	0.7096370306072881	0.7096370306072881	0.7096370306072881	0.7096370306072881	0.7096370306072881	0.7096370306072881	0.7096370306072881	0.7096370306072881	0.7096370306072881	0.7096370306072881	0.7096370306072881	0.7096370306072881	0.7096370306072881	0.7096370306072881	0.7096370306072881
1.046748252093244	1.0257598541783617	1.0686084636203694	1.1619705423319118	1.1272413805489025	1.0781367641399109	1.0952220075045929	1.1167760392315926	1.2697850886477418	1.3016383298038363	1.2401205252002292	1.5000281372218651	1.2299702577111782	1.3635122553318315	1.3517636528931867	1.1599951790278817	1.3393277161036652	1.1832577928534271	1.2864625819541256	1.3394742815579839	1.3638958757369106	1.205318769959413	1.2846073228481618	1.2846073228481618	1.2846073228481618	1.2846073228481618	1.2846073228481618	1.2846073228481618	1.2846073228481618	1.2846073228481618	1.2846073228481618	1.2846073228481618	1.2846073228481618	1.2846073228481618	1.2846073228481618	1.2846073228481618	1.2846073228481618	1.2846073228481618	1.2846073228481618	1.2846073228481618	1.2846073228481618	1.2846073228481618	1.2846073228481618	1.2846073228481618	1.2846073228481618	1.2846073228481618	1.2846073228481618	1.2846073228481618	1.2846073228481618	1.2846073228481618
0.2620354647262657	0.26684952436109266	0.16679128784736455	0.1909910501146081	0.31797477420309983	0.3006259654970993	0.2686491165779837	0.3245856392804631	0.5439444505146779	0.6407815866066864	0.5119728521445363	0.6015990069998631	0.5243786890978499	0.6140952217894898	0.7031017891462943	0.5033258097934413	0.2937005266715832	0.42429962728340886	0.4420135920999027	0.6265392663545245	0.4157846396167607	0.5747872988067461	0.46622952427727693	0.43016802943944926	0.6180324169148605	0.610489206570644	0.3030810026953159	0.4058128781797536	0.5103067303772884	0.31667410304330057	0.28132366484408816	0.5289668218250574	0.8575259347731623	0.39419909367913997	0.9934485444542718	0.35390901207031134	0.5090020471889969	0.4418783440872285	0.2694691989255007	0.43657440629164707	0.2552842782843055	0.3459293422879763	0.3459293422879763	0.3459293422879763	0.3459293422879763	0.3459293422879763	0.3459293422879763	0.3459293422879763	0.3459293422879763	0.3459293422879763
0.7309087482931561	0.8626049772529915	0.6681716043132345	0.763941423383977	0.769648278123763	0.8485329156466229	0.9441473035344559	1.0197591204562044	1.0096800634170189	0.9984589561614848	1.0749121496469478	0.9950708314433323	0.8600295240014867	0.736470438673809	1.0359149299794506	0.8895973462030334	1.0494164945104396	0.9258510039978011	0.923111806797498	1.004048466219581	0.9659327161898447	1.0185179694993525	1.2435617355552202	0.9975062461007762	1.0448991323170795	1.0212026892089279	1.0212026892089279	1.0212026892089279	1.0212026892089279	1.0212026892089279	1.0212026892089279	1.0212026892089279	1.0212026892089279	1.0212026892089279	1.0212026892089279	1.0212026892089279	1.0212026892089279	1.0212026892089279	1.0212026892089279	1.0212026892089279	1.0212026892089279	1.0212026892089279	1.0212026892089279	1.0212026892089279	1.0212026892089279	1.0212026892089279	1.0212026892089279	1.0212026892089279	1.0212026892089279	1.0212026892089279
0.4331459393255647	0.2696408233538505	0.45810942707731017	0.22645980273415928	0.3483390209809177	0.4967928869452551	0.2086784844611302	0.5568499056135998	0.8521635697330125	0.7317109494701929	0.46752822353804413	0.4880814529822116	0.6532391904853768	0.4929938631212023	0.6432332728146989	0.7978267648125571	0.7248355103092874	0.703970953555642	0.9950974894094523	0.6016545253255398	0.6009247457221399	0.9778622311540702	0.7042345754640703	0.9786056599734966	0.5255586031781405	0.8690391616470106	0.4787414732606027	0.705405004681379	0.7613591478592449	0.8654842916985601	0.8134217197789025	0.8134217197789025	0.8134217197789025	0.8134217197789025	0.8134217197789025	0.8134217197789025	0.8134217197789025	0.8134217197789025	0.8134217197789025	0.8134217197789025	0.8134217197789025	0.8134217197789025	0.8134217197789025	0.8134217197789025	0.8134217197789025	0.8134217197789025	0.8134217197789025	0.8134217197789025	0.8134217197789025	0.8134217197789025
0.8419243511168508	0.9258881345826019	0.9936940909562357	1.1917764211643522	1.1722928646216029	1.2119199835210452	1.106554073201144	1.2788443441787885	1.2093789950728377	1.1342950683770046	1.0313867353741244	1.3448145761593442	1.2677695221648997	1.091953543920994	1.1348933995743158	1.1608159233018538	1.3381732283577215	1.1345834907668495	1.2363783595622855	1.2363783595622855	1.2363783595622855	1.2363783595622855	1.2363783595622855	1.2363783595622855	1.2363783595622855	1.2363783595622855	1.2363783595622855	1.2363783595622855	1.2363783595622855	1.2363783595622855	1.2363783595622855	1.2363783595622855	1.2363783595622855	1.2363783595622855	1.2363783595622855	1.2363783595622855	1.2363783595622855	1.2363783595622855	1.2363783595622855	1.2363783595622855	1.2363783595622855	1.2363783595622855	1.2363783595622855	1.2363783595622855	1.2363783595622855	1.2363783595622855	1.2363783595622855	1.2363783595622855	1.2363783595622855	1.2363783595622855
0.835727935661744	0.793293538520387	0.7205763391250145	1.0001127924547573	0.9355449416870961	0.972201552394085	0.8822662508639112	1.0690315153599481	0.9608226211043122	0.962483474822057	0.9721021765603298	1.038723538633595	1.2437466617929989	1.1938714116826823	0.8812106849743294	1.2028637235208615	1.068548597307543	1.1975023796252395	0.8512741800653822	0.9902459528790035	0.8756035139713878	0.970959593677026	0.9952866546860719	0.9989533765265978	1.2624499725971814	0.9518601276212434	1.0757368991952858	0.8950759553206102	1.0438314814669185	0.9694537183937644	0.9694537183937644	0.9694537183937644	0.9694537183937644	0.9694537183937644	0.9694537183937644	0.9694537183937644	0.9694537183937644	0.9694537183937644	0.9694537183937644	0.9694537183937644	0.9694537183937644	0.9694537183937644	0.9694537183937644	0.9694537183937644	0.9694537183937644	0.9694537183937644	0.9694537183937644	0.9694537183937644	0.9694537183937644	0.9694537183937644
0.7706634446057048	0.581929243332804	0.7342183220484464	0.7559585358344557	0.9006874774375495	0.7066950648382386	0.9113080981539786	0.8429642332275745	0.8225564618115294	0.9570869160653692	0.9667843001496624	0.7881952543272186	0.9369736317093549	1.0082252405600065	0.7674087524672858	0.9092704093936291	0.7859828145077413	0.8451272526774958	0.9345472644190045	0.7615243655431959	0.6899539275171258	0.7760372517501694	0.7329955896336476	0.7329955896336476	0.7329955896336476	0.7329955896336476	0.7329955896336476	0.7329955896336476	0.7329955896336476	0.7329955896336476	0.7329955896336476	0.7329955896336476	0.7329955896336476	0.7329955896336476	0.7329955896336476	0.7329955896336476	0.7329955896336476	0.7329955896336476	0.7329955896336476	0.7329955896336476	0.7329955896336476	0.7329955896336476	0.7329955896336476	0.7329955896336476	0.7329955896336476	0.7329955896336476	0.7329955896336476	0.7329955896336476	0.7329955896336476	0.7329955896336476
0.9829359075666814	1.0270489875203315	1.083340875130322	1.1044867829502505	1.0666061064401888	0.964096893327176	0.9283977753539028	0.9159106574495206	0.972862567724597	0.926355023195515	1.1373730052537137	1.017148286990336	1.0724716100141944	1.0692075992636803	1.0210593371776144	1.0690523467910322	0.9513213994502986	0.839346049320819	0.957448327559667	0.9167678929155999	0.8559328345687529	0.757849064583937	0.9936024034907929	1.0394912259830962	0.9824299243625325	0.9642651325138513	0.973347528438192	0.973347528438192	0.973347528438192	0.973347528438192	0.973347528438192	0.973347528438192	0.973347528438192	0.973347528438192	0.973347528438192	0.973347528438192	0.973347528438192	0.973347528438192	0.973347528438192	0.973347528438192	0.973347528438192	0.973347528438192	0.973347528438192	0.973347528438192	0.973347528438192	0.973347528438192	0.973347528438192	0.973347528438192	0.973347528438192	0.973347528438192
0.9239913900133134	0.7937299696380151	0.7249012093221684	0.9830073186100702	0.8569775096535255	1.170628426761184	1.0704486290931619	1.0959740397225077	0.9931716999854997	1.094840329246347	0.9684639879336514	1.0821576253838228	1.1037317957090922	1.2125142050959714	1.4041973233524288	1.2079474660196516	1.1840217886826352	1.2648941562599962	1.21284675266308	1.3126514186444875	1.5009488051304671	1.293740694301154	1.359166849925542	1.4429480452318884	1.4010574475787152	1.4010574475787152	1.4010574475787152	1.4010574475787152	1.4010574475787152	1.4010574475787152	1.4010574475787152	1.4010574475787152	1.4010574475787152	1.4010574475787152	1.4010574475787152	1.4010574475787152	1.4010574475787152	1.4010574475787152	1.4010574475787152	1.4010574475787152	1.4010574475787152	1.4010574475787152	1.4010574475787152	1.4010574475787152	1.4010574475787152	1.4010574475787152	1.4010574475787152	1.4010574475787152	1.4010574475787152	1.4010574475787152
0.9606930025288878	0.8251671694143398	1.0375123288362595	0.900719566574584	1.1426064739812603	1.1322331370920118	1.0581558513242924	1.138790220956128	1.1703072331532305	1.052676001011628	1.0794750121765437	1.1004550448406496	1.087155864959823	1.0391450544846594	1.2745836628267955	1.0645213175773929	1.0279702349128474	1.0056526986369851	1.2243593479675883	0.9711047552474337	1.039643548453416	1.0517012767420875	1.2464333773096907	1.2127123964073654	1.229572886858528	1.229572886858528	1.229572886858528	1.229572886858528	1.229572886858528	1.229572886858528	1.229572886858528	1.229572886858528	1.229572886858528	1.229572886858528	1.229572886858528	1.229572886858528	1.229572886858528	1.229572886858528	1.229572886858528	1.229572886858528	1.229572886858528	1.229572886858528	1.229572886858528	1.229572886858528	1.229572886858528	1.229572886858528	1.229572886858528	1.229572886858528	1.229572886858528	1.229572886858528
0.4138213266896843	0.4712984184671077	0.39468921913377797	0.5185559820476477	0.68719817452464	0.8959467578432208	1.1914504986082695	1.149197441447941	1.2457711538299834	1.169002659600916	1.2576978816234772	1.1146699350033187	0.9844598905163989	1.1320254151700013	1.125193312657852	1.2253866973489318	1.1456533409282303	1.1610062735397317	1.5138577792052128	1.2027212618746108	1.4561120540945698	1.3074449594852504	1.2638972358120517	1.2856710976486512	1.2856710976486512	1.2856710976486512	1.2856710976486512	1.2856710976486512	1.2856710976486512	1.2856710976486512	1.2856710976486512	1.2856710976486512	1.2856710976486512	1.2856710976486512	1.2856710976486512	1.2856710976486512	1.2856710976486512	1.2856710976486512	1.2856710976486512	1.2856710976486512	1.2856710976486512	1.2856710976486512	1.2856710976486512	1.2856710976486512	1.2856710976486512	1.2856710976486512	1.2856710976486512	1.2856710976486512	1.2856710976486512	1.2856710976486512
0.8489132086396378	0.9010168623401912	0.9096743828087416	1.1692198417539736	1.1227084387660784	1.3393494732964046	1.3036292770442142	1.2222720274599095	1.2766489163569812	1.1005981487458052	1.1727053101168547	1.0189882460325335	1.2945449919703282	1.1897746274131948	1.071447557551132	1.4025314524170687	1.1769124377610647	1.3340582826128424	1.2981627867422252	1.1271096729955759	1.1109996293941533	1.239078232512086	1.047528865471665	1.1423002163773746	1.0949145409245196	1.0949145409245196	1.0949145409245196	1.0949145409245196	1.0949145409245196	1.0949145409245196	1.0949145409245196	1.0949145409245196	1.0949145409245196	1.0949145409245196	1.0949145409245196	1.0949145409245196	1.0949145409245196	1.0949145409245196	1.0949145409245196	1.0949145409245196	1.0949145409245196	1.0949145409245196	1.0949145409245196	1.0949145409245196	1.0949145409245196	1.0949145409245196	1.0949145409245196	1.0949145409245196	1.0949145409245196	1.0949145409245196
0.7209793017743701	0.6796368720391492	0.6704099478451049	0.8466276626633202	0.7139354329657561	0.6450477942223788	0.7585871474764859	0.5763551648634502	0.7122012522222384	0.5630789301771271	0.6062501894790123	0.667814775631303	0.5891544000992003	0.7049868588570444	0.7622592497962067	0.6013208281927898	0.7266355456522487	0.6706950371641969	0.7535143947723553	0.6701034785350127	0.6323579017513848	0.8161795340057129	0.7183787331851472	0.7926483880227564	0.6546615336063887	0.7057432852523587	0.6467352684907807	0.6894894325575963	0.703381763682991	0.7328867199249574	0.7181342418039741	0.7181342418039741	0.7181342418039741	0.7181342418039741	0.7181342418039741	0.7181342418039741	0.7181342418039741	0.7181342418039741	0.7181342418039741	0.7181342418039741	0.7181342418039741	0.7181342418039741	0.7181342418039741	0.7181342418039741	0.7181342418039741	0.7181342418039741	0.7181342418039741	0.7181342418039741	0.7181342418039741	0.7181342418039741
0.685320614141707	0.8583608281082976	0.836917585665237	0.792389661852148	0.7792563733731807	0.837467958266169	0.8193460401168314	0.9035468875248651	0.9379239404422391	0.9403007318473959	0.8386671675153449	0.9919179052339098	0.9423521615343167	0.7842146977038774	0.8179321611532848	1.0341934835373365	0.8651950425675519	0.7703975849129587	0.8501866140930773	1.0221984960326174	0.8263062150925609	0.9752296647862063	0.868163739655171	0.8865886002849422	0.9274398528319509	0.8856458378449052	0.7933407561786108	0.8699864985109415	0.9121071286125885	0.978009740082215	0.9752612843445562	0.9766355122133856	0.9766355122133856	0.9766355122133856	0.9766355122133856	0.9766355122133856	0.9766355122133856	0.9766355122133856	0.9766355122133856	0.9766355122133856	0.9766355122133856	0.9766355122133856	0.9766355122133856	0.9766355122133856	0.9766355122133856	0.9766355122133856	0.9766355122133856	0.9766355122133856	0.9766355122133856	0.9766355122133856
0.585463009388466	0.6099548164468637	0.5257395555443954	0.4451370414089874	0.5065550328510087	0.6811998839369456	0.5379459859776105	0.6178227168517609	0.7092163144525351	0.6029248308217001	0.5334007528760483	0.586364993848089	0.5893664530211382	0.5324346475990954	0.778751043938145	0.7181200706239622	0.7344505586164796	0.8225312207271405	0.7907235541040559	0.7395347329674258	0.7901015558293188	0.749692519282604	0.8073096115710838	0.7000706133002765	0.5853485546593999	0.7198971053547633	0.6433581493173747	0.675007707699156	0.5950377220956601	0.6466031252657405	0.6208204236807003	0.6208204236807003	0.6208204236807003	0.6208204236807003	0.6208204236807003	0.6208204236807003	0.6208204236807003	0.6208204236807003	0.6208204236807003	0.6208204236807003	0.6208204236807003	0.6208204236807003	0.6208204236807003	0.6208204236807003	0.6208204236807003	0.6208204236807003	0.6208204236807003	0.6208204236807003	0.6208204236807003	0.6208204236807003
0.5408315837996962	0.6868554980649173	0.49719067332529143	0.6997739542091825	0.5993435496315934	0.5498620366663004	0.8057173413622801	0.8639031407134334	0.6098491689115069	0.7006230245529252	0.6521714566519846	0.7286413270736752	0.7203611507519836	0.8082273836754471	0.7873292191507628	0.6738331268290922	0.9249894818042932	0.7801299764777946	0.8883590002545264	0.8749999731131218	0.8816794866838242	0.8816794866838242	0.8816794866838242	0.8816794866838242	0.8816794866838242	0.8816794866838242	0.8816794866838242	0.8816794866838242	0.8816794866838242	0.8816794866838242	0.8816794866838242	0.8816794866838242	0.8816794866838242	0.8816794866838242	0.8816794866838242	0.8816794866838242	0.8816794866838242	0.8816794866838242	0.8816794866838242	0.8816794866838242	0.8816794866838242	0.8816794866838242	0.8816794866838242	0.8816794866838242	0.8816794866838242	0.8816794866838242	0.8816794866838242	0.8816794866838242	0.8816794866838242	0.8816794866838242
0.8137520347266773	0.708318734624832	0.64603680657254	0.6936079255111641	0.8204906720488556	0.8329250170840946	0.7955493237507935	0.7951768860540795	0.7571143402344598	0.7465076513986845	0.835899282046583	0.9447916823178307	0.9097461978201262	1.0316837113277522	0.9464307756072712	1.0204033544519413	1.0769738733635403	1.1226231080766276	1.0683351581108866	1.005191637782328	1.0333849409006615	1.1180907196125374	0.9684896549982881	1.0164586999505556	1.092645047556479	0.8941256439754462	1.0095636561853625	0.9518446500804043	0.9518446500804043	0.9518446500804043	0.9518446500804043	0.9518446500804043	0.9518446500804043	0.9518446500804043	0.9518446500804043	0.9518446500804043	0.9518446500804043	0.9518446500804043	0.9518446500804043	0.9518446500804043	0.9518446500804043	0.9518446500804043	0.9518446500804043	0.9518446500804043	0.9518446500804043	0.9518446500804043	0.9518446500804043	0.9518446500804043	0.9518446500804043	0.9518446500804043
0.4940523609352105	0.4965758928235383	0.48684980098762215	0.43780955857578857	0.5263744440032969	0.370690481466334	0.48342776388568187	0.5525190519971284	0.43086828414793465	0.4978135259987432	0.539205144572719	0.5003566161769791	0.44923127999805773	0.5487968354569525	0.5642093332998712	0.46811595365576625	0.6117312298403181	0.5302182574154217	0.3935304926379726	0.5455152914025704	0.4576364493185611	0.507881734455856	0.5580761567103165	0.546939407334399	0.4963102535249329	0.6500108491209505	0.453962457209729	0.5579177802583044	0.6273878108023665	0.7694085180970037	0.5681033618868833	0.524526417155315	0.5463148895210992	0.5463148895210992	0.5463148895210992	0.5463148895210992	0.5463148895210992	0.5463148895210992	0.5463148895210992	0.5463148895210992	0.5463148895210992	0.5463148895210992	0.5463148895210992	0.5463148895210992	0.5463148895210992	0.5463148895210992	0.5463148895210992	0.5463148895210992	0.5463148895210992	0.5463148895210992
0.4686085160507342	0.4043594938253851	0.7429336556318722	0.4381737046863826	0.4471754107586709	0.7520517553092055	0.8829945241577412	1.2235913832982144	1.721181558501414	1.1979562861461308	1.3131492653690056	1.674742422416022	0.8580719472921182	0.8954088700465448	1.007614077473485	0.951511473760015	0.951511473760015	0.951511473760015	0.951511473760015	0.951511473760015	0.951511473760015	0.951511473760015	0.951511473760015	0.951511473760015	0.951511473760015	0.951511473760015	0.951511473760015	0.951511473760015	0.951511473760015	0.951511473760015	0.951511473760015	0.951511473760015	0.951511473760015	0.951511473760015	0.951511473760015	0.951511473760015	0.951511473760015	0.951511473760015	0.951511473760015	0.951511473760015	0.951511473760015	0.951511473760015	0.951511473760015	0.951511473760015	0.951511473760015	0.951511473760015	0.951511473760015	0.951511473760015	0.951511473760015	0.951511473760015
0.7314658707297063	0.7953344601693436	0.7207034036146879	0.7402099467102066	0.8243879024726788	0.7998975869857974	0.725020095554103	0.8195224756169062	0.6782444939537994	0.7937238987182171	0.9034878539040733	0.8516699933593619	0.8749472379951153	0.8971164036814036	0.8574328920614857	0.8109256795334566	0.9301064305999067	0.7842874101006758	0.7916705010171677	0.8474592626867115	0.8471893123662443	0.8063295637103423	0.748875110845318	0.9209939541203594	0.8349345324828388	0.8349345324828388	0.8349345324828388	0.8349345324828388	0.8349345324828388	0.8349345324828388	0.8349345324828388	0.8349345324828388	0.8349345324828388	0.8349345324828388	0.8349345324828388	0.8349345324828388	0.8349345324828388	0.8349345324828388	0.8349345324828388	0.8349345324828388	0.8349345324828388	0.8349345324828388	0.8349345324828388	0.8349345324828388	0.8349345324828388	0.8349345324828388	0.8349345324828388	0.8349345324828388	0.8349345324828388	0.8349345324828388
0.6402663793135852	0.7157972618963577	0.5872403955328165	0.7145730595850277	0.7806942552753375	1.0580360386601837	0.7366699995030446	0.8928063349066399	0.9814906902890695	0.9266861874562393	0.5313214238471264	0.8726497589135139	0.9308810587786635	0.6109315319419003	0.863331506641646	0.7759641122116454	0.8890177813565555	1.1287690333964953	1.0999791507167955	0.6860768369759268	1.1627215178803567	0.9031777509594886	1.0970051000175562	0.994609147648305	1.0458071238329305	1.0458071238329305	1.0458071238329305	1.0458071238329305	1.0458071238329305	1.0458071238329305	1.0458071238329305	1.0458071238329305	1.0458071238329305	1.0458071238329305	1.0458071238329305	1.0458071238329305	1.0458071238329305	1.0458071238329305	1.0458071238329305	1.0458071238329305	1.0458071238329305	1.0458071238329305	1.0458071238329305	1.0458071238329305	1.0458071238329305	1.0458071238329305	1.0458071238329305	1.0458071238329305	1.0458071238329305	1.0458071238329305
0.9859895595086697	0.7575293961770205	0.8575395119767545	0.766544098105687	0.7194437237790698	1.0066811529031647	1.135724599000931	0.9720070128133426	1.0759343925533211	1.1716028677755235	1.1274522934814428	0.9762342349581155	1.2268471476236884	1.1782025662067954	1.0813068009532238	1.0821792215817139	0.9883580748281124	1.0943842900871827	0.992218580664425	1.0188498530088987	1.2069768756388977	1.165195296615552	1.0901690587315345	1.2310396931080798	1.1454709289827487	0.8840983941444645	0.9737437608454462	0.8831700367977242	1.1590801059894262	0.9206749456228351	1.0398775258061306	1.0398775258061306	1.0398775258061306	1.0398775258061306	1.0398775258061306	1.0398775258061306	1.0398775258061306	1.0398775258061306	1.0398775258061306	1.0398775258061306	1.0398775258061306	1.0398775258061306	1.0398775258061306	1.0398775258061306	1.0398775258061306	1.0398775258061306	1.0398775258061306	1.0398775258061306	1.0398775258061306	1.0398775258061306
0.6449156551345846	0.6426432818113861	0.68378756210666	0.640697783981714	0.7000644584001913	0.6021997263395796	0.7990456466739675	0.6923875722619317	0.7231530821925093	0.7556470726601704	0.8474807598299683	0.6801716976969986	0.748844126564403	0.7145079121307008	0.7145079121307008	0.7145079121307008	0.7145079121307008	0.7145079121307008	0.7145079121307008	0.7145079121307008	0.7145079121307008	0.7145079121307008	0.7145079121307008	0.7145079121307008	0.7145079121307008	0.7145079121307008	0.7145079121307008	0.7145079121307008	0.7145079121307008	0.7145079121307008	0.7145079121307008	0.7145079121307008	0.7145079121307008	0.7145079121307008	0.7145079121307008	0.7145079121307008	0.7145079121307008	0.7145079121307008	0.7145079121307008	0.7145079121307008	0.7145079121307008	0.7145079121307008	0.7145079121307008	0.7145079121307008	0.7145079121307008	0.7145079121307008	0.7145079121307008	0.7145079121307008	0.7145079121307008	0.7145079121307008
0.9368786571922684	0.8125771084245943	0.849887879511409	0.8674274827704508	1.3034041229241122	1.0334140290153067	1.0082834081072312	0.9437665766377537	1.0792577666890202	1.1545150466177627	0.8488925401285633	1.044137583234527	0.9886878203496439	0.9329398322826955	0.9149676985474274	0.7861160143313062	0.9035670831268283	0.6996170353127487	0.9951835411216546	0.8864872947192657	0.7279087468085953	0.980574425087417	0.8980599483285392	0.9342129190713392	0.9516619636736146	0.9429374413724769	0.9429374413724769	0.9429374413724769	0.9429374413724769	0.9429374413724769	0.9429374413724769	0.9429374413724769	0.9429374413724769	0.9429374413724769	0.9429374413724769	0.9429374413724769	0.9429374413724769	0.9429374413724769	0.9429374413724769	0.9429374413724769	0.9429374413724769	0.9429374413724769	0.9429374413724769	0.9429374413724769	0.9429374413724769	0.9429374413724769	0.9429374413724769	0.9429374413724769	0.9429374413724769	0.9429374413724769
0.47936604852375153	0.5923053806981712	0.5461329880877338	0.6806374084849584	0.6635991780581065	0.7189760143908941	0.6785381582710135	0.5790163906418053	0.7516548930461474	0.6183380072057416	0.7878552208175036	0.8137177942782958	0.8274283067450421	0.947878647656854	0.6967247577211508	0.9502588135749249	0.8859047980698562	0.885907970994001	0.7924493154167089	0.8818539919936146	0.8770889613913442	0.8272593979515729	0.8581103366670705	0.7731459983373988	0.7556939798766252	1.016275075779889	0.8859845278282571	0.8859845278282571	0.8859845278282571	0.8859845278282571	0.8859845278282571	0.8859845278282571	0.8859845278282571	0.8859845278282571	0.8859845278282571	0.8859845278282571	0.8859845278282571	0.8859845278282571	0.8859845278282571	0.8859845278282571	0.8859845278282571	0.8859845278282571	0.8859845278282571	0.8859845278282571	0.8859845278282571	0.8859845278282571	0.8859845278282571	0.8859845278282571	0.8859845278282571	0.8859845278282571
0.8204095635774852	0.39947816999962454	0.38090753323353094	0.47600294474647925	0.36263706163872295	0.7329709887487185	0.47387232323637757	0.6200729879221407	0.4732691347745955	0.25728968569064453	0.3793253025243572	0.5217577104647794	0.3953367534699891	0.19107845835809828	0.3496613970942236	0.5766046123156365	0.641611983103622	0.4025579270326524	0.3052803507353518	0.34297721666347725	0.37832974643992084	0.3730654282177871	0.5969976926154099	0.5178123092723845	0.2810752950920737	0.43226829850375387	0.3566717967979138	0.3566717967979138	0.3566717967979138	0.3566717967979138	0.3566717967979138	0.3566717967979138	0.3566717967979138	0.3566717967979138	0.3566717967979138	0.3566717967979138	0.3566717967979138	0.3566717967979138	0.3566717967979138	0.3566717967979138	0.3566717967979138	0.3566717967979138	0.3566717967979138	0.3566717967979138	0.3566717967979138	0.3566717967979138	0.3566717967979138	0.3566717967979138	0.3566717967979138	0.3566717967979138
0.658480656203467	0.6649919953060445	0.7343088276779767	0.7085192498655226	0.6549286646786767	0.8028337652281002	0.6809318194900497	0.7182173916414941	0.7594252109928397	0.8005826300966213	0.6491478710682327	0.7612355897143344	0.7724837799174544	0.663009052668631	0.7573128197432517	0.8193924342875397	0.726447636784354	0.7366968622820537	0.6447600274142378	0.6732464686528269	0.771503687078129	0.8114646046206097	0.8379280929636002	0.841560298891302	0.766245209096014	0.7627733000951399	0.764509254595577	0.764509254595577	0.764509254595577	0.764509254595577	0.764509254595577	0.764509254595577	0.764509254595577	0.764509254595577	0.764509254595577	0.764509254595577	0.764509254595577	0.764509254595577	0.764509254595577	0.764509254595577	0.764509254595577	0.764509254595577	0.764509254595577	0.764509254595577	0.764509254595577	0.764509254595577	0.764509254595577	0.764509254595577	0.764509254595577	0.764509254595577
0.5958959292640476	0.6565395980796461	0.6744973192639462	0.46131584304008655	0.5303448973033362	0.6633005109891386	0.5235142986720593	0.625267262149553	0.7579906016031892	0.8029240689130818	0.6290347088138282	0.7767175474315553	0.760700062207705	0.656289192696615	0.7012969610115825	0.7491957038873872	0.599130750620754	0.9822595599179599	0.6450623134727528	0.6586404075536018	0.634508794051152	0.5674069145021928	0.7162519907520147	0.7667967916204647	0.7652322176055798	0.7660145046130222	0.7660145046130222	0.7660145046130222	0.7660145046130222	0.7660145046130222	0.7660145046130222	0.7660145046130222	0.7660145046130222	0.7660145046130222	0.7660145046130222	0.7660145046130222	0.7660145046130222	0.7660145046130222	0.7660145046130222	0.7660145046130222	0.7660145046130222	0.7660145046130222	0.7660145046130222	0.7660145046130222	0.7660145046130222	0.7660145046130222	0.7660145046130222	0.7660145046130222	0.7660145046130222	0.7660145046130222
0.8932499370128294	0.8468851727284848	0.779864375283722	0.7472952996864661	0.5457106597253729	0.7730991854079288	0.6897835021144595	0.7485641072899659	0.692388586687531	0.6400799301705015	0.6463365580381722	0.8449271588995416	0.6256142209106041	0.7035473182657764	0.6297717215752789	0.867375876790069	0.7115625975046355	0.7780287279821508	0.5982639252185005	0.8336133346394493	0.742317848337957	0.7694253012679994	0.7543082619230433	0.7375350086818646	0.6809461993663986	0.7092406040241317	0.7092406040241317	0.7092406040241317	0.7092406040241317	0.7092406040241317	0.7092406040241317	0.7092406040241317	0.7092406040241317	0.7092406040241317	0.7092406040241317	0.7092406040241317	0.7092406040241317	0.7092406040241317	0.7092406040241317	0.7092406040241317	0.7092406040241317	0.7092406040241317	0.7092406040241317	0.7092406040241317	0.7092406040241317	0.7092406040241317	0.7092406040241317	0.7092406040241317	0.7092406040241317	0.7092406040241317
0.6791669038199399	0.7850247674757707	0.7189843943089402	0.8931644716264296	0.8003933984326748	0.7732069672602265	0.6463266341070804	0.6927892788898973	0.8457659655315155	0.7692792418884826	0.8037944982395048	0.8423863585947255	0.8458437651380954	0.7455303235686147	0.6551591605372485	0.7010640185609955	0.7203013943118746	0.707095209290149	0.6834210760652598	0.7908103708065226	0.8307661356370835	0.7003522780000442	0.762051753585133	0.7523676717451149	0.6865563354992766	0.7194620036221957	0.7194620036221957	0.7194620036221957	0.7194620036221957	0.7194620036221957	0.7194620036221957	0.7194620036221957	0.7194620036221957	0.7194620036221957	0.7194620036221957	0.7194620036221957	0.7194620036221957	0.7194620036221957	0.7194620036221957	0.7194620036221957	0.7194620036221957	0.7194620036221957	0.7194620036221957	0.7194620036221957	0.7194620036221957	0.7194620036221957	0.7194620036221957	0.7194620036221957	0.7194620036221957	0.7194620036221957
0.8870178551073759	0.7329745841338463	1.148101657838563	1.0081862845537244	1.2253537159127907	1.0342304952637738	0.9416170064065176	1.033822330247133	0.9965649656783263	0.8957172217620084	0.8819596851760289	0.8662429224400365	1.0559270713663993	0.9367219196172121	1.0739626406806297	0.8198674930499977	1.0791145790444634	1.1573520806168225	0.9447610599601065	1.129912802749794	1.0373369313549503	1.0373369313549503	1.0373369313549503	1.0373369313549503	1.0373369313549503	1.0373369313549503	1.0373369313549503	1.0373369313549503	1.0373369313549503	1.0373369313549503	1.0373369313549503	1.0373369313549503	1.0373369313549503	1.0373369313549503	1.0373369313549503	1.0373369313549503	1.0373369313549503	1.0373369313549503	1.0373369313549503	1.0373369313549503	1.0373369313549503	1.0373369313549503	1.0373369313549503	1.0373369313549503	1.0373369313549503	1.0373369313549503	1.0373369313549503	1.0373369313549503	1.0373369313549503	1.0373369313549503
0.7449241504695691	0.6599156757991121	0.744603754437366	0.8111391624037182	0.8649350477217517	0.857785789222236	0.921110129518522	0.8859791274511126	0.9040582330280215	0.824102845884421	0.7744312424461041	0.8601853230220792	0.9105724973612739	0.8421966548213831	0.8190271561279932	0.8576530115507842	0.9414131707450312	0.7969563368378716	0.9994701627937642	0.980902049543454	0.9901861061686091	0.9901861061686091	0.9901861061686091	0.9901861061686091	0.9901861061686091	0.9901861061686091	0.9901861061686091	0.9901861061686091	0.9901861061686091	0.9901861061686091	0.9901861061686091	0.9901861061686091	0.9901861061686091	0.9901861061686091	0.9901861061686091	0.9901861061686091	0.9901861061686091	0.9901861061686091	0.9901861061686091	0.9901861061686091	0.9901861061686091	0.9901861061686091	0.9901861061686091	0.9901861061686091	0.9901861061686091	0.9901861061686091	0.9901861061686091	0.9901861061686091	0.9901861061686091	0.9901861061686091
0.4117174319736184	0.5650037527285823	0.42757601445094756	0.36444304093266283	0.4561651413375421	0.5241452547343572	0.4889558428459838	0.47826547915958534	0.358653134245034	0.6315003173151661	0.3325849176035932	0.34568841702178404	0.2710130408290991	0.43930990937641584	0.39706410327491193	0.5886358156134871	0.4042003071249362	0.29188417313298365	0.49493331195828255	0.5777609287836754	0.20902418620464977	0.295981730078622	0.6244626103672252	0.1878912370655624	0.23074988351811812	0.37565572246453477	0.2126385528220054	0.2941471376432701	0.2941471376432701	0.2941471376432701	0.2941471376432701	0.2941471376432701	0.2941471376432701	0.2941471376432701	0.2941471376432701	0.2941471376432701	0.2941471376432701	0.2941471376432701	0.2941471376432701	0.2941471376432701	0.2941471376432701	0.2941471376432701	0.2941471376432701	0.2941471376432701	0.2941471376432701	0.2941471376432701	0.2941471376432701	0.2941471376432701	0.2941471376432701	0.2941471376432701
0.9527228385484354	0.888666940833274	1.0118193785389775	1.1919934153861271	1.3601468265355887	1.1016443969058212	1.2226191249343945	1.3027461132377494	1.1689682164899264	0.9828843265224559	1.3669028691555136	1.2568620802557717	1.0711241120964188	1.1946886978468865	1.0101501094764176	1.0553190891844797	1.4404072609545462	1.3090877868566178	1.0587465789208443	1.320412960107095	1.0661101065988179	1.204062075509764	1.1885921254378535	1.259106842172167	1.22384948380501	1.22384948380501	1.22384948380501	1.22384948380501	1.22384948380501	1.22384948380501	1.22384948380501	1.22384948380501	1.22384948380501	1.22384948380501	1.22384948380501	1.22384948380501	1.22384948380501	1.22384948380501	1.22384948380501	1.22384948380501	1.22384948380501	1.22384948380501	1.22384948380501	1.22384948380501	1.22384948380501	1.22384948380501	1.22384948380501	1.22384948380501	1.22384948380501	1.22384948380501
0.838427387465992	1.0759101585425244	1.197610023595988	0.7015049986677986	0.8879586561082807	1.0804823735810969	0.9587580294727601	1.0849837794237982	0.9651660578375809	1.3402965122966028	1.174654719434497	0.8119485166674075	1.1143505647483898	1.0389494370122792	0.7830914233934538	1.1046822282189077	1.0111790164408274	0.9975050209476318	1.0768562607966363	0.9187341298754942	0.9427634950538376	0.9313657146768317	1.0464457373310287	0.9098051470276739	0.8909028316195079	1.170638516830185	1.0307706742248466	1.0307706742248466	1.0307706742248466	1.0307706742248466	1.0307706742248466	1.0307706742248466	1.0307706742248466	1.0307706742248466	1.0307706742248466	1.0307706742248466	1.0307706742248466	1.0307706742248466	1.0307706742248466	1.0307706742248466	1.0307706742248466	1.0307706742248466	1.0307706742248466	1.0307706742248466	1.0307706742248466	1.0307706742248466	1.0307706742248466	1.0307706742248466	1.0307706742248466	1.0307706742248466
1.3148991408881754	1.2514812566554536	1.414160571387029	1.295384178064429	1.1421005702435665	0.8394731043464576	1.0897848140303006	1.180125004460389	1.0228369194498081	1.0963341418947874	1.3341372910878633	1.1616740192535662	1.3954372134147015	0.7641701628158959	1.3419649586276254	1.1369941077559507	1.2532396651870477	1.070611053302952	1.1509693623347186	1.0014068352335546	1.1101103523999667	1.0487589842579008	1.124213529553076	1.0864862569054885	1.0864862569054885	1.0864862569054885	1.0864862569054885	1.0864862569054885	1.0864862569054885	1.0864862569054885	1.0864862569054885	1.0864862569054885	1.0864862569054885	1.0864862569054885	1.0864862569054885	1.0864862569054885	1.0864862569054885	1.0864862569054885	1.0864862569054885	1.0864862569054885	1.0864862569054885	1.0864862569054885	1.0864862569054885	1.0864862569054885	1.0864862569054885	1.0864862569054885	1.0864862569054885	1.0864862569054885	1.0864862569054885	1.0864862569054885
0.9801961309253362	0.9407971070095297	1.0736691278670236	0.9688850595599585	1.0889680363842884	0.952692668082132	1.013419362657091	1.1052615683308868	1.1792466339441927	1.0853593180845151	1.0750210477332833	0.8163184384363518	0.9240242712996957	0.9949099131629202	1.0109519906631457	0.9938309284851721	0.9278340572625741	0.9729915505973528	1.0526619713180438	0.9213431391642598	0.9245456038730769	0.9229443715186683	0.9229443715186683	0.9229443715186683	0.9229443715186683	0.9229443715186683	0.9229443715186683	0.9229443715186683	0.9229443715186683	0.9229443715186683	0.9229443715186683	0.9229443715186683	0.9229443715186683	0.9229443715186683	0.9229443715186683	0.9229443715186683	0.9229443715186683	0.9229443715186683	0.9229443715186683	0.9229443715186683	0.9229443715186683	0.9229443715186683	0.9229443715186683	0.9229443715186683	0.9229443715186683	0.9229443715186683	0.9229443715186683	0.9229443715186683	0.9229443715186683	0.9229443715186683
0.7333371643258046	0.7643162181650048	0.7040253039138973	0.8002539593951502	0.8397027101720985	0.8440909345549219	0.8299465397646048	0.8621722810312814	0.8362874405911537	0.8371891822561611	0.9687748815422896	0.855743546901943	1.0238267228927895	1.0410024041503385	0.973716433644602	1.1284344223502611	1.0128746036603986	0.9902513004870948	0.8292246126931735	0.940654503149777	0.9376981409418165	1.011215107114433	1.0923915623725189	1.1915358783982402	1.079996006294873	1.1149262622631206	1.1939880579165523	1.0341394023163457	1.2605462921306252	1.109965434872544	1.2292628016401583	1.3189611507828929	1.1438047208967688	1.2313829358398307	1.2313829358398307	1.2313829358398307	1.2313829358398307	1.2313829358398307	1.2313829358398307	1.2313829358398307	1.2313829358398307	1.2313829358398307	1.2313829358398307	1.2313829358398307	1.2313829358398307	1.2313829358398307	1.2313829358398307	1.2313829358398307	1.2313829358398307	1.2313829358398307
0.8424936622351092	0.8769240278072082	0.795674945342037	0.8133874514658332	0.8735661538798832	0.9510239124154471	0.8346434775362921	0.9354137692506712	1.0531451886209704	1.0052734984291334	1.09380552249151	1.0475839775389781	1.1523624568332405	1.1615393740974922	1.0497567998486548	1.1894855205272215	1.2417355709567353	1.1702548621385431	1.302155659743837	1.3568227488386793	1.3663582136278287	1.2645293882396076	1.414089321471363	1.3350543467267624	1.295980562356196	1.2859778147067253	1.359357240217051	1.3708521234790971	1.1100073204076857	1.1948309250215274	1.175053289693643	1.1061920872857078	1.2890542442389983	1.197623165762353	1.197623165762353	1.197623165762353	1.197623165762353	1.197623165762353	1.197623165762353	1.197623165762353	1.197623165762353	1.197623165762353	1.197623165762353	1.197623165762353	1.197623165762353	1.197623165762353	1.197623165762353	1.197623165762353	1.197623165762353	1.197623165762353
1.1285356020751325	0.946026259528359	1.0450257388083017	1.1308969349975864	1.1290919466335223	1.1142947195319788	1.0740995645781914	1.0674380535156005	1.0283348516018327	1.0435092483441248	0.9900931373337623	1.0852963184204034	0.9009145602253051	1.0382644995362054	1.1689936654664272	1.0616482856673595	1.0707534252975912	0.9659285971149013	1.0477050907004484	0.7313554870840488	0.9323015725046222	0.8318285297943355	0.8318285297943355	0.8318285297943355	0.8318285297943355	0.8318285297943355	0.8318285297943355	0.8318285297943355	0.8318285297943355	0.8318285297943355	0.8318285297943355	0.8318285297943355	0.8318285297943355	0.8318285297943355	0.8318285297943355	0.8318285297943355	0.8318285297943355	0.8318285297943355	0.8318285297943355	0.8318285297943355	0.8318285297943355	0.8318285297943355	0.8318285297943355	0.8318285297943355	0.8318285297943355	0.8318285297943355	0.8318285297943355	0.8318285297943355	0.8318285297943355	0.8318285297943355
0.7415534094988321	0.7293361175294762	0.662258504143539	0.754272000035117	0.7331193450328447	0.7961759366131266	0.8034156589457151	0.859335887684345	0.8988696857623016	0.7795122505894682	0.8591332560793443	0.8883805920178803	0.8720152724966932	0.9360278145255049	0.9164629432842978	0.8503372604937476	0.9437889514253925	0.7628177166831729	0.9068402054421509	0.9305774663021574	0.8176150902663072	1.1280681264268566	0.8778836067994297	0.797999229331219	0.8379414180653244	0.8379414180653244	0.8379414180653244	0.8379414180653244	0.8379414180653244	0.8379414180653244	0.8379414180653244	0.8379414180653244	0.8379414180653244	0.8379414180653244	0.8379414180653244	0.8379414180653244	0.8379414180653244	0.8379414180653244	0.8379414180653244	0.8379414180653244	0.8379414180653244	0.8379414180653244	0.8379414180653244	0.8379414180653244	0.8379414180653244	0.8379414180653244	0.8379414180653244	0.8379414180653244	0.8379414180653244	0.8379414180653244
0.8380613486076935	0.9889193008751416	1.0559401254943102	1.0283973007216196	0.9111563939189858	0.7515891744389447	0.9542314658430094	0.9455593480337724	0.850017739858639	0.8549751328359265	0.9198771519819552	1.0990063749704446	0.8998551658951329	1.0643229196673305	1.2013891659573057	1.0622510259129239	0.9547731378964273	1.162232629447428	1.0630921938872377	1.1112482935790993	1.0562254976595213	0.9710122309920215	1.1839234126788518	1.0599131975817673	1.1729728432703428	1.0016221154214822	1.0872974793459125	1.0872974793459125	1.0872974793459125	1.0872974793459125	1.0872974793459125	1.0872974793459125	1.0872974793459125	1.0872974793459125	1.0872974793459125	1.0872974793459125	1.0872974793459125	1.0872974793459125	1.0872974793459125	1.0872974793459125	1.0872974793459125	1.0872974793459125	1.0872974793459125	1.0872974793459125	1.0872974793459125	1.0872974793459125	1.0872974793459125	1.0872974793459125	1.0872974793459125	1.0872974793459125
0.8623861840171146	0.6564882272196073	0.8001942986499906	0.8978305051110734	0.8470498449421536	0.9355397276219473	0.9568022187759213	0.7558338145837427	0.9165003590014117	0.8641961002634047	0.8176090907106214	0.7922578562089471	1.003972326170873	0.8533598073319699	0.9444257319990563	0.7449295398734815	0.9050810082994332	0.936662641910221	0.9357547881243552	0.8619692297849928	0.8988620089546739	0.8988620089546739	0.8988620089546739	0.8988620089546739	0.8988620089546739	0.8988620089546739	0.8988620089546739	0.8988620089546739	0.8988620089546739	0.8988620089546739	0.8988620089546739	0.8988620089546739	0.8988620089546739	0.8988620089546739	0.8988620089546739	0.8988620089546739	0.8988620089546739	0.8988620089546739	0.8988620089546739	0.8988620089546739	0.8988620089546739	0.8988620089546739	0.8988620089546739	0.8988620089546739	0.8988620089546739	0.8988620089546739	0.8988620089546739	0.8988620089546739	0.8988620089546739	0.8988620089546739
0.7642293649942518	0.7675497276024639	0.784251278964832	0.7379514742827953	0.5781378702468062	0.772270176969547	0.8611711931586045	0.7947391793280741	0.8334366493150026	0.7946639859232183	0.8263467756383258	0.7814326817642239	0.6568918987209647	0.5965099752659897	0.7383666677326975	0.6685274976149148	0.7265389237772277	0.7619727999055547	0.7502790728091918	0.7806624487236553	0.9043807600139042	0.9466391335248215	0.9255099467693628	0.9255099467693628	0.9255099467693628	0.9255099467693628	0.9255099467693628	0.9255099467693628	0.9255099467693628	0.9255099467693628	0.9255099467693628	0.9255099467693628	0.9255099467693628	0.9255099467693628	0.9255099467693628	0.9255099467693628	0.9255099467693628	0.9255099467693628	0.9255099467693628	0.9255099467693628	0.9255099467693628	0.9255099467693628	0.9255099467693628	0.9255099467693628	0.9255099467693628	0.9255099467693628	0.9255099467693628	0.9255099467693628	0.9255099467693628	0.9255099467693628
1.1913087271637781	1.3513420766974802	0.9685457203373528	0.9445880460811488	1.1549097783015458	0.8623558764838583	0.7871600076355474	1.140367963778396	0.9796979084356678	1.0978531048091258	0.9198864126076745	0.7285936159911146	0.9053039400239202	0.9695814002279083	0.7919346723908957	0.8858409807026244	0.919003897413213	0.8056183843354114	0.8642202445565409	0.9676637204384093	0.915941982497475	0.915941982497475	0.915941982497475	0.915941982497475	0.915941982497475	0.915941982497475	0.915941982497475	0.915941982497475	0.915941982497475	0.915941982497475	0.915941982497475	0.915941982497475	0.915941982497475	0.915941982497475	0.915941982497475	0.915941982497475	0.915941982497475	0.915941982497475	0.915941982497475	0.915941982497475	0.915941982497475	0.915941982497475	0.915941982497475	0.915941982497475	0.915941982497475	0.915941982497475	0.915941982497475	0.915941982497475	0.915941982497475	0.915941982497475
0.9629954264601146	0.940181368996375	0.7798013377547407	0.8093509262151493	1.0836022372939378	1.0243711360734127	0.9712670858861625	1.0262447884800114	1.1705701152613055	1.275253856376074	1.2904937622372632	1.1876646291073827	1.147714474557463	1.1374469484446597	0.9596396231358222	0.8872091578740955	1.1192764428443651	0.9789541431909748	0.994782667910962	0.9720669995551914	0.853399301765243	1.1750397685346798	1.0795468535049335	1.1272933110198067	1.1272933110198067	1.1272933110198067	1.1272933110198067	1.1272933110198067	1.1272933110198067	1.1272933110198067	1.1272933110198067	1.1272933110198067	1.1272933110198067	1.1272933110198067	1.1272933110198067	1.1272933110198067	1.1272933110198067	1.1272933110198067	1.1272933110198067	1.1272933110198067	1.1272933110198067	1.1272933110198067	1.1272933110198067	1.1272933110198067	1.1272933110198067	1.1272933110198067	1.1272933110198067	1.1272933110198067	1.1272933110198067	1.1272933110198067
0.9311817905475801	1.0386824606774177	0.9078933287674607	0.957114937940835	1.170525619117111	1.107373697012529	1.0027135937550764	0.9035551916860134	0.9882189448726665	0.7826504655183215	1.1310921258168432	1.0463672833174722	0.991147802477081	1.0936927507598668	1.1009709584525662	1.1211484051798826	1.0655335432139135	1.0555581447748295	0.905736922631423	1.029488631600052	1.0436544054944665	0.8950509627961856	0.969352684145326	0.969352684145326	0.969352684145326	0.969352684145326	0.969352684145326	0.969352684145326	0.969352684145326	0.969352684145326	0.969352684145326	0.969352684145326	0.969352684145326	0.969352684145326	0.969352684145326	0.969352684145326	0.969352684145326	0.969352684145326	0.969352684145326	0.969352684145326	0.969352684145326	0.969352684145326	0.969352684145326	0.969352684145326	0.969352684145326	0.969352684145326	0.969352684145326	0.969352684145326	0.969352684145326	0.969352684145326
0.7844557862056797	0.9730897317924799	1.0389881220761308	1.1022415928833909	0.9699711383654803	0.9875250535117924	0.8633010463624596	1.094787385500317	1.047630811965186	0.8046245831092935	1.0861244879944711	0.9745361650598058	1.1163254204721897	1.0969721274287754	0.9766049106616715	0.9247633716527371	0.9779486794467863	0.9922407773761533	0.9213075237154541	1.0836179337155245	1.3508154890794322	1.0972546608130267	0.8905520949474675	0.8009969050076229	0.9247566842304676	1.2592916244961583	1.2805086019356886	0.9653066239791386	1.3845877984660193	1.0690911267516054	1.0338725761650622	1.0514818514583337	1.0514818514583337	1.0514818514583337	1.0514818514583337	1.0514818514583337	1.0514818514583337	1.0514818514583337	1.0514818514583337	1.0514818514583337	1.0514818514583337	1.0514818514583337	1.0514818514583337	1.0514818514583337	1.0514818514583337	1.0514818514583337	1.0514818514583337	1.0514818514583337	1.0514818514583337	1.0514818514583337
0.957266067724593	0.9061073310241861	0.6801244460756214	0.7595893560912299	0.7899965407237728	0.8589293873238588	0.7631376348849693	0.8206628442105085	0.9230450793683076	0.9001058884191148	0.9553754002876316	0.992137668934657	1.060404470635943	1.146534860518788	1.1024105905649708	1.0334256296543156	1.302462416525944	1.1839985624169398	1.2406801801516858	0.9899215121637884	1.0659220883133818	1.2599312338894053	1.2298536337044361	1.1604841848252676	1.304893438602862	1.0488342613060873	1.0187127174696664	1.2460047053447196	1.0860664248987013	1.0422238819940741	1.0000930330493774	1.0211584575217258	1.0211584575217258	1.0211584575217258	1.0211584575217258	1.0211584575217258	1.0211584575217258	1.0211584575217258	1.0211584575217258	1.0211584575217258	1.0211584575217258	1.0211584575217258	1.0211584575217258	1.0211584575217258	1.0211584575217258	1.0211584575217258	1.0211584575217258	1.0211584575217258	1.0211584575217258	1.0211584575217258
1.1368953734358451	0.9811494147677928	0.8066238195501636	1.109564220307285	1.0699727100047118	1.3218323553644395	1.092872631958798	1.1026557775291255	1.2012389238879604	1.1786941937555553	1.2456189347389912	1.0822910779165664	1.1177274404000679	1.3509922637578033	0.9550120443938754	1.2425845244365192	1.1458708992567623	1.505337536369743	1.137410714991435	1.2794244024989307	1.2350331338505662	1.2572287681747485	1.2572287681747485	1.2572287681747485	1.2572287681747485	1.2572287681747485	1.2572287681747485	1.2572287681747485	1.2572287681747485	1.2572287681747485	1.2572287681747485	1.2572287681747485	1.2572287681747485	1.2572287681747485	1.2572287681747485	1.2572287681747485	1.2572287681747485	1.2572287681747485	1.2572287681747485	1.2572287681747485	1.2572287681747485	1.2572287681747485	1.2572287681747485	1.2572287681747485	1.2572287681747485	1.2572287681747485	1.2572287681747485	1.2572287681747485	1.2572287681747485	1.2572287681747485
1.157622660894001	0.3975832572330276	0.3576634370877099	2.274714244654245	0.5722034918797594	2.502850692047609	0.21926461957188992	0.8584502564710803	0.4416930240058059	1.0593939186618158	0.9920985539921534	0.3440670444863959	1.0857933362980832	0.0039311972134799715	0.7289232667767339	1.7699962280573949	0.3576634370877099	0.8584502564710803	0.9337981261809493	1.06905911404965	0.3576634370877099	0.7133612755686799	0.7133612755686799	0.7133612755686799	0.7133612755686799	0.7133612755686799	0.7133612755686799	0.7133612755686799	0.7133612755686799	0.7133612755686799	0.7133612755686799	0.7133612755686799	0.7133612755686799	0.7133612755686799	0.7133612755686799	0.7133612755686799	0.7133612755686799	0.7133612755686799	0.7133612755686799	0.7133612755686799	0.7133612755686799	0.7133612755686799	0.7133612755686799	0.7133612755686799	0.7133612755686799	0.7133612755686799	0.7133612755686799	0.7133612755686799	0.7133612755686799	0.7133612755686799
0.9359301574287215	0.7518335184072152	1.048970017753531	1.1366444501799655	0.9413829946771352	1.337905510556826	1.1668206744530427	1.2352735797322203	1.2796695293480094	1.254173464346836	1.160223341371312	1.3349534551445983	1.2894450397311759	1.1673438233395266	1.2113909152399147	1.0541018013046513	1.3728162630188505	1.2893553735334446	1.2615257123193593	1.187767600306705	1.1190538144448388	1.1193222681465589	0.9947764244913183	1.1971535753578653	1.0083303428873505	1.0087522289875896	1.1997739855557732	1.1570494417534478	1.396401662299583	1.2767255520265155	1.2767255520265155	1.2767255520265155	1.2767255520265155	1.2767255520265155	1.2767255520265155	1.2767255520265155	1.2767255520265155	1.2767255520265155	1.2767255520265155	1.2767255520265155	1.2767255520265155	1.2767255520265155	1.2767255520265155	1.2767255520265155	1.2767255520265155	1.2767255520265155	1.2767255520265155	1.2767255520265155	1.2767255520265155	1.2767255520265155
0.7111459721985769	0.7278743187607205	0.6591558727021124	0.8107068462617799	0.7685962498517094	0.9649221485012403	0.8685549867025317	0.9112353035619769	0.9676160544541078	0.9411532318541935	0.9241945594568796	0.9246201089248918	0.7497251738884311	0.7910592196035588	0.8351031060957197	0.8672819000971738	0.937986688026153	0.7953663117569556	0.8783636382539751	0.748596308828054	0.7970560311758158	0.7941620298278453	0.8157635096400477	0.8524106419246439	0.8577057001763743	0.7160236244925186	0.9692899392572184	0.9416421891704619	0.9944245094059836	0.8778273422794702	0.8973844934314116	0.9236501730855143	1.1050277398211834	0.9159566606018367	0.9359004221392291	0.9259285413705329	0.9259285413705329	0.9259285413705329	0.9259285413705329	0.9259285413705329	0.9259285413705329	0.9259285413705329	0.9259285413705329	0.9259285413705329	0.9259285413705329	0.9259285413705329	0.9259285413705329	0.9259285413705329	0.9259285413705329	0.9259285413705329
0.8215238777980287	0.7693882332739521	0.7921911548051875	0.8980962580233924	0.7771765893181383	0.789521102886743	0.9251822440296035	0.8535259968523952	0.9977432064101318	0.9820819819384954	0.8151631301914315	0.8628380879649713	1.007308321960387	0.9247310184235167	0.9075867102220867	0.9603929831738587	0.9145812725690488	0.9931637697749031	1.1858274939218012	1.2427126182354715	1.1077719463471105	1.2538830984126346	1.1615628727885916	1.1858640881531286	1.1667207541598263	1.1796181883328967	1.0582887350266246	1.1057784181637207	1.0597951701500066	1.0449985451752515	1.0948256259284916	1.21924119315511	1.0668889154248282	1.1548262225522927	1.1071511868231496	1.1326344872705878	1.265064591961329	1.140741096226704	1.2151287390471643	1.0372233110552718	1.126176025051218	1.126176025051218	1.126176025051218	1.126176025051218	1.126176025051218	1.126176025051218	1.126176025051218	1.126176025051218	1.126176025051218	1.126176025051218
1.08046643439445	1.0569840122468768	1.011102652097924	1.1418300816412204	1.1603710360088342	1.1247431967345416	1.2014472723496197	1.1560922734638306	1.1596166092419113	1.307240715340954	1.2880643181218452	1.4518435324208436	1.2880136058304095	1.3337695092353155	1.2507315540096418	1.2523679115526716	1.290123052903661	1.289381115038689	1.2820103099540663	1.2947833897976915	1.2345577855748848	1.198840230869516	1.084742824330078	1.0807354237777782	1.2460341249812892	1.1633847743795336	1.1633847743795336	1.1633847743795336	1.1633847743795336	1.1633847743795336	1.1633847743795336	1.1633847743795336	1.1633847743795336	1.1633847743795336	1.1633847743795336	1.1633847743795336	1.1633847743795336	1.1633847743795336	1.1633847743795336	1.1633847743795336	1.1633847743795336	1.1633847743795336	1.1633847743795336	1.1633847743795336	1.1633847743795336	1.1633847743795336	1.1633847743795336	1.1633847743795336	1.1633847743795336	1.1633847743795336
0.8041264365190289	0.8088796391108516	0.9070704552411967	0.9324698631641605	0.9435601308055411	0.8875000712517611	0.9499009149764883	0.9715869461541685	0.9821943896712776	0.934216236742534	0.8462648505516099	1.0025832729033504	1.2192809079179328	1.057206723252465	0.9320661203541363	1.0900281479378067	1.167615543091562	1.1512649723707256	1.0604331793608703	1.1006616063494365	0.967769672816622	1.0864811429095722	0.9891703630938842	0.9860208586406596	1.2671792889632927	1.1983389309215347	1.2039828379313666	1.1311091193776566	1.1266742825407599	1.1820098565228283	1.1078412497518562	1.1449255531373421	1.1449255531373421	1.1449255531373421	1.1449255531373421	1.1449255531373421	1.1449255531373421	1.1449255531373421	1.1449255531373421	1.1449255531373421	1.1449255531373421	1.1449255531373421	1.1449255531373421	1.1449255531373421	1.1449255531373421	1.1449255531373421	1.1449255531373421	1.1449255531373421	1.1449255531373421	1.1449255531373421
1.9052379439180067	1.9941487303359144	0.7298903754914422	0.48037040601278697	0.2768293177741502	1.4524502451777754	0.8214508999471184	1.1592400289104754	0.824558697940509	1.3741544581990544	1.4384671551847923	0.8636258748315573	1.2367057065453941	1.3611928643924576	1.6520666334534724	0.7568437184721255	1.0618650345914085	0.7857159033556522	1.6049119759039396	0.9859035950552906	1.2660219101413923	1.1387799360149855	1.4027935185477307	0.5923530621923075	0.8653564342630271	0.6849320576262333	0.7751442459446302	0.7751442459446302	0.7751442459446302	0.7751442459446302	0.7751442459446302	0.7751442459446302	0.7751442459446302	0.7751442459446302	0.7751442459446302	0.7751442459446302	0.7751442459446302	0.7751442459446302	0.7751442459446302	0.7751442459446302	0.7751442459446302	0.7751442459446302	0.7751442459446302	0.7751442459446302	0.7751442459446302	0.7751442459446302	0.7751442459446302	0.7751442459446302	0.7751442459446302	0.7751442459446302
0.7990167824259751	0.8119169472983035	0.9745878895430387	1.0297279742296508	1.132644722945962	1.1023509608871662	1.14463832720996	1.2241633372187333	1.2421755887720258	1.3510811703966312	1.2287758289609143	1.2621386814043527	1.2110075875120705	1.45065850693601	1.2173159416183348	1.207302118343686	1.2698226962206063	1.371611005827049	1.3235752621351844	1.3431021707140707	1.232246159842342	1.3289432816928788	1.3767104932099088	1.3528268874513938	1.3528268874513938	1.3528268874513938	1.3528268874513938	1.3528268874513938	1.3528268874513938	1.3528268874513938	1.3528268874513938	1.3528268874513938	1.3528268874513938	1.3528268874513938	1.3528268874513938	1.3528268874513938	1.3528268874513938	1.3528268874513938	1.3528268874513938	1.3528268874513938	1.3528268874513938	1.3528268874513938	1.3528268874513938	1.3528268874513938	1.3528268874513938	1.3528268874513938	1.3528268874513938	1.3528268874513938	1.3528268874513938	1.3528268874513938
0.9564246523561383	1.2660221542070074	1.0998246274729222	1.198122242937828	1.1163536629256288	1.1623674488184712	1.0978855023721572	1.155249359966058	1.1341881717173532	1.1552001054915444	1.2747877817251523	1.215905492336102	1.31976484130794	1.3266462158603634	1.3836818707702747	1.242699892244513	1.1669609928893745	1.3515274061282738	1.2521650813725549	1.2367677361095564	1.2454594680561193	1.1301009383114184	1.3213178539034935	1.2485474129117096	1.2954227968663556	1.3258626333047796	1.1023761362643765	1.2257252886738232	0.9549617747832796	1.1362872639536714	1.2304094864201636	1.1833483751869176	1.1833483751869176	1.1833483751869176	1.1833483751869176	1.1833483751869176	1.1833483751869176	1.1833483751869176	1.1833483751869176	1.1833483751869176	1.1833483751869176	1.1833483751869176	1.1833483751869176	1.1833483751869176	1.1833483751869176	1.1833483751869176	1.1833483751869176	1.1833483751869176	1.1833483751869176	1.1833483751869176
0.6636232502688435	0.5664314050168966	0.9837917644296739	0.7928645074024295	0.5585990027702195	0.6944730690431841	0.6244243589756209	0.7549293843085825	0.9317558020672756	0.8505040379034539	0.6811861190666503	0.4082310853687188	0.5294844861908755	0.6246675572384089	0.5536214236734269	0.7439091766947947	0.6930786466930678	0.5653945182157158	0.7220117822500366	0.7817002302336721	0.2137408672452534	0.44048749027427486	0.35823237386443174	0.7689982999223924	0.6153932294364935	0.3584433744606425	0.6707665191029027	0.6683622893520818	0.7388649293699766	0.9708860374251959	0.8982827232280186	0.37505305207017475	1.1040211059752716	0.49497711508672454	0.5220686237532658	1.2250783399801182	0.840061668165641	0.8654065777727092	0.8527341229691752	0.8527341229691752	0.8527341229691752	0.8527341229691752	0.8527341229691752	0.8527341229691752	0.8527341229691752	0.8527341229691752	0.8527341229691752	0.8527341229691752	0.8527341229691752	0.8527341229691752
0.08170687637669793	0.011674882265148503	0.1761070190301932	0.18261802544652772	0.10426373199127426	0.1160542529473428	0.19685258241414902	0.06437974685411207	0.15192035733209677	0.2163278140944254	0.1554808802225779	0.3302895718742349	0.7611050648083183	0.38202536714800683	0.9386045772473499	0.6000523869111793	0.9888488742594644	0.49158515056946467	0.8499238455161684	0.6999731450035966	0.6084344252712832	0.7193826623009034	1.0006608413499196	0.679684945105328	0.895908200759443	0.49482649984353577	0.977176139772986	0.7283217152840118	0.6095588496147607	0.7660700854465398	0.5722934516501164	0.6731078744384725	0.8450071024693195	0.7805852088181345	0.6958556150050472	0.8109536505713021	0.21021772324437513	0.9142675810456792	1.0422461644567167	0.5315958504178946	0.7846366726749869	0.7292741500145856	0.9221849705628766	0.7451059695742733	0.833645470068575	0.833645470068575	0.833645470068575	0.833645470068575	0.833645470068575	0.833645470068575
0.5479202441352256	0.5250981610482882	0.4831800246074935	0.45728416112002546	0.397120413730347	0.4785978083674504	0.355026200967356	0.44310948882636214	0.4873098904375208	0.5677349058270996	0.3989979592495388	0.2752965364285701	0.5017523228652314	0.31825588436146124	0.28424320032855055	0.48176573291292235	0.3121929889945257	0.4642588327982607	0.3583684218563304	0.44598333168105325	0.27342233197621996	0.3304624768871069	0.43767879574971846	0.2873277526375317	0.3330884338467556	0.3669738953876703	0.35536269300527873	0.49661913716041906	0.524941588846035	0.48973943625639693	0.4671048816455401	0.5486149189482453	0.40935367437894715	0.42916398839663955	0.6000353046705197	0.7112528993395888	0.5975482753779617	0.833602684144425	0.9962847120148824	0.7984251388879993	1.0230133578909884	0.9553989855749746	1.3730393353093582	1.164599346226549	1.2499507547208193	1.207275050473684	1.207275050473684	1.207275050473684	1.207275050473684	1.207275050473684
1.0133956681680891	1.0237577884920315	1.1297321139696936	1.1366845346429573	1.0743637415567917	0.7936547573731488	1.1015293964675612	1.2043094423400114	1.3625485944900095	1.1061244630094818	1.214072005671444	1.496978480679776	1.421118307692548	1.3618642071528662	1.3273083259860965	1.240971228513013	1.5012663293333521	1.2453110951385078	1.7376289538416971	1.3518400761707514	1.3345686035000002	1.56498487073403	1.2522017158895948	1.7164831411141552	1.1651141452495348	1.4323023955510228	1.507410734740165	1.5384746786492536	1.4736537618428758	1.3608024642616503	1.4139751438094237	1.1777593302625633	1.2676552050674585	1.3570031067341402	1.5070689862703641	1.234173900440191	1.5995336324694864	1.2946519120119393	1.584129775954374	1.4393908439831566	1.4393908439831566	1.4393908439831566	1.4393908439831566	1.4393908439831566	1.4393908439831566	1.4393908439831566	1.4393908439831566	1.4393908439831566	1.4393908439831566	1.4393908439831566
1.1972660836160285	0.7733905236317141	0.9796121322417554	1.0637882461606114	0.6844660270537015	0.8461173535133382	1.0485679980238498	0.8434543592765367	0.34941646265407494	0.5964354109653057	0.5964354109653057	0.5964354109653057	0.5964354109653057	0.5964354109653057	0.5964354109653057	0.5964354109653057	0.5964354109653057	0.5964354109653057	0.5964354109653057	0.5964354109653057	0.5964354109653057	0.5964354109653057	0.5964354109653057	0.5964354109653057	0.5964354109653057	0.5964354109653057	0.5964354109653057	0.5964354109653057	0.5964354109653057	0.5964354109653057	0.5964354109653057	0.5964354109653057	0.5964354109653057	0.5964354109653057	0.5964354109653057	0.5964354109653057	0.5964354109653057	0.5964354109653057	0.5964354109653057	0.5964354109653057	0.5964354109653057	0.5964354109653057	0.5964354109653057	0.5964354109653057	0.5964354109653057	0.5964354109653057	0.5964354109653057	0.5964354109653057	0.5964354109653057	0.5964354109653057
0.05440949237400137	0.12278621869003228	0.14854462525048606	0.15756980242194102	0.12998247422896148	0.16741613211115125	0.13070076327517333	0.0024842613285417734	0.07293424106131699	0.0007182876737007153	0.07998553802476065	0.05071522525041268	0.06535038163758666	0.10455001180210635	0.0007182876737007153	0.0939853944391954	0.039199630164519696	0.1543672534196985	0.2694610297109732	0.22978575580955732	0.2496233927602652	0.2496233927602652	0.2496233927602652	0.2496233927602652	0.2496233927602652	0.2496233927602652	0.2496233927602652	0.2496233927602652	0.2496233927602652	0.2496233927602652	0.2496233927602652	0.2496233927602652	0.2496233927602652	0.2496233927602652	0.2496233927602652	0.2496233927602652	0.2496233927602652	0.2496233927602652	0.2496233927602652	0.2496233927602652	0.2496233927602652	0.2496233927602652	0.2496233927602652	0.2496233927602652	0.2496233927602652	0.2496233927602652	0.2496233927602652	0.2496233927602652	0.2496233927602652	0.2496233927602652
1.0840040675156066	0.3990127082702054	0.9925978193649172	0.8026678115915898	0.6673252685682042	0.5136500370246362	0.7384316291637689	0.4664921199774254	0.5754593615840002	0.9576436842434569	0.45226331423892135	0.5601095237938325	0.6089676855690925	0.5513372156419294	0.6074759516016878	0.42200831683283174	1.2660661733504894	0.5455704753524742	0.47568294198897654	0.9941353011221674	0.5957878526795041	0.4598692077613947	0.7753113616610877	0.8355112338669121	0.511042328450864	0.8583920050563558	0.7733711412514743	0.8058252032190911	0.9213016473739205	0.8921400295652099	0.994952657194102	1.0365699458354036	1.0157613015147526	1.0157613015147526	1.0157613015147526	1.0157613015147526	1.0157613015147526	1.0157613015147526	1.0157613015147526	1.0157613015147526	1.0157613015147526	1.0157613015147526	1.0157613015147526	1.0157613015147526	1.0157613015147526	1.0157613015147526	1.0157613015147526	1.0157613015147526	1.0157613015147526	1.0157613015147526
1.0004121059114544	1.249074959655633	1.4087839042363435	1.3294375931257842	1.1449634729935192	1.1986108103175834	1.3438612571428965	1.3444106486686265	1.298337590130621	1.2556008287484608	1.4943902010401675	1.390214608344751	1.422945028648435	1.072783653349644	1.3983117154887115	1.1076875947382474	1.0670560725178877	1.162152173607635	1.1896500324285575	1.1166452519542591	1.073221696464175	1.0023793821024916	1.1927297766844018	1.0975545793934467	1.0975545793934467	1.0975545793934467	1.0975545793934467	1.0975545793934467	1.0975545793934467	1.0975545793934467	1.0975545793934467	1.0975545793934467	1.0975545793934467	1.0975545793934467	1.0975545793934467	1.0975545793934467	1.0975545793934467	1.0975545793934467	1.0975545793934467	1.0975545793934467	1.0975545793934467	1.0975545793934467	1.0975545793934467	1.0975545793934467	1.0975545793934467	1.0975545793934467	1.0975545793934467	1.0975545793934467	1.0975545793934467	1.0975545793934467
1.190869746813894	1.1603270904171608	0.8129315064718589	1.3337612849497122	0.6868618485576713	1.143758849394285	1.2892190969779818	1.2246534719924442	0.753225203874441	0.7900633392521859	0.7576302938394412	0.7738468165458136	0.7738468165458136	0.7738468165458136	0.7738468165458136	0.7738468165458136	0.7738468165458136	0.7738468165458136	0.7738468165458136	0.7738468165458136	0.7738468165458136	0.7738468165458136	0.7738468165458136	0.7738468165458136	0.7738468165458136	0.7738468165458136	0.7738468165458136	0.7738468165458136	0.7738468165458136	0.7738468165458136	0.7738468165458136	0.7738468165458136	0.7738468165458136	0.7738468165458136	0.7738468165458136	0.7738468165458136	0.7738468165458136	0.7738468165458136	0.7738468165458136	0.7738468165458136	0.7738468165458136	0.7738468165458136	0.7738468165458136	0.7738468165458136	0.7738468165458136	0.7738468165458136	0.7738468165458136	0.7738468165458136	0.7738468165458136	0.7738468165458136
1.1538603525755713	1.0558065126794742	1.0350957917406012	1.2174759848199106	1.291465135806719	1.1084950600399428	1.0365173766245794	0.882717541322547	1.2080464079458115	0.9513723457018185	1.0019048059024682	0.9688812297873722	0.9962696360820772	1.0941746754349098	1.0993550241989438	0.8317943217813101	0.7854774658310681	0.9629968494805078	1.094543076310229	0.819682677274707	0.9127319628612802	0.9431583312065626	0.9828648043595928	1.0335370730336175	0.9708004446106634	0.9942753326262207	0.8515239457927496	0.7967768467669868	0.8241503962798682	0.8241503962798682	0.8241503962798682	0.8241503962798682	0.8241503962798682	0.8241503962798682	0.8241503962798682	0.8241503962798682	0.8241503962798682	0.8241503962798682	0.8241503962798682	0.8241503962798682	0.8241503962798682	0.8241503962798682	0.8241503962798682	0.8241503962798682	0.8241503962798682	0.8241503962798682	0.8241503962798682	0.8241503962798682	0.8241503962798682	0.8241503962798682
0.021624591116300895	0.2029218896107605	0.035348296576354334	0.2435798425112879	0.0531435704070634	0.032695233706695644	0.08038906301924066	0.11650923335720946	0.2985961961793774	0.14888136183607328	0.16844061873650054	0.22058487936759766	0.19404721450670265	0.1560978200480627	0.25886678036841604	0.3530751543241797	0.1803265382117757	0.26976150292363854	0.20542228230018295	0.38799447192977204	0.2132157502086386	0.11111452193305961	0.18715968815249706	0.20628090128959237	0.2885435441069619	0.10313996068976629	0.2914681328839958	0.1891263984355116	0.19265247512117073	0.2630044418774035	0.2888145395337353	0.16615906769692076	0.22748680361532805	0.22748680361532805	0.22748680361532805	0.22748680361532805	0.22748680361532805	0.22748680361532805	0.22748680361532805	0.22748680361532805	0.22748680361532805	0.22748680361532805	0.22748680361532805	0.22748680361532805	0.22748680361532805	0.22748680361532805	0.22748680361532805	0.22748680361532805	0.22748680361532805	0.22748680361532805
0.25258766952008094	0.31514103652518316	0.3927300652645261	0.4808394994923496	0.2902296249611394	0.8669355505564115	0.5504200526867846	1.039692780143205	0.8639159021525817	0.8746828235062837	0.8781531144177174	0.8772662956740774	0.9030259777720705	0.9380036653678573	0.7480618048475232	1.1268117541807696	0.9409014154370406	0.9155422525427522	1.1317819645665506	1.0881115877372745	0.9761136782860322	0.8437425016086855	1.1800304157508716	0.9306000408773747	1.0943574468309614	1.2013174535647668	1.025032338377052	1.0252283341135318	1.0390901996232709	1.1517922540865873	1.1928486804664689	1.031511572453695	1.519125280202995	1.1217938515968509	1.304127637354669	1.595731576746266	1.4499296070504675	1.4499296070504675	1.4499296070504675	1.4499296070504675	1.4499296070504675	1.4499296070504675	1.4499296070504675	1.4499296070504675	1.4499296070504675	1.4499296070504675	1.4499296070504675	1.4499296070504675	1.4499296070504675	1.4499296070504675
0.7770601121971783	1.0568341668865104	1.1371981858521059	1.1787790779622072	1.4210359153159855	1.4197334539878967	1.290780656263527	1.2164906401418234	1.2458145640502316	1.3538384258614187	1.443731620961777	1.5134042787213142	1.0992514304782064	1.3979293707713925	1.4047638566493106	1.441959750774182	1.3976535374442616	1.36232383834306	1.4616382048253018	1.4264001658885124	1.428169224925304	1.5184025408735202	1.384494924050441	1.3539712585351997	1.2345983638622955	1.3972729210148251	1.2864018373337334	1.168731796120219	1.3078190046663214	1.46603847864342	1.3303964976228018	1.3982174881331109	1.3982174881331109	1.3982174881331109	1.3982174881331109	1.3982174881331109	1.3982174881331109	1.3982174881331109	1.3982174881331109	1.3982174881331109	1.3982174881331109	1.3982174881331109	1.3982174881331109	1.3982174881331109	1.3982174881331109	1.3982174881331109	1.3982174881331109	1.3982174881331109	1.3982174881331109	1.3982174881331109
1.2986273671272923	0.9127193781464568	1.2189990177436372	0.8888405599130638	0.882295329211527	0.9671966868620111	1.0170933070560586	0.96767543896902	1.116769689535371	0.953852292798636	1.2676648772136956	1.1942212541607184	1.2293568533443797	1.7113347551611497	1.7429384755181725	1.5506948813704458	1.1350479140325174	1.512586648968245	1.38581136499031	1.4998167481507034	1.5938608338106508	1.3420903869132028	1.5163171544767755	1.368911347629431	1.5311521011343057	1.4742504056062946	1.2882782184283856	1.2105249400469422	1.289724816662252	1.5150862920198842	1.422003422187121	1.633296007896635	1.7216486941160138	1.3694441617614688	1.4016455429401022	1.5438788824679548	1.1941628622331961	1.3690208723505755	1.3690208723505755	1.3690208723505755	1.3690208723505755	1.3690208723505755	1.3690208723505755	1.3690208723505755	1.3690208723505755	1.3690208723505755	1.3690208723505755	1.3690208723505755	1.3690208723505755	1.3690208723505755
0.05458249861351734	0.0	0.014615372487837668	0.024097730615992203	0.043274440870374284	0.024365540334106844	0.0	0.0	0.376017657922009	0.7515722435317951	0.1432963938970731	0.11723030630512876	0.12612640648423004	0.21162016337334946	0.2689365317737372	0.16560134102427337	0.06608129115499682	0.0667784408799663	0.11279549442240532	0.10209774487961283	0.2407590344486069	0.08540658056212175	0.2516200825052614	0.14993643130224357	0.18162404878993174	0.24562600736181853	0.23313045178281852	0.09674967996127713	0.11163803983965931	0.16603068196155266	0.4163255939010627	0.3390824400019719	0.3777040169515173	0.3777040169515173	0.3777040169515173	0.3777040169515173	0.3777040169515173	0.3777040169515173	0.3777040169515173	0.3777040169515173	0.3777040169515173	0.3777040169515173	0.3777040169515173	0.3777040169515173	0.3777040169515173	0.3777040169515173	0.3777040169515173	0.3777040169515173	0.3777040169515173	0.3777040169515173
0.31852656216886305	0.6924608863958983	0.594979670053767	0.5983074305031957	0.6758137503647986	0.757497080259751	1.0802698090553091	0.9047523990514577	1.0607702700259487	1.3345419666639577	1.5577690266035795	1.806195148592836	1.4175640619011713	1.2037272575418652	0.9559281776358449	1.5545163882477468	1.5401066470653322	1.3930333225086613	1.3422215075185702	1.548258983742653	1.2557096143099344	1.0828733220686007	1.0325067180603615	1.227939127933533	1.3868152410623116	1.753894604845862	1.5445243113395177	1.4986791332550722	1.4855906085528123	1.0648181004661776	1.337878144215671	1.2013481223409244	1.2013481223409244	1.2013481223409244	1.2013481223409244	1.2013481223409244	1.2013481223409244	1.2013481223409244	1.2013481223409244	1.2013481223409244	1.2013481223409244	1.2013481223409244	1.2013481223409244	1.2013481223409244	1.2013481223409244	1.2013481223409244	1.2013481223409244	1.2013481223409244	1.2013481223409244	1.2013481223409244
0.4708245595322901	0.3479997426800709	0.3793211211775596	0.36887704578279235	0.5097146543194565	0.6367101189323303	0.7930400624723246	0.6043334725781907	0.6684437616137996	0.6889030893615369	0.7782979863268406	0.707659214762217	0.7956222573535986	1.161343513928114	1.0136470201233352	0.9122705922403667	1.2240160064563819	1.54728917874372	1.1187403851069404	1.1822592299607133	1.3933483760542997	1.1952694705004037	1.4347021657906975	1.311010710091108	1.202788670474207	1.3700469104927917	1.4058042094307655	1.44412350353991	1.228503866040542	1.3157236723924601	1.2936847757259493	1.1510771821556336	1.2681225000276022	1.1878275501310416	1.2415843532144257	1.4841950866761333	1.0353665177394415	1.3115824175916304	1.338327066014945	1.1503821172162363	1.2443545916155907	1.2443545916155907	1.2443545916155907	1.2443545916155907	1.2443545916155907	1.2443545916155907	1.2443545916155907	1.2443545916155907	1.2443545916155907	1.2443545916155907
0.9584545243077299	0.8844686039291446	0.8885107956978167	0.9085296389016522	0.8138745710935473	0.9254493592115743	0.9381796821034887	0.7765687250708314	1.006959929406731	1.017765503171182	1.1366688915973895	1.1539898863376492	1.290123991510385	1.2525769955602806	1.0802945391396226	1.299495339846946	1.118058303759839	1.2096886012523203	1.1372373113625336	1.202340927991177	1.0390002335613828	1.1090702624878386	1.118423974093324	1.1461746642666946	1.1045623486126277	1.0523797599308544	1.1939610170154897	1.2823662937489368	1.2265142241401314	1.0393711533279373	1.0010556572209606	1.1965942292375298	1.0978936072899919	1.1358043547749916	1.0639918459651958	1.0998981003700936	1.0998981003700936	1.0998981003700936	1.0998981003700936	1.0998981003700936	1.0998981003700936	1.0998981003700936	1.0998981003700936	1.0998981003700936	1.0998981003700936	1.0998981003700936	1.0998981003700936	1.0998981003700936	1.0998981003700936	1.0998981003700936
1.462118942658483	1.0302304921878649	1.0399851111127594	1.1463255275877338	0.7145498280057273	1.5283338921764025	1.6220100758026823	1.0783135509755788	1.248322550177791	1.3738201083419734	1.3456443895405905	1.3934815151229518	1.454625786873968	1.4477098596570273	1.4250247264413665	1.5981037025318343	1.378919372735549	1.3551539716780432	1.468440766380285	1.4448219733448995	1.1057344461319876	1.4102438799304748	1.2022719597414864	1.42723046305196	1.1130614851537313	1.6515117796908685	1.532128426427789	1.2601671951264997	1.6655281776210815	1.4209433505582	1.5432357640896408	1.5432357640896408	1.5432357640896408	1.5432357640896408	1.5432357640896408	1.5432357640896408	1.5432357640896408	1.5432357640896408	1.5432357640896408	1.5432357640896408	1.5432357640896408	1.5432357640896408	1.5432357640896408	1.5432357640896408	1.5432357640896408	1.5432357640896408	1.5432357640896408	1.5432357640896408	1.5432357640896408	1.5432357640896408
0.897456614997044	1.3727237794328222	0.8268082057866561	1.0293490500605444	1.2477510767291733	0.8560598322570826	0.9267594128753306	0.9653343042683442	0.5613184533775838	1.3295926869570847	1.0784069980192992	0.9222153585967395	1.4500385176241317	1.3278665121682869	1.515203057084269	1.2261075586854144	1.081714979735359	0.5942972822327224	0.9570696584071953	0.8766859881953114	1.7104045052217975	0.746816906199895	0.963236771265349	1.3485884532836925	1.552283159092501	0.8696898864749268	1.44109563813792	0.9959147731365192	1.1542365292874999	0.9119253244166674	0.8223062519304305	1.1289073335024735	0.8832574184885023	0.7586120940746031	1.0458462461821687	0.9022291701283859	0.9022291701283859	0.9022291701283859	0.9022291701283859	0.9022291701283859	0.9022291701283859	0.9022291701283859	0.9022291701283859	0.9022291701283859	0.9022291701283859	0.9022291701283859	0.9022291701283859	0.9022291701283859	0.9022291701283859	0.9022291701283859
0.7956004404048039	0.9838917512678419	1.0194985245299881	1.0307111287240687	0.8488822200306536	1.1195415338670764	1.162019209271259	1.0444050087389745	1.0184248943471934	0.9694811257554513	0.9169024800683426	1.1565697724865467	0.8198277716280966	0.9603661437046097	1.214683781045547	1.1364795930347855	1.0573353690341245	1.0817532116770114	1.0588011772189128	0.9243295535884868	0.8041788213885034	1.0471772524739456	1.152156569027687	1.0270711410776263	1.1327339819908888	1.0541473739448295	1.4458637681777238	1.0137300458061704	1.1345006687428125	1.1882351257465948	0.9329101473349096	1.0948004207131576	1.1255937939545493	0.8173050561420107	0.9538210639087479	0.8855630600253792	0.8855630600253792	0.8855630600253792	0.8855630600253792	0.8855630600253792	0.8855630600253792	0.8855630600253792	0.8855630600253792	0.8855630600253792	0.8855630600253792	0.8855630600253792	0.8855630600253792	0.8855630600253792	0.8855630600253792	0.8855630600253792
0.927631443854578	0.9396879825695271	1.097930289583113	0.8876656320255732	0.9187911401730827	0.8623447623082603	0.9302224424421968	0.8691093817101085	1.0254520628854928	1.0129239481238168	0.8821499400864397	1.2161663960490747	1.1226462584748447	1.0402929508346268	1.0503357336321166	0.9254093931628277	1.056119354405088	0.9844872137296277	0.9795885606872886	0.8979144039116301	0.9211242420192394	0.8966357970835246	0.9917829820672485	0.9222750947088858	0.8442698052843708	0.9126767493937482	0.9415273155115684	1.0538041670199392	0.9591292173103294	0.8795057668357374	1.0366060692884356	0.9580559180620865	0.9580559180620865	0.9580559180620865	0.9580559180620865	0.9580559180620865	0.9580559180620865	0.9580559180620865	0.9580559180620865	0.9580559180620865	0.9580559180620865	0.9580559180620865	0.9580559180620865	0.9580559180620865	0.9580559180620865	0.9580559180620865	0.9580559180620865	0.9580559180620865	0.9580559180620865	0.9580559180620865
0.8179762122824231	0.9605149365694152	0.8874000949969303	1.0889472519408614	1.1723445097268401	1.033139396234031	1.1102569707925918	1.3478854549163053	1.219390623839128	1.2223857687756154	1.2419749919538783	1.2087359367271746	1.3326629531510197	1.2938723215406582	1.2162350841111629	1.382625221632368	1.2063210708038739	1.3116753565429817	1.1870890766500473	1.410105696289214	1.422106392225954	1.2959838629979865	1.1502400661179017	1.060624239208867	1.1060310372143614	1.145430499222449	1.2739967549505404	0.9829743946839264	1.2977375202453307	1.1047680720276856	1.2777090140759635	1.1820419844743895	1.2298754992751764	1.2298754992751764	1.2298754992751764	1.2298754992751764	1.2298754992751764	1.2298754992751764	1.2298754992751764	1.2298754992751764	1.2298754992751764	1.2298754992751764	1.2298754992751764	1.2298754992751764	1.2298754992751764	1.2298754992751764	1.2298754992751764	1.2298754992751764	1.2298754992751764	1.2298754992751764
0.6274501150156324	0.517760007411438	0.5235573334567206	0.6907540105996441	0.7352381463102069	0.941785373823261	0.8192250785586939	0.9094899411050298	0.895833184846017	0.7482610114745015	0.6672538873043423	0.8466497602382022	0.8403110786293186	0.9537592817104624	0.9477902877624939	0.8990391842529826	0.720891636540946	0.7491261808461736	0.6660285800269209	0.7316789976222682	0.7422138750336009	0.7427629497527044	0.8737697444322645	0.7726617939639473	0.8204894793904356	0.9713255737249864	0.8018960018263336	0.8866107877756599	0.8866107877756599	0.8866107877756599	0.8866107877756599	0.8866107877756599	0.8866107877756599	0.8866107877756599	0.8866107877756599	0.8866107877756599	0.8866107877756599	0.8866107877756599	0.8866107877756599	0.8866107877756599	0.8866107877756599	0.8866107877756599	0.8866107877756599	0.8866107877756599	0.8866107877756599	0.8866107877756599	0.8866107877756599	0.8866107877756599	0.8866107877756599	0.8866107877756599
0.6892460681229089	0.7784034992307295	1.0823598171715143	0.9322426381905025	1.211634631262481	1.1668175757741859	1.2582584245922361	1.1996174171356362	1.274550871700565	1.4644771343532843	1.314474656885551	1.3614313260056685	1.159528410607924	1.1512797130759764	1.2196035384725559	1.2538445255368473	1.3724607960016413	1.3082241672700259	1.308996249627519	1.1102472492555544	1.219369318484388	1.2858932996790153	1.3538970510423423	1.3353476600939114	1.2865084823567223	1.0974192960027698	1.201642570120851	0.9585346463309466	1.142479977368937	1.107394000429308	1.0799960291214985	1.110468115914555	1.2076981634406163	1.2546598960619681	1.177078380856443	1.1771516865174985	1.244994800869242	1.1594553713671747	1.217052823925855	1.3461149359920963	1.3471561895305444	1.1265116756481737	1.1666114844849897	1.2320753601722476	1.2510729908414657	1.1739510953154424	1.2581388343745024	1.2160449648449723	1.2160449648449723	1.2160449648449723
0.0	0.01876848647115498	0.0	0.0	0.0	0.2640718062520398	0.0	0.1503430778083832	0.18049645134936526	0.182502395582325	0.32453837771240873	0.16373390911117	0.0	0.5082370653998882	0.16373390911117	0.3171958164379341	0.18290722164622764	0.182502395582325	0.0	0.08197423673361744	0.0	0.0	0.182502395582325	0.0	0.182502395582325	0.0	0.6569790250392143	0.2923790599384669	0.4066856828085991	0.07303055729008567	0.3241335516485061	0.6270706535321826	0.18450833981528475	0.4057894966737337	0.4057894966737337	0.4057894966737337	0.4057894966737337	0.4057894966737337	0.4057894966737337	0.4057894966737337	0.4057894966737337	0.4057894966737337	0.4057894966737337	0.4057894966737337	0.4057894966737337	0.4057894966737337	0.4057894966737337	0.4057894966737337	0.4057894966737337	0.4057894966737337
0.5587478581912692	0.0	0.0007436473217477985	0.0	0.6352769146821609	0.9385332853401619	0.5444812068167414	0.14403236944691383	0.3352487149147615	0.9585249685147075	0.32618923609423883	0.0	0.0	0.0	0.670497429829523	0.3044566766725872	1.3057743445116838	0.6360205620039087	0.0	1.0328533534030186	0.9538873650137463	0.658496768747308	0.914950436878865	0.0007436473217477985	0.07507863379568523	0.32250440651079876	0.3352487149147615	0.0036848295834400746	0.0007436473217477985	0.6697537825077752	0.6389617442656008	0.3106503584297663	0.4748060513476836	0.4748060513476836	0.4748060513476836	0.4748060513476836	0.4748060513476836	0.4748060513476836	0.4748060513476836	0.4748060513476836	0.4748060513476836	0.4748060513476836	0.4748060513476836	0.4748060513476836	0.4748060513476836	0.4748060513476836	0.4748060513476836	0.4748060513476836	0.4748060513476836	0.4748060513476836
0.6235102186686963	0.6439215463491224	0.7462723300017478	0.5614883231365474	0.593929039301668	0.6408666600360263	0.6186583523175154	0.5864727267657374	0.6701276955758851	0.6429054583330024	0.7103646442007766	0.6819785370243332	0.6726881996466259	0.7351501686500594	0.6689466141254888	0.7119427458490509	0.73031418315365	0.6709622087392467	0.7586863580526773	0.650112739084608	0.6544442106080495	0.6522784748463287	0.6522784748463287	0.6522784748463287	0.6522784748463287	0.6522784748463287	0.6522784748463287	0.6522784748463287	0.6522784748463287	0.6522784748463287	0.6522784748463287	0.6522784748463287	0.6522784748463287	0.6522784748463287	0.6522784748463287	0.6522784748463287	0.6522784748463287	0.6522784748463287	0.6522784748463287	0.6522784748463287	0.6522784748463287	0.6522784748463287	0.6522784748463287	0.6522784748463287	0.6522784748463287	0.6522784748463287	0.6522784748463287	0.6522784748463287	0.6522784748463287	0.6522784748463287
0.6804307449965299	0.5521744524759084	0.5873831229465589	0.6633566432323332	0.7000998750421039	0.7270805482422488	0.6470492956767039	0.6153517901326087	0.5644010940592701	0.6196906378541708	0.614748731646908	0.7621579379748058	0.6811805761519002	0.6734247769460964	0.7614970572197611	0.6834486560320164	0.7196617367459618	0.7637908112593623	0.6526135297237807	0.6995909612306564	0.765579243550216	0.7104842690086001	0.7380317562794081	0.7380317562794081	0.7380317562794081	0.7380317562794081	0.7380317562794081	0.7380317562794081	0.7380317562794081	0.7380317562794081	0.7380317562794081	0.7380317562794081	0.7380317562794081	0.7380317562794081	0.7380317562794081	0.7380317562794081	0.7380317562794081	0.7380317562794081	0.7380317562794081	0.7380317562794081	0.7380317562794081	0.7380317562794081	0.7380317562794081	0.7380317562794081	0.7380317562794081	0.7380317562794081	0.7380317562794081	0.7380317562794081	0.7380317562794081	0.7380317562794081
0.8649180738359508	0.8163610962591193	0.9235380650894068	0.8287464564039844	0.8669161017817647	0.8763453800473415	0.7578131079910956	0.9333005829587002	0.8067211826929263	0.8471221948158928	0.6175621112175006	0.8234113745042008	0.7867690870624479	0.8422858819495394	0.8820398619435998	0.7717764056543889	0.8343750185015002	0.7956906710993006	0.7957197594493913	0.743705810253395	0.8758985235166792	0.9411686233334347	0.9085335734250569	0.9085335734250569	0.9085335734250569	0.9085335734250569	0.9085335734250569	0.9085335734250569	0.9085335734250569	0.9085335734250569	0.9085335734250569	0.9085335734250569	0.9085335734250569	0.9085335734250569	0.9085335734250569	0.9085335734250569	0.9085335734250569	0.9085335734250569	0.9085335734250569	0.9085335734250569	0.9085335734250569	0.9085335734250569	0.9085335734250569	0.9085335734250569	0.9085335734250569	0.9085335734250569	0.9085335734250569	0.9085335734250569	0.9085335734250569	0.9085335734250569
0.8163824348349179	0.8957356797733146	0.8101439205533599	0.8450945999363173	0.9641437111556487	0.9421112073302103	0.9565400304726673	0.932207371638872	0.9346581007787573	0.9474052033044055	0.8546444591479818	0.9110271614847613	0.9549322078471965	0.8813179514283976	0.9543974103504104	0.8965942858572781	1.0364136125500807	0.9691482843109909	1.0288682365006687	0.9990082604058299	0.9990082604058299	0.9990082604058299	0.9990082604058299	0.9990082604058299	0.9990082604058299	0.9990082604058299	0.9990082604058299	0.9990082604058299	0.9990082604058299	0.9990082604058299	0.9990082604058299	0.9990082604058299	0.9990082604058299	0.9990082604058299	0.9990082604058299	0.9990082604058299	0.9990082604058299	0.9990082604058299	0.9990082604058299	0.9990082604058299	0.9990082604058299	0.9990082604058299	0.9990082604058299	0.9990082604058299	0.9990082604058299	0.9990082604058299	0.9990082604058299	0.9990082604058299	0.9990082604058299	0.9990082604058299
[truncated: 6 more columns]
