# Supplementary material for: Neuronal tuning aligns dynamically with object and texture manifolds across the visual hierarchy
Source: Nat Neurosci. 2026 Mar 10;29(4):864–75. doi: 10.1038/s41593-026-02207-1 (PMC13061647; doi:10.1038/s41593-026-02207-1)
Supplement: Supplementary file 10 — Attribution data for time windows 5, 10, 20, 25 and 50 ms, for panel b. Time window specific evolution trajectory of time windows 10, 20, 25 and 50 ms, for panel c. [file 41593_2026_2207_MOESM10_ESM.zip › ExtendedFig4_Source_data/FigureExtended4C_src_normresp_wdw_150-200_BigGAN_mean.csv]

0	1	2	3	4	5	6	7	8	9	10	11	12	13	14	15	16	17	18	19	20	21	22	23	24	25	26	27	28	29	30	31	32	33	34	35	36	37	38	39	40	41	42	43	44	45	46	47	48	49
0.7551761963761532	0.6720701980300932	0.7907636998464705	0.7259162870480937	0.8732387131858839	0.7829659268058269	0.7644714374766576	0.8533480922406219	0.8510724502284306	0.7768911900414297	0.8832903568210908	0.8921001075820799	0.8092678803373041	0.7642714796343514	0.8745459763391228	0.8570592753557817	0.8737905353456266	0.9583561449944772	0.8582309128549743	0.8085004320432053	0.8666036474671731	0.777789653493303	0.9437654055950873	0.8604122044303241	0.9162547687107332	0.852782205566621	0.875388216285608	0.876675258414043	0.7960103432362382	0.9139627586281924	0.8594862062861951	0.8034246520510381	0.9324044548836549	0.9727118342507478	0.8950757022722395	0.9939283830320161	0.9685716752186285	0.8108677924161941	0.8367652218317547	0.8580099175476745	0.849481969104823	0.9271533795266346	0.9136337968187305	0.8274008874966444	0.8736835442364304	0.8826571498279824	0.9231886950289372	0.9029229224284597	0.9029229224284597	0.9029229224284597
0.830270275113629	0.8071437951212678	0.8764101488180855	0.8016900337392002	0.848920525862187	0.8310151113108618	0.963949586399312	0.8634267257449496	0.8677849943483277	0.9006539918925482	0.8978062817489215	0.8865531994097703	0.9588805965175515	0.9919395757224887	0.8888378091740354	0.8947654779021808	0.8506439112050755	0.9791052946435143	0.9063408205789784	0.9148271309457754	0.8701602018758404	0.9528111807052391	0.9462643920921643	0.9774953344257097	0.9424660347843281	0.8777827760166927	1.0277889202543327	1.011822502354943	0.9098296417753897	1.0256851243707785	0.8710827558500608	0.9566877554274336	1.1040579439506657	1.0660496855844652	0.9518135190832386	1.008931602333852	1.008931602333852	1.008931602333852	1.008931602333852	1.008931602333852	1.008931602333852	1.008931602333852	1.008931602333852	1.008931602333852	1.008931602333852	1.008931602333852	1.008931602333852	1.008931602333852	1.008931602333852	1.008931602333852
0.3114572173160808	0.35437819970476003	0.3672458892460616	0.4067163264666363	0.42637478936428574	0.47308608920888817	0.423832822559645	0.32713018282166073	0.4633726900551079	0.5565612468601874	0.44741203472643065	0.48462479986839374	0.5162430615625381	0.46127990498797367	0.45280568908641067	0.5521531662153983	0.49078338532690485	0.34727424465376244	0.4547532711183953	0.5882566865906851	0.4692124875853424	0.5684837708136543	0.421747382154489	0.5184350392776113	0.47950655987715796	0.3708118909831296	0.5414428216192001	0.5164722287337199	0.4081610894416157	0.5612522870081086	0.4819315170859934	0.48569192350267615	0.4850200880752091	0.48535600578894256	0.48535600578894256	0.48535600578894256	0.48535600578894256	0.48535600578894256	0.48535600578894256	0.48535600578894256	0.48535600578894256	0.48535600578894256	0.48535600578894256	0.48535600578894256	0.48535600578894256	0.48535600578894256	0.48535600578894256	0.48535600578894256	0.48535600578894256	0.48535600578894256
0.8094261759993159	0.8525460301630091	1.0264249255309117	1.0299075027815197	1.0324193274587594	1.0003884344766487	1.0165478048333552	1.0274784058229214	1.0775304072008296	1.0487891789150765	1.060568410206272	1.0370984902500537	1.0674736178083253	1.1007951674742547	1.0124225134281049	1.03897883098028	1.036953574880282	0.9241795095035789	0.9744218500228002	1.0213521597559876	1.022966754594038	1.0688020709519088	1.0071438837320974	0.95871826648522	0.8806655105227603	0.9605294969611649	0.8813291833713343	0.9619758466726427	0.8926779600198979	0.9934036164726932	0.9424335601275352	0.9394126779978402	0.9535315462621142	0.8869690280231635	1.0203660069015281	0.9751474846245247	0.9807479425787891	1.0297612656232524	1.0052546041010209	1.0052546041010209	1.0052546041010209	1.0052546041010209	1.0052546041010209	1.0052546041010209	1.0052546041010209	1.0052546041010209	1.0052546041010209	1.0052546041010209	1.0052546041010209	1.0052546041010209
0.5973915769863533	0.5675180341830901	0.5771780030578173	0.5574255661510581	0.5993232604957652	0.5293241905403646	0.5760038221287358	0.5462170763888454	0.5444480452869954	0.6218996133844766	0.6359938408154268	0.6840415804941108	0.5778766967298544	0.5718939542858523	0.596452847600556	0.6305051453001528	0.6934593603616734	0.5179383759389402	0.6453470056673223	0.6991085757531245	0.6392770154085045	0.6321295589407627	0.5915380331294361	0.5912641486854583	0.5651292482822826	0.6725963340520217	0.6391095242998328	0.5861104332058653	0.6656408943096396	0.7272123867390589	0.6964266405243492	0.6964266405243492	0.6964266405243492	0.6964266405243492	0.6964266405243492	0.6964266405243492	0.6964266405243492	0.6964266405243492	0.6964266405243492	0.6964266405243492	0.6964266405243492	0.6964266405243492	0.6964266405243492	0.6964266405243492	0.6964266405243492	0.6964266405243492	0.6964266405243492	0.6964266405243492	0.6964266405243492	0.6964266405243492
0.9521386879765582	0.9471543344626758	0.817582464266693	0.9339909453108483	0.951614199570177	0.8423923715713778	0.8363066568015076	0.752571217943604	0.887720873237794	0.8920574251539768	0.9129455208213341	0.9390240889261342	0.8840450787674289	0.9982533332709964	0.8826724755851744	0.7970515176781965	0.732876106958892	0.8918223452126932	0.9264076377522201	0.8843061686320818	0.9745948274416095	0.8281334698558217	0.9550864230120371	0.9197739658603504	0.8218254988772018	0.7963786439824703	0.7832855513447169	0.8051367247770418	0.7245481473800354	0.8665788734250337	0.9808703705176522	0.9088408539431737	1.109558090069895	0.8866304126572525	0.983328524367155	0.9165488805501779	0.821436826509549	0.7793722620196213	0.9147554978792922	0.8625281774939796	0.888641837686636	0.888641837686636	0.888641837686636	0.888641837686636	0.888641837686636	0.888641837686636	0.888641837686636	0.888641837686636	0.888641837686636	0.888641837686636
0.9543831764796848	0.7797620951526456	0.8880486131838615	0.9657816676326745	1.076233135934349	1.0162298939391075	0.9460855682915589	1.0171494766699298	0.9754055196693135	0.9471503305888263	0.9133558476437845	0.8354286007042272	0.8916135809670146	0.8527133389135617	0.7640493088730997	0.8100220940671632	0.8486999197787745	0.8531880845530031	0.9789879203340448	0.8490689148608425	1.0272530409066736	0.8644716283086148	0.7945677541797636	0.9466220645822885	0.960762392722502	0.6910515559369828	0.8259069743297424	0.8259069743297424	0.8259069743297424	0.8259069743297424	0.8259069743297424	0.8259069743297424	0.8259069743297424	0.8259069743297424	0.8259069743297424	0.8259069743297424	0.8259069743297424	0.8259069743297424	0.8259069743297424	0.8259069743297424	0.8259069743297424	0.8259069743297424	0.8259069743297424	0.8259069743297424	0.8259069743297424	0.8259069743297424	0.8259069743297424	0.8259069743297424	0.8259069743297424	0.8259069743297424
0.7725495342237041	0.7755929791049287	0.8032025000148396	0.813407705587021	0.8310322736341482	0.7530475602871344	0.7541761798877751	0.8120921124535042	0.8230843878353903	0.8612173652143563	0.8573436946558638	0.8178231159534656	0.8084554620286029	0.829652997905751	0.7926904534874409	0.8385899101905353	0.8649357005721748	0.7682755159331981	0.8972100060460051	0.9295308909325776	1.0150334404358192	1.029794104436397	1.0492363127711983	0.9847332468919188	0.8998803947938921	0.8633158636080697	0.9001782015818239	0.8817470325949469	0.8817470325949469	0.8817470325949469	0.8817470325949469	0.8817470325949469	0.8817470325949469	0.8817470325949469	0.8817470325949469	0.8817470325949469	0.8817470325949469	0.8817470325949469	0.8817470325949469	0.8817470325949469	0.8817470325949469	0.8817470325949469	0.8817470325949469	0.8817470325949469	0.8817470325949469	0.8817470325949469	0.8817470325949469	0.8817470325949469	0.8817470325949469	0.8817470325949469
0.6180222424924025	0.727108793205444	0.7830632527236081	0.8671430514875874	0.8818846273945901	0.9574551105624913	0.8153716000979349	0.9245821179529126	0.9358978723883943	0.979784279635041	1.004360558941959	0.9683626071386695	0.9459454526296859	1.0583758941568944	1.0199641756785154	0.9398291138132789	0.9694003234802381	0.8743132925725261	1.0520308055658127	1.0610697308195736	1.041261262885923	0.9315067989134479	0.9296796320997807	0.9183306712445227	0.931525191777394	1.0361620697703853	0.929541347013532	0.9957249642958272	1.0333013248081968	0.9624731240307313	1.008777892383678	1.0662884140405657	1.0594179558643215	0.9608070427649867	1.0101124993146542	1.0101124993146542	1.0101124993146542	1.0101124993146542	1.0101124993146542	1.0101124993146542	1.0101124993146542	1.0101124993146542	1.0101124993146542	1.0101124993146542	1.0101124993146542	1.0101124993146542	1.0101124993146542	1.0101124993146542	1.0101124993146542	1.0101124993146542
0.6858700944458765	0.4098656718451409	0.5534598164213764	0.5350502790005536	0.568057788277925	0.7223110502094084	0.8231538807483164	0.7924917077614674	0.7858208744520305	0.8242725056808926	0.8169136518912826	0.9146754165306831	0.9211470821496333	0.8744397835059284	1.0419617318024355	0.9629312138279741	1.12431228449697	0.9659482029100229	0.9289707365974712	0.9788875351545571	0.9470296116586381	1.183162376465177	0.9958859476840395	1.0101334489409093	1.0647595086558526	0.9451285307685448	1.0232194304042592	0.9899932644319838	0.9072003111801774	1.0492826964262227	1.0574416262908808	1.1023866117369345	0.9905291986734401	1.0464579052051874	1.0464579052051874	1.0464579052051874	1.0464579052051874	1.0464579052051874	1.0464579052051874	1.0464579052051874	1.0464579052051874	1.0464579052051874	1.0464579052051874	1.0464579052051874	1.0464579052051874	1.0464579052051874	1.0464579052051874	1.0464579052051874	1.0464579052051874	1.0464579052051874
0.7637432575803166	0.7338673080365882	0.7004490679871551	0.6899573442396097	0.725953369044377	0.6081828198446033	0.5739793384141515	0.628126699226656	0.612783515691169	0.7996141500341979	0.8197305798929758	0.8690930029445537	0.9746303579268714	1.010101851430054	0.6982386343986924	0.8211990433024667	0.8477248137493046	0.8003366785435093	0.895822836483411	0.9244226329147066	0.9207278756295445	0.9485849295432899	0.836834513181012	0.7509354888334808	0.8990120068856864	1.0084583623069663	0.8972079009222887	0.7603195399202576	0.8758249613543004	0.9131965311846855	0.9865241048690998	0.9498603180268925	0.9498603180268925	0.9498603180268925	0.9498603180268925	0.9498603180268925	0.9498603180268925	0.9498603180268925	0.9498603180268925	0.9498603180268925	0.9498603180268925	0.9498603180268925	0.9498603180268925	0.9498603180268925	0.9498603180268925	0.9498603180268925	0.9498603180268925	0.9498603180268925	0.9498603180268925	0.9498603180268925
0.4212785652885252	0.4428501717335803	0.49658754236500313	0.494287482403049	0.5035941876654193	0.5323902190941183	0.4747611810676889	0.5321436058721376	0.6567585966031521	0.5105241367583714	0.5940664591541193	0.6310968724148456	0.6019895844594916	0.6627047815536127	0.6662753183336132	0.6917609750981574	0.6912576120686585	0.7399520856182641	0.7014225296324064	0.763848186593709	0.8141727121713075	0.7598647529452753	0.7762757691891823	0.8762112988344855	0.7824313035041242	0.8409703497381591	0.9316864591561353	0.9656129708757443	0.9509530553840239	0.9913988950007595	0.9551293366901424	0.973264115845451	0.973264115845451	0.973264115845451	0.973264115845451	0.973264115845451	0.973264115845451	0.973264115845451	0.973264115845451	0.973264115845451	0.973264115845451	0.973264115845451	0.973264115845451	0.973264115845451	0.973264115845451	0.973264115845451	0.973264115845451	0.973264115845451	0.973264115845451	0.973264115845451
0.8100760220254918	0.88087280339456	0.8791602281290262	1.0358644745527483	0.9395117866794983	0.9625051272540411	0.9188131460267367	0.8401870712176225	0.9434050650271003	0.9129332780511111	0.9245562086206515	1.0818966305380495	1.075274764038906	0.914505966683758	1.0114706375342082	1.0474578387088216	0.9602889488132269	0.9673352137918715	0.9263963338522806	1.0179160274106342	1.0178074137643014	0.9237459179847233	0.8818975735006315	0.921940767460639	0.968566606647354	0.9480404171688305	0.9632082524517934	0.9709351599859853	0.7795264719385218	1.0260491897487043	0.7818045115589992	0.9039268506538519	0.9039268506538519	0.9039268506538519	0.9039268506538519	0.9039268506538519	0.9039268506538519	0.9039268506538519	0.9039268506538519	0.9039268506538519	0.9039268506538519	0.9039268506538519	0.9039268506538519	0.9039268506538519	0.9039268506538519	0.9039268506538519	0.9039268506538519	0.9039268506538519	0.9039268506538519	0.9039268506538519
0.9893029243905062	1.0805853431066945	0.9145234595748862	0.8666581947665587	0.8495448139061008	0.8674393078648436	0.8375907580767633	0.8232293613802943	0.8645689886558681	0.8433425545160691	0.8787569215678561	0.9553831193323792	1.035905928580133	0.7919803346407969	0.9046841130410817	0.9538053891084719	0.9644461960345301	0.8906721505515026	0.9113255802648562	0.8694870007372858	0.8582804914787837	0.9713148602520878	0.9515717156902664	0.8116295451907106	0.9682861401249162	0.908244600163207	0.9970959726376153	0.9634851066351895	0.9747703223111193	0.9647020358169496	1.0533240701486284	1.0137995648913376	1.0335618175199828	1.0335618175199828	1.0335618175199828	1.0335618175199828	1.0335618175199828	1.0335618175199828	1.0335618175199828	1.0335618175199828	1.0335618175199828	1.0335618175199828	1.0335618175199828	1.0335618175199828	1.0335618175199828	1.0335618175199828	1.0335618175199828	1.0335618175199828	1.0335618175199828	1.0335618175199828
0.5210268969905241	0.444772510413007	0.5560142475707981	0.6446290677814583	0.7185739235292113	0.6715055861416268	0.5693692189629361	0.7180629223676496	0.7466574972311656	0.7873999278623841	0.7658150567049756	0.7584983893776198	0.7932371740676574	0.7609162058696615	0.7640774770060981	1.0799326041653379	0.8268895425019898	0.8942761460072145	0.7757251731046146	0.7440121265154681	0.9015360240776416	0.8610960993473353	0.7844368155114567	0.9434388685601567	0.7904341794065949	0.8513729612113324	0.8252976796663434	0.9028334187184923	0.90523456531971	0.8115062133343232	0.8583703893270166	0.8583703893270166	0.8583703893270166	0.8583703893270166	0.8583703893270166	0.8583703893270166	0.8583703893270166	0.8583703893270166	0.8583703893270166	0.8583703893270166	0.8583703893270166	0.8583703893270166	0.8583703893270166	0.8583703893270166	0.8583703893270166	0.8583703893270166	0.8583703893270166	0.8583703893270166	0.8583703893270166	0.8583703893270166
0.7134116055057912	0.6542457550832168	0.5743500435137564	0.7110086097809114	0.6545946012892382	0.763889030472947	0.8205176114241717	0.9551855541663218	0.8630014310690817	0.8659761686762533	0.9183777294411386	0.8172233669383941	0.8802910096270206	0.8973812355592051	0.8092768982966232	0.9067770836172503	0.7732847268446266	0.7762471082606517	0.8557156832908698	0.9773834247807703	0.9275014414304553	1.0530498589930326	0.8460063288045393	0.9495280938987859	0.9495280938987859	0.9495280938987859	0.9495280938987859	0.9495280938987859	0.9495280938987859	0.9495280938987859	0.9495280938987859	0.9495280938987859	0.9495280938987859	0.9495280938987859	0.9495280938987859	0.9495280938987859	0.9495280938987859	0.9495280938987859	0.9495280938987859	0.9495280938987859	0.9495280938987859	0.9495280938987859	0.9495280938987859	0.9495280938987859	0.9495280938987859	0.9495280938987859	0.9495280938987859	0.9495280938987859	0.9495280938987859	0.9495280938987859
0.6926736075378748	0.8470892323329632	0.7639740297268183	0.8798078144987297	0.7871795420624801	0.8661008029048007	0.8003890876798812	0.8260923843519947	0.8816551430054035	0.7184144675439481	0.8520263702790867	0.8554297613879217	0.89207919641425	0.8957814503227519	0.9130924295530792	0.8149064110657598	0.8516194821424719	0.8285902935662305	0.9077424536910909	0.8230657395074281	0.722080984056856	0.9062122561499325	0.8974727693252446	0.9018425127375885	0.9018425127375885	0.9018425127375885	0.9018425127375885	0.9018425127375885	0.9018425127375885	0.9018425127375885	0.9018425127375885	0.9018425127375885	0.9018425127375885	0.9018425127375885	0.9018425127375885	0.9018425127375885	0.9018425127375885	0.9018425127375885	0.9018425127375885	0.9018425127375885	0.9018425127375885	0.9018425127375885	0.9018425127375885	0.9018425127375885	0.9018425127375885	0.9018425127375885	0.9018425127375885	0.9018425127375885	0.9018425127375885	0.9018425127375885
0.8668633694871687	0.6092863277634252	0.8157892575975164	0.8706290924228847	0.756836779714259	0.7406366398630319	0.8456708061009558	0.6458734350241729	0.6917679858736518	0.6977182784993954	0.6217063284300594	0.611734705155927	0.5567253300405	0.7798952842703658	0.8264564103203264	0.8731242041416533	0.5851470980131003	0.8114782473621422	0.8171807655531054	0.7735659926854688	0.9052174123567924	0.9138438568136015	0.8912999609926197	0.9456162419740307	0.6371114105198026	0.8730990223854697	0.7158288796391499	0.8976264519482555	0.7379658623042169	0.5775906964753693	0.6577782793897932	0.6577782793897932	0.6577782793897932	0.6577782793897932	0.6577782793897932	0.6577782793897932	0.6577782793897932	0.6577782793897932	0.6577782793897932	0.6577782793897932	0.6577782793897932	0.6577782793897932	0.6577782793897932	0.6577782793897932	0.6577782793897932	0.6577782793897932	0.6577782793897932	0.6577782793897932	0.6577782793897932	0.6577782793897932
1.00776283164897	0.8704179163934364	0.9805516932409726	1.0696473053586086	1.0910658962338033	1.0431563073519292	1.0408058196606111	1.0159632175860231	0.9702084242158017	0.9223437001836613	0.8747220238569083	0.9578846181316959	0.9360378590360399	0.9467564502243798	0.859465768169868	0.8850925856094459	0.8852873791106619	0.8708326774085873	0.9075390968983588	0.9578664460735345	0.8960622065982043	0.7758825054129177	0.8587101914923955	0.8701081566419253	0.8570481673434451	0.997366479447996	0.8536374160201048	0.8841227088789428	0.8775640155207897	0.7709079072652034	0.9371532890419535	0.9217067894172104	0.9294300392295819	0.9294300392295819	0.9294300392295819	0.9294300392295819	0.9294300392295819	0.9294300392295819	0.9294300392295819	0.9294300392295819	0.9294300392295819	0.9294300392295819	0.9294300392295819	0.9294300392295819	0.9294300392295819	0.9294300392295819	0.9294300392295819	0.9294300392295819	0.9294300392295819	0.9294300392295819
0.863033421715417	0.8160722876959933	0.9503553796168703	0.7684295265394003	0.6818056907049775	0.7097144658412695	0.7677785000849583	0.8556208475252238	0.8083112195091532	0.8966861688091977	0.8279555315873913	0.8250465203237428	0.8283722609661565	0.7695869713962472	0.8828883251808691	0.7560081039892601	0.8798895073030324	0.859054268498431	0.9757059390330095	0.9624192896552791	0.98244265779137	1.0086518293470912	0.9079148098329939	0.8956576120003494	1.029062838181359	0.8458886832408128	0.8043723228646484	1.0263102688710304	0.9367038577360604	0.9289559299694092	0.8571731160645217	0.8954058842924155	1.0095549784689777	0.9930811697604066	0.8686269080273715	0.930854038893889	0.930854038893889	0.930854038893889	0.930854038893889	0.930854038893889	0.930854038893889	0.930854038893889	0.930854038893889	0.930854038893889	0.930854038893889	0.930854038893889	0.930854038893889	0.930854038893889	0.930854038893889	0.930854038893889
0.6145791895407998	0.6688252460433323	0.6704997557843385	0.5554513592992077	0.6663356811666685	0.6644003253831499	0.5657726139367476	0.5775144652071048	0.6339636999245675	0.5343753544705444	0.4686641158233342	0.47830375651212137	0.562644830467771	0.6101306381644995	0.5034631943410279	0.5328564596769958	0.5644693291065622	0.7576453596620909	0.5219808124994485	0.6551704893799017	0.4960551383818306	0.5348498362770059	0.5042682412023267	0.4681849239481959	0.5391183071430433	0.49682055386038054	0.6400930433567006	0.6330997361532043	0.6365963897549524	0.6365963897549524	0.6365963897549524	0.6365963897549524	0.6365963897549524	0.6365963897549524	0.6365963897549524	0.6365963897549524	0.6365963897549524	0.6365963897549524	0.6365963897549524	0.6365963897549524	0.6365963897549524	0.6365963897549524	0.6365963897549524	0.6365963897549524	0.6365963897549524	0.6365963897549524	0.6365963897549524	0.6365963897549524	0.6365963897549524	0.6365963897549524
0.3236563130397515	0.3510471937692955	0.3474335845264955	0.23898811894836536	0.2021688976159885	0.2651284115486992	0.4626966724639068	0.3708336924909519	0.340930444793476	0.42638682778816805	0.3952894827379619	0.4493549306633081	0.2949136489653435	0.4420961793664977	0.3565009878500227	0.5392001746674466	0.378510316258399	0.2155382456756641	0.307830537905842	0.39376657617085387	0.38259649264750845	0.28210278924749504	0.539722904373455	0.39565056717113456	0.4073724584115271	0.2787435618546099	0.493330273368475	0.32543016723432694	0.44788389759154973	0.38665703241293836	0.38665703241293836	0.38665703241293836	0.38665703241293836	0.38665703241293836	0.38665703241293836	0.38665703241293836	0.38665703241293836	0.38665703241293836	0.38665703241293836	0.38665703241293836	0.38665703241293836	0.38665703241293836	0.38665703241293836	0.38665703241293836	0.38665703241293836	0.38665703241293836	0.38665703241293836	0.38665703241293836	0.38665703241293836	0.38665703241293836
0.5432316354849441	0.5967583379192911	0.5950937409182085	0.7361901158048008	0.5886220689469731	0.6500294922551422	0.7510557515270079	0.697887150677555	0.6928592836477031	0.6463826842973144	0.6837570338229665	0.7138184450692452	0.658616129544961	0.6807150235460228	0.6905838530745655	0.7398585604285322	0.6563664134506936	0.6372815183578467	0.7494272656556805	0.7203737257325724	0.7533166948615492	0.7124712357776595	0.6719921059081315	0.61421248189832	0.7026178744420283	0.6582446055075867	0.6804312399748074	0.6804312399748074	0.6804312399748074	0.6804312399748074	0.6804312399748074	0.6804312399748074	0.6804312399748074	0.6804312399748074	0.6804312399748074	0.6804312399748074	0.6804312399748074	0.6804312399748074	0.6804312399748074	0.6804312399748074	0.6804312399748074	0.6804312399748074	0.6804312399748074	0.6804312399748074	0.6804312399748074	0.6804312399748074	0.6804312399748074	0.6804312399748074	0.6804312399748074	0.6804312399748074
0.6214735589222227	0.663545200908667	0.6476350289020972	0.6466074608873593	0.6813671038279591	0.6033928628421202	0.7009966247309095	0.7004211947581989	0.7791911223455871	0.5940186490112107	0.6629955609526021	0.5882082683110181	0.6296460309873831	0.6835083027124077	0.7401186532467118	0.6748002318374625	0.6636312279311729	0.6590703992505533	0.738522789017498	0.6232037750755895	0.7106318415505695	0.7228459190713656	0.7167388803109676	0.7167388803109676	0.7167388803109676	0.7167388803109676	0.7167388803109676	0.7167388803109676	0.7167388803109676	0.7167388803109676	0.7167388803109676	0.7167388803109676	0.7167388803109676	0.7167388803109676	0.7167388803109676	0.7167388803109676	0.7167388803109676	0.7167388803109676	0.7167388803109676	0.7167388803109676	0.7167388803109676	0.7167388803109676	0.7167388803109676	0.7167388803109676	0.7167388803109676	0.7167388803109676	0.7167388803109676	0.7167388803109676	0.7167388803109676	0.7167388803109676
0.6717271250989252	0.6827132149059298	0.7332423028626599	0.7655543625991802	0.8283745956185533	0.7549352124039513	0.7999488308230444	0.8117652090993931	0.8001192619338614	0.7330173294082953	0.8385951733680874	0.7906916190234872	0.759458641970113	0.8105408598091581	0.7236105708133859	0.7296560548305088	0.7422708530169745	0.7369884218820065	0.7090761565602627	0.6733955222951236	0.7117896853419254	0.7794645525346998	0.7534887419916193	0.7742112338414956	0.8203591269857747	0.7446021795147506	0.7422888469555395	0.7434455132351451	0.7434455132351451	0.7434455132351451	0.7434455132351451	0.7434455132351451	0.7434455132351451	0.7434455132351451	0.7434455132351451	0.7434455132351451	0.7434455132351451	0.7434455132351451	0.7434455132351451	0.7434455132351451	0.7434455132351451	0.7434455132351451	0.7434455132351451	0.7434455132351451	0.7434455132351451	0.7434455132351451	0.7434455132351451	0.7434455132351451	0.7434455132351451	0.7434455132351451
0.9192238719074817	1.0370339995074094	0.8996037539333318	0.787593494388912	0.9322876873662902	0.7968741383634138	0.9029481168295301	0.7887292623018762	0.8762566775156494	0.9335784391456041	0.9268960963209837	0.7794422677740354	0.7535386173080503	0.9881485133091997	0.794347701067839	0.8941284391215545	0.9546671160433909	1.1149691074095698	0.9005574727776888	0.8618570419570052	0.94960097597381	1.0256744584855595	1.143803707032395	0.9476175470918302	1.0385733836378033	0.8919123114876575	0.8686360511093978	0.9296611083744539	0.649294111030551	0.7894776097025024	0.7894776097025024	0.7894776097025024	0.7894776097025024	0.7894776097025024	0.7894776097025024	0.7894776097025024	0.7894776097025024	0.7894776097025024	0.7894776097025024	0.7894776097025024	0.7894776097025024	0.7894776097025024	0.7894776097025024	0.7894776097025024	0.7894776097025024	0.7894776097025024	0.7894776097025024	0.7894776097025024	0.7894776097025024	0.7894776097025024
0.8459557229375061	0.9731928696379771	0.8096031646107694	0.9079763384228468	0.9206033423750827	0.7616829009173762	0.8698504727860703	0.7705270118060269	0.8652436586456177	0.8213620212071774	0.9740737386860422	0.8609870261827879	0.9818379014546516	0.9413319932506592	0.9464099410179141	1.0459597475357323	1.123830894970495	0.9514970370253955	0.9235292825775477	1.1188398087794431	1.018278866782438	1.0291459352212127	0.993016939109073	1.037626416610875	0.7696800825313661	1.0122533105150247	0.8766700661292183	0.9505022039364927	1.0166009560622031	1.0380829059026213	0.9032023324248133	0.9230133604723126	0.9554043351559109	1.0799215581870836	1.0252138532325974	0.9465324969571168	1.0146582759081173	0.8719973043523732	0.9433277901302454	0.9433277901302454	0.9433277901302454	0.9433277901302454	0.9433277901302454	0.9433277901302454	0.9433277901302454	0.9433277901302454	0.9433277901302454	0.9433277901302454	0.9433277901302454	0.9433277901302454
0.05283693285812014	0.014966693717307153	0.06588080624190781	0.08347852477647788	0.10060453567255599	0.11513517531801654	0.03799931243344929	0.05294007479693668	0.06698992108892042	0.03635258254256706	0.014950203104652882	0.03449542289143283	0.057809071436642635	0.028025030246033943	0.04683558305292892	0.04806230262174422	0.03051800769924032	0.05122107318230142	0.023831806998969734	0.08476809417782348	0.08558911058079365	0.10750486465365906	0.047866236865621144	0.08648566850545378	0.04412354624909793	0.044605473154101426	0.037318014630743135	0.08011180753108939	0.029802203344646477	0.016533383110481387	0.06960375490034403	0.0223027362789718	0.06698992077664727	0.07842028364690205	0.0381532963524304	0.06847435870725554	0.1055638734165394	0.09960360370580315	0.060091711342438126	0.06970028573391872	0.05859009725315929	0.1143730063404569	0.0864815517968081	0.0864815517968081	0.0864815517968081	0.0864815517968081	0.0864815517968081	0.0864815517968081	0.0864815517968081	0.0864815517968081
0.7177158684232054	0.6531646524341143	0.6723494126078743	0.7331256685279606	0.7905395812759702	0.7648447142975868	0.792990084372477	0.8074378523852129	0.8155716821023962	0.802838081272606	0.8266522233870932	0.836764542276045	0.8388433638934739	0.9468759281897811	0.835116401477459	0.9346638519852167	0.9512345296870773	0.9694823853403332	0.9561862763870201	0.9825165198851458	0.8960864388431449	1.0365782088281823	0.9130028309535868	0.9242154669667542	0.8931819970007818	0.8752769790922627	0.9176361788355731	0.9912360740946552	0.9544361264651142	0.9544361264651142	0.9544361264651142	0.9544361264651142	0.9544361264651142	0.9544361264651142	0.9544361264651142	0.9544361264651142	0.9544361264651142	0.9544361264651142	0.9544361264651142	0.9544361264651142	0.9544361264651142	0.9544361264651142	0.9544361264651142	0.9544361264651142	0.9544361264651142	0.9544361264651142	0.9544361264651142	0.9544361264651142	0.9544361264651142	0.9544361264651142
0.9436044599063987	0.9483003427684419	0.9458567194364708	0.9126796470455755	0.9035993160634973	1.0754321535715727	0.9486762697619299	0.8710962880314045	0.8417889493844357	0.8710906589438435	0.9042168449596867	0.9944117656276098	0.993536620921355	1.0018769541400985	0.8607449956795666	0.9159094045745169	0.89030159324524	0.9278427333392748	0.9731517988810587	0.9268422712939087	0.9509720276952127	1.0197433689733788	0.960048644634906	0.9320364421006992	0.9534040067539926	0.9427202244273459	0.9427202244273459	0.9427202244273459	0.9427202244273459	0.9427202244273459	0.9427202244273459	0.9427202244273459	0.9427202244273459	0.9427202244273459	0.9427202244273459	0.9427202244273459	0.9427202244273459	0.9427202244273459	0.9427202244273459	0.9427202244273459	0.9427202244273459	0.9427202244273459	0.9427202244273459	0.9427202244273459	0.9427202244273459	0.9427202244273459	0.9427202244273459	0.9427202244273459	0.9427202244273459	0.9427202244273459
0.8224633161628232	0.7777566080315084	0.9149301906360243	0.845621698606167	0.7745926691779761	0.8130833599604491	0.7581757669000978	0.8807953210587686	0.8367304422538724	0.8746259426299999	0.8339275702246562	0.8492291884615071	0.9091722011297482	0.8322443830492977	0.9183343438668577	0.8469283861816326	0.8514083281239041	0.8362357150612139	0.8424452366799214	0.9023579875332816	0.8642880942918593	0.8833230409125704	0.8833230409125704	0.8833230409125704	0.8833230409125704	0.8833230409125704	0.8833230409125704	0.8833230409125704	0.8833230409125704	0.8833230409125704	0.8833230409125704	0.8833230409125704	0.8833230409125704	0.8833230409125704	0.8833230409125704	0.8833230409125704	0.8833230409125704	0.8833230409125704	0.8833230409125704	0.8833230409125704	0.8833230409125704	0.8833230409125704	0.8833230409125704	0.8833230409125704	0.8833230409125704	0.8833230409125704	0.8833230409125704	0.8833230409125704	0.8833230409125704	0.8833230409125704
0.7354783365640017	0.7162666412647052	0.7100950021165747	0.7453646806165017	0.8558499552540991	0.8237271272954811	0.7647609255186193	0.7466506255525863	0.6777728080394151	0.759627825402001	0.7940659007497409	0.7432547644994284	0.7990305752179436	0.7128509992497709	0.663504170030539	0.7347455934337556	0.758113182833388	0.7836134111908846	0.744849500857379	0.7626493489988015	0.9991583873722103	0.8569948067218803	0.8898657006701524	0.8734302536960163	0.8734302536960163	0.8734302536960163	0.8734302536960163	0.8734302536960163	0.8734302536960163	0.8734302536960163	0.8734302536960163	0.8734302536960163	0.8734302536960163	0.8734302536960163	0.8734302536960163	0.8734302536960163	0.8734302536960163	0.8734302536960163	0.8734302536960163	0.8734302536960163	0.8734302536960163	0.8734302536960163	0.8734302536960163	0.8734302536960163	0.8734302536960163	0.8734302536960163	0.8734302536960163	0.8734302536960163	0.8734302536960163	0.8734302536960163
0.4645486444275606	0.5686627687103171	0.5422315946089947	0.49292852494915795	0.48725607924239234	0.5174590309570609	0.5078684072736238	0.5555717453716791	0.4999771447413968	0.6111818706364284	0.5949866207688559	0.5511551015127059	0.6079276616980003	0.7105501230201561	0.9152128888605826	0.7671394509051909	0.2966694886987225	0.353146110053112	0.3299120266940265	0.28685854006096045	0.3306194725227619	0.3087390062918612	0.3087390062918612	0.3087390062918612	0.3087390062918612	0.3087390062918612	0.3087390062918612	0.3087390062918612	0.3087390062918612	0.3087390062918612	0.3087390062918612	0.3087390062918612	0.3087390062918612	0.3087390062918612	0.3087390062918612	0.3087390062918612	0.3087390062918612	0.3087390062918612	0.3087390062918612	0.3087390062918612	0.3087390062918612	0.3087390062918612	0.3087390062918612	0.3087390062918612	0.3087390062918612	0.3087390062918612	0.3087390062918612	0.3087390062918612	0.3087390062918612	0.3087390062918612
1.002510314347631	1.0828813572031721	0.8963469404826728	1.0753828089415645	0.9421822386510622	0.966931283664885	0.9935705727997451	0.9773856642957478	0.983566782180832	0.9129032798857526	0.9496603514771	0.9158136964545489	0.9209167947387715	1.0441292185193707	1.0028116877580975	1.0027211180324922	1.0106275794466804	0.9950916033588203	0.9822957195039992	0.981392496744309	0.9949046309615508	1.013863617853742	1.110748702609292	1.0360419441710553	1.0195775907266942	1.0278097674488746	1.0278097674488746	1.0278097674488746	1.0278097674488746	1.0278097674488746	1.0278097674488746	1.0278097674488746	1.0278097674488746	1.0278097674488746	1.0278097674488746	1.0278097674488746	1.0278097674488746	1.0278097674488746	1.0278097674488746	1.0278097674488746	1.0278097674488746	1.0278097674488746	1.0278097674488746	1.0278097674488746	1.0278097674488746	1.0278097674488746	1.0278097674488746	1.0278097674488746	1.0278097674488746	1.0278097674488746
0.8666736237223577	0.7352675886573702	0.7888079731198355	0.9288334374204238	0.8033986544178017	0.8399731674878524	0.9127306689856471	0.8984310194066863	1.044448413753834	0.9624695338655079	0.778843729301684	0.9217801356712133	0.9017753320889142	0.928761838402679	0.859049184767974	0.9088409803504945	0.8694816059543786	0.875490617588676	0.9760891378631453	0.8469480876971205	0.9115186127801328	0.9115186127801328	0.9115186127801328	0.9115186127801328	0.9115186127801328	0.9115186127801328	0.9115186127801328	0.9115186127801328	0.9115186127801328	0.9115186127801328	0.9115186127801328	0.9115186127801328	0.9115186127801328	0.9115186127801328	0.9115186127801328	0.9115186127801328	0.9115186127801328	0.9115186127801328	0.9115186127801328	0.9115186127801328	0.9115186127801328	0.9115186127801328	0.9115186127801328	0.9115186127801328	0.9115186127801328	0.9115186127801328	0.9115186127801328	0.9115186127801328	0.9115186127801328	0.9115186127801328
0.5557578124046106	0.5551982225673169	0.5437385240779096	0.5467247210196616	0.521036377641347	0.637299391388174	0.506206364550949	0.6203113818966973	0.4981001436232173	0.5212692438423527	0.48189210055640774	0.4877789531842216	0.5357401299668331	0.6610434117436328	0.8601460018969035	0.786474833245241	0.661347501428496	0.6776772186472365	0.6210468295584194	0.5465299891105259	0.5548625080131085	0.5814590310830218	0.5681607695480652	0.5681607695480652	0.5681607695480652	0.5681607695480652	0.5681607695480652	0.5681607695480652	0.5681607695480652	0.5681607695480652	0.5681607695480652	0.5681607695480652	0.5681607695480652	0.5681607695480652	0.5681607695480652	0.5681607695480652	0.5681607695480652	0.5681607695480652	0.5681607695480652	0.5681607695480652	0.5681607695480652	0.5681607695480652	0.5681607695480652	0.5681607695480652	0.5681607695480652	0.5681607695480652	0.5681607695480652	0.5681607695480652	0.5681607695480652	0.5681607695480652
0.7606587247765638	0.6632750991745887	0.6992911914076642	0.6424273949245956	0.7081487542313232	0.74575724594926	0.7360953152254014	0.6863626862294013	0.7594165133009213	0.7671049349461329	0.8473982266316359	0.7590874135602342	0.6906124054980272	0.7166218830939426	0.7094766867785943	0.7714975566587791	0.7067316255676063	0.750227012296881	0.7989231795517934	0.760507739165358	0.7797154593585757	0.7797154593585757	0.7797154593585757	0.7797154593585757	0.7797154593585757	0.7797154593585757	0.7797154593585757	0.7797154593585757	0.7797154593585757	0.7797154593585757	0.7797154593585757	0.7797154593585757	0.7797154593585757	0.7797154593585757	0.7797154593585757	0.7797154593585757	0.7797154593585757	0.7797154593585757	0.7797154593585757	0.7797154593585757	0.7797154593585757	0.7797154593585757	0.7797154593585757	0.7797154593585757	0.7797154593585757	0.7797154593585757	0.7797154593585757	0.7797154593585757	0.7797154593585757	0.7797154593585757
0.6474382346768204	0.43612190983034954	0.5154219254226101	0.6005149401088745	0.6658729838080105	0.5673994400224467	0.6002726589196007	0.763134802961352	0.8676586115970507	0.723021321911699	0.7401817384147207	0.8172399506146323	0.6498336940206498	0.7436771234943054	0.7505549800362967	0.7008199866577316	0.653262298793716	0.6390514367461922	0.6913520535637837	0.7803883758001892	0.7074129795728267	0.671192027709373	0.5543268589362804	0.6414952000954047	0.5445537112509041	0.495244712820741	0.7415831714208538	0.6259262995856193	0.7002775143268803	0.6029492380158211	0.7243260705268642	0.7520242489962454	0.6672888560061399	0.7560454595779174	0.8242506027628694	0.7901480311703933	0.7901480311703933	0.7901480311703933	0.7901480311703933	0.7901480311703933	0.7901480311703933	0.7901480311703933	0.7901480311703933	0.7901480311703933	0.7901480311703933	0.7901480311703933	0.7901480311703933	0.7901480311703933	0.7901480311703933	0.7901480311703933
0.7149660911535832	0.7092430513052872	0.649817430553666	0.6540837559885637	0.6874097922623235	0.7603298144055147	0.7877317531931788	0.6837061486652789	0.7848609876873751	0.7448810851155574	0.6701783355454878	0.6974024129266742	0.6740165244249161	0.7365485455633625	0.7563376814143252	0.7643824665582335	0.7603600739862794	0.7603600739862794	0.7603600739862794	0.7603600739862794	0.7603600739862794	0.7603600739862794	0.7603600739862794	0.7603600739862794	0.7603600739862794	0.7603600739862794	0.7603600739862794	0.7603600739862794	0.7603600739862794	0.7603600739862794	0.7603600739862794	0.7603600739862794	0.7603600739862794	0.7603600739862794	0.7603600739862794	0.7603600739862794	0.7603600739862794	0.7603600739862794	0.7603600739862794	0.7603600739862794	0.7603600739862794	0.7603600739862794	0.7603600739862794	0.7603600739862794	0.7603600739862794	0.7603600739862794	0.7603600739862794	0.7603600739862794	0.7603600739862794	0.7603600739862794
0.6611609740745963	0.6754219485610513	0.6736446903681864	0.7523745156297788	0.6595982821260064	0.7046330880312329	0.7196965378667414	0.7080688416322137	0.7324936223901832	0.690175171107799	0.645452366775502	0.6997636324149881	0.7150115004378625	0.6720356103964515	0.7239998599028553	0.6816451479542358	0.61887408718744	0.7278634261174913	0.6847990849203847	0.6221930224043039	0.6805370444180144	0.6932937647386828	0.6350069592255886	0.6696306736259419	0.6523188164257652	0.6523188164257652	0.6523188164257652	0.6523188164257652	0.6523188164257652	0.6523188164257652	0.6523188164257652	0.6523188164257652	0.6523188164257652	0.6523188164257652	0.6523188164257652	0.6523188164257652	0.6523188164257652	0.6523188164257652	0.6523188164257652	0.6523188164257652	0.6523188164257652	0.6523188164257652	0.6523188164257652	0.6523188164257652	0.6523188164257652	0.6523188164257652	0.6523188164257652	0.6523188164257652	0.6523188164257652	0.6523188164257652
0.8995760385271931	0.9047941747198455	0.9033331145813941	0.9544857708737496	1.0285441253171261	0.9055456302917492	0.8990012103381206	0.9518721543525479	0.769201078668147	1.0165278056948504	1.031808165721558	0.8874151979479805	0.8066144812296533	0.9898745637961613	0.8457327766610577	0.8954122162264697	0.9128920662239108	0.9348972429779334	0.9238946546009222	0.9238946546009222	0.9238946546009222	0.9238946546009222	0.9238946546009222	0.9238946546009222	0.9238946546009222	0.9238946546009222	0.9238946546009222	0.9238946546009222	0.9238946546009222	0.9238946546009222	0.9238946546009222	0.9238946546009222	0.9238946546009222	0.9238946546009222	0.9238946546009222	0.9238946546009222	0.9238946546009222	0.9238946546009222	0.9238946546009222	0.9238946546009222	0.9238946546009222	0.9238946546009222	0.9238946546009222	0.9238946546009222	0.9238946546009222	0.9238946546009222	0.9238946546009222	0.9238946546009222	0.9238946546009222	0.9238946546009222
0.6114374047162897	0.5471924767134363	0.532194781014337	0.5787308633630557	0.5599662284782942	0.44526821669036	0.5116067494160431	0.622217595943909	0.6619959313702364	0.607159165966695	0.5539485765048049	0.5909979717336816	0.6041719655961698	0.579365915080512	0.6522678826719513	0.6819663518577261	0.6062004318034511	0.585760253516895	0.6854214436771694	0.6988719698889191	0.6155800594580005	0.6572260146734599	0.6572260146734599	0.6572260146734599	0.6572260146734599	0.6572260146734599	0.6572260146734599	0.6572260146734599	0.6572260146734599	0.6572260146734599	0.6572260146734599	0.6572260146734599	0.6572260146734599	0.6572260146734599	0.6572260146734599	0.6572260146734599	0.6572260146734599	0.6572260146734599	0.6572260146734599	0.6572260146734599	0.6572260146734599	0.6572260146734599	0.6572260146734599	0.6572260146734599	0.6572260146734599	0.6572260146734599	0.6572260146734599	0.6572260146734599	0.6572260146734599	0.6572260146734599
0.675507195872432	0.6430532603041036	0.5926333963335697	0.6529799176084914	0.6595364595744407	0.6711264461175723	0.6532509870108824	0.6271848364291505	0.6299596132316297	0.6190992640752593	0.6245294386534445	0.6245294386534445	0.6245294386534445	0.6245294386534445	0.6245294386534445	0.6245294386534445	0.6245294386534445	0.6245294386534445	0.6245294386534445	0.6245294386534445	0.6245294386534445	0.6245294386534445	0.6245294386534445	0.6245294386534445	0.6245294386534445	0.6245294386534445	0.6245294386534445	0.6245294386534445	0.6245294386534445	0.6245294386534445	0.6245294386534445	0.6245294386534445	0.6245294386534445	0.6245294386534445	0.6245294386534445	0.6245294386534445	0.6245294386534445	0.6245294386534445	0.6245294386534445	0.6245294386534445	0.6245294386534445	0.6245294386534445	0.6245294386534445	0.6245294386534445	0.6245294386534445	0.6245294386534445	0.6245294386534445	0.6245294386534445	0.6245294386534445	0.6245294386534445
0.5828331081248659	0.5395288433563779	0.6338784931440155	0.5330411588448183	0.4751968356918086	0.48174743782945295	0.5475860812754177	0.5793534567266955	0.6088141779246421	0.5800475998280555	0.5488260753261083	0.5410281449695716	0.53423588021381	0.5683056808090999	0.5267114194895166	0.5711419534086047	0.5859187469633184	0.6241894415367254	0.6050540942500219	0.6050540942500219	0.6050540942500219	0.6050540942500219	0.6050540942500219	0.6050540942500219	0.6050540942500219	0.6050540942500219	0.6050540942500219	0.6050540942500219	0.6050540942500219	0.6050540942500219	0.6050540942500219	0.6050540942500219	0.6050540942500219	0.6050540942500219	0.6050540942500219	0.6050540942500219	0.6050540942500219	0.6050540942500219	0.6050540942500219	0.6050540942500219	0.6050540942500219	0.6050540942500219	0.6050540942500219	0.6050540942500219	0.6050540942500219	0.6050540942500219	0.6050540942500219	0.6050540942500219	0.6050540942500219	0.6050540942500219
0.7386457173328003	0.5393588697226389	0.5394891172322084	0.7500521959756221	0.7129087929524316	0.5957883647605563	0.6996242179134943	0.6564724465096587	0.7782042753048255	0.9542756322794945	0.7398900918239809	0.744516768509315	0.7537617224199401	0.7309144219459076	0.7276602920451846	0.8587823077390971	0.9538351149552557	0.7907584343708689	0.806545553637051	0.8977541553269034	0.9191603096813302	0.9052800642994951	0.9267954914306309	0.896246424619072	1.1672671134428476	0.8987501872430043	0.7174451793316037	0.9140400480372474	0.9483372617221336	0.854679282048877	0.9192161668335939	0.8869477244412354	0.8869477244412354	0.8869477244412354	0.8869477244412354	0.8869477244412354	0.8869477244412354	0.8869477244412354	0.8869477244412354	0.8869477244412354	0.8869477244412354	0.8869477244412354	0.8869477244412354	0.8869477244412354	0.8869477244412354	0.8869477244412354	0.8869477244412354	0.8869477244412354	0.8869477244412354	0.8869477244412354
0.643787822797297	0.5120054716397393	0.47008088575035045	0.6439330571138314	0.55959838920944	0.6511713930530715	0.5399296198523498	0.5662434805213958	0.6957675655238581	0.5553622894326661	0.5615512088205754	0.536932870492178	0.5349828420903769	0.4392714632194981	0.4950407795728676	0.6055502341530213	0.5506576427628405	0.6800128136812542	0.5547947783534587	0.5870584755076245	0.5839578411053844	0.6041193694331742	0.5854325460057358	0.5622258782223173	0.5738292121140266	0.5738292121140266	0.5738292121140266	0.5738292121140266	0.5738292121140266	0.5738292121140266	0.5738292121140266	0.5738292121140266	0.5738292121140266	0.5738292121140266	0.5738292121140266	0.5738292121140266	0.5738292121140266	0.5738292121140266	0.5738292121140266	0.5738292121140266	0.5738292121140266	0.5738292121140266	0.5738292121140266	0.5738292121140266	0.5738292121140266	0.5738292121140266	0.5738292121140266	0.5738292121140266	0.5738292121140266	0.5738292121140266
0.9999196461818063	0.9582410907925322	0.865846570291623	0.9423211433693851	0.930215509327498	0.9331750301391055	1.0584561514691413	0.9203817885830475	0.9963596917171729	0.6172966348630518	0.8045192151522312	0.7109079250076414	0.7109079250076414	0.7109079250076414	0.7109079250076414	0.7109079250076414	0.7109079250076414	0.7109079250076414	0.7109079250076414	0.7109079250076414	0.7109079250076414	0.7109079250076414	0.7109079250076414	0.7109079250076414	0.7109079250076414	0.7109079250076414	0.7109079250076414	0.7109079250076414	0.7109079250076414	0.7109079250076414	0.7109079250076414	0.7109079250076414	0.7109079250076414	0.7109079250076414	0.7109079250076414	0.7109079250076414	0.7109079250076414	0.7109079250076414	0.7109079250076414	0.7109079250076414	0.7109079250076414	0.7109079250076414	0.7109079250076414	0.7109079250076414	0.7109079250076414	0.7109079250076414	0.7109079250076414	0.7109079250076414	0.7109079250076414	0.7109079250076414
0.8976446773433486	0.7906629945000869	0.9337894179383601	0.7560383003876016	0.7455448917967354	0.8004755478327246	0.7998754277570486	0.7531925921088503	0.7860326981253027	0.7471224344476375	0.8618860436868078	0.7846063530770809	0.7853180364364496	0.7573711209685193	0.8889053842288454	0.7973054238937535	0.8045637373996357	0.8724814141294736	0.8385225757645547	0.8385225757645547	0.8385225757645547	0.8385225757645547	0.8385225757645547	0.8385225757645547	0.8385225757645547	0.8385225757645547	0.8385225757645547	0.8385225757645547	0.8385225757645547	0.8385225757645547	0.8385225757645547	0.8385225757645547	0.8385225757645547	0.8385225757645547	0.8385225757645547	0.8385225757645547	0.8385225757645547	0.8385225757645547	0.8385225757645547	0.8385225757645547	0.8385225757645547	0.8385225757645547	0.8385225757645547	0.8385225757645547	0.8385225757645547	0.8385225757645547	0.8385225757645547	0.8385225757645547	0.8385225757645547	0.8385225757645547
0.4441229503270594	0.5149575706984515	0.5954614762456623	0.6160742647495067	0.5964558666167223	0.5587817696738117	0.5261058364405771	0.48040302196048384	0.46773255628566773	0.4357599181302369	0.3636991596828683	0.5285794068734289	0.4204787915409637	0.5089226519624461	0.385546991718013	0.4472348218402295	0.4472348218402295	0.4472348218402295	0.4472348218402295	0.4472348218402295	0.4472348218402295	0.4472348218402295	0.4472348218402295	0.4472348218402295	0.4472348218402295	0.4472348218402295	0.4472348218402295	0.4472348218402295	0.4472348218402295	0.4472348218402295	0.4472348218402295	0.4472348218402295	0.4472348218402295	0.4472348218402295	0.4472348218402295	0.4472348218402295	0.4472348218402295	0.4472348218402295	0.4472348218402295	0.4472348218402295	0.4472348218402295	0.4472348218402295	0.4472348218402295	0.4472348218402295	0.4472348218402295	0.4472348218402295	0.4472348218402295	0.4472348218402295	0.4472348218402295	0.4472348218402295
0.3902100752692778	0.29985316648640037	0.28907497430374685	0.31066405301576644	0.39004337966225877	0.39878063656423046	0.3755886639331125	0.30421769677138866	0.4796716328799307	0.2470099398053496	0.38398625991624613	0.31601584045427256	0.34178394132321555	0.2958578656560248	0.2741824939091443	0.39343532065996434	0.3948152934343351	0.5745478301541385	0.4673321570504567	0.3334480768381803	0.4304038477648687	0.4336824840229221	0.43276381741079717	0.5001132621009191	0.5081054841738935	0.6013152876006045	0.5993566933668492	0.5538800566917308	0.57661837502929	0.57661837502929	0.57661837502929	0.57661837502929	0.57661837502929	0.57661837502929	0.57661837502929	0.57661837502929	0.57661837502929	0.57661837502929	0.57661837502929	0.57661837502929	0.57661837502929	0.57661837502929	0.57661837502929	0.57661837502929	0.57661837502929	0.57661837502929	0.57661837502929	0.57661837502929	0.57661837502929	0.57661837502929
0.6688603763091349	0.6994066472489724	0.5487869364811834	0.5746730125713787	0.7840223210071074	0.6269489783237979	0.6831507895065394	0.5181132104467565	0.658128913997568	0.6531819173023208	0.642497115020861	0.5801097592368928	0.7319578054627294	0.6938761266460887	0.7360113435630316	0.6482796660976032	0.7285873433614943	0.650890101973006	0.6890399979967106	0.6314519428330763	0.7311785271402289	0.643908891510299	0.689641978770624	0.6667754351404614	0.6667754351404614	0.6667754351404614	0.6667754351404614	0.6667754351404614	0.6667754351404614	0.6667754351404614	0.6667754351404614	0.6667754351404614	0.6667754351404614	0.6667754351404614	0.6667754351404614	0.6667754351404614	0.6667754351404614	0.6667754351404614	0.6667754351404614	0.6667754351404614	0.6667754351404614	0.6667754351404614	0.6667754351404614	0.6667754351404614	0.6667754351404614	0.6667754351404614	0.6667754351404614	0.6667754351404614	0.6667754351404614	0.6667754351404614
0.6736078538303509	0.7526095191781493	0.6471032459421265	0.7080270673841403	0.6390291716897692	0.6950640725343775	0.6418455418767511	0.6400398060040029	0.6176064820169432	0.7789762070430672	0.602689472581222	0.6225586644538541	0.6395115499298669	0.5782849850127096	0.5914129112522174	0.7615473126615131	0.6543363791943384	0.6176360688711359	0.679070746016943	0.6420909010306778	0.6140951582251872	0.6280930296279326	0.6280930296279326	0.6280930296279326	0.6280930296279326	0.6280930296279326	0.6280930296279326	0.6280930296279326	0.6280930296279326	0.6280930296279326	0.6280930296279326	0.6280930296279326	0.6280930296279326	0.6280930296279326	0.6280930296279326	0.6280930296279326	0.6280930296279326	0.6280930296279326	0.6280930296279326	0.6280930296279326	0.6280930296279326	0.6280930296279326	0.6280930296279326	0.6280930296279326	0.6280930296279326	0.6280930296279326	0.6280930296279326	0.6280930296279326	0.6280930296279326	0.6280930296279326
0.587546512539321	0.7766804845491937	0.6802011747882941	0.7297803495466405	0.6451208179308053	0.6076723212880448	0.6365877765546968	0.6184977984269133	0.5948770433617754	0.5860466595716782	0.7327395199316656	0.6411191807081222	0.6587583645238583	0.6332021493639128	0.5954492978893934	0.4912690977699849	0.5975041613324199	0.5841276238858092	0.5908158926091146	0.5908158926091146	0.5908158926091146	0.5908158926091146	0.5908158926091146	0.5908158926091146	0.5908158926091146	0.5908158926091146	0.5908158926091146	0.5908158926091146	0.5908158926091146	0.5908158926091146	0.5908158926091146	0.5908158926091146	0.5908158926091146	0.5908158926091146	0.5908158926091146	0.5908158926091146	0.5908158926091146	0.5908158926091146	0.5908158926091146	0.5908158926091146	0.5908158926091146	0.5908158926091146	0.5908158926091146	0.5908158926091146	0.5908158926091146	0.5908158926091146	0.5908158926091146	0.5908158926091146	0.5908158926091146	0.5908158926091146
0.6975259740425125	0.7169082205557173	0.7888732345534019	0.6780035337968354	0.5846202914625821	0.6292262684230043	0.6911516193449816	0.6459802081474477	0.7478569388172147	0.7343100168374076	0.6505365554084187	0.7055758688370211	0.7741637866254544	0.7937430980812911	0.7283218836830082	0.7017696195583513	0.7684770721597611	0.830423870737736	0.6684637510892527	0.8399731200244545	0.7542184355568535	0.7542184355568535	0.7542184355568535	0.7542184355568535	0.7542184355568535	0.7542184355568535	0.7542184355568535	0.7542184355568535	0.7542184355568535	0.7542184355568535	0.7542184355568535	0.7542184355568535	0.7542184355568535	0.7542184355568535	0.7542184355568535	0.7542184355568535	0.7542184355568535	0.7542184355568535	0.7542184355568535	0.7542184355568535	0.7542184355568535	0.7542184355568535	0.7542184355568535	0.7542184355568535	0.7542184355568535	0.7542184355568535	0.7542184355568535	0.7542184355568535	0.7542184355568535	0.7542184355568535
0.317869181667545	0.19250295820978047	0.2551283655679189	0.17313681630059732	0.27071298250039216	0.23283570115514787	0.3265872886979249	0.37488394368888933	0.26388339949262135	0.33040789053814934	0.5190301173040005	0.4326242690820789	0.6148410820908797	0.5929773325739516	0.5566117661601353	0.6915073968008407	0.760624242940009	0.48361532560677684	0.7320811220223354	0.7524242612780061	0.7362676094222612	0.7246487531136411	0.9814550780082832	1.0527800571210988	0.9869330203794018	0.9093612480823384	0.8556981031222622	0.9670314248912609	0.8720394626439351	0.9940567599488735	0.7900098289938211	0.8241739546316581	0.8945883353670065	1.0656223774044375	1.052809144437865	0.8704167637429672	0.8295417476602639	0.9995382770790563	0.9101889903650243	0.7986277858910514	0.7683204083041457	0.7834740970975985	0.7834740970975985	0.7834740970975985	0.7834740970975985	0.7834740970975985	0.7834740970975985	0.7834740970975985	0.7834740970975985	0.7834740970975985
0.201313643670762	0.19995582156497996	0.06025087890219769	0.19589199456818415	0.22867314454146775	0.17148961786209777	0.22330860236008468	0.1422008387432434	0.24639260948924616	0.16335707191886267	0.23109030091158944	0.33258420664108307	0.3584445905574714	0.5347736761915991	0.5735019562496305	0.7010640180052042	0.5527572735300857	0.8547580826465397	0.8712218090718337	0.9332132833161211	0.8971075819421098	1.0836617574492473	1.0995773859599272	1.0787145894944212	0.9949077632283876	0.7449328489165717	0.7629652931757928	0.8595679626874263	0.9183632532766499	0.8791466744744558	0.9572974597080102	0.7436388902395692	0.8619111202851821	0.8317908221791844	1.121990496878919	0.9658498894279449	1.216434396542139	1.0682905990607658	1.1046589409195242	0.794507599570152	0.8359659088132104	0.7731053695490058	0.8393180697895609	0.727383917203943	0.9312519967024184	0.7598871061758573	0.8455695514391378	0.8455695514391378	0.8455695514391378	0.8455695514391378
0.7125756556021984	0.8500640879935882	0.8868417446616396	0.9149714625639022	0.9661492522016595	0.9176572119726996	0.985656504363219	1.0075714685084196	1.0983290105514547	0.9612687945831925	0.9758675393863389	0.9509273038681743	1.026980304998418	0.9923249823136334	0.9801929655268595	0.9658999167787913	1.0068031436553557	1.0598588558506143	1.0137602846013163	1.0409183390468721	0.9722208216106628	1.0348596709711153	0.9443100355187305	1.0502399053947262	0.9930061027002127	1.0194159499759976	1.0053780627335744	0.9579666014058457	1.0499827754498694	1.0507130429836646	0.9890010180310285	1.1531498959263167	0.9860870488370165	1.085469238723859	1.1423403822803142	1.079177162692891	1.022326471583723	1.1748623864318015	1.0541415547890083	1.1212269911481554	1.0749111188938323	1.098069055020994	1.098069055020994	1.098069055020994	1.098069055020994	1.098069055020994	1.098069055020994	1.098069055020994	1.098069055020994	1.098069055020994
0.6260012364357679	0.49519170534582474	0.5985533885259385	0.7114454576473894	0.6412713243688527	0.7381495334560632	0.7348717280718206	0.7059722026986086	0.5448134207450738	0.8295874410472615	0.7801894037591526	0.6842358433582094	0.7206767189366822	0.7498497976375548	0.6683489836262491	0.7666145481011291	0.7604709062737316	0.8285166587828116	0.7132308132143677	0.8271833862403795	0.7170002968277523	0.7868470044711003	0.6725249640755591	0.868897191851657	0.7394616579008241	0.7799029374182451	0.848134564568415	0.8237496902139583	0.8191513452703993	0.7289944407481341	0.7312047559865262	0.7163104781936883	0.6010998210081616	0.8078623094926989	0.7439262796917329	0.8639511835833955	0.7932950369442577	0.8169075833471019	0.9896765208843926	0.8329315950762928	0.7391469428882346	0.7815112057023368	0.7833645822586184	0.7914120289273604	0.7895279414202537	0.8100082056005599	0.7997680735104069	0.7997680735104069	0.7997680735104069	0.7997680735104069
0.8964891768587311	0.8923897038474402	0.9489964921035596	0.868602257988428	0.8200381711981132	0.9579993219091866	0.9948624808421493	0.9660139024724099	1.1175592771543679	0.9448015366695732	0.8888005103924429	0.9758304123053549	0.8927371205900552	1.0709322552860587	1.2328945809610503	1.180542518466749	1.1384565707308185	1.1928485620212	1.022125251503969	1.2142820589540833	1.1487864870043512	1.2071706457048907	0.965118883937256	0.9837487655381589	0.9866281030690474	0.8734605737728259	0.9737694936903446	1.061069472037998	1.1601380325344481	1.0279924455394496	1.1729450049875447	0.9879280333229092	1.1610782239981803	1.1058910838146987	1.1186221545844404	1.0232982965605701	1.375614974363421	1.0573206047617911	1.1506246857199083	1.0581460976093966	1.116251888351771	1.2274350135396115	1.040842838663526	1.1341389261015689	1.1341389261015689	1.1341389261015689	1.1341389261015689	1.1341389261015689	1.1341389261015689	1.1341389261015689
0.6967663809569533	0.9138178131038691	0.8189288754210478	0.7504770662083086	0.7133975479400267	0.8651989409487001	0.8615639323347278	0.8595787290826086	0.8573018772478013	0.815319539454967	0.7435303672461923	0.6713668462193697	0.7074486067327809	0.7074486067327809	0.7074486067327809	0.7074486067327809	0.7074486067327809	0.7074486067327809	0.7074486067327809	0.7074486067327809	0.7074486067327809	0.7074486067327809	0.7074486067327809	0.7074486067327809	0.7074486067327809	0.7074486067327809	0.7074486067327809	0.7074486067327809	0.7074486067327809	0.7074486067327809	0.7074486067327809	0.7074486067327809	0.7074486067327809	0.7074486067327809	0.7074486067327809	0.7074486067327809	0.7074486067327809	0.7074486067327809	0.7074486067327809	0.7074486067327809	0.7074486067327809	0.7074486067327809	0.7074486067327809	0.7074486067327809	0.7074486067327809	0.7074486067327809	0.7074486067327809	0.7074486067327809	0.7074486067327809	0.7074486067327809
1.0225098930878	0.899706373235381	0.9987312055073018	0.8723923019271798	0.720203584277758	0.751592678322795	0.7118163490727833	0.8583256830102874	0.8854895810439177	0.7693702810751883	0.9743215177906754	0.8243737548462942	0.8128889529396569	0.9216346855088505	0.7860478008294524	0.7581197609428256	0.7174306708634993	0.7841943191997525	0.6366257681709142	0.6805072819015303	0.782682281514265	0.801802025190365	0.7778874036107022	0.8292159950818578	0.8340509732444618	0.8781604445208588	0.9017535645133332	0.851277702042922	0.8601445954905903	0.7934382575993089	0.9886538917655645	0.7451418363574565	0.8977098962193041	0.8173220268372168	0.7945859677386478	0.7874826551442237	0.8071619795915824	0.8200679335195247	0.9234070333765513	0.8805377180517654	0.8751350175798627	0.8778363678158141	0.8778363678158141	0.8778363678158141	0.8778363678158141	0.8778363678158141	0.8778363678158141	0.8778363678158141	0.8778363678158141	0.8778363678158141
0.8028929223417595	0.8450910126298988	0.792484570108438	0.7917411616645073	0.815033507628369	0.8529314996192036	0.8309446622408123	0.7666281967848569	0.8446427972128991	0.7686226245412519	0.8037517790532891	0.8459608622077973	0.8028821251312358	0.7799362222032293	0.9260795768749828	0.8375584816321281	0.8155045126190466	0.9403602433620377	0.9687081257236198	0.9597939738214752	0.9005641987214289	0.8632295709073431	0.9611394858020096	0.9085243161196056	0.9430472983953997	0.887468739495827	0.9435338645532235	0.9708683829863772	0.9313816237660165	1.0034834563239168	1.0361816317722417	0.8937820154844855	1.0486356174573341	0.9301877822057152	1.1111305273183762	0.9943776502322001	1.066006075301464	0.9246166166581797	0.9894329369337247	0.9718613433242749	0.9698376372868946	0.9149590833451162	0.9776941133509469	0.9863877248317351	0.8930166713393066	0.9397021980855209	0.9397021980855209	0.9397021980855209	0.9397021980855209	0.9397021980855209
0.10368663592348946	0.172193877515795	0.056767079205577164	0.013485098836022147	0.1169778724003648	0.12082602554638218	0.057397959171931676	0.05521600511543023	0.11479591834386335	0.23318534999941778	0.28635891589330387	0.057397959171931676	0.05057384690203707	0.0006308799663545158	0.2295918366877267	0.057397959171931676	0.4541888852960959	0.1728247574821495	0.057397959171931676	0.21736849778441358	0.11479591834386335	0.172193877515795	0.01285421886966763	0.15997053861248192	0.2976620606728245	0.023599372693612293	0.0	0.18091490654990405	0.027332400840260656	0.05802883913828619	0.05521600511543023	0.11416503936382018	0.0	0.05752527908909481	0.16860036360135805	0.32218162749022927	0.09182742561660556	0.05521600511543023	0.172193877515795	0.28698979585965834	0.17592690566244337	0.25053620632379625	0.12765013513131815	0.28635891589330387	0.33321305922174155	0.3097859875575227	0.3097859875575227	0.3097859875575227	0.3097859875575227	0.3097859875575227
0.6022708488231433	0.6455537141256712	0.6142503765163496	0.4860448000855814	0.6363043143360484	0.6086137056760953	0.6879390744022955	0.6859584229016019	0.6967467887477325	0.6610958785604782	0.5563306120302729	0.6535629397401393	0.5248365644813592	0.7644537736423367	0.7146841960542822	0.6968771876888675	0.7968839325975583	0.8795212209119132	0.7731780060302128	0.8155262662197181	0.8376418540187585	0.8905577813403105	0.8695887832322134	0.9214239049266191	0.7588427260571032	0.9177196185881736	0.7924700065876402	0.7952260510238754	0.9062000416611329	0.6625951336076392	0.672122225264409	0.8837684073768136	0.7494082615323406	0.8512721777197947	0.7611455018525854	0.8483755200215026	0.8806115172463449	0.7746156592566719	1.077116673621796	0.9116688814736641	0.7873424424742843	0.8615954925124703	0.8006814649111549	0.8311384787118126	0.8311384787118126	0.8311384787118126	0.8311384787118126	0.8311384787118126	0.8311384787118126	0.8311384787118126
0.8414042211251904	1.0264214951322685	0.9957632210060887	1.0638492018089107	1.0859418752796357	1.104078822006161	1.0990411365675594	1.2482697017128648	1.2032152087351924	1.0728437798916455	1.121707462000744	1.1412114697835813	1.2365658211311863	1.094934899321918	1.2260210475325712	1.1464664175344852	1.3010849762917196	1.1341693242340927	1.0241254291915896	1.0700545794979492	1.137675673729322	1.1549411140137285	1.1500708893903682	1.2050239155499147	1.141053184748135	1.058542768966291	1.102656077682759	1.1606206263989405	1.1476026934417036	1.2238456445484673	1.0390392566508642	1.1679658260006274	1.2920309112547466	1.1958859578071914	1.1554018210548975	1.1006719861667773	1.1524439735124097	1.13663924172925	1.06244021697595	1.1578670775607387	1.1101536472683442	1.1101536472683442	1.1101536472683442	1.1101536472683442	1.1101536472683442	1.1101536472683442	1.1101536472683442	1.1101536472683442	1.1101536472683442	1.1101536472683442
0.598320601364949	0.5706103888045961	0.6429422991900543	0.7006107413357322	0.6409926609793462	0.6477576832581629	0.5251439981699624	0.7470255068465897	0.6799800044729453	0.6021298245216359	0.7256049186014562	0.7405203246341436	0.7866924397929732	0.7239042101880852	0.8820528631878496	0.7989220091577198	0.9094766747579665	0.9444187698216436	0.8789740494536991	0.9904395468707843	0.9730528967555319	0.9804930204870056	1.1030874272403797	0.9595086253888933	1.0755234706373669	0.8600594593889865	0.9966899654729229	0.9018839519122157	1.057739409439122	1.0579523433513127	0.971440455744417	0.9251878568479021	0.8437343654847087	0.9626020099580336	0.9864260944377056	1.1097359475897606	0.9722481275819131	1.091646092540291	0.9953652881939787	1.0261312405502123	1.3105372828121766	1.1683342616811945	1.1683342616811945	1.1683342616811945	1.1683342616811945	1.1683342616811945	1.1683342616811945	1.1683342616811945	1.1683342616811945	1.1683342616811945
0.5687307887338383	0.5534777153127024	0.5815221405047287	0.578159939246897	0.5008767161011268	0.5448947977336415	0.5527420059977686	0.6073077079281346	0.6485366171195133	0.6285536111863481	0.6254698092859219	0.6500449064787186	0.607359788377805	0.6630965080114833	0.7054336684009809	0.7916030800926359	0.8078584019926504	0.7245804490755327	0.8412387969211204	0.7721752616310111	0.7703405494165081	0.729910157075492	0.8937069989650893	0.7529329188654909	0.8037524229548126	0.802218238356192	0.8646109312764861	0.831048508478165	0.8958793456305852	0.8955053838767384	0.8924917280901242	0.8080291605249638	0.9631994203773203	0.9319729843599994	0.8607801070856571	0.9294978925162037	0.9977486624622045	0.9601687916033872	0.8290580754530129	1.0373377808437796	0.8128722179678615	0.88564331058345	0.8567014367081947	0.9518547540516664	0.9370443230963261	0.824444567609941	0.9082095894156965	0.9024964514476358	0.8499888288839773	0.930888962724232
0.3169880591010186	0.2742823633753909	0.3069776891997035	0.3863874239488848	0.6040779017062065	0.6837596389908427	0.4242324223177168	0.5207557874245294	0.4263819483992288	0.508516240695955	0.7449726781950791	0.7028073282951057	0.5819843717471087	0.9143369423890096	0.32042098803385965	0.6652401439968676	0.84599677691401	1.1174332215581075	0.7442943157883122	0.7408600216348785	0.8055995670393101	0.5843712795448152	1.4619643104397146	1.3349963192160834	0.7108925225762094	0.9894055793774853	1.3131188677457402	0.8365951128774284	0.6882177203476887	1.0481249912186756	0.9352432555328155	0.6229169327433456	0.5115656148162316	0.8539629795888524	1.1583082570748189	0.768825268588659	0.7735913119271366	0.9077866008791182	0.9070047864511875	0.7773461616823293	0.8725885558720311	0.9243548895848295	0.9436258140496026	0.4903076262613416	0.8908460429062485	1.2727588861973418	0.5770753136825597	0.8956169074684242	1.205697701902991	1.158520802191127
0.8726892032384939	0.8024068918770584	0.9046143336539713	0.9789429814509386	0.9888239906782365	0.9734663590823988	1.114685684125935	1.1981186159410788	1.0174108892502975	1.0597990276469924	1.1294505051219976	1.1675319779442845	1.264423883356983	1.140015450713049	1.2256557294983828	1.2619348950480396	1.20948005230443	1.1251166297245565	1.127167916012929	1.2150470839588974	1.2542814831345475	1.2843134501555096	1.1839878879113337	1.1050400888145142	1.1664604897782025	1.126058466593044	1.297230277522743	1.0725303463819889	1.1156217720990238	1.2307187836384101	1.187379950125896	1.1142149627864741	1.2314064835509244	1.249924475866443	1.0982897781248693	1.188515581081882	1.2955719017082046	1.1295307514847575	0.9104629514685527	1.1081861146288043	1.1973225360575515	1.0965595679713527	1.252746435954207	1.2428542907806486	1.2925355073449616	1.0519684346685767	1.3405446921251645	1.1227874274765766	1.2829514500493384	1.0262946667479846
0.7353854357842342	0.6702714392551031	0.6769081139955782	0.719254966413533	0.714117818715017	0.6939457013625483	0.7729983454614725	0.773004201359008	0.7253389637714144	0.7167833815563459	0.7526755398321361	0.6988300710061588	0.8183316410586722	0.7521314825495757	0.7873286379290947	0.8057439845934283	0.8077475357113288	0.8638226771188174	0.792521817828909	0.7323429267891635	0.8975822683838349	0.7952967911491263	0.8383446007339737	0.8940240600433732	0.9036673898682661	0.8786407625500431	0.8437508403804778	0.9062271634499484	0.8113181888048869	0.9372587797524554	0.8177387502232394	0.7789793625160718	0.8285549139225441	0.8541465149640123	0.7560375057922686	0.8359494489768128	0.7477159025407926	0.7270253030899809	0.6674464370797586	0.8509918483290744	0.7828664344194443	0.8316767334023413	0.8549949994393562	0.7936417577071387	0.855398853747565	0.8343163929346754	0.7825366310028445	0.7685248401968122	0.8720206900415304	0.9422264554138078
0.832717843108915	0.7639023526250394	0.9281515035859494	0.8791434316171304	0.8231663196650537	0.8863401272146866	0.9250549810276836	0.9121066647443886	0.9098490774210127	0.9584910369697027	0.9321561229689201	0.9131765780367982	0.9208218550040976	0.9568064062181413	0.9879700592953904	0.8782868933031036	1.0055125096103124	1.018097882461696	1.0811517114756675	1.1917234766922236	1.1475607959740948	1.1121172813029607	1.0595525707566706	0.9842039990792992	1.0278205602310182	1.070281065803504	1.1823076447604535	1.1847437588718055	1.2549522063749878	1.3002651449389997	1.2606368078498742	1.276383210074579	1.1424967566283055	1.079090825276895	1.197309492378049	1.3769799604175965	1.264474501678472	1.2683792234565248	1.1673495529690978	1.2661096865002572	1.2038864783133585	1.3819731229224046	1.2862485151523424	1.368121859059528	1.2741325533546362	1.092882131458744	1.206352724426875	1.1781415058743794	1.2628698303236354	1.3376855303556832
0.8341685445857112	0.8078443588676929	0.7287948800700613	0.7460750449586607	0.7096718122483597	0.6877403522632424	0.7586391728868356	0.7365187638138707	0.743962475554695	0.7337004310672327	0.7377131023682011	0.6561983763365594	0.82278918948545	0.7279855707517944	0.7124592679207485	0.5924024174152894	0.6390370470413641	0.7480870300386219	0.7602699724890334	0.7362780118713473	0.6604711186357954	0.7649806950841336	0.7439554730716474	0.7842656118672726	0.7976605434205511	0.8228533556146719	0.7262425090732945	0.7945852242594846	0.7535706519115477	0.7084632330477475	0.6941651871293514	0.7880148401949578	0.7406807753173881	0.808420904840981	0.7442262041554604	0.7832646133363506	0.7110361202752866	0.8093590987857883	0.7367658180312354	0.7872234732021421	0.7979075284027689	0.7621208773209983	0.7862409453027259	0.7741809113118621	0.7741809113118621	0.7741809113118621	0.7741809113118621	0.7741809113118621	0.7741809113118621	0.7741809113118621
0.9512614009425978	0.8115871394904035	0.8546120610470948	0.7910613961877602	0.8679407593967432	0.8534154296533429	0.7679157360797234	0.6259038996287055	0.6737184032594367	0.8528718287267766	0.682582746000354	0.7677272873635653	0.7677272873635653	0.7677272873635653	0.7677272873635653	0.7677272873635653	0.7677272873635653	0.7677272873635653	0.7677272873635653	0.7677272873635653	0.7677272873635653	0.7677272873635653	0.7677272873635653	0.7677272873635653	0.7677272873635653	0.7677272873635653	0.7677272873635653	0.7677272873635653	0.7677272873635653	0.7677272873635653	0.7677272873635653	0.7677272873635653	0.7677272873635653	0.7677272873635653	0.7677272873635653	0.7677272873635653	0.7677272873635653	0.7677272873635653	0.7677272873635653	0.7677272873635653	0.7677272873635653	0.7677272873635653	0.7677272873635653	0.7677272873635653	0.7677272873635653	0.7677272873635653	0.7677272873635653	0.7677272873635653	0.7677272873635653	0.7677272873635653
0.9969046574991395	1.1292852155631314	1.0184980428523285	1.0242284480332238	1.025711409552643	0.8145745595490329	0.9201429845508379	0.9201429845508379	0.9201429845508379	0.9201429845508379	0.9201429845508379	0.9201429845508379	0.9201429845508379	0.9201429845508379	0.9201429845508379	0.9201429845508379	0.9201429845508379	0.9201429845508379	0.9201429845508379	0.9201429845508379	0.9201429845508379	0.9201429845508379	0.9201429845508379	0.9201429845508379	0.9201429845508379	0.9201429845508379	0.9201429845508379	0.9201429845508379	0.9201429845508379	0.9201429845508379	0.9201429845508379	0.9201429845508379	0.9201429845508379	0.9201429845508379	0.9201429845508379	0.9201429845508379	0.9201429845508379	0.9201429845508379	0.9201429845508379	0.9201429845508379	0.9201429845508379	0.9201429845508379	0.9201429845508379	0.9201429845508379	0.9201429845508379	0.9201429845508379	0.9201429845508379	0.9201429845508379	0.9201429845508379	0.9201429845508379
0.6662833462295107	0.696411498325553	0.98902308531011	0.9940417383801996	1.1411540421448805	1.182758247207769	0.9228913627146639	0.8740721383959393	0.7954472405141689	0.8144370390763865	1.2328999549828108	0.5912007528779587	0.7615761735177756	0.8778633099358342	0.8603633288002108	0.9755637486994163	0.6491129618349301	0.8059225895949341	0.815718442588735	0.8589163775420011	0.5222906799151583	0.7835030224289692	0.5449208463677832	0.8649009976426336	0.7473268129196606	0.7398180568736433	0.5127003163628715	0.5470267399011475	0.5646383318674917	0.34067896543408444	0.9196000394354703	0.40987166628281846	0.39835622196136533	0.6030452138296883	0.34288581899008913	0.6974603743271757	0.5201730966586324	0.5201730966586324	0.5201730966586324	0.5201730966586324	0.5201730966586324	0.5201730966586324	0.5201730966586324	0.5201730966586324	0.5201730966586324	0.5201730966586324	0.5201730966586324	0.5201730966586324	0.5201730966586324	0.5201730966586324
0.8452263849483417	0.9805983803703804	1.006015071584922	1.0298214006371884	0.9972442051175539	1.117440586933737	1.082033048484035	1.021419336759223	0.9813939677153353	0.9547937803724306	0.9990858105466509	0.9722834919994648	0.9816344372932043	0.8883811574783875	1.044225837040462	1.0021179454781524	0.9846450978752683	0.8820303150637824	0.8271254862140051	0.9622067962058712	1.077166292914416	0.9891223023874199	0.9639232845732026	0.8713242360169859	0.8958371675187137	0.8927406896229324	0.9274564792365665	0.9100985844297494	0.9100985844297494	0.9100985844297494	0.9100985844297494	0.9100985844297494	0.9100985844297494	0.9100985844297494	0.9100985844297494	0.9100985844297494	0.9100985844297494	0.9100985844297494	0.9100985844297494	0.9100985844297494	0.9100985844297494	0.9100985844297494	0.9100985844297494	0.9100985844297494	0.9100985844297494	0.9100985844297494	0.9100985844297494	0.9100985844297494	0.9100985844297494	0.9100985844297494
1.0981807827484804	1.0733344913129017	1.0171685809543574	0.9664950216443676	0.8326300195797699	0.9656605389902941	0.923399366415056	0.987509053596127	0.7450230979993747	0.7889323119618102	0.671345424977873	1.0287975806880216	0.6643683380272227	0.6213294109921418	0.684170691304431	0.6669301696050303	0.795812983347815	0.8236117927882675	0.7380050006863756	0.8224356727742238	0.7802203367302997	0.7802203367302997	0.7802203367302997	0.7802203367302997	0.7802203367302997	0.7802203367302997	0.7802203367302997	0.7802203367302997	0.7802203367302997	0.7802203367302997	0.7802203367302997	0.7802203367302997	0.7802203367302997	0.7802203367302997	0.7802203367302997	0.7802203367302997	0.7802203367302997	0.7802203367302997	0.7802203367302997	0.7802203367302997	0.7802203367302997	0.7802203367302997	0.7802203367302997	0.7802203367302997	0.7802203367302997	0.7802203367302997	0.7802203367302997	0.7802203367302997	0.7802203367302997	0.7802203367302997
0.7681691335925854	0.7533724716935569	0.8133065809967185	0.8184449240385921	0.8800951777760729	0.8706752327780187	0.7763545981156525	0.787723921376881	0.9566066096267798	0.9973114250304962	0.9146904976170978	1.0206356474920757	0.9742729507881531	1.0005242265365684	1.0428713255902946	1.0553072290737033	1.0086014165908506	0.9826568654756049	1.0927003738793164	0.9221837147572657	0.9831087618120068	0.9686654002928615	0.9977613662145881	0.9908442198536064	0.9259312541426801	0.9970941671598277	1.056973155204009	1.1097559189249004	0.9070355128978238	1.0524334022592021	1.053874232832061	1.1489829435976324	1.1248175442493926	0.9538159920304187	1.0878869306345096	1.1149124158466241	1.072805935304215	1.0938591755754197	1.0938591755754197	1.0938591755754197	1.0938591755754197	1.0938591755754197	1.0938591755754197	1.0938591755754197	1.0938591755754197	1.0938591755754197	1.0938591755754197	1.0938591755754197	1.0938591755754197	1.0938591755754197
0.9596272729437949	0.9191221873718515	0.9804292950415183	0.9000483809509855	0.9122231766702074	0.9420322427656649	0.8370257606275777	0.8154575069360062	0.7898340351818539	0.8652279799368798	0.9359574248870414	0.9825497596012348	0.8755819271674067	0.9303203431492838	0.9270852276398988	0.8165205329153686	0.9759628234403558	1.0974721113291437	1.0731548044919983	1.0953401845179334	0.9374200999062894	0.9561820141768185	0.9018615985489741	0.9320023116775554	1.0143621949149644	1.005655800631361	1.030450133415235	1.0080596153159516	0.9917136480601257	1.0376923755064802	1.0569165948937835	0.8160055344369623	0.9364610646653728	0.9364610646653728	0.9364610646653728	0.9364610646653728	0.9364610646653728	0.9364610646653728	0.9364610646653728	0.9364610646653728	0.9364610646653728	0.9364610646653728	0.9364610646653728	0.9364610646653728	0.9364610646653728	0.9364610646653728	0.9364610646653728	0.9364610646653728	0.9364610646653728	0.9364610646653728
0.5728887375721694	0.6375552380028608	0.7382938943067462	0.6497263262710652	0.993031082373788	1.007234472306078	0.958373277315116	1.160956703053524	1.200272063524812	0.8379791202050749	0.9055803693808172	1.0242934565073079	0.7536439417657219	0.6082670138609094	0.9995160000987251	1.530652408110779	1.0193941529133808	1.36151515036496	1.1338483373886123	1.073632673322414	0.7580810977471399	1.0176932009489699	0.9533576645085252	1.210214156990533	1.0495370674283464	1.118869744861887	1.0019276658456706	0.975639795881891	1.1204277909499114	1.0394008146724083	1.297361222156198	1.1925069426301387	0.9007427576950685	1.2440240638228017	1.0723834107589352	1.0723834107589352	1.0723834107589352	1.0723834107589352	1.0723834107589352	1.0723834107589352	1.0723834107589352	1.0723834107589352	1.0723834107589352	1.0723834107589352	1.0723834107589352	1.0723834107589352	1.0723834107589352	1.0723834107589352	1.0723834107589352	1.0723834107589352
0.8004972394608321	0.8689914191144954	1.0054634463090533	0.891412059294754	1.0260935883871394	0.8852206463942605	0.8818927753253436	1.0084017486705743	1.0150198961733916	0.990183584438538	1.0895434584285948	0.8801550163603211	1.0742142985086462	0.8798524472549001	0.8080223730387854	0.9810900806675629	0.766199615163641	0.9760662403625322	0.9470596426268025	0.9201354306278609	1.0111081279758793	1.1013500889596255	1.0562291084677524	1.0562291084677524	1.0562291084677524	1.0562291084677524	1.0562291084677524	1.0562291084677524	1.0562291084677524	1.0562291084677524	1.0562291084677524	1.0562291084677524	1.0562291084677524	1.0562291084677524	1.0562291084677524	1.0562291084677524	1.0562291084677524	1.0562291084677524	1.0562291084677524	1.0562291084677524	1.0562291084677524	1.0562291084677524	1.0562291084677524	1.0562291084677524	1.0562291084677524	1.0562291084677524	1.0562291084677524	1.0562291084677524	1.0562291084677524	1.0562291084677524
0.3781563126723243	0.2746491614150697	0.31251660424028777	0.5802659261238434	0.8031188542516621	0.7213950798540751	0.5722344572250236	0.7258174907907448	0.7254556298495172	0.7925494578112502	0.7620454911661322	0.956023705418218	0.8919924497032752	0.6947362054442865	0.9728639882020904	1.0830902707090042	1.2026837436710844	0.967582993476517	0.9632977509789871	1.1559765244254068	0.6144085398265211	1.0530051905528355	0.8612323752967338	1.1699625680919845	0.7962226337629805	0.8870433708565212	0.8223961281606696	0.7528386264993774	1.2222556663436175	0.855135793703142	0.9701722842994366	1.0269774908003104	1.380911970867535	0.9412461262097322	1.193478312230259	0.9765346780091265	1.5415559954917586	0.9879476685880934	1.2684209884561612	1.138927572579604	0.7892777482561837	0.9641026604178937	0.9641026604178937	0.9641026604178937	0.9641026604178937	0.9641026604178937	0.9641026604178937	0.9641026604178937	0.9641026604178937	0.9641026604178937
0.7060938701889596	0.6098382412662922	0.7434530474720796	0.8042308615356125	0.7009751926814369	0.7239427054957809	0.7603757202278345	0.7630141985909132	0.6684783548997901	0.8801206727180862	0.6802333135124053	0.7080391224387227	0.6806335469775425	0.7046576770419545	0.9156351318810927	0.8210197679180897	0.7414905502086359	0.6197511313416888	0.6873516315400287	0.771073777265532	0.7991048892913787	0.7095114301500484	0.8263253017671196	0.6707278831609375	0.6903619684439471	0.6805449258024424	0.6805449258024424	0.6805449258024424	0.6805449258024424	0.6805449258024424	0.6805449258024424	0.6805449258024424	0.6805449258024424	0.6805449258024424	0.6805449258024424	0.6805449258024424	0.6805449258024424	0.6805449258024424	0.6805449258024424	0.6805449258024424	0.6805449258024424	0.6805449258024424	0.6805449258024424	0.6805449258024424	0.6805449258024424	0.6805449258024424	0.6805449258024424	0.6805449258024424	0.6805449258024424	0.6805449258024424
1.2266212699474424	1.2794419809478146	1.0749662857731581	1.0060705126704585	1.0772480479084563	1.2821072709661236	1.1230838494415525	1.053045956256534	1.2778440247402674	1.2378019792446202	1.1774017022454895	1.3220434728625614	1.243403356031362	1.307228258252853	1.4996468900089157	1.4282884016902155	1.1028906713993505	1.363366106207162	1.4481959649985103	1.2720422719722486	1.5039692711420904	1.0018321771674228	1.245437399139779	1.28280411672257	0.998211892089409	1.4257271495362376	1.3222784331225363	1.1176224795146137	1.5355353287875226	1.1786689736893814	1.357102151238452	1.357102151238452	1.357102151238452	1.357102151238452	1.357102151238452	1.357102151238452	1.357102151238452	1.357102151238452	1.357102151238452	1.357102151238452	1.357102151238452	1.357102151238452	1.357102151238452	1.357102151238452	1.357102151238452	1.357102151238452	1.357102151238452	1.357102151238452	1.357102151238452	1.357102151238452
0.783553640553545	0.8590836936426178	0.9243168162298732	1.0879101141650465	0.9493082162495121	0.9165873893030404	0.9562995741201039	0.9082981087928664	0.9050545734479902	0.9140033090792871	0.8432150777961961	0.9834582320361166	0.9025170466399143	0.9882762757294451	1.0318068460757757	1.0472844016000744	1.0989318453107564	0.9912340923806104	1.0450829688456835	1.0450829688456835	1.0450829688456835	1.0450829688456835	1.0450829688456835	1.0450829688456835	1.0450829688456835	1.0450829688456835	1.0450829688456835	1.0450829688456835	1.0450829688456835	1.0450829688456835	1.0450829688456835	1.0450829688456835	1.0450829688456835	1.0450829688456835	1.0450829688456835	1.0450829688456835	1.0450829688456835	1.0450829688456835	1.0450829688456835	1.0450829688456835	1.0450829688456835	1.0450829688456835	1.0450829688456835	1.0450829688456835	1.0450829688456835	1.0450829688456835	1.0450829688456835	1.0450829688456835	1.0450829688456835	1.0450829688456835
0.9267010385551008	0.962728776849336	0.8631513416347066	0.9443309669696792	0.8720642029357484	1.1350933018421583	0.9549409953173431	0.9111645867863297	0.979332517994759	0.7450258879854555	0.8294373809976235	0.8365156037991311	1.005480035144985	0.9010717476232719	0.9810567507073376	0.8977575255182237	0.9911707692449017	0.7332713997149614	1.0637594209494283	0.7723072678159931	0.8879186870089631	0.7987991419012583	1.0303303160507225	0.88320064244216	0.9537011035320344	0.9594437120333206	0.8990338165008279	0.9287374277276761	0.8405863237559537	0.8846618757418149	0.8846618757418149	0.8846618757418149	0.8846618757418149	0.8846618757418149	0.8846618757418149	0.8846618757418149	0.8846618757418149	0.8846618757418149	0.8846618757418149	0.8846618757418149	0.8846618757418149	0.8846618757418149	0.8846618757418149	0.8846618757418149	0.8846618757418149	0.8846618757418149	0.8846618757418149	0.8846618757418149	0.8846618757418149	0.8846618757418149
0.8074404251938585	1.0706723346448488	0.9406876001001948	1.1929082996693023	1.103882141605364	1.139492598775898	1.1177394220561785	1.170412196514051	1.1585118162381578	1.1019741434267376	0.8923016034215457	0.9785170933213098	0.8714082021715984	1.1818919995452997	1.060323974944235	0.95295542858067	1.060390031235687	1.1703064408326753	0.9388818004704572	0.9503534067881428	0.9290956769295723	1.116341982679924	1.022718829804748	1.022718829804748	1.022718829804748	1.022718829804748	1.022718829804748	1.022718829804748	1.022718829804748	1.022718829804748	1.022718829804748	1.022718829804748	1.022718829804748	1.022718829804748	1.022718829804748	1.022718829804748	1.022718829804748	1.022718829804748	1.022718829804748	1.022718829804748	1.022718829804748	1.022718829804748	1.022718829804748	1.022718829804748	1.022718829804748	1.022718829804748	1.022718829804748	1.022718829804748	1.022718829804748	1.022718829804748
0.8612611397279343	0.9462495612638805	1.0767148654558805	0.9646727085279406	1.0780178121972916	1.0058260316749217	0.928541273950923	0.9011867747578479	0.8621722585382401	0.9211666282245013	0.9086430047213901	0.8574445444372151	0.9006831551949285	0.953076084225143	0.885828398098262	0.9262451843704682	0.926691825392603	0.7812035866974826	0.7724487409290876	0.7774698397614024	0.9029722192587205	0.8364503620766303	0.7445855616836603	0.8847914903934831	0.8477087687953105	0.8689686400612547	0.8583387044282826	0.8583387044282826	0.8583387044282826	0.8583387044282826	0.8583387044282826	0.8583387044282826	0.8583387044282826	0.8583387044282826	0.8583387044282826	0.8583387044282826	0.8583387044282826	0.8583387044282826	0.8583387044282826	0.8583387044282826	0.8583387044282826	0.8583387044282826	0.8583387044282826	0.8583387044282826	0.8583387044282826	0.8583387044282826	0.8583387044282826	0.8583387044282826	0.8583387044282826	0.8583387044282826
0.9865115613602017	0.8937635197925975	0.9333223936465697	1.1001506819839522	1.0512483442811404	1.099134143671173	1.1057765424992578	0.9958381708677926	1.083428651707592	1.1039820541451437	1.0973913263642603	1.0525338666486173	1.1439826135677686	1.0644964876338638	1.0410428041901683	0.9946525271432568	1.155154157645121	1.1039993665021692	1.1582264802526332	1.1674914208005436	1.1270164492077723	0.9462860311527972	1.1139299328113266	0.9463028381065994	1.030116385458963	1.030116385458963	1.030116385458963	1.030116385458963	1.030116385458963	1.030116385458963	1.030116385458963	1.030116385458963	1.030116385458963	1.030116385458963	1.030116385458963	1.030116385458963	1.030116385458963	1.030116385458963	1.030116385458963	1.030116385458963	1.030116385458963	1.030116385458963	1.030116385458963	1.030116385458963	1.030116385458963	1.030116385458963	1.030116385458963	1.030116385458963	1.030116385458963	1.030116385458963
0.9612107089228528	0.9698991092156711	0.9596451258786377	0.9408897312658498	1.0351731959189079	0.9407525436593854	0.7951137372275602	1.0105699837333426	1.0183309024491625	1.0519878184469866	0.9750939573574672	0.8670803576614351	0.9485079803519034	0.9981255819961897	1.0068885292464325	1.0434616819211262	0.8470279717888384	0.9254863400812808	0.9036626254062775	0.9571623233463157	0.9962298891949022	1.0841862970439795	0.9419193923450935	0.9895571492268483	0.965738270785971	0.965738270785971	0.965738270785971	0.965738270785971	0.965738270785971	0.965738270785971	0.965738270785971	0.965738270785971	0.965738270785971	0.965738270785971	0.965738270785971	0.965738270785971	0.965738270785971	0.965738270785971	0.965738270785971	0.965738270785971	0.965738270785971	0.965738270785971	0.965738270785971	0.965738270785971	0.965738270785971	0.965738270785971	0.965738270785971	0.965738270785971	0.965738270785971	0.965738270785971
0.33598958586846184	0.41793555216504813	0.47009591352748553	0.5702815971118534	0.8158021411772405	0.9510336610010889	0.7818405861226014	0.9695874551721586	1.0205522257170634	0.895775734610101	0.8911175009780373	0.8869257673050258	0.9921595158462571	1.006485323890788	0.9907501988873348	0.985269186922166	0.8913074278951679	0.9204584663632259	0.9534619337371255	0.8334494047486337	1.0265530475111715	0.9411588451934308	0.8571485452053852	0.8991536951994081	0.8991536951994081	0.8991536951994081	0.8991536951994081	0.8991536951994081	0.8991536951994081	0.8991536951994081	0.8991536951994081	0.8991536951994081	0.8991536951994081	0.8991536951994081	0.8991536951994081	0.8991536951994081	0.8991536951994081	0.8991536951994081	0.8991536951994081	0.8991536951994081	0.8991536951994081	0.8991536951994081	0.8991536951994081	0.8991536951994081	0.8991536951994081	0.8991536951994081	0.8991536951994081	0.8991536951994081	0.8991536951994081	0.8991536951994081
0.761096173274794	0.8170093376656019	0.9894199147291042	0.8884580111201086	1.0363626712898968	0.9020147154077657	0.9417660432199124	1.1177487359550178	0.9129875383913295	1.0526486803514434	0.9814245061295858	0.9587926387479022	0.9081722276685815	1.0103305711611474	0.8935424607938951	0.9572631167780502	0.907139137454741	0.8325802066289673	0.8303333593173445	0.865943684171204	0.9301140303551092	0.8988154531201403	0.8073525699739169	0.983960067669779	0.8956563188218479	0.8956563188218479	0.8956563188218479	0.8956563188218479	0.8956563188218479	0.8956563188218479	0.8956563188218479	0.8956563188218479	0.8956563188218479	0.8956563188218479	0.8956563188218479	0.8956563188218479	0.8956563188218479	0.8956563188218479	0.8956563188218479	0.8956563188218479	0.8956563188218479	0.8956563188218479	0.8956563188218479	0.8956563188218479	0.8956563188218479	0.8956563188218479	0.8956563188218479	0.8956563188218479	0.8956563188218479	0.8956563188218479
0.666993833657718	0.5438463369171042	0.6011104106043679	0.5839287544757301	0.48639185985069716	0.5617734296204233	0.59851559630465	0.5428226237198363	0.5213549197038674	0.5498668591580452	0.533435955916294	0.46175211996919174	0.5896942030866441	0.5676467006188444	0.5397146163612656	0.5471424411375359	0.5571490156386067	0.5582243000113484	0.6285501881704978	0.6033491870733019	0.5649149977418046	0.5099154678804255	0.5603209833121371	0.5487532629465716	0.5931884430256897	0.4639650495768312	0.5564900835819334	0.5544116822091889	0.6258763441486589	0.4919207897300029	0.5588985669393308	0.5588985669393308	0.5588985669393308	0.5588985669393308	0.5588985669393308	0.5588985669393308	0.5588985669393308	0.5588985669393308	0.5588985669393308	0.5588985669393308	0.5588985669393308	0.5588985669393308	0.5588985669393308	0.5588985669393308	0.5588985669393308	0.5588985669393308	0.5588985669393308	0.5588985669393308	0.5588985669393308	0.5588985669393308
0.646590100586858	0.7018316059061405	0.6086204890270026	0.6583258759493639	0.6826349558838173	0.6704548361663395	0.6644529643495871	0.6246921386058157	0.7171306663030461	0.6574516108203802	0.5635031885870836	0.712103560291821	0.657161933484395	0.6733715591748217	0.5837157984389061	0.6540893254256083	0.6549661105767195	0.6713716711468054	0.6335190260309085	0.6461240304710957	0.6112493983691947	0.7012911803198213	0.6868718599812667	0.6129112711472495	0.6439226945156235	0.5842848644915527	0.6898358332137644	0.6397443099250064	0.6363713398550619	0.6946441530032215	0.6036399464564605	0.649142049729841	0.649142049729841	0.649142049729841	0.649142049729841	0.649142049729841	0.649142049729841	0.649142049729841	0.649142049729841	0.649142049729841	0.649142049729841	0.649142049729841	0.649142049729841	0.649142049729841	0.649142049729841	0.649142049729841	0.649142049729841	0.649142049729841	0.649142049729841	0.649142049729841
0.6915636349790134	0.6350274850629742	0.6246345244882435	0.6549827641219884	0.6896296894507536	0.8286699191093038	0.6581501195684901	0.5815392568132142	0.7541981094893802	0.6176198923057872	0.8139683078754656	0.6262931851303808	0.672149519975163	0.6847186516963945	0.6880448466985858	0.7263574070294097	0.7337477157651666	0.6715368914087618	0.5819659368055411	0.7936945171079179	0.7211563491700259	0.821450738936209	0.727786571274399	0.6359427378163347	0.7143253331065479	0.6683363963165666	0.727508909802802	0.7130981755239634	0.6596073861265273	0.8099649427565501	0.7347861644415385	0.7347861644415385	0.7347861644415385	0.7347861644415385	0.7347861644415385	0.7347861644415385	0.7347861644415385	0.7347861644415385	0.7347861644415385	0.7347861644415385	0.7347861644415385	0.7347861644415385	0.7347861644415385	0.7347861644415385	0.7347861644415385	0.7347861644415385	0.7347861644415385	0.7347861644415385	0.7347861644415385	0.7347861644415385
0.4418498911476819	0.44546498278941904	0.5229535635949016	0.6055559071808252	0.6205178304402819	0.5300784581386241	0.5297989928583822	0.5579460044792571	0.4964992915167274	0.5164673818848196	0.5273019060744675	0.739067213799713	0.5816965880432309	0.6029750569620779	0.685218956545371	0.6370815225458248	0.7405725626890869	0.8234840927490338	0.7314319944259529	0.6860045362461399	0.7087182653360464	0.7087182653360464	0.7087182653360464	0.7087182653360464	0.7087182653360464	0.7087182653360464	0.7087182653360464	0.7087182653360464	0.7087182653360464	0.7087182653360464	0.7087182653360464	0.7087182653360464	0.7087182653360464	0.7087182653360464	0.7087182653360464	0.7087182653360464	0.7087182653360464	0.7087182653360464	0.7087182653360464	0.7087182653360464	0.7087182653360464	0.7087182653360464	0.7087182653360464	0.7087182653360464	0.7087182653360464	0.7087182653360464	0.7087182653360464	0.7087182653360464	0.7087182653360464	0.7087182653360464
0.6464342264663407	0.5710811755880142	0.6965627014413596	0.7087724195170749	0.7112304614171843	0.637898334345617	0.8428612158135527	0.7686092934360722	0.698389057078064	0.7427078848376149	0.7195336386347361	0.7655100193245398	1.0117818127155214	0.9250441968474381	0.9209532910761976	0.8938656304008815	0.9304503346606828	1.1042663702215294	0.9937194568179388	1.0156466607188577	0.953970558882614	1.0319623217873368	0.9250340944781993	0.9686129571632045	0.9234248975177667	0.9185369354062253	0.9441154614329396	0.9313261984195824	0.9313261984195824	0.9313261984195824	0.9313261984195824	0.9313261984195824	0.9313261984195824	0.9313261984195824	0.9313261984195824	0.9313261984195824	0.9313261984195824	0.9313261984195824	0.9313261984195824	0.9313261984195824	0.9313261984195824	0.9313261984195824	0.9313261984195824	0.9313261984195824	0.9313261984195824	0.9313261984195824	0.9313261984195824	0.9313261984195824	0.9313261984195824	0.9313261984195824
0.3911767841023011	0.40462661370912106	0.4326580003988081	0.36485587504026745	0.40624239669646023	0.34839688473993613	0.4554777002851504	0.4538184483086376	0.48923994661104825	0.3962528681207573	0.44762546009806625	0.3566708273787246	0.40597152118974705	0.41201482144821905	0.42680109929418947	0.4694960126929189	0.4942591131286484	0.4213726242935162	0.3757093631642721	0.44139928685507684	0.4046769696380402	0.4650944314485165	0.5213304588264559	0.47444636503388216	0.48687821475014537	0.467059372848141	0.47671552484664775	0.4379053829752174	0.5068146839625756	0.6113760363087899	0.4515364415336414	0.5361221775646022	0.4938293095491218	0.4938293095491218	0.4938293095491218	0.4938293095491218	0.4938293095491218	0.4938293095491218	0.4938293095491218	0.4938293095491218	0.4938293095491218	0.4938293095491218	0.4938293095491218	0.4938293095491218	0.4938293095491218	0.4938293095491218	0.4938293095491218	0.4938293095491218	0.4938293095491218	0.4938293095491218
0.35199628462105076	0.21908685075293294	0.08767363715055061	0.5300681599986163	0.21956867807403577	0.4158920242876049	0.36266001799300074	0.5846992818045418	0.3080423371345524	0.33589720020476294	0.23720775290200571	0.6155935342275668	0.3332499473078001	0.46936898481727174	0.6634244873274928	0.5663967360723823	0.5663967360723823	0.5663967360723823	0.5663967360723823	0.5663967360723823	0.5663967360723823	0.5663967360723823	0.5663967360723823	0.5663967360723823	0.5663967360723823	0.5663967360723823	0.5663967360723823	0.5663967360723823	0.5663967360723823	0.5663967360723823	0.5663967360723823	0.5663967360723823	0.5663967360723823	0.5663967360723823	0.5663967360723823	0.5663967360723823	0.5663967360723823	0.5663967360723823	0.5663967360723823	0.5663967360723823	0.5663967360723823	0.5663967360723823	0.5663967360723823	0.5663967360723823	0.5663967360723823	0.5663967360723823	0.5663967360723823	0.5663967360723823	0.5663967360723823	0.5663967360723823
0.5608297395966096	0.5924382847822068	0.6464161790700451	0.6415676520854264	0.5965704973671857	0.5871620431165285	0.6388792993683912	0.5979951645239506	0.539796002233551	0.5988060544037862	0.54372079612549	0.49177259103097537	0.6439579612126902	0.5183485866451223	0.579104999470179	0.5942755141472073	0.5943688929884552	0.6052175632869614	0.6254782973417918	0.613737409355751	0.5395569293511021	0.6701822764927154	0.6659750729345925	0.5676506729824277	0.61681287295851	0.61681287295851	0.61681287295851	0.61681287295851	0.61681287295851	0.61681287295851	0.61681287295851	0.61681287295851	0.61681287295851	0.61681287295851	0.61681287295851	0.61681287295851	0.61681287295851	0.61681287295851	0.61681287295851	0.61681287295851	0.61681287295851	0.61681287295851	0.61681287295851	0.61681287295851	0.61681287295851	0.61681287295851	0.61681287295851	0.61681287295851	0.61681287295851	0.61681287295851
0.4449818356693312	0.5186787140386521	0.608039402052724	0.6147870449763081	0.5595485964944185	0.6358975101770807	0.5306385308569498	0.5747183275369474	0.6967892650179762	0.6713362561702274	0.4251619466532885	0.7095839184246795	0.5770715655547161	0.5888900808047308	0.5321793333526706	0.5460356308908908	0.7068166143293229	0.7736311974776993	0.7342679659413965	0.7098530000647336	0.8620861142122324	0.7306815688199513	0.6461447146203042	0.6239810709549285	0.6350628927876163	0.6350628927876163	0.6350628927876163	0.6350628927876163	0.6350628927876163	0.6350628927876163	0.6350628927876163	0.6350628927876163	0.6350628927876163	0.6350628927876163	0.6350628927876163	0.6350628927876163	0.6350628927876163	0.6350628927876163	0.6350628927876163	0.6350628927876163	0.6350628927876163	0.6350628927876163	0.6350628927876163	0.6350628927876163	0.6350628927876163	0.6350628927876163	0.6350628927876163	0.6350628927876163	0.6350628927876163	0.6350628927876163
0.8673249254572878	0.854226674176171	0.8542618358219699	0.8191300506880633	0.8946667240875997	0.8374741189413916	0.8163228196063407	0.7948432105821509	0.79037436610363	0.8420281089176079	0.7078217121996584	0.8843301782219344	0.8514496800307262	0.8927445081602035	0.7607396624504266	0.7300154116198746	0.8608373398772324	0.8250461213511593	0.8611032883816934	0.8323098022681453	0.8798795111544399	0.9402677827541547	0.8947880574930345	1.008797332921531	0.8640479460842344	0.7789508337502827	0.7753818272305728	0.9322506900877906	0.9681339546517137	0.9050966179455495	0.9366152862986316	0.9366152862986316	0.9366152862986316	0.9366152862986316	0.9366152862986316	0.9366152862986316	0.9366152862986316	0.9366152862986316	0.9366152862986316	0.9366152862986316	0.9366152862986316	0.9366152862986316	0.9366152862986316	0.9366152862986316	0.9366152862986316	0.9366152862986316	0.9366152862986316	0.9366152862986316	0.9366152862986316	0.9366152862986316
0.5708777578759552	0.46715168425265524	0.45952290277200664	0.4618764996128477	0.4245808304453394	0.4590472027354573	0.4999234509102575	0.5146339519021395	0.6440870320462314	0.5530753055418958	0.6332279639597628	0.5540095377423152	0.5296007616381037	0.5418051496902094	0.5418051496902094	0.5418051496902094	0.5418051496902094	0.5418051496902094	0.5418051496902094	0.5418051496902094	0.5418051496902094	0.5418051496902094	0.5418051496902094	0.5418051496902094	0.5418051496902094	0.5418051496902094	0.5418051496902094	0.5418051496902094	0.5418051496902094	0.5418051496902094	0.5418051496902094	0.5418051496902094	0.5418051496902094	0.5418051496902094	0.5418051496902094	0.5418051496902094	0.5418051496902094	0.5418051496902094	0.5418051496902094	0.5418051496902094	0.5418051496902094	0.5418051496902094	0.5418051496902094	0.5418051496902094	0.5418051496902094	0.5418051496902094	0.5418051496902094	0.5418051496902094	0.5418051496902094	0.5418051496902094
1.0382645023589798	0.8196905981044551	0.822413548608134	1.0721737821117236	0.8245561525853733	0.8172890686807686	1.0185376626720193	0.9045673602877656	0.8292270630178257	0.8352754030381838	0.889562418373842	0.7932221637849798	0.7953888393619045	0.7614030363118659	0.8107477603439467	0.868881952703884	0.8485946230901729	0.9776549742445196	0.7472367697387695	0.8115934503886714	0.8783586625854222	0.93328304945996	0.7548201601910142	0.8157183682922817	0.8467476660623371	0.8312330171773095	0.8312330171773095	0.8312330171773095	0.8312330171773095	0.8312330171773095	0.8312330171773095	0.8312330171773095	0.8312330171773095	0.8312330171773095	0.8312330171773095	0.8312330171773095	0.8312330171773095	0.8312330171773095	0.8312330171773095	0.8312330171773095	0.8312330171773095	0.8312330171773095	0.8312330171773095	0.8312330171773095	0.8312330171773095	0.8312330171773095	0.8312330171773095	0.8312330171773095	0.8312330171773095	0.8312330171773095
0.37315441285369194	0.46009884815951885	0.37638246604153636	0.30991210460726376	0.42301344443579864	0.5124775244526073	0.4621843286194474	0.5730556124946775	0.467128508106006	0.4892094079192711	0.5744626022404328	0.4977640101061148	0.5394483004197052	0.5833829443756221	0.5223828396951253	0.5551245310379198	0.5826983442819218	0.6237596214740613	0.5790423261400707	0.5676051146639719	0.6348712629454445	0.5458866612969877	0.5388700698119552	0.6531954725134455	0.515299795869014	0.5580852736016911	0.5366925347353525	0.5366925347353525	0.5366925347353525	0.5366925347353525	0.5366925347353525	0.5366925347353525	0.5366925347353525	0.5366925347353525	0.5366925347353525	0.5366925347353525	0.5366925347353525	0.5366925347353525	0.5366925347353525	0.5366925347353525	0.5366925347353525	0.5366925347353525	0.5366925347353525	0.5366925347353525	0.5366925347353525	0.5366925347353525	0.5366925347353525	0.5366925347353525	0.5366925347353525	0.5366925347353525
0.2809768281788926	0.23396728631688357	0.24256835031366109	0.2465587442168552	0.3614834563099418	0.3043535175089383	0.308978697362876	0.39535164000951706	0.08738084158911148	0.14960216553796774	0.28431187088124027	0.2959912730436744	0.2216947170557423	0.31659710057735135	0.13944699441574507	0.23997258704530403	0.15590700347933173	0.15776965308383675	0.12517372920090317	0.2660844881962838	0.09310728498084972	0.08976926538537243	0.21632569399177273	0.2270193807655953	0.22666892608991257	0.2819560825560646	0.2543125043229886	0.2543125043229886	0.2543125043229886	0.2543125043229886	0.2543125043229886	0.2543125043229886	0.2543125043229886	0.2543125043229886	0.2543125043229886	0.2543125043229886	0.2543125043229886	0.2543125043229886	0.2543125043229886	0.2543125043229886	0.2543125043229886	0.2543125043229886	0.2543125043229886	0.2543125043229886	0.2543125043229886	0.2543125043229886	0.2543125043229886	0.2543125043229886	0.2543125043229886	0.2543125043229886
0.6409419674183797	0.6168810945361701	0.741013533319419	0.6537805927490543	0.6921321824272182	0.6741672092548905	0.7756146476052628	0.6226849391794074	0.6754686971146817	0.6943846740297319	0.6283291156719293	0.725204284003359	0.595281597322991	0.6385759906118944	0.6520727369019915	0.7581033721132614	0.6123138997053066	0.7296061846283978	0.6914289115694655	0.7521889045398386	0.6979618926608704	0.7680500420096139	0.7176697665374318	0.7065839475749016	0.7058025906760099	0.6830152415883072	0.6944089161321585	0.6944089161321585	0.6944089161321585	0.6944089161321585	0.6944089161321585	0.6944089161321585	0.6944089161321585	0.6944089161321585	0.6944089161321585	0.6944089161321585	0.6944089161321585	0.6944089161321585	0.6944089161321585	0.6944089161321585	0.6944089161321585	0.6944089161321585	0.6944089161321585	0.6944089161321585	0.6944089161321585	0.6944089161321585	0.6944089161321585	0.6944089161321585	0.6944089161321585	0.6944089161321585
0.4265522745240952	0.45207102912488273	0.45205824488245394	0.4084404776908891	0.4733802982032318	0.4087526788830194	0.579176375619433	0.5080442324156073	0.48278748006107636	0.4021252283104769	0.4592206387037622	0.5019014153651782	0.5112620236091413	0.39841713369166093	0.4984575743128606	0.48407704931787354	0.4901883029824864	0.4980232541268701	0.528120104180367	0.3916657077798199	0.4025691190606348	0.45804005952039795	0.548213678421778	0.38636683442926717	0.4719391958081748	0.429153015118721	0.429153015118721	0.429153015118721	0.429153015118721	0.429153015118721	0.429153015118721	0.429153015118721	0.429153015118721	0.429153015118721	0.429153015118721	0.429153015118721	0.429153015118721	0.429153015118721	0.429153015118721	0.429153015118721	0.429153015118721	0.429153015118721	0.429153015118721	0.429153015118721	0.429153015118721	0.429153015118721	0.429153015118721	0.429153015118721	0.429153015118721	0.429153015118721
1.0403008294232874	0.9675540656636308	0.8721448627372739	1.1531845100659945	1.023444014854804	1.0280715687178805	1.2154664999504152	1.0269737243468673	0.9827820417567454	1.105831641961917	1.170235428195053	1.0052395996236536	0.954892438308205	1.153436873197303	1.0437030752972583	1.0614771605496525	1.0612292527082645	0.9997315822228756	0.9136384343038246	0.9246131240838367	1.0255070009787677	1.085417161538065	0.9626461478537426	0.9674695389930786	1.0273319558404403	0.9974007474167595	0.9974007474167595	0.9974007474167595	0.9974007474167595	0.9974007474167595	0.9974007474167595	0.9974007474167595	0.9974007474167595	0.9974007474167595	0.9974007474167595	0.9974007474167595	0.9974007474167595	0.9974007474167595	0.9974007474167595	0.9974007474167595	0.9974007474167595	0.9974007474167595	0.9974007474167595	0.9974007474167595	0.9974007474167595	0.9974007474167595	0.9974007474167595	0.9974007474167595	0.9974007474167595	0.9974007474167595
0.5595823632366276	0.5980030799717105	0.6003716121195344	0.6214550927060211	0.6376139313720767	0.7142227578069029	0.6004910873192343	0.5778272605290454	0.6522079685873161	0.6489101900163197	0.5485506578627299	0.6272000899904093	0.5495423279385049	0.5732218522824708	0.5049230199615484	0.5107291908306325	0.5363484613399663	0.5965053194843523	0.5055454706386417	0.6021170917561535	0.5759751725122059	0.5440551392796418	0.6200895627978525	0.5926442998562281	0.5935867120776257	0.5931155059669269	0.5931155059669269	0.5931155059669269	0.5931155059669269	0.5931155059669269	0.5931155059669269	0.5931155059669269	0.5931155059669269	0.5931155059669269	0.5931155059669269	0.5931155059669269	0.5931155059669269	0.5931155059669269	0.5931155059669269	0.5931155059669269	0.5931155059669269	0.5931155059669269	0.5931155059669269	0.5931155059669269	0.5931155059669269	0.5931155059669269	0.5931155059669269	0.5931155059669269	0.5931155059669269	0.5931155059669269
1.0466348506285252	0.8734148946893023	0.9039353845885588	0.7696420107099877	0.8431657823260649	0.8719465444215964	1.1040755012793209	0.9091781262799332	0.9432347012845645	1.0507201476162982	0.9636492004511834	0.933088061627962	0.9459221741487279	0.8315690915395235	0.9325087015979796	0.9512578013394398	1.017861296904121	0.897098380312019	0.9176407234615017	0.7664113193574562	0.842026021409479	0.842026021409479	0.842026021409479	0.842026021409479	0.842026021409479	0.842026021409479	0.842026021409479	0.842026021409479	0.842026021409479	0.842026021409479	0.842026021409479	0.842026021409479	0.842026021409479	0.842026021409479	0.842026021409479	0.842026021409479	0.842026021409479	0.842026021409479	0.842026021409479	0.842026021409479	0.842026021409479	0.842026021409479	0.842026021409479	0.842026021409479	0.842026021409479	0.842026021409479	0.842026021409479	0.842026021409479	0.842026021409479	0.842026021409479
0.6908389221037233	0.7243636516920926	0.6724633055703527	0.7145580593647688	0.6852024446044741	0.6980954703568724	0.6802513689493831	0.672911399843888	0.6672295162135966	0.7372709653899947	0.726191939764906	0.6770658615412394	0.7125885768610984	0.6780118927942778	0.7512213492133863	0.6884850379612467	0.7122196003324942	0.6797247218475699	0.7539691239286715	0.7341600844955511	0.7440646042121113	0.7440646042121113	0.7440646042121113	0.7440646042121113	0.7440646042121113	0.7440646042121113	0.7440646042121113	0.7440646042121113	0.7440646042121113	0.7440646042121113	0.7440646042121113	0.7440646042121113	0.7440646042121113	0.7440646042121113	0.7440646042121113	0.7440646042121113	0.7440646042121113	0.7440646042121113	0.7440646042121113	0.7440646042121113	0.7440646042121113	0.7440646042121113	0.7440646042121113	0.7440646042121113	0.7440646042121113	0.7440646042121113	0.7440646042121113	0.7440646042121113	0.7440646042121113	0.7440646042121113
0.6943228830301118	0.43233502473986796	0.5667745789690485	0.5253042203137083	0.7204992066577213	0.947406159682953	0.9180016403132044	0.7896009645292275	0.8412688489994367	0.8504437572906486	0.8809636724956061	0.6882356607380248	0.6663796887620845	0.8048349962640419	0.6445491002495236	1.0444777979254645	0.5943713561641893	0.9852402291782588	0.7362708425754013	0.8865690724068178	0.6351621921816468	0.7236428064432237	0.7758861786198663	0.5649111306315614	0.7844247900046326	0.8077245339378027	0.7016945617852405	0.7547095478615216	0.7547095478615216	0.7547095478615216	0.7547095478615216	0.7547095478615216	0.7547095478615216	0.7547095478615216	0.7547095478615216	0.7547095478615216	0.7547095478615216	0.7547095478615216	0.7547095478615216	0.7547095478615216	0.7547095478615216	0.7547095478615216	0.7547095478615216	0.7547095478615216	0.7547095478615216	0.7547095478615216	0.7547095478615216	0.7547095478615216	0.7547095478615216	0.7547095478615216
1.1190359920412274	0.9223903091512191	1.1063660758818543	1.0745269006112212	0.9703094741258945	1.157056720181636	1.127062139396522	1.060070882686893	1.0462384059072396	1.0581473593291986	1.0630789599321901	1.0909987631617113	1.1327214803947603	1.1411824733081026	0.9282103555370189	0.9370097753167037	1.0491979331233319	1.121024860394865	1.0067256410905996	1.1697570160934385	1.0276671149569732	0.9209810106364738	0.9328261388628272	0.9159774643192531	0.9244018015910402	0.9244018015910402	0.9244018015910402	0.9244018015910402	0.9244018015910402	0.9244018015910402	0.9244018015910402	0.9244018015910402	0.9244018015910402	0.9244018015910402	0.9244018015910402	0.9244018015910402	0.9244018015910402	0.9244018015910402	0.9244018015910402	0.9244018015910402	0.9244018015910402	0.9244018015910402	0.9244018015910402	0.9244018015910402	0.9244018015910402	0.9244018015910402	0.9244018015910402	0.9244018015910402	0.9244018015910402	0.9244018015910402
0.9829360499975974	0.9263638813877849	0.9802494044612153	0.9403668885209484	1.0517045360429769	0.9311842474031208	0.9210083179774761	0.9783110858784583	0.9576857713195311	1.058270430311346	0.9688510058852965	0.9100222952095361	0.874913255954829	0.9173843723472709	0.8945135196087993	0.8588327924841506	1.0832365369502992	0.9793199580850525	0.9607436727203741	1.0094242630198316	0.8159236262227721	0.9733873381817653	0.9530785856794993	0.8724625528765835	1.0960094489575967	1.0807530840608832	1.0883812665092398	1.0883812665092398	1.0883812665092398	1.0883812665092398	1.0883812665092398	1.0883812665092398	1.0883812665092398	1.0883812665092398	1.0883812665092398	1.0883812665092398	1.0883812665092398	1.0883812665092398	1.0883812665092398	1.0883812665092398	1.0883812665092398	1.0883812665092398	1.0883812665092398	1.0883812665092398	1.0883812665092398	1.0883812665092398	1.0883812665092398	1.0883812665092398	1.0883812665092398	1.0883812665092398
0.7478955440385514	0.4519865472319496	0.44640715367586564	0.6442570722470697	0.8076503119643607	0.8158363986852999	1.016058060332953	0.8104754960239233	0.9149069289773392	0.7266963088233074	0.8713102421041394	1.1136857675882297	1.0180789023980987	0.6981571232832529	0.9282009797603856	1.0509069120720247	0.9180147287892731	0.677660972420671	0.5803611579772582	0.7173705575972372	0.7055169598798997	0.6349094790699393	0.6726773862454509	0.6537934326576951	0.6537934326576951	0.6537934326576951	0.6537934326576951	0.6537934326576951	0.6537934326576951	0.6537934326576951	0.6537934326576951	0.6537934326576951	0.6537934326576951	0.6537934326576951	0.6537934326576951	0.6537934326576951	0.6537934326576951	0.6537934326576951	0.6537934326576951	0.6537934326576951	0.6537934326576951	0.6537934326576951	0.6537934326576951	0.6537934326576951	0.6537934326576951	0.6537934326576951	0.6537934326576951	0.6537934326576951	0.6537934326576951	0.6537934326576951
1.1619013319259066	1.2480904461328435	1.1341426746131293	1.0336157756709978	1.0031471778878254	0.9040353646231459	1.041025112472827	0.8549012080823425	1.0104200947509765	0.9990725162526934	0.9873563284509322	0.864472240802993	0.8822319135978834	1.0252707035534228	0.930557635451595	0.9760072545636662	0.878530457572419	0.8967614755823999	0.9913410745819695	0.778474873684464	0.7595851624599858	0.7690300180722248	0.7690300180722248	0.7690300180722248	0.7690300180722248	0.7690300180722248	0.7690300180722248	0.7690300180722248	0.7690300180722248	0.7690300180722248	0.7690300180722248	0.7690300180722248	0.7690300180722248	0.7690300180722248	0.7690300180722248	0.7690300180722248	0.7690300180722248	0.7690300180722248	0.7690300180722248	0.7690300180722248	0.7690300180722248	0.7690300180722248	0.7690300180722248	0.7690300180722248	0.7690300180722248	0.7690300180722248	0.7690300180722248	0.7690300180722248	0.7690300180722248	0.7690300180722248
0.7503011133171368	0.7577129298170642	0.6702596283174838	0.7788472486123356	0.6025484833517486	0.6624307304612457	0.6931237015174633	0.6828810656708848	0.7430158021168225	0.6811640271269714	0.7645435437057485	0.6853900003902232	0.6367832180794023	0.7058662217818642	0.7011869592463725	0.660479108077151	0.7709053860553243	0.782100883244313	0.6716776619989514	0.7173647216799617	0.7245995243097995	0.7652387642461145	0.9520453839533597	1.0466387263117019	0.7403675630613519	0.8687527140167739	0.9418290119509778	0.9674782896192722	1.02483372341711	1.0022090359600266	0.9982504628738573	0.9830114909164015	1.0001790212013544	0.991595256058878	0.991595256058878	0.991595256058878	0.991595256058878	0.991595256058878	0.991595256058878	0.991595256058878	0.991595256058878	0.991595256058878	0.991595256058878	0.991595256058878	0.991595256058878	0.991595256058878	0.991595256058878	0.991595256058878	0.991595256058878	0.991595256058878
1.0552135297367098	1.0073175805495747	0.7963583646591192	0.7890535996415395	0.7666299317053789	0.7962747211304159	0.7937918372063605	0.7893964525230186	0.7190115250511806	0.7790052765219166	0.8814686458662275	0.7826963483554888	0.8994994873376008	0.8789451506704968	0.7725041030139009	0.8977514085224573	0.8512314325708639	0.8618790367831745	1.0624446711070246	0.9083125660916455	0.9167849755046111	0.8796047732150591	0.9101105820961919	0.8755250351445825	0.7828866401007571	0.8885798037069774	0.9222099926444229	0.8805625951415011	0.8296540848392069	0.9445380998224957	0.9074079577444231	0.8361434741723132	1.0477774360083731	0.9419604550903431	0.9419604550903431	0.9419604550903431	0.9419604550903431	0.9419604550903431	0.9419604550903431	0.9419604550903431	0.9419604550903431	0.9419604550903431	0.9419604550903431	0.9419604550903431	0.9419604550903431	0.9419604550903431	0.9419604550903431	0.9419604550903431	0.9419604550903431	0.9419604550903431
1.0511739725158362	1.068497596550271	0.9047990188792486	0.9505449740187611	0.9823626951400227	0.908463460243292	1.0259533271177308	0.9974028116190254	1.0789599561552703	0.924188994283984	0.9449655563250078	1.080746326220207	1.0579213751939442	0.9463057743082133	0.97506717703926	1.03181629985963	0.9637638967712036	0.8573736966815599	0.9879901283323151	0.9962749381867895	0.9012749914202437	0.9487749648035166	0.9487749648035166	0.9487749648035166	0.9487749648035166	0.9487749648035166	0.9487749648035166	0.9487749648035166	0.9487749648035166	0.9487749648035166	0.9487749648035166	0.9487749648035166	0.9487749648035166	0.9487749648035166	0.9487749648035166	0.9487749648035166	0.9487749648035166	0.9487749648035166	0.9487749648035166	0.9487749648035166	0.9487749648035166	0.9487749648035166	0.9487749648035166	0.9487749648035166	0.9487749648035166	0.9487749648035166	0.9487749648035166	0.9487749648035166	0.9487749648035166	0.9487749648035166
0.7485017702108356	0.7360896813124487	0.7022012200835751	0.7635903430162382	0.6770427262818841	0.634570351455429	0.6724552116068786	0.6193028880195011	0.6524455011223362	0.7039313806035417	0.6236881850043843	0.6845238973158552	0.6715887506986946	0.7057280166349976	0.7766987979597173	0.6306909648381572	0.6943942302821553	0.6370367959400065	0.6645315035613444	0.7624116676755402	0.6055779432939026	1.0334447688013597	0.7252237798023967	0.632517481183717	0.6788706304930568	0.6788706304930568	0.6788706304930568	0.6788706304930568	0.6788706304930568	0.6788706304930568	0.6788706304930568	0.6788706304930568	0.6788706304930568	0.6788706304930568	0.6788706304930568	0.6788706304930568	0.6788706304930568	0.6788706304930568	0.6788706304930568	0.6788706304930568	0.6788706304930568	0.6788706304930568	0.6788706304930568	0.6788706304930568	0.6788706304930568	0.6788706304930568	0.6788706304930568	0.6788706304930568	0.6788706304930568	0.6788706304930568
0.9012894080626923	0.99118646983117	0.7883381967532739	0.772522865851528	0.8128078982227396	0.7150172591621425	0.8229109067780472	0.8280394735939237	0.7257078024494327	0.7510929538272078	0.766341611017435	0.9067471208131261	0.8788023367149852	0.8627421553490582	0.8700450882650972	1.0167379252311814	0.8841433624374319	0.9185397598924132	0.8483453902322944	0.8411683391585106	0.7182644535306492	0.8450518946430039	0.9124066974782826	0.8461104461698783	0.6985097057864565	1.088090160995989	0.8932999333912227	0.8932999333912227	0.8932999333912227	0.8932999333912227	0.8932999333912227	0.8932999333912227	0.8932999333912227	0.8932999333912227	0.8932999333912227	0.8932999333912227	0.8932999333912227	0.8932999333912227	0.8932999333912227	0.8932999333912227	0.8932999333912227	0.8932999333912227	0.8932999333912227	0.8932999333912227	0.8932999333912227	0.8932999333912227	0.8932999333912227	0.8932999333912227	0.8932999333912227	0.8932999333912227
0.7298490510371991	0.6631075553116587	0.754379396339195	0.6320335995375864	0.566361355894434	0.6383465226031279	0.626288707635892	0.5602091353662916	0.6002007812075543	0.7409876626297973	0.6489172944115273	0.6112056950381909	0.5870977630678715	0.578647071296237	0.5462926426140966	0.6755287702009891	0.7131246919126841	0.6856959471943832	0.640797197321673	0.6907398217579568	0.6657685095398149	0.6657685095398149	0.6657685095398149	0.6657685095398149	0.6657685095398149	0.6657685095398149	0.6657685095398149	0.6657685095398149	0.6657685095398149	0.6657685095398149	0.6657685095398149	0.6657685095398149	0.6657685095398149	0.6657685095398149	0.6657685095398149	0.6657685095398149	0.6657685095398149	0.6657685095398149	0.6657685095398149	0.6657685095398149	0.6657685095398149	0.6657685095398149	0.6657685095398149	0.6657685095398149	0.6657685095398149	0.6657685095398149	0.6657685095398149	0.6657685095398149	0.6657685095398149	0.6657685095398149
0.689941926062443	0.5534881092050372	0.6639710459143259	0.6239532552670273	0.6505935130392031	0.6182398948778911	0.743041474538876	0.7271106840201488	0.6740736940158067	0.7200693810384501	0.6600883255086325	0.7322787919499965	0.6623534284848482	0.6656381026156408	0.6284547986238285	0.6344250656517073	0.7315818602303196	0.6773361572305936	0.6151187079944399	0.7104957310609585	0.5746419475472898	0.6929226661463888	0.6337823068468392	0.6337823068468392	0.6337823068468392	0.6337823068468392	0.6337823068468392	0.6337823068468392	0.6337823068468392	0.6337823068468392	0.6337823068468392	0.6337823068468392	0.6337823068468392	0.6337823068468392	0.6337823068468392	0.6337823068468392	0.6337823068468392	0.6337823068468392	0.6337823068468392	0.6337823068468392	0.6337823068468392	0.6337823068468392	0.6337823068468392	0.6337823068468392	0.6337823068468392	0.6337823068468392	0.6337823068468392	0.6337823068468392	0.6337823068468392	0.6337823068468392
0.9010091639809656	0.9092889195981981	0.8471933796890342	0.9530507981767308	0.9004470796255302	0.8089232109518356	0.8817713970377324	0.8352478079338985	0.8475278359686823	0.7859400974648407	0.7839929269185182	0.8425323618023766	0.776045157122315	0.8591539978013882	0.6941873309739586	0.7846734593134379	0.8101242368510239	0.9757475628687421	0.7691539747700025	0.8563883735959319	0.8127711741829671	0.8127711741829671	0.8127711741829671	0.8127711741829671	0.8127711741829671	0.8127711741829671	0.8127711741829671	0.8127711741829671	0.8127711741829671	0.8127711741829671	0.8127711741829671	0.8127711741829671	0.8127711741829671	0.8127711741829671	0.8127711741829671	0.8127711741829671	0.8127711741829671	0.8127711741829671	0.8127711741829671	0.8127711741829671	0.8127711741829671	0.8127711741829671	0.8127711741829671	0.8127711741829671	0.8127711741829671	0.8127711741829671	0.8127711741829671	0.8127711741829671	0.8127711741829671	0.8127711741829671
0.9737975936235849	0.9042999989909408	0.8421927796142336	0.7831409420847232	0.8570794188808959	1.0262493791614742	0.7744016075788069	0.9499461958995742	1.059386299535429	0.9044462512924667	0.8501992144935077	0.8475940490316267	0.9013670780008762	0.8270440364105908	0.8997265882420626	0.8411007127685757	0.8395497518565526	0.7473537033996293	0.99477817024135	0.8020998852673004	0.7522232292841091	0.9578022864109821	0.8292792908087497	0.893540788609866	0.893540788609866	0.893540788609866	0.893540788609866	0.893540788609866	0.893540788609866	0.893540788609866	0.893540788609866	0.893540788609866	0.893540788609866	0.893540788609866	0.893540788609866	0.893540788609866	0.893540788609866	0.893540788609866	0.893540788609866	0.893540788609866	0.893540788609866	0.893540788609866	0.893540788609866	0.893540788609866	0.893540788609866	0.893540788609866	0.893540788609866	0.893540788609866	0.893540788609866	0.893540788609866
0.9553704565307072	1.0446606950134947	0.9572950171503128	0.9769413241955045	1.0723055135187607	1.1129491084961467	0.8826410870871075	0.9802235566921539	0.868589408240385	0.8251892875858691	0.9347814055504133	0.9637677828589425	0.8325858199799826	0.9361365266150833	0.8046941685589402	0.9098309678932847	0.98129185817617	0.9398466398438382	0.8975844195727837	0.8296464788188914	0.8551829841817824	0.9971391370363007	0.9261610606090416	0.9261610606090416	0.9261610606090416	0.9261610606090416	0.9261610606090416	0.9261610606090416	0.9261610606090416	0.9261610606090416	0.9261610606090416	0.9261610606090416	0.9261610606090416	0.9261610606090416	0.9261610606090416	0.9261610606090416	0.9261610606090416	0.9261610606090416	0.9261610606090416	0.9261610606090416	0.9261610606090416	0.9261610606090416	0.9261610606090416	0.9261610606090416	0.9261610606090416	0.9261610606090416	0.9261610606090416	0.9261610606090416	0.9261610606090416	0.9261610606090416
0.7938045100842547	0.8230115159445678	0.7384192321033926	0.8735624393007705	0.8526850039562666	0.7611030115476836	0.789058091277479	0.9424810776587488	0.9408261078160899	1.0098334887292437	0.961603501723419	0.8879296112284364	0.9553875995574589	0.9478098189601812	0.8436675107799885	1.0117715722456404	0.9485390717173019	1.037752359893047	0.8015274205590543	0.8176074463886867	0.983030302423485	0.9397041119052852	0.7383271024825276	0.878148611476032	0.9737114496970982	1.031022251816371	0.8474290170072838	0.8920805716644151	0.9112556006212756	0.7781719497858244	0.8447512077894971	0.8114615787876607	0.8114615787876607	0.8114615787876607	0.8114615787876607	0.8114615787876607	0.8114615787876607	0.8114615787876607	0.8114615787876607	0.8114615787876607	0.8114615787876607	0.8114615787876607	0.8114615787876607	0.8114615787876607	0.8114615787876607	0.8114615787876607	0.8114615787876607	0.8114615787876607	0.8114615787876607	0.8114615787876607
0.8894438553459846	0.8810608619172221	0.8743206236598415	0.8259966950142996	0.8740361463135191	0.8273538471024937	0.8014335338759311	0.8658211945210434	0.8915503103644303	0.8751067511910513	0.9790093964180012	0.9103531882291966	1.0805850770386531	1.0089397679024714	0.9759686002793119	0.8822688760919946	0.9911807189044237	1.1086773733192536	0.9536797561508923	0.9661506426769039	0.9319264806116795	0.9322579494784159	0.8929655974035489	0.9463417497300565	1.0585130150164306	1.0171299314592894	0.9447601667639726	0.9963697137927044	1.062087165251669	0.9652194331744717	1.01263096501191	0.9889251990931909	0.9889251990931909	0.9889251990931909	0.9889251990931909	0.9889251990931909	0.9889251990931909	0.9889251990931909	0.9889251990931909	0.9889251990931909	0.9889251990931909	0.9889251990931909	0.9889251990931909	0.9889251990931909	0.9889251990931909	0.9889251990931909	0.9889251990931909	0.9889251990931909	0.9889251990931909	0.9889251990931909
1.1136833436950424	0.9632878151564895	0.9039542824792524	0.9063370048562116	0.9358046856021226	0.9497461571918895	0.8651453189381445	1.0234747992303752	0.9005420073233217	1.0443929823809797	0.7927362996653909	0.8905328403858431	1.0235474526842594	1.0026386255446011	1.0498628911602725	1.0527866407653474	0.9953101703489831	1.0066788319725377	1.0343351186665022	1.0171721706953953	1.165193983923534	1.0911830773094646	1.0911830773094646	1.0911830773094646	1.0911830773094646	1.0911830773094646	1.0911830773094646	1.0911830773094646	1.0911830773094646	1.0911830773094646	1.0911830773094646	1.0911830773094646	1.0911830773094646	1.0911830773094646	1.0911830773094646	1.0911830773094646	1.0911830773094646	1.0911830773094646	1.0911830773094646	1.0911830773094646	1.0911830773094646	1.0911830773094646	1.0911830773094646	1.0911830773094646	1.0911830773094646	1.0911830773094646	1.0911830773094646	1.0911830773094646	1.0911830773094646	1.0911830773094646
0.20504379257297642	0.5011835031665506	0.6752776793231118	1.3590920572030096	0.6792218541440451	0.01839099524909906	0.36446163338836696	1.0445339153592637	1.0725936274799497	0.7153268741754198	0.722125070476077	0.8921929941125349	0.576544350483873	0.7093220454411233	1.3522938609023525	0.17883171854385496	1.2233656339031185	0.554886150880664	0.7333211856413387	0.3392724418386109	0.6196496457278371	0.479461043783224	0.479461043783224	0.479461043783224	0.479461043783224	0.479461043783224	0.479461043783224	0.479461043783224	0.479461043783224	0.479461043783224	0.479461043783224	0.479461043783224	0.479461043783224	0.479461043783224	0.479461043783224	0.479461043783224	0.479461043783224	0.479461043783224	0.479461043783224	0.479461043783224	0.479461043783224	0.479461043783224	0.479461043783224	0.479461043783224	0.479461043783224	0.479461043783224	0.479461043783224	0.479461043783224	0.479461043783224	0.479461043783224
1.1954904033468807	1.0314496710475172	1.0500675728752598	1.0305486714236436	1.000707883953322	1.0068441728057198	1.0466271407046364	0.9721893051506894	1.1906845587399906	0.9998359093220365	0.9224350337593996	0.8786969612802393	0.7179120720090938	0.8505915463215658	0.9384473547473549	0.9111948202911506	0.8404447883906095	1.0346820310365308	0.9739899951183398	0.9225833025365782	1.0812801078191336	1.123716771961899	1.1283620284914688	1.2710147158294838	1.1448230327678526	1.129444975846402	1.119894574851101	1.0076952215276325	0.9991411773669777	1.003418199447305	1.003418199447305	1.003418199447305	1.003418199447305	1.003418199447305	1.003418199447305	1.003418199447305	1.003418199447305	1.003418199447305	1.003418199447305	1.003418199447305	1.003418199447305	1.003418199447305	1.003418199447305	1.003418199447305	1.003418199447305	1.003418199447305	1.003418199447305	1.003418199447305	1.003418199447305	1.003418199447305
0.9552848061937326	0.7627348697257923	0.9773897828801518	0.9223253145349285	0.9058716219071291	0.975577581814275	0.8996855459595963	0.9447965192938826	0.7785343380673987	0.9990764084919986	0.9835203003371125	0.9389837944552822	0.9663826976485524	1.0012311928421653	0.8552365421392014	0.7991426591590627	0.9497198548068574	0.9198608396616638	0.8213085836024321	0.8521105163795923	0.916362406015846	0.8590396664253713	1.0104568315096134	0.9412047905522379	1.0251108401768125	0.9185396467366249	0.8601130848404231	0.8190790349270185	0.8271537020119991	0.9979460588333827	0.9259388021287907	0.8659656436230203	0.9836427424653167	0.8436688335049359	0.9324425372287062	0.888055685366821	0.888055685366821	0.888055685366821	0.888055685366821	0.888055685366821	0.888055685366821	0.888055685366821	0.888055685366821	0.888055685366821	0.888055685366821	0.888055685366821	0.888055685366821	0.888055685366821	0.888055685366821	0.888055685366821
0.7486553974314653	0.7160461863363113	0.7556786590091334	0.6676298671646387	0.8272152922759217	0.7172966216059272	0.7466899762479889	0.7808671366181865	0.8071848937177759	0.8092446598448191	0.778248744381337	0.7910314649245213	0.7688262013452908	0.8260519342577781	0.7996862737716111	0.8667488658680327	0.8732729369040223	0.9176767435597851	0.9347068035889563	0.887323297394197	0.8787518799411471	0.9292652313655336	0.9862924562471097	0.9591528074609494	0.9389381792442953	0.9179954777049822	1.0606787692893904	1.1070434067471617	1.112527794400648	1.0113298935975348	0.9632999364561051	1.0316708337113747	0.8519589086630973	0.8574891773065252	0.9691367793676968	0.8543143813464817	0.9725315839166416	0.8457746343561349	0.9577141086696542	0.829919640965639	0.8938168748176466	0.8938168748176466	0.8938168748176466	0.8938168748176466	0.8938168748176466	0.8938168748176466	0.8938168748176466	0.8938168748176466	0.8938168748176466	0.8938168748176466
1.0212022161375915	0.9598102200013944	1.0368882407500097	0.9436782870222128	0.9023502493440044	0.9943496698253983	0.9004200684106056	1.0934351674022755	0.969584670152939	0.9210252674778067	0.9224753762324263	0.9077032715581712	0.9116980126242736	0.8678111130732693	0.9200280225027837	1.0925089779624295	0.9971509631131075	0.9642684934476916	0.979710022791507	1.0070531113641206	0.9241268127948481	0.9091567276751705	0.9943809787015303	0.8471225012959449	0.8525942544986768	0.8498583778973109	0.8498583778973109	0.8498583778973109	0.8498583778973109	0.8498583778973109	0.8498583778973109	0.8498583778973109	0.8498583778973109	0.8498583778973109	0.8498583778973109	0.8498583778973109	0.8498583778973109	0.8498583778973109	0.8498583778973109	0.8498583778973109	0.8498583778973109	0.8498583778973109	0.8498583778973109	0.8498583778973109	0.8498583778973109	0.8498583778973109	0.8498583778973109	0.8498583778973109	0.8498583778973109	0.8498583778973109
1.1276693035796461	1.1841596496955076	1.109890849361703	1.231703619310362	1.203293555206343	1.1525524625607997	1.018004507588788	1.1320773066772474	1.1913330484718707	1.1111639876432056	1.2039782217125776	1.0798753385572817	1.0997904996470385	1.1064545639265124	0.9927308331041634	1.0732802083982758	1.101457888188186	1.070456715259448	1.2034643429685667	1.0587373597917693	0.9936200483863347	0.906812285254987	1.1322208158854228	1.0185982559870697	1.1773259151163271	1.229744567866543	1.0459386492848406	1.0140614133101908	1.1417948069062778	1.2105474118205566	1.1081603364225547	1.1593538741215554	1.1593538741215554	1.1593538741215554	1.1593538741215554	1.1593538741215554	1.1593538741215554	1.1593538741215554	1.1593538741215554	1.1593538741215554	1.1593538741215554	1.1593538741215554	1.1593538741215554	1.1593538741215554	1.1593538741215554	1.1593538741215554	1.1593538741215554	1.1593538741215554	1.1593538741215554	1.1593538741215554
0.7428421152032545	1.1199725011308421	0.755996409644674	0.7726343229764095	0.8281153751385146	0.7226053938783216	1.0076171687103683	0.9893880645468007	0.7618259535100795	0.9590917628993381	0.8197080080206053	0.8058035353980432	0.4778494731488204	0.8295005706608768	0.5631377157002969	0.6400492129108035	1.0769267261453264	0.9531731337200402	0.7453370443706286	0.8333440039693958	0.8418628465579978	0.6207443780867218	1.16283045040654	1.0521342709190313	0.3532501947390839	0.4367982406590718	0.39502421769907786	0.39502421769907786	0.39502421769907786	0.39502421769907786	0.39502421769907786	0.39502421769907786	0.39502421769907786	0.39502421769907786	0.39502421769907786	0.39502421769907786	0.39502421769907786	0.39502421769907786	0.39502421769907786	0.39502421769907786	0.39502421769907786	0.39502421769907786	0.39502421769907786	0.39502421769907786	0.39502421769907786	0.39502421769907786	0.39502421769907786	0.39502421769907786	0.39502421769907786	0.39502421769907786
0.8778393494608321	0.9100830999977245	0.882632835499721	0.7945659589330304	0.9388954565553365	0.9110244109394989	0.9384156606753237	0.8949089196374734	0.8643664096791221	0.9884617901902059	0.8693770428439999	1.0062552520304016	0.9664584803814121	0.8167329861964314	0.9277494182866662	0.9449278422676672	0.8913183366765374	1.0045780497569143	0.8440723028516759	0.9710021933783749	1.0022548493465062	0.9302774644592979	0.9450124652180133	0.9376449648386557	0.9376449648386557	0.9376449648386557	0.9376449648386557	0.9376449648386557	0.9376449648386557	0.9376449648386557	0.9376449648386557	0.9376449648386557	0.9376449648386557	0.9376449648386557	0.9376449648386557	0.9376449648386557	0.9376449648386557	0.9376449648386557	0.9376449648386557	0.9376449648386557	0.9376449648386557	0.9376449648386557	0.9376449648386557	0.9376449648386557	0.9376449648386557	0.9376449648386557	0.9376449648386557	0.9376449648386557	0.9376449648386557	0.9376449648386557
0.673648505966886	0.778302733106252	0.6769928345114404	0.7975141823202745	0.6623934910048104	0.7869639412474473	0.8139924773407395	0.7875848062660374	0.707695734272914	0.7362139667048039	0.6319701144342804	0.7485281572617039	0.7426227006488082	0.7845565015530882	0.7956476745298233	0.700177163111211	0.7904703654305159	0.7954688736955949	0.6703752642749213	0.7525601555576511	0.7992685307473382	0.8279332916534121	0.8425989831451476	0.7379505652134151	0.8442595035104569	0.9861403917989432	0.8582120918915461	0.8152176556782101	0.7702916022620858	0.7233147622786394	0.7408488042490861	0.7320817832638626	0.7320817832638626	0.7320817832638626	0.7320817832638626	0.7320817832638626	0.7320817832638626	0.7320817832638626	0.7320817832638626	0.7320817832638626	0.7320817832638626	0.7320817832638626	0.7320817832638626	0.7320817832638626	0.7320817832638626	0.7320817832638626	0.7320817832638626	0.7320817832638626	0.7320817832638626	0.7320817832638626
0.38111734555253407	0.5492777025990976	0.5128976555054043	0.6431080132865621	0.3759430914912704	0.6789091578201623	0.5635578838195313	0.2268758346004755	0.4698954140643787	0.38983788190337687	0.7499946830673437	0.6013959013995265	0.7015844097446544	0.37225980234261774	0.9627128398674538	0.8193625950278702	0.5472531506586561	0.5395700326616854	0.261265800705001	0.5851765485833118	0.5183804116764896	0.46301628967640057	0.6049906569056401	0.6247219591841116	0.3711385460141087	0.40752074427082374	0.5862977147912699	0.8332966372811638	0.46424035381422996	0.8131109386793954	0.42737983625022374	0.4419526585326987	0.518380412952282	0.3211565283584664	0.7314321310730092	0.6734298985957887	0.48607910380772534	0.9312731934084336	0.7086761486080795	0.7086761486080795	0.7086761486080795	0.7086761486080795	0.7086761486080795	0.7086761486080795	0.7086761486080795	0.7086761486080795	0.7086761486080795	0.7086761486080795	0.7086761486080795	0.7086761486080795
0.24763856106210883	0.19808854577722104	0.3891920861968661	0.2070911338118513	0.3377067834240251	0.30821917331956783	0.22967516443338348	0.4116793350677969	0.35907176496207327	0.3828285525865132	0.6112924683155888	0.4752470535685979	0.5797039095617368	0.4404397356623262	0.6189827462387785	0.6004075415187233	0.7248205689730854	0.8110129741730462	0.5438618376437896	0.8877112247909068	0.8121338156339111	0.948263524920636	0.9665646094592593	0.7655390853173932	0.7799626088849195	0.7424954857755212	0.6736471908148043	0.6652554711268506	0.8247248434514706	1.0095978274767818	0.8477554263029757	0.7984554662050722	0.5380159839384756	0.929566577838806	0.867798227085067	0.9844884525952137	0.9420726430587257	0.9245941692719534	0.8498030049467163	0.8088933992321473	0.9403994654953267	0.765801288825882	0.4467960022051218	0.6772040605256722	0.562000031365397	0.562000031365397	0.562000031365397	0.562000031365397	0.562000031365397	0.562000031365397
0.2664397548191394	0.19415845775002874	0.13700670965232653	0.10979802910790631	0.15796888977084483	0.13759528088149917	0.16455207041641845	0.19342767624993581	0.26265863824942287	0.21949867963511535	0.19116717430249922	0.1873144744460189	0.275231606799742	0.239677828885316	0.15107062074179736	0.1328253987186249	0.17999069773315307	0.15182537008614194	0.16745829297888443	0.11274500176226807	0.23021858201994055	0.20751324895403833	0.25570178303789626	0.20197074327146036	0.23151203905046283	0.24832247092691787	0.128188225078495	0.1406870115473134	0.19793687411578012	0.18576134145874262	0.2002478960054416	0.11843845008860866	0.2191359958325364	0.19642015318108993	0.17630609831435243	0.2878002763280018	0.23121567673644217	0.38032635402227266	0.4723171380816773	0.4832841451050186	0.7093522330507077	0.8878607385231587	0.9040421759161189	0.9272683777801916	0.9354884294310154	0.9313784036056034	0.9313784036056034	0.9313784036056034	0.9313784036056034	0.9313784036056034
0.9044382601629313	0.9475874259736111	1.0526644853429017	1.1695851457956499	0.9096169460795046	1.1642311788697632	1.1240062460123232	1.1138301145570662	1.0325306715537796	1.054186466327624	1.2025858480730232	1.1274886860293345	1.006347629151165	1.1688584299197815	1.1541067080347782	1.115290006991194	1.0962156132781895	1.4079250323617338	1.1718874169526143	1.134690916228101	1.0643023619640386	1.0825296365797437	1.1709697071531555	0.9900546443277362	1.1962888727347047	1.1632323530026258	1.1426965600389338	0.9933048644128144	1.214067858725527	1.1038959722282058	1.174620088924402	1.075941750777064	1.0902058046341558	1.1110985370494013	1.0676555445207028	0.9372569654694327	0.9803376606558243	1.1362612708876545	1.0577450969241613	1.097003183905908	1.097003183905908	1.097003183905908	1.097003183905908	1.097003183905908	1.097003183905908	1.097003183905908	1.097003183905908	1.097003183905908	1.097003183905908	1.097003183905908
1.021418086446034	0.9124272060507069	0.5722261557807763	0.8440006540084283	0.4795897125181135	0.5564036516039804	0.9469556436842717	1.05299183421836	0.7922899315064426	0.9226408828624012	0.9226408828624012	0.9226408828624012	0.9226408828624012	0.9226408828624012	0.9226408828624012	0.9226408828624012	0.9226408828624012	0.9226408828624012	0.9226408828624012	0.9226408828624012	0.9226408828624012	0.9226408828624012	0.9226408828624012	0.9226408828624012	0.9226408828624012	0.9226408828624012	0.9226408828624012	0.9226408828624012	0.9226408828624012	0.9226408828624012	0.9226408828624012	0.9226408828624012	0.9226408828624012	0.9226408828624012	0.9226408828624012	0.9226408828624012	0.9226408828624012	0.9226408828624012	0.9226408828624012	0.9226408828624012	0.9226408828624012	0.9226408828624012	0.9226408828624012	0.9226408828624012	0.9226408828624012	0.9226408828624012	0.9226408828624012	0.9226408828624012	0.9226408828624012	0.9226408828624012
0.053817961348600785	0.0649912378007363	0.0	0.0	0.03267519081879333	7.24799739983254e-05	0.0	0.07842575737412015	0.03267519081879333	0.03267519081879333	0.06542286161158499	0.0	0.01067788409460347	0.0	0.03303433465564369	0.033917321483064214	0.03267519081879333	0.09802557245637998	0.05306814474891381	0.16337595440590102	0.10822204957740741	0.10822204957740741	0.10822204957740741	0.10822204957740741	0.10822204957740741	0.10822204957740741	0.10822204957740741	0.10822204957740741	0.10822204957740741	0.10822204957740741	0.10822204957740741	0.10822204957740741	0.10822204957740741	0.10822204957740741	0.10822204957740741	0.10822204957740741	0.10822204957740741	0.10822204957740741	0.10822204957740741	0.10822204957740741	0.10822204957740741	0.10822204957740741	0.10822204957740741	0.10822204957740741	0.10822204957740741	0.10822204957740741	0.10822204957740741	0.10822204957740741	0.10822204957740741	0.10822204957740741
0.6129897608594156	0.8065663903484206	0.5028248423825273	0.3490238148230754	0.8170116217090777	0.5415678165460758	0.4701498073802253	0.4245494839466761	0.6182425385729041	0.5853355526010409	0.35302364506372697	0.6088636103335197	0.24224145484473628	0.38100615782905284	0.33725004970683536	0.4255539088124868	0.8628569772560145	0.3478662384707541	0.30290175491430005	0.9306150981547935	0.6113129192254697	0.6603891258235972	0.7375998904320556	0.7071549860745492	0.6711815753117581	0.5090864450036618	0.6820498655583886	0.7024108146693443	0.6188835825230586	0.4652742307142218	0.6376859162952205	0.580327725727679	0.6090068210114498	0.6090068210114498	0.6090068210114498	0.6090068210114498	0.6090068210114498	0.6090068210114498	0.6090068210114498	0.6090068210114498	0.6090068210114498	0.6090068210114498	0.6090068210114498	0.6090068210114498	0.6090068210114498	0.6090068210114498	0.6090068210114498	0.6090068210114498	0.6090068210114498	0.6090068210114498
1.1105618113791098	1.072183224139332	0.9684050850452429	1.013196204015001	1.1408214947306552	1.0241845943364811	1.1256328587267168	1.0198969263192585	0.9809017394988363	1.0109081382249177	0.9300769414195879	1.0347375830619456	0.972178422497747	0.9182318448070156	0.8999117246341555	1.102394062249394	1.0170148626101625	1.0972626301779278	1.0611430676543843	1.004129082175822	0.8569696917931106	0.9246591776006927	0.9008281532520144	0.9127436654263537	0.9127436654263537	0.9127436654263537	0.9127436654263537	0.9127436654263537	0.9127436654263537	0.9127436654263537	0.9127436654263537	0.9127436654263537	0.9127436654263537	0.9127436654263537	0.9127436654263537	0.9127436654263537	0.9127436654263537	0.9127436654263537	0.9127436654263537	0.9127436654263537	0.9127436654263537	0.9127436654263537	0.9127436654263537	0.9127436654263537	0.9127436654263537	0.9127436654263537	0.9127436654263537	0.9127436654263537	0.9127436654263537	0.9127436654263537
1.0471334454722858	0.9528740715031733	0.933452387391217	0.6786806024380374	0.737220440195686	0.8831705434468123	0.6841080791145028	0.7475988883707606	0.8687514407046228	0.7006972334288525	1.0426697484471381	0.8716834909379952	0.8716834909379952	0.8716834909379952	0.8716834909379952	0.8716834909379952	0.8716834909379952	0.8716834909379952	0.8716834909379952	0.8716834909379952	0.8716834909379952	0.8716834909379952	0.8716834909379952	0.8716834909379952	0.8716834909379952	0.8716834909379952	0.8716834909379952	0.8716834909379952	0.8716834909379952	0.8716834909379952	0.8716834909379952	0.8716834909379952	0.8716834909379952	0.8716834909379952	0.8716834909379952	0.8716834909379952	0.8716834909379952	0.8716834909379952	0.8716834909379952	0.8716834909379952	0.8716834909379952	0.8716834909379952	0.8716834909379952	0.8716834909379952	0.8716834909379952	0.8716834909379952	0.8716834909379952	0.8716834909379952	0.8716834909379952	0.8716834909379952
0.9974139764299362	0.8926867457908062	0.9187631532798928	0.9342228901407167	0.8488235129104199	0.9133588707196028	0.7743441153696197	0.8549169766563212	0.9178009113332969	0.8058390476736953	0.9211458816564915	0.8554078439085272	0.6671969261996706	0.9187044821210993	0.7364095983733003	1.0465372865422684	0.8753342507426262	0.7100178031590182	0.8688385943013638	0.7630347992260459	0.8978414536635845	0.8119773411042811	0.9598988449816082	0.801304640143351	0.9102912579237356	0.8573353427559991	0.8475634618513044	0.767573460078261	0.8075684609647827	0.8075684609647827	0.8075684609647827	0.8075684609647827	0.8075684609647827	0.8075684609647827	0.8075684609647827	0.8075684609647827	0.8075684609647827	0.8075684609647827	0.8075684609647827	0.8075684609647827	0.8075684609647827	0.8075684609647827	0.8075684609647827	0.8075684609647827	0.8075684609647827	0.8075684609647827	0.8075684609647827	0.8075684609647827	0.8075684609647827	0.8075684609647827
0.22796610394192413	0.2436090266488209	0.35483800141648464	0.2707890637472841	0.3862260800067849	0.24235857645351025	0.30389029622420943	0.18730328975596294	0.23286051025343377	0.4904342638179777	0.22813264935321123	0.35703771999853684	0.2503132829738079	0.27357622213564853	0.3165461373083137	0.2950722443346591	0.2608509517068507	0.1535648157247982	0.2796428053715071	0.24942167827120823	0.20193965901986508	0.2393549300272403	0.18081486232546318	0.24858881182965561	0.19529656495893807	0.21595790783702873	0.20433599255232474	0.26989009933123465	0.4182304316614518	0.32188011687792584	0.31889857575987524	0.34836327097385256	0.33363092336686395	0.33363092336686395	0.33363092336686395	0.33363092336686395	0.33363092336686395	0.33363092336686395	0.33363092336686395	0.33363092336686395	0.33363092336686395	0.33363092336686395	0.33363092336686395	0.33363092336686395	0.33363092336686395	0.33363092336686395	0.33363092336686395	0.33363092336686395	0.33363092336686395	0.33363092336686395
0.40233697103760424	0.3158062384335058	0.3526448621894311	0.5683270478974429	0.611673122552888	0.6254779738840978	0.7991845453293749	0.7267543742313578	0.7720941196625086	0.6676575482183382	0.7341594831661497	0.5761459976154262	0.6504422279043364	0.9553907833932962	0.7086064734633154	0.7969306317974021	0.8784378598481057	0.6885847309246875	0.8178846528789931	0.7549283357382316	0.6337598109671715	0.6345522458851746	0.8489864380686867	0.8537600374420401	0.7248098805344333	0.7110758415808407	0.8754503202769519	0.8619895105865777	0.7833448505560711	0.900955461480502	0.9412306404075066	0.65875440054384	0.917383292089845	0.8757673926747788	0.7063558818258641	0.6872734971469959	0.69681468948643	0.69681468948643	0.69681468948643	0.69681468948643	0.69681468948643	0.69681468948643	0.69681468948643	0.69681468948643	0.69681468948643	0.69681468948643	0.69681468948643	0.69681468948643	0.69681468948643	0.69681468948643
0.8542411467807687	0.8615533419898308	0.9232343639472481	0.9121720190132058	0.8919118048199576	0.7239562798864525	0.8186386606579783	0.84543377761672	0.7606713399647161	0.7825252980469201	0.847079655436345	0.8499960927520823	0.9373828173228885	0.8438012467498225	0.8170011306814966	0.8766711105741138	0.9130611841345241	0.910549478096177	0.8673338890813809	0.7709401767193712	0.8658035859956029	0.817611032825317	0.8417668695390406	0.884784178979076	0.7014863616450269	0.7536785425563466	0.8344757186777578	0.8338561156229973	0.929780856933531	0.9537203629941992	0.8979356326764029	0.9258279978353011	0.9258279978353011	0.9258279978353011	0.9258279978353011	0.9258279978353011	0.9258279978353011	0.9258279978353011	0.9258279978353011	0.9258279978353011	0.9258279978353011	0.9258279978353011	0.9258279978353011	0.9258279978353011	0.9258279978353011	0.9258279978353011	0.9258279978353011	0.9258279978353011	0.9258279978353011	0.9258279978353011
0.8441338018489749	0.8481412652447804	0.7065633379280496	0.914331860669562	0.7235321836119769	0.615562902580343	0.7401712936993964	0.7622998914692108	0.67940780256943	0.8022561720805753	0.7679595584139568	0.8093488762882264	0.8380479227963824	0.8797399589218318	0.7274298703653751	0.841277571042328	0.8896600674103614	0.7340752147188201	0.6767827051308845	0.6854456344640087	0.7113207958528486	0.6100113165195666	0.774871746943939	0.690157061142988	0.8783044215886582	0.8612177407203053	0.8723186550935779	0.7263510320714985	0.8109296247256333	0.6776162080375208	0.772411349011453	0.7655295496183592	0.9454580412765673	0.7930974586256085	0.691558743610949	0.8734692037628212	0.6791594979740241	0.7763143508684226	0.7763143508684226	0.7763143508684226	0.7763143508684226	0.7763143508684226	0.7763143508684226	0.7763143508684226	0.7763143508684226	0.7763143508684226	0.7763143508684226	0.7763143508684226	0.7763143508684226	0.7763143508684226
0.0409322636287405	0.024365540334106844	0.03652128673043977	0.04886498552727101	0.04139637065357436	0.024365540334106844	0.0	0.0	0.40732164927216213	0.4744451660953653	0.05044707453017116	0.16690680665423113	0.1112270203784476	0.13624864664345682	0.1964450032674632	0.18099829525393984	0.22864275973893491	0.2757748702368401	0.4937626490321158	0.4846115409959265	0.44315520318477436	0.5028385200872504	0.31220082914526587	0.49307218035938194	0.5165336210339271	0.1970508440108421	0.4814695699651652	0.40157362038186356	0.5119360460617143	0.38791655075503706	0.6979036151866069	0.7953661001130231	0.7466348576498151	0.7466348576498151	0.7466348576498151	0.7466348576498151	0.7466348576498151	0.7466348576498151	0.7466348576498151	0.7466348576498151	0.7466348576498151	0.7466348576498151	0.7466348576498151	0.7466348576498151	0.7466348576498151	0.7466348576498151	0.7466348576498151	0.7466348576498151	0.7466348576498151	0.7466348576498151
0.24167707512234327	0.48193941792286654	0.8002679215896389	0.8836552185785221	0.6406377808412286	0.804434786851518	0.8630351037376979	0.7951413839068878	1.0377656569487321	0.5266724941443809	0.8547967262083841	0.839034316253468	0.7201963281474487	0.5813353596175387	0.8469986730342668	0.7102872243670909	0.7956310580543033	0.7584912394407061	0.6436375852487461	0.7681188383670514	0.5961410165965706	0.5782654062096811	0.721144287869166	0.8267710921482996	0.7760042462864083	0.7423791928750498	0.7243142782780574	0.5660295736592611	0.6041295809880173	0.9494832872910803	0.6725540882383455	0.811018687764713	0.811018687764713	0.811018687764713	0.811018687764713	0.811018687764713	0.811018687764713	0.811018687764713	0.811018687764713	0.811018687764713	0.811018687764713	0.811018687764713	0.811018687764713	0.811018687764713	0.811018687764713	0.811018687764713	0.811018687764713	0.811018687764713	0.811018687764713	0.811018687764713
0.36528823017261125	0.329618751902344	0.33345898886413033	0.3568304146823624	0.437967641825789	0.4796903969712543	0.6782907300217399	0.6118605347754041	0.609409063445092	0.7621285974801033	0.6414550088829838	0.880059246032839	0.6729859611599324	0.8241826739697488	0.857402624106575	0.8356047938823694	0.8794686614358532	0.7416233400816233	0.9363755142698583	0.8284008034397392	0.8015910888844181	0.8952525223871242	0.901044995554368	0.9131612323239484	0.8896836202049005	0.8428050533915806	0.928241352803294	0.7923062394624582	0.6770390225225377	0.8306379918240222	0.8329546741345938	0.7526423420449913	0.8943836872675863	0.7401210388137826	0.8808943112511476	0.9163256039432118	0.8668626484133289	0.7524541394556633	0.8116867945571564	0.8568524796857389	0.8342696371214475	0.8342696371214475	0.8342696371214475	0.8342696371214475	0.8342696371214475	0.8342696371214475	0.8342696371214475	0.8342696371214475	0.8342696371214475	0.8342696371214475
0.9421815469181438	0.7189815517563889	0.6628177983362423	0.8225372915650182	0.7874934415084079	0.7762102333392128	0.7701513931993265	0.7758770634647797	0.6966471221125937	0.7239956515108661	0.8323364616322291	0.9802255570451763	0.8048504811802936	1.0735177359731873	0.983854941772809	1.0122375990121948	0.9702114388973844	1.0218355472998781	0.9562366794728149	1.0056126908631118	1.1103067538411318	0.8824923585183867	0.985968425704649	0.8408977746268849	0.9430970143515135	0.952626323226955	1.065487800764717	0.7999303987879617	0.8674990008366199	0.9090199236726499	0.8010980889932016	0.8650049062466579	0.7740111434651371	0.9092431323593002	1.105373922853781	1.0073085276065408	1.0073085276065408	1.0073085276065408	1.0073085276065408	1.0073085276065408	1.0073085276065408	1.0073085276065408	1.0073085276065408	1.0073085276065408	1.0073085276065408	1.0073085276065408	1.0073085276065408	1.0073085276065408	1.0073085276065408	1.0073085276065408
1.0053888844586725	0.8906198103722236	1.017177328357789	0.9826644702495448	0.9346822127277697	0.939465969339031	0.8506639052413468	0.890019893802523	0.8488874804312609	0.83565549613288	0.7513059976227395	0.7854173229706232	0.754776073602516	0.8782710785061805	0.7252085240414547	0.9035518660793386	0.6874519754983429	0.7242354660831573	0.7742424703445181	0.8037735509997163	0.7034765263148552	0.7265272618123095	0.7147317225809272	0.7009175385705286	0.8304789831740143	0.5949278700484573	0.6308267753377425	0.7878781674579056	0.6537583011367395	0.7606705655092402	0.7072144333229898	0.7072144333229898	0.7072144333229898	0.7072144333229898	0.7072144333229898	0.7072144333229898	0.7072144333229898	0.7072144333229898	0.7072144333229898	0.7072144333229898	0.7072144333229898	0.7072144333229898	0.7072144333229898	0.7072144333229898	0.7072144333229898	0.7072144333229898	0.7072144333229898	0.7072144333229898	0.7072144333229898	0.7072144333229898
1.191183055508771	0.5857367648374169	0.6357985913473956	0.8999647354407855	0.9286277719822247	0.46504406040018353	0.49688920273991155	0.8211852900230872	0.7757518949572733	0.947142068282412	0.5465741597195962	0.387327194392317	0.7901673170707014	0.697479914619775	0.5169147717478259	0.42016478658759693	0.7088766627583943	0.8905472846197675	0.47285653808799194	0.8495497684156488	0.5726135904225733	0.6015321890558555	0.7381624908920482	0.5355679419507128	0.505049125929102	0.6907776700751892	0.9995715561006921	0.7399542621453327	0.6534783906996349	0.80443701909553	0.6641686712655966	0.8872129204455048	0.9074354270586028	0.4824280708581144	0.38753486452236124	0.4349814676902378	0.4349814676902378	0.4349814676902378	0.4349814676902378	0.4349814676902378	0.4349814676902378	0.4349814676902378	0.4349814676902378	0.4349814676902378	0.4349814676902378	0.4349814676902378	0.4349814676902378	0.4349814676902378	0.4349814676902378	0.4349814676902378
0.7476296855225383	0.7765347061557044	0.7966089754373317	0.761076163800062	0.8381252227889177	0.8323212832480845	0.8143298280243536	0.8191092405040201	0.9916119081643738	0.9958814996652244	0.8874653123692421	0.9883050418067099	0.9793863906015546	0.9018956607428066	0.9463224327591989	0.9153015861426113	0.9139366829384082	0.8430884523828339	0.8474813900969003	0.897855729531698	0.8985697263221144	0.912286277916879	0.8658077734797723	0.8550556984076203	0.8842753838755927	0.9190128182452831	0.962428073710743	0.971685502062682	1.0068007954245222	1.0860656571547591	0.9807087191464322	0.8310711233608044	0.7249527301523626	0.7283390865921867	0.6559852911761969	0.6921621888841918	0.6921621888841918	0.6921621888841918	0.6921621888841918	0.6921621888841918	0.6921621888841918	0.6921621888841918	0.6921621888841918	0.6921621888841918	0.6921621888841918	0.6921621888841918	0.6921621888841918	0.6921621888841918	0.6921621888841918	0.6921621888841918
1.1436605478075148	1.3211895153375313	1.2030378872181768	1.2496536160785983	1.2934787282721567	1.2185959102968038	1.172642011424637	1.1746271369281327	1.3014101735386918	0.9958954510474265	1.2283260681377728	1.214968137668683	1.1702229502117716	1.3505209327062966	1.099365213519058	1.1030796235599056	1.2053839375343236	1.1814611654905391	1.0558313976343459	1.107759019380241	1.134380203265265	1.0169832498402767	1.1241700774513563	1.111949208314684	1.1217960010558339	1.1227405220138233	0.9539637874990864	1.0584742613058942	0.9311323926163566	0.9130494257919247	0.9877206043567374	0.9503850150743309	0.9503850150743309	0.9503850150743309	0.9503850150743309	0.9503850150743309	0.9503850150743309	0.9503850150743309	0.9503850150743309	0.9503850150743309	0.9503850150743309	0.9503850150743309	0.9503850150743309	0.9503850150743309	0.9503850150743309	0.9503850150743309	0.9503850150743309	0.9503850150743309	0.9503850150743309	0.9503850150743309
0.9555129958047078	0.9023759912210997	0.8467365567289179	0.8165359835405844	0.7783362853314811	0.9142253115873635	0.966602661938819	0.8523992421419115	0.8625165253386263	0.8404277771224797	0.9066262567742551	0.8364085225201335	0.8488626265368439	1.0109222004714644	0.8970919778927176	0.8972955855121374	0.9067585961281003	0.8447233928938732	0.7672854582446766	0.8971322601740933	0.9057701739649281	0.9443914906702646	0.8869550307909757	0.8852299769844225	0.9545122691880832	0.9624525143233688	0.8052808189921635	0.8182473706037671	0.88799664130128	0.9045183311499466	0.8473039640430795	0.874633357570264	0.8609686608066717	0.8609686608066717	0.8609686608066717	0.8609686608066717	0.8609686608066717	0.8609686608066717	0.8609686608066717	0.8609686608066717	0.8609686608066717	0.8609686608066717	0.8609686608066717	0.8609686608066717	0.8609686608066717	0.8609686608066717	0.8609686608066717	0.8609686608066717	0.8609686608066717	0.8609686608066717
0.7309730751551059	0.5941065569254015	0.6786414985849678	0.6288803681538178	0.7932769951172672	0.7180788295715014	0.6517710303720218	0.7276577537616037	0.5931145039741988	0.6627126233391328	0.7059570579100873	0.7718941250995118	0.7574463383099574	0.7159341954728528	0.7259577946010757	0.7720449479039337	0.7850668844381749	0.762736769874488	0.7788207363934369	0.6068768586975359	0.6844200883983749	0.6847242738198853	0.7281885797854241	0.6541247102230983	0.7985589935619921	0.7031252349734584	0.7786318818376903	0.7408785584055744	0.7408785584055744	0.7408785584055744	0.7408785584055744	0.7408785584055744	0.7408785584055744	0.7408785584055744	0.7408785584055744	0.7408785584055744	0.7408785584055744	0.7408785584055744	0.7408785584055744	0.7408785584055744	0.7408785584055744	0.7408785584055744	0.7408785584055744	0.7408785584055744	0.7408785584055744	0.7408785584055744	0.7408785584055744	0.7408785584055744	0.7408785584055744	0.7408785584055744
0.8395060913168696	0.9936452994374074	1.0656320759006734	0.9981001827348849	1.0458056966544755	0.9752248993431596	1.042902268468857	1.1482360918966215	1.0699314520421868	1.1269620564830298	1.08389506400306	1.063331259195803	1.0736540492759894	0.9757072165601498	0.9769562749094397	0.8947366311711502	0.9970884390367084	0.9827899516853621	1.0139630134099744	1.0690403160059765	0.9723074359164395	1.1223036841053757	1.159209091998374	0.9918926427154063	0.9726666381534119	0.9381107400365692	1.012486026683367	1.0143879856221472	1.0557419660449958	0.9717905065739919	0.9210117775038252	0.9686491774176663	0.8792466181531482	0.9113649553234345	0.9679172332042794	0.9553555055042076	1.0336951728095383	0.890786691150083	1.0335063604252914	1.0731711302303324	1.0196182964823006	1.0266906344863334	0.926706069797166	0.9972857080094543	0.9606710437003494	0.9649515423024059	1.0139748494300915	0.9894631958662486	0.9894631958662486	0.9894631958662486
0.21026250124911305	0.41974071013654346	0.12776647643620537	0.0912511977911625	0.0912511977911625	0.10063544102673999	0.09145361082311382	0.03651527864504284	0.0	0.2735511803415362	0.09024822567468263	0.07081557803309055	0.17311815234674752	0.3603305384109328	0.37438903440022747	0.49277126760085527	0.3019063230802199	0.24984910601012955	0.45645840198776383	0.3748507825387133	0.36299884693169027	0.26783821774319605	0.3360720214368156	0.2896308392285071	0.1953555064231885	0.4646372600749102	0.5121972932503633	0.6591940042962094	0.8357325202643652	1.3557124429946228	1.249125223326435	0.9959425160254848	0.8236107967586038	0.9097766563920442	0.9097766563920442	0.9097766563920442	0.9097766563920442	0.9097766563920442	0.9097766563920442	0.9097766563920442	0.9097766563920442	0.9097766563920442	0.9097766563920442	0.9097766563920442	0.9097766563920442	0.9097766563920442	0.9097766563920442	0.9097766563920442	0.9097766563920442	0.9097766563920442
0.10840420046628176	0.16762435745738075	0.0	0.16762435745738075	0.0	0.1672525337965068	0.16946677224910078	0.16762435745738075	0.8381217872869037	0.5407842129308588	0.44216829752097625	0.1005474284042334	0.5404123892699849	0.6532589959167158	0.3352487149147615	0.3081503697656568	0.532410684527447	0.982135556629496	0.8399642020786239	1.1001342831977001	1.0229845786570915	1.6405466724676847	0.5025012487112683	0.8658169846504884	0.5032448960330161	1.0075885598560501	1.1774928040496357	1.06201027838782	1.2340752735323268	1.3206939766740105	0.9835906826650864	1.3342508817961904	1.1589207822306384	1.1589207822306384	1.1589207822306384	1.1589207822306384	1.1589207822306384	1.1589207822306384	1.1589207822306384	1.1589207822306384	1.1589207822306384	1.1589207822306384	1.1589207822306384	1.1589207822306384	1.1589207822306384	1.1589207822306384	1.1589207822306384	1.1589207822306384	1.1589207822306384	1.1589207822306384
0.5315631233141976	0.500206375497761	0.4827381419652226	0.4404926388619543	0.39992971513124237	0.5643425015045757	0.38669056660783985	0.4576295413979714	0.4490952992719563	0.48721532571149523	0.5184240934339628	0.4641731434952929	0.4604962142546916	0.552122014569324	0.513753075177664	0.5186449765747491	0.5008419165369093	0.5596226288670914	0.5252431114939793	0.4125938302722683	0.48672679095370486	0.4496603106129866	0.4496603106129866	0.4496603106129866	0.4496603106129866	0.4496603106129866	0.4496603106129866	0.4496603106129866	0.4496603106129866	0.4496603106129866	0.4496603106129866	0.4496603106129866	0.4496603106129866	0.4496603106129866	0.4496603106129866	0.4496603106129866	0.4496603106129866	0.4496603106129866	0.4496603106129866	0.4496603106129866	0.4496603106129866	0.4496603106129866	0.4496603106129866	0.4496603106129866	0.4496603106129866	0.4496603106129866	0.4496603106129866	0.4496603106129866	0.4496603106129866	0.4496603106129866
0.5432290348622185	0.5804342685139787	0.5346282213007647	0.5603726551999225	0.5073523223984165	0.5435416060082178	0.5117544905823485	0.5885211726092344	0.5877391892827465	0.583897975528703	0.5968099813936124	0.6112004260270256	0.5444277262103798	0.5730515924247624	0.5692825427783641	0.5091201646810074	0.5264306371495134	0.6448834696442459	0.5777252621079051	0.5733529973536691	0.5404418866053643	0.6225521474651706	0.5814970170352673	0.5814970170352673	0.5814970170352673	0.5814970170352673	0.5814970170352673	0.5814970170352673	0.5814970170352673	0.5814970170352673	0.5814970170352673	0.5814970170352673	0.5814970170352673	0.5814970170352673	0.5814970170352673	0.5814970170352673	0.5814970170352673	0.5814970170352673	0.5814970170352673	0.5814970170352673	0.5814970170352673	0.5814970170352673	0.5814970170352673	0.5814970170352673	0.5814970170352673	0.5814970170352673	0.5814970170352673	0.5814970170352673	0.5814970170352673	0.5814970170352673
0.6872180380975015	0.6609798060292463	0.6436407070123068	0.7698794592077746	0.7322750129345025	0.7077173479620226	0.6516748736638028	0.717867627917715	0.6489608602659617	0.6944623638811965	0.6286058613184466	0.646516842324085	0.6335532296269931	0.6948224673978566	0.6531697708910006	0.7776513297452865	0.7189767293500878	0.7013773755633959	0.6680207129947934	0.6576299369849773	0.7118870700499192	0.6818556202417255	0.6968713451458224	0.6968713451458224	0.6968713451458224	0.6968713451458224	0.6968713451458224	0.6968713451458224	0.6968713451458224	0.6968713451458224	0.6968713451458224	0.6968713451458224	0.6968713451458224	0.6968713451458224	0.6968713451458224	0.6968713451458224	0.6968713451458224	0.6968713451458224	0.6968713451458224	0.6968713451458224	0.6968713451458224	0.6968713451458224	0.6968713451458224	0.6968713451458224	0.6968713451458224	0.6968713451458224	0.6968713451458224	0.6968713451458224	0.6968713451458224	0.6968713451458224
0.650282838830492	0.6793652778994783	0.6785055651495189	0.6264864934910828	0.6594948938044145	0.6394778024609848	0.6779670847477681	0.6913691935510483	0.6384782595583363	0.6843259703632772	0.6968615661461486	0.6129183285444569	0.7036272342931362	0.7273974777191886	0.7468152266968902	0.7660792515370051	0.6983378945731746	0.7096395431507508	0.6603289156304839	0.6849842293906173	0.6849842293906173	0.6849842293906173	0.6849842293906173	0.6849842293906173	0.6849842293906173	0.6849842293906173	0.6849842293906173	0.6849842293906173	0.6849842293906173	0.6849842293906173	0.6849842293906173	0.6849842293906173	0.6849842293906173	0.6849842293906173	0.6849842293906173	0.6849842293906173	0.6849842293906173	0.6849842293906173	0.6849842293906173	0.6849842293906173	0.6849842293906173	0.6849842293906173	0.6849842293906173	0.6849842293906173	0.6849842293906173	0.6849842293906173	0.6849842293906173	0.6849842293906173	0.6849842293906173	0.6849842293906173
[truncated: 6 more columns]
