# Supplementary material for: Neuronal tuning aligns dynamically with object and texture manifolds across the visual hierarchy
Source: Nat Neurosci. 2026 Mar 10;29(4):864–75. doi: 10.1038/s41593-026-02207-1 (PMC13061647; doi:10.1038/s41593-026-02207-1)
Supplement: Supplementary file 10 — Attribution data for time windows 5, 10, 20, 25 and 50 ms, for panel b. Time window specific evolution trajectory of time windows 10, 20, 25 and 50 ms, for panel c. [file 41593_2026_2207_MOESM10_ESM.zip › ExtendedFig4_Source_data/FigureExtended4C_src_normresp_wdw_75-100_DeePSim_mean.csv]

0	1	2	3	4	5	6	7	8	9	10	11	12	13	14	15	16	17	18	19	20	21	22	23	24	25	26	27	28	29	30	31	32	33	34	35	36	37	38	39	40	41	42	43	44	45	46	47	48	49
0.32731067630036004	0.20601157502746592	0.32842286499672757	0.3441196920752602	0.3325462702548846	0.3773461497545457	0.29006916692266965	0.4951087976337327	0.4917149910288451	0.579951118709206	0.5761676967453266	0.6593403555768369	0.7174295903977886	0.7325593718999905	0.7343925138933478	0.668590826581336	0.7108295380343698	0.7022908449512822	0.7933426197987988	0.723939604389689	0.743080962267264	0.9223810727493107	0.8184353834914667	0.7933892729687151	0.8742186549876813	0.9318106866803643	0.882841766037966	0.9196142417178028	0.9334868240636027	0.9409816515800071	1.0697189777973524	1.0538195294040422	0.9091873954495914	0.9624188451622754	0.9285568960537517	1.0028563164726303	0.9042948338862136	1.049249165647926	1.0146135946358903	1.0362670020536782	1.0857814345146992	1.1035559873008614	1.1318330909163075	1.1499583227460985	1.2235980953998133	1.1088493960853876	1.1113303785329243	1.1100898873091558	1.1100898873091558	1.1100898873091558
0.4301178563420986	0.7104329515216249	0.8001567054161842	0.8666547419668889	0.7238046103435994	0.9362912373370164	0.8143718432360912	0.8424549337910057	0.8716873497006136	0.8594971963514	0.852530195749328	0.9687888191646167	0.9729039210861347	1.1847724839655434	0.9989215956659017	1.1617102608404364	1.0480623620294962	1.128205299411543	1.2867864071879755	1.1354758541849375	1.1197859973480457	1.0989768986258337	1.3561132414321169	1.1661227974473205	1.2549352764577981	1.093257997146715	1.1361036220329395	0.9823892226012705	1.0339835938298156	1.0396895284301666	1.1409123606246614	1.0450194319258501	1.1216276595020922	1.2193129936718385	1.317099280251869	1.2682061369618538	1.2682061369618538	1.2682061369618538	1.2682061369618538	1.2682061369618538	1.2682061369618538	1.2682061369618538	1.2682061369618538	1.2682061369618538	1.2682061369618538	1.2682061369618538	1.2682061369618538	1.2682061369618538	1.2682061369618538	1.2682061369618538
0.15895538570639223	0.3725033599130791	0.3114493681476198	0.3723212360560896	0.6062190577142494	0.49943848048444306	0.4537969939110309	0.5113062724147204	0.6882827438158244	0.6193830503822285	0.9235307917025327	0.7497263743551493	0.7189730136177778	0.7937483947326863	0.8051747006658243	0.9138067801653054	0.8275036929062128	0.7990863615250927	1.0379565461897227	0.9159162740872093	0.7882746309086317	0.7609271046745446	0.9600646518549083	0.9631276143504423	0.8370900609431883	1.1947301042315068	1.0765997406287287	0.9890391257837062	0.9746827722315331	1.22152428625944	0.9779086128199116	1.139437630339666	1.203075659275008	1.171256644807337	1.171256644807337	1.171256644807337	1.171256644807337	1.171256644807337	1.171256644807337	1.171256644807337	1.171256644807337	1.171256644807337	1.171256644807337	1.171256644807337	1.171256644807337	1.171256644807337	1.171256644807337	1.171256644807337	1.171256644807337	1.171256644807337
0.567133477960643	0.5215204046375289	0.5765095849256829	0.5202832989200964	0.4843273715489448	0.5499636901852397	0.5971646863936851	0.5106247874163949	0.5033901969126638	0.5021242112315382	0.5465684653960995	0.5009378827732563	0.5649520475182978	0.6047012299818177	0.497795892849951	0.6066291888631432	0.584072522265041	0.5860911856491259	0.5351020519970476	0.5321607375769851	0.6030730598639648	0.5857632058852562	0.6336796771569744	0.6500009730816695	0.5698579569350921	0.5564358124240196	0.6094212948901285	0.7098040290688932	0.576636003305162	0.6641127721492568	0.5530198779242902	0.6051301045019717	0.7446713206932137	0.5253871274496459	0.6037997707500777	0.5175965274936172	0.5115922716743794	0.5882773831327792	0.5499348274035792	0.5499348274035792	0.5499348274035792	0.5499348274035792	0.5499348274035792	0.5499348274035792	0.5499348274035792	0.5499348274035792	0.5499348274035792	0.5499348274035792	0.5499348274035792	0.5499348274035792
0.37590086050326116	0.33909143736334557	0.3778294675198448	0.3516051375619732	0.43816671489893777	0.577075359952872	0.45219591167030126	0.5368942462564367	0.5679954668278884	0.5630781208676261	0.6741975226798173	0.6638478410640395	0.4698063609393214	0.5422817178763928	0.7173594752164955	0.7799251876415657	0.7853969394811336	0.6703770853462527	0.7890226588924218	0.7865981050341366	0.9699223111857028	0.9039598960082823	0.9558328218243365	1.1159058966624782	1.0342450391918876	0.910948395475163	0.9805316803783066	1.0222297131557627	0.8822631406801805	1.1217061970724596	1.00198466887632	1.00198466887632	1.00198466887632	1.00198466887632	1.00198466887632	1.00198466887632	1.00198466887632	1.00198466887632	1.00198466887632	1.00198466887632	1.00198466887632	1.00198466887632	1.00198466887632	1.00198466887632	1.00198466887632	1.00198466887632	1.00198466887632	1.00198466887632	1.00198466887632	1.00198466887632
0.6917436325705969	0.5179255745287075	0.6812332800024099	0.619037030560454	0.5349223988017504	0.5255350374371908	0.5226380385984568	0.6419654378405745	0.7023274496774933	0.6025906039034417	0.6163199456851386	0.573237667196829	0.6554587856962161	0.5662058018355596	0.7298310103172385	0.6176117015479551	0.5855004365629639	0.6384959264423213	0.6418836052595281	0.6308859764575384	0.5707576633298163	0.5939119818200779	0.5609417812412183	0.7104169314036213	0.5929856353847779	0.6817688612342606	0.7519346853885295	0.7865112283768609	0.5360753732052422	0.7925953159575968	0.6437985666709338	0.6886803218503227	0.7152035609507422	0.6784537934334658	0.7041267083811438	0.8327583500312918	0.5771354421515303	0.7417376999481808	0.6163132758479688	0.7156632720456796	0.6659882739468242	0.6659882739468242	0.6659882739468242	0.6659882739468242	0.6659882739468242	0.6659882739468242	0.6659882739468242	0.6659882739468242	0.6659882739468242	0.6659882739468242
0.7280970496155188	0.5331404966043586	0.5937213083449351	0.5322278604287258	0.7967422705371436	0.8701521091398351	0.8876116009594315	0.8794025588825538	0.7646014238151453	0.9535611005797784	0.8761643285842843	0.7489294157316249	0.8277341110228446	0.8810857658176521	0.8945574937338551	0.8603296269157554	1.0169083886027375	0.7324871739631734	1.0191598028729518	1.1987483602652713	1.2193384695968157	1.126033544805886	0.9424898486606744	1.372355904778838	1.1340503503131347	1.1647175500137137	1.1493839501634242	1.1493839501634242	1.1493839501634242	1.1493839501634242	1.1493839501634242	1.1493839501634242	1.1493839501634242	1.1493839501634242	1.1493839501634242	1.1493839501634242	1.1493839501634242	1.1493839501634242	1.1493839501634242	1.1493839501634242	1.1493839501634242	1.1493839501634242	1.1493839501634242	1.1493839501634242	1.1493839501634242	1.1493839501634242	1.1493839501634242	1.1493839501634242	1.1493839501634242	1.1493839501634242
0.7397850895211836	0.7021077739863023	0.7260377932138067	0.674464605170579	0.7344096544770125	0.7310824740652873	0.6823249053173253	0.8184244159696076	0.8323118632052179	0.8334055455108412	0.7771194192039279	0.7671563770194526	0.7798358651437908	0.7814498999015692	0.8099982908338877	0.8070694343322278	0.7782211206892503	0.7551817836977935	0.8422054016233457	0.8725667486249005	0.9882300096192898	1.0962218919631765	1.0047005377045326	0.980128738506419	0.8869343033923237	0.8632357272407457	0.9533938227318695	0.9083147749863075	0.9083147749863075	0.9083147749863075	0.9083147749863075	0.9083147749863075	0.9083147749863075	0.9083147749863075	0.9083147749863075	0.9083147749863075	0.9083147749863075	0.9083147749863075	0.9083147749863075	0.9083147749863075	0.9083147749863075	0.9083147749863075	0.9083147749863075	0.9083147749863075	0.9083147749863075	0.9083147749863075	0.9083147749863075	0.9083147749863075	0.9083147749863075	0.9083147749863075
0.4269016755250311	0.5119024071246565	0.5980625348468848	0.5490922206863811	0.5803092886000107	0.6409000737712264	0.8182585762091015	0.8831659173756989	0.9235686544017488	0.8388703725053919	0.9349096277824338	1.0124017539008305	0.952574991879555	0.8576765515218188	1.010743206897218	0.9574848130781783	0.911938644333102	0.9655442928584316	0.9740092607841464	1.1417112559294091	1.090944283826673	0.9435945108936705	1.0887915695107746	0.9847742135556731	1.0866239378743048	1.219287905196196	1.042509639323389	1.1563882982753906	1.09643498846402	0.9922490521756235	1.0925524942678573	1.1243445399430025	1.1352850256564269	1.067352505109804	1.1013187653831156	1.1013187653831156	1.1013187653831156	1.1013187653831156	1.1013187653831156	1.1013187653831156	1.1013187653831156	1.1013187653831156	1.1013187653831156	1.1013187653831156	1.1013187653831156	1.1013187653831156	1.1013187653831156	1.1013187653831156	1.1013187653831156	1.1013187653831156
0.6636659285217718	0.5164309179188832	0.42878576163032	0.5029331425207657	0.5417591908824605	0.6943956400948312	0.6595560045040728	0.6521799582756099	0.5737918465283621	0.6578954192429546	0.8340451005181237	0.6507819346374598	0.7434167412327856	0.7093403326987093	0.48706682391340506	0.812960012889146	0.7320771698721609	0.9409841992444362	0.9166137141373731	0.7035353382258762	0.8684209076877402	0.8324179971839493	0.7427308611839372	0.8688307061063827	0.8469944338904423	0.7797393362818937	1.0051597507434875	1.069964781886306	0.9822640132149817	0.8313227425653432	0.905670809477153	1.0774536123719096	1.0597644639802568	1.0686090381760833	1.0686090381760833	1.0686090381760833	1.0686090381760833	1.0686090381760833	1.0686090381760833	1.0686090381760833	1.0686090381760833	1.0686090381760833	1.0686090381760833	1.0686090381760833	1.0686090381760833	1.0686090381760833	1.0686090381760833	1.0686090381760833	1.0686090381760833	1.0686090381760833
0.6696272351144309	0.7042510590084525	0.6986168107466014	0.7303442932565622	0.7246768752375439	0.7509407011225262	0.8060035196093689	0.8399201979397625	0.7386310649404751	0.6486372722831675	0.6381510996753289	0.6280885554479261	0.6718320273711964	0.5546244723930716	0.6147711764453831	0.6812284959557425	0.7672994013653319	0.70160222610678	0.7698376641777294	0.8724850501747411	0.8132844792741225	0.8157933006804113	0.7582717353628686	0.7801048845086744	0.7728733829600475	0.764012167843985	0.964838002777149	0.9537070420827383	0.8256554423165486	0.8901787858761372	0.9220777463046903	0.9061282660904139	0.9061282660904139	0.9061282660904139	0.9061282660904139	0.9061282660904139	0.9061282660904139	0.9061282660904139	0.9061282660904139	0.9061282660904139	0.9061282660904139	0.9061282660904139	0.9061282660904139	0.9061282660904139	0.9061282660904139	0.9061282660904139	0.9061282660904139	0.9061282660904139	0.9061282660904139	0.9061282660904139
0.43108627348519146	0.5140852383520131	0.46645099798723577	0.5522701068305544	0.5463376148938625	0.548739118436178	0.5132408770616437	0.5487331833011568	0.5618291817263463	0.6038115005818027	0.6244288612839214	0.6462060458080445	0.6607769089804879	0.7393206609459764	0.6942402834104912	0.7378173304025628	0.7670773660005088	0.7643427239062062	0.8229215239870139	0.807482996972169	0.7953440353856908	0.8988326617413562	0.7973799059843263	0.8786482318890853	0.9006400052111126	0.9703011154372252	1.0082678710513873	0.9978027485803729	1.0583180340041656	1.0531177763357313	1.054617839442643	1.0538678078891872	1.0538678078891872	1.0538678078891872	1.0538678078891872	1.0538678078891872	1.0538678078891872	1.0538678078891872	1.0538678078891872	1.0538678078891872	1.0538678078891872	1.0538678078891872	1.0538678078891872	1.0538678078891872	1.0538678078891872	1.0538678078891872	1.0538678078891872	1.0538678078891872	1.0538678078891872	1.0538678078891872
0.503954025231996	0.6410403803237019	0.667803659418048	0.6039833972260712	0.6986367979838756	0.6041313991481331	0.6956207372064238	0.6475554315306302	0.6468740527096914	0.6895942061730191	0.859116254371855	0.9055727946840642	0.8305004076669671	0.8752636503777063	0.8831669294127952	0.9310271270893691	1.0610397527074067	1.0299780230140545	0.9224903758216305	1.134341674742846	1.1717706903584417	1.1270452269523008	1.1476701329150516	1.0635886491375297	1.1299446203361538	1.0680213975030133	1.0660796975503497	0.974591436008852	1.058932025863658	1.108333692914906	1.108372906267197	1.1083532995910514	1.1083532995910514	1.1083532995910514	1.1083532995910514	1.1083532995910514	1.1083532995910514	1.1083532995910514	1.1083532995910514	1.1083532995910514	1.1083532995910514	1.1083532995910514	1.1083532995910514	1.1083532995910514	1.1083532995910514	1.1083532995910514	1.1083532995910514	1.1083532995910514	1.1083532995910514	1.1083532995910514
0.5606369435193641	0.5971725456795087	0.47071621402086455	0.5023401417727087	0.5321884777199272	0.4874966570921097	0.7232079594026922	0.6446885419633221	0.6076468105961793	0.6152168346050734	0.7028497655553767	0.6158574171807376	0.7036469161727311	0.7869147831853601	0.6966073736679106	0.6994864599368064	0.821516634555499	0.7905748445439622	0.8858030991973794	0.92993199300325	0.8815541662013596	0.8046960325711804	0.8428826793084607	0.8622478570189853	1.0033840348080432	0.9792244039698861	0.8787971532799664	0.9927145293249512	0.961653736266118	0.8590416183525081	0.8364749658474852	0.9442245316588049	0.8903497487531451	0.8903497487531451	0.8903497487531451	0.8903497487531451	0.8903497487531451	0.8903497487531451	0.8903497487531451	0.8903497487531451	0.8903497487531451	0.8903497487531451	0.8903497487531451	0.8903497487531451	0.8903497487531451	0.8903497487531451	0.8903497487531451	0.8903497487531451	0.8903497487531451	0.8903497487531451
0.5630274794429726	0.6272681522962816	0.7308709879336407	0.714417890206259	0.8488494385103481	0.8056473499025835	0.9700487433647438	0.9637094519836121	1.0496513939331913	1.1809591544202416	1.153273402170522	1.152513138382694	1.2500702521621656	1.0658739838520934	1.3493544210841308	1.2717552527754459	1.1971668298784564	0.9746838228566873	1.251580292683692	1.2212561897951562	1.1010943045437582	1.1904809509136678	1.1870825575974542	1.0825844896824885	1.139586734989013	0.9300141286859742	1.161680203181701	1.127545502208424	1.1682873671061884	1.1320263920752514	1.1501568795907198	1.1501568795907198	1.1501568795907198	1.1501568795907198	1.1501568795907198	1.1501568795907198	1.1501568795907198	1.1501568795907198	1.1501568795907198	1.1501568795907198	1.1501568795907198	1.1501568795907198	1.1501568795907198	1.1501568795907198	1.1501568795907198	1.1501568795907198	1.1501568795907198	1.1501568795907198	1.1501568795907198	1.1501568795907198
0.6139228147293518	0.6645422402250977	0.6761187308924663	0.5931598080691244	0.7080340454783658	0.6541204033379379	0.6175923207721872	0.6831627932302318	0.6153446258209936	0.7042342969371684	0.7381315182644669	0.6451703646828693	0.5961695886398727	0.6098058945712699	0.6345234820650023	0.5266808884929104	0.6734794320198102	0.64413115565621	0.7356564662595327	0.6328417592577618	0.6731384929752717	0.6341370702889942	0.6981135946841389	0.6661253324865665	0.6661253324865665	0.6661253324865665	0.6661253324865665	0.6661253324865665	0.6661253324865665	0.6661253324865665	0.6661253324865665	0.6661253324865665	0.6661253324865665	0.6661253324865665	0.6661253324865665	0.6661253324865665	0.6661253324865665	0.6661253324865665	0.6661253324865665	0.6661253324865665	0.6661253324865665	0.6661253324865665	0.6661253324865665	0.6661253324865665	0.6661253324865665	0.6661253324865665	0.6661253324865665	0.6661253324865665	0.6661253324865665	0.6661253324865665
0.5343502494923368	0.5401746082651122	0.4902548624547555	0.5648014416984823	0.5950952749508808	0.5666236241695873	0.6689087162956953	0.6362510434929132	0.6083307099615934	0.63253006317782	0.6294207628822277	0.7133022770250693	0.7160905738980359	0.7605976648647415	0.676514129342411	0.6720526287056414	0.6614978642686017	0.7960636155571948	0.7208642374233787	0.7063604883942678	0.7387413764828497	0.7514396333698775	0.7131597486958846	0.7322996910328811	0.7322996910328811	0.7322996910328811	0.7322996910328811	0.7322996910328811	0.7322996910328811	0.7322996910328811	0.7322996910328811	0.7322996910328811	0.7322996910328811	0.7322996910328811	0.7322996910328811	0.7322996910328811	0.7322996910328811	0.7322996910328811	0.7322996910328811	0.7322996910328811	0.7322996910328811	0.7322996910328811	0.7322996910328811	0.7322996910328811	0.7322996910328811	0.7322996910328811	0.7322996910328811	0.7322996910328811	0.7322996910328811	0.7322996910328811
0.6565384910381047	0.6557881823790628	0.6732448119857605	0.5017410515508591	0.6541959472647423	0.7129852443016527	0.6090004939059044	0.5929276398916208	0.5961956748858253	0.7669915107727806	0.7151852371625846	0.6178383524498876	0.8062096042445226	0.7666954762081999	0.9540786676445914	0.884099062484921	0.9017739993998534	0.8446256233117806	1.065118657762683	0.8542238606490428	1.073009571412709	1.1206580755302376	1.168404548402796	1.0214481615897142	1.3003212469743426	1.4490068895328037	1.0831915631122528	1.152711726937206	1.0990578165398346	0.934347947430997	1.0167028819854156	1.0167028819854156	1.0167028819854156	1.0167028819854156	1.0167028819854156	1.0167028819854156	1.0167028819854156	1.0167028819854156	1.0167028819854156	1.0167028819854156	1.0167028819854156	1.0167028819854156	1.0167028819854156	1.0167028819854156	1.0167028819854156	1.0167028819854156	1.0167028819854156	1.0167028819854156	1.0167028819854156	1.0167028819854156
0.45553597594891204	0.5422739800759261	0.5017524444399648	0.6257269814440944	0.5647828764462931	0.510132917686999	0.4618991549368479	0.44749237048750967	0.44754657414254223	0.5025591913397431	0.47976333866030496	0.4855684240628544	0.47390588265279204	0.541145440592945	0.4434583077893833	0.5552169992113102	0.537841975551841	0.5912590565682514	0.6019896259998966	0.7289295862331541	0.49334566727103557	0.681256279226077	0.6634827745845757	0.639978795889551	0.5280291161016905	0.5625596114281406	0.5965258355919302	0.6009682818254986	0.6085983550682437	0.4820320694993697	0.6269867422729551	0.6461454232366771	0.6365660827548162	0.6365660827548162	0.6365660827548162	0.6365660827548162	0.6365660827548162	0.6365660827548162	0.6365660827548162	0.6365660827548162	0.6365660827548162	0.6365660827548162	0.6365660827548162	0.6365660827548162	0.6365660827548162	0.6365660827548162	0.6365660827548162	0.6365660827548162	0.6365660827548162	0.6365660827548162
0.5287198409662329	0.6459437790586299	0.539500235193784	0.5504315172552429	0.49331315329354986	0.5228794355908581	0.5867776040059904	0.6911571005411774	0.4871741468416581	0.6121876592268481	0.5745733160716413	0.5511387969689312	0.6149516375692351	0.5651043832159729	0.8195842895384953	0.6280161520879929	0.6990649620737337	0.6277574630640284	0.6680936126899956	0.7589430210163993	0.792329947446106	0.7862876785078404	0.8328732298420266	0.788300095026901	0.7901753918697273	0.781649406187687	0.8333440156048417	0.8206645188883163	0.7866747303928806	0.7834860659066566	0.8197029906118342	0.8247389941238039	0.9083030668431002	0.875238611412116	0.8477810371791391	0.8615098242956276	0.8615098242956276	0.8615098242956276	0.8615098242956276	0.8615098242956276	0.8615098242956276	0.8615098242956276	0.8615098242956276	0.8615098242956276	0.8615098242956276	0.8615098242956276	0.8615098242956276	0.8615098242956276	0.8615098242956276	0.8615098242956276
0.2707337950057766	0.33324479348235236	0.252832119882787	0.36545458508116496	0.4713170631979622	0.43879417673171495	0.5266013036348236	0.6094299562483338	0.6789969950219856	0.6475102942187354	0.8171080076787247	0.8282162832182716	0.8850047605610044	1.001941973671125	0.956095721237655	0.9612783765165092	1.102924491325699	0.9969377790806033	1.1494354739041301	1.060171956181305	1.1227191562941996	1.1892114442868897	1.2422923548639673	1.2140970008663083	1.202918245893217	1.303666901689731	1.3000137041231568	1.4131437177656576	1.3565787109444072	1.3565787109444072	1.3565787109444072	1.3565787109444072	1.3565787109444072	1.3565787109444072	1.3565787109444072	1.3565787109444072	1.3565787109444072	1.3565787109444072	1.3565787109444072	1.3565787109444072	1.3565787109444072	1.3565787109444072	1.3565787109444072	1.3565787109444072	1.3565787109444072	1.3565787109444072	1.3565787109444072	1.3565787109444072	1.3565787109444072	1.3565787109444072
0.5191167102671438	0.7375802537874953	1.4174967389815782	1.5652234359231687	1.5693009747043143	1.6154013085662462	1.5175403682329984	1.4935030683847372	1.2077708286781015	1.3998359319890294	1.3732386214660124	1.6075909509517095	1.2703441626434382	1.2240400265984264	1.4669286488688908	1.597465980886873	1.5052857245233349	1.6208594266966647	1.2729811249506435	1.610341867669733	1.486477932488623	1.498982203451627	1.6039637025610183	1.5795035795251593	1.7077039477182125	1.494840581146583	1.606696041972884	1.7173333828819932	1.443748672938698	1.5805410279103453	1.5805410279103453	1.5805410279103453	1.5805410279103453	1.5805410279103453	1.5805410279103453	1.5805410279103453	1.5805410279103453	1.5805410279103453	1.5805410279103453	1.5805410279103453	1.5805410279103453	1.5805410279103453	1.5805410279103453	1.5805410279103453	1.5805410279103453	1.5805410279103453	1.5805410279103453	1.5805410279103453	1.5805410279103453	1.5805410279103453
0.6565543684367069	0.983330219001005	1.110067363316347	1.0958050667937014	1.0511566747994432	1.1099767819563098	1.3267505113017193	1.2419559573218546	1.34827519259459	1.2643336857446499	1.2391621320255601	1.2511908124048627	1.2129721895841297	1.316753078480859	1.343305577168467	1.401976270003043	1.2714454435794509	1.3449169288429939	1.3173848383044324	1.3089905521052585	1.2284183300116522	1.2847868449130944	1.2067562739011415	1.3357270239887258	1.2407091490842361	1.2390858003877139	1.239897474735975	1.239897474735975	1.239897474735975	1.239897474735975	1.239897474735975	1.239897474735975	1.239897474735975	1.239897474735975	1.239897474735975	1.239897474735975	1.239897474735975	1.239897474735975	1.239897474735975	1.239897474735975	1.239897474735975	1.239897474735975	1.239897474735975	1.239897474735975	1.239897474735975	1.239897474735975	1.239897474735975	1.239897474735975	1.239897474735975	1.239897474735975
0.6244476699662057	0.780059079739216	1.041374320793535	1.0508976952962257	1.1940378839132029	1.1867025473118127	1.1938060452210735	1.1908495352360464	1.2499187362101036	1.2495138143504514	1.33169841836711	1.2567557678928098	1.2896126979416835	1.3079768437134542	1.3108634005131807	1.2578928796545648	1.4383763952207653	1.2797863518477968	1.2644004060605978	1.3492076050772992	1.322700491515902	1.2454439757442972	1.2840722336300996	1.2840722336300996	1.2840722336300996	1.2840722336300996	1.2840722336300996	1.2840722336300996	1.2840722336300996	1.2840722336300996	1.2840722336300996	1.2840722336300996	1.2840722336300996	1.2840722336300996	1.2840722336300996	1.2840722336300996	1.2840722336300996	1.2840722336300996	1.2840722336300996	1.2840722336300996	1.2840722336300996	1.2840722336300996	1.2840722336300996	1.2840722336300996	1.2840722336300996	1.2840722336300996	1.2840722336300996	1.2840722336300996	1.2840722336300996	1.2840722336300996
0.683332681302874	0.6539062232683641	0.600753705113183	0.7043056831371451	0.8255982930321781	0.7153103642401375	0.8260075995030457	0.8404077440756148	0.7669288044063559	0.8086999538692041	0.8694504864746938	0.8753712463515483	0.8511920215425691	0.8392546056792004	0.888479333160412	0.9118444783160811	0.9151740997924607	0.9126029930042948	0.9170564603660847	0.9608320293403491	0.9391640237211433	0.9641475378171637	0.9038328088544875	0.9735427261860155	0.9649871406059408	1.1259735971420681	1.0564982453661127	1.0912359212540905	1.0912359212540905	1.0912359212540905	1.0912359212540905	1.0912359212540905	1.0912359212540905	1.0912359212540905	1.0912359212540905	1.0912359212540905	1.0912359212540905	1.0912359212540905	1.0912359212540905	1.0912359212540905	1.0912359212540905	1.0912359212540905	1.0912359212540905	1.0912359212540905	1.0912359212540905	1.0912359212540905	1.0912359212540905	1.0912359212540905	1.0912359212540905	1.0912359212540905
0.9661679470094116	0.9213161077771366	0.9029252935105329	0.9105461558609532	0.777398242407067	0.8941207470802635	0.8226934107454446	0.8784560466393573	0.7815252210288532	0.8382037245412732	0.8304334853357206	0.7257443993876125	0.9925856194131258	0.7440636785100373	1.0079921445903612	0.968352026289302	0.8804481838263043	0.8583809640784952	0.7543050090409859	0.8405089466932125	0.80131765475858	0.9293200210312877	0.8489474375945405	1.0730012988928723	0.7139905224831812	0.9129491868178394	0.8510187118652226	0.9113608306939365	0.6120922228761472	0.7617265267850418	0.7617265267850418	0.7617265267850418	0.7617265267850418	0.7617265267850418	0.7617265267850418	0.7617265267850418	0.7617265267850418	0.7617265267850418	0.7617265267850418	0.7617265267850418	0.7617265267850418	0.7617265267850418	0.7617265267850418	0.7617265267850418	0.7617265267850418	0.7617265267850418	0.7617265267850418	0.7617265267850418	0.7617265267850418	0.7617265267850418
0.8906190119423653	0.8825793857252416	0.7993673053409402	0.9228591905690742	0.9298829883781189	0.7836361189800218	0.8988163548396702	0.8110808759493884	0.7645150031896247	0.7867597480254954	1.0649459856925878	0.8186480741896293	0.9277363476370204	0.9029398227755908	0.8215812618214634	0.8367132912286034	0.795615596922668	0.7847861472014098	0.8142000281316341	0.9062380716391998	0.8957067162534168	0.993523259909096	0.8724919334386583	0.7619133506942305	0.7440126331782665	0.858804371481406	0.7707528424461706	0.6826891241295704	0.8998688592833312	0.8983846515318656	0.845410907969949	0.8717076221602261	0.6784305100902857	0.8049688510364013	1.026801323743345	0.8727652119762677	0.9401432606084943	0.89525559048544	0.9176994255469672	0.9176994255469672	0.9176994255469672	0.9176994255469672	0.9176994255469672	0.9176994255469672	0.9176994255469672	0.9176994255469672	0.9176994255469672	0.9176994255469672	0.9176994255469672	0.9176994255469672
0.8565544370436862	0.48456513345307	0.6551655490922597	0.6471997840271299	0.6044518223956751	0.7183530919466412	0.7234915527690322	0.6526014852580384	0.6964269658524666	0.4465970764904433	0.6566609003058049	0.7200609549732634	0.7959771379140415	0.84258509641989	0.7940435206258383	0.9468313375863735	0.9858100010945039	1.2196373237829825	1.0968156439211854	1.1421536942132609	1.1820216755842465	1.2177018513438818	1.2033126875537252	1.1465165961869086	1.268950725590636	1.182658136839334	1.1741768471404046	1.564653968727436	1.6231522440344681	1.6401761005526025	1.5014002890728868	1.403095185794652	1.5069049666059555	1.4369028885105863	1.558973764737909	1.6077568226701613	1.4868743171835321	1.5792212878970004	1.677613643131592	1.6842766995478244	1.5708265010625997	2.0140361524692043	1.792431326765902	1.792431326765902	1.792431326765902	1.792431326765902	1.792431326765902	1.792431326765902	1.792431326765902	1.792431326765902
0.27523141695051395	0.439477686119531	0.5819864369432581	0.6849361846580571	0.6728431277151724	0.6052793536499463	0.7250617308625132	0.862821535134658	0.853030594766195	0.9567806126940214	0.9047447326983549	1.0162406156623562	1.035202084329139	1.1614408758963113	1.0319895590533985	1.0446006947245638	1.0793758386098595	0.9540166534734591	1.123795092257646	1.1279758131916746	1.1816669634532975	1.122843082362156	1.1440206448064352	1.161624268870373	1.0666962672215228	1.1219311818676019	1.0610488098487447	1.0991878475775851	1.080118328713165	1.080118328713165	1.080118328713165	1.080118328713165	1.080118328713165	1.080118328713165	1.080118328713165	1.080118328713165	1.080118328713165	1.080118328713165	1.080118328713165	1.080118328713165	1.080118328713165	1.080118328713165	1.080118328713165	1.080118328713165	1.080118328713165	1.080118328713165	1.080118328713165	1.080118328713165	1.080118328713165	1.080118328713165
0.6493763233886624	0.7551663441392472	0.7779924845603897	0.7196905590718836	0.658216323704219	0.6902340944166765	0.8533963898368977	0.7361944041353304	0.7038087721258971	0.661659051776123	0.7400058806500178	0.7989844094435887	0.7739811839899875	0.7157460637983337	0.7651818734612874	0.7608674034953417	0.847927597954263	0.8152862492329139	0.7578323027005983	0.7773977639470573	0.7749688547914447	0.7858342453272501	0.7947933854475779	0.8013472082514991	0.7930986857322742	0.7972229469918866	0.7972229469918866	0.7972229469918866	0.7972229469918866	0.7972229469918866	0.7972229469918866	0.7972229469918866	0.7972229469918866	0.7972229469918866	0.7972229469918866	0.7972229469918866	0.7972229469918866	0.7972229469918866	0.7972229469918866	0.7972229469918866	0.7972229469918866	0.7972229469918866	0.7972229469918866	0.7972229469918866	0.7972229469918866	0.7972229469918866	0.7972229469918866	0.7972229469918866	0.7972229469918866	0.7972229469918866
0.8618607168912381	0.9463441986173562	1.0821328382197808	1.1754213664435729	1.1258959483457216	1.1521726291654666	1.1228526810595312	1.17711305359274	1.167122307252336	1.1375387785911173	1.19203934466726	1.1967497336853161	1.2019462515581378	1.132733666852193	1.1641834668067066	1.1982016888630564	1.158355563685012	1.1445375440938488	1.1003303993407942	1.0805218866922435	1.1363184717811228	1.108420179236683	1.108420179236683	1.108420179236683	1.108420179236683	1.108420179236683	1.108420179236683	1.108420179236683	1.108420179236683	1.108420179236683	1.108420179236683	1.108420179236683	1.108420179236683	1.108420179236683	1.108420179236683	1.108420179236683	1.108420179236683	1.108420179236683	1.108420179236683	1.108420179236683	1.108420179236683	1.108420179236683	1.108420179236683	1.108420179236683	1.108420179236683	1.108420179236683	1.108420179236683	1.108420179236683	1.108420179236683	1.108420179236683
0.4313539308787405	0.45312905739396286	0.474330522090597	0.4590089054761402	0.567410570290565	0.653104094980715	0.8168496661558435	0.8414068157060715	0.9975130942927537	1.1163839132188986	1.1276383223130755	1.1850996160250362	1.2555471796910331	1.2029919338288901	1.3215804816264525	1.4995333410265104	1.3659994897643173	1.4977884966333097	1.42309456409335	1.5807055150339258	1.4692811611702938	1.4661066349110856	1.5270778908323606	1.496592262871723	1.496592262871723	1.496592262871723	1.496592262871723	1.496592262871723	1.496592262871723	1.496592262871723	1.496592262871723	1.496592262871723	1.496592262871723	1.496592262871723	1.496592262871723	1.496592262871723	1.496592262871723	1.496592262871723	1.496592262871723	1.496592262871723	1.496592262871723	1.496592262871723	1.496592262871723	1.496592262871723	1.496592262871723	1.496592262871723	1.496592262871723	1.496592262871723	1.496592262871723	1.496592262871723
0.6048607136891166	0.8711728964007573	0.7164385624091261	0.8177865960365275	0.8055343247263592	0.9188088077514823	0.8424176180608081	0.8757280501525261	0.842824851027887	0.8735014366787128	0.9502894876614845	0.9234781357784301	0.8597678803410999	1.114606703906505	1.115710762864956	1.0961644044695567	0.8191608092600923	0.8122138606942182	0.84492731534181	0.8160529155272814	0.725385047368797	0.7707189814480392	0.7707189814480392	0.7707189814480392	0.7707189814480392	0.7707189814480392	0.7707189814480392	0.7707189814480392	0.7707189814480392	0.7707189814480392	0.7707189814480392	0.7707189814480392	0.7707189814480392	0.7707189814480392	0.7707189814480392	0.7707189814480392	0.7707189814480392	0.7707189814480392	0.7707189814480392	0.7707189814480392	0.7707189814480392	0.7707189814480392	0.7707189814480392	0.7707189814480392	0.7707189814480392	0.7707189814480392	0.7707189814480392	0.7707189814480392	0.7707189814480392	0.7707189814480392
0.5710464286003949	0.7488236196553332	0.7667816694256987	0.8023982998614004	0.8721997509235845	0.8002466443683373	0.8791010751539056	0.8486764788927955	0.7813517687366203	0.7762455367651214	0.9393066516188018	0.8399684563807982	0.8366614076951453	0.9003079431242218	0.8229739508123095	0.9442122553920899	0.9888250422676607	0.9302533375069296	0.9665097963211375	1.000426464346773	0.9974195704280125	1.0158517864965528	1.1583847348729361	0.8872911803781409	1.1006366831684444	0.9939639317732927	0.9939639317732927	0.9939639317732927	0.9939639317732927	0.9939639317732927	0.9939639317732927	0.9939639317732927	0.9939639317732927	0.9939639317732927	0.9939639317732927	0.9939639317732927	0.9939639317732927	0.9939639317732927	0.9939639317732927	0.9939639317732927	0.9939639317732927	0.9939639317732927	0.9939639317732927	0.9939639317732927	0.9939639317732927	0.9939639317732927	0.9939639317732927	0.9939639317732927	0.9939639317732927	0.9939639317732927
0.7885816403270424	0.8452736856874119	0.8508358449852264	0.7620339693867015	0.7981881332674168	0.8134381729814922	0.768999655758776	0.8898673108906732	0.7658503993756777	0.8294059712368117	0.8042758891316006	0.9500239959753145	0.8363366717248079	0.7890294543057084	0.8845095938067387	0.8677740694790939	0.7955652791422038	0.8587545914299498	0.8758519614905933	0.8564898331929839	0.8661708973417885	0.8661708973417885	0.8661708973417885	0.8661708973417885	0.8661708973417885	0.8661708973417885	0.8661708973417885	0.8661708973417885	0.8661708973417885	0.8661708973417885	0.8661708973417885	0.8661708973417885	0.8661708973417885	0.8661708973417885	0.8661708973417885	0.8661708973417885	0.8661708973417885	0.8661708973417885	0.8661708973417885	0.8661708973417885	0.8661708973417885	0.8661708973417885	0.8661708973417885	0.8661708973417885	0.8661708973417885	0.8661708973417885	0.8661708973417885	0.8661708973417885	0.8661708973417885	0.8661708973417885
0.5481964711188987	0.6915712982379705	0.7801754230898157	0.8513837361812975	0.7960421321999437	0.8678946828952242	0.8111965017366156	0.8138316343602714	0.7325525080968261	0.8372209994121954	0.7151579877023141	0.9263944778611465	0.8959744267711045	0.9396638865298261	1.1326382291611277	1.0515942212961342	1.0105040637371894	0.9444875875600448	1.0058972936811363	0.9072998457049432	0.9058234924985756	0.9209864040530519	0.9134049482758139	0.9134049482758139	0.9134049482758139	0.9134049482758139	0.9134049482758139	0.9134049482758139	0.9134049482758139	0.9134049482758139	0.9134049482758139	0.9134049482758139	0.9134049482758139	0.9134049482758139	0.9134049482758139	0.9134049482758139	0.9134049482758139	0.9134049482758139	0.9134049482758139	0.9134049482758139	0.9134049482758139	0.9134049482758139	0.9134049482758139	0.9134049482758139	0.9134049482758139	0.9134049482758139	0.9134049482758139	0.9134049482758139	0.9134049482758139	0.9134049482758139
0.6680137519839081	0.9064410258065291	1.0153059708040595	1.162595009584169	1.163773797711891	1.2443016909126767	1.2728714863702528	1.287607023402213	1.2232237041614455	1.283808507940216	1.299766485195658	1.3404846772384458	1.3242164136617618	1.3678440187853818	1.307484919372864	1.2912392355580087	1.3326589120083738	1.3456910961018542	1.3177205107255223	1.4131890717320477	1.3654547912287849	1.3654547912287849	1.3654547912287849	1.3654547912287849	1.3654547912287849	1.3654547912287849	1.3654547912287849	1.3654547912287849	1.3654547912287849	1.3654547912287849	1.3654547912287849	1.3654547912287849	1.3654547912287849	1.3654547912287849	1.3654547912287849	1.3654547912287849	1.3654547912287849	1.3654547912287849	1.3654547912287849	1.3654547912287849	1.3654547912287849	1.3654547912287849	1.3654547912287849	1.3654547912287849	1.3654547912287849	1.3654547912287849	1.3654547912287849	1.3654547912287849	1.3654547912287849	1.3654547912287849
0.4251419130849762	0.5871130709417393	0.5959943947711256	0.8058813582262756	0.6922305054081683	0.744859974383544	0.8748209524055562	0.8339958798492098	0.9289087132579363	0.8995491600625914	0.9298411215622545	0.9369876307830903	0.9871736859534844	1.2480315579224932	1.1277433708045341	1.2046605790778893	1.062283218994337	1.2030825347154006	1.2516805367416233	1.4069034095772108	1.3343341399316284	1.3395041794676943	1.4771904190727438	1.36970797179462	1.3571423440059347	1.5619839241481446	1.3973307267464112	1.2549036221574876	1.3135358357181293	1.3206640193997505	1.3003507630378144	1.2559697238279433	1.3787107803361118	1.3192471142594906	1.3853746785534118	1.3523108964064512	1.3523108964064512	1.3523108964064512	1.3523108964064512	1.3523108964064512	1.3523108964064512	1.3523108964064512	1.3523108964064512	1.3523108964064512	1.3523108964064512	1.3523108964064512	1.3523108964064512	1.3523108964064512	1.3523108964064512	1.3523108964064512
0.8001949354102068	1.0410417081267829	1.089696090945014	1.1624479847760383	1.2392245586058155	1.2949292930767968	1.2598800754858879	1.3655672069365814	1.2641051279991655	1.187763113555948	1.279011571570837	1.3080151330525789	1.4229214514328359	1.2869755091801631	1.3027506324349991	1.2490547158161318	1.2759026741255655	1.2759026741255655	1.2759026741255655	1.2759026741255655	1.2759026741255655	1.2759026741255655	1.2759026741255655	1.2759026741255655	1.2759026741255655	1.2759026741255655	1.2759026741255655	1.2759026741255655	1.2759026741255655	1.2759026741255655	1.2759026741255655	1.2759026741255655	1.2759026741255655	1.2759026741255655	1.2759026741255655	1.2759026741255655	1.2759026741255655	1.2759026741255655	1.2759026741255655	1.2759026741255655	1.2759026741255655	1.2759026741255655	1.2759026741255655	1.2759026741255655	1.2759026741255655	1.2759026741255655	1.2759026741255655	1.2759026741255655	1.2759026741255655	1.2759026741255655
0.66348517389132	0.9619608733468249	1.0486191266253981	1.2272229332013338	1.1918060335128648	1.2230347681801113	1.2596958089543522	1.257448815014023	1.224926243674678	1.2030916424120572	1.093678244888513	1.265522897276082	1.2254139102593498	1.1866670048300765	1.2096614282084956	1.3371125416334262	1.2499257048302894	1.1928985895969688	1.246856480964352	1.321054131305222	1.2502052868824511	1.4324610470018435	1.2540216275079217	1.3414805630344604	1.297751095271191	1.297751095271191	1.297751095271191	1.297751095271191	1.297751095271191	1.297751095271191	1.297751095271191	1.297751095271191	1.297751095271191	1.297751095271191	1.297751095271191	1.297751095271191	1.297751095271191	1.297751095271191	1.297751095271191	1.297751095271191	1.297751095271191	1.297751095271191	1.297751095271191	1.297751095271191	1.297751095271191	1.297751095271191	1.297751095271191	1.297751095271191	1.297751095271191	1.297751095271191
0.7321683202511856	0.8305488579547419	0.780635878248225	0.8121921917757706	0.6790201421791783	0.8911691067371765	0.8095200510161769	0.8554650141488843	0.8249053382846947	0.8362326235546195	0.8241378505059851	0.7624734255176274	0.8658265453793954	0.8271776520212109	0.8961542139517092	0.8976431276329514	0.887280891166684	0.7711156193151463	0.8291982552409152	0.8291982552409152	0.8291982552409152	0.8291982552409152	0.8291982552409152	0.8291982552409152	0.8291982552409152	0.8291982552409152	0.8291982552409152	0.8291982552409152	0.8291982552409152	0.8291982552409152	0.8291982552409152	0.8291982552409152	0.8291982552409152	0.8291982552409152	0.8291982552409152	0.8291982552409152	0.8291982552409152	0.8291982552409152	0.8291982552409152	0.8291982552409152	0.8291982552409152	0.8291982552409152	0.8291982552409152	0.8291982552409152	0.8291982552409152	0.8291982552409152	0.8291982552409152	0.8291982552409152	0.8291982552409152	0.8291982552409152
0.6637094174183554	0.9640662283856483	1.1459962174084686	1.0991981764148873	1.1803479433952873	1.2244677717046126	1.2819845692090557	1.3323451137356974	1.3873694841920774	1.3183406332267196	1.2728782434067822	1.267630244479832	1.2498748677949405	1.1732262513452982	1.3150330198057336	1.262355991941922	1.3796902403402886	1.3647756364759422	1.3799939743872565	1.4012051755367052	1.3962711013445654	1.3987381384406354	1.3987381384406354	1.3987381384406354	1.3987381384406354	1.3987381384406354	1.3987381384406354	1.3987381384406354	1.3987381384406354	1.3987381384406354	1.3987381384406354	1.3987381384406354	1.3987381384406354	1.3987381384406354	1.3987381384406354	1.3987381384406354	1.3987381384406354	1.3987381384406354	1.3987381384406354	1.3987381384406354	1.3987381384406354	1.3987381384406354	1.3987381384406354	1.3987381384406354	1.3987381384406354	1.3987381384406354	1.3987381384406354	1.3987381384406354	1.3987381384406354	1.3987381384406354
0.8435456011315533	1.1528936105920002	1.2240285290358526	1.3961754844184395	1.303029980366576	1.4243421743461988	1.3698203229774952	1.3515116475648727	1.3599762071090589	1.3554237788627281	1.3576999929858935	1.3576999929858935	1.3576999929858935	1.3576999929858935	1.3576999929858935	1.3576999929858935	1.3576999929858935	1.3576999929858935	1.3576999929858935	1.3576999929858935	1.3576999929858935	1.3576999929858935	1.3576999929858935	1.3576999929858935	1.3576999929858935	1.3576999929858935	1.3576999929858935	1.3576999929858935	1.3576999929858935	1.3576999929858935	1.3576999929858935	1.3576999929858935	1.3576999929858935	1.3576999929858935	1.3576999929858935	1.3576999929858935	1.3576999929858935	1.3576999929858935	1.3576999929858935	1.3576999929858935	1.3576999929858935	1.3576999929858935	1.3576999929858935	1.3576999929858935	1.3576999929858935	1.3576999929858935	1.3576999929858935	1.3576999929858935	1.3576999929858935	1.3576999929858935
0.6328750187195441	0.9871821499999422	1.1315477723820646	1.186085321284584	1.090423704800176	1.2028467369724134	1.1284257621156004	1.1880257154559828	1.3887998951691003	1.2106779720847765	1.287781122552917	1.2401670930746551	1.1622147198891846	1.3302113766675197	1.3942631885994976	1.4354567401875757	1.4513850845348697	1.4240418951280491	1.4377134898314592	1.4377134898314592	1.4377134898314592	1.4377134898314592	1.4377134898314592	1.4377134898314592	1.4377134898314592	1.4377134898314592	1.4377134898314592	1.4377134898314592	1.4377134898314592	1.4377134898314592	1.4377134898314592	1.4377134898314592	1.4377134898314592	1.4377134898314592	1.4377134898314592	1.4377134898314592	1.4377134898314592	1.4377134898314592	1.4377134898314592	1.4377134898314592	1.4377134898314592	1.4377134898314592	1.4377134898314592	1.4377134898314592	1.4377134898314592	1.4377134898314592	1.4377134898314592	1.4377134898314592	1.4377134898314592	1.4377134898314592
0.19830838603918144	0.1562792400144194	0.26350470905159246	0.36097733553675987	0.415630706687753	0.3825969831229064	0.2769157915887366	0.4733760981670005	0.47442234908852543	0.5627742327427787	0.4416248968684094	0.4782689566225024	0.5557589196939683	0.480916327376166	0.6717588319894853	0.663106614547763	0.5369728865553866	0.4948372205811131	0.5003480001640663	0.32107816673525846	0.5508452037979935	0.6467536399858403	0.5817380650715526	0.7000841919971208	0.7379948816243423	0.8988588804794767	0.7558586015609619	0.963598828042483	0.8788148615102912	1.3344294447013707	1.1505310937385234	1.2424802692199468	1.2424802692199468	1.2424802692199468	1.2424802692199468	1.2424802692199468	1.2424802692199468	1.2424802692199468	1.2424802692199468	1.2424802692199468	1.2424802692199468	1.2424802692199468	1.2424802692199468	1.2424802692199468	1.2424802692199468	1.2424802692199468	1.2424802692199468	1.2424802692199468	1.2424802692199468	1.2424802692199468
0.33986247544730125	0.3330359822038927	0.49359371263125074	0.5466884198997787	0.6575465272911925	0.6816011151933685	0.7249952974203113	0.8978719647598974	0.8186096323324207	0.8727838623777195	1.0036460139523127	1.0699227992812643	1.0566135334300673	1.3224371785287468	1.0343590380311674	1.3064132661287384	1.1951562939981857	1.3505354828005716	1.2782181830624935	1.3776806497951082	1.2711125933278624	1.4806131370397624	1.537730102110592	1.610135714182887	1.5739329081467397	1.5739329081467397	1.5739329081467397	1.5739329081467397	1.5739329081467397	1.5739329081467397	1.5739329081467397	1.5739329081467397	1.5739329081467397	1.5739329081467397	1.5739329081467397	1.5739329081467397	1.5739329081467397	1.5739329081467397	1.5739329081467397	1.5739329081467397	1.5739329081467397	1.5739329081467397	1.5739329081467397	1.5739329081467397	1.5739329081467397	1.5739329081467397	1.5739329081467397	1.5739329081467397	1.5739329081467397	1.5739329081467397
0.8870313658922735	0.905298717252825	0.853825705759209	1.0111420907126896	0.9609064040372496	0.9645856870261332	1.0035544648795485	1.044535935565381	0.9965705620215942	0.6687417880740282	0.8619264664884582	0.7653341272812432	0.7653341272812432	0.7653341272812432	0.7653341272812432	0.7653341272812432	0.7653341272812432	0.7653341272812432	0.7653341272812432	0.7653341272812432	0.7653341272812432	0.7653341272812432	0.7653341272812432	0.7653341272812432	0.7653341272812432	0.7653341272812432	0.7653341272812432	0.7653341272812432	0.7653341272812432	0.7653341272812432	0.7653341272812432	0.7653341272812432	0.7653341272812432	0.7653341272812432	0.7653341272812432	0.7653341272812432	0.7653341272812432	0.7653341272812432	0.7653341272812432	0.7653341272812432	0.7653341272812432	0.7653341272812432	0.7653341272812432	0.7653341272812432	0.7653341272812432	0.7653341272812432	0.7653341272812432	0.7653341272812432	0.7653341272812432	0.7653341272812432
0.7744626100815162	0.8740581478077416	0.7765954403882278	0.8357915770721425	0.8548193399555549	1.0387685755002396	1.0745966353908138	0.892544551385343	1.0392516341652658	0.9471092448775517	1.1358612577102913	1.0311333262880122	0.9048097045285224	1.0582885449480746	1.1762229285774854	1.1435718029753807	1.2245304212620038	0.9531530911433586	1.088841756202681	1.088841756202681	1.088841756202681	1.088841756202681	1.088841756202681	1.088841756202681	1.088841756202681	1.088841756202681	1.088841756202681	1.088841756202681	1.088841756202681	1.088841756202681	1.088841756202681	1.088841756202681	1.088841756202681	1.088841756202681	1.088841756202681	1.088841756202681	1.088841756202681	1.088841756202681	1.088841756202681	1.088841756202681	1.088841756202681	1.088841756202681	1.088841756202681	1.088841756202681	1.088841756202681	1.088841756202681	1.088841756202681	1.088841756202681	1.088841756202681	1.088841756202681
0.44184637836379387	0.5700963101426594	0.8996211938504479	0.7977122112952697	0.8623252029957844	0.776102315253447	0.8299591853511221	1.171128122951054	1.0137217341871185	1.1178084555748364	1.2754162454816067	1.2891397832827851	0.9759553110010232	1.4803882895306506	1.3565508375430628	1.4184695635368565	1.4184695635368565	1.4184695635368565	1.4184695635368565	1.4184695635368565	1.4184695635368565	1.4184695635368565	1.4184695635368565	1.4184695635368565	1.4184695635368565	1.4184695635368565	1.4184695635368565	1.4184695635368565	1.4184695635368565	1.4184695635368565	1.4184695635368565	1.4184695635368565	1.4184695635368565	1.4184695635368565	1.4184695635368565	1.4184695635368565	1.4184695635368565	1.4184695635368565	1.4184695635368565	1.4184695635368565	1.4184695635368565	1.4184695635368565	1.4184695635368565	1.4184695635368565	1.4184695635368565	1.4184695635368565	1.4184695635368565	1.4184695635368565	1.4184695635368565	1.4184695635368565
0.3753907266497473	0.6706535233779412	0.7704039889025351	0.819722598406109	1.1507239936657636	1.2440578288173858	0.9544268808448214	1.0439200713216896	1.2817421231101696	1.3006936433279588	1.2672264795098127	1.4262496437501024	1.3901636195738138	1.3179634088355003	1.305209782987846	1.5036303360205243	1.5143654040912575	1.4756721849906462	1.675010995442068	1.4044340258769448	1.440176819111977	1.5104011188644069	1.5997238853201865	1.477301180814519	1.5189486508221592	1.4182755682573607	1.5954026070606047	1.7118818413040109	1.6536422241823077	1.6536422241823077	1.6536422241823077	1.6536422241823077	1.6536422241823077	1.6536422241823077	1.6536422241823077	1.6536422241823077	1.6536422241823077	1.6536422241823077	1.6536422241823077	1.6536422241823077	1.6536422241823077	1.6536422241823077	1.6536422241823077	1.6536422241823077	1.6536422241823077	1.6536422241823077	1.6536422241823077	1.6536422241823077	1.6536422241823077	1.6536422241823077
0.49787352468614254	1.0146937462970367	1.128324901640949	1.3129950534611177	1.180275325265791	1.4030872722190926	1.29486148714023	1.363305778262499	1.5413989748640322	1.395825572134768	1.6438672107624277	1.4181232421735372	1.446513814731357	1.3902790547729502	1.233143481920488	1.4936862108097362	1.6510457528018807	1.494718912391935	1.4372133339311928	1.4081108960193576	1.5564686052629193	1.5129982466813776	1.4660728147691986	1.4895355307252882	1.4895355307252882	1.4895355307252882	1.4895355307252882	1.4895355307252882	1.4895355307252882	1.4895355307252882	1.4895355307252882	1.4895355307252882	1.4895355307252882	1.4895355307252882	1.4895355307252882	1.4895355307252882	1.4895355307252882	1.4895355307252882	1.4895355307252882	1.4895355307252882	1.4895355307252882	1.4895355307252882	1.4895355307252882	1.4895355307252882	1.4895355307252882	1.4895355307252882	1.4895355307252882	1.4895355307252882	1.4895355307252882	1.4895355307252882
0.7104440895142076	1.10271402474525	1.255766348612552	1.3833337634825469	1.3735813270626622	1.3805418559350287	1.3598865451252296	1.4133538955379807	1.395639666212511	1.3815575099889894	1.348322775966454	1.6252808293362015	1.4338587643044858	1.4385883948800944	1.3971229423511065	1.2234398302513962	1.217691482924019	1.3242148016683903	1.4454594482464012	1.4493285099188842	1.4348348254971637	1.4420816677080242	1.4420816677080242	1.4420816677080242	1.4420816677080242	1.4420816677080242	1.4420816677080242	1.4420816677080242	1.4420816677080242	1.4420816677080242	1.4420816677080242	1.4420816677080242	1.4420816677080242	1.4420816677080242	1.4420816677080242	1.4420816677080242	1.4420816677080242	1.4420816677080242	1.4420816677080242	1.4420816677080242	1.4420816677080242	1.4420816677080242	1.4420816677080242	1.4420816677080242	1.4420816677080242	1.4420816677080242	1.4420816677080242	1.4420816677080242	1.4420816677080242	1.4420816677080242
0.8076969328703045	1.0783411767220459	1.404491949301032	1.2145617585276796	1.3096341644131302	1.3357292885557777	1.5291955179490444	1.5534917371551753	1.4244591654874874	1.3906525491543384	1.3089328315728923	1.2422021355965753	1.2529282623708575	1.5715549781147284	1.3281568659703646	1.366123186530518	1.484863050154995	1.4980383184928512	1.491450684323923	1.491450684323923	1.491450684323923	1.491450684323923	1.491450684323923	1.491450684323923	1.491450684323923	1.491450684323923	1.491450684323923	1.491450684323923	1.491450684323923	1.491450684323923	1.491450684323923	1.491450684323923	1.491450684323923	1.491450684323923	1.491450684323923	1.491450684323923	1.491450684323923	1.491450684323923	1.491450684323923	1.491450684323923	1.491450684323923	1.491450684323923	1.491450684323923	1.491450684323923	1.491450684323923	1.491450684323923	1.491450684323923	1.491450684323923	1.491450684323923	1.491450684323923
0.830807880101547	0.9842958573981546	1.0776011868504094	1.1901729971448245	1.165879870351911	1.2693356417024222	1.4092571251163248	1.3049995542003037	1.365790344560865	1.36218515257748	1.3118786045649717	1.3124737090294547	1.3575621308774983	1.2937414208922389	1.2758613466362287	1.3435239314781418	1.4343822712673802	1.364331255135035	1.412743054801622	1.2954348206132178	1.35408893770742	1.35408893770742	1.35408893770742	1.35408893770742	1.35408893770742	1.35408893770742	1.35408893770742	1.35408893770742	1.35408893770742	1.35408893770742	1.35408893770742	1.35408893770742	1.35408893770742	1.35408893770742	1.35408893770742	1.35408893770742	1.35408893770742	1.35408893770742	1.35408893770742	1.35408893770742	1.35408893770742	1.35408893770742	1.35408893770742	1.35408893770742	1.35408893770742	1.35408893770742	1.35408893770742	1.35408893770742	1.35408893770742	1.35408893770742
0.04447095079652652	0.10526538959631473	0.18127058283227976	0.11989706681887452	0.24750157803834624	0.33376935918630923	0.16849578175704655	0.3567602757978028	0.21531866702673697	0.33324722899070225	0.4533775776386675	0.38611624273420236	0.504313329209055	0.38181305689867473	0.523633996649153	0.4910628688224411	0.4991432288647413	0.4585123120953994	0.6904305130858408	0.8441835965475818	0.9161987428969571	0.8873015371059864	0.773574164763237	0.8668255010352233	1.0055895671748396	0.9357998640607642	1.1035587134815217	1.115669222367215	0.9410260575154266	1.0902530692168904	1.042506055786713	1.209053262022352	0.6609159537691788	0.8391371786128511	1.1121975790481011	1.0069657712488418	0.7675490483908854	0.962341549334067	1.0109231272216477	1.2651438147407732	1.148908435748065	1.207026125244419	1.207026125244419	1.207026125244419	1.207026125244419	1.207026125244419	1.207026125244419	1.207026125244419	1.207026125244419	1.207026125244419
0.4272109955073192	0.2715603498415745	0.3256514048694854	0.3140298282504131	0.3361704453147852	0.49074725772137645	0.7179607805110815	0.5234572223244858	0.2962757921660299	0.6277468175113131	0.47625771943363493	0.5847084251763154	0.7451304192942999	0.48286509690583906	0.9342255660843177	0.807201914507193	1.0005825572428995	0.8575588745854059	0.9972952016816009	1.0993980786979765	0.6691164082007884	0.9342193394887907	0.7408693072518495	1.019662655212014	0.8155803997838803	0.9037954385846366	0.9940117692549709	0.9802526142748827	1.3635379124586142	1.004967251946958	1.1787062313424201	0.8682548100993221	0.6770390420832303	0.8050306912221157	0.9992567583614101	1.0061950359588083	1.021700333817127	1.0368015514414615	0.9886680607893784	0.8231819996368819	1.0534449853729422	0.9010305091220853	0.7659166212207247	0.7557340487230875	0.7800703835433214	0.8371439471847774	0.8086071653640493	0.8086071653640493	0.8086071653640493	0.8086071653640493
0.401856314875413	0.4051025394582127	0.41058661263958834	0.47804928915425665	0.4173384720352615	0.3884009440036613	0.4543981156562164	0.4337578622609059	0.4066201011933429	0.43018915185156076	0.4249451653475965	0.42632355870603383	0.36953863247988744	0.397141672567965	0.484208905770359	0.44414043163782885	0.46697746174695126	0.35666403361163945	0.43363712906748725	0.4484055155923401	0.5903034101903155	0.5120729697488623	0.545903356160141	0.6029678082771884	0.5366886677190491	0.5017128815113727	0.571765396205429	0.58208635887563	0.5539407470170225	0.5842053203044195	0.5881702322022148	0.6283127340733493	0.6184255789050963	0.6331708737409707	0.5998865331229141	0.603408646250547	0.6425541067298178	0.738951459986985	0.672479022056619	0.7281456962697571	0.7503986597158162	0.7392721779927867	0.7392721779927867	0.7392721779927867	0.7392721779927867	0.7392721779927867	0.7392721779927867	0.7392721779927867	0.7392721779927867	0.7392721779927867
0.355234086132039	0.3504826236585893	0.52282276155061	0.4309253001667213	0.4639299397975614	0.5130509163202254	0.4244084063783007	0.52357767189741	0.4664370863033787	0.5036883623708851	0.5311138841987123	0.5378470184765967	0.6962786032385017	0.6444892662095204	0.6001763586643322	0.577464624720605	0.573414447572983	0.6572535514518867	0.7577865596416186	0.7213589553371778	0.6099805012274868	0.7390703315434587	0.7380507792842078	0.7861958427078345	0.9303377439285261	0.7727077849487635	0.7149434601101606	0.7979084647696317	0.871236299701765	0.8141024743163179	0.6899324888711859	0.9485648300900327	0.8217786473623253	0.8675792821519195	0.6860665178310315	0.6007838293938853	0.731947790594992	0.559578826493778	0.7193247722054523	0.7591124626768151	0.7521533578084666	0.9489582342635892	0.8224180289496871	0.896662931827006	0.8757848342927539	1.0556491302900708	0.9657169822914122	0.9657169822914122	0.9657169822914122	0.9657169822914122
0.48102425088526213	0.4603765949649417	0.4060882287714334	0.5089523505551364	0.4459803252674402	0.44436089989318706	0.4877970039493085	0.43745156918669603	0.4320000914792903	0.40652241429834307	0.41352060859349454	0.42641047358702805	0.33301299402584544	0.3402393578762611	0.5647452322293672	0.4687710289084526	0.42664528507155813	0.5054275991962537	0.3835875949043416	0.4233014034377633	0.5815280912350866	0.46320951270290295	0.4677088097747712	0.45325104116420456	0.38417908152049796	0.45681897530161647	0.4699185139550826	0.4715045513557366	0.6001428722281013	0.5226254210200106	0.5285283955691827	0.6436921401278325	0.5061810012399198	0.6551394958424204	0.6995360114282322	0.5988347575608595	0.5684447012750014	0.6674116419801995	0.5163542631622184	0.7885978485368631	0.6020489664844703	0.3953249808731683	0.48421176861316617	0.4397683747431672	0.4397683747431672	0.4397683747431672	0.4397683747431672	0.4397683747431672	0.4397683747431672	0.4397683747431672
1.042471376249084	1.1854181559889017	1.0258318708307574	0.990661063709375	1.1447624452757268	1.0600087875732258	1.0754729979682063	1.0246656981005138	1.191504477914631	1.2136663566457824	1.1561000498820386	1.0814777530086712	1.118788901445355	1.118788901445355	1.118788901445355	1.118788901445355	1.118788901445355	1.118788901445355	1.118788901445355	1.118788901445355	1.118788901445355	1.118788901445355	1.118788901445355	1.118788901445355	1.118788901445355	1.118788901445355	1.118788901445355	1.118788901445355	1.118788901445355	1.118788901445355	1.118788901445355	1.118788901445355	1.118788901445355	1.118788901445355	1.118788901445355	1.118788901445355	1.118788901445355	1.118788901445355	1.118788901445355	1.118788901445355	1.118788901445355	1.118788901445355	1.118788901445355	1.118788901445355	1.118788901445355	1.118788901445355	1.118788901445355	1.118788901445355	1.118788901445355	1.118788901445355
0.9547234621885666	1.1476721645218249	1.0715438290365638	0.9970247747994075	1.2180506281176282	1.2086207088478027	1.1292987418127751	1.1051096054523537	1.1738935172468101	1.0532694978444477	1.206666720041618	1.0615129204018874	1.0176296672837508	1.0670187899343162	1.1714584587568724	1.046910939513202	1.0774678784730032	1.0451159951857085	1.1848518845697638	1.0857449917930686	1.0148184061954664	0.9410898195958491	1.161041531384512	1.1712093004037492	0.9438526261856746	1.0490493117709472	1.0396147288783837	1.1201874996091836	1.2561359296586607	1.1068057535512028	1.1571842305950641	1.0694340593585046	0.9377974196780828	1.0612739397842317	1.0745613552381796	1.1837263220123226	0.8962681487837357	1.1751518442544782	1.1780451612967833	1.1425340612536368	1.208193069600856	1.1753635654272465	1.1753635654272465	1.1753635654272465	1.1753635654272465	1.1753635654272465	1.1753635654272465	1.1753635654272465	1.1753635654272465	1.1753635654272465
0.8540136767298508	0.9903979036301336	0.7853915749376966	0.8634102591891474	1.017499233463642	0.8945799693293436	0.8444431384533226	0.8119773536472951	0.8573909474642316	0.7918144604315537	0.7328955903857765	0.8525354158653001	0.8544066342199536	0.8191857551497779	0.7434550316895869	0.8219528731899525	0.9502870859933242	0.7009233143854802	0.7584006065461861	0.8052040917577263	0.6903032002416809	0.8588040885693645	0.8082143705715127	0.7149703799150654	0.8347443503093879	0.7225451552006029	0.6553666452679775	0.7208878536107491	0.8140429412567262	0.7797970987408932	0.6917105408196792	0.76627476785603	0.8008947518213982	0.9065371527990735	0.8271403004553362	0.6732080419973415	0.9140346202982746	0.7470660891394503	0.911171182340929	0.8009511035102621	0.8513925695972714	0.8603074333548608	0.8973025229296678	0.6855955411697884	0.7816113139976422	0.7336034275837153	0.7336034275837153	0.7336034275837153	0.7336034275837153	0.7336034275837153
0.11240348486655889	0.5729794488750259	0.7149869204631207	0.6519978355855193	0.25739789784479733	0.10714285712093913	0.43382205199308754	0.7803837228300606	0.21452337808724944	0.9086728497905547	0.4180750762725648	1.0492533292733914	0.16245121959371728	0.5598448869815283	1.0858418615870349	0.5173213253798953	0.2681787702654234	1.1991712149836047	0.5582287956423672	0.7873911242952182	0.64285714804441	0.7339584104154987	1.3489260459679377	0.6725854115582833	0.9765594015262893	2.2012761447595204	1.875559296959646	2.309186422182296	2.6878337922648883	2.092973116290781	1.6215419521989238	1.5442898374580363	1.2002106866491995	0.8314383946108289	0.9871026176705704	0.7341514178240677	1.5885345200486611	2.064317792733331	1.7226794326833172	2.1092671468636377	1.8069484383003553	1.3854632527143496	2.046732825450638	1.4607472329300155	1.3603579041545069	1.4105525685422613	1.4105525685422613	1.4105525685422613	1.4105525685422613	1.4105525685422613
0.29494118787610063	0.3977513781706465	0.2789346992655262	0.3008877996391186	0.17543167143983698	0.29594519917060835	0.30249686863059017	0.20752365833422703	0.2851570388239632	0.40078289357953384	0.46135339708715256	0.3976867085901125	0.3573442601526018	0.25426998411976315	0.4000435814976775	0.14027537538270168	0.5546186209786825	0.4313081471640398	0.3795602033828666	0.595887143014699	0.3589210020515101	0.3160983441418383	0.48768332839102796	0.4889058041472641	0.6661576651813313	0.3691123215872704	0.7061802956220625	0.8427915933505892	0.7761988614240085	0.9447375892383327	0.5861492327638975	0.8289675059469515	0.8566176621930934	0.8903206366884335	0.606541187976634	0.6212517206045689	0.4961336384878624	0.5457620887322966	0.5173127320000441	0.4573655278661432	0.5638200410498101	0.5650327399927713	0.7339262249327354	0.6494794824627533	0.6494794824627533	0.6494794824627533	0.6494794824627533	0.6494794824627533	0.6494794824627533	0.6494794824627533
0.3945615719513696	0.42842616503243064	0.5073706058304285	0.48409820795923614	0.48074538277189005	0.4096456497885807	0.4933758572185585	0.4086515814622256	0.4763880249826138	0.35046077733279624	0.493164910205659	0.5910692160568414	0.4209085519521912	0.35225904858687057	0.47332195047795317	0.45196517747424547	0.41302376947797603	0.5637193703746426	0.3892654793488722	0.4614607316098262	0.41559729218149905	0.48689218213947016	0.49335844841463156	0.5132001985741834	0.39240140775564275	0.39441391097914846	0.49901030437354776	0.4803109618189035	0.5230231138452408	0.5859730977764189	0.5120956003854272	0.43318448701302975	0.38207777341596877	0.6170643019086435	0.5334399531034102	0.4614261620504785	0.603623295818862	0.3903299600652019	0.4911462268623557	0.54830457417031	0.5197254005163329	0.5197254005163329	0.5197254005163329	0.5197254005163329	0.5197254005163329	0.5197254005163329	0.5197254005163329	0.5197254005163329	0.5197254005163329	0.5197254005163329
0.2046130688003548	0.24567368095840425	0.09458958421957576	0.2524433601474059	0.28039185595675836	0.138710564238057	0.28138581839125326	0.1639017638102187	0.2699512835171364	0.3643003639811368	0.32713677154610615	0.1442287796865426	0.3269361264419879	0.27519108352078003	0.3002559715860561	0.31529311716680647	0.3263295444383867	0.13275739777965867	0.2441448027413899	0.20812324047373248	0.338077902276661	0.4340376677366901	0.5219674307019678	0.5442287513675038	0.2100142023726884	0.3948484161543512	0.48204368700250744	0.5437294647195772	0.42204915528283743	0.24453447480103557	0.23401100682022957	0.40588769821995807	0.3943826167557558	0.27906298426621395	0.2639126507124916	0.3776591496882911	0.42560480498497205	0.37282665967448214	0.5028558065778265	0.4444038630319847	0.13235209657447217	0.28837797980322843	0.28837797980322843	0.28837797980322843	0.28837797980322843	0.28837797980322843	0.28837797980322843	0.28837797980322843	0.28837797980322843	0.28837797980322843
0.18709113075061048	0.20031408193536143	0.24298622514991738	0.16139936714124115	0.17081001767928267	0.25762695605401326	0.19296833681555184	0.2422159387983849	0.2457200850894817	0.28068317763680717	0.2513409651831118	0.25263025928336685	0.30506833370806424	0.16152054275997949	0.272769832393447	0.1660300414928165	0.16640332660283666	0.3549203856154933	0.39051156294223455	0.29403700272868105	0.3746019214476594	0.4222811507908477	0.424009672901042	0.5208997555953554	0.5397028726015026	0.6788107984944356	0.6030432756778843	0.6723722846372433	0.6806059974377207	0.6697008963113512	0.8218541291194206	0.7575322939443704	0.6692155332200508	0.6203056148700214	0.5540357942049706	0.5017983006077316	0.6444800395419871	0.4485094450693996	0.1953361683186415	0.14229958838994636	0.24131941709102017	0.287836356285613	0.5808150592942329	0.5789642109802396	0.6997946965447247	0.703832407592581	0.6702333975082434	0.8070418939411981	0.7627307145153811	0.5581329943204517
0.15046564007238636	0.00020167616383736113	0.04593410458316623	0.055737654544384674	0.3548717919455613	0.03778502096100776	0.10126840679987618	0.0	0.07055777970399943	0.0009993208783916603	0.0	0.09311932369849375	0.054940009829830376	0.18083868963580238	0.08156892459270952	0.10782399133416096	0.09312592106298032	0.0044555603544253215	0.25014714566965146	0.00020167616383736113	0.1877511685878697	0.15236814171132	0.23632634164881638	0.27030009717364906	0.2275704389335229	0.2789679884775297	0.09537456561152234	0.3239528908005846	0.19179311967009363	0.1612751087972591	0.0673429776425768	0.020361225553097582	0.15336746258971165	0.23723944310615416	0.26986113721811217	0.18183801051419407	0.41475643905451004	0.2660655298683829	0.15455574063188146	0.16781553006913355	0.4946643026343492	0.344400335514348	0.43552101693528233	0.09537456561152234	0.08602448494713484	0.09091900525709704	0.17070284324516474	0.006912478952067322	0.10272600451912652	0.25239579021819347
0.5013589244797673	0.5966372469377763	0.42086786043851393	0.3956630825860185	0.6209109986848241	0.48944969277903894	0.46924080740406954	0.6672171412471092	0.5702594690229432	0.5359530985252398	0.5350873784467665	0.5840733819599072	0.6159245582472163	0.7385785070693266	0.5091874818192577	0.5446215916602558	0.6109316708171624	0.5841114805556459	0.6493280971600683	0.4508251245836156	0.47168161561693733	0.7334043320582811	0.7273060544182537	0.6339594356207519	0.7652474753189183	0.5615926626378852	0.6437882936925973	0.5744623625038023	0.6182340778497214	0.5701529771868804	0.7101877733009574	0.6340380894606584	0.6098369156449049	0.5297750532588505	0.5534261257394946	0.7403235375752969	0.653053063694648	0.6567092191472915	0.6460173665387686	0.6873699124744013	0.6504284591739687	0.5663491149992123	0.5901929158388812	0.6158449771314701	0.5362534968601742	0.7498431976546149	0.627798313272174	0.4647857482021676	0.6876225996010511	0.619380844398775
0.6102379201059714	0.6839650408551774	0.6965379647491884	0.559473680243375	0.6745988614882246	0.5346799435712836	0.5557077383982376	0.5682604191476945	0.9570531876870494	0.8937245356410878	0.8602173249923577	0.8886028305907001	0.8204441312585518	1.0194366581202685	0.8988306831873583	0.8450826836108423	0.907415045710411	0.9086814386997519	0.9204400784777902	1.1225548007330552	1.0043798421455323	0.9613468791379943	1.0391446017885366	1.048209555818703	1.065019850968542	1.0266531371500898	0.9013952406392566	0.9619675103589336	0.7390574055260082	0.7612799493121875	0.739451805874317	0.904315664173149	0.850644048408303	0.922950579003225	0.9811743790869529	0.9544953614782766	0.8972691605415588	1.025212840305697	0.9571071958172707	1.1097691241515957	0.9903245831216094	0.933805803741371	1.052842199445211	1.1690695720521143	1.040462024847663	0.8582533245390193	0.8229860722526153	0.6793078561333133	0.8740520201429817	0.7786741361459125
0.36187991040852036	0.3629440193045558	0.3463503308033844	0.42327105458344383	0.3852484012209747	0.3419633772584994	0.3521747246798949	0.3025977159690385	0.3111784727106113	0.2967026218613022	0.40431734291634175	0.4457185434065088	0.30423541325658027	0.3247005528646832	0.28311352280102053	0.23998401995085233	0.43463771061548967	0.3119628716117939	0.2839755329122129	0.34121944703977225	0.3443637743509287	0.2772912696861316	0.2902816372330702	0.3554492993069849	0.278328417707715	0.36032340711586386	0.44141310897575414	0.3172939447502556	0.37427524792570027	0.25567195288484434	0.4795244553740205	0.5489339057663307	0.3552737250223516	0.37414426194603645	0.33869438712474204	0.4186568296597668	0.49982091336972945	0.47335807931605556	0.46318571823672433	0.4046622551154566	0.22517594336451624	0.29940175500444793	0.40977572886548	0.410546206672389	0.6480680984735581	0.41829563906932027	0.48135590817639723	0.43873265156211233	0.3418222831279345	0.6322091701882934
0.7447631025651527	0.8105060641347515	0.7487347115646921	0.8581387389298304	0.8522502602719293	0.7477763485397346	0.773126569748896	0.9828972067693253	0.9353621996389068	0.8587995260097886	0.9707877911809722	0.9319469713598459	0.9273399879312842	0.9486243280183922	1.0396982451095278	1.0813563036065903	0.9791248589530538	1.0234924768964537	1.0111869245055423	1.0437607902751744	1.0526305908210007	1.0448755503066491	0.8927257067672802	0.9934623555675479	0.8765819304001226	0.821104021379304	0.9392053756577066	1.0525181792217173	0.981542670703166	1.036174967953288	0.9318429071073354	0.9120564909342059	0.9477524052787427	1.031806313949894	1.0249307182721783	1.0398697037652578	1.0336848232128482	1.0816724276582097	1.0403245107497332	1.0364417452487689	0.9542631176271384	0.9732450399065042	0.9108317900062851	0.9420384149563947	0.9420384149563947	0.9420384149563947	0.9420384149563947	0.9420384149563947	0.9420384149563947	0.9420384149563947
1.1084958722243978	1.1460158611393292	1.0960108362647922	1.045875837610249	0.9977782908735383	1.2154489608565267	0.9203017359642274	0.9399112726646494	1.0201762114992883	1.03141564069378	0.7858487028247086	0.9086321717592444	0.9086321717592444	0.9086321717592444	0.9086321717592444	0.9086321717592444	0.9086321717592444	0.9086321717592444	0.9086321717592444	0.9086321717592444	0.9086321717592444	0.9086321717592444	0.9086321717592444	0.9086321717592444	0.9086321717592444	0.9086321717592444	0.9086321717592444	0.9086321717592444	0.9086321717592444	0.9086321717592444	0.9086321717592444	0.9086321717592444	0.9086321717592444	0.9086321717592444	0.9086321717592444	0.9086321717592444	0.9086321717592444	0.9086321717592444	0.9086321717592444	0.9086321717592444	0.9086321717592444	0.9086321717592444	0.9086321717592444	0.9086321717592444	0.9086321717592444	0.9086321717592444	0.9086321717592444	0.9086321717592444	0.9086321717592444	0.9086321717592444
0.8388979340144249	0.9285957087217218	1.0159601416008075	0.799660995158553	0.8545371475930676	0.8728958405235172	0.8637164940582924	0.8637164940582924	0.8637164940582924	0.8637164940582924	0.8637164940582924	0.8637164940582924	0.8637164940582924	0.8637164940582924	0.8637164940582924	0.8637164940582924	0.8637164940582924	0.8637164940582924	0.8637164940582924	0.8637164940582924	0.8637164940582924	0.8637164940582924	0.8637164940582924	0.8637164940582924	0.8637164940582924	0.8637164940582924	0.8637164940582924	0.8637164940582924	0.8637164940582924	0.8637164940582924	0.8637164940582924	0.8637164940582924	0.8637164940582924	0.8637164940582924	0.8637164940582924	0.8637164940582924	0.8637164940582924	0.8637164940582924	0.8637164940582924	0.8637164940582924	0.8637164940582924	0.8637164940582924	0.8637164940582924	0.8637164940582924	0.8637164940582924	0.8637164940582924	0.8637164940582924	0.8637164940582924	0.8637164940582924	0.8637164940582924
0.35347585072410564	0.342594584949844	0.50075085236497	0.18365496385856978	0.3025359312712707	0.4145814147634928	0.3279761083528525	0.33882480856353125	0.27356938743909015	0.3975362094539669	0.44891037473342715	0.43841064175675487	0.2680146476385501	0.34569573182242397	0.4326112931955152	0.2695940780910962	0.4977498163664414	0.26545988022221567	0.4128045720887075	0.4296788484352645	0.9246578469296385	0.3975312261370037	0.4248325140343356	0.4028692456631239	0.8478825802644864	0.5244695687111496	0.7479770546264918	0.6135905667391058	0.5350664977935198	0.5836336841702476	0.7553569438170541	0.8418385178031859	0.7500654510107078	0.770725522568336	0.8205201521527605	0.5531380032654512	0.6868290777091058	0.6868290777091058	0.6868290777091058	0.6868290777091058	0.6868290777091058	0.6868290777091058	0.6868290777091058	0.6868290777091058	0.6868290777091058	0.6868290777091058	0.6868290777091058	0.6868290777091058	0.6868290777091058	0.6868290777091058
0.7765981595339316	0.8121676995013425	0.7650771879762758	0.7547243181188912	0.7255510936180396	0.8566557714892937	0.8595724168315428	0.8023137507490676	0.9025955137878038	0.8173519806294297	0.7901415327202644	0.7967702607860646	0.8555829829619981	0.8386833047092346	0.7823006843030305	0.8553531432317849	0.7656010285496898	0.7606258973259366	0.8090083203437588	0.8592988020671248	0.8906297564293247	0.8466876048541432	0.8292385192659788	0.7393573216602769	0.712792518969379	0.8239158312715088	0.8424575696680163	0.8331867004697627	0.8331867004697627	0.8331867004697627	0.8331867004697627	0.8331867004697627	0.8331867004697627	0.8331867004697627	0.8331867004697627	0.8331867004697627	0.8331867004697627	0.8331867004697627	0.8331867004697627	0.8331867004697627	0.8331867004697627	0.8331867004697627	0.8331867004697627	0.8331867004697627	0.8331867004697627	0.8331867004697627	0.8331867004697627	0.8331867004697627	0.8331867004697627	0.8331867004697627
0.880756930618327	0.8437838161270507	0.7109898592599225	1.0408089626177621	0.7473589265790519	0.8647529971696115	0.8634212604705424	0.7826296287989706	0.7482444202525663	0.7846453265518227	0.6212400329747975	0.8664505751508187	0.638403674688921	0.6154305714607647	0.6192201725528179	0.5042453518526124	0.5378285365367879	0.7184337846368015	0.5582662036967488	0.6261112745301876	0.5921887391134681	0.5921887391134681	0.5921887391134681	0.5921887391134681	0.5921887391134681	0.5921887391134681	0.5921887391134681	0.5921887391134681	0.5921887391134681	0.5921887391134681	0.5921887391134681	0.5921887391134681	0.5921887391134681	0.5921887391134681	0.5921887391134681	0.5921887391134681	0.5921887391134681	0.5921887391134681	0.5921887391134681	0.5921887391134681	0.5921887391134681	0.5921887391134681	0.5921887391134681	0.5921887391134681	0.5921887391134681	0.5921887391134681	0.5921887391134681	0.5921887391134681	0.5921887391134681	0.5921887391134681
0.7030325719865416	0.8032673619546933	0.8078262662907825	0.7423230934682035	0.814767232362751	0.7611992782591063	0.9277255502655547	0.8432028505233768	0.7990492792137431	0.7812720589207345	0.9133323841635264	0.935594062910612	0.8440741987666779	0.8891211211298553	0.8097393902817079	0.9076114525370648	0.8644195946177798	0.8461479093054917	0.7576683354953822	0.7775001038288055	0.80806400595986	0.7579389228005671	0.7622756940090494	0.7888670323737428	0.7734073106202406	0.8289045378651277	0.7811694533406439	0.8429672171843242	0.8643777611983112	0.8434857553637376	0.8471751221508581	0.7637914917981933	0.7132892496619244	0.7727653700977025	0.8489379079117682	0.7851393053245554	0.8156431371207731	0.8003912212226643	0.8003912212226643	0.8003912212226643	0.8003912212226643	0.8003912212226643	0.8003912212226643	0.8003912212226643	0.8003912212226643	0.8003912212226643	0.8003912212226643	0.8003912212226643	0.8003912212226643	0.8003912212226643
0.7048516962247978	0.7101665234293498	0.6346163942431411	0.694566120122072	0.5739570029839559	0.6227941479172887	0.5539860369490418	0.7110205786186035	0.642158198578889	0.7867118806436687	0.6116572054372126	0.6731306377991518	0.6983754732803701	0.8135402856223465	0.6579026921614933	0.6820013643946929	0.7432780075706144	0.686599421879682	0.6778046544785014	0.7051397854465118	0.7686700496182992	0.5450568179150159	0.6136416290415612	0.6801013800323522	0.6603531375264683	0.5636548259556833	0.7825272172493596	0.623132058126336	0.5742303228789468	0.6370840906599512	0.6557157815236895	0.6650166451007673	0.6603662133122283	0.6603662133122283	0.6603662133122283	0.6603662133122283	0.6603662133122283	0.6603662133122283	0.6603662133122283	0.6603662133122283	0.6603662133122283	0.6603662133122283	0.6603662133122283	0.6603662133122283	0.6603662133122283	0.6603662133122283	0.6603662133122283	0.6603662133122283	0.6603662133122283	0.6603662133122283
0.4590398014688637	0.3217241088135711	0.3957182608662618	0.24662710798356513	0.3052762445097442	0.35319806116185964	0.43281300311551885	0.33303267312117685	0.3526562486355122	0.3235103705298681	0.5960483166044842	0.4104955727753552	0.4663212253622068	0.5733517838145463	0.6521562916254502	0.6863444625879401	0.49266520386300083	0.4556605808319331	0.3378504539011187	0.4338090617395871	0.43761494003448814	0.40324630716682475	0.4188003756391107	0.23549889198223192	0.29013886542479866	0.4431094369500287	0.35649065089827175	0.6396683261427336	0.3787798469724697	0.370506847503975	0.48464001602581447	0.3456157203653749	0.237456771558833	0.6056754806619609	0.4215661261103969	0.4215661261103969	0.4215661261103969	0.4215661261103969	0.4215661261103969	0.4215661261103969	0.4215661261103969	0.4215661261103969	0.4215661261103969	0.4215661261103969	0.4215661261103969	0.4215661261103969	0.4215661261103969	0.4215661261103969	0.4215661261103969	0.4215661261103969
0.7396091022720129	0.8087327145446553	0.6693490470934934	0.7108874411992742	1.022983659882882	0.8816656731740773	0.8062735626036877	0.867215972749857	0.7520714326256754	0.8712117842770665	0.8495446723759293	0.8742314358421891	0.7672444633526533	0.8414910243185703	0.9042906310456643	0.8417828237183915	0.868801167372703	0.960532676762354	1.0348785922232584	0.9601684368356066	1.0105695471897829	1.082423282124134	1.0464964146569584	1.0464964146569584	1.0464964146569584	1.0464964146569584	1.0464964146569584	1.0464964146569584	1.0464964146569584	1.0464964146569584	1.0464964146569584	1.0464964146569584	1.0464964146569584	1.0464964146569584	1.0464964146569584	1.0464964146569584	1.0464964146569584	1.0464964146569584	1.0464964146569584	1.0464964146569584	1.0464964146569584	1.0464964146569584	1.0464964146569584	1.0464964146569584	1.0464964146569584	1.0464964146569584	1.0464964146569584	1.0464964146569584	1.0464964146569584	1.0464964146569584
0.29334623049643843	0.2597221312060008	0.44562232309830174	0.21113984685940645	0.2083638057517108	0.3250378384019615	0.2537033415805177	0.37512317083851937	0.3401943083830646	0.290466267017409	0.4664318811887661	0.2836534954050571	0.451602018256949	0.3714242209219017	0.3606556077176642	0.24766830266926795	0.5178588775109197	0.368808051635466	0.377662256369117	0.633243019852361	0.6130592453303481	0.36761089327179053	0.5044315849265331	0.6725394062473503	0.6377159653726722	0.7181018197582348	0.8679898887919272	0.5235757648601221	0.6063363051000836	0.6591188856153654	0.503777986401874	0.7647854246727718	0.5552066047332141	0.3446832193926456	0.7985329622656114	0.43833206314542916	0.7165225244666551	0.46233987481229294	0.37866558895450814	0.5800899048599595	0.6252867854246775	0.6026883451423185	0.6026883451423185	0.6026883451423185	0.6026883451423185	0.6026883451423185	0.6026883451423185	0.6026883451423185	0.6026883451423185	0.6026883451423185
0.38868401685273485	0.3713433727575193	0.4089410826825765	0.4049569326951614	0.5378225129976144	0.5029449530599034	0.4500985692068616	0.504348802552537	0.5966400042401669	0.49429903442550016	0.5078740233100348	0.5740830747509833	0.6994305378716724	0.5465190385368917	0.7078256609438139	0.714227278277923	0.7386676174752821	0.6246170278930543	0.6514533327856161	0.7521683984517773	0.7290512971702637	0.7907674778399898	0.7963530208951258	1.0156557448172474	0.8166886475189455	0.9161721961680965	0.9161721961680965	0.9161721961680965	0.9161721961680965	0.9161721961680965	0.9161721961680965	0.9161721961680965	0.9161721961680965	0.9161721961680965	0.9161721961680965	0.9161721961680965	0.9161721961680965	0.9161721961680965	0.9161721961680965	0.9161721961680965	0.9161721961680965	0.9161721961680965	0.9161721961680965	0.9161721961680965	0.9161721961680965	0.9161721961680965	0.9161721961680965	0.9161721961680965	0.9161721961680965	0.9161721961680965
0.1714074674769029	0.3462316518053476	0.20056682684684066	0.3948777869016377	0.1432642480296884	0.3117043257454123	0.2517569560988719	0.29620976246258274	0.26287770221282214	0.3379162447269241	0.3650100371676931	0.3404848675613517	0.32980838801273704	0.39250570125860906	0.45890046534773205	0.5524848593324079	0.45254074787899123	0.35859313760019285	0.4553524943967362	0.552486619606043	0.510933878918588	0.40275252212438567	0.2642563907506727	0.4290253659610748	0.4343705901018336	0.5854522685782674	0.5048618700977877	0.44058753609627116	0.3738833131126273	0.587592119434946	0.4807377162737867	0.4807377162737867	0.4807377162737867	0.4807377162737867	0.4807377162737867	0.4807377162737867	0.4807377162737867	0.4807377162737867	0.4807377162737867	0.4807377162737867	0.4807377162737867	0.4807377162737867	0.4807377162737867	0.4807377162737867	0.4807377162737867	0.4807377162737867	0.4807377162737867	0.4807377162737867	0.4807377162737867	0.4807377162737867
0.6157467566471336	0.5887264550950512	0.5602356944897763	0.6096652357155556	0.5220496582003492	0.6909683295704979	0.5705755559880353	0.553403797423572	0.6102379949307735	0.5083819672127964	0.5671246344521421	0.573722358703817	0.6334596796032158	0.6878959913789862	0.587117507014101	0.6819100075893197	0.5630605678048866	0.5824395873411159	0.5727500775730012	0.5727500775730012	0.5727500775730012	0.5727500775730012	0.5727500775730012	0.5727500775730012	0.5727500775730012	0.5727500775730012	0.5727500775730012	0.5727500775730012	0.5727500775730012	0.5727500775730012	0.5727500775730012	0.5727500775730012	0.5727500775730012	0.5727500775730012	0.5727500775730012	0.5727500775730012	0.5727500775730012	0.5727500775730012	0.5727500775730012	0.5727500775730012	0.5727500775730012	0.5727500775730012	0.5727500775730012	0.5727500775730012	0.5727500775730012	0.5727500775730012	0.5727500775730012	0.5727500775730012	0.5727500775730012	0.5727500775730012
0.8379855336416164	0.7637524203017608	0.6863907766882432	0.6146537201444967	0.8165151398868203	0.7539100461161906	0.6202125699702815	0.5173907657711334	0.6456525810840124	0.6416375520615314	0.7348701501644191	0.7838030430641888	0.637711901484273	0.7437779799274433	0.779411497214112	0.8161821109530021	0.8268674376023634	0.8249367157353819	0.6970398095596729	0.6486354008138628	0.6184215515860524	0.6491613201694255	0.7408880473572814	0.6583627700285957	0.7059423545629663	0.7767418617598157	0.6268711642300339	0.7031381397104737	0.7495435292060721	0.7263408344582729	0.7263408344582729	0.7263408344582729	0.7263408344582729	0.7263408344582729	0.7263408344582729	0.7263408344582729	0.7263408344582729	0.7263408344582729	0.7263408344582729	0.7263408344582729	0.7263408344582729	0.7263408344582729	0.7263408344582729	0.7263408344582729	0.7263408344582729	0.7263408344582729	0.7263408344582729	0.7263408344582729	0.7263408344582729	0.7263408344582729
0.6951291948562642	0.6130386425528578	0.7227622482312557	0.5308205888810063	0.6074760961171043	0.6036542021764076	0.5448878772104073	0.6433952479125185	0.5755203619957765	0.5247417599760426	0.5599546261296127	0.4476766919298531	0.52022098737731	0.49591112186368935	0.39117908852924427	0.47074549473839483	0.4963916858165247	0.5440693730501913	0.5139517817383614	0.5649959802963184	0.5656886567309729	0.6359582757978824	0.6008234662644277	0.6008234662644277	0.6008234662644277	0.6008234662644277	0.6008234662644277	0.6008234662644277	0.6008234662644277	0.6008234662644277	0.6008234662644277	0.6008234662644277	0.6008234662644277	0.6008234662644277	0.6008234662644277	0.6008234662644277	0.6008234662644277	0.6008234662644277	0.6008234662644277	0.6008234662644277	0.6008234662644277	0.6008234662644277	0.6008234662644277	0.6008234662644277	0.6008234662644277	0.6008234662644277	0.6008234662644277	0.6008234662644277	0.6008234662644277	0.6008234662644277
1.0213761049968346	0.8512585326639686	0.9230146864265358	0.8722877063163643	0.831374875436503	0.8748711243368945	0.9009852910403229	0.7746998683561316	0.6531272551082367	0.8196048873210569	0.8146430627868726	0.8668834883496664	0.8705623952423813	0.8315896885054963	0.7297381146741927	0.8057988729970138	0.7583398732463317	0.7797916264822602	0.6726706755875393	0.6194890393056022	0.7166854581950495	0.6773588617689104	0.711386490107463	0.7564436801513816	0.7901888586843343	0.7420690581564382	0.7661289584203862	0.7661289584203862	0.7661289584203862	0.7661289584203862	0.7661289584203862	0.7661289584203862	0.7661289584203862	0.7661289584203862	0.7661289584203862	0.7661289584203862	0.7661289584203862	0.7661289584203862	0.7661289584203862	0.7661289584203862	0.7661289584203862	0.7661289584203862	0.7661289584203862	0.7661289584203862	0.7661289584203862	0.7661289584203862	0.7661289584203862	0.7661289584203862	0.7661289584203862	0.7661289584203862
0.39420648610858683	0.4745689719416679	0.4692610225166686	0.4508894688864309	0.47372456112665134	0.29993055723292117	0.2924292611901553	0.3827439999395469	0.4013132104379413	0.46272151644102893	0.4175160728565236	0.3780202835907169	0.5290117973836894	0.4472202628117997	0.5838347282542902	0.5193957510301523	0.40272867532634277	0.4547883905958027	0.42452490621154865	0.49472788986653604	0.408520914338617	0.42869223767347525	0.4059632528470456	0.40485616991300005	0.40540971138002285	0.40540971138002285	0.40540971138002285	0.40540971138002285	0.40540971138002285	0.40540971138002285	0.40540971138002285	0.40540971138002285	0.40540971138002285	0.40540971138002285	0.40540971138002285	0.40540971138002285	0.40540971138002285	0.40540971138002285	0.40540971138002285	0.40540971138002285	0.40540971138002285	0.40540971138002285	0.40540971138002285	0.40540971138002285	0.40540971138002285	0.40540971138002285	0.40540971138002285	0.40540971138002285	0.40540971138002285	0.40540971138002285
0.9023477275516505	0.8270469492524888	0.7840330496749491	0.7657511387987309	0.8612070545829156	0.7401826338603805	0.8794885581274287	0.9043108995229182	0.8071235078443212	0.9064857463411408	0.883383217933812	0.9149945237190098	0.8323645059547641	0.738986554187866	0.9200722724193612	0.8033620330574555	0.768529201418006	0.8006634963444086	0.7664625463769679	0.7997594899691398	0.7536799097883723	0.8259776537650871	0.7031188933405661	0.8042173436914781	0.7536681185160222	0.7536681185160222	0.7536681185160222	0.7536681185160222	0.7536681185160222	0.7536681185160222	0.7536681185160222	0.7536681185160222	0.7536681185160222	0.7536681185160222	0.7536681185160222	0.7536681185160222	0.7536681185160222	0.7536681185160222	0.7536681185160222	0.7536681185160222	0.7536681185160222	0.7536681185160222	0.7536681185160222	0.7536681185160222	0.7536681185160222	0.7536681185160222	0.7536681185160222	0.7536681185160222	0.7536681185160222	0.7536681185160222
0.340620689900765	0.46704511860316505	0.35412951444025254	0.3201840821759721	0.3820019339973561	0.38184254021515707	0.3385685949252221	0.36551574143389365	0.28961115590175057	0.42779745687288334	0.32467116444970184	0.3127676723860907	0.26917902208104183	0.26366310088046047	0.3729974296296934	0.3580980715673421	0.25742362658237283	0.35829911700257444	0.35042806985655234	0.2667438096247464	0.42011143009199253	0.37526774392412615	0.27312864753396615	0.3241981957290461	0.3241981957290461	0.3241981957290461	0.3241981957290461	0.3241981957290461	0.3241981957290461	0.3241981957290461	0.3241981957290461	0.3241981957290461	0.3241981957290461	0.3241981957290461	0.3241981957290461	0.3241981957290461	0.3241981957290461	0.3241981957290461	0.3241981957290461	0.3241981957290461	0.3241981957290461	0.3241981957290461	0.3241981957290461	0.3241981957290461	0.3241981957290461	0.3241981957290461	0.3241981957290461	0.3241981957290461	0.3241981957290461	0.3241981957290461
0.6613353882178182	0.6144716053036825	0.5767212158917107	0.7155916673526561	0.6292684368080315	0.5525772698073846	0.5722215915587529	0.7096609769726681	0.7279729364791105	0.6948967432980695	0.6545660188151678	0.6621556791217326	0.5679138383661723	0.7237558332471609	0.5749806478919286	0.7614730717406446	0.700141680686852	0.6204482454419309	0.6951014401604296	0.643648918472886	0.7184009240786005	0.602778378911568	0.6162983340805972	0.6125719579438876	0.6144351460122425	0.6144351460122425	0.6144351460122425	0.6144351460122425	0.6144351460122425	0.6144351460122425	0.6144351460122425	0.6144351460122425	0.6144351460122425	0.6144351460122425	0.6144351460122425	0.6144351460122425	0.6144351460122425	0.6144351460122425	0.6144351460122425	0.6144351460122425	0.6144351460122425	0.6144351460122425	0.6144351460122425	0.6144351460122425	0.6144351460122425	0.6144351460122425	0.6144351460122425	0.6144351460122425	0.6144351460122425	0.6144351460122425
0.731803447116126	1.0765941596253714	1.0124523647989714	1.0015420322078077	1.0752636107473765	1.1471962699277976	1.2149345353157672	1.2464166865478878	1.0561819245879265	1.1876470106329904	1.1755746828900118	1.171966264020839	1.441380873744344	1.2340243185231603	1.2930824888226469	1.3437623137453165	1.3452666795315278	1.1530367643016197	1.350974302595524	1.4153999132418107	1.2332557825869077	1.3149694133442373	1.4199456805226687	1.3264806736748065	1.3816697619443936	1.4481446041173278	1.4058477020152957	1.2095548127655227	1.433091892187339	1.4101613780753237	1.4216266351313314	1.4216266351313314	1.4216266351313314	1.4216266351313314	1.4216266351313314	1.4216266351313314	1.4216266351313314	1.4216266351313314	1.4216266351313314	1.4216266351313314	1.4216266351313314	1.4216266351313314	1.4216266351313314	1.4216266351313314	1.4216266351313314	1.4216266351313314	1.4216266351313314	1.4216266351313314	1.4216266351313314	1.4216266351313314
0.8964854430746861	1.0574775457080483	0.9374486869041236	1.0863217307392328	1.207796174631208	1.1647864791114844	1.0883832381781278	1.149207707242627	1.224525016116623	1.113048626762439	1.1467008023241603	1.1616636269259892	1.2307613690574224	1.203117447795627	1.2213263458872783	1.1270599318674133	1.1809277041378445	1.2134590643365173	1.2321029569791997	1.1820352087956572	1.199902901666457	1.1813351380777124	1.1032796736421797	1.1271848642023488	1.2301892317520784	1.2332400273736754	1.310253520578472	1.1759078507132203	1.3081587918650799	1.2907754227071195	1.1963365844228058	1.2435560035649627	1.2435560035649627	1.2435560035649627	1.2435560035649627	1.2435560035649627	1.2435560035649627	1.2435560035649627	1.2435560035649627	1.2435560035649627	1.2435560035649627	1.2435560035649627	1.2435560035649627	1.2435560035649627	1.2435560035649627	1.2435560035649627	1.2435560035649627	1.2435560035649627	1.2435560035649627	1.2435560035649627
0.4593907984623379	0.5644162719744428	0.7076992405134492	0.5440406284977036	0.7004487143822189	0.6617310779907106	0.7152971143903623	0.6597586464982982	0.6803715977542901	0.7250131160969748	0.7634158791762756	0.8859138122203007	0.8958383277938933	0.8953502829753583	0.8008284363405132	1.1354132235182217	0.8247823386981662	0.850863672231724	1.0541342988650557	0.987540318653628	0.9035520956890668	0.8962290775032592	1.0686155213410757	0.9654053456465214	1.0513478982371272	1.0880258062444257	1.1981847433297412	1.293908926141071	1.14513989220067	1.1291928911597469	1.1371663916802084	1.1371663916802084	1.1371663916802084	1.1371663916802084	1.1371663916802084	1.1371663916802084	1.1371663916802084	1.1371663916802084	1.1371663916802084	1.1371663916802084	1.1371663916802084	1.1371663916802084	1.1371663916802084	1.1371663916802084	1.1371663916802084	1.1371663916802084	1.1371663916802084	1.1371663916802084	1.1371663916802084	1.1371663916802084
0.4973011885406305	0.48546312067759934	0.6116189249549658	0.45786971207737287	0.7749771368972026	0.9126892016022475	0.8668786741447861	0.8174468305213729	0.9032769047134074	1.0632295600017119	0.9374566359683384	0.928062281676387	0.9974409271817538	0.7854539835549033	0.9094708332735568	1.0209137360126352	1.0305511747732352	1.0427602886440641	1.1896725680197224	1.1912167573033772	1.19044466266155	1.19044466266155	1.19044466266155	1.19044466266155	1.19044466266155	1.19044466266155	1.19044466266155	1.19044466266155	1.19044466266155	1.19044466266155	1.19044466266155	1.19044466266155	1.19044466266155	1.19044466266155	1.19044466266155	1.19044466266155	1.19044466266155	1.19044466266155	1.19044466266155	1.19044466266155	1.19044466266155	1.19044466266155	1.19044466266155	1.19044466266155	1.19044466266155	1.19044466266155	1.19044466266155	1.19044466266155	1.19044466266155	1.19044466266155
0.5159611445027389	0.7060310728815234	0.5889900614452988	0.6912609410397895	0.5945400733001409	0.8347939545555592	0.7479786511206901	0.7434083454591603	0.7883502295640491	0.9130506037423157	0.8516896537115995	0.853459547999718	0.9399400599809427	0.90149782447125	0.8662158084894606	0.783760179216877	0.8380478366524674	1.1216222646813898	1.0810362104353275	1.055606360696049	1.0227858612690013	0.9635916712948636	0.9278618444990685	0.7761673306261258	0.8573238306095017	0.8381383843649163	0.9420211486564672	0.8900797665106918	0.8900797665106918	0.8900797665106918	0.8900797665106918	0.8900797665106918	0.8900797665106918	0.8900797665106918	0.8900797665106918	0.8900797665106918	0.8900797665106918	0.8900797665106918	0.8900797665106918	0.8900797665106918	0.8900797665106918	0.8900797665106918	0.8900797665106918	0.8900797665106918	0.8900797665106918	0.8900797665106918	0.8900797665106918	0.8900797665106918	0.8900797665106918	0.8900797665106918
0.7428102488067407	0.8226320670484237	0.8957454464061679	0.9745144352532324	0.9952341577075735	1.1340127887986136	1.1992302574568146	1.1491024954598645	1.362020500961332	1.2783369902884056	1.3191748471390645	1.306209674139988	1.3359609916198094	1.3196895320444968	1.3206188797418104	1.2789526578692787	1.3986842067624201	1.421739000978582	1.3658173926757502	1.4084843132341731	1.45322946298275	1.3610519511777128	1.3988194326282681	1.3203816630800491	1.3957503472551709	1.3929270777409324	1.4730987548330554	1.3865639519337305	1.4391444981217931	1.3837186623400515	1.3263999201605492	1.4548005480867081	1.3906002341236288	1.3906002341236288	1.3906002341236288	1.3906002341236288	1.3906002341236288	1.3906002341236288	1.3906002341236288	1.3906002341236288	1.3906002341236288	1.3906002341236288	1.3906002341236288	1.3906002341236288	1.3906002341236288	1.3906002341236288	1.3906002341236288	1.3906002341236288	1.3906002341236288	1.3906002341236288
0.43398470836199854	0.5554230570044523	0.7212066816473293	0.9867891528833123	0.9872079676705839	0.8049472585690658	0.95731824787884	1.1941722442274079	1.1332654427574997	1.1037362856994886	0.9479355060132726	0.775921617434986	1.2027700478987733	1.019972929582008	0.8795967343692198	0.9497848319756138	0.9497848319756138	0.9497848319756138	0.9497848319756138	0.9497848319756138	0.9497848319756138	0.9497848319756138	0.9497848319756138	0.9497848319756138	0.9497848319756138	0.9497848319756138	0.9497848319756138	0.9497848319756138	0.9497848319756138	0.9497848319756138	0.9497848319756138	0.9497848319756138	0.9497848319756138	0.9497848319756138	0.9497848319756138	0.9497848319756138	0.9497848319756138	0.9497848319756138	0.9497848319756138	0.9497848319756138	0.9497848319756138	0.9497848319756138	0.9497848319756138	0.9497848319756138	0.9497848319756138	0.9497848319756138	0.9497848319756138	0.9497848319756138	0.9497848319756138	0.9497848319756138
1.0581715744579692	1.205767641422925	1.167884412592834	1.170891537800041	1.237103293328686	1.2934578104562675	1.325030400736753	1.2512470648365952	1.2603884603302578	1.3008812741439	1.3463867712155773	1.2550525548963238	1.3090622047436882	1.4010096180253724	1.4191642474318815	1.3786818718814575	1.3328125377516136	1.419368680873623	1.46354780343038	1.3609914869705322	1.27082961785226	1.325968150947812	1.4600449040843253	1.3294230700696632	1.3947339870769941	1.3947339870769941	1.3947339870769941	1.3947339870769941	1.3947339870769941	1.3947339870769941	1.3947339870769941	1.3947339870769941	1.3947339870769941	1.3947339870769941	1.3947339870769941	1.3947339870769941	1.3947339870769941	1.3947339870769941	1.3947339870769941	1.3947339870769941	1.3947339870769941	1.3947339870769941	1.3947339870769941	1.3947339870769941	1.3947339870769941	1.3947339870769941	1.3947339870769941	1.3947339870769941	1.3947339870769941	1.3947339870769941
0.23940058382020057	0.38739851743731524	0.4860766680864668	0.6107291877026478	0.6654111085304626	0.7468822233544189	0.7106414890212635	0.905842695054206	0.8061641558778795	0.6127523287680673	0.7378094658015328	0.7047144111276479	0.856830910618921	1.015836941811358	0.8822089638576097	0.9703841870465109	0.9718669710299043	1.000417934203809	0.8848940766096871	0.899671749860361	0.9642284715841657	0.9047403921388539	0.9405931850395366	0.9105861068225138	0.9255896459310252	0.9255896459310252	0.9255896459310252	0.9255896459310252	0.9255896459310252	0.9255896459310252	0.9255896459310252	0.9255896459310252	0.9255896459310252	0.9255896459310252	0.9255896459310252	0.9255896459310252	0.9255896459310252	0.9255896459310252	0.9255896459310252	0.9255896459310252	0.9255896459310252	0.9255896459310252	0.9255896459310252	0.9255896459310252	0.9255896459310252	0.9255896459310252	0.9255896459310252	0.9255896459310252	0.9255896459310252	0.9255896459310252
0.38875544998911415	0.5671057948533079	0.3719689268688211	0.39772029833601835	0.4749333159295162	0.4795143504855688	0.3666268642563941	0.4273058404312731	0.38902441097589	0.47155847345815344	0.5045832519830025	0.5544706531087087	0.6547496598769417	0.7746276624238113	0.49157274085005614	0.5432625645709441	0.8040780011565011	0.5877315519498247	0.5598768014478079	0.713199992441486	0.6592231556609639	0.8734734191551128	0.7946178620377032	0.8637685276869939	0.8216989563748283	0.7858329492199598	0.8650108084558421	0.7478011216564139	0.820057861857207	0.8078524099994774	0.8139551359283422	0.8139551359283422	0.8139551359283422	0.8139551359283422	0.8139551359283422	0.8139551359283422	0.8139551359283422	0.8139551359283422	0.8139551359283422	0.8139551359283422	0.8139551359283422	0.8139551359283422	0.8139551359283422	0.8139551359283422	0.8139551359283422	0.8139551359283422	0.8139551359283422	0.8139551359283422	0.8139551359283422	0.8139551359283422
1.2073621766330012	1.424241986680227	1.2920871234431146	1.5078798089769492	1.4672453573230981	1.5267815952126134	1.6507880673489967	1.570304674663649	1.6085467464341068	1.6411576184130632	1.5376177266605306	1.592235597384141	1.6380304945443704	1.6151330459642557	1.6151330459642557	1.6151330459642557	1.6151330459642557	1.6151330459642557	1.6151330459642557	1.6151330459642557	1.6151330459642557	1.6151330459642557	1.6151330459642557	1.6151330459642557	1.6151330459642557	1.6151330459642557	1.6151330459642557	1.6151330459642557	1.6151330459642557	1.6151330459642557	1.6151330459642557	1.6151330459642557	1.6151330459642557	1.6151330459642557	1.6151330459642557	1.6151330459642557	1.6151330459642557	1.6151330459642557	1.6151330459642557	1.6151330459642557	1.6151330459642557	1.6151330459642557	1.6151330459642557	1.6151330459642557	1.6151330459642557	1.6151330459642557	1.6151330459642557	1.6151330459642557	1.6151330459642557	1.6151330459642557
0.6441232617187161	0.6012467598827561	0.694870600310908	0.642577500750444	0.7896018472054753	0.8197197667398276	0.5219773438537646	0.5309365604510521	0.5329411710753607	0.5540838903557431	0.736208094648853	0.651401324971019	0.6560165261781821	0.5820071565408691	0.6845540671428938	0.6465181949299219	0.6205208279655898	0.7168548052506621	0.6508123067116474	0.6254210425303411	0.571455833127524	0.6090674855018727	0.45112919602921014	0.6247817188400655	0.46850259984629755	0.5466421593431815	0.5466421593431815	0.5466421593431815	0.5466421593431815	0.5466421593431815	0.5466421593431815	0.5466421593431815	0.5466421593431815	0.5466421593431815	0.5466421593431815	0.5466421593431815	0.5466421593431815	0.5466421593431815	0.5466421593431815	0.5466421593431815	0.5466421593431815	0.5466421593431815	0.5466421593431815	0.5466421593431815	0.5466421593431815	0.5466421593431815	0.5466421593431815	0.5466421593431815	0.5466421593431815	0.5466421593431815
1.1934871731869634	1.3084955199741106	1.3037334306446136	1.3922493850913098	1.3289932367669193	1.5331226649331897	1.395464578289336	1.6783830841796468	1.6137515600411851	1.4393133059315035	1.5711612750133614	1.6489142924487679	1.5304928001838736	1.5268534334730872	1.4352455632816221	1.536691029275599	1.5533077123890406	1.5893405543933876	1.4719816423012926	1.6285279682680258	1.8463199464966715	1.594846261299047	1.5225395545383948	1.7660745675969467	1.6058007906363896	1.8335433418435696	1.7196720662399796	1.7196720662399796	1.7196720662399796	1.7196720662399796	1.7196720662399796	1.7196720662399796	1.7196720662399796	1.7196720662399796	1.7196720662399796	1.7196720662399796	1.7196720662399796	1.7196720662399796	1.7196720662399796	1.7196720662399796	1.7196720662399796	1.7196720662399796	1.7196720662399796	1.7196720662399796	1.7196720662399796	1.7196720662399796	1.7196720662399796	1.7196720662399796	1.7196720662399796	1.7196720662399796
0.24261718048744796	0.256002003971225	0.22827889479746746	0.14699578862622387	0.19158176798005175	0.4811099389361159	0.4039943176006805	0.3598969895133905	0.34246965582211775	0.3362305645959955	0.5415046043153593	0.6602944539813015	0.5266019326328213	0.4008767735423053	0.6473867655990402	0.48807925788145456	0.4683541652039997	0.5111397368948271	0.8126300162471256	0.656240024678574	0.7565836580517707	0.7940672907598444	0.8634740167915762	1.151452786412116	0.71397329271508	0.6454764176259651	0.6797248551705226	0.6797248551705226	0.6797248551705226	0.6797248551705226	0.6797248551705226	0.6797248551705226	0.6797248551705226	0.6797248551705226	0.6797248551705226	0.6797248551705226	0.6797248551705226	0.6797248551705226	0.6797248551705226	0.6797248551705226	0.6797248551705226	0.6797248551705226	0.6797248551705226	0.6797248551705226	0.6797248551705226	0.6797248551705226	0.6797248551705226	0.6797248551705226	0.6797248551705226	0.6797248551705226
0.6502522909921505	0.7032329842190704	0.7729804747008868	0.7292465707320689	0.7774062796219084	0.8728266655221693	0.9247042596677668	0.9661495662083569	1.058276132869566	1.0558751566144233	1.0831211790901913	1.0688789540123553	0.9849821990691543	0.9392466845684605	1.0044518490383394	1.0197229658550213	1.0540147316179191	1.0994044555658953	1.037041655124025	1.149825585129819	1.2037548174316262	1.2001428940735492	1.2031409500285961	1.1654364531826669	1.0991536742783155	1.0626953748386057	1.0809245245584604	1.0809245245584604	1.0809245245584604	1.0809245245584604	1.0809245245584604	1.0809245245584604	1.0809245245584604	1.0809245245584604	1.0809245245584604	1.0809245245584604	1.0809245245584604	1.0809245245584604	1.0809245245584604	1.0809245245584604	1.0809245245584604	1.0809245245584604	1.0809245245584604	1.0809245245584604	1.0809245245584604	1.0809245245584604	1.0809245245584604	1.0809245245584604	1.0809245245584604	1.0809245245584604
0.9005565411730115	1.1538134854433915	1.004570850049231	1.2120189886254589	1.227437297742676	1.0440202915654113	1.1641802166028183	1.3022798583819442	1.447023157208654	1.381688629988996	1.3018056714296207	1.391834095923869	1.2790245644084288	1.4444452687733897	1.3636624243325746	1.327465782962659	1.462868586806308	1.4823173178116988	1.3486520943625264	1.4516649552256393	1.3171567994654556	1.4868249846373311	1.2936360403663112	1.3588377561982004	1.356597466778403	1.3577176114883018	1.3577176114883018	1.3577176114883018	1.3577176114883018	1.3577176114883018	1.3577176114883018	1.3577176114883018	1.3577176114883018	1.3577176114883018	1.3577176114883018	1.3577176114883018	1.3577176114883018	1.3577176114883018	1.3577176114883018	1.3577176114883018	1.3577176114883018	1.3577176114883018	1.3577176114883018	1.3577176114883018	1.3577176114883018	1.3577176114883018	1.3577176114883018	1.3577176114883018	1.3577176114883018	1.3577176114883018
0.7854805101052363	0.8038949826347864	0.839006715980497	0.9134796965552237	0.7936696376141246	0.7478103691406601	0.8790959703533512	0.7474829287593602	0.7390498999464256	0.8352724714530546	0.9259194654902543	0.6928133091229526	0.7668694385789251	0.8143999887950436	0.6321698101427677	0.6520453048268268	0.7749739121365653	0.8884513371089596	0.6782795007794875	0.7201732971258362	0.6271902943905042	0.7037857388226	0.7531636710522124	0.7057928491139976	0.7699346399553599	0.7378637445346788	0.7378637445346788	0.7378637445346788	0.7378637445346788	0.7378637445346788	0.7378637445346788	0.7378637445346788	0.7378637445346788	0.7378637445346788	0.7378637445346788	0.7378637445346788	0.7378637445346788	0.7378637445346788	0.7378637445346788	0.7378637445346788	0.7378637445346788	0.7378637445346788	0.7378637445346788	0.7378637445346788	0.7378637445346788	0.7378637445346788	0.7378637445346788	0.7378637445346788	0.7378637445346788	0.7378637445346788
0.8907514785084635	1.0021448752297093	1.0141908124156203	0.9477928507147331	1.1304058116308555	1.220572732412735	1.2557272257753356	1.2700398261061843	1.286122966920617	1.3809460918583607	1.2408234961330118	1.295965817009585	1.2280393542541226	1.272873253455128	1.1944745373425052	1.3044643948577201	1.3129747269944607	1.2273313620475412	1.3083141243848289	1.3470422727613343	1.2864419011315782	1.2298029496218459	1.278372189828081	1.3239825262138336	1.3031716787525438	1.3135771024831888	1.3135771024831888	1.3135771024831888	1.3135771024831888	1.3135771024831888	1.3135771024831888	1.3135771024831888	1.3135771024831888	1.3135771024831888	1.3135771024831888	1.3135771024831888	1.3135771024831888	1.3135771024831888	1.3135771024831888	1.3135771024831888	1.3135771024831888	1.3135771024831888	1.3135771024831888	1.3135771024831888	1.3135771024831888	1.3135771024831888	1.3135771024831888	1.3135771024831888	1.3135771024831888	1.3135771024831888
1.1146769033680057	0.8778713495136259	1.0264921243510352	0.7643832531626973	0.9015425742377174	0.9414245691092773	0.9320374882133445	0.9714098865385771	0.9946261768175441	0.9423050014285606	0.9931327544957516	0.9092831449311923	0.9579936018462566	0.7255670478922733	0.9466673884890857	0.8853120929512392	0.8775717814094645	1.0922585929341622	0.8762355974995667	0.983317702875767	0.9297766501876669	0.9297766501876669	0.9297766501876669	0.9297766501876669	0.9297766501876669	0.9297766501876669	0.9297766501876669	0.9297766501876669	0.9297766501876669	0.9297766501876669	0.9297766501876669	0.9297766501876669	0.9297766501876669	0.9297766501876669	0.9297766501876669	0.9297766501876669	0.9297766501876669	0.9297766501876669	0.9297766501876669	0.9297766501876669	0.9297766501876669	0.9297766501876669	0.9297766501876669	0.9297766501876669	0.9297766501876669	0.9297766501876669	0.9297766501876669	0.9297766501876669	0.9297766501876669	0.9297766501876669
0.8829649703342073	1.0554020009875513	1.068806965378252	1.0941077748780539	0.9659039338375054	1.1083123149994965	1.1654757714807369	1.1631252929556835	1.1749285727577496	1.2393813957107365	1.2312576444562329	1.0852885505568803	1.131760755294218	1.205786121877375	1.1550402268214839	1.1830982338511178	1.2460557186296475	1.2067649009753123	1.2722914156882785	1.2536997281095168	1.2629955718988977	1.2629955718988977	1.2629955718988977	1.2629955718988977	1.2629955718988977	1.2629955718988977	1.2629955718988977	1.2629955718988977	1.2629955718988977	1.2629955718988977	1.2629955718988977	1.2629955718988977	1.2629955718988977	1.2629955718988977	1.2629955718988977	1.2629955718988977	1.2629955718988977	1.2629955718988977	1.2629955718988977	1.2629955718988977	1.2629955718988977	1.2629955718988977	1.2629955718988977	1.2629955718988977	1.2629955718988977	1.2629955718988977	1.2629955718988977	1.2629955718988977	1.2629955718988977	1.2629955718988977
0.3755328282154328	0.6206650086555475	0.5066166278498141	0.4762494596842385	0.4311580423815487	0.35394246699484005	0.3320702248706992	0.24401406854026966	0.4398398161385079	0.4413543753897008	0.258079884405252	0.40122085542216346	0.4397924553270393	0.45246202752038195	0.5366533258352527	0.5584908456468342	0.6353698275728813	0.7278190743729497	0.3814141162123908	0.7338329473719509	0.9942161778128955	0.517244971302271	0.7003158208538605	0.7444590024664595	0.8222605259557241	0.6941350487079933	0.8382666289705388	0.766200838839266	0.766200838839266	0.766200838839266	0.766200838839266	0.766200838839266	0.766200838839266	0.766200838839266	0.766200838839266	0.766200838839266	0.766200838839266	0.766200838839266	0.766200838839266	0.766200838839266	0.766200838839266	0.766200838839266	0.766200838839266	0.766200838839266	0.766200838839266	0.766200838839266	0.766200838839266	0.766200838839266	0.766200838839266	0.766200838839266
0.6075182074420095	0.5852218861431937	0.5640524697496107	0.5312651106623706	0.43544338396066545	0.49017452680351514	0.5148176091673438	0.40517565670494904	0.5601244674354314	0.6611942180755961	0.48633348759466444	0.4945392424659698	0.5506942455640075	0.5604327142276969	0.5336687027503896	0.5143016880727151	0.5440142781999563	0.4494373489342348	0.49487327944564447	0.44093633927600584	0.5359817451896971	0.5538042463745603	0.5235380463524603	0.43749516190346105	0.48051660412796066	0.48051660412796066	0.48051660412796066	0.48051660412796066	0.48051660412796066	0.48051660412796066	0.48051660412796066	0.48051660412796066	0.48051660412796066	0.48051660412796066	0.48051660412796066	0.48051660412796066	0.48051660412796066	0.48051660412796066	0.48051660412796066	0.48051660412796066	0.48051660412796066	0.48051660412796066	0.48051660412796066	0.48051660412796066	0.48051660412796066	0.48051660412796066	0.48051660412796066	0.48051660412796066	0.48051660412796066	0.48051660412796066
0.6130227289767181	0.6382034730485159	0.7787794849875003	0.6811766709657265	0.5926156148065255	0.7044780894403738	0.6574722253356596	0.6984210101777056	0.6649562163620716	0.6655844503032902	0.7326843904594097	0.7045070889632467	0.7628775197549493	0.6808183799952386	0.5995430259141615	0.5992169786869986	0.8937108520912415	0.7418179691137788	0.7070285120446572	0.8146692294021668	0.8115650374311718	0.6410348174581312	0.7286698662219696	0.8317163543304409	0.7363429959183619	0.6887399190429193	0.7125414574806407	0.7125414574806407	0.7125414574806407	0.7125414574806407	0.7125414574806407	0.7125414574806407	0.7125414574806407	0.7125414574806407	0.7125414574806407	0.7125414574806407	0.7125414574806407	0.7125414574806407	0.7125414574806407	0.7125414574806407	0.7125414574806407	0.7125414574806407	0.7125414574806407	0.7125414574806407	0.7125414574806407	0.7125414574806407	0.7125414574806407	0.7125414574806407	0.7125414574806407	0.7125414574806407
0.9219993323054586	0.5415844694770893	0.91297919388981	0.8968866190856857	0.9992970574646973	0.9313386136242843	0.6568747628720475	0.8569307855090073	0.8147678978356421	0.8960638462064298	0.9720937249978254	1.0865395078049451	1.2595167237929779	0.721045648382983	0.578883020018106	1.0167257192451702	0.9406598475191463	1.3396774787929184	0.9159101403523211	0.9215713782239325	0.7802897871120615	0.9552683398129292	0.6943746443051282	0.8248214920590287	0.8248214920590287	0.8248214920590287	0.8248214920590287	0.8248214920590287	0.8248214920590287	0.8248214920590287	0.8248214920590287	0.8248214920590287	0.8248214920590287	0.8248214920590287	0.8248214920590287	0.8248214920590287	0.8248214920590287	0.8248214920590287	0.8248214920590287	0.8248214920590287	0.8248214920590287	0.8248214920590287	0.8248214920590287	0.8248214920590287	0.8248214920590287	0.8248214920590287	0.8248214920590287	0.8248214920590287	0.8248214920590287	0.8248214920590287
0.839862499256033	0.8348551213194434	0.9236939294298958	0.9180714446219794	0.8719260401398	0.9548553305834941	0.8878571134832965	0.7640979662554404	0.8206983902378528	0.8110122677827497	0.754631389232777	0.8593117296512855	0.8830531730899671	0.8444702560940537	0.8960206992041935	0.8779837725816741	0.814271370602859	0.8146692571067065	0.8939156243996036	0.8607210426040421	0.9456123405391073	0.9031666915715747	0.9031666915715747	0.9031666915715747	0.9031666915715747	0.9031666915715747	0.9031666915715747	0.9031666915715747	0.9031666915715747	0.9031666915715747	0.9031666915715747	0.9031666915715747	0.9031666915715747	0.9031666915715747	0.9031666915715747	0.9031666915715747	0.9031666915715747	0.9031666915715747	0.9031666915715747	0.9031666915715747	0.9031666915715747	0.9031666915715747	0.9031666915715747	0.9031666915715747	0.9031666915715747	0.9031666915715747	0.9031666915715747	0.9031666915715747	0.9031666915715747	0.9031666915715747
0.37865859911444494	0.3693396000213183	0.5114313223151595	0.5847246483670018	0.6054086303414272	0.5266256356689732	0.48842122691227086	0.4579528527573521	0.5075031244100945	0.4851265756888432	0.5396917307951483	0.4513940429895987	0.40715856279130735	0.480934464802523	0.5436689489288565	0.5520648675592454	0.5923546796805232	0.5183293424211345	0.5084540568584224	0.4026862100199664	0.5480329698007328	0.7098567896564109	0.8184048713345518	0.669216235101224	0.6610418179229497	0.852958966793722	0.6281946316052509	0.7366099503705417	0.6917535888614924	0.7569482878430642	0.8016477848067197	0.8045535035537734	0.8354898284228423	0.820021665988308	0.820021665988308	0.820021665988308	0.820021665988308	0.820021665988308	0.820021665988308	0.820021665988308	0.820021665988308	0.820021665988308	0.820021665988308	0.820021665988308	0.820021665988308	0.820021665988308	0.820021665988308	0.820021665988308	0.820021665988308	0.820021665988308
0.6048076430116835	0.7216226490496733	0.7285210014692585	0.7272248407113132	0.6636055540068632	0.7484698925259377	0.7736978911185003	0.8938374810372679	0.6648581164657894	0.7547073279596107	0.7732826396374692	0.7633083852815851	0.7539058918732531	0.7938793316710995	0.812183985759863	0.8278030058709304	0.8768122543931728	0.7633292560240926	0.88759600957757	0.8767219327863333	0.8962309415275876	0.810770434941004	0.9041794854079163	0.9774978346435103	0.8314182761791288	0.9432936786869451	0.8590468948003244	0.8888953382539756	0.8543586653136185	0.8704578952353392	0.7569205671668315	0.7826864698068372	0.8940267259537994	0.8383565978803184	0.8383565978803184	0.8383565978803184	0.8383565978803184	0.8383565978803184	0.8383565978803184	0.8383565978803184	0.8383565978803184	0.8383565978803184	0.8383565978803184	0.8383565978803184	0.8383565978803184	0.8383565978803184	0.8383565978803184	0.8383565978803184	0.8383565978803184	0.8383565978803184
0.7840018384465615	0.8149768940809695	0.8987825363451764	0.8413562483861514	0.9004218743806782	0.7375722125807668	0.8514308109010562	0.9178195112070686	0.9438141826847076	0.7625262156174306	0.8683703203599384	0.898256435653361	0.838792552540668	0.780270110224547	0.7801459778246578	0.8478504583284215	0.7545176050422855	0.8558834374403378	0.7794015722541261	0.7295382919946988	0.7651455559090684	0.7473419239518836	0.7473419239518836	0.7473419239518836	0.7473419239518836	0.7473419239518836	0.7473419239518836	0.7473419239518836	0.7473419239518836	0.7473419239518836	0.7473419239518836	0.7473419239518836	0.7473419239518836	0.7473419239518836	0.7473419239518836	0.7473419239518836	0.7473419239518836	0.7473419239518836	0.7473419239518836	0.7473419239518836	0.7473419239518836	0.7473419239518836	0.7473419239518836	0.7473419239518836	0.7473419239518836	0.7473419239518836	0.7473419239518836	0.7473419239518836	0.7473419239518836	0.7473419239518836
0.5345935383165092	0.5808556637808259	0.45631870697987376	0.4740140386116587	0.4446303623998044	0.4866400337135774	0.42358668759622553	0.4877563582353539	0.49092308394928424	0.419575719906408	0.46889456240656086	0.3986573203752115	0.46728619030429575	0.5607099866449652	0.5019020376067523	0.5000388433397984	0.49366484298722974	0.4311357771860904	0.5519917695864278	0.5728943226144838	0.43257914508603706	0.9655888466099203	0.5202261946656399	0.42793722854780625	0.4740817116067231	0.4740817116067231	0.4740817116067231	0.4740817116067231	0.4740817116067231	0.4740817116067231	0.4740817116067231	0.4740817116067231	0.4740817116067231	0.4740817116067231	0.4740817116067231	0.4740817116067231	0.4740817116067231	0.4740817116067231	0.4740817116067231	0.4740817116067231	0.4740817116067231	0.4740817116067231	0.4740817116067231	0.4740817116067231	0.4740817116067231	0.4740817116067231	0.4740817116067231	0.4740817116067231	0.4740817116067231	0.4740817116067231
0.7258993728623283	0.9546801939775951	1.0581258448768587	1.115510171619971	0.9063357277772731	0.8753479033426246	1.0179468541663266	0.9698331403631207	0.7903504190537173	0.8993877287559382	0.9210707790303674	0.8971857585167821	0.9627116030188444	0.9651530179446566	0.8725983868156002	0.9161788312515106	0.9447661647771316	1.0547860703613967	0.952252160454165	0.8393225720066835	0.8875004119438616	0.8168368699054727	0.8840462625805601	1.1905437768816247	0.8704477277422824	1.0453557768532238	0.9579017522977532	0.9579017522977532	0.9579017522977532	0.9579017522977532	0.9579017522977532	0.9579017522977532	0.9579017522977532	0.9579017522977532	0.9579017522977532	0.9579017522977532	0.9579017522977532	0.9579017522977532	0.9579017522977532	0.9579017522977532	0.9579017522977532	0.9579017522977532	0.9579017522977532	0.9579017522977532	0.9579017522977532	0.9579017522977532	0.9579017522977532	0.9579017522977532	0.9579017522977532	0.9579017522977532
1.1193509750509447	1.2245224029153574	1.3219238521298948	1.2464133511827	1.3173537589306252	1.2443906820127566	1.2807271079479217	1.4000954067349154	1.3812111901142217	1.3735840100232715	1.3617180804845441	1.463944738016982	1.5435645543617456	1.4406936494194036	1.4412135961434815	1.345051257278575	1.3463723288054448	1.4919210465246808	1.4690459324071325	1.4619713474132388	1.4655086399101855	1.4655086399101855	1.4655086399101855	1.4655086399101855	1.4655086399101855	1.4655086399101855	1.4655086399101855	1.4655086399101855	1.4655086399101855	1.4655086399101855	1.4655086399101855	1.4655086399101855	1.4655086399101855	1.4655086399101855	1.4655086399101855	1.4655086399101855	1.4655086399101855	1.4655086399101855	1.4655086399101855	1.4655086399101855	1.4655086399101855	1.4655086399101855	1.4655086399101855	1.4655086399101855	1.4655086399101855	1.4655086399101855	1.4655086399101855	1.4655086399101855	1.4655086399101855	1.4655086399101855
0.7368908157860982	0.9919685451735794	0.9801117703474713	1.036539886288746	1.129393038733158	1.1896054389117263	1.2046032043672743	1.1445214747071846	1.2482616269803575	1.237418975816371	1.1492277534395436	1.3532662641668751	1.3348235528239776	1.290697501968784	1.4319180935073164	1.3920795025706785	1.2756774520775926	1.4102849191348825	1.3003565310765075	1.3001045595916652	1.41021402658074	1.3851017990275885	1.3976579128041644	1.3976579128041644	1.3976579128041644	1.3976579128041644	1.3976579128041644	1.3976579128041644	1.3976579128041644	1.3976579128041644	1.3976579128041644	1.3976579128041644	1.3976579128041644	1.3976579128041644	1.3976579128041644	1.3976579128041644	1.3976579128041644	1.3976579128041644	1.3976579128041644	1.3976579128041644	1.3976579128041644	1.3976579128041644	1.3976579128041644	1.3976579128041644	1.3976579128041644	1.3976579128041644	1.3976579128041644	1.3976579128041644	1.3976579128041644	1.3976579128041644
0.6477018614835716	0.7728373234340993	0.7477378555035069	0.8753017880611746	0.7843089117841812	0.7629786377373511	0.8681641778721717	0.7448438557375231	0.7318387885403064	0.7069163912871285	0.8352733431256869	0.699304341956668	0.8297176036433528	0.758998862031684	0.841400788126993	0.6967933151597905	0.7696140241843219	0.6067215916247575	0.7738040589949219	0.7306352888135507	0.7522196739042363	0.7522196739042363	0.7522196739042363	0.7522196739042363	0.7522196739042363	0.7522196739042363	0.7522196739042363	0.7522196739042363	0.7522196739042363	0.7522196739042363	0.7522196739042363	0.7522196739042363	0.7522196739042363	0.7522196739042363	0.7522196739042363	0.7522196739042363	0.7522196739042363	0.7522196739042363	0.7522196739042363	0.7522196739042363	0.7522196739042363	0.7522196739042363	0.7522196739042363	0.7522196739042363	0.7522196739042363	0.7522196739042363	0.7522196739042363	0.7522196739042363	0.7522196739042363	0.7522196739042363
0.8096843024859136	0.5882007609711749	0.7177984270653092	0.6580522805432705	0.6795287782186032	0.6304379598800909	0.7367499984721351	0.6298422868354523	0.692581591947682	0.7142984011295979	0.6206595210080524	0.7120378082684721	0.7336762797182953	0.7760048261353184	0.7263600050246427	0.7528477430944529	0.7298986422938276	0.769551035647677	0.5733487741686215	0.9314797699808776	0.6926635552027368	0.6796860331358996	0.5994976868007017	0.6395918599683007	0.6395918599683007	0.6395918599683007	0.6395918599683007	0.6395918599683007	0.6395918599683007	0.6395918599683007	0.6395918599683007	0.6395918599683007	0.6395918599683007	0.6395918599683007	0.6395918599683007	0.6395918599683007	0.6395918599683007	0.6395918599683007	0.6395918599683007	0.6395918599683007	0.6395918599683007	0.6395918599683007	0.6395918599683007	0.6395918599683007	0.6395918599683007	0.6395918599683007	0.6395918599683007	0.6395918599683007	0.6395918599683007	0.6395918599683007
0.9539164385763776	0.752945265237	0.8795200618037878	0.8026416344993896	0.6924769826924873	0.6455496595571362	0.5848440399601286	0.609638288484711	0.5790988786625946	0.4979787582958957	0.663211873193907	0.7024013743355739	0.7290083058790066	0.6761433112516626	0.6633474967352261	0.6500718395771983	0.8108087866026286	0.6359661167057048	0.7734115723512034	0.6370813369937618	0.7668283749928417	0.636594397892925	0.7017113864428834	0.7017113864428834	0.7017113864428834	0.7017113864428834	0.7017113864428834	0.7017113864428834	0.7017113864428834	0.7017113864428834	0.7017113864428834	0.7017113864428834	0.7017113864428834	0.7017113864428834	0.7017113864428834	0.7017113864428834	0.7017113864428834	0.7017113864428834	0.7017113864428834	0.7017113864428834	0.7017113864428834	0.7017113864428834	0.7017113864428834	0.7017113864428834	0.7017113864428834	0.7017113864428834	0.7017113864428834	0.7017113864428834	0.7017113864428834	0.7017113864428834
0.6451930002075918	0.7069421390979904	0.6196817610897744	0.7469013441580568	0.6626658977052229	0.7181457053804912	0.6636955531486948	0.8244774722913811	0.8251481612008099	0.7913276730518712	0.6607797570164149	0.9560335102602064	0.6742114101971319	0.8117194895021552	0.7757533849962029	0.8290638273708835	0.6798851850326384	0.6853059749988702	0.7042619876474584	0.7128539859386861	0.8568980646445425	0.6326863898281045	0.6096177445163681	0.6853493604250033	0.8751838143097107	0.7796698313119877	0.6861986521417307	0.5626184656512347	0.68066156403663	0.7094506713684231	0.6693448967293064	0.6893977840488648	0.6893977840488648	0.6893977840488648	0.6893977840488648	0.6893977840488648	0.6893977840488648	0.6893977840488648	0.6893977840488648	0.6893977840488648	0.6893977840488648	0.6893977840488648	0.6893977840488648	0.6893977840488648	0.6893977840488648	0.6893977840488648	0.6893977840488648	0.6893977840488648	0.6893977840488648	0.6893977840488648
0.7978331346601536	0.6673556615139	0.6387151820016873	0.6284111935212675	0.6362956465672479	0.7311573082891822	0.7200602556111336	0.7348949071657167	0.7392069136231998	0.8452755944266384	0.7614425398910128	0.6785739486240622	0.6641999131604075	0.7260199940159692	0.7600975036555605	0.7266336285376178	0.8320466554372452	0.6834843111154624	0.715988016241615	0.6305837382246171	0.691734260538277	0.6042852096366251	0.677039066342544	0.7931739768693035	0.8540524347940673	0.7918395509278086	0.7870911456682445	0.7035524732660583	0.8258292806535144	0.7209515813568853	0.7152184179613663	0.7180849996591259	0.7180849996591259	0.7180849996591259	0.7180849996591259	0.7180849996591259	0.7180849996591259	0.7180849996591259	0.7180849996591259	0.7180849996591259	0.7180849996591259	0.7180849996591259	0.7180849996591259	0.7180849996591259	0.7180849996591259	0.7180849996591259	0.7180849996591259	0.7180849996591259	0.7180849996591259	0.7180849996591259
0.6996496724349808	0.694336784331068	0.8707769342896862	0.744230093149024	0.6499468809737269	0.8944862447394527	0.8334965143157641	0.836016077347252	0.6011227882775437	0.8770376099029469	0.784791714212389	0.5962294874398212	0.7551234573054739	0.904252710628136	0.6448663964779454	0.689285067857669	0.7189780228098691	0.8202321658626023	0.7598860095285636	0.5046067566501793	0.6841584935773702	0.5943826251137748	0.5943826251137748	0.5943826251137748	0.5943826251137748	0.5943826251137748	0.5943826251137748	0.5943826251137748	0.5943826251137748	0.5943826251137748	0.5943826251137748	0.5943826251137748	0.5943826251137748	0.5943826251137748	0.5943826251137748	0.5943826251137748	0.5943826251137748	0.5943826251137748	0.5943826251137748	0.5943826251137748	0.5943826251137748	0.5943826251137748	0.5943826251137748	0.5943826251137748	0.5943826251137748	0.5943826251137748	0.5943826251137748	0.5943826251137748	0.5943826251137748	0.5943826251137748
0.07002465576507999	1.5183767357004327	0.469572185692036	0.45607289646443394	0.7162460743076499	0.023980453519324377	0.6735717975268564	0.2736011417452037	0.21504190280399743	0.058559238941206265	0.324158490039564	0.24103099366043654	0.8946544474482501	0.4500321493470376	0.08945211393478779	0.35517018416642465	1.606837134201998	0.4470792963596374	0.867581697944239	0.08945211393478779	0.2235396481798187	0.15649588105730325	0.15649588105730325	0.15649588105730325	0.15649588105730325	0.15649588105730325	0.15649588105730325	0.15649588105730325	0.15649588105730325	0.15649588105730325	0.15649588105730325	0.15649588105730325	0.15649588105730325	0.15649588105730325	0.15649588105730325	0.15649588105730325	0.15649588105730325	0.15649588105730325	0.15649588105730325	0.15649588105730325	0.15649588105730325	0.15649588105730325	0.15649588105730325	0.15649588105730325	0.15649588105730325	0.15649588105730325	0.15649588105730325	0.15649588105730325	0.15649588105730325	0.15649588105730325
0.6205819858142887	0.5989899628977438	0.6370785431023384	0.639180388729221	0.6331081795155695	0.7389566547701094	0.6169250333803549	0.792893924086104	0.5837358357561818	0.5304022777386572	0.5849417898667597	0.7498937119040241	0.7146097503454114	0.5406476958483566	0.7026813502356436	0.7359786954316416	0.7195356912584288	0.6954401669836519	0.5705830576446913	0.6472911902065093	0.6140591850223801	0.7503883644921405	0.6615771349590888	0.57316328663259	0.6472218005099191	0.58332462021844	0.6318367064189977	0.6083568200178606	0.6899125617292744	0.6491346908735676	0.6491346908735676	0.6491346908735676	0.6491346908735676	0.6491346908735676	0.6491346908735676	0.6491346908735676	0.6491346908735676	0.6491346908735676	0.6491346908735676	0.6491346908735676	0.6491346908735676	0.6491346908735676	0.6491346908735676	0.6491346908735676	0.6491346908735676	0.6491346908735676	0.6491346908735676	0.6491346908735676	0.6491346908735676	0.6491346908735676
0.49999509725074315	0.5200399728183535	0.5684893921029792	0.4433697684685589	0.4519076165010366	0.42671807884175417	0.4540064731162061	0.48136101360626793	0.48650157897646784	0.4735674256555429	0.41780398873278474	0.5552901913532023	0.44678064159526953	0.5126559491373047	0.4813061598709967	0.5268366859304169	0.44229836667564393	0.49060787373118997	0.47802280916398826	0.4379991342048365	0.5143616096782857	0.6309691434916118	0.4743271780741467	0.5829867997797991	0.5538029260919464	0.5539608307531764	0.513488532283334	0.6946490075936559	0.5781923688491539	0.605297981858186	0.6057015614243917	0.6543318720786723	0.5102845417170183	0.6170381499240101	0.5301648636937766	0.5736015068088933	0.5736015068088933	0.5736015068088933	0.5736015068088933	0.5736015068088933	0.5736015068088933	0.5736015068088933	0.5736015068088933	0.5736015068088933	0.5736015068088933	0.5736015068088933	0.5736015068088933	0.5736015068088933	0.5736015068088933	0.5736015068088933
0.8034150327953422	0.8657724263324199	1.0040685040076045	0.8926458836352384	1.0609318223342372	0.9183776436084646	1.0454702515888827	1.0277782203235848	1.0003177156296457	1.0048576467588948	1.0271617513066857	0.9194181021217779	1.0120862268319224	0.9569923461948658	0.9908093853018751	1.1753646424449842	1.1046397379100283	0.9223403569275187	1.0946121012629686	1.097471457509328	1.207542521021805	1.1429327939300058	1.0414253869867254	1.0688923179998913	1.0830642706440115	1.2351676099169637	1.1790268162500306	1.155847575253008	1.1994923958316293	1.2430357874084907	1.1952243652823278	1.268572663072117	1.1713293010320787	1.2314539469896568	1.2574404478553856	1.203518390230257	1.2839315322042122	1.3046160442486552	1.1890074594223976	1.2282070398777127	1.2086072496500553	1.2086072496500553	1.2086072496500553	1.2086072496500553	1.2086072496500553	1.2086072496500553	1.2086072496500553	1.2086072496500553	1.2086072496500553	1.2086072496500553
0.9399341247219096	0.9205395570485677	0.8759263921569087	0.7921302056852386	0.8920695225960416	0.7012552716461667	0.8828417922483298	0.8113263354928645	0.7463633136754111	0.9057915438936585	0.8371399420885476	0.7341609760030533	0.7032936609787296	0.7843326171925523	0.8206182868856556	0.8975831177861565	0.8865513744748349	0.6642526581976844	0.8334302909894603	0.7728725109180595	0.6206454457969259	0.6367208136840385	0.7987455680155235	0.7486243952244559	0.7114882034128885	0.7300562993186722	0.7300562993186722	0.7300562993186722	0.7300562993186722	0.7300562993186722	0.7300562993186722	0.7300562993186722	0.7300562993186722	0.7300562993186722	0.7300562993186722	0.7300562993186722	0.7300562993186722	0.7300562993186722	0.7300562993186722	0.7300562993186722	0.7300562993186722	0.7300562993186722	0.7300562993186722	0.7300562993186722	0.7300562993186722	0.7300562993186722	0.7300562993186722	0.7300562993186722	0.7300562993186722	0.7300562993186722
0.5456589676393439	0.5833551184072344	0.4173989008207548	0.51230609495268	0.520994037638974	0.5665672629832486	0.5322343140911535	0.4551032201951043	0.46291434374663526	0.48783385643181676	0.5285907192336412	0.4387353500359439	0.49433114141271356	0.5192189734338996	0.6300365541793921	0.4422329979659285	0.512126688529627	0.5904087943228099	0.36533998241562854	0.4659561678772638	0.564074398356345	0.46884189794346415	0.5727814654870867	0.38027670949613374	0.5092548908255988	0.5060904031985309	0.5542413923497059	0.5339395703398687	0.5030175584357381	0.49186019864804337	0.4188819984575399	0.45537109855279156	0.45537109855279156	0.45537109855279156	0.45537109855279156	0.45537109855279156	0.45537109855279156	0.45537109855279156	0.45537109855279156	0.45537109855279156	0.45537109855279156	0.45537109855279156	0.45537109855279156	0.45537109855279156	0.45537109855279156	0.45537109855279156	0.45537109855279156	0.45537109855279156	0.45537109855279156	0.45537109855279156
0.7297980199791236	0.19386869593047176	0.48836880457212317	0.07887014240033369	0.4920363137227255	0.46907003426230753	0.25684224784948956	0.27853498266271226	0.7574882243984237	0.5763967146246419	0.5077220295492935	0.26308214047026457	0.13461146963709286	0.0837407633317562	0.5259697583662366	0.21163833185725928	0.5034245109255395	0.6682001231094106	0.4455609125287331	0.15574909449604438	0.45598696210785894	0.33466708188468025	0.3453139084512433	0.48906152800970604	0.36663779382474	0.5228306366096526	0.4447342152171963	0.4447342152171963	0.4447342152171963	0.4447342152171963	0.4447342152171963	0.4447342152171963	0.4447342152171963	0.4447342152171963	0.4447342152171963	0.4447342152171963	0.4447342152171963	0.4447342152171963	0.4447342152171963	0.4447342152171963	0.4447342152171963	0.4447342152171963	0.4447342152171963	0.4447342152171963	0.4447342152171963	0.4447342152171963	0.4447342152171963	0.4447342152171963	0.4447342152171963	0.4447342152171963
0.4789668013332783	0.5035684428362706	0.5943673696228828	0.6087713678647763	0.5635036362490055	0.567294046503426	0.708188365159662	0.7106532654395057	0.8067805384756194	0.7966871485291708	0.8709705786720402	0.93655708676323	0.9001092940073783	0.9190275254428967	0.8770130479295103	0.92359783169585	0.9266388322325203	1.0114808793335186	0.9564652160379524	0.9525960417193493	1.0126147323063155	0.9681309716846765	1.1653625420998295	1.066746756892253	1.066746756892253	1.066746756892253	1.066746756892253	1.066746756892253	1.066746756892253	1.066746756892253	1.066746756892253	1.066746756892253	1.066746756892253	1.066746756892253	1.066746756892253	1.066746756892253	1.066746756892253	1.066746756892253	1.066746756892253	1.066746756892253	1.066746756892253	1.066746756892253	1.066746756892253	1.066746756892253	1.066746756892253	1.066746756892253	1.066746756892253	1.066746756892253	1.066746756892253	1.066746756892253
1.2462506719446313	1.0536553155253665	1.244534703909968	0.7715874612357168	0.8524777200670125	0.9856084311067091	1.015499571938171	0.8857109209911833	0.7853677289029849	0.7051883494938783	0.8238887474503662	0.9765340119397596	0.9222725220340958	0.8180220882749821	1.0498103175303068	0.821858779025742	0.8318910232475171	0.8173881698287679	1.0365904376141137	0.900382302682097	0.9881711353807168	1.0608174589002868	1.2744347779336964	1.0372943211611778	0.943648180566856	1.1433809353717257	1.1895547379799352	1.246781626673006	1.1522063833058418	1.2272508832308777	1.2044448844823665	1.2158478838566222	1.2158478838566222	1.2158478838566222	1.2158478838566222	1.2158478838566222	1.2158478838566222	1.2158478838566222	1.2158478838566222	1.2158478838566222	1.2158478838566222	1.2158478838566222	1.2158478838566222	1.2158478838566222	1.2158478838566222	1.2158478838566222	1.2158478838566222	1.2158478838566222	1.2158478838566222	1.2158478838566222
0.34004380616520896	0.38604697389009035	0.45773548716059687	0.3573870227332257	0.29102874894457015	0.2910238528222605	0.44311757420333897	0.7585248179691841	0.23459639963195958	0.4622497198187115	0.38453454224005945	0.5182171692099669	0.42615576548536227	0.38371002177784114	0.45344352369016894	0.5016238913860407	0.47740641093799036	0.4449165891629432	0.48524867472607214	0.5883938096841745	0.4948569102545667	0.3601571945970509	0.3368207894280877	0.639697177905935	0.5784148259558642	0.6261955959675839	0.5608261601257053	0.38033572312556596	0.5076382091149132	0.5247625371023683	0.75045513757546	0.3188179115711527	0.5069614228572752	0.33668892410940815	0.40214423970484536	0.6045096313380947	0.6919190198052579	0.4788510795719041	0.585385049688581	0.585385049688581	0.585385049688581	0.585385049688581	0.585385049688581	0.585385049688581	0.585385049688581	0.585385049688581	0.585385049688581	0.585385049688581	0.585385049688581	0.585385049688581
0.0330868677148565	0.03314054841840478	0.03649230619694598	0.026043421041455427	0.034126685755835946	0.03273944940307627	0.014683787595445941	0.03273944940307627	0.0	0.08366933560157064	0.04466472378254994	0.07812470547084643	0.03657325328059002	0.01460284096468878	0.03609120718161747	0.04024516299081569	0.12439991148721122	0.05141529909331924	0.09248906035379989	0.15691611542728173	0.14261746700924274	0.009960752953692135	0.03273944940307627	0.07713856754117862	0.08580078531093474	0.0	0.08218950781658456	0.053419531486522065	0.09965941323255616	0.0004010990153285128	0.035105069844186314	0.09150220431973853	0.1263501411270998	0.0	0.00652732949938905	0.04203349769699229	0.008388858702040477	0.06489314189193206	0.09119873012134445	0.054848003955504473	0.18187649266262726	0.0840124498383342	0.12598364792933392	0.4052277765971037	0.2656057122632188	0.2656057122632188	0.2656057122632188	0.2656057122632188	0.2656057122632188	0.2656057122632188
0.7888922696060704	0.5759544582813323	0.931255925689825	0.8315730083797696	0.8530183667772403	0.9540145092579808	0.9279346445083425	0.7370454106215184	1.0305425908610562	0.8963424793265578	1.066706444666006	0.994006577775989	0.8198245309727695	0.8516324660225789	1.1502262256662708	0.7938594193593159	1.003955453819167	1.0452310046432771	1.1922182350910593	1.1243092471409473	0.9785648359250592	0.959147247766851	0.9449571196947092	1.2780984231896741	1.1599282414295595	0.9497333202130324	1.018473408876862	0.9815005854999626	1.1485356437950272	1.2025364076189562	1.2490010538936673	1.4035338496538048	1.1303467447421751	1.1881433889210833	1.3546436477844188	1.2334349384554126	1.3795453596127465	1.4565079134355994	1.1520149882873136	1.433130496504796	1.2053919445625645	1.3071370826717426	1.559841474344167	1.7201065603694559	1.4298130490468512	1.5749598047081537	1.5749598047081537	1.5749598047081537	1.5749598047081537	1.5749598047081537
0.5371909519720423	0.46588724258037123	0.3537939095558713	0.4220243201227834	0.43107905437283095	0.8056182578901343	0.5325702986594255	0.49167147858264054	0.43771384437109556	0.40970700909112134	0.7034749420409561	0.4456701257952358	0.5296007330679858	0.4481780143259392	0.7562783813649673	0.4500964281365995	0.7274441840695848	0.6287289954778781	0.5712219064998406	0.581782137606628	0.7267279999743612	0.7020451528343501	0.7666710005223984	0.785657867574522	0.6041219540293091	0.5675195597875992	0.73663346574172	0.8684613324937585	1.023112242916541	0.7393780703664283	0.7357916249398019	0.772179791836111	0.7886192295718258	0.8182933258623505	0.7519908759173657	0.8302271518274881	0.6703653873037063	1.0378080470352211	1.1794945588802022	1.1086513029577116	1.1086513029577116	1.1086513029577116	1.1086513029577116	1.1086513029577116	1.1086513029577116	1.1086513029577116	1.1086513029577116	1.1086513029577116	1.1086513029577116	1.1086513029577116
1.1933115856800103	0.9486030034454301	0.892924549030497	0.4511490299364416	0.6810911354212129	0.3008477967009463	1.028014573912922	0.7679345440687597	0.6265679871173926	0.6972512655930762	0.6972512655930762	0.6972512655930762	0.6972512655930762	0.6972512655930762	0.6972512655930762	0.6972512655930762	0.6972512655930762	0.6972512655930762	0.6972512655930762	0.6972512655930762	0.6972512655930762	0.6972512655930762	0.6972512655930762	0.6972512655930762	0.6972512655930762	0.6972512655930762	0.6972512655930762	0.6972512655930762	0.6972512655930762	0.6972512655930762	0.6972512655930762	0.6972512655930762	0.6972512655930762	0.6972512655930762	0.6972512655930762	0.6972512655930762	0.6972512655930762	0.6972512655930762	0.6972512655930762	0.6972512655930762	0.6972512655930762	0.6972512655930762	0.6972512655930762	0.6972512655930762	0.6972512655930762	0.6972512655930762	0.6972512655930762	0.6972512655930762	0.6972512655930762	0.6972512655930762
0.5366289589209293	0.35975627155479917	0.4096451896658887	0.5965435238464775	0.5881350594842221	0.7473910432718621	0.748887151477288	0.6944974357117734	1.315759552512119	1.1119903105654285	1.0665916909475184	1.4374463546334149	1.8973120328976398	1.0635548963354724	1.0975153740981856	1.475687594416767	1.3473882518774138	1.376555384685387	1.8229427314230513	1.5144523927876643	1.668697562105358	1.668697562105358	1.668697562105358	1.668697562105358	1.668697562105358	1.668697562105358	1.668697562105358	1.668697562105358	1.668697562105358	1.668697562105358	1.668697562105358	1.668697562105358	1.668697562105358	1.668697562105358	1.668697562105358	1.668697562105358	1.668697562105358	1.668697562105358	1.668697562105358	1.668697562105358	1.668697562105358	1.668697562105358	1.668697562105358	1.668697562105358	1.668697562105358	1.668697562105358	1.668697562105358	1.668697562105358	1.668697562105358	1.668697562105358
0.5494097754351149	0.6587307512090382	0.6832680457606106	0.28118577569059333	0.5838993699970176	0.7294936780343482	0.4320319070470541	0.6800340613779933	0.7752888112810871	0.47721059909970087	0.6317455064992333	0.556100869747013	0.5081270431500275	0.5431361614025167	0.5579777496991363	0.9569137275701722	0.972836494282381	0.5262799198177129	0.6822249793863973	0.7127248750116697	0.6798824151226607	0.708449862044135	0.6841200722007041	0.6734366122693678	0.6224298468331775	0.5163187093903318	0.37098172127836565	1.2673973754707626	0.9179938150818603	0.9915850271899401	0.605526227483355	1.1060519472496373	0.8557890873664963	0.8557890873664963	0.8557890873664963	0.8557890873664963	0.8557890873664963	0.8557890873664963	0.8557890873664963	0.8557890873664963	0.8557890873664963	0.8557890873664963	0.8557890873664963	0.8557890873664963	0.8557890873664963	0.8557890873664963	0.8557890873664963	0.8557890873664963	0.8557890873664963	0.8557890873664963
0.7759713277928505	0.40663161210505017	0.6380523144027149	0.5274180133974073	0.48057089299253825	0.4673852363725845	0.5047742691704735	0.500480788417837	0.5648648773912558	0.4863202044052699	0.7216233740976734	0.5053965532729081	0.5415521080800262	0.6536958357498636	0.4945460497752373	0.5197220881869785	0.658910349627579	0.6002774395859279	0.6417793010630702	0.6373155236018248	0.5038723203208588	0.5094668698497812	0.5864450675927078	0.5479559687212444	0.5479559687212444	0.5479559687212444	0.5479559687212444	0.5479559687212444	0.5479559687212444	0.5479559687212444	0.5479559687212444	0.5479559687212444	0.5479559687212444	0.5479559687212444	0.5479559687212444	0.5479559687212444	0.5479559687212444	0.5479559687212444	0.5479559687212444	0.5479559687212444	0.5479559687212444	0.5479559687212444	0.5479559687212444	0.5479559687212444	0.5479559687212444	0.5479559687212444	0.5479559687212444	0.5479559687212444	0.5479559687212444	0.5479559687212444
0.9979055893910527	0.9564799353467123	1.0221329162874289	1.0384613692475704	0.6756677496109553	0.6596391878762845	0.8136402191482898	0.7462602324072609	0.5005503393671381	0.6762119103436441	0.7681493994569397	0.7221806549002919	0.7221806549002919	0.7221806549002919	0.7221806549002919	0.7221806549002919	0.7221806549002919	0.7221806549002919	0.7221806549002919	0.7221806549002919	0.7221806549002919	0.7221806549002919	0.7221806549002919	0.7221806549002919	0.7221806549002919	0.7221806549002919	0.7221806549002919	0.7221806549002919	0.7221806549002919	0.7221806549002919	0.7221806549002919	0.7221806549002919	0.7221806549002919	0.7221806549002919	0.7221806549002919	0.7221806549002919	0.7221806549002919	0.7221806549002919	0.7221806549002919	0.7221806549002919	0.7221806549002919	0.7221806549002919	0.7221806549002919	0.7221806549002919	0.7221806549002919	0.7221806549002919	0.7221806549002919	0.7221806549002919	0.7221806549002919	0.7221806549002919
1.2055483210183646	0.8588611077756663	0.8057387306388555	0.8775660065240467	0.8987353791021526	0.7671126062032584	0.7460137223474328	0.7668073317119832	0.7478936148627453	0.7528461812107194	0.7321236006368723	0.7650001899148868	0.8389732286213353	0.8247648298866951	0.7171806079927141	0.7388380830974288	0.8249654422781704	0.8591078562521789	0.7048978250852382	0.8245537523957693	0.7055868156555607	0.5830323458050408	0.6380804585548717	0.5762517229841946	0.7764614933796027	0.5527627207176836	0.6986094817728224	0.6626926866253231	0.6806510841990727	0.6806510841990727	0.6806510841990727	0.6806510841990727	0.6806510841990727	0.6806510841990727	0.6806510841990727	0.6806510841990727	0.6806510841990727	0.6806510841990727	0.6806510841990727	0.6806510841990727	0.6806510841990727	0.6806510841990727	0.6806510841990727	0.6806510841990727	0.6806510841990727	0.6806510841990727	0.6806510841990727	0.6806510841990727	0.6806510841990727	0.6806510841990727
0.027679912001841417	0.09764326285294345	0.033857333493861975	0.04045993625010557	0.1306886445613698	0.017696733935929746	0.22611863705546104	0.05392250728902495	0.2001422079401921	0.3004583155419917	0.11131481831776673	0.13088293418983057	0.21112595252412114	0.35974126829995756	0.5108181075139646	0.24821659836593504	0.33878982280256753	0.25528007382767454	0.30909086571089534	0.38262455152358604	0.5486061054491267	0.5254376650327148	0.45153660833748394	0.3101890775024211	0.42445273734523153	0.2458158909968397	0.4153917964813796	0.32207651160435385	0.31025288353838	0.6726927577917183	0.4556829268555754	0.48994010968752005	0.4728115182715477	0.4728115182715477	0.4728115182715477	0.4728115182715477	0.4728115182715477	0.4728115182715477	0.4728115182715477	0.4728115182715477	0.4728115182715477	0.4728115182715477	0.4728115182715477	0.4728115182715477	0.4728115182715477	0.4728115182715477	0.4728115182715477	0.4728115182715477	0.4728115182715477	0.4728115182715477
0.23921467823351672	0.18943204091954993	0.09152494688294675	0.0707563562442046	0.3388418862186702	0.13303579909718868	0.2335237133288774	0.27728417700422875	0.3184649886084908	0.42598022214222303	0.21621460242808893	0.28291905501560977	0.25295026930333675	0.3855809528500154	0.5376053031046513	0.5516289950055434	0.525011480558055	0.5893419547090694	0.47650215498695747	0.44325179374013957	0.6229228567046508	0.5093000830176166	0.34742900990065667	0.5295905151394799	0.4249787073617467	0.5753751717478012	0.6225903896620567	0.5633298739380989	0.7792951268834625	0.4148765907126404	0.8722630175695166	0.5999653485292524	0.6891155580931778	0.9299504291966085	1.1504583069376026	0.9246991169076508	1.0375787119226267	1.0375787119226267	1.0375787119226267	1.0375787119226267	1.0375787119226267	1.0375787119226267	1.0375787119226267	1.0375787119226267	1.0375787119226267	1.0375787119226267	1.0375787119226267	1.0375787119226267	1.0375787119226267	1.0375787119226267
0.5515406240190069	0.48929490218856103	0.42950004286346855	0.6358226225093866	0.5166331465148408	0.6221759068290198	0.6033528899211391	0.5724450272145143	0.46484824067596675	0.513912823309862	0.6334062137157322	0.5437740382111201	0.4800550949917704	0.6007322447881261	0.5529545371282668	0.5277378087284305	0.6568992612083733	0.5940283965406864	0.4736518599469178	0.41530430281369873	0.5460009991543968	0.5514555977221561	0.5556287725163842	0.5749032857043361	0.5238188450826335	0.5548500510514216	0.5645873081156574	0.5170427397576856	0.5567185878526276	0.5707109040003463	0.4944735825277863	0.5325922432640662	0.5325922432640662	0.5325922432640662	0.5325922432640662	0.5325922432640662	0.5325922432640662	0.5325922432640662	0.5325922432640662	0.5325922432640662	0.5325922432640662	0.5325922432640662	0.5325922432640662	0.5325922432640662	0.5325922432640662	0.5325922432640662	0.5325922432640662	0.5325922432640662	0.5325922432640662	0.5325922432640662
0.9843498095807345	0.8638570334590081	1.0194930116594747	0.7517391555452567	0.7776022892860598	0.6084445685918711	0.8544893254917773	1.023074508644556	0.7665171109686986	0.7254521356850427	0.6708767895199111	0.7567998761234749	0.7727686374726559	0.6796417113066235	0.6789345991299364	0.8879048516192919	0.8494264758079476	0.6871820609363697	0.5872458280245473	0.6413718244212622	0.743309658552272	0.7646556401186311	0.6405804401205611	0.4289157046845148	0.7880831557039266	0.6378541025072593	0.719740935709146	0.4596072564541096	0.6953699335301851	0.5204852300535363	0.7367244481188893	0.830939165324485	0.6513457298578137	0.7764472533893987	0.6994671018251434	0.6437091839684317	0.7101316400107752	0.6769204119896034	0.6769204119896034	0.6769204119896034	0.6769204119896034	0.6769204119896034	0.6769204119896034	0.6769204119896034	0.6769204119896034	0.6769204119896034	0.6769204119896034	0.6769204119896034	0.6769204119896034	0.6769204119896034
0.018046694814611478	0.0	0.0023386945606183084	0.021927121368809005	0.04400814137808346	0.0	0.0	0.0	0.1777493006449912	0.7013634052270713	0.1141497600472743	0.10786142913026099	0.06621921065671275	0.09589202835965432	0.07569389534502823	0.10577735685031497	0.09842512062593947	0.1441811263594845	0.1251430549195015	0.09667208573130205	0.20227975046394636	0.1438092887491926	0.10921862270779174	0.33009934535973484	0.21613413540588305	0.2392609207521007	0.2080443590494039	0.20080720014163786	0.14936325877579598	0.1871571104938102	0.06846967499702251	0.08425197158017052	0.07636082328859652	0.07636082328859652	0.07636082328859652	0.07636082328859652	0.07636082328859652	0.07636082328859652	0.07636082328859652	0.07636082328859652	0.07636082328859652	0.07636082328859652	0.07636082328859652	0.07636082328859652	0.07636082328859652	0.07636082328859652	0.07636082328859652	0.07636082328859652	0.07636082328859652	0.07636082328859652
0.37553363800438977	0.19366066231487775	0.45871937955894376	0.3986338236871739	0.3549286959981397	0.49341474972451543	0.36736058057667104	0.17684766711837788	0.1446020594060259	0.35571986500594605	0.3860867739807017	0.30291700467178473	0.4340889994765637	0.312693508287615	0.1881460189215678	0.10347515363401176	0.36655045338985864	0.2460488930768039	0.2684637531542589	0.4733658441484694	0.2392559860264955	0.16611095061812645	0.13015106645714197	0.5555106825723028	0.5112069179709574	0.2905720257250592	0.3645379455457257	0.4158801747093222	0.3903388847200965	0.3296197520392151	0.15109705165905926	0.2403584018491372	0.2403584018491372	0.2403584018491372	0.2403584018491372	0.2403584018491372	0.2403584018491372	0.2403584018491372	0.2403584018491372	0.2403584018491372	0.2403584018491372	0.2403584018491372	0.2403584018491372	0.2403584018491372	0.2403584018491372	0.2403584018491372	0.2403584018491372	0.2403584018491372	0.2403584018491372	0.2403584018491372
0.8226285258872713	0.8265369177451671	0.9021396449822834	0.560224100217244	0.7336916477906918	1.0682711286572193	0.938782975348691	0.990203365469729	0.8982687123607724	0.8126494448201096	0.7066305967475612	0.9183326371672013	1.1651255651135395	1.1223824733549728	0.934005280367848	1.1898626156656802	1.1684204496842399	1.194265386665323	1.3215543481072285	1.27226081330013	1.2594111058731945	1.3281964656378458	1.396279164435245	1.3438477569857168	1.5398698991519675	1.7213544124504272	1.2388648775090976	1.543019136223873	1.5515941995881957	1.4099113407170498	1.5946499535198195	1.4686256554218502	1.4672504387589727	1.3131026139132254	1.7237523812550901	1.4071854762399663	1.4587239450967386	1.2666130350580056	1.390069213984921	1.282255835569081	1.3361625247770008	1.3361625247770008	1.3361625247770008	1.3361625247770008	1.3361625247770008	1.3361625247770008	1.3361625247770008	1.3361625247770008	1.3361625247770008	1.3361625247770008
0.2904528397364874	0.47701851676945034	0.2869716537444404	0.43642570114866874	0.5283186561865526	0.4756809677921794	0.44307745013649247	0.43502125051183793	0.5016429757376603	0.5513989473647501	0.518136772588589	0.5145434257970035	0.6127023038144388	0.48047052166004484	0.5042878061463655	0.6026330166190881	0.5470722168769642	0.5430317396852454	0.5357136501077722	0.6042876998487097	0.48969339396329625	0.49316585595437484	0.4512422559660753	0.5043749658608446	0.43220608147052325	0.5450976231765529	0.5082296486985116	0.6094118404683136	0.49548156824906686	0.5010349547103172	0.5546550700960202	0.5278452005940916	0.47119334268674806	0.6188492303810109	0.5588824850576515	0.5888658577193312	0.5888658577193312	0.5888658577193312	0.5888658577193312	0.5888658577193312	0.5888658577193312	0.5888658577193312	0.5888658577193312	0.5888658577193312	0.5888658577193312	0.5888658577193312	0.5888658577193312	0.5888658577193312	0.5888658577193312	0.5888658577193312
0.7654651444115305	0.7615843453985575	0.6232222151992747	0.575527780266218	0.46050007425541334	0.5880428013648569	0.4844924272938747	0.424040782029621	0.4729192693385145	0.41370134456159235	0.5080263242460651	0.4210114699390606	0.563834323089235	0.6272386863570814	0.6059061398580545	0.4718011711500712	0.5424115372216273	0.5196983768125976	0.46273170718809625	0.1977991139145476	0.5081888395063402	0.3142660506996033	0.5056890453867644	0.3826211952349186	0.33969500421053905	0.34484878549141984	0.38745078205645733	0.3770453489480844	0.39780728924213843	0.4676669385573605	0.4327371138997495	0.4327371138997495	0.4327371138997495	0.4327371138997495	0.4327371138997495	0.4327371138997495	0.4327371138997495	0.4327371138997495	0.4327371138997495	0.4327371138997495	0.4327371138997495	0.4327371138997495	0.4327371138997495	0.4327371138997495	0.4327371138997495	0.4327371138997495	0.4327371138997495	0.4327371138997495	0.4327371138997495	0.4327371138997495
1.3924672754995568	1.1873375935999082	1.1645036282899837	0.7760065576215635	1.179818019901051	0.6121999183932719	0.6728934711669597	1.092422714875522	0.7531309393048199	1.2245048607516251	0.7848754348914125	1.3467038068623303	0.58903772181279	0.5746848748111342	1.003903124605736	0.809556401134238	0.7788439864498204	0.5607387209714053	0.8520498009698751	1.020918907569	0.5748777020883316	0.4563076323553615	0.44608806711223714	0.5946493215743112	0.6351624214533773	0.5240867197833599	0.5239000068424363	0.6778973250762091	0.6240194820660913	0.7726729431202622	0.8502183427410149	1.5479342873910724	0.49548634706858263	0.263829180256232	0.6304153661318898	0.4471222731940609	0.4471222731940609	0.4471222731940609	0.4471222731940609	0.4471222731940609	0.4471222731940609	0.4471222731940609	0.4471222731940609	0.4471222731940609	0.4471222731940609	0.4471222731940609	0.4471222731940609	0.4471222731940609	0.4471222731940609	0.4471222731940609
0.7268526587023852	0.9387408395652083	0.8846190954234909	1.0279030095588635	1.0230029538249437	0.9155910892712624	0.9753649680547819	0.8154524299422666	0.8858412454976622	0.9361376062270476	0.9103483094533842	0.9136581499745008	0.9213943749868124	1.0000214041910453	0.9312654651809532	0.9249934056108091	0.9454427516933707	0.9708471775619973	0.9357456459132816	0.8045659613117567	0.9642506665293378	0.9417856200310898	0.8435005955034202	0.8211560853153421	0.9312682770326723	0.9815504861110383	0.9426162715767354	0.7940669789493265	0.9818762884516293	0.9140385882099739	0.7718242593736381	0.7634255588888482	0.8130077078518116	0.7143604367414462	0.8611628645095771	0.7877616506255117	0.7877616506255117	0.7877616506255117	0.7877616506255117	0.7877616506255117	0.7877616506255117	0.7877616506255117	0.7877616506255117	0.7877616506255117	0.7877616506255117	0.7877616506255117	0.7877616506255117	0.7877616506255117	0.7877616506255117	0.7877616506255117
0.3387368354793271	0.42880188836722705	0.43798147170538504	0.44665175656811085	0.33439428996464166	0.30689206649305095	0.5536377566383693	0.42187054365306187	0.5368692690593024	0.5642099065067147	0.5424497890905711	0.5303076460373468	0.3800147850832657	0.4688018641307409	0.623980498277693	0.5754164263082663	0.5199999110314759	0.6140059505514078	0.5859825830342533	0.7755911095466884	0.8086314063086628	0.6297252979916613	0.6570641063665659	0.6059880226292428	0.834214025329427	0.6319898625649453	0.7499765643983632	0.6461815847190653	0.7205862757740837	0.6621493315021194	0.6539193194186979	0.6580343254604086	0.6580343254604086	0.6580343254604086	0.6580343254604086	0.6580343254604086	0.6580343254604086	0.6580343254604086	0.6580343254604086	0.6580343254604086	0.6580343254604086	0.6580343254604086	0.6580343254604086	0.6580343254604086	0.6580343254604086	0.6580343254604086	0.6580343254604086	0.6580343254604086	0.6580343254604086	0.6580343254604086
0.8265396931106901	0.7120431043323822	0.7883082005877551	0.6983892872200532	0.8382534355412553	0.6764937231407001	0.7075778880685418	0.8238536316221782	0.8393722088557175	0.7659829662341759	0.801366733998376	0.9248993793758385	0.8187966978660803	0.7492604682774295	0.7348130518873265	0.7897707922630596	0.7379131076170057	0.8797892389777747	0.8088102940421873	0.8466387035206274	0.7644789795045085	0.8937558566833674	0.8227355608740569	0.900885385518684	0.9172406661296207	0.9618954132098918	0.9839375838209737	0.9536845381750981	0.7717258052389417	0.8145145482501058	0.875813938783649	0.7550974033814349	0.815455671082542	0.815455671082542	0.815455671082542	0.815455671082542	0.815455671082542	0.815455671082542	0.815455671082542	0.815455671082542	0.815455671082542	0.815455671082542	0.815455671082542	0.815455671082542	0.815455671082542	0.815455671082542	0.815455671082542	0.815455671082542	0.815455671082542	0.815455671082542
0.10147915863136404	0.11733960106042685	0.06851682612769419	0.12397820852666426	0.11284357078064718	0.21389706345076556	0.3573583266666668	0.40346954310921923	0.4286575473493923	0.5063300419018303	0.5787610622900896	0.6878308473154473	0.7794880846754771	0.5966512657923349	0.7361558589186219	0.6904518600615679	0.9129709709081298	0.9206179011939044	0.9289540753536956	0.9985968323340294	1.0247335179023298	0.8170744815668424	1.0207539270185646	0.9819962352085709	1.1698948152208333	1.1101175508693648	1.153219138720466	1.1316683447949154	1.1316683447949154	1.1316683447949154	1.1316683447949154	1.1316683447949154	1.1316683447949154	1.1316683447949154	1.1316683447949154	1.1316683447949154	1.1316683447949154	1.1316683447949154	1.1316683447949154	1.1316683447949154	1.1316683447949154	1.1316683447949154	1.1316683447949154	1.1316683447949154	1.1316683447949154	1.1316683447949154	1.1316683447949154	1.1316683447949154	1.1316683447949154	1.1316683447949154
0.4261411703252132	0.3499545543873941	0.47494390678265985	0.5070324008450503	0.4694683940857384	0.4769223652425283	0.5143417641866841	0.56586786797798	0.6059135599436271	0.6418845510197368	0.7870370952141019	0.7441420888489501	0.7549798306189535	0.7579609312014552	0.7282803540965112	0.8106580971608564	0.9400199774073352	0.865639108503892	0.9806311846893235	0.9090141164047528	0.9189606863030371	0.9723574207948184	1.0196513339495004	1.0670709149562827	1.1513705727498755	1.0351846782005536	0.9276033746067877	0.808058992247958	0.7416674472822701	0.7646304497175593	0.7897611114117942	0.9234105252623938	0.9594917743973054	1.1016825273690039	1.1243305753229562	1.0631146277581658	1.0734715316580674	1.174149428394141	1.0953562149981055	1.044520001461876	1.2026707818720959	1.0495173141163336	1.168002976534926	1.0613196525525126	1.0209295357357928	1.0653011519029842	0.9412830317637985	1.0032920918333912	1.0032920918333912	1.0032920918333912
0.0	0.0	0.15945507925531754	0.004336084506607501	0.10233369319448125	0.0	0.0	0.0	0.02554452469758994	0.11406399723895312	0.06841989893264959	0.06841989893264959	0.045644098306303546	0.11406399723895312	0.20233045349037718	0.2398582985223781	0.11406399723895312	0.3988815866050371	0.0	0.11406399723895312	0.001253715145599846	0.0	0.07275598343925709	0.004336084506607501	0.0	0.02705125613312892	0.11281028209335328	0.22812799447790624	0.0	0.011730304044471862	0.11431701352889229	0.0	0.3110576673670621	0.15552883368353104	0.15552883368353104	0.15552883368353104	0.15552883368353104	0.15552883368353104	0.15552883368353104	0.15552883368353104	0.15552883368353104	0.15552883368353104	0.15552883368353104	0.15552883368353104	0.15552883368353104	0.15552883368353104	0.15552883368353104	0.15552883368353104	0.15552883368353104	0.15552883368353104
0.0	0.0	0.0	0.20953044682172592	0.3352147323270177	0.09181135406891087	0.0	0.04692414612230327	0.18798240443071695	0.0023030184896500466	0.0	0.000464779576092374	0.0	0.20722742833207589	0.12568428550529176	0.09384829224460654	0.0	0.6262883219755278	0.27182856574715114	0.20953044682172592	0.20953044682172592	0.20953044682172592	0.9615030543025455	0.41445485666415177	0.4406089360344608	0.23107848921273483	0.21136868573528358	0.20953044682172592	0.4559829088375828	0.20906566724563355	0.41156048046706756	0.6755154865874811	0.5435379835272743	0.5435379835272743	0.5435379835272743	0.5435379835272743	0.5435379835272743	0.5435379835272743	0.5435379835272743	0.5435379835272743	0.5435379835272743	0.5435379835272743	0.5435379835272743	0.5435379835272743	0.5435379835272743	0.5435379835272743	0.5435379835272743	0.5435379835272743	0.5435379835272743	0.5435379835272743
0.7864714026417636	1.0330355375620939	1.0886558446689274	1.2030852768794589	1.1543077103354953	1.080630096893605	1.2114797568459845	1.2288712147465877	1.2358522849736102	1.3393196625883599	1.388777217391736	1.4026292525767319	1.274665392186179	1.3081158767404624	1.4121520336609925	1.3803592677162948	1.3524327048749476	1.3734173729169026	1.340887681458403	1.3220448884723082	1.2902100656357485	1.3061274770540283	1.3061274770540283	1.3061274770540283	1.3061274770540283	1.3061274770540283	1.3061274770540283	1.3061274770540283	1.3061274770540283	1.3061274770540283	1.3061274770540283	1.3061274770540283	1.3061274770540283	1.3061274770540283	1.3061274770540283	1.3061274770540283	1.3061274770540283	1.3061274770540283	1.3061274770540283	1.3061274770540283	1.3061274770540283	1.3061274770540283	1.3061274770540283	1.3061274770540283	1.3061274770540283	1.3061274770540283	1.3061274770540283	1.3061274770540283	1.3061274770540283	1.3061274770540283
1.0853643017927934	1.1002349572110603	1.1739205290313572	1.2049100396241157	1.239902600177699	1.1884237257912666	1.1555781461711074	1.296456431101129	1.336096335765845	1.311473160859536	1.3434874428601211	1.2358591367574328	1.294035674667803	1.3522329809119493	1.299929881486316	1.32073791394848	1.3429238948947115	1.2747332447494628	1.221146742058899	1.3290757281330958	1.3942680545200026	1.3546832480436746	1.3744756512818386	1.3744756512818386	1.3744756512818386	1.3744756512818386	1.3744756512818386	1.3744756512818386	1.3744756512818386	1.3744756512818386	1.3744756512818386	1.3744756512818386	1.3744756512818386	1.3744756512818386	1.3744756512818386	1.3744756512818386	1.3744756512818386	1.3744756512818386	1.3744756512818386	1.3744756512818386	1.3744756512818386	1.3744756512818386	1.3744756512818386	1.3744756512818386	1.3744756512818386	1.3744756512818386	1.3744756512818386	1.3744756512818386	1.3744756512818386	1.3744756512818386
1.1017460893978595	1.1874321108956774	1.160951441210993	1.219153665922168	1.260249069766588	1.2749223034786386	1.239292363344693	1.2967038635121144	1.4001351692855688	1.3176841546059928	1.307030713473776	1.2676141811727153	1.3509214924057196	1.3210756846905	1.3428467589340565	1.3957098790503057	1.3840597757445905	1.247882167148253	1.3579044950324055	1.2638084930832565	1.312851781075123	1.3475505623162485	1.3302011716956859	1.3302011716956859	1.3302011716956859	1.3302011716956859	1.3302011716956859	1.3302011716956859	1.3302011716956859	1.3302011716956859	1.3302011716956859	1.3302011716956859	1.3302011716956859	1.3302011716956859	1.3302011716956859	1.3302011716956859	1.3302011716956859	1.3302011716956859	1.3302011716956859	1.3302011716956859	1.3302011716956859	1.3302011716956859	1.3302011716956859	1.3302011716956859	1.3302011716956859	1.3302011716956859	1.3302011716956859	1.3302011716956859	1.3302011716956859	1.3302011716956859
0.8164096193440317	1.0660852355187824	1.2017184632904863	1.1837314533309589	1.2439032084951749	1.1904863871886848	1.2894226782573992	1.1689021763358607	1.126210323530799	1.1790902936423275	1.2363627079438426	1.2745900264979575	1.2119913387021137	1.2913946807986503	1.1485269300202854	1.2540748030194262	1.2857354769062384	1.2472140682378914	1.2527740547973958	1.2499940615176435	1.2499940615176435	1.2499940615176435	1.2499940615176435	1.2499940615176435	1.2499940615176435	1.2499940615176435	1.2499940615176435	1.2499940615176435	1.2499940615176435	1.2499940615176435	1.2499940615176435	1.2499940615176435	1.2499940615176435	1.2499940615176435	1.2499940615176435	1.2499940615176435	1.2499940615176435	1.2499940615176435	1.2499940615176435	1.2499940615176435	1.2499940615176435	1.2499940615176435	1.2499940615176435	1.2499940615176435	1.2499940615176435	1.2499940615176435	1.2499940615176435	1.2499940615176435	1.2499940615176435	1.2499940615176435
[truncated: 6 more columns]
