# Supplementary material for: Neuronal tuning aligns dynamically with object and texture manifolds across the visual hierarchy
Source: Nat Neurosci. 2026 Mar 10;29(4):864–75. doi: 10.1038/s41593-026-02207-1 (PMC13061647; doi:10.1038/s41593-026-02207-1)
Supplement: Supplementary file 10 — Attribution data for time windows 5, 10, 20, 25 and 50 ms, for panel b. Time window specific evolution trajectory of time windows 10, 20, 25 and 50 ms, for panel c. [file 41593_2026_2207_MOESM10_ESM.zip › ExtendedFig4_Source_data/FigureExtended4C_src_normresp_wdw_140-160_DeePSim_mean.csv]

0	1	2	3	4	5	6	7	8	9	10	11	12	13	14	15	16	17	18	19	20	21	22	23	24	25	26	27	28	29	30	31	32	33	34	35	36	37	38	39	40	41	42	43	44	45	46	47	48	49
0.6298984419672675	0.605981209263472	0.616508371579807	0.6247489065764661	0.6326574001108449	0.6711499500916653	0.6117614887687001	0.6961414904429333	0.6934913666172808	0.5805020674012152	0.7532391099683472	0.6309178055700648	0.5534521751990235	0.6520657626368783	0.716731630156454	0.6718890430665316	0.7940426286356206	0.7304845679577925	0.8159984333119529	0.7200888169817873	0.6562701298952244	0.7584068951220112	0.8521696560320172	0.7919643957230861	0.7734427863579614	0.6961186396057618	0.7996023671051979	0.7618134059478244	0.8165030077143438	0.7436873237996531	0.7968828905017142	0.7436957898008779	0.7960579345421412	0.846215650152081	0.7375823666048557	0.8570432570393063	0.8542608933087625	0.7653943702423117	0.7592935566883755	0.7582071942994266	0.8334151099215092	0.8054193842079309	0.7655351388963123	0.8125749290702836	0.7505368595100174	0.6789526690101271	0.8330030915734031	0.755977880291765	0.755977880291765	0.755977880291765
0.7107437960313475	0.7190752660602882	0.68899868259028	0.7263054046664128	0.759185838914786	0.8137285251395577	0.7127808824039482	0.8164814472356748	0.734165430629337	0.7577278896810595	0.7736236057611937	0.8487180827499159	0.8501304718318691	0.8986453606761218	0.7639579486224637	0.6685537107082195	0.7844101809253099	0.6421758422287583	0.8486258556345545	0.7774200633419003	0.9284211730802975	0.7372003186553663	0.8407948197203247	0.8535595518446759	0.7344361046759559	0.8169457877746669	0.7909818850617429	0.9074461372831981	0.8442790222323996	0.8436978392375479	0.8921939825076092	0.7668064323385233	0.9724752063532723	1.0069009831585711	0.9227233256962437	0.9648121544274074	0.9648121544274074	0.9648121544274074	0.9648121544274074	0.9648121544274074	0.9648121544274074	0.9648121544274074	0.9648121544274074	0.9648121544274074	0.9648121544274074	0.9648121544274074	0.9648121544274074	0.9648121544274074	0.9648121544274074	0.9648121544274074
0.37996586996262816	0.35651329423461486	0.3482536817801893	0.39008456679191866	0.35947260778053736	0.4342850916812977	0.41241068058601216	0.47991357764665815	0.4975514909578652	0.6319691898402516	0.4705229688434944	0.7343804224879311	0.5094568469793147	0.6161313534355541	0.788874940674391	0.6597593683875174	0.709593661891328	0.7009013694908127	0.7898705038869421	0.6805376371344383	0.6063648449425313	0.7131816263088457	0.6925790440067378	0.9350582855451589	0.9411588322200081	0.7866574543673814	1.0093219985635207	0.9716762210329684	0.9170303596081174	0.9855150531602718	0.9461668258979362	0.8274579882301544	0.938837873539626	0.8831479308848902	0.8831479308848902	0.8831479308848902	0.8831479308848902	0.8831479308848902	0.8831479308848902	0.8831479308848902	0.8831479308848902	0.8831479308848902	0.8831479308848902	0.8831479308848902	0.8831479308848902	0.8831479308848902	0.8831479308848902	0.8831479308848902	0.8831479308848902	0.8831479308848902
0.6759448846782301	0.5120175096823636	0.6094628714657767	0.6417941901315523	0.7049742947012662	0.7354998962870515	0.6232854827140977	0.6782312336979223	0.6267870839041476	0.691764844535919	0.661110625177043	0.6074518025186688	0.7632786370083539	0.7962885209544229	0.6760265661794823	0.7726779894610791	0.7641167933570773	0.6931798309627469	0.784562241292246	0.6424845482607632	0.7321882743401433	0.7792514118166176	0.801746314047809	0.8060612672999073	0.7356942644775589	0.773229592452057	0.9370849478955235	0.831975850363168	0.7346971469806621	0.8172621686712609	0.719943277904579	0.671129876085367	0.8394906451978822	0.7032898683019123	0.7567692938323664	0.7515515932995791	0.7158744397967975	0.7478855117103502	0.7318799757535739	0.7318799757535739	0.7318799757535739	0.7318799757535739	0.7318799757535739	0.7318799757535739	0.7318799757535739	0.7318799757535739	0.7318799757535739	0.7318799757535739	0.7318799757535739	0.7318799757535739
0.6074167238812954	0.5687971794958422	0.5752452036682584	0.617764497599933	0.6278201077716029	0.6947347392086423	0.6001409983004362	0.5810183090690562	0.6898525703834044	0.668656203215219	0.686370688163763	0.7111087457242379	0.7722495502986628	0.6570597661464919	0.7651338711117727	0.7601723264298987	0.8012835231555427	0.7796280015511142	0.9075049970631809	0.8547777333953676	1.2093891728329922	0.9699368925434297	1.1194001481305318	1.1120088918506552	1.062947224942418	0.9872278434616855	1.0942463680521635	1.076446847371452	0.9735887349744479	0.9618483537794087	0.9677185443769283	0.9677185443769283	0.9677185443769283	0.9677185443769283	0.9677185443769283	0.9677185443769283	0.9677185443769283	0.9677185443769283	0.9677185443769283	0.9677185443769283	0.9677185443769283	0.9677185443769283	0.9677185443769283	0.9677185443769283	0.9677185443769283	0.9677185443769283	0.9677185443769283	0.9677185443769283	0.9677185443769283	0.9677185443769283
0.8195200949865294	0.687391820359802	0.8131437928313542	0.869754063895597	0.9159760168623521	0.7481908676567659	0.7441514658641462	0.776776960475745	1.0316226674370754	0.9404664393088356	0.9682653397486044	1.0254900311628634	0.8899168796419835	0.9969428365096841	0.7513973651846331	0.788148409864679	1.0248775866785413	0.8891146411699656	0.7678961198737996	0.7074069656895478	1.0560827669620307	0.7126056118223889	0.8739300742641664	0.715783043299638	1.152575404538758	0.8850893224803171	0.8587200066427134	0.9582532085824421	0.7847621566230214	0.742877988493291	0.7510380293659991	0.7961276850593741	0.7514725344296691	0.8684130825259062	0.8086721556322436	1.0344893525580359	0.8540346847253547	0.926705309885736	0.861023914121479	0.7478419078020259	0.8044329109617525	0.8044329109617525	0.8044329109617525	0.8044329109617525	0.8044329109617525	0.8044329109617525	0.8044329109617525	0.8044329109617525	0.8044329109617525	0.8044329109617525
0.8629640583122418	0.9644832205860367	0.7931920289764373	0.9116400153892582	0.8441587679838317	0.9157018344768748	0.777385638401406	0.8011434315667959	0.8130458877135278	0.8494283342563821	0.7442946312724895	0.7693774836314011	1.0132023768269678	0.6726259715259086	0.8161816870057602	0.8733999458251843	0.716588296594145	0.7380499065854994	0.8216244064459489	0.9282758614098604	0.6602686117406998	0.624914634292123	0.9182539499374276	0.7227320633323946	0.9338727343807982	0.8423530772947806	0.8881129058377895	0.8881129058377895	0.8881129058377895	0.8881129058377895	0.8881129058377895	0.8881129058377895	0.8881129058377895	0.8881129058377895	0.8881129058377895	0.8881129058377895	0.8881129058377895	0.8881129058377895	0.8881129058377895	0.8881129058377895	0.8881129058377895	0.8881129058377895	0.8881129058377895	0.8881129058377895	0.8881129058377895	0.8881129058377895	0.8881129058377895	0.8881129058377895	0.8881129058377895	0.8881129058377895
0.760079638856781	0.6464256588460675	0.7141668939729352	0.7113835304624728	0.6523150778518361	0.7311365137117155	0.7362244330934717	0.6886007933381831	0.8121774901518727	0.7911654607843875	0.6916197645904657	0.7041922340873538	0.6751726495436031	0.7129636139392989	0.7353799444466771	0.7815968041960244	0.7780358090086524	0.6933093865872989	0.7844288809405385	0.9004235011633082	0.9648264349996425	0.8824060290653915	1.0141570934712407	0.9221534249829411	0.8269577803397109	0.7850951173292814	0.8189439050106108	0.8020195111699462	0.8020195111699462	0.8020195111699462	0.8020195111699462	0.8020195111699462	0.8020195111699462	0.8020195111699462	0.8020195111699462	0.8020195111699462	0.8020195111699462	0.8020195111699462	0.8020195111699462	0.8020195111699462	0.8020195111699462	0.8020195111699462	0.8020195111699462	0.8020195111699462	0.8020195111699462	0.8020195111699462	0.8020195111699462	0.8020195111699462	0.8020195111699462	0.8020195111699462
0.3901161431730121	0.5187716473397659	0.5640475735918337	0.5370114742945327	0.5876188163068289	0.5379119450394535	0.5432145828309903	0.6510296660517243	0.6331727024402979	0.6762269615488674	0.6214587730039769	0.6559685163472484	0.6761635166177101	0.6631899845992708	0.5763181636077461	0.7591386921311348	0.699044583744704	0.8005974629877081	0.7189791703821724	0.7626773461922938	0.8315496569926631	0.8445566200722155	0.8138531202339817	0.8327017159116055	0.8836717592592214	0.8899041723481426	0.8800046014485813	0.7902582562085564	0.8670392823030442	0.880138714918528	0.9280101151152891	0.8519056928289327	0.801650473855253	0.8870105657660818	0.8443305198106674	0.8443305198106674	0.8443305198106674	0.8443305198106674	0.8443305198106674	0.8443305198106674	0.8443305198106674	0.8443305198106674	0.8443305198106674	0.8443305198106674	0.8443305198106674	0.8443305198106674	0.8443305198106674	0.8443305198106674	0.8443305198106674	0.8443305198106674
0.7539033419145399	0.6877623069621105	0.7931244047968152	0.746710442687649	0.9584314223783972	0.9519819327776678	1.09553192216881	0.9837893363437504	1.0957090461248915	0.9233225784691967	1.1228787050037765	1.10872621138836	0.9350692176564703	1.1639070269064085	1.0765540349550589	0.9997738577671644	1.057670617932864	0.9208356439574426	0.9334372632312301	1.2819905963313671	1.2636013116068334	1.176260815801416	1.1608594399323964	1.103922703981313	1.0637972346701945	0.9674079596104359	1.1957643115651653	1.040856812911447	1.0584342645754041	0.943997345502017	0.8611276815043927	1.0142050547260248	1.1921609664740915	1.1031830106000582	1.1031830106000582	1.1031830106000582	1.1031830106000582	1.1031830106000582	1.1031830106000582	1.1031830106000582	1.1031830106000582	1.1031830106000582	1.1031830106000582	1.1031830106000582	1.1031830106000582	1.1031830106000582	1.1031830106000582	1.1031830106000582	1.1031830106000582	1.1031830106000582
0.604839982550715	0.4863014062493448	0.5326713174832723	0.5248884966814018	0.7539933437207713	0.5450782205544923	0.6392576913240672	0.5824152344101461	0.6136074567845314	0.6568211486250762	0.584856118149649	0.6240152657058033	0.6418320338600007	0.602527152905173	0.67662710859837	0.5664746954053672	0.7001428770520263	0.655876489501603	0.6797720146317027	0.6540653356615652	0.7140949119325801	0.6553337194544605	0.676501280004725	0.7025089960857651	0.725713231592785	0.7332107851224705	0.712663557715174	0.7504016227896625	0.7967763673105502	0.8001663559619683	0.7504547657773566	0.7753105608696624	0.7753105608696624	0.7753105608696624	0.7753105608696624	0.7753105608696624	0.7753105608696624	0.7753105608696624	0.7753105608696624	0.7753105608696624	0.7753105608696624	0.7753105608696624	0.7753105608696624	0.7753105608696624	0.7753105608696624	0.7753105608696624	0.7753105608696624	0.7753105608696624	0.7753105608696624	0.7753105608696624
0.3758742060317648	0.42948700617779234	0.36507247887270555	0.5000573531059257	0.43616791773796554	0.3562442941703512	0.3803752180146208	0.377903903137266	0.528367626365099	0.5056559358191883	0.47012252331284793	0.4717213669592297	0.6310961735585994	0.6112691302778548	0.616411326818588	0.5098556603964538	0.6509943750420837	0.744990859656375	0.7364855536799234	0.7829644439386434	0.7975710211721104	0.7965930539823987	0.7298890122137375	0.7252732652295991	0.878912752239813	0.800261100184669	0.8742101189122409	0.9194541495661545	0.9747773302001091	1.0180747826675312	0.9536046265878602	0.9858397046276957	0.9858397046276957	0.9858397046276957	0.9858397046276957	0.9858397046276957	0.9858397046276957	0.9858397046276957	0.9858397046276957	0.9858397046276957	0.9858397046276957	0.9858397046276957	0.9858397046276957	0.9858397046276957	0.9858397046276957	0.9858397046276957	0.9858397046276957	0.9858397046276957	0.9858397046276957	0.9858397046276957
0.7977257715746654	0.6886060355937839	0.7755454642711446	0.7836500909555448	0.7870933566304872	0.8870001284682816	0.763689565008879	0.7494520304933949	0.7532598623953173	0.8145429874921771	0.8682856850243099	0.8704825584153383	0.8208859414032131	0.8729405479155588	1.0119569369312713	0.8407713257064012	0.9161201527641514	0.9654796400742708	1.0719381486742432	1.0416189776306244	0.9836893792654559	1.0385762369783251	0.8708266814360093	1.0383981214559652	0.9799069404355019	1.0394537831605588	0.8642221111642977	0.8445214001501297	0.9667444719022088	0.8621011240455707	0.9739922290253029	0.9180466765354368	0.9180466765354368	0.9180466765354368	0.9180466765354368	0.9180466765354368	0.9180466765354368	0.9180466765354368	0.9180466765354368	0.9180466765354368	0.9180466765354368	0.9180466765354368	0.9180466765354368	0.9180466765354368	0.9180466765354368	0.9180466765354368	0.9180466765354368	0.9180466765354368	0.9180466765354368	0.9180466765354368
0.7296696935694105	0.5649556279276425	0.5934667418742962	0.5150979261985241	0.667507518718358	0.5162980028011332	0.5947608269658189	0.772851872205814	0.7259623141116223	0.7438551543990901	0.8095218273853048	0.7743296721937549	0.8420527601816854	0.7726290994916097	0.808634380297769	0.8643460769311953	0.8099712694657316	0.7593150979518204	0.5809770765639838	0.753975994296215	0.8176506031574052	0.8448271135838241	0.8432333231566506	0.8521841205696138	0.6454391665254442	0.7268106832663042	0.9987613764600864	0.790382646113107	0.9702568473626584	0.8404229631887605	0.798058670778591	0.8166263077670403	0.8073424892728157	0.8073424892728157	0.8073424892728157	0.8073424892728157	0.8073424892728157	0.8073424892728157	0.8073424892728157	0.8073424892728157	0.8073424892728157	0.8073424892728157	0.8073424892728157	0.8073424892728157	0.8073424892728157	0.8073424892728157	0.8073424892728157	0.8073424892728157	0.8073424892728157	0.8073424892728157
0.5075366542544988	0.6322639210186343	0.5339523946277429	0.5195092939418468	0.7298211597134662	0.5682043554668912	0.6776550140193826	0.6131516223610008	0.606527954084514	0.6560645926313884	0.5483330420361926	0.7331974200658631	0.6005786103368641	0.5892815950772029	0.6883256053035413	0.7260799543138924	0.7434672515636304	0.7381028139822884	0.7087194164414667	0.6560972176487745	0.6643048681253794	0.8514147787304341	0.7698009179141503	0.6701005562611694	0.842218788167094	0.766942412395937	0.7083380462002915	0.7963585048062464	0.7755363517709649	0.7219442977086337	0.7487403247397992	0.7487403247397992	0.7487403247397992	0.7487403247397992	0.7487403247397992	0.7487403247397992	0.7487403247397992	0.7487403247397992	0.7487403247397992	0.7487403247397992	0.7487403247397992	0.7487403247397992	0.7487403247397992	0.7487403247397992	0.7487403247397992	0.7487403247397992	0.7487403247397992	0.7487403247397992	0.7487403247397992	0.7487403247397992
0.5705198235862892	0.5466100113800061	0.5427409015042203	0.6218441381155427	0.5071066990757708	0.5348088018085084	0.41173502326670314	0.38054437731325863	0.6037737713754043	0.5002966972365067	0.5578210872134883	0.4278331335427127	0.4480870652660055	0.45525819126398526	0.3808943713902725	0.39846242911088436	0.562281314126006	0.5105129234705492	0.4400804868116867	0.5372860178338223	0.4874489580161589	0.5076760747381986	0.5323122959762958	0.5199941853572473	0.5199941853572473	0.5199941853572473	0.5199941853572473	0.5199941853572473	0.5199941853572473	0.5199941853572473	0.5199941853572473	0.5199941853572473	0.5199941853572473	0.5199941853572473	0.5199941853572473	0.5199941853572473	0.5199941853572473	0.5199941853572473	0.5199941853572473	0.5199941853572473	0.5199941853572473	0.5199941853572473	0.5199941853572473	0.5199941853572473	0.5199941853572473	0.5199941853572473	0.5199941853572473	0.5199941853572473	0.5199941853572473	0.5199941853572473
0.5642075331057129	0.5766672665274093	0.4900640197087159	0.5992020750339819	0.6415887280708039	0.4435912628982139	0.5200591632658219	0.5551528113593797	0.4594333292383144	0.48498235958738706	0.45020632904154567	0.5659635849347546	0.5769424358211312	0.5814914242444685	0.6115459977282641	0.578436706043182	0.6196313809013055	0.5490783249975024	0.6057383941108024	0.6640909298194289	0.533900225772176	0.714738073868371	0.7086473215891921	0.7116926977287814	0.7116926977287814	0.7116926977287814	0.7116926977287814	0.7116926977287814	0.7116926977287814	0.7116926977287814	0.7116926977287814	0.7116926977287814	0.7116926977287814	0.7116926977287814	0.7116926977287814	0.7116926977287814	0.7116926977287814	0.7116926977287814	0.7116926977287814	0.7116926977287814	0.7116926977287814	0.7116926977287814	0.7116926977287814	0.7116926977287814	0.7116926977287814	0.7116926977287814	0.7116926977287814	0.7116926977287814	0.7116926977287814	0.7116926977287814
0.8509464834527304	0.617985462717092	0.5343516695568273	0.8849259367695806	0.628488254047304	0.7211197603938889	0.7630819434397768	0.4887117702341554	0.9120737943835421	0.6946896571930539	0.8728491556029092	0.44863285356466515	0.7415966999601602	0.7479161274418498	0.9103080962764223	0.9224258845599005	0.8389943436032672	0.8408581059504029	0.8315221253229488	0.9309494021028046	0.8159236400767015	0.8721823064619565	0.8434940515251208	0.7807355473895463	0.7385254898661605	0.7773694057153574	1.082217738713762	0.9015126313390849	1.0129442160531823	0.998000641012697	1.0054724285329397	1.0054724285329397	1.0054724285329397	1.0054724285329397	1.0054724285329397	1.0054724285329397	1.0054724285329397	1.0054724285329397	1.0054724285329397	1.0054724285329397	1.0054724285329397	1.0054724285329397	1.0054724285329397	1.0054724285329397	1.0054724285329397	1.0054724285329397	1.0054724285329397	1.0054724285329397	1.0054724285329397	1.0054724285329397
0.4766963005269394	0.5564645546351006	0.6474963741423218	0.5697772613213723	0.6182152191134548	0.6015268792906636	0.525841265887054	0.5672690356757529	0.5084667700584496	0.5363666138676865	0.5427430348943804	0.6292664615732476	0.5411478240829022	0.5801707171527858	0.7055482929002	0.6382150645164156	0.5559938909527157	0.5592083257355114	0.7320882822267407	0.8801493463353828	0.7064105260279386	0.6287325808561386	0.7599987781269322	0.747916840743818	0.6691668481577454	0.9613841288714324	0.5689971623135732	0.7287120478248742	0.852983120743681	0.6344827866247733	0.8256371938737509	0.618524290488237	0.7220807421809939	0.7220807421809939	0.7220807421809939	0.7220807421809939	0.7220807421809939	0.7220807421809939	0.7220807421809939	0.7220807421809939	0.7220807421809939	0.7220807421809939	0.7220807421809939	0.7220807421809939	0.7220807421809939	0.7220807421809939	0.7220807421809939	0.7220807421809939	0.7220807421809939	0.7220807421809939
0.7489494995804277	0.9167142596908401	0.8445253221919271	0.6301820364429855	0.7419216038588614	0.6828357492409581	0.6636617513614542	0.7406304845952479	0.6622987359872695	0.7238650662867443	0.6346481123552823	0.67451479816171	0.6928501307777815	0.701298374184803	0.8646098623643937	0.7761421844954165	0.785894494631023	0.8017768452819802	0.8007233971955342	0.8720019092434128	0.9478018638122788	0.8433836370371066	0.7845171460404212	0.9313280681814912	0.8815422123641126	0.7973593387089312	0.831302157236492	0.9812208293840201	1.0200158307303258	0.8875244517389711	0.8419709380282607	0.9798647054822708	0.9839574243274462	0.9166397532224124	0.8896587450452741	0.9031492491338433	0.9031492491338433	0.9031492491338433	0.9031492491338433	0.9031492491338433	0.9031492491338433	0.9031492491338433	0.9031492491338433	0.9031492491338433	0.9031492491338433	0.9031492491338433	0.9031492491338433	0.9031492491338433	0.9031492491338433	0.9031492491338433
0.4369411436461594	0.5096621710178503	0.5561329616577076	0.49276435371668237	0.5267593933937642	0.6550419352665336	0.6354256850711266	0.6741004976983968	0.7352329365137346	0.6412980171294518	0.7770652078935542	0.8876324348182779	0.8665554140802191	0.7377462250943337	0.8676935296399906	0.9219346808705593	0.8353666218874741	1.006872169725335	0.8880760854429349	1.0577192145023577	0.9779039932005448	0.9971489805783452	1.0896868097744756	0.9146063510517762	1.0209173497573092	1.0255280932862019	0.9905753409542647	1.0985644786354873	1.0445699097948762	1.0445699097948762	1.0445699097948762	1.0445699097948762	1.0445699097948762	1.0445699097948762	1.0445699097948762	1.0445699097948762	1.0445699097948762	1.0445699097948762	1.0445699097948762	1.0445699097948762	1.0445699097948762	1.0445699097948762	1.0445699097948762	1.0445699097948762	1.0445699097948762	1.0445699097948762	1.0445699097948762	1.0445699097948762	1.0445699097948762	1.0445699097948762
0.436186282057514	0.5077199444354522	0.42653286888970693	0.5228438418779762	0.44563012534978225	0.5476658090889379	0.3978442534304905	0.48153171149487606	0.3669264870684104	0.5609582029874441	0.6737363474994702	0.7083757681038475	0.5605711347379498	0.5081659544566234	0.48404729309740324	0.6576995599684639	0.7248152349619422	0.7001030859849294	0.5825265835220269	0.5894787178616893	0.5010820153393089	0.427713426606139	0.6249187096103167	0.5443949232759243	0.7552269232817348	0.6077482200219004	0.7884737129895102	0.9052301809163629	0.7813771278418659	0.8433036543791144	0.8433036543791144	0.8433036543791144	0.8433036543791144	0.8433036543791144	0.8433036543791144	0.8433036543791144	0.8433036543791144	0.8433036543791144	0.8433036543791144	0.8433036543791144	0.8433036543791144	0.8433036543791144	0.8433036543791144	0.8433036543791144	0.8433036543791144	0.8433036543791144	0.8433036543791144	0.8433036543791144	0.8433036543791144	0.8433036543791144
0.6296741388965109	0.641987047601952	0.751118754105548	0.8615078205350964	0.8407765179230252	0.7887398231778957	0.745376446238829	0.8743752925599142	0.9346285013891779	0.8476554490538831	0.8956431604179218	0.8220848748442482	0.8177449725009164	0.8672117460972918	0.9130852897822307	0.8940617424025412	0.815417721349906	0.8693179989708922	0.8479719111716364	0.7759843404022908	0.8864320486096654	0.7996197274986543	0.779906524933826	0.8338662548668337	0.7929076116833815	0.7740886860406762	0.7834981488620288	0.7834981488620288	0.7834981488620288	0.7834981488620288	0.7834981488620288	0.7834981488620288	0.7834981488620288	0.7834981488620288	0.7834981488620288	0.7834981488620288	0.7834981488620288	0.7834981488620288	0.7834981488620288	0.7834981488620288	0.7834981488620288	0.7834981488620288	0.7834981488620288	0.7834981488620288	0.7834981488620288	0.7834981488620288	0.7834981488620288	0.7834981488620288	0.7834981488620288	0.7834981488620288
0.5426782137564471	0.7161396236110752	0.6796382430992144	0.8320353607345414	0.7456095510453821	0.7617314110851753	0.8033633170596872	0.8633051408665636	0.9496441608012205	0.898454527749405	0.8655734594649508	0.8767748332161928	0.8581978632788291	0.8042652511983142	0.9040216761074868	0.8019908519346625	0.8575447169167398	0.8163989625296223	0.9024526639402957	0.9201688978483963	0.8875628275448528	0.8613450616799746	0.8744539446124138	0.8744539446124138	0.8744539446124138	0.8744539446124138	0.8744539446124138	0.8744539446124138	0.8744539446124138	0.8744539446124138	0.8744539446124138	0.8744539446124138	0.8744539446124138	0.8744539446124138	0.8744539446124138	0.8744539446124138	0.8744539446124138	0.8744539446124138	0.8744539446124138	0.8744539446124138	0.8744539446124138	0.8744539446124138	0.8744539446124138	0.8744539446124138	0.8744539446124138	0.8744539446124138	0.8744539446124138	0.8744539446124138	0.8744539446124138	0.8744539446124138
0.4836573713212297	0.48887089499985337	0.5695928813568124	0.5125503850380897	0.5554643488027531	0.5649064974567546	0.44031298404632596	0.6013172866232175	0.5618239185255371	0.6015426485679545	0.6197960218697146	0.6310931136672385	0.6955458081896436	0.6794534923725543	0.7483142603876793	0.7783417550862461	0.788706629509222	0.856424546005625	0.7615727379295827	0.7891813813396231	0.798638751564194	0.912942116435318	0.8639625069084804	0.7769302578460384	0.8363844797774662	0.9051155865257373	0.9280506887990199	0.9165831376623785	0.9165831376623785	0.9165831376623785	0.9165831376623785	0.9165831376623785	0.9165831376623785	0.9165831376623785	0.9165831376623785	0.9165831376623785	0.9165831376623785	0.9165831376623785	0.9165831376623785	0.9165831376623785	0.9165831376623785	0.9165831376623785	0.9165831376623785	0.9165831376623785	0.9165831376623785	0.9165831376623785	0.9165831376623785	0.9165831376623785	0.9165831376623785	0.9165831376623785
0.9088176578735334	0.907183292639647	0.8192730493978331	0.9577753801099465	0.8401583457785886	0.9319566295128185	0.92287750210517	0.8368386203772039	1.0520799774900929	0.9791988151382204	0.8678676795966728	0.9049437063473157	0.9690282293743673	0.8445162551302144	0.9541755747844125	0.8476986179402874	1.0198206687586235	1.0774158232723956	0.9319692202466048	1.0587525282326036	1.0583210918347379	1.2049321506810458	1.1570890549729012	1.164687009969029	1.1715043832060703	1.0822617797856395	1.1540400621231681	1.0098463596924427	1.1819175085812177	1.09588193413683	1.09588193413683	1.09588193413683	1.09588193413683	1.09588193413683	1.09588193413683	1.09588193413683	1.09588193413683	1.09588193413683	1.09588193413683	1.09588193413683	1.09588193413683	1.09588193413683	1.09588193413683	1.09588193413683	1.09588193413683	1.09588193413683	1.09588193413683	1.09588193413683	1.09588193413683	1.09588193413683
0.7765745922801381	0.7600885429163742	0.766284344558233	0.6822134750406905	0.8159908429148119	0.7801491831813842	0.7873442103107813	0.7355568836447723	0.8731578924820015	0.9421042820007908	0.9411655367376636	0.9035084824798874	0.9298505281551593	0.9783924028582189	0.7874677363038062	0.9286029994870457	0.8817499774170535	1.000008412449964	0.8076323845938989	0.8053789103688274	1.147746316124901	0.9065979791033246	0.8084944256858152	0.7380716068509892	0.9443105061724543	1.0242247873302681	0.9635235307438615	1.0622528451358246	0.8929241900007389	0.9686699187475576	0.9555192917465789	0.9555074536145627	1.018929165983815	0.9382208054464636	1.1142142491132108	0.8543342862455684	0.8312008684522296	0.8730112644274157	0.8521060664398227	0.8521060664398227	0.8521060664398227	0.8521060664398227	0.8521060664398227	0.8521060664398227	0.8521060664398227	0.8521060664398227	0.8521060664398227	0.8521060664398227	0.8521060664398227	0.8521060664398227
0.06357918266239368	0.08209353337116437	0.06936146280233574	0.06176309897667091	0.049277649098275866	0.054184764945092834	0.06111793330497558	0.059199558361875106	0.0994051471398853	0.050731064261438634	0.15205565779839525	0.04113247632752292	0.14789049302599927	0.24583493789368532	0.13222502868649424	0.14682848878882548	0.18604259035067583	0.22264348145907478	0.38951831792756836	0.29821018648135744	0.24125409095340078	0.359089545574276	0.2960848360752567	0.3210723856463424	0.422712675758605	0.35072101715013765	0.307139542541824	0.5743961093208665	0.31289444859140475	0.47422843164076206	0.4282687824457505	0.43852972378276855	0.304736803580116	0.46897935853286365	0.3485233178462337	0.18885530627425745	0.3640940608796884	0.5579681758644721	0.5469441815174423	0.8118938483480402	0.6738682737603038	0.9679434861114974	0.8209058799359005	0.8209058799359005	0.8209058799359005	0.8209058799359005	0.8209058799359005	0.8209058799359005	0.8209058799359005	0.8209058799359005
0.6127114418382268	0.7350373541412895	0.7945656312995973	0.7521298992371465	0.7789298996629913	0.7534713491859537	0.749069586241567	0.7342472854712403	0.7461334876049682	0.8571300148187238	0.8049880485160462	0.948191588608685	0.8523607095919556	0.9518957224235011	0.9936516066492661	0.9773113488275535	0.9711815623559436	1.0479589140425383	1.0246198843949763	1.1152720109263419	0.9741534820137339	1.0959850336934636	1.0168621859907914	1.0301871604954047	1.0264475261515407	0.9223996930738195	0.9643553995630333	1.0612970578691583	1.0128262287160958	1.0128262287160958	1.0128262287160958	1.0128262287160958	1.0128262287160958	1.0128262287160958	1.0128262287160958	1.0128262287160958	1.0128262287160958	1.0128262287160958	1.0128262287160958	1.0128262287160958	1.0128262287160958	1.0128262287160958	1.0128262287160958	1.0128262287160958	1.0128262287160958	1.0128262287160958	1.0128262287160958	1.0128262287160958	1.0128262287160958	1.0128262287160958
0.8631922925246851	0.8708971171260731	0.7253794001099854	0.7978829926027957	0.7833427043391761	0.7039460833968526	0.7351300451596181	0.743594003590151	0.7422630491330271	0.6754409450670686	0.6415804609706128	0.7865114246867682	0.6913736423128186	0.7825637714353101	0.7034987150835105	0.8175726321989506	0.8233586639315561	0.8081846740058671	0.706621104312391	0.6843023265310181	0.793527508167066	0.8471176259732429	0.8264864200506742	0.7492820727384032	0.7999787868868593	0.7746304298126312	0.7746304298126312	0.7746304298126312	0.7746304298126312	0.7746304298126312	0.7746304298126312	0.7746304298126312	0.7746304298126312	0.7746304298126312	0.7746304298126312	0.7746304298126312	0.7746304298126312	0.7746304298126312	0.7746304298126312	0.7746304298126312	0.7746304298126312	0.7746304298126312	0.7746304298126312	0.7746304298126312	0.7746304298126312	0.7746304298126312	0.7746304298126312	0.7746304298126312	0.7746304298126312	0.7746304298126312
0.7727836190203995	0.9132382082116617	0.7864290674789097	0.9536726670640813	0.9069212385208046	0.9152076143816004	0.8841286814972821	0.9291874989031946	0.9639479963703118	0.9405435044149183	0.8701216096629848	0.95920795961526	0.9563118161452121	0.9187316605811711	0.9750597873552782	0.9657691782999817	0.9194708563750207	1.0754206574883303	0.9116422835680376	0.9344726869594898	0.9323849955177269	0.9334288412386083	0.9334288412386083	0.9334288412386083	0.9334288412386083	0.9334288412386083	0.9334288412386083	0.9334288412386083	0.9334288412386083	0.9334288412386083	0.9334288412386083	0.9334288412386083	0.9334288412386083	0.9334288412386083	0.9334288412386083	0.9334288412386083	0.9334288412386083	0.9334288412386083	0.9334288412386083	0.9334288412386083	0.9334288412386083	0.9334288412386083	0.9334288412386083	0.9334288412386083	0.9334288412386083	0.9334288412386083	0.9334288412386083	0.9334288412386083	0.9334288412386083	0.9334288412386083
0.5420442683008727	0.625883517448611	0.604443649840033	0.5388965481793085	0.668797421604861	0.634831562064053	0.6324891698142139	0.7503143391585153	0.8179043625502975	0.7843539137249531	0.7305358986673997	0.8402004793287804	0.8570417671062087	0.7046626646249896	0.7910281441031045	0.7556596131258978	0.8216327941752194	0.8961534738237964	0.8880695733258587	0.9023502136550864	0.9255674195001559	0.7981467032289346	0.8180471910352679	0.8080969471321012	0.8080969471321012	0.8080969471321012	0.8080969471321012	0.8080969471321012	0.8080969471321012	0.8080969471321012	0.8080969471321012	0.8080969471321012	0.8080969471321012	0.8080969471321012	0.8080969471321012	0.8080969471321012	0.8080969471321012	0.8080969471321012	0.8080969471321012	0.8080969471321012	0.8080969471321012	0.8080969471321012	0.8080969471321012	0.8080969471321012	0.8080969471321012	0.8080969471321012	0.8080969471321012	0.8080969471321012	0.8080969471321012	0.8080969471321012
0.5629948160581252	0.578262478504136	0.5705836028600332	0.5606148719282372	0.5850250243304959	0.6108509981982524	0.687408419906341	0.6346491214572055	0.6933638172741374	0.7525373512506564	0.6778972188192751	0.6105834006426354	0.581086525967864	0.8117115486618472	1.0606208605344492	0.8979185299329479	0.40276717970360176	0.4785287125198407	0.47883229429848895	0.4302425329389763	0.5017871761935158	0.46601485456624603	0.46601485456624603	0.46601485456624603	0.46601485456624603	0.46601485456624603	0.46601485456624603	0.46601485456624603	0.46601485456624603	0.46601485456624603	0.46601485456624603	0.46601485456624603	0.46601485456624603	0.46601485456624603	0.46601485456624603	0.46601485456624603	0.46601485456624603	0.46601485456624603	0.46601485456624603	0.46601485456624603	0.46601485456624603	0.46601485456624603	0.46601485456624603	0.46601485456624603	0.46601485456624603	0.46601485456624603	0.46601485456624603	0.46601485456624603	0.46601485456624603	0.46601485456624603
0.8274049953210989	0.857871402524902	0.8591591235303974	0.863653762134401	0.8025657102830271	0.8372221072001752	0.9468139690880626	0.857559957512301	0.8507645191860249	0.8236613928830674	1.0162443698098906	0.922131341657394	0.9890438253083336	0.9876859113620634	0.9185021541203756	1.0688906054205634	1.1469924563917706	1.1492277509804887	1.0548169045887952	1.0781076091157455	1.0627455765801814	1.0826144150034838	1.036446368289268	1.1515621675137087	1.128648891024984	1.1401055292693463	1.1401055292693463	1.1401055292693463	1.1401055292693463	1.1401055292693463	1.1401055292693463	1.1401055292693463	1.1401055292693463	1.1401055292693463	1.1401055292693463	1.1401055292693463	1.1401055292693463	1.1401055292693463	1.1401055292693463	1.1401055292693463	1.1401055292693463	1.1401055292693463	1.1401055292693463	1.1401055292693463	1.1401055292693463	1.1401055292693463	1.1401055292693463	1.1401055292693463	1.1401055292693463	1.1401055292693463
0.8971754751735364	0.9141640045448077	0.8849455373363376	0.7568159381596901	0.8581037120637577	0.8950830757651691	0.7657785674223105	0.8463145749244331	0.8295233722105981	0.8035535618816063	0.8495487956274251	0.8358772053757378	0.9335713968986363	0.776076214786857	0.7885432396004782	0.8144964391562209	1.0260459629237078	0.8898047781705526	0.8296874723686072	0.8319193642516737	0.8308034183101405	0.8308034183101405	0.8308034183101405	0.8308034183101405	0.8308034183101405	0.8308034183101405	0.8308034183101405	0.8308034183101405	0.8308034183101405	0.8308034183101405	0.8308034183101405	0.8308034183101405	0.8308034183101405	0.8308034183101405	0.8308034183101405	0.8308034183101405	0.8308034183101405	0.8308034183101405	0.8308034183101405	0.8308034183101405	0.8308034183101405	0.8308034183101405	0.8308034183101405	0.8308034183101405	0.8308034183101405	0.8308034183101405	0.8308034183101405	0.8308034183101405	0.8308034183101405	0.8308034183101405
0.44409002912578427	0.5536326739263713	0.5825517049676697	0.6593737768648555	0.5870656295938265	0.7503085875994037	0.5170156919077746	0.6824396328030824	0.6209450661569967	0.5530429983738337	0.5405985733458031	0.6327008996683707	0.6699793828483974	0.7762982289381343	1.0256522127174663	0.836411463348494	0.7561783050954938	0.7711856667606749	0.696600049228941	0.6913229484965724	0.6397369235514722	0.7357984913734551	0.6877677074624636	0.6877677074624636	0.6877677074624636	0.6877677074624636	0.6877677074624636	0.6877677074624636	0.6877677074624636	0.6877677074624636	0.6877677074624636	0.6877677074624636	0.6877677074624636	0.6877677074624636	0.6877677074624636	0.6877677074624636	0.6877677074624636	0.6877677074624636	0.6877677074624636	0.6877677074624636	0.6877677074624636	0.6877677074624636	0.6877677074624636	0.6877677074624636	0.6877677074624636	0.6877677074624636	0.6877677074624636	0.6877677074624636	0.6877677074624636	0.6877677074624636
0.6944553999817157	0.6894524724314988	0.7773426444051431	0.8485044009065276	0.8583837004047505	0.8175356652029833	0.814695257317362	0.8175828761728986	0.8442080363751195	0.9356952323102573	0.8870469539178254	0.9166474921569991	0.9014928605509827	0.8618091342806413	0.9651440383150679	0.8216716856575158	0.8496270598898815	0.8825432273471338	0.9485538823772539	0.9246114720697923	0.9365826772235231	0.9365826772235231	0.9365826772235231	0.9365826772235231	0.9365826772235231	0.9365826772235231	0.9365826772235231	0.9365826772235231	0.9365826772235231	0.9365826772235231	0.9365826772235231	0.9365826772235231	0.9365826772235231	0.9365826772235231	0.9365826772235231	0.9365826772235231	0.9365826772235231	0.9365826772235231	0.9365826772235231	0.9365826772235231	0.9365826772235231	0.9365826772235231	0.9365826772235231	0.9365826772235231	0.9365826772235231	0.9365826772235231	0.9365826772235231	0.9365826772235231	0.9365826772235231	0.9365826772235231
0.5774188179022192	0.4936115812082588	0.5207390733237399	0.5599469413357341	0.47932518869044216	0.5744913472902865	0.5614484906181568	0.5123168188248822	0.5887545286599308	0.6633286223348213	0.46919270561977394	0.5411084383781936	0.6870786537554271	0.6678207700172617	0.5736804384472843	0.6631208208817423	0.7538378822173812	0.714038958143227	0.5596238940721106	0.5155082730926133	0.7142967007217367	0.8158383176783925	0.7822791080871583	0.801196947143621	0.9100706152185887	1.0016646786433565	0.7214609888257891	0.9508798481443211	0.5870900754346551	0.7750336197110429	0.7814251386364489	0.7036003831214195	0.7758905034733397	0.9454877516199439	0.942224420886301	0.9438560862531223	0.9438560862531223	0.9438560862531223	0.9438560862531223	0.9438560862531223	0.9438560862531223	0.9438560862531223	0.9438560862531223	0.9438560862531223	0.9438560862531223	0.9438560862531223	0.9438560862531223	0.9438560862531223	0.9438560862531223	0.9438560862531223
0.6417887777212827	0.8396682631531422	0.7646917077670922	0.8334819883171171	0.80260027087797	0.9335387336661858	0.8163641862867063	0.9078493304533314	0.9179651227950271	0.8037061409372342	0.838473251360238	0.8362662933933118	0.8693981339684559	0.9238881810719771	0.86372474547562	0.8620223598998967	0.8628735526877583	0.8628735526877583	0.8628735526877583	0.8628735526877583	0.8628735526877583	0.8628735526877583	0.8628735526877583	0.8628735526877583	0.8628735526877583	0.8628735526877583	0.8628735526877583	0.8628735526877583	0.8628735526877583	0.8628735526877583	0.8628735526877583	0.8628735526877583	0.8628735526877583	0.8628735526877583	0.8628735526877583	0.8628735526877583	0.8628735526877583	0.8628735526877583	0.8628735526877583	0.8628735526877583	0.8628735526877583	0.8628735526877583	0.8628735526877583	0.8628735526877583	0.8628735526877583	0.8628735526877583	0.8628735526877583	0.8628735526877583	0.8628735526877583	0.8628735526877583
0.6373385866248927	0.6893915600537839	0.8572362686234481	0.8320581818326335	0.8373863001944236	0.8079586186111352	0.8939465177646054	0.8431948687828889	0.9352083295762802	0.9759175857310065	1.0129464431371527	0.8035000128984799	0.9787264535089718	0.9205238384960737	0.9266931169163413	0.8954743280965431	0.8020960123398134	0.8724356023437988	0.908278846072469	0.908049544567546	0.8276238037761059	0.9016318630092016	0.920848021549802	0.8773504097017718	0.8990992156257869	0.8990992156257869	0.8990992156257869	0.8990992156257869	0.8990992156257869	0.8990992156257869	0.8990992156257869	0.8990992156257869	0.8990992156257869	0.8990992156257869	0.8990992156257869	0.8990992156257869	0.8990992156257869	0.8990992156257869	0.8990992156257869	0.8990992156257869	0.8990992156257869	0.8990992156257869	0.8990992156257869	0.8990992156257869	0.8990992156257869	0.8990992156257869	0.8990992156257869	0.8990992156257869	0.8990992156257869	0.8990992156257869
0.8323462562346621	0.8469113786790622	0.9816124296784924	0.8462879281931929	0.8898198956256038	1.0595036479726132	0.9280678708534474	0.9886273158085652	0.8529726447889838	0.8628183100688579	0.9599393325473782	0.7761245609545714	0.7843203240837162	0.8657164475015416	0.7988479018131962	0.9344263401597515	0.7623497515514817	0.804698709257783	0.7835242304046324	0.7835242304046324	0.7835242304046324	0.7835242304046324	0.7835242304046324	0.7835242304046324	0.7835242304046324	0.7835242304046324	0.7835242304046324	0.7835242304046324	0.7835242304046324	0.7835242304046324	0.7835242304046324	0.7835242304046324	0.7835242304046324	0.7835242304046324	0.7835242304046324	0.7835242304046324	0.7835242304046324	0.7835242304046324	0.7835242304046324	0.7835242304046324	0.7835242304046324	0.7835242304046324	0.7835242304046324	0.7835242304046324	0.7835242304046324	0.7835242304046324	0.7835242304046324	0.7835242304046324	0.7835242304046324	0.7835242304046324
0.5054841703497517	0.6419573546974414	0.7912296807081057	0.8185321228587553	0.7363843038977074	0.8365574721279513	0.8349230609976378	0.809959657930924	0.81103844511532	0.7492093068255604	0.7451867494728552	0.7473132285113941	0.8747399757083647	0.8267354907493681	0.8886109951651898	0.8614447569299353	0.8664712237982981	0.8693720714020476	0.9077403107481714	0.8354634239294858	0.7962538637707699	0.8158586438501277	0.8158586438501277	0.8158586438501277	0.8158586438501277	0.8158586438501277	0.8158586438501277	0.8158586438501277	0.8158586438501277	0.8158586438501277	0.8158586438501277	0.8158586438501277	0.8158586438501277	0.8158586438501277	0.8158586438501277	0.8158586438501277	0.8158586438501277	0.8158586438501277	0.8158586438501277	0.8158586438501277	0.8158586438501277	0.8158586438501277	0.8158586438501277	0.8158586438501277	0.8158586438501277	0.8158586438501277	0.8158586438501277	0.8158586438501277	0.8158586438501277	0.8158586438501277
0.6742383144228296	0.7378607720446295	0.8478905199953858	0.8701909821349185	0.878176978661171	0.9623553660484543	1.0131970267026795	0.8331716570295093	1.0027693579015367	0.8085296538982703	0.9056495058999035	0.9056495058999035	0.9056495058999035	0.9056495058999035	0.9056495058999035	0.9056495058999035	0.9056495058999035	0.9056495058999035	0.9056495058999035	0.9056495058999035	0.9056495058999035	0.9056495058999035	0.9056495058999035	0.9056495058999035	0.9056495058999035	0.9056495058999035	0.9056495058999035	0.9056495058999035	0.9056495058999035	0.9056495058999035	0.9056495058999035	0.9056495058999035	0.9056495058999035	0.9056495058999035	0.9056495058999035	0.9056495058999035	0.9056495058999035	0.9056495058999035	0.9056495058999035	0.9056495058999035	0.9056495058999035	0.9056495058999035	0.9056495058999035	0.9056495058999035	0.9056495058999035	0.9056495058999035	0.9056495058999035	0.9056495058999035	0.9056495058999035	0.9056495058999035
0.5618666183203183	0.7025904746696401	0.7865925873727887	0.717672098754135	0.7162151593085349	0.7434657717178016	0.8185828651338576	0.8102079941111414	0.885408963417476	0.8198760233403258	0.7768439712128125	0.6231116491742643	0.8502955641621744	0.7618585043764649	0.7782901676157854	0.8241732866824022	0.9573754400404699	0.8892838041122196	0.9233296220763448	0.9233296220763448	0.9233296220763448	0.9233296220763448	0.9233296220763448	0.9233296220763448	0.9233296220763448	0.9233296220763448	0.9233296220763448	0.9233296220763448	0.9233296220763448	0.9233296220763448	0.9233296220763448	0.9233296220763448	0.9233296220763448	0.9233296220763448	0.9233296220763448	0.9233296220763448	0.9233296220763448	0.9233296220763448	0.9233296220763448	0.9233296220763448	0.9233296220763448	0.9233296220763448	0.9233296220763448	0.9233296220763448	0.9233296220763448	0.9233296220763448	0.9233296220763448	0.9233296220763448	0.9233296220763448	0.9233296220763448
0.5733950054239841	0.4627965609316146	0.4600633413055561	0.5402286790308514	0.6758209269984864	0.5473194353952948	0.4538641288742804	0.6719355154982741	0.7269803493145852	0.7765924135793669	0.727551854597428	0.7083278876964365	0.6689810668318229	0.5211847078147871	0.485540867278209	0.5740792388724499	0.3688965967341577	0.4911531447250451	0.43620405541612983	0.4227274736675691	0.4077067075890314	0.47301837375134304	0.54408679147816	0.5928525474661809	0.4941856649257006	0.5447039352085331	0.6372960389979891	0.5290159574437246	0.8740994959285358	0.6183429837275484	0.6707743826890468	0.6445586832082976	0.6445586832082976	0.6445586832082976	0.6445586832082976	0.6445586832082976	0.6445586832082976	0.6445586832082976	0.6445586832082976	0.6445586832082976	0.6445586832082976	0.6445586832082976	0.6445586832082976	0.6445586832082976	0.6445586832082976	0.6445586832082976	0.6445586832082976	0.6445586832082976	0.6445586832082976	0.6445586832082976
0.5801499849102852	0.5514715418137095	0.7114128668009065	0.636641310040855	0.7928447203970536	0.6819270957778609	0.7498884247426483	0.7894141528716729	0.6462797705994896	0.8542110082659357	0.7231882369565766	0.7644540835886644	0.6341944788205518	0.8775992859367587	0.8376914951810509	0.8330722886341217	0.8658197084818222	0.9341075144537568	0.6616477850672697	0.837703411945555	0.8062445171563528	0.6973202767634481	0.8141408652260818	0.7951294966390359	0.8046351809325588	0.8046351809325588	0.8046351809325588	0.8046351809325588	0.8046351809325588	0.8046351809325588	0.8046351809325588	0.8046351809325588	0.8046351809325588	0.8046351809325588	0.8046351809325588	0.8046351809325588	0.8046351809325588	0.8046351809325588	0.8046351809325588	0.8046351809325588	0.8046351809325588	0.8046351809325588	0.8046351809325588	0.8046351809325588	0.8046351809325588	0.8046351809325588	0.8046351809325588	0.8046351809325588	0.8046351809325588	0.8046351809325588
0.8098263007290378	0.8191264107850181	0.914777493856409	0.8996723212558704	0.8628818231153739	0.9028699648717813	0.918725191134799	0.904628932471189	0.9297589161037897	0.7815543742109106	0.8348765389903989	0.8082154566006549	0.8082154566006549	0.8082154566006549	0.8082154566006549	0.8082154566006549	0.8082154566006549	0.8082154566006549	0.8082154566006549	0.8082154566006549	0.8082154566006549	0.8082154566006549	0.8082154566006549	0.8082154566006549	0.8082154566006549	0.8082154566006549	0.8082154566006549	0.8082154566006549	0.8082154566006549	0.8082154566006549	0.8082154566006549	0.8082154566006549	0.8082154566006549	0.8082154566006549	0.8082154566006549	0.8082154566006549	0.8082154566006549	0.8082154566006549	0.8082154566006549	0.8082154566006549	0.8082154566006549	0.8082154566006549	0.8082154566006549	0.8082154566006549	0.8082154566006549	0.8082154566006549	0.8082154566006549	0.8082154566006549	0.8082154566006549	0.8082154566006549
0.9894786554184197	0.9177275932563209	0.6993920488898765	0.7476038526228673	0.6391478856217147	0.9000187063811638	0.995912660204106	0.8199374097750186	0.7636112281911762	0.9670630730871703	1.0363520329139841	1.0156096225942328	0.8605062768039905	0.8174528465023995	0.9864254905663093	0.8427185715502751	0.9451474979901152	1.0741790290347246	1.0096632635124199	1.0096632635124199	1.0096632635124199	1.0096632635124199	1.0096632635124199	1.0096632635124199	1.0096632635124199	1.0096632635124199	1.0096632635124199	1.0096632635124199	1.0096632635124199	1.0096632635124199	1.0096632635124199	1.0096632635124199	1.0096632635124199	1.0096632635124199	1.0096632635124199	1.0096632635124199	1.0096632635124199	1.0096632635124199	1.0096632635124199	1.0096632635124199	1.0096632635124199	1.0096632635124199	1.0096632635124199	1.0096632635124199	1.0096632635124199	1.0096632635124199	1.0096632635124199	1.0096632635124199	1.0096632635124199	1.0096632635124199
0.562961237376785	0.6108992794471574	0.669628796342949	0.594298483549143	0.6369433815393578	0.6996483676032267	0.5453667879571563	0.7234571106356811	0.7512250897940909	0.8450832243398309	0.8339945602476686	0.957512603646973	0.9015014016337571	0.842206998120912	0.9083907782675965	0.8752988881942544	0.8752988881942544	0.8752988881942544	0.8752988881942544	0.8752988881942544	0.8752988881942544	0.8752988881942544	0.8752988881942544	0.8752988881942544	0.8752988881942544	0.8752988881942544	0.8752988881942544	0.8752988881942544	0.8752988881942544	0.8752988881942544	0.8752988881942544	0.8752988881942544	0.8752988881942544	0.8752988881942544	0.8752988881942544	0.8752988881942544	0.8752988881942544	0.8752988881942544	0.8752988881942544	0.8752988881942544	0.8752988881942544	0.8752988881942544	0.8752988881942544	0.8752988881942544	0.8752988881942544	0.8752988881942544	0.8752988881942544	0.8752988881942544	0.8752988881942544	0.8752988881942544
0.4698427993174986	0.4269348589254274	0.4320950677834953	0.48029624834211393	0.43842278307090254	0.5842918392551079	0.4232944765882486	0.5555015981081317	0.41878189392292253	0.678793467235648	0.6670951834559956	0.6299648905244155	0.6498098056174654	0.5062234527064544	0.9262939924641928	0.8179204213896345	0.7920413583719802	0.8522984435392089	0.935981775241652	0.6568816812113266	1.119439808255246	0.9040313844208715	0.8995279938033632	0.8716856092689143	0.8336127935503787	0.706130686469201	0.8497109363706216	0.8698128176914567	0.8597618770310392	0.8597618770310392	0.8597618770310392	0.8597618770310392	0.8597618770310392	0.8597618770310392	0.8597618770310392	0.8597618770310392	0.8597618770310392	0.8597618770310392	0.8597618770310392	0.8597618770310392	0.8597618770310392	0.8597618770310392	0.8597618770310392	0.8597618770310392	0.8597618770310392	0.8597618770310392	0.8597618770310392	0.8597618770310392	0.8597618770310392	0.8597618770310392
0.31561757228319837	0.4657181094703189	0.7314791005077647	0.7139387374050576	0.7547367396861707	0.9092114523630368	0.7698867478019716	0.7154760400588979	0.8564931794831597	0.7511800118965942	0.848872888002968	0.8488735454795927	0.7760170307045384	0.7868812708826796	0.875233589085743	0.6902490273242441	0.7232884841432531	0.7947444600530172	0.8310230407971014	0.7781566471001852	0.7146736149109524	0.8852971131485833	0.8214478993950783	0.8533725062718309	0.8533725062718309	0.8533725062718309	0.8533725062718309	0.8533725062718309	0.8533725062718309	0.8533725062718309	0.8533725062718309	0.8533725062718309	0.8533725062718309	0.8533725062718309	0.8533725062718309	0.8533725062718309	0.8533725062718309	0.8533725062718309	0.8533725062718309	0.8533725062718309	0.8533725062718309	0.8533725062718309	0.8533725062718309	0.8533725062718309	0.8533725062718309	0.8533725062718309	0.8533725062718309	0.8533725062718309	0.8533725062718309	0.8533725062718309
0.5846739008559587	0.7201935349942692	0.6644427806245453	0.8143433613536949	0.8431368556905106	0.6640836380392586	0.7475920546063428	0.8258023425191131	0.7200234089431361	0.9078790064776495	0.8609517474726107	0.9207366031340125	0.9253122368122972	0.8729120450312953	0.85610220867597	0.8394804097812886	0.942609526318899	0.7820594539925129	0.7166171249553069	0.8370984508035451	0.8125200114448236	0.8248092311241844	0.8248092311241844	0.8248092311241844	0.8248092311241844	0.8248092311241844	0.8248092311241844	0.8248092311241844	0.8248092311241844	0.8248092311241844	0.8248092311241844	0.8248092311241844	0.8248092311241844	0.8248092311241844	0.8248092311241844	0.8248092311241844	0.8248092311241844	0.8248092311241844	0.8248092311241844	0.8248092311241844	0.8248092311241844	0.8248092311241844	0.8248092311241844	0.8248092311241844	0.8248092311241844	0.8248092311241844	0.8248092311241844	0.8248092311241844	0.8248092311241844	0.8248092311241844
0.5508337453133567	0.6216323050047137	0.6971863472669094	0.7583430224434163	0.670128418450773	0.6676019520747443	0.6612258605461776	0.7629739993925051	0.9398721384002626	0.6461562172213616	0.739796803219863	0.6763586183765883	0.7364315235449378	0.7445289551817077	0.7270753946387501	0.6577828995153813	0.6948914795728527	0.9190108329975294	0.806951156285191	0.806951156285191	0.806951156285191	0.806951156285191	0.806951156285191	0.806951156285191	0.806951156285191	0.806951156285191	0.806951156285191	0.806951156285191	0.806951156285191	0.806951156285191	0.806951156285191	0.806951156285191	0.806951156285191	0.806951156285191	0.806951156285191	0.806951156285191	0.806951156285191	0.806951156285191	0.806951156285191	0.806951156285191	0.806951156285191	0.806951156285191	0.806951156285191	0.806951156285191	0.806951156285191	0.806951156285191	0.806951156285191	0.806951156285191	0.806951156285191	0.806951156285191
0.5583769425735005	0.6687200499529065	0.7396325859027217	0.7821729742265646	0.7080383044356385	0.7539370382453092	0.8275809625236313	0.78129278263276	0.8103357121333529	0.8373802710957362	0.7782623589137527	0.8672765112253864	0.8026588363913023	0.7878334107981826	0.8314920583516481	0.9187576422963483	0.9217253753173972	0.9443940149938593	0.9298121392116828	0.866286991778762	0.8980495654952224	0.8980495654952224	0.8980495654952224	0.8980495654952224	0.8980495654952224	0.8980495654952224	0.8980495654952224	0.8980495654952224	0.8980495654952224	0.8980495654952224	0.8980495654952224	0.8980495654952224	0.8980495654952224	0.8980495654952224	0.8980495654952224	0.8980495654952224	0.8980495654952224	0.8980495654952224	0.8980495654952224	0.8980495654952224	0.8980495654952224	0.8980495654952224	0.8980495654952224	0.8980495654952224	0.8980495654952224	0.8980495654952224	0.8980495654952224	0.8980495654952224	0.8980495654952224	0.8980495654952224
0.04541748543092398	0.34026827888345945	0.49157896988642286	0.5554023802450803	0.44799896454537697	0.696516585806459	0.6557456786925616	0.6824033519105612	0.6936729166846877	1.0529591345232283	0.8348257977889357	0.7383232834254785	0.9045223763637021	1.098451137038018	0.816413441151553	0.6729571362824098	0.6857025279858895	0.6509123486575508	0.8122887141261596	0.7624597154480114	1.09024429776799	1.1966135519619192	1.1525449947536905	0.9683300862661357	0.7833468413387024	1.163215610100385	1.1605679014358505	1.1429978757295436	1.0187407197011848	1.1205122545456143	1.401332770019288	1.2697218908408128	1.179715754595597	1.4992660026721278	0.913394740193296	1.3329128811272737	1.0739727165665773	0.7248304321503143	1.1108234464407305	1.0499280107653326	1.3147731217983167	1.1823505662818248	1.1823505662818248	1.1823505662818248	1.1823505662818248	1.1823505662818248	1.1823505662818248	1.1823505662818248	1.1823505662818248	1.1823505662818248
0.05322810076873148	0.010448647534838972	0.10039727480874834	0.16274348063187405	0.13996907568342168	0.47782386374441393	0.10376136465712009	0.3264910165842887	0.09392902554398741	0.03288786574553691	0.40539852784855046	0.2990219797078851	0.5802651753177802	0.3055310881440599	0.7382846694159784	0.5176937110569759	0.5811097951224369	0.6775062673967224	0.48644585764251685	0.3837587634192935	0.53422073263046	0.4675151718118207	0.7109156494015819	0.6721057109459861	0.7063613469940818	0.4037453300346715	0.8068434994093043	0.3461127140820274	0.37220043826936894	0.5375889933036891	0.5203487461148364	0.567812339964744	0.6282619903362476	0.4676995749531163	0.5455949960872084	0.5261664051391058	0.4330949539841871	0.3258456044539691	0.3504968665133799	0.19043890371355154	0.5878083017037372	0.5736989534702113	0.328202000506007	0.25199276193822273	0.11066930391653985	0.44573093719123086	0.2782001205538853	0.2782001205538853	0.2782001205538853	0.2782001205538853
0.8210053886660162	0.7836531257985748	0.649606307994517	0.7627996386664355	0.801335557294146	0.9692595825834569	0.9004478833484686	0.7900634415007339	0.9720171871476345	0.964800454556354	0.9893677197506888	0.9013635553937303	0.8412483386651494	0.7784313080681655	0.9654972272310989	0.8998796422691425	1.049844474487586	1.1014512584243643	0.9617196149499817	0.9566567273470641	0.9414801532521454	1.0288820299112151	1.1270278878896554	1.181704551240176	1.0255900338594504	1.1867774463065834	1.1446284590943643	1.2052408850407907	1.1909171647973822	1.3536577149455047	1.1714184038483106	1.1364003196069334	0.9798873245687554	1.2467285531060264	1.1303999159732703	1.2004579146686827	1.131750319173025	1.1437549083029972	1.16404560519692	1.1824467436500654	1.1650287986887293	1.1737377711693975	1.1737377711693975	1.1737377711693975	1.1737377711693975	1.1737377711693975	1.1737377711693975	1.1737377711693975	1.1737377711693975	1.1737377711693975
0.3838251205548114	0.4677769826701324	0.6457380110466213	0.5438090523753343	0.5279893191058839	0.5210964496019437	0.48196161500593043	0.6535178695364808	0.7091697634114601	0.4903636517604621	0.5587731830736791	0.5261631463791588	0.4842974033727951	0.4577316803962534	0.5510500622531166	0.5750722467345528	0.6285555436003345	0.5659779273840204	0.6034566920570762	0.5197077599544853	0.7265738928969299	0.5520442982006545	0.6460550608697219	0.5875479974730627	0.5944276212846072	0.7641867764668527	0.6908051383455531	0.821739787178518	0.7259779925404041	0.7950397741334568	0.8592383582141222	0.9087088086728912	0.9955461680506942	1.1173478693940426	0.9735180946413238	1.0385736974025308	0.8235306401262963	0.9839374970728172	0.997043872461145	1.1816689765877704	1.1183608009115797	1.1850578496468442	0.8142330503996279	0.831088652104703	0.9874189067565795	1.1239169245545373	1.0556679156555584	1.0556679156555584	1.0556679156555584	1.0556679156555584
0.7252666695897927	0.5953237073262845	0.8507931278623363	0.6293612958583735	0.9658022295597766	0.6432200235906462	0.6917615284938877	0.620876201716012	0.7393820499137301	0.602538404497437	0.5501032629636363	0.7408018425024595	0.796754469002774	0.651500585480254	0.663927353456922	0.7866547900281752	0.7618786303052008	0.9399706060559917	0.7795562584656408	0.7588876545074816	0.887882103120709	0.7713748975344571	0.778183499551967	1.0453740121783177	1.0945060680089729	0.8333701104249039	0.7369935623168493	0.7667548535560184	1.062616676656116	1.2493675644057682	1.0226402437701165	0.9039245601929098	0.9589152846598338	0.9830044810291865	0.9647381110134181	0.9571420980260478	1.0361053220348977	1.1802591032695793	1.1662926342102709	1.097652365238433	1.1830739978497067	1.1786942992271392	1.1928299519674654	1.1857621255973023	1.1857621255973023	1.1857621255973023	1.1857621255973023	1.1857621255973023	1.1857621255973023	1.1857621255973023
0.9026853290048059	0.6904663201009509	0.6288021486374405	0.5597571140305004	0.6592112800343831	0.7234718984470737	0.8499689893314865	0.7551751537475451	0.680997018614564	0.8525099179954821	0.6559815295550391	0.7877518962596205	0.7218667129073298	0.7218667129073298	0.7218667129073298	0.7218667129073298	0.7218667129073298	0.7218667129073298	0.7218667129073298	0.7218667129073298	0.7218667129073298	0.7218667129073298	0.7218667129073298	0.7218667129073298	0.7218667129073298	0.7218667129073298	0.7218667129073298	0.7218667129073298	0.7218667129073298	0.7218667129073298	0.7218667129073298	0.7218667129073298	0.7218667129073298	0.7218667129073298	0.7218667129073298	0.7218667129073298	0.7218667129073298	0.7218667129073298	0.7218667129073298	0.7218667129073298	0.7218667129073298	0.7218667129073298	0.7218667129073298	0.7218667129073298	0.7218667129073298	0.7218667129073298	0.7218667129073298	0.7218667129073298	0.7218667129073298	0.7218667129073298
0.7525767701262601	0.7685505613930312	0.8589764146361131	0.7691400624276894	0.8744351173093015	0.7614887704908014	0.835688933558589	0.7159845355852137	0.6939516686155394	0.7466658680189029	0.6876464570497097	0.6880214036332969	0.7911618406169527	0.9572877220289531	0.888482257533159	0.6319518145863705	0.8099818483544716	0.7147475998617342	0.7142166043462731	0.6078139495213742	0.7406803443375637	0.5727641288993829	0.7764705544294733	0.6416568281686891	0.8056746042769591	0.6587180572531502	0.7285095891136032	0.6394018285394197	0.728175130984648	0.7554418210584951	0.7451793511187618	0.8553617019057989	0.737078297496971	0.6138157618245704	0.5805649404538572	0.6872959259937161	0.6378967369916545	0.8561230811112648	0.4994892158943824	0.6322589266840448	0.737589924620213	0.684924425652129	0.684924425652129	0.684924425652129	0.684924425652129	0.684924425652129	0.684924425652129	0.684924425652129	0.684924425652129	0.684924425652129
0.7862649748496278	0.7512620187618233	0.8431318931717547	0.862744252862236	0.8773445676640312	1.0163030329446259	0.8978005425022	0.8351352487615992	0.9005340918298435	0.8484755836766918	0.9062597900976538	0.8002975013687673	0.9652281497747534	0.9274662554546113	0.9227112135321814	0.8647816748114925	0.9611040392302634	1.0320466275914846	1.0619524887776408	0.9900607774754719	0.9425077172103371	1.0022812685974518	1.0513734241085297	0.9879596325992727	1.0165756018693772	1.0845933912994532	0.9727180622006727	0.91565972462019	0.937873240906656	1.00372998834613	1.0199954940713734	1.0292366911584063	1.0236641557617447	1.0025828632624427	1.078040091167887	0.9840498728297199	0.9173436563040865	1.0506609059022267	0.9797252745680762	0.9710989420955726	0.9468029968217313	0.8986776569274497	0.9191987218119051	1.0000071740319745	0.8828750161083699	0.9414410950701723	0.9414410950701723	0.9414410950701723	0.9414410950701723	0.9414410950701723
0.13924259615048956	0.12015540106867725	0.2960811871033644	0.0	0.00029707980671399265	0.1444081034715613	0.21112169343248577	0.25887811879497385	0.13747655656314145	0.1687158950888544	0.13245651814634668	0.0	0.23756688563307599	0.13422565120788787	0.013773170332496648	0.0	0.0	0.03146523061738501	0.029993177362557803	0.08033542170423907	0.2612938634156839	0.0	0.08210455476578027	0.1404918507878378	0.2678571428023478	0.5071931612412547	0.0	0.1351035448492871	0.40178571650491485	0.1103285990667969	0.2981473971588058	0.2777425152593072	0.26785714280234785	0.3826242379324744	0.28437422963912296	0.5255318333410222	0.2957005632740551	0.5636315310601131	0.1339285714011739	0.8158440906765267	0.46585839315803	0.1354006246560011	0.6507784652721775	0.626173589117529	0.6291274150496342	0.6276505020835816	0.6276505020835816	0.6276505020835816	0.6276505020835816	0.6276505020835816
0.7849144564657542	0.6164209594793768	0.6359010011157155	0.5743508925361364	0.7932340542575108	0.8372395470428411	0.6615130689383567	0.8017196190410703	0.7511071994001721	0.8261812045636631	0.899696204287999	0.6992511201381586	0.8796512593882547	0.7679908687269918	0.8134917440858925	0.9721341965589353	0.9905448052536121	0.9453430543617046	1.0909678164832193	0.9978479305566598	0.9329620983197376	0.8582550342016901	1.2126376033479922	0.933483919253082	0.9666450349866428	0.9050332564019006	0.9178916485323221	1.1807892112595304	1.1632508701256723	1.1609647828018699	0.9867478377765133	0.9957820762900227	0.981994773808477	1.0737311085767256	0.9699543988315589	1.4738982778461716	1.1842012122268057	1.03315724683916	1.02476820415854	1.10672378612172	0.8681147168331192	0.8836460393764142	1.0012212733579466	0.9424336563671805	0.9424336563671805	0.9424336563671805	0.9424336563671805	0.9424336563671805	0.9424336563671805	0.9424336563671805
0.7633093401840783	0.5824690777180691	0.7486670052625278	0.6454800884398256	0.6421676992670664	0.526371942923101	0.7513328821940555	0.7763796803534365	0.7168173293247548	0.7270642060567476	0.9017237777372217	0.9713387259585198	0.7594056748243517	0.7255067292360349	0.7704700214872765	0.8786710175719836	0.718075191264599	0.8826690058755723	0.8732247696802696	0.7511528782408534	0.6077067838285789	0.8282262436280665	0.9280190927293508	1.0291417935606029	0.9204562497427815	0.759122323659131	0.8545175751365109	1.067397059316375	0.8374445542103278	0.8437346127131523	1.0097212073351938	0.7181522810678673	0.7336400889368715	0.7327006609915309	0.794908780686878	0.8553353510995914	0.9427573391926519	0.9129218135303074	0.9672965213104797	0.7716160079616392	0.8694562646360595	0.8694562646360595	0.8694562646360595	0.8694562646360595	0.8694562646360595	0.8694562646360595	0.8694562646360595	0.8694562646360595	0.8694562646360595	0.8694562646360595
0.8895707215195068	0.9932068763435812	0.855262213974508	0.8362060365914017	0.6128044358919845	0.9217949454096175	0.7159931165454679	0.7282341283840775	0.5466418970042943	0.7129496482121171	0.828533686745109	0.9196288948232149	0.8235502115391931	1.038974020547783	0.9099663212708005	0.9122560650579233	0.8650819108081614	0.987820646191948	1.0430445724958715	0.8733965451856153	0.817845092919988	0.88346204795693	0.9853004352634055	0.8397488354642922	1.1541725555900821	1.3561025552678683	1.1615431639553222	1.0169303047564202	1.3428368072817158	1.0885034555839843	0.9031598337410706	0.8917461830697974	1.1333846690771667	1.3411713650791854	1.2354658358088286	1.238277538750352	1.101727811304069	1.1583623972403585	1.0835675177349369	1.3539931517873502	1.5297441739674578	1.441868662877404	1.441868662877404	1.441868662877404	1.441868662877404	1.441868662877404	1.441868662877404	1.441868662877404	1.441868662877404	1.441868662877404
0.3509520803709287	0.40827227554076856	0.42397552527119475	0.5298327058162132	0.5004409382007895	0.5931613476106207	0.5586801865876169	0.7121389639406707	0.7178864404575308	0.8693884326987493	0.8124507100784876	0.7694692238033773	0.8171300983884326	0.8074250731775802	0.8144736610923	0.8924085536773846	0.9116147277707582	1.08550706504262	1.165583480803683	0.7960062263342154	1.0071930521186867	1.0619528604568285	1.0100019982326276	1.1247985071195288	1.1403642871429258	1.1889956750113182	1.0674194466870135	1.323192709530253	1.420515976323927	1.2809609164613123	1.342461369423166	1.3462006383706144	1.1796071706384303	1.2977184823558217	1.457114918446579	1.2543922272355963	1.3019344489705729	1.3101928159116936	1.2245494055206367	1.0993117657331748	1.3324486497592585	1.2426715478951516	1.1936424671778807	1.228860672064319	1.4620704115789454	1.309315237423278	1.1803808339089026	1.1970050949173736	1.217971812380912	1.0543378865630242
0.34069417450931705	0.6521207057549235	0.5842019814689158	0.7098613276435917	0.3154947377727419	0.3142952882382194	0.5323538011829897	0.8679827169608086	0.4338236628447842	0.3462636247353587	0.16247549017371196	0.6658846392527011	0.18125274182802714	0.38909068883950365	0.6735537375064072	0.71568287329142	0.4787974071288675	0.8164311401125667	0.4883853601486775	0.6616979520532988	0.23286696380276423	0.9307622111608888	0.24967789683706204	0.7539375436051913	0.4438780973149978	0.5365297792740673	0.3447992578389261	0.4525813422165272	0.9361617848931414	0.217853881376897	0.5532307026008894	0.35820332109612485	0.48686292205832465	0.6299839508573999	0.5837717640411768	0.6773201448783888	0.5842539209589264	0.9135293059940252	0.42302534384816537	0.3992166358417652	0.6333434567044885	1.0676344293590672	0.011939696035281064	0.7467483652106515	0.15078788934322765	0.9613529722117331	0.53447983302686	0.4106265883975282	0.017257051273516018	0.5184455488181375
0.7143032430717973	0.860150214168198	0.727586229830041	0.7231843956468608	0.8477877786021094	0.6307972357210263	0.8661635618065842	0.8968482787419718	0.873293172804545	0.980328055073496	0.9113129146561987	1.0982503134571187	0.839320625646557	0.8732587495053087	0.8773789335741323	0.8534568355599637	0.8222116740685729	1.0050702665964122	1.1482459451119287	0.8258759482090333	0.9343317955434941	0.9228410821843619	0.9451540797244139	0.9780760979242025	1.0363348533310717	1.025241537182734	0.972850064167829	1.0494130796630021	1.0461024302822568	0.7545029507823982	0.8337597275682147	1.197922376535206	1.0631954791554965	1.0865668359188028	1.183848850146864	1.2048037097162698	0.7754462302835948	1.0533703747037682	1.0470310218349999	1.0926150339512763	1.1074082911964334	1.2685129406397369	0.9945056624457799	0.9783889740904109	1.0862992419095137	1.033335878460447	1.050412422228571	1.1505625040262812	0.9708340936955004	0.8165354750011603
0.6765549088005038	0.7807672624312846	0.8077435311895126	0.7438262147827388	0.8619373707345062	0.8765004712893124	0.9702735358192963	0.8307555904378663	0.8038088575094418	0.888892300007599	0.7423422758009016	0.8530517550776457	0.8894141502247894	0.7504642577405637	0.858210872562019	0.9133568005989317	0.8385342881625055	0.8528588991603697	0.9158281236477288	1.0471472511035091	0.9294469318977717	0.8525022401236992	0.889072819688737	0.7748786481824806	0.9071194241235215	1.024171593023338	0.9701128705650155	0.9585585878141796	0.8891425116908137	1.070506353465549	0.8981933067592409	0.9137008996910105	0.9896680960329893	0.9510443703857308	1.0915324239356787	1.0497421948667924	1.0256172197885143	1.087255627305136	0.9432298007614092	1.0115284677210712	1.0402122101735203	1.0820158807569735	1.2716300418609245	1.0659721666740303	1.0275928941121408	1.1139080357937816	1.1324505062630275	0.9816078901206329	1.1044248991977708	1.1567186925499464
0.6914782297955832	0.8072271110102027	0.8836756062522761	1.1858144130167299	0.9375411458509766	1.0161595800611092	1.2245481797706195	0.9408439089105073	1.2000227358504054	0.9262292327534795	0.8938106936509281	1.1691017913386683	1.0172797193354999	1.1785167922207953	1.016214284742014	1.1897968089135051	1.1940027310582697	1.2184151860906487	1.2136277757684257	1.258488419848629	1.277515220684241	1.2820315801429716	1.411078555260544	1.1253278962993416	1.221611518608643	1.041664243642792	1.264792478215019	1.2732133026504262	1.356575930826891	1.3511008985880937	1.2568432307234803	1.2734471236028888	1.1814847162150584	1.299862132612498	1.324585248158894	1.484056698751882	1.4451240080519054	1.2412712049818222	1.2792704208563883	1.3343426129553329	1.4104257208427506	1.5224993022630606	1.5188218291453426	1.3404400256822666	1.3706046948843889	1.5345884721539278	1.5593079629644344	1.345454380327425	1.5302326140223697	1.5657218543542455
0.7897414388507367	0.7831984765340275	0.7772183777866339	0.8350965468600224	0.7478325749742759	0.7245112600973087	0.8061961749114428	0.9254408108685259	0.8202044339233485	0.7784587012295437	0.882948182317192	0.8349050282254433	0.9971760453569942	0.8623338066256572	0.9026014713685515	0.7378689557557533	0.8183736312906923	0.9024259172239948	0.7950107169461621	0.8067436363808317	0.8348939442509661	0.835581661943322	0.8064134877258691	0.7938277923012366	0.8976932375545991	0.785091275768202	0.8322423448762639	0.7915718265409104	0.8067853515003183	0.8805851952406654	0.9406445468889282	0.7953566059945305	0.9510619017510447	0.9507933269708894	0.7917324220060848	1.0068636902505266	0.9300320795427086	1.0043760431413589	0.8628955972893877	0.9531714347213582	0.888545034113272	0.994230902776436	0.9169957369188154	0.9556133198476258	0.9556133198476258	0.9556133198476258	0.9556133198476258	0.9556133198476258	0.9556133198476258	0.9556133198476258
1.08382635134009	0.8108611797863233	0.9589690235652566	0.7913593488980986	0.6882000736039241	0.7474638668180188	0.7115239348116923	0.6568526714817394	0.6959362066257774	0.593110043394389	0.6971728775589535	0.6451414604766712	0.6451414604766712	0.6451414604766712	0.6451414604766712	0.6451414604766712	0.6451414604766712	0.6451414604766712	0.6451414604766712	0.6451414604766712	0.6451414604766712	0.6451414604766712	0.6451414604766712	0.6451414604766712	0.6451414604766712	0.6451414604766712	0.6451414604766712	0.6451414604766712	0.6451414604766712	0.6451414604766712	0.6451414604766712	0.6451414604766712	0.6451414604766712	0.6451414604766712	0.6451414604766712	0.6451414604766712	0.6451414604766712	0.6451414604766712	0.6451414604766712	0.6451414604766712	0.6451414604766712	0.6451414604766712	0.6451414604766712	0.6451414604766712	0.6451414604766712	0.6451414604766712	0.6451414604766712	0.6451414604766712	0.6451414604766712	0.6451414604766712
0.9081727972085273	0.7198681343019222	0.7488447629673316	0.7665450544831139	0.7992554413935548	0.7608195807497622	0.7800375110716584	0.7800375110716584	0.7800375110716584	0.7800375110716584	0.7800375110716584	0.7800375110716584	0.7800375110716584	0.7800375110716584	0.7800375110716584	0.7800375110716584	0.7800375110716584	0.7800375110716584	0.7800375110716584	0.7800375110716584	0.7800375110716584	0.7800375110716584	0.7800375110716584	0.7800375110716584	0.7800375110716584	0.7800375110716584	0.7800375110716584	0.7800375110716584	0.7800375110716584	0.7800375110716584	0.7800375110716584	0.7800375110716584	0.7800375110716584	0.7800375110716584	0.7800375110716584	0.7800375110716584	0.7800375110716584	0.7800375110716584	0.7800375110716584	0.7800375110716584	0.7800375110716584	0.7800375110716584	0.7800375110716584	0.7800375110716584	0.7800375110716584	0.7800375110716584	0.7800375110716584	0.7800375110716584	0.7800375110716584	0.7800375110716584
0.3739682976201156	0.3786406230480131	0.27641903571293946	0.18232687393476316	0.2994168102344776	0.4155523133018898	0.4616053371970334	0.3456107786255576	0.6108382816517859	0.2966803388882849	0.3909782359401992	0.5830664109859669	0.5289165885749014	0.4798990802718779	0.5144719033458085	0.40283482800446396	0.8636892422486038	0.5299631215543669	0.5976576460595431	0.6960503150347612	0.9392984358838011	0.598383235982419	0.7350013268704955	0.6237210822231277	0.715312277605294	0.8031591710588171	0.5229290581275441	0.8384242434308643	0.7576153360201804	0.8479651491852743	0.9787778228336323	0.7927585846673737	0.9401045657027989	0.5852066537213867	0.45888182296222646	0.5868005705628522	0.5228411967625394	0.5228411967625394	0.5228411967625394	0.5228411967625394	0.5228411967625394	0.5228411967625394	0.5228411967625394	0.5228411967625394	0.5228411967625394	0.5228411967625394	0.5228411967625394	0.5228411967625394	0.5228411967625394	0.5228411967625394
0.743482129379183	0.6578903971632826	0.6193190889115374	0.6313309090012492	0.6608329075849416	0.6352417930353995	0.6537935617827336	0.6359147768865859	0.7100121229370401	0.5763793908319579	0.5568517316566997	0.5922484945584661	0.7070485101916443	0.5500347580095575	0.5861032015837636	0.7329255192025498	0.5346083885487868	0.5442037143374334	0.5545169659478932	0.5055375868404135	0.6674039955537122	0.686984388487862	0.5550694649308701	0.5750157159245328	0.5650594908679846	0.6194275336762439	0.5589942981341536	0.5892109159051988	0.5892109159051988	0.5892109159051988	0.5892109159051988	0.5892109159051988	0.5892109159051988	0.5892109159051988	0.5892109159051988	0.5892109159051988	0.5892109159051988	0.5892109159051988	0.5892109159051988	0.5892109159051988	0.5892109159051988	0.5892109159051988	0.5892109159051988	0.5892109159051988	0.5892109159051988	0.5892109159051988	0.5892109159051988	0.5892109159051988	0.5892109159051988	0.5892109159051988
0.6584847435109686	0.6190812134692492	0.6369889703754423	0.7227276498958309	0.6397119522896506	0.6476615338044381	0.5393305229063869	0.6071642150829397	0.5738371161672112	0.6051528582391518	0.536205995104031	0.8271994065117574	0.6141336845281564	0.42986503344812727	0.49974271164198314	0.3911557676673979	0.6269544540407488	0.505882775562297	0.52089371571988	0.5149568605162337	0.5179252881180568	0.5179252881180568	0.5179252881180568	0.5179252881180568	0.5179252881180568	0.5179252881180568	0.5179252881180568	0.5179252881180568	0.5179252881180568	0.5179252881180568	0.5179252881180568	0.5179252881180568	0.5179252881180568	0.5179252881180568	0.5179252881180568	0.5179252881180568	0.5179252881180568	0.5179252881180568	0.5179252881180568	0.5179252881180568	0.5179252881180568	0.5179252881180568	0.5179252881180568	0.5179252881180568	0.5179252881180568	0.5179252881180568	0.5179252881180568	0.5179252881180568	0.5179252881180568	0.5179252881180568
0.7786304051962322	0.5413406579355945	0.5848926997684313	0.6423386558415297	0.6277164322792083	0.5096576540878937	0.6340852559278296	0.6125101199221937	0.6934416596350865	0.5495128826400334	0.5196725988408348	0.5193150443408487	0.6512768387882	0.5767128161239801	0.5428121555979185	0.5062606975768962	0.5099526224309786	0.47104528600879164	0.536489824064054	0.5801539673503392	0.562596413857628	0.48394227018376235	0.5283461078130697	0.5626363391349527	0.4934536750363979	0.5757130440748779	0.5281540308057652	0.6328760754227241	0.5313914660758363	0.5490885675393384	0.573302077574378	0.5530998998120206	0.4375560319028267	0.5019046391055082	0.5466028574777377	0.6080869556959637	0.6031082753748899	0.6055976155354269	0.6055976155354269	0.6055976155354269	0.6055976155354269	0.6055976155354269	0.6055976155354269	0.6055976155354269	0.6055976155354269	0.6055976155354269	0.6055976155354269	0.6055976155354269	0.6055976155354269	0.6055976155354269
0.7131724887938139	0.7287809099832	0.5760235832139483	0.5764999037052004	0.5747398313332656	0.6139378866751222	0.5159339517654252	0.5994657330949069	0.5238928755315847	0.45802683867074023	0.6074558944312267	0.553780481721377	0.49542337185738317	0.6177734045835555	0.5793281065489275	0.3984228808192911	0.49630778339871334	0.5244042769445193	0.5719601983555898	0.6193286380507452	0.38506990224802873	0.4859422234943354	0.41130999577932553	0.4966889253845132	0.42457999227225995	0.49814300200894146	0.548366619828921	0.45481871045605365	0.538631211972348	0.5340088595560372	0.32923182901036463	0.5449153757931249	0.43707360240174475	0.43707360240174475	0.43707360240174475	0.43707360240174475	0.43707360240174475	0.43707360240174475	0.43707360240174475	0.43707360240174475	0.43707360240174475	0.43707360240174475	0.43707360240174475	0.43707360240174475	0.43707360240174475	0.43707360240174475	0.43707360240174475	0.43707360240174475	0.43707360240174475	0.43707360240174475
0.8755312849617156	0.5795043869146922	0.6327006852179379	0.5962705725825201	0.9084193858312253	0.9288634688399873	0.7062080504590413	1.017462138575457	1.0955644926477388	0.9167783689190515	0.8297945508082597	1.1989602428224342	1.0127428810665702	0.9542562367848979	1.1848977078482688	0.8631805673085846	1.0231456330632414	1.2491010945464884	1.5369400315294643	1.1631700554849118	1.3166296690315622	1.371810819531929	1.239613047722279	1.0136913458876269	0.9681894316930282	1.2492598689520957	1.3963796657921403	1.4444965539274737	1.5109856116954552	1.1099480903434695	1.2130478780602776	1.3021340943061583	1.4622376626499423	1.627047108002938	1.5446423853264402	1.5446423853264402	1.5446423853264402	1.5446423853264402	1.5446423853264402	1.5446423853264402	1.5446423853264402	1.5446423853264402	1.5446423853264402	1.5446423853264402	1.5446423853264402	1.5446423853264402	1.5446423853264402	1.5446423853264402	1.5446423853264402	1.5446423853264402
0.4853578907785808	0.5542318833363195	0.4997043370600343	0.47481048729357545	0.5094701330138375	0.4309646009382898	0.4411662431982935	0.4538169219680854	0.40473823358028854	0.4280711025475137	0.45131325656407895	0.4326562103604448	0.5356086726797833	0.5026554262177808	0.32276964124513297	0.40893333506773677	0.440954114539848	0.5658890752554683	0.6706021947187887	0.5396184395748315	0.5535246266335745	0.7864465055813444	0.6699855661074595	0.6699855661074595	0.6699855661074595	0.6699855661074595	0.6699855661074595	0.6699855661074595	0.6699855661074595	0.6699855661074595	0.6699855661074595	0.6699855661074595	0.6699855661074595	0.6699855661074595	0.6699855661074595	0.6699855661074595	0.6699855661074595	0.6699855661074595	0.6699855661074595	0.6699855661074595	0.6699855661074595	0.6699855661074595	0.6699855661074595	0.6699855661074595	0.6699855661074595	0.6699855661074595	0.6699855661074595	0.6699855661074595	0.6699855661074595	0.6699855661074595
0.44240641548650655	0.3680366074000116	0.36619127886938396	0.3058127712387196	0.1949512425282249	0.15305894384949667	0.4887600703786367	0.4813433182112394	0.5231749741563047	0.5261023973051174	0.43920595959434733	0.5405278865824862	0.3261409399287718	0.41351854891484047	0.3921356342349213	0.5033649388520713	0.41144481780099096	0.6532127500419593	0.7077828971517897	0.7294150374615566	0.907547771410694	1.0327476065040806	1.2000498010213327	0.7387167496750435	1.6988936362970044	0.8869059486330094	1.1526668659761652	0.9748856554455244	1.0747726424544306	1.0788767126396634	1.5061875265969058	1.0699976361170807	1.3593153191428586	1.1217988554813842	0.9172016232921731	1.1511694481683927	1.037579136057437	1.3349146596284105	1.2419247411453422	1.090052147084255	1.1917495041681705	1.1409008256262128	1.1409008256262128	1.1409008256262128	1.1409008256262128	1.1409008256262128	1.1409008256262128	1.1409008256262128	1.1409008256262128	1.1409008256262128
0.5868900198455073	0.5624931739585451	0.509679733393808	0.5366083243590983	0.629551802684905	0.6231527025647603	0.5329761048957592	0.5424970229877717	0.8388546724749569	0.6946273775070931	0.6247001717461802	0.6927886031067355	0.8204021616995059	0.7306514874690685	0.7957496134068691	0.7033104623990637	0.7285035990407969	0.683247415179994	0.6778645684384532	0.8614365691850655	0.996087408927006	0.773936570881932	0.7628738876555364	1.0080542189439319	0.8731824986315857	0.9406183587877588	0.9406183587877588	0.9406183587877588	0.9406183587877588	0.9406183587877588	0.9406183587877588	0.9406183587877588	0.9406183587877588	0.9406183587877588	0.9406183587877588	0.9406183587877588	0.9406183587877588	0.9406183587877588	0.9406183587877588	0.9406183587877588	0.9406183587877588	0.9406183587877588	0.9406183587877588	0.9406183587877588	0.9406183587877588	0.9406183587877588	0.9406183587877588	0.9406183587877588	0.9406183587877588	0.9406183587877588
0.5735138797752085	0.640396982715034	0.5303237980583673	0.5046795240859167	0.6792450222610404	0.9257183190232393	0.7873861504186009	0.6365924080874674	0.5917950749658815	0.8758274824024445	0.9317306888294009	0.8488383472209737	0.772416241410949	0.8398922391869346	0.9165967079869289	0.930277368078979	1.0733911447027906	0.8027823227065103	0.8230159058679788	0.6560978310025211	1.1224235931019109	1.0774243299367068	0.7629816382712588	1.1126451736955647	1.3835115466591499	0.8416658008003942	1.1826774698188285	0.7174436333014564	1.2522606303355144	1.1095933605326267	1.1809269954340704	1.1809269954340704	1.1809269954340704	1.1809269954340704	1.1809269954340704	1.1809269954340704	1.1809269954340704	1.1809269954340704	1.1809269954340704	1.1809269954340704	1.1809269954340704	1.1809269954340704	1.1809269954340704	1.1809269954340704	1.1809269954340704	1.1809269954340704	1.1809269954340704	1.1809269954340704	1.1809269954340704	1.1809269954340704
0.6657922444101146	0.653870438192955	0.5843213857088146	0.4854410038118304	0.5919874178162448	0.5064713927078862	0.4840436631770509	0.47563224323743863	0.523121576123798	0.5217099029002514	0.4029228643530715	0.5735085775534439	0.6308407088877678	0.5496129263865135	0.6227721099285735	0.5275980073599259	0.6781735344104637	0.5722095051872634	0.6251915197988637	0.6251915197988637	0.6251915197988637	0.6251915197988637	0.6251915197988637	0.6251915197988637	0.6251915197988637	0.6251915197988637	0.6251915197988637	0.6251915197988637	0.6251915197988637	0.6251915197988637	0.6251915197988637	0.6251915197988637	0.6251915197988637	0.6251915197988637	0.6251915197988637	0.6251915197988637	0.6251915197988637	0.6251915197988637	0.6251915197988637	0.6251915197988637	0.6251915197988637	0.6251915197988637	0.6251915197988637	0.6251915197988637	0.6251915197988637	0.6251915197988637	0.6251915197988637	0.6251915197988637	0.6251915197988637	0.6251915197988637
0.6289586659448957	0.6045466187940676	0.49710619985282045	0.6347899196168436	0.6230954566671599	0.5743643457735121	0.6136919296264456	0.610845665762951	0.6242563969555164	0.45548383242029755	0.5788090780594799	0.5866707327609122	0.7610407702934184	0.560303014360185	0.48765371671536417	0.5540354270951103	0.6923992017754945	0.6876847463750366	0.49500492072164776	0.5061123107082001	0.5439433621154869	0.4823200904888472	0.6049063424273353	0.5855901284194804	0.542236501466439	0.5153814520528386	0.44758010057248176	0.5785268980664134	0.5678113535963991	0.5731691258314063	0.5731691258314063	0.5731691258314063	0.5731691258314063	0.5731691258314063	0.5731691258314063	0.5731691258314063	0.5731691258314063	0.5731691258314063	0.5731691258314063	0.5731691258314063	0.5731691258314063	0.5731691258314063	0.5731691258314063	0.5731691258314063	0.5731691258314063	0.5731691258314063	0.5731691258314063	0.5731691258314063	0.5731691258314063	0.5731691258314063
0.676633286167864	0.6891881937760509	0.49825524223066275	0.6160263917778308	0.6168467825800323	0.6868807088809816	0.6758559441979798	0.5139577203962948	0.6608531271405897	0.7829893097908047	0.8899726016495918	0.8598777638170713	0.7500613994800233	0.7296805935656361	0.8041819377438298	1.101693598423289	0.8898998526156521	0.7629584592555088	0.7890264537338332	0.6484943521317293	1.1192586601492762	0.8087819332499684	0.9640202966996222	0.9640202966996222	0.9640202966996222	0.9640202966996222	0.9640202966996222	0.9640202966996222	0.9640202966996222	0.9640202966996222	0.9640202966996222	0.9640202966996222	0.9640202966996222	0.9640202966996222	0.9640202966996222	0.9640202966996222	0.9640202966996222	0.9640202966996222	0.9640202966996222	0.9640202966996222	0.9640202966996222	0.9640202966996222	0.9640202966996222	0.9640202966996222	0.9640202966996222	0.9640202966996222	0.9640202966996222	0.9640202966996222	0.9640202966996222	0.9640202966996222
0.8124893045722767	0.7439678226336028	0.7004240905148662	0.7937783193927768	0.7515781455704772	0.6934275782974747	0.582875595830592	0.6470501667554581	0.7724086433643647	0.7311261379731835	0.7694127295415136	0.6521791017771514	0.6539543933452355	0.6818700487742853	0.719128949304383	0.6204170549076075	0.5851316365556924	0.6176508203147684	0.6716348943562127	0.5219236636311327	0.5349609442407572	0.5209766807154949	0.6694701827356169	0.47073372757157494	0.5206682897988573	0.5715006100468754	0.5460844499228663	0.5460844499228663	0.5460844499228663	0.5460844499228663	0.5460844499228663	0.5460844499228663	0.5460844499228663	0.5460844499228663	0.5460844499228663	0.5460844499228663	0.5460844499228663	0.5460844499228663	0.5460844499228663	0.5460844499228663	0.5460844499228663	0.5460844499228663	0.5460844499228663	0.5460844499228663	0.5460844499228663	0.5460844499228663	0.5460844499228663	0.5460844499228663	0.5460844499228663	0.5460844499228663
0.7194851487498906	0.5414677731983546	0.6838147346764722	0.578235664566934	0.724136107092848	0.6283221835541386	0.7674234017685335	0.6419913918604145	0.7033528680143828	0.8680571517997684	0.6211059797327483	0.6898786824417421	0.8194303199618893	0.8336783024726314	0.8113719704263743	0.8053145193152575	0.8360113795117787	0.6929307905351917	0.7828136574794423	0.8548688547160099	0.7823027416842353	0.7258867948036297	0.7935509546924208	0.7153543803439867	0.7544526675182037	0.7544526675182037	0.7544526675182037	0.7544526675182037	0.7544526675182037	0.7544526675182037	0.7544526675182037	0.7544526675182037	0.7544526675182037	0.7544526675182037	0.7544526675182037	0.7544526675182037	0.7544526675182037	0.7544526675182037	0.7544526675182037	0.7544526675182037	0.7544526675182037	0.7544526675182037	0.7544526675182037	0.7544526675182037	0.7544526675182037	0.7544526675182037	0.7544526675182037	0.7544526675182037	0.7544526675182037	0.7544526675182037
0.6845934748600608	0.6395117383269993	0.6474282910449168	0.6006656938203102	0.7554472694469679	0.8591396533493023	0.5367550073849613	0.6105173585403297	0.6570134667577989	0.8216403710320117	0.6250626325675211	0.7202146865747606	0.6785126867160212	0.42775703370022694	0.6405847509278074	0.6607156977235775	0.6773450332016625	0.6732077760526841	0.5651581554895067	0.8316304086515196	0.6795524673867278	0.6484564344881811	0.5451159001242623	0.79854281547457	0.6718293577994161	0.6718293577994161	0.6718293577994161	0.6718293577994161	0.6718293577994161	0.6718293577994161	0.6718293577994161	0.6718293577994161	0.6718293577994161	0.6718293577994161	0.6718293577994161	0.6718293577994161	0.6718293577994161	0.6718293577994161	0.6718293577994161	0.6718293577994161	0.6718293577994161	0.6718293577994161	0.6718293577994161	0.6718293577994161	0.6718293577994161	0.6718293577994161	0.6718293577994161	0.6718293577994161	0.6718293577994161	0.6718293577994161
0.30014680428070695	0.17749315258483375	0.29538938009365856	0.2231491109424904	0.2538405261503499	0.21510641178185141	0.27745583346779473	0.2396295922946903	0.25816803395320775	0.3050532769986891	0.2406063698781552	0.2673867843380859	0.24779106848562707	0.22160432796123156	0.2714739063208871	0.2295900190723195	0.17375765930958842	0.2689670437404217	0.16635154500608507	0.20830917493790252	0.251655362089427	0.3119489710266755	0.12350614145367221	0.21772755624017387	0.21772755624017387	0.21772755624017387	0.21772755624017387	0.21772755624017387	0.21772755624017387	0.21772755624017387	0.21772755624017387	0.21772755624017387	0.21772755624017387	0.21772755624017387	0.21772755624017387	0.21772755624017387	0.21772755624017387	0.21772755624017387	0.21772755624017387	0.21772755624017387	0.21772755624017387	0.21772755624017387	0.21772755624017387	0.21772755624017387	0.21772755624017387	0.21772755624017387	0.21772755624017387	0.21772755624017387	0.21772755624017387	0.21772755624017387
0.713427289130822	0.7134371647084866	0.6384404187965922	0.6902644948198816	0.621261329973407	0.7154899787310677	0.7053813890683962	0.6848632211477035	0.7546899352540607	0.696622568777877	0.6714847983117069	0.658186241802063	0.6360268797951513	0.6359022460691798	0.7522395187139822	0.7994428793599945	0.6091851306937163	0.6403474996125315	0.6240222828717207	0.5336323722226817	0.558893932901846	0.6276192292616053	0.5716380895118037	0.6796873174931177	0.6256627035024607	0.6256627035024607	0.6256627035024607	0.6256627035024607	0.6256627035024607	0.6256627035024607	0.6256627035024607	0.6256627035024607	0.6256627035024607	0.6256627035024607	0.6256627035024607	0.6256627035024607	0.6256627035024607	0.6256627035024607	0.6256627035024607	0.6256627035024607	0.6256627035024607	0.6256627035024607	0.6256627035024607	0.6256627035024607	0.6256627035024607	0.6256627035024607	0.6256627035024607	0.6256627035024607	0.6256627035024607	0.6256627035024607
0.4614667872156224	0.6287011959541302	0.6067194950378512	0.6211214928654424	0.706950269515358	0.7201330703931219	0.6341677269607648	0.6941543176889932	0.8154252598272477	0.7123418220992321	0.66167705220813	0.669084975738608	0.7757964918981025	0.7623149497256867	0.7050505681192837	0.7837974712842876	0.9151034065067747	0.817524422291866	0.7704213721351331	0.8226064754402547	0.8779632231476531	0.757953578258906	0.7378635985163621	0.7305497634622738	0.7657085850131213	0.7721582395516733	0.8830787315537164	0.6393004029567199	0.8396250259502187	0.7883603634175982	0.8139926946839084	0.8139926946839084	0.8139926946839084	0.8139926946839084	0.8139926946839084	0.8139926946839084	0.8139926946839084	0.8139926946839084	0.8139926946839084	0.8139926946839084	0.8139926946839084	0.8139926946839084	0.8139926946839084	0.8139926946839084	0.8139926946839084	0.8139926946839084	0.8139926946839084	0.8139926946839084	0.8139926946839084	0.8139926946839084
0.6863523831678928	0.7772644870911218	0.8472776526450364	0.8971956642914026	0.697630007611593	0.8389002525582779	0.9066072048536992	0.8301500476034636	0.8128308275413982	0.8380033712976915	0.8618640375407017	0.8240369397323907	0.907902228992335	0.8191957095662237	0.951870314141754	0.7925340412388052	0.9612516150405506	0.8290853517596706	0.9610590907407947	0.9016118280217503	0.8092655960049434	0.7571660902385395	1.0483434228608148	0.9736857961183504	0.9481562389073114	0.9558068342872411	1.047166233983168	0.9045672084766158	1.0111777874931125	0.9044317025319306	0.9561412955872222	0.9302864990595764	0.9302864990595764	0.9302864990595764	0.9302864990595764	0.9302864990595764	0.9302864990595764	0.9302864990595764	0.9302864990595764	0.9302864990595764	0.9302864990595764	0.9302864990595764	0.9302864990595764	0.9302864990595764	0.9302864990595764	0.9302864990595764	0.9302864990595764	0.9302864990595764	0.9302864990595764	0.9302864990595764
0.39793575296002726	0.5438649767512969	0.45925996458590396	0.42251474046201115	0.4238266410480529	0.5080038091826291	0.4248478647485208	0.6343880272145495	0.49255459537706753	0.557079684623454	0.5757081261846285	0.6971054471926127	0.5975437333342619	0.5505435345287877	0.5595826594746772	0.7938616262298294	0.6350582551104079	0.8076164166707426	0.8085709245858693	0.8068616138634774	0.7912489085909539	0.7611690111575421	0.8906089400477347	0.9445778357278768	0.8126645212643833	0.7801252825555339	0.9126041542727182	1.069901834358768	1.024631193703326	0.7882553182564672	0.9064432559798966	0.9064432559798966	0.9064432559798966	0.9064432559798966	0.9064432559798966	0.9064432559798966	0.9064432559798966	0.9064432559798966	0.9064432559798966	0.9064432559798966	0.9064432559798966	0.9064432559798966	0.9064432559798966	0.9064432559798966	0.9064432559798966	0.9064432559798966	0.9064432559798966	0.9064432559798966	0.9064432559798966	0.9064432559798966
0.6688859781558492	0.7162005590837108	0.7078395851472035	0.6371572808296672	0.667836351824909	0.7342132919784699	0.6784487240730478	0.7844608104021658	0.6491674675922504	0.8066947943158616	0.9258165857726111	0.8714912914122553	0.9732362809235975	0.8845422408695126	0.9769704594761108	1.0685445579761224	0.9359860740535412	0.9439460223747556	0.9258844977446005	1.2001525215926776	1.0630185096686389	1.0630185096686389	1.0630185096686389	1.0630185096686389	1.0630185096686389	1.0630185096686389	1.0630185096686389	1.0630185096686389	1.0630185096686389	1.0630185096686389	1.0630185096686389	1.0630185096686389	1.0630185096686389	1.0630185096686389	1.0630185096686389	1.0630185096686389	1.0630185096686389	1.0630185096686389	1.0630185096686389	1.0630185096686389	1.0630185096686389	1.0630185096686389	1.0630185096686389	1.0630185096686389	1.0630185096686389	1.0630185096686389	1.0630185096686389	1.0630185096686389	1.0630185096686389	1.0630185096686389
0.8365682278474265	1.0085376551037013	0.9150235976120141	0.905675107565262	0.963861749537974	0.9263514922641052	0.9286810088082252	1.1918134065794856	1.0562478950897407	1.0759897055668288	0.9607328244808959	1.1371844538787972	1.0574655424041943	1.070457478583555	0.8360412082118498	0.9093647247708498	1.1014556851698882	1.1681248490282965	1.0544603653825422	0.9113458621855809	1.1684723074060848	1.1178760322640604	1.0382725398172956	0.9003470466137058	1.1208875141782102	1.151214600957366	0.9392577573425348	1.0452361791499505	1.0452361791499505	1.0452361791499505	1.0452361791499505	1.0452361791499505	1.0452361791499505	1.0452361791499505	1.0452361791499505	1.0452361791499505	1.0452361791499505	1.0452361791499505	1.0452361791499505	1.0452361791499505	1.0452361791499505	1.0452361791499505	1.0452361791499505	1.0452361791499505	1.0452361791499505	1.0452361791499505	1.0452361791499505	1.0452361791499505	1.0452361791499505	1.0452361791499505
0.4107192486813601	0.4626539404030734	0.49887115564949536	0.5841340160842026	0.5622275185050344	0.610800387785156	0.719188129170235	0.5689542712121114	0.527684194959007	0.5318729233050259	0.5931294927119689	0.7390224282814162	0.6524509046517536	0.7952863882304821	0.747286717691717	0.7154281924170277	0.8190259059504187	0.8033272254059324	0.7788112723859856	0.7841671373954775	0.7842415702608728	0.8380386273146185	0.7841981921953876	0.7259998500221354	0.8729407448732314	0.8845495919024129	0.8566662373437485	0.9473886028253987	0.8656901364696481	0.8291378503321895	0.8220842166934138	0.8840863488792462	0.85308528278633	0.85308528278633	0.85308528278633	0.85308528278633	0.85308528278633	0.85308528278633	0.85308528278633	0.85308528278633	0.85308528278633	0.85308528278633	0.85308528278633	0.85308528278633	0.85308528278633	0.85308528278633	0.85308528278633	0.85308528278633	0.85308528278633	0.85308528278633
0.5372957627560456	0.3584219088160052	0.6881122757037669	0.39653556104445664	0.6949615752793274	1.1013146232721873	1.0559619642679996	0.804149074699607	0.5817824808481113	0.5548095691689603	1.1233878381313913	1.1427862859428122	0.8183179441809557	1.1194699149783105	0.7840855128897195	0.951777713934015	0.951777713934015	0.951777713934015	0.951777713934015	0.951777713934015	0.951777713934015	0.951777713934015	0.951777713934015	0.951777713934015	0.951777713934015	0.951777713934015	0.951777713934015	0.951777713934015	0.951777713934015	0.951777713934015	0.951777713934015	0.951777713934015	0.951777713934015	0.951777713934015	0.951777713934015	0.951777713934015	0.951777713934015	0.951777713934015	0.951777713934015	0.951777713934015	0.951777713934015	0.951777713934015	0.951777713934015	0.951777713934015	0.951777713934015	0.951777713934015	0.951777713934015	0.951777713934015	0.951777713934015	0.951777713934015
0.5986306004226445	0.6525782913444342	0.7194949717442984	0.7637986098161311	0.814134704203314	0.7926999654228006	0.8700958917293619	0.7949781181945892	0.8687351894367372	0.9131738471182524	0.8500297079405839	0.7638315708541928	0.812155355482657	0.8286725795516955	0.9366284600886012	0.9755159104263218	0.8683780741465509	0.9294122307022717	0.7267214205696939	0.9171753444969653	0.7475968853013538	0.8324038105913576	0.9897582966294964	0.9362873608846655	0.9630228287570809	0.9630228287570809	0.9630228287570809	0.9630228287570809	0.9630228287570809	0.9630228287570809	0.9630228287570809	0.9630228287570809	0.9630228287570809	0.9630228287570809	0.9630228287570809	0.9630228287570809	0.9630228287570809	0.9630228287570809	0.9630228287570809	0.9630228287570809	0.9630228287570809	0.9630228287570809	0.9630228287570809	0.9630228287570809	0.9630228287570809	0.9630228287570809	0.9630228287570809	0.9630228287570809	0.9630228287570809	0.9630228287570809
0.44691649058470684	0.7367794558545624	0.6428211805359388	0.8446681122697651	0.8128946173053371	0.758595476025123	0.7056855388754144	0.7937962949813886	0.8501087538120018	1.0354248923702485	0.7522242251490584	0.705170852174384	0.8832844970835392	1.111694755370506	1.1606147250718026	1.0371648370062176	0.8194401302339298	0.9970611686253908	0.9713117829528382	1.163033914939031	1.1374333093691325	1.1199129592229813	0.970114013529528	1.0544280023442967	1.0122710079369124	1.0122710079369124	1.0122710079369124	1.0122710079369124	1.0122710079369124	1.0122710079369124	1.0122710079369124	1.0122710079369124	1.0122710079369124	1.0122710079369124	1.0122710079369124	1.0122710079369124	1.0122710079369124	1.0122710079369124	1.0122710079369124	1.0122710079369124	1.0122710079369124	1.0122710079369124	1.0122710079369124	1.0122710079369124	1.0122710079369124	1.0122710079369124	1.0122710079369124	1.0122710079369124	1.0122710079369124	1.0122710079369124
0.4340545834997144	0.588657093106845	0.5410372219745746	0.45959764472000164	0.6437180667602591	0.4980163799728154	0.47964021672481333	0.7003277546360641	0.49782660492282016	0.631694205476325	0.6718635377850728	0.5071547124922148	0.6373761960280137	0.8026700296158293	0.6075316123236421	0.769003925156904	0.9121239012019778	0.7671156205094763	0.8668429024391565	0.6082173611594883	0.8070247244396894	0.6567574276815018	0.7900550490891556	0.7594716838354585	0.8351511096176463	0.6535341627454054	0.6988617284046988	0.8229170178477933	0.6368804596156363	0.7069110732486941	0.6718957664321651	0.6718957664321651	0.6718957664321651	0.6718957664321651	0.6718957664321651	0.6718957664321651	0.6718957664321651	0.6718957664321651	0.6718957664321651	0.6718957664321651	0.6718957664321651	0.6718957664321651	0.6718957664321651	0.6718957664321651	0.6718957664321651	0.6718957664321651	0.6718957664321651	0.6718957664321651	0.6718957664321651	0.6718957664321651
0.43098213949660646	0.47951576510020455	0.440095092907026	0.6405618210065369	0.5306097869891141	0.6362218800210656	0.6708237783418833	0.6807326770037133	0.7618784739750538	0.7913491285678603	0.8329863260014508	0.8061185131919925	0.7337509148206398	0.7699347140063161	0.7699347140063161	0.7699347140063161	0.7699347140063161	0.7699347140063161	0.7699347140063161	0.7699347140063161	0.7699347140063161	0.7699347140063161	0.7699347140063161	0.7699347140063161	0.7699347140063161	0.7699347140063161	0.7699347140063161	0.7699347140063161	0.7699347140063161	0.7699347140063161	0.7699347140063161	0.7699347140063161	0.7699347140063161	0.7699347140063161	0.7699347140063161	0.7699347140063161	0.7699347140063161	0.7699347140063161	0.7699347140063161	0.7699347140063161	0.7699347140063161	0.7699347140063161	0.7699347140063161	0.7699347140063161	0.7699347140063161	0.7699347140063161	0.7699347140063161	0.7699347140063161	0.7699347140063161	0.7699347140063161
0.6816970615164449	0.5906041057675598	0.7002697919373886	0.6067918694790726	0.5829394227953508	0.47439091893452134	0.586294011256686	0.4504424186167276	0.5244931352317397	0.6975305481134617	0.6333765146936998	0.6726833552091332	0.5511624410637987	0.6127372452234036	0.48094946132402594	0.453171659275813	0.6377698763206768	0.625750646412665	0.5215959387891195	0.48105749955437205	0.49067710639309997	0.38416929321914894	0.5923169449474333	0.32556322696736495	0.5347697148443324	0.4301664709058487	0.4301664709058487	0.4301664709058487	0.4301664709058487	0.4301664709058487	0.4301664709058487	0.4301664709058487	0.4301664709058487	0.4301664709058487	0.4301664709058487	0.4301664709058487	0.4301664709058487	0.4301664709058487	0.4301664709058487	0.4301664709058487	0.4301664709058487	0.4301664709058487	0.4301664709058487	0.4301664709058487	0.4301664709058487	0.4301664709058487	0.4301664709058487	0.4301664709058487	0.4301664709058487	0.4301664709058487
0.598792322874342	0.43490512465952014	0.5318213097292245	0.49880122989333897	0.5308667191914723	0.5593037663622151	0.5552041575143676	0.5896204489645172	0.6927434680085132	0.6335476964717023	0.7085474848606392	0.8005865544031798	0.7667235041645498	0.822572081652738	0.6995258619232635	0.7904396693474374	0.6779282200383894	0.7791189138456879	0.7226637118193944	0.6479662612826158	0.742507233023767	0.6625254769269829	0.6929920823592222	0.7715079631954738	0.662695681709308	0.7212330082230607	0.6919643449661844	0.6919643449661844	0.6919643449661844	0.6919643449661844	0.6919643449661844	0.6919643449661844	0.6919643449661844	0.6919643449661844	0.6919643449661844	0.6919643449661844	0.6919643449661844	0.6919643449661844	0.6919643449661844	0.6919643449661844	0.6919643449661844	0.6919643449661844	0.6919643449661844	0.6919643449661844	0.6919643449661844	0.6919643449661844	0.6919643449661844	0.6919643449661844	0.6919643449661844	0.6919643449661844
0.2556679332892911	0.44738176742721936	0.42052359590628385	0.633692755115915	0.5512099977961493	0.6128472325789796	0.6772629677230804	0.6742161889753163	0.5011961324959425	0.8182016914940512	0.6422345357367945	0.8812861187189549	0.7654569343716588	0.9012984862691871	0.6752971653856866	0.9514191935783846	0.9474496780981001	0.8454091526299886	0.8287970892641513	1.1922078785952694	0.8421140079022357	1.0889509722874242	1.0872262840264852	1.216917297958183	0.7675418759663505	0.8935446058584767	0.8305432409124136	0.8305432409124136	0.8305432409124136	0.8305432409124136	0.8305432409124136	0.8305432409124136	0.8305432409124136	0.8305432409124136	0.8305432409124136	0.8305432409124136	0.8305432409124136	0.8305432409124136	0.8305432409124136	0.8305432409124136	0.8305432409124136	0.8305432409124136	0.8305432409124136	0.8305432409124136	0.8305432409124136	0.8305432409124136	0.8305432409124136	0.8305432409124136	0.8305432409124136	0.8305432409124136
0.6478839576592759	0.6374245211575981	0.699791361102459	0.680433503733228	0.7109645326129816	0.6859601729148285	0.772774564236344	0.7683490767234672	0.8111591606182929	0.8207593111668221	0.7523918348524563	0.936303359682833	0.8578873626013165	0.8430126968594155	0.8455488669133708	0.8670798332871551	0.9257206553342681	0.9767392297535843	0.9798886042158015	0.9003691417439473	0.9835724364387118	0.9794678975052737	0.8918641637925554	0.9463742836591278	0.8485615962174017	0.8816553029060202	0.865108449561711	0.865108449561711	0.865108449561711	0.865108449561711	0.865108449561711	0.865108449561711	0.865108449561711	0.865108449561711	0.865108449561711	0.865108449561711	0.865108449561711	0.865108449561711	0.865108449561711	0.865108449561711	0.865108449561711	0.865108449561711	0.865108449561711	0.865108449561711	0.865108449561711	0.865108449561711	0.865108449561711	0.865108449561711	0.865108449561711	0.865108449561711
0.3656028080549002	0.6111641532823691	0.6337855219883314	0.638589413721156	0.6332654681346533	0.66809400531427	0.7167643969820269	0.7093338257683199	0.7052204093882943	0.5725819361159169	0.6083824096887017	0.848556717414327	0.725390335673476	0.7563631665275854	1.0222814838315535	0.6959339403669516	0.8314450692345313	0.8811294645266174	0.7577599834408372	0.5760815296183233	0.8088515185006996	0.8056116240524915	0.6725234599734755	0.9339663924148015	0.6933090736782206	0.8136377330465111	0.8136377330465111	0.8136377330465111	0.8136377330465111	0.8136377330465111	0.8136377330465111	0.8136377330465111	0.8136377330465111	0.8136377330465111	0.8136377330465111	0.8136377330465111	0.8136377330465111	0.8136377330465111	0.8136377330465111	0.8136377330465111	0.8136377330465111	0.8136377330465111	0.8136377330465111	0.8136377330465111	0.8136377330465111	0.8136377330465111	0.8136377330465111	0.8136377330465111	0.8136377330465111	0.8136377330465111
1.0130769156199442	1.2318373374882678	1.091916328326192	1.2269941108773075	0.9946126774305694	1.1391859065665715	1.0894993156812474	1.0000959473168491	1.0366543982644512	0.8082991663408905	0.8588640822513908	0.8680976563156495	1.0073843215386329	1.0015196953567536	0.9247815878787624	1.0770080275790066	1.0718397261843182	0.8826857758967326	0.9903104722428905	0.8491386777620009	0.7804320898912793	0.925080817748291	1.0363977788002707	1.0521013631196021	1.0200629151151022	1.0360821391173523	1.0360821391173523	1.0360821391173523	1.0360821391173523	1.0360821391173523	1.0360821391173523	1.0360821391173523	1.0360821391173523	1.0360821391173523	1.0360821391173523	1.0360821391173523	1.0360821391173523	1.0360821391173523	1.0360821391173523	1.0360821391173523	1.0360821391173523	1.0360821391173523	1.0360821391173523	1.0360821391173523	1.0360821391173523	1.0360821391173523	1.0360821391173523	1.0360821391173523	1.0360821391173523	1.0360821391173523
0.5936000298892073	0.6238085179720996	0.6585270943096061	0.7079147602313226	0.6958298768251161	0.7239187355574649	0.7984695075190947	0.7304239489981516	0.8247668536811077	0.7707040283235461	0.8407336435663797	0.8452032961464379	0.7883537267223922	0.8565350768447151	0.851878165739277	0.7696804010628223	0.8126148535351586	0.7416295663459332	0.7756016535813529	0.855792464025667	0.7722371437265525	0.8022687917092614	0.8919211720437475	0.8555153653325083	0.9273903544673058	0.891452859899907	0.891452859899907	0.891452859899907	0.891452859899907	0.891452859899907	0.891452859899907	0.891452859899907	0.891452859899907	0.891452859899907	0.891452859899907	0.891452859899907	0.891452859899907	0.891452859899907	0.891452859899907	0.891452859899907	0.891452859899907	0.891452859899907	0.891452859899907	0.891452859899907	0.891452859899907	0.891452859899907	0.891452859899907	0.891452859899907	0.891452859899907	0.891452859899907
0.7436417319128334	0.8921141748941256	0.7802891932804444	0.9380504901611257	0.7347521409793867	0.763708890511207	0.7603045096967482	0.7759193548452644	0.8138100686042563	0.7109048924458125	0.8423180300730436	0.824156813918511	0.701874144911036	0.6776289165431126	0.8035664945330001	0.7443543770592628	0.8430878794945074	0.724429917062398	0.8472844772038096	0.5871961441953445	0.7172403106995772	0.7172403106995772	0.7172403106995772	0.7172403106995772	0.7172403106995772	0.7172403106995772	0.7172403106995772	0.7172403106995772	0.7172403106995772	0.7172403106995772	0.7172403106995772	0.7172403106995772	0.7172403106995772	0.7172403106995772	0.7172403106995772	0.7172403106995772	0.7172403106995772	0.7172403106995772	0.7172403106995772	0.7172403106995772	0.7172403106995772	0.7172403106995772	0.7172403106995772	0.7172403106995772	0.7172403106995772	0.7172403106995772	0.7172403106995772	0.7172403106995772	0.7172403106995772	0.7172403106995772
0.6047296074504462	0.7141481849382477	0.7332732076687613	0.8238247572442351	0.712074733087268	0.823386108249725	0.7409481968690387	0.8757737678146745	0.8683314776628265	0.8114307489791774	0.833366386603095	0.8937686123631168	0.7985423560923091	0.9457879926002515	0.8818296889744499	0.890709292497864	0.8900427335710568	0.8457626315252369	0.9362981195221224	0.8892023670875301	0.9127502433048262	0.9127502433048262	0.9127502433048262	0.9127502433048262	0.9127502433048262	0.9127502433048262	0.9127502433048262	0.9127502433048262	0.9127502433048262	0.9127502433048262	0.9127502433048262	0.9127502433048262	0.9127502433048262	0.9127502433048262	0.9127502433048262	0.9127502433048262	0.9127502433048262	0.9127502433048262	0.9127502433048262	0.9127502433048262	0.9127502433048262	0.9127502433048262	0.9127502433048262	0.9127502433048262	0.9127502433048262	0.9127502433048262	0.9127502433048262	0.9127502433048262	0.9127502433048262	0.9127502433048262
0.5366364256802657	0.4706341627168198	0.39063342205607166	0.5907658046530528	0.3229368543561656	0.4240023258406138	0.5415092249689026	0.7651944041537487	0.4522821655743764	0.8500186774946523	0.5478664866214162	0.837958737650165	1.0333193475319251	1.1359824882786183	0.8715482489552879	0.5941004394275726	0.8251390027464456	0.8920477797606484	0.6604195343224866	1.0855699575602216	0.8210523999297876	0.8342907777040415	0.9493777433530738	0.9271854691405181	0.9723394614303986	1.1009735515006722	0.8880485182885541	0.9945110348946131	0.9945110348946131	0.9945110348946131	0.9945110348946131	0.9945110348946131	0.9945110348946131	0.9945110348946131	0.9945110348946131	0.9945110348946131	0.9945110348946131	0.9945110348946131	0.9945110348946131	0.9945110348946131	0.9945110348946131	0.9945110348946131	0.9945110348946131	0.9945110348946131	0.9945110348946131	0.9945110348946131	0.9945110348946131	0.9945110348946131	0.9945110348946131	0.9945110348946131
0.400415800271728	0.6113671366605662	0.5523902227755929	0.6090295206786945	0.5637520019580708	0.591740062962568	0.5044810279461452	0.6247466082224313	0.4720855927121358	0.39258604836327676	0.62419151568894	0.5496493043523885	0.7456809231609681	0.4439715825304	0.4798143585871932	0.5774389036492976	0.5600462543307249	0.8217675188946517	0.46074553585630673	0.5373430659973323	0.637846742267457	0.6036287091642095	0.6432255225103722	0.541918815089574	0.5925721687999731	0.5925721687999731	0.5925721687999731	0.5925721687999731	0.5925721687999731	0.5925721687999731	0.5925721687999731	0.5925721687999731	0.5925721687999731	0.5925721687999731	0.5925721687999731	0.5925721687999731	0.5925721687999731	0.5925721687999731	0.5925721687999731	0.5925721687999731	0.5925721687999731	0.5925721687999731	0.5925721687999731	0.5925721687999731	0.5925721687999731	0.5925721687999731	0.5925721687999731	0.5925721687999731	0.5925721687999731	0.5925721687999731
0.6116424029136354	0.8636526095356104	0.7092351391931836	0.7559072615737001	0.7605377915456422	0.7959029493994358	0.7352211690554304	0.6820958439623608	0.8411637310177963	0.736049003053199	0.5613724845400574	0.7201706600445744	0.7679103539027607	0.822044924127956	0.8163443994007956	0.826110412763132	0.7874085853622874	0.7483984944969915	0.7692597251444274	0.5163514641675641	0.9660962650092728	0.8422910885306464	0.729899445671896	0.7055429920964394	0.6077447067487659	0.6637273104388225	0.6357360085937943	0.6357360085937943	0.6357360085937943	0.6357360085937943	0.6357360085937943	0.6357360085937943	0.6357360085937943	0.6357360085937943	0.6357360085937943	0.6357360085937943	0.6357360085937943	0.6357360085937943	0.6357360085937943	0.6357360085937943	0.6357360085937943	0.6357360085937943	0.6357360085937943	0.6357360085937943	0.6357360085937943	0.6357360085937943	0.6357360085937943	0.6357360085937943	0.6357360085937943	0.6357360085937943
0.6374663490405614	0.2440415233147811	0.2218556908344861	0.3126901052253124	0.18189747453050004	0.24685969665160978	0.18021870792392541	0.33376812495308716	0.3133715761621272	0.32135247706442116	0.22731835150646196	0.37184852377679634	0.45844673517006923	0.24390765711219942	0.2970784900924009	0.26931924876666213	0.3390507217025612	0.4463974593199089	0.24910241587713094	0.20191196858703694	0.44397882381100545	0.3986338196723934	0.23416875725756395	0.31640128846497867	0.31640128846497867	0.31640128846497867	0.31640128846497867	0.31640128846497867	0.31640128846497867	0.31640128846497867	0.31640128846497867	0.31640128846497867	0.31640128846497867	0.31640128846497867	0.31640128846497867	0.31640128846497867	0.31640128846497867	0.31640128846497867	0.31640128846497867	0.31640128846497867	0.31640128846497867	0.31640128846497867	0.31640128846497867	0.31640128846497867	0.31640128846497867	0.31640128846497867	0.31640128846497867	0.31640128846497867	0.31640128846497867	0.31640128846497867
0.751825918921699	0.7903200276768458	0.7780588810627665	0.7969889331474697	0.6682126988033378	0.7623555344336113	0.7182496839763391	0.7895574826314339	0.818900476732228	0.7916766342981092	0.6576987044810559	0.7582514738788941	0.6721521158516665	0.6912133120667706	0.5472857716535762	0.6340949444788414	0.570197048461159	0.6708216464374682	0.6829895049992875	0.46113180790485514	0.49636292404175986	0.47874736597330747	0.47874736597330747	0.47874736597330747	0.47874736597330747	0.47874736597330747	0.47874736597330747	0.47874736597330747	0.47874736597330747	0.47874736597330747	0.47874736597330747	0.47874736597330747	0.47874736597330747	0.47874736597330747	0.47874736597330747	0.47874736597330747	0.47874736597330747	0.47874736597330747	0.47874736597330747	0.47874736597330747	0.47874736597330747	0.47874736597330747	0.47874736597330747	0.47874736597330747	0.47874736597330747	0.47874736597330747	0.47874736597330747	0.47874736597330747	0.47874736597330747	0.47874736597330747
0.4034902217569413	0.4566714255374007	0.45261832065571406	0.5263929313075607	0.4956115716173056	0.46459332843107143	0.37379136866227625	0.5992369342351163	0.5289038120112463	0.466009332131165	0.42893301715768817	0.3570747582185239	0.46870941335217486	0.5975980167873263	0.500691076669629	0.5005046159522586	0.5948358618512815	0.5578181577904756	0.3764859806584042	0.5302040619201577	0.5025557365755854	0.5757292571136472	0.6271514824971	0.5262434055411013	0.5284069864286356	0.5562974472070007	0.49285391108868093	0.6051242305529035	0.5550339397033622	0.5872531372266404	0.6083390664883968	0.5507000069639001	0.5798206445738175	0.5652603257688588	0.5652603257688588	0.5652603257688588	0.5652603257688588	0.5652603257688588	0.5652603257688588	0.5652603257688588	0.5652603257688588	0.5652603257688588	0.5652603257688588	0.5652603257688588	0.5652603257688588	0.5652603257688588	0.5652603257688588	0.5652603257688588	0.5652603257688588	0.5652603257688588
0.4943452417136085	0.7368561818949152	0.5876773949076733	0.6752218212843807	0.7654697418486076	0.6180058811631856	0.6035271977145288	0.604397953802993	0.6324292585845921	0.7336719100272783	0.5918276678250542	0.6242083493409976	0.5668904477710619	0.6505187442653856	0.6965552494644183	0.6616287566994214	0.6351098800501549	0.6940644135166417	0.7810502286515025	0.7871699530831876	0.7066046297099443	0.7168072699759009	0.7334895790912752	0.6126895796055326	0.6377411870660366	0.7924612238810956	0.6767672910045417	0.8419649392572388	0.8504462552827255	0.6942297122358997	0.6599827149861127	0.5160275680243016	0.6515719644112391	0.5837997662177704	0.5837997662177704	0.5837997662177704	0.5837997662177704	0.5837997662177704	0.5837997662177704	0.5837997662177704	0.5837997662177704	0.5837997662177704	0.5837997662177704	0.5837997662177704	0.5837997662177704	0.5837997662177704	0.5837997662177704	0.5837997662177704	0.5837997662177704	0.5837997662177704
0.8336854682847138	0.8967131142647752	0.902448653592985	0.705828727198622	0.8442355507452085	0.7903452989493833	0.6681068854733812	0.7331007117812115	0.8416797079655917	0.8224238052123785	0.7612139786294989	0.8988915643120576	0.8154505588813081	0.792067650363819	0.8357779657283321	0.8308560663273985	0.7726264871360418	0.6884925485961324	0.7583638016680888	0.7958081586335857	0.7635183112528117	0.7796632349431987	0.7796632349431987	0.7796632349431987	0.7796632349431987	0.7796632349431987	0.7796632349431987	0.7796632349431987	0.7796632349431987	0.7796632349431987	0.7796632349431987	0.7796632349431987	0.7796632349431987	0.7796632349431987	0.7796632349431987	0.7796632349431987	0.7796632349431987	0.7796632349431987	0.7796632349431987	0.7796632349431987	0.7796632349431987	0.7796632349431987	0.7796632349431987	0.7796632349431987	0.7796632349431987	0.7796632349431987	0.7796632349431987	0.7796632349431987	0.7796632349431987	0.7796632349431987
0.5108334323170721	0.42948165346858463	0.4224602211359101	0.4885774717040867	0.356861470634173	0.4616568925572345	0.4718426616984786	0.41403422176909593	0.4621144620322289	0.3922802933296193	0.470746056510994	0.42118581371611313	0.4572236477808419	0.5002011668396111	0.4918156316487144	0.4478211438165567	0.4503332649620132	0.46073919139098046	0.4580216681540123	0.38968767744674265	0.4468392615783843	0.7710653892768853	0.4202403526298919	0.43011288549928706	0.4251766190645895	0.4251766190645895	0.4251766190645895	0.4251766190645895	0.4251766190645895	0.4251766190645895	0.4251766190645895	0.4251766190645895	0.4251766190645895	0.4251766190645895	0.4251766190645895	0.4251766190645895	0.4251766190645895	0.4251766190645895	0.4251766190645895	0.4251766190645895	0.4251766190645895	0.4251766190645895	0.4251766190645895	0.4251766190645895	0.4251766190645895	0.4251766190645895	0.4251766190645895	0.4251766190645895	0.4251766190645895	0.4251766190645895
0.5179796554282589	0.7055137800871877	0.6456732256823193	0.9190763711965042	0.5937957007638685	0.6584607269354021	0.7704811307533914	0.7433686697155372	0.6488684850359081	0.7458436032264791	0.7550458851084495	0.7274168717374592	0.5741309925059367	0.8793258894200758	0.64728402039468	0.7628011573580531	0.6738310189700925	0.7879122009564739	0.824025590011055	0.77728110127487	0.563381253011904	0.6743922999837865	0.7717540658758327	0.6976252136807735	0.5641273960610942	0.716116000826308	0.640121698443701	0.640121698443701	0.640121698443701	0.640121698443701	0.640121698443701	0.640121698443701	0.640121698443701	0.640121698443701	0.640121698443701	0.640121698443701	0.640121698443701	0.640121698443701	0.640121698443701	0.640121698443701	0.640121698443701	0.640121698443701	0.640121698443701	0.640121698443701	0.640121698443701	0.640121698443701	0.640121698443701	0.640121698443701	0.640121698443701	0.640121698443701
0.5649678790040283	0.7286839328357976	0.738443353241608	0.7196901960237021	0.7388251411321923	0.888260945723452	0.8129923649378561	0.8551726040393867	0.9409969759866619	0.8776886239370482	0.8008217335264801	0.8059798613963588	0.7488695058092204	0.7721359445880119	0.8397139051494129	0.8002589077913081	0.8327924523832446	0.8576024545501311	0.7463760133468599	0.8629075882693132	0.8046418008080864	0.8046418008080864	0.8046418008080864	0.8046418008080864	0.8046418008080864	0.8046418008080864	0.8046418008080864	0.8046418008080864	0.8046418008080864	0.8046418008080864	0.8046418008080864	0.8046418008080864	0.8046418008080864	0.8046418008080864	0.8046418008080864	0.8046418008080864	0.8046418008080864	0.8046418008080864	0.8046418008080864	0.8046418008080864	0.8046418008080864	0.8046418008080864	0.8046418008080864	0.8046418008080864	0.8046418008080864	0.8046418008080864	0.8046418008080864	0.8046418008080864	0.8046418008080864	0.8046418008080864
0.4674158395753525	0.6335134035155517	0.6773032903338642	0.7118422855350929	0.7645065607587636	0.8249835447419979	0.6376451030483568	0.7277349908693813	0.7546516408406665	0.7096546537927558	0.6144924169806866	0.780604506859281	0.8852060693330862	0.8007256907890639	0.8476220196144445	0.9013768360583029	0.7663749187606497	0.8431679273136675	0.8305232998404939	0.7801858015546879	0.9671322999103493	0.9236449243741038	0.9453886121422265	0.9453886121422265	0.9453886121422265	0.9453886121422265	0.9453886121422265	0.9453886121422265	0.9453886121422265	0.9453886121422265	0.9453886121422265	0.9453886121422265	0.9453886121422265	0.9453886121422265	0.9453886121422265	0.9453886121422265	0.9453886121422265	0.9453886121422265	0.9453886121422265	0.9453886121422265	0.9453886121422265	0.9453886121422265	0.9453886121422265	0.9453886121422265	0.9453886121422265	0.9453886121422265	0.9453886121422265	0.9453886121422265	0.9453886121422265	0.9453886121422265
0.6808958267196596	0.7948666489089852	0.8095811504984722	0.9014317487420225	0.5752582217831218	0.7510796432238444	0.7064417707011994	0.7747850613580508	0.9489767547868596	0.801042955054137	0.7790481101925357	0.7088212230502376	0.8476551831956445	0.7111604950165868	0.6853558361748513	0.7426525476688477	0.6921963514558309	0.6826379941725556	0.7356685835217551	0.9000197463742232	0.8178441649479891	0.8178441649479891	0.8178441649479891	0.8178441649479891	0.8178441649479891	0.8178441649479891	0.8178441649479891	0.8178441649479891	0.8178441649479891	0.8178441649479891	0.8178441649479891	0.8178441649479891	0.8178441649479891	0.8178441649479891	0.8178441649479891	0.8178441649479891	0.8178441649479891	0.8178441649479891	0.8178441649479891	0.8178441649479891	0.8178441649479891	0.8178441649479891	0.8178441649479891	0.8178441649479891	0.8178441649479891	0.8178441649479891	0.8178441649479891	0.8178441649479891	0.8178441649479891	0.8178441649479891
0.9760491119572275	0.6364926586271181	0.689121951929287	0.7347721117443812	0.840471656404612	0.6458403175604782	0.6288646713409115	0.6249766018685019	0.6260082228177254	0.5893049060230832	0.5017734474389027	0.623439712632118	0.8283306979533779	0.7164388799673601	0.6920216470568682	0.7125306958731397	0.6453791448560988	0.6441774872491021	0.8018027564414553	0.7231846657734183	0.7579145902869417	0.7015338044411764	0.7014607114253164	0.7014972579332464	0.7014972579332464	0.7014972579332464	0.7014972579332464	0.7014972579332464	0.7014972579332464	0.7014972579332464	0.7014972579332464	0.7014972579332464	0.7014972579332464	0.7014972579332464	0.7014972579332464	0.7014972579332464	0.7014972579332464	0.7014972579332464	0.7014972579332464	0.7014972579332464	0.7014972579332464	0.7014972579332464	0.7014972579332464	0.7014972579332464	0.7014972579332464	0.7014972579332464	0.7014972579332464	0.7014972579332464	0.7014972579332464	0.7014972579332464
0.693007477259824	0.843564056220047	0.7612108318345244	0.5851403811070097	0.6915896071770067	0.7014379833824286	0.6110167917275834	0.6208232304715825	0.5716869556754078	0.5327899952617898	0.4669176064506633	0.6112744039441006	0.7141158029860147	0.5233515196876654	0.644993004373136	0.7700480475569205	0.5982581607008131	0.4926928067770985	0.5067294733511886	0.5415951222311797	0.528759197460231	0.7377957757069455	0.6332774865835883	0.6332774865835883	0.6332774865835883	0.6332774865835883	0.6332774865835883	0.6332774865835883	0.6332774865835883	0.6332774865835883	0.6332774865835883	0.6332774865835883	0.6332774865835883	0.6332774865835883	0.6332774865835883	0.6332774865835883	0.6332774865835883	0.6332774865835883	0.6332774865835883	0.6332774865835883	0.6332774865835883	0.6332774865835883	0.6332774865835883	0.6332774865835883	0.6332774865835883	0.6332774865835883	0.6332774865835883	0.6332774865835883	0.6332774865835883	0.6332774865835883
0.47047051295877396	0.5665623123750758	0.7419194108737015	0.7565249180939213	0.6004543933937804	0.5568461986600464	0.7697142080939502	0.8665749266336588	0.5670649224162366	0.7175552370349398	0.7054422060990971	0.8049493195827057	0.8292403665496377	0.7130556032610483	0.7474255365225715	0.6130893548100612	0.7525751054920256	0.9674739611903009	0.6824522597481434	0.751362447625227	0.7664136209339903	0.7300243276577665	0.594711064730767	0.537578267319878	0.7938550971431405	0.6896487840438834	0.6043527215765412	0.756989270841951	0.5200088384039395	0.8136847486543112	0.8950564765603118	0.8543706126073115	0.8543706126073115	0.8543706126073115	0.8543706126073115	0.8543706126073115	0.8543706126073115	0.8543706126073115	0.8543706126073115	0.8543706126073115	0.8543706126073115	0.8543706126073115	0.8543706126073115	0.8543706126073115	0.8543706126073115	0.8543706126073115	0.8543706126073115	0.8543706126073115	0.8543706126073115	0.8543706126073115
0.6477756757983627	0.7454752346374424	0.6802971159339042	0.8248834669956737	0.6746155885614733	0.8909519114157168	0.7238714097816136	0.8089754068327403	0.8888356417115351	0.8155324389772353	0.9404780597000482	0.712337809522057	0.9405675120897273	0.8281014848045233	0.8978421437277438	0.8837841787167279	0.7826007658956391	0.7839866250914002	0.9202579605059492	0.720313045262239	0.8485591033208258	0.8790582703764263	0.8083434385767388	0.835195265998617	0.6527379091640261	0.7701245907888044	0.8490005722566536	0.7050312830982557	0.8410074396120382	0.6754400047354984	0.8231073653755462	0.7492736850555223	0.7492736850555223	0.7492736850555223	0.7492736850555223	0.7492736850555223	0.7492736850555223	0.7492736850555223	0.7492736850555223	0.7492736850555223	0.7492736850555223	0.7492736850555223	0.7492736850555223	0.7492736850555223	0.7492736850555223	0.7492736850555223	0.7492736850555223	0.7492736850555223	0.7492736850555223	0.7492736850555223
0.8055795078423215	1.0444239611720019	0.9062353560936399	0.8467067713655407	0.8481499383826874	0.5842677197656045	0.8822496039688423	0.7461896551179021	0.8152962981161099	0.790191219210434	0.7224769799315974	0.8003948146836242	0.9850690564337811	0.7262449853374319	0.9810199523776367	0.7029006057526647	1.0042055249380901	0.874678980071123	0.903465630749456	0.9861106993117977	0.7941201993943564	0.8901154493530771	0.8901154493530771	0.8901154493530771	0.8901154493530771	0.8901154493530771	0.8901154493530771	0.8901154493530771	0.8901154493530771	0.8901154493530771	0.8901154493530771	0.8901154493530771	0.8901154493530771	0.8901154493530771	0.8901154493530771	0.8901154493530771	0.8901154493530771	0.8901154493530771	0.8901154493530771	0.8901154493530771	0.8901154493530771	0.8901154493530771	0.8901154493530771	0.8901154493530771	0.8901154493530771	0.8901154493530771	0.8901154493530771	0.8901154493530771	0.8901154493530771	0.8901154493530771
0.38672898925939997	0.9613571474971015	0.44703397803106204	0.7500321314639028	0.812608998420634	0.0	0.21684769326804212	0.5926900573295607	0.36312359097775987	1.071906328819847	1.3169926369618328	0.26880237850499683	0.21684769326804212	1.0151171194613482	0.561920368272578	0.011242000130995673	1.14475658621018	0.522562256476084	0.8150549255140827	0.11243496082970382	1.1009335635332544	0.6066842621814792	0.6066842621814792	0.6066842621814792	0.6066842621814792	0.6066842621814792	0.6066842621814792	0.6066842621814792	0.6066842621814792	0.6066842621814792	0.6066842621814792	0.6066842621814792	0.6066842621814792	0.6066842621814792	0.6066842621814792	0.6066842621814792	0.6066842621814792	0.6066842621814792	0.6066842621814792	0.6066842621814792	0.6066842621814792	0.6066842621814792	0.6066842621814792	0.6066842621814792	0.6066842621814792	0.6066842621814792	0.6066842621814792	0.6066842621814792	0.6066842621814792	0.6066842621814792
0.4218331488587059	0.5054253943946974	0.4117545671992789	0.5744526052265504	0.6957923162980587	0.5921022167423463	0.5281592868865498	0.7695095596146148	0.5660316676437152	0.48928091954616826	0.681059532002579	0.5901783101177918	0.5938906319427911	0.6152029463062098	0.5635489850677754	0.6862089522480933	0.5853211062875585	0.5648353843699415	0.5317431575945505	0.6389239832233736	0.5656299684565594	0.3880937172042096	0.4954194920600287	0.428607932716165	0.5272057849364261	0.5160918506727143	0.5152287333842693	0.6463061776398314	0.6164426444939172	0.6313744110668743	0.6313744110668743	0.6313744110668743	0.6313744110668743	0.6313744110668743	0.6313744110668743	0.6313744110668743	0.6313744110668743	0.6313744110668743	0.6313744110668743	0.6313744110668743	0.6313744110668743	0.6313744110668743	0.6313744110668743	0.6313744110668743	0.6313744110668743	0.6313744110668743	0.6313744110668743	0.6313744110668743	0.6313744110668743	0.6313744110668743
0.7018379744277656	0.6677673051694449	0.71211302064523	0.6571683387284785	0.8482335627673847	0.858208297164366	0.7509894114129423	0.7716961075689819	0.8652503316777242	0.8723549564373816	0.8819282927877343	0.8992127690791698	1.0388764608382388	1.0522971806163284	1.0282913054011493	1.0120520530688009	1.0601388008523085	1.1270055629256224	1.1838139670538919	1.2120444939543282	0.9311229761120261	1.1923414748032524	1.080854602084387	1.1008611595900402	1.166071389493416	1.117228279384263	1.2054324236632423	1.3228850650183588	1.1998666159270237	1.2286550135556151	1.1394330328614444	1.2125718937793837	1.1990514647510593	1.172888234662601	1.1702602824099653	1.1715742585362832	1.1715742585362832	1.1715742585362832	1.1715742585362832	1.1715742585362832	1.1715742585362832	1.1715742585362832	1.1715742585362832	1.1715742585362832	1.1715742585362832	1.1715742585362832	1.1715742585362832	1.1715742585362832	1.1715742585362832	1.1715742585362832
0.5714041850507097	0.5675741139058856	0.4732702856187063	0.5267347789821184	0.5359589336722458	0.5188191325927027	0.5199865654135281	0.6008118376558975	0.6890079539913007	0.5638613538163494	0.5893833071691946	0.5773621250624559	0.6287113540986473	0.5534245781678961	0.5055328027915356	0.6032110547107397	0.5415253917624927	0.6121562194008481	0.6305276549830737	0.7377033286995203	0.7502711404074981	0.7038970240949127	0.6956801496120146	0.6966443588646996	0.6549052147569739	0.7385196831919707	0.6440702827074875	0.723010432937214	0.7148052998367973	0.7333763230879096	0.4439912067450741	0.6467624601795238	0.6598557209323926	0.6525378369480753	0.76172162168888	0.6869468430843513	0.6233304617691166	0.6772549027053476	0.7336828852708198	0.6580434471215216	0.6958631661961706	0.6958631661961706	0.6958631661961706	0.6958631661961706	0.6958631661961706	0.6958631661961706	0.6958631661961706	0.6958631661961706	0.6958631661961706	0.6958631661961706
0.7018787994752052	0.7091298303180058	0.7547959159371176	0.7329430031337106	0.740898325442508	0.5877111233911996	0.7375195092756066	0.7282624205749176	0.6409083015481909	0.8454332604381685	0.6683045047613773	0.6420500883995589	0.6206876988182621	0.6913054901066131	0.7234550824718659	0.7742062573949028	0.7672168594892339	0.8270497806014165	0.6500223310569153	0.6490244571229764	0.733589409218805	0.7043915608820437	0.7046265171971915	0.6236863124757063	0.6619610908438811	0.6428237016597937	0.6428237016597937	0.6428237016597937	0.6428237016597937	0.6428237016597937	0.6428237016597937	0.6428237016597937	0.6428237016597937	0.6428237016597937	0.6428237016597937	0.6428237016597937	0.6428237016597937	0.6428237016597937	0.6428237016597937	0.6428237016597937	0.6428237016597937	0.6428237016597937	0.6428237016597937	0.6428237016597937	0.6428237016597937	0.6428237016597937	0.6428237016597937	0.6428237016597937	0.6428237016597937	0.6428237016597937
0.7162568559773733	0.6137423257524747	0.6725031614316286	0.6635830271666372	0.7202879887902714	0.6160101588917735	0.6145770958062502	0.7137938057604439	0.6573340608793404	0.7582183815868294	0.6122885282811567	0.710292134372894	0.5752872625967556	0.6825429217158945	0.6830588108158235	0.765619886001973	0.6582826075051321	0.7057032305816878	0.7355352423055765	0.6981828410686177	0.5654142648574035	0.5567673601204097	0.7456152860756202	0.7013609275044765	0.7009852003265261	0.680917141992422	0.6336920600264406	0.7316211058226322	0.5526770760226458	0.6169929452087592	0.5860490692116139	0.6015210072101865	0.6015210072101865	0.6015210072101865	0.6015210072101865	0.6015210072101865	0.6015210072101865	0.6015210072101865	0.6015210072101865	0.6015210072101865	0.6015210072101865	0.6015210072101865	0.6015210072101865	0.6015210072101865	0.6015210072101865	0.6015210072101865	0.6015210072101865	0.6015210072101865	0.6015210072101865	0.6015210072101865
0.8520769841637099	0.21923511705855378	0.37621609372532977	0.5451255800988856	0.009538953693288041	0.3507406307589916	0.6505993728425317	0.2672669746744405	0.36933814706918566	0.20796208331182842	0.12999925205417956	0.5463966433445565	0.4980182781743521	0.6606675614209346	0.3276478327217339	0.4206125044073147	0.42936157235064454	0.39630453655715575	0.49215211864165026	0.21506806164495815	0.29182605003651024	0.0895036672097664	0.5034935313137296	0.6704947599317032	0.12999925205417956	0.5344050731674655	0.3322021626108226	0.3322021626108226	0.3322021626108226	0.3322021626108226	0.3322021626108226	0.3322021626108226	0.3322021626108226	0.3322021626108226	0.3322021626108226	0.3322021626108226	0.3322021626108226	0.3322021626108226	0.3322021626108226	0.3322021626108226	0.3322021626108226	0.3322021626108226	0.3322021626108226	0.3322021626108226	0.3322021626108226	0.3322021626108226	0.3322021626108226	0.3322021626108226	0.3322021626108226	0.3322021626108226
0.4377856179168294	0.49004187844358804	0.7124042003903513	0.6892328733296864	0.7898929885402063	0.8650405288991582	0.9082640987066652	0.9562571023946813	0.9879932715247873	0.9350865204307084	1.0225822010912966	1.0666456348537101	0.9844502459402864	0.9278799087461391	0.9559019562706461	0.9625281383223236	0.9795691509075821	1.0702476123839475	0.9773685859118669	1.0441663966038914	1.0218751501745438	1.0483740465142126	1.0284294901755529	1.0384017683448827	1.0384017683448827	1.0384017683448827	1.0384017683448827	1.0384017683448827	1.0384017683448827	1.0384017683448827	1.0384017683448827	1.0384017683448827	1.0384017683448827	1.0384017683448827	1.0384017683448827	1.0384017683448827	1.0384017683448827	1.0384017683448827	1.0384017683448827	1.0384017683448827	1.0384017683448827	1.0384017683448827	1.0384017683448827	1.0384017683448827	1.0384017683448827	1.0384017683448827	1.0384017683448827	1.0384017683448827	1.0384017683448827	1.0384017683448827
0.3873424895830022	0.6544567501993159	0.5860300027504195	0.5479952568890327	0.6850620077957883	0.7110721809807709	0.9893568726987744	0.6912253376161087	0.5251703082180295	0.6665557960521334	0.6945531775702818	0.6328711211203005	0.6193086669983531	0.7306441636676518	0.7273299375099068	0.7616081276011178	0.8712314695185385	0.7463415114792268	0.6534204435781602	0.5038806514614276	0.6578140865439805	0.7971164232209956	0.7295366216713765	0.6818000988140049	0.7895809568116158	0.6849023304767832	0.6612898967483952	0.7181095857955997	0.6675023844752734	0.6310083303721598	0.5212315051721644	0.5761199177721621	0.5761199177721621	0.5761199177721621	0.5761199177721621	0.5761199177721621	0.5761199177721621	0.5761199177721621	0.5761199177721621	0.5761199177721621	0.5761199177721621	0.5761199177721621	0.5761199177721621	0.5761199177721621	0.5761199177721621	0.5761199177721621	0.5761199177721621	0.5761199177721621	0.5761199177721621	0.5761199177721621
0.5824189912031164	0.31026360917440676	0.7162116329008119	0.44452698142337577	0.5609692344457288	0.9455018380998874	0.7225295285453072	0.500968738012049	0.9062868581937186	1.0414260517078284	0.3612612432497918	0.7542460940830298	1.1623560286993326	0.8790167741226982	1.0734384162833757	1.0759497122787613	1.2294196372705573	1.0763488997531603	0.8060223321184026	1.3135024349560038	0.8645429172377662	1.430960790200319	0.7965625291880041	1.103668106169214	2.253175461995923	0.8254467202932296	1.1789148308568693	1.289343753161752	1.2165820232668743	1.305637344208239	1.4643001355729066	1.5301276093277463	1.328410735685107	1.0824387202882706	1.7229393579975216	1.496070797521794	1.7183084931881822	0.7973599680005716	1.2578342305943768	1.2578342305943768	1.2578342305943768	1.2578342305943768	1.2578342305943768	1.2578342305943768	1.2578342305943768	1.2578342305943768	1.2578342305943768	1.2578342305943768	1.2578342305943768	1.2578342305943768
0.5211429887665151	0.6328782805536959	1.023543973069315	1.4447023339087952	1.058001002967206	0.8556488093694778	0.91955224816273	1.2480687394614725	1.1026151007383864	1.2143971498306119	0.8143536657006565	1.1261237862647544	1.0064069338875574	0.7926717009012111	1.0970953637349594	1.396327401140529	1.0649699317179429	1.6673736005909559	1.2939180057046107	1.331075249605779	1.5702689567597885	1.6599029682474835	1.9516633777858494	1.6622698328646375	1.7062604820809406	1.3371731111167564	1.004213619439402	1.224969082503148	1.8420527748023612	1.3345849225572157	2.36704746704964	1.665825369539076	1.7252150062763258	1.8469876297906223	1.956880070546003	1.842500761004059	2.213898028163359	2.1843581160699834	1.5924443962845782	2.0445367058320723	1.5251672646944838	1.6573669817804684	1.790652697419744	1.7667222230683342	1.778687460244039	1.778687460244039	1.778687460244039	1.778687460244039	1.778687460244039	1.778687460244039
0.24129758686939787	0.27478880822959767	0.33279122183624255	0.3171986825519376	0.35685097112408937	0.2398913223052817	0.3135627931212777	0.2906300390119633	0.49699962644431805	0.41093973866413486	0.4132762771466237	0.36104713713982217	0.425398263056858	0.34857986354413717	0.397490242407112	0.472730274599256	0.41782866770576954	0.48694464002227705	0.47388439837292246	0.610053907069217	0.4925758447913517	0.5724935595608356	0.7370941717663663	0.46641425296904915	0.49949747681607237	0.4565786596471061	0.5685228529658715	0.5959120046374965	0.5294430619956729	0.504597445788842	0.7741762290803724	0.7310680127540975	0.5581031833062404	0.9653633508944703	0.5680457091965868	0.6079134661698319	0.6508280672022028	0.6308372933963007	0.6706822412297129	0.5422120268901227	0.8373020767404704	0.4784094177625819	0.7710015353746232	0.7983687409063863	0.6137402970513456	0.7060545189788661	0.7060545189788661	0.7060545189788661	0.7060545189788661	0.7060545189788661
0.9391386387602334	0.823315566874453	0.6071667953478045	1.148846414077027	0.7704059175960409	1.006085405746201	0.7541681955135551	0.986335608986267	0.7925087786575649	0.8394345164312068	0.9935006211478061	0.8743461267823254	0.6482101324553716	0.8953473288559325	1.0309677659841157	0.8186783938657834	1.0182484401266476	0.9016538067579998	0.7559827735637241	1.034326247366589	1.2218724160233272	1.0364677574617536	1.0056243406961252	1.0442270019642452	1.0848876732244523	0.9608341314188512	1.327072425230307	0.7968777265980597	1.0762553103035182	1.030730478163071	1.217497072126463	1.1233975064063912	0.9255944451503222	0.9742218997760304	1.1608975056308328	1.0778469313816572	1.0243581812659908	0.9466959659445048	1.1276528874272316	1.0371744266858682	1.0371744266858682	1.0371744266858682	1.0371744266858682	1.0371744266858682	1.0371744266858682	1.0371744266858682	1.0371744266858682	1.0371744266858682	1.0371744266858682	1.0371744266858682
0.8554450723700081	0.598343440018368	0.6444275182531989	1.0468913288693258	0.49001742671882487	0.42168216076653725	0.9965146889046104	1.2022148546775018	0.9905027069494485	1.0963587808134752	1.0963587808134752	1.0963587808134752	1.0963587808134752	1.0963587808134752	1.0963587808134752	1.0963587808134752	1.0963587808134752	1.0963587808134752	1.0963587808134752	1.0963587808134752	1.0963587808134752	1.0963587808134752	1.0963587808134752	1.0963587808134752	1.0963587808134752	1.0963587808134752	1.0963587808134752	1.0963587808134752	1.0963587808134752	1.0963587808134752	1.0963587808134752	1.0963587808134752	1.0963587808134752	1.0963587808134752	1.0963587808134752	1.0963587808134752	1.0963587808134752	1.0963587808134752	1.0963587808134752	1.0963587808134752	1.0963587808134752	1.0963587808134752	1.0963587808134752	1.0963587808134752	1.0963587808134752	1.0963587808134752	1.0963587808134752	1.0963587808134752	1.0963587808134752	1.0963587808134752
0.0	0.17141791184416788	0.05730842388738539	0.2550985880361637	0.11373466615128851	0.1121894392033026	0.14495603759542658	0.06369062097415529	0.21579373393827903	0.1510902517940179	0.24103043581033948	0.13443869542746528	0.5231651741481653	0.24418135565355956	0.44953810378702524	0.38926535969200454	0.4144830874709177	0.2640032026511919	0.49162550686538253	0.3213419091331583	0.4064837079992704	0.4064837079992704	0.4064837079992704	0.4064837079992704	0.4064837079992704	0.4064837079992704	0.4064837079992704	0.4064837079992704	0.4064837079992704	0.4064837079992704	0.4064837079992704	0.4064837079992704	0.4064837079992704	0.4064837079992704	0.4064837079992704	0.4064837079992704	0.4064837079992704	0.4064837079992704	0.4064837079992704	0.4064837079992704	0.4064837079992704	0.4064837079992704	0.4064837079992704	0.4064837079992704	0.4064837079992704	0.4064837079992704	0.4064837079992704	0.4064837079992704	0.4064837079992704	0.4064837079992704
0.48251591211598527	0.7039575191446149	0.6868223521474992	0.6288241546384633	0.9528390190949069	0.9003990737458862	0.4951708786706677	0.49191929609698043	0.7007791319669149	0.7525083847437356	0.3036757263067602	1.0303699545192462	0.9216544398086823	1.23502985877607	0.8772598991384122	1.4203985493128501	0.8688336771375434	0.5738913271035337	1.4570507500244059	0.9153226574968272	0.9579095990224868	1.0123800467998008	0.6882735634095758	0.785198357372537	1.1676119928510156	1.242104056175006	0.9314717473545585	0.9032518247758957	1.0694984351524672	1.3442479213427643	0.8048917785133884	0.9499795930811846	0.8774356857972865	0.8774356857972865	0.8774356857972865	0.8774356857972865	0.8774356857972865	0.8774356857972865	0.8774356857972865	0.8774356857972865	0.8774356857972865	0.8774356857972865	0.8774356857972865	0.8774356857972865	0.8774356857972865	0.8774356857972865	0.8774356857972865	0.8774356857972865	0.8774356857972865	0.8774356857972865
0.5040859748919011	0.5651708916741914	0.6045836120081044	0.5801042604633079	0.8009355724753491	0.6953192471567473	0.7380452762287828	0.571860630222041	0.6849916341548973	0.6859773834688363	0.6911334091513972	0.6795495553755844	0.6388194952485262	0.5849116171549339	0.6091740420760466	0.4938171047098041	0.49986391264881946	0.3777002417124808	0.6815513924659592	0.4330022083765898	0.5840173208770147	0.5022757046628189	0.5445023548621385	0.5233890297624787	0.5233890297624787	0.5233890297624787	0.5233890297624787	0.5233890297624787	0.5233890297624787	0.5233890297624787	0.5233890297624787	0.5233890297624787	0.5233890297624787	0.5233890297624787	0.5233890297624787	0.5233890297624787	0.5233890297624787	0.5233890297624787	0.5233890297624787	0.5233890297624787	0.5233890297624787	0.5233890297624787	0.5233890297624787	0.5233890297624787	0.5233890297624787	0.5233890297624787	0.5233890297624787	0.5233890297624787	0.5233890297624787	0.5233890297624787
0.8427586172092665	0.644425460356078	0.901623540762596	0.5893381880340605	0.7818969973890585	0.7825258309508681	0.41824639064067526	0.8399415318983019	0.5544235274285261	0.6044886293096932	0.6818532723927627	0.643170950851228	0.643170950851228	0.643170950851228	0.643170950851228	0.643170950851228	0.643170950851228	0.643170950851228	0.643170950851228	0.643170950851228	0.643170950851228	0.643170950851228	0.643170950851228	0.643170950851228	0.643170950851228	0.643170950851228	0.643170950851228	0.643170950851228	0.643170950851228	0.643170950851228	0.643170950851228	0.643170950851228	0.643170950851228	0.643170950851228	0.643170950851228	0.643170950851228	0.643170950851228	0.643170950851228	0.643170950851228	0.643170950851228	0.643170950851228	0.643170950851228	0.643170950851228	0.643170950851228	0.643170950851228	0.643170950851228	0.643170950851228	0.643170950851228	0.643170950851228	0.643170950851228
0.8025705236339304	0.739928093770999	0.7728948773688038	0.7575089598140983	0.7093653522862587	0.8944221489467526	0.695655545671901	0.7105337382684289	0.900426520923442	0.6887398891152716	0.6773496587970508	0.639823010487652	0.6269867702456495	0.7143907666521876	0.6954087620815543	0.8106004108278351	0.9535878237279425	0.7402359560640626	0.6889799535130192	0.7255260751103492	0.8523859637311821	0.8905443014310324	0.7407379029775352	0.6107497735328029	0.651250351222828	0.738844662217632	0.7150590577316336	0.6672044070665275	0.6911317323990807	0.6911317323990807	0.6911317323990807	0.6911317323990807	0.6911317323990807	0.6911317323990807	0.6911317323990807	0.6911317323990807	0.6911317323990807	0.6911317323990807	0.6911317323990807	0.6911317323990807	0.6911317323990807	0.6911317323990807	0.6911317323990807	0.6911317323990807	0.6911317323990807	0.6911317323990807	0.6911317323990807	0.6911317323990807	0.6911317323990807	0.6911317323990807
0.46649935680633764	0.2621485070156294	0.6992647940213023	0.5695249158745403	0.8016388735318499	0.7749459989170686	0.9221508131032189	1.7506594985473394	1.5469249792573831	0.9078934900331791	1.0615241650186766	1.3993930454950938	0.9858284223170233	1.3341444798742488	1.2660421454941324	1.4009080606970152	1.5947362662287312	1.2938178306265677	1.4857140817863321	1.0067705550231514	1.4909821978452331	1.524532496946235	1.4843140345196035	1.4296659339532063	1.1927239372660905	1.556140100193344	1.5588854485746684	1.6459653951067479	1.4366805767422284	1.4536859913761906	1.1323154991922124	1.2202961306860414	1.176305814939127	1.176305814939127	1.176305814939127	1.176305814939127	1.176305814939127	1.176305814939127	1.176305814939127	1.176305814939127	1.176305814939127	1.176305814939127	1.176305814939127	1.176305814939127	1.176305814939127	1.176305814939127	1.176305814939127	1.176305814939127	1.176305814939127	1.176305814939127
0.38546510050222443	0.20415274836919473	0.5175051536974494	0.4079154390365882	0.37361335721117694	0.44166082940773677	0.37733687940853217	0.5368950586743227	0.5411068551800777	0.3754766377445924	0.1637407099048503	0.2908424032984791	0.3058960827248229	0.32065365999040735	0.31307459798030407	0.49317132647345285	0.35421408114804676	0.27219673448929094	0.28848915342255144	0.41544953220784536	0.37637222659941993	0.45341924238212766	0.41426634031397447	0.5621500703409327	0.5662860010955582	0.5448481803134607	0.567577253749392	0.7155619888216019	0.7569002624695177	0.76968904075109	0.45011147538766516	1.0731757301606228	1.0541566340990427	1.2204448557847363	1.15933716221653	1.1437098570301103	1.1515235096233203	1.1515235096233203	1.1515235096233203	1.1515235096233203	1.1515235096233203	1.1515235096233203	1.1515235096233203	1.1515235096233203	1.1515235096233203	1.1515235096233203	1.1515235096233203	1.1515235096233203	1.1515235096233203	1.1515235096233203
0.7169655577476777	0.7337452757063776	0.6514859603641403	0.7197609553583146	0.6301916509370505	0.6302446114274246	0.6468098934073611	0.7545563426982402	0.7638616524439921	0.6705981001094427	0.500920403127532	0.7094733589556782	0.6950706517760481	0.7580685936690958	0.7383371419173845	0.5544160381004203	0.5685852637573631	0.7402650845260591	0.5486179832594336	0.6058460056308753	0.5580527656048868	0.5966275572331494	0.5527491308683168	0.595648021202973	0.6052002358425793	0.5902248310679385	0.6185692042098545	0.575759195390252	0.6042480010041205	0.4859780376588159	0.5570297168911025	0.5215038772749592	0.5215038772749592	0.5215038772749592	0.5215038772749592	0.5215038772749592	0.5215038772749592	0.5215038772749592	0.5215038772749592	0.5215038772749592	0.5215038772749592	0.5215038772749592	0.5215038772749592	0.5215038772749592	0.5215038772749592	0.5215038772749592	0.5215038772749592	0.5215038772749592	0.5215038772749592	0.5215038772749592
0.48285891255529056	0.8024154854255074	0.8160749642289624	0.7353748172702249	0.7693755397628087	0.8031578690551308	0.6746982287694916	0.597596185216216	0.4904354616063915	0.6959956181843422	0.5267120031034965	0.5580352140069464	0.6512442822214927	0.7652224527723418	0.6323881125131504	0.6962969064060043	0.6807685728599333	0.6374649317239052	0.4872009681274558	0.6800805195261449	0.7675798483984655	0.8864101779627387	0.635300268538267	0.6484084214194569	0.5757950052592555	0.7217256014030039	0.519290484258894	0.4225530486693319	0.7606842521389687	0.7901238447920483	0.8158844878064109	0.8026111290277261	0.5832579594909564	0.6806939655550955	0.6665621319604441	0.5937631697169296	0.5020123915079983	0.5478877806124639	0.5478877806124639	0.5478877806124639	0.5478877806124639	0.5478877806124639	0.5478877806124639	0.5478877806124639	0.5478877806124639	0.5478877806124639	0.5478877806124639	0.5478877806124639	0.5478877806124639	0.5478877806124639
0.2508217381348341	0.036953778441526426	0.05863262270487979	0.163463918426518	0.07459420303104265	0.02842646372312465	0.0003755001361482489	6.305546501449634e-05	0.6670648242115725	1.0045591217568293	0.8690476828435921	1.0405997906652056	1.1457089325274583	1.0864133540098013	1.0665110950071217	0.989072099487535	1.2853700463924207	1.3404828680545573	1.0571750791634296	1.0252795104959052	1.1349558359465508	1.5928767770356311	1.1463966603171174	1.5214191857789612	1.3314554802538197	1.2584690954736173	1.1874380877832549	1.275951401000487	1.3868537566450516	1.6727812815227248	1.346186626993467	1.156300616871103	1.251243621932285	1.251243621932285	1.251243621932285	1.251243621932285	1.251243621932285	1.251243621932285	1.251243621932285	1.251243621932285	1.251243621932285	1.251243621932285	1.251243621932285	1.251243621932285	1.251243621932285	1.251243621932285	1.251243621932285	1.251243621932285	1.251243621932285	1.251243621932285
0.00578292193240954	0.22039122350593665	0.30670780470901154	0.10134187928019385	0.17264433748258906	0.31896881003687616	0.03394050623507037	0.21576921301843072	0.2608720073490731	0.43689680447161927	0.276521618682647	0.31837319286489674	0.19447795214949498	0.08884586781328443	0.10825888367700007	0.108379086699371	0.18305807320841355	0.1291376339537673	0.20753460286845013	0.0522497586018009	0.22152515150458807	0.1569957951939773	0.15991302707264338	0.1436637624761684	0.11395192155445025	0.16913149236358724	0.16197301484289894	0.2906011386568851	0.1306881115842417	0.2700789593904872	0.1612932751876122	0.2156861172890497	0.2156861172890497	0.2156861172890497	0.2156861172890497	0.2156861172890497	0.2156861172890497	0.2156861172890497	0.2156861172890497	0.2156861172890497	0.2156861172890497	0.2156861172890497	0.2156861172890497	0.2156861172890497	0.2156861172890497	0.2156861172890497	0.2156861172890497	0.2156861172890497	0.2156861172890497	0.2156861172890497
0.04731651299430343	0.19173048276838797	0.11928877214409968	0.19005286994670298	0.13272011703325964	0.1925177649351091	0.3133927430380468	0.2575851387051444	0.27262220920573493	0.47010285113813977	0.27015258574959866	0.5375860831955274	0.3605352681681051	0.40176923084221916	0.31324668035616754	0.39474678186085854	0.4090772498544662	0.30379402146851103	0.3771626554935539	0.288387221661642	0.4219997244906736	0.33768109074017566	0.28162569329394926	0.25880469373301707	0.2981430641149394	0.4192381456568787	0.5208282806942999	0.3378419462658701	0.6590254882948943	0.44709520738620867	0.5586253316088454	0.8069582305239797	0.9739511789330553	0.6735329159470366	0.7733760920345151	0.5617525834398212	0.8888752137673263	0.9339175744324898	0.9255845687030594	0.641043838414115	0.7833142035585872	0.7833142035585872	0.7833142035585872	0.7833142035585872	0.7833142035585872	0.7833142035585872	0.7833142035585872	0.7833142035585872	0.7833142035585872	0.7833142035585872
0.6729120908228778	0.5488932965457968	0.48448442186170554	0.58604009076614	0.6049069859173605	0.4958568845722737	0.5632296799535096	0.5318385242223594	0.5182478037058121	0.6708495789550004	0.5295537560637988	0.5621225275478553	0.5662278500232916	0.7092447726906648	0.4096189574265333	0.5095722604939875	0.5611633529819174	0.5221315237336824	0.5309855624537922	0.5162136412478419	0.5029133200162574	0.47019499215080135	0.5171934797333785	0.47472233075888093	0.5855104939213033	0.6181317965264815	0.46061873130158204	0.5663929535654098	0.44448608554991187	0.6390258560936358	0.4790830704788191	0.5709089904443937	0.610896676531422	0.6688922838368745	0.4836566829624731	0.5762744833996737	0.5762744833996737	0.5762744833996737	0.5762744833996737	0.5762744833996737	0.5762744833996737	0.5762744833996737	0.5762744833996737	0.5762744833996737	0.5762744833996737	0.5762744833996737	0.5762744833996737	0.5762744833996737	0.5762744833996737	0.5762744833996737
0.576506713680473	0.3543196502548356	0.4874533520822559	0.5806186606205488	0.3751885170517475	0.553896785964102	0.390722108427224	0.45952526576527963	0.5585332641163961	0.4826014142722849	0.39745663295002626	0.5233525057434467	0.5907368862522272	0.8655006282176966	0.4690773780972277	0.4791495756561954	0.5658211887400619	0.4490911260412677	0.3678113891085751	0.5327815079278714	0.46498819222601195	0.6532794293374372	0.28633186815415573	0.5341410698414358	0.3039893057568608	0.6910523115131518	0.42404191054527635	0.5345846875433367	0.34469352302172634	0.2663847595391937	0.30553914128046	0.30553914128046	0.30553914128046	0.30553914128046	0.30553914128046	0.30553914128046	0.30553914128046	0.30553914128046	0.30553914128046	0.30553914128046	0.30553914128046	0.30553914128046	0.30553914128046	0.30553914128046	0.30553914128046	0.30553914128046	0.30553914128046	0.30553914128046	0.30553914128046	0.30553914128046
0.4855386359816386	0.5513432844690274	1.4274859778138433	0.6352652226243062	0.6363379575064091	0.3582269864756286	0.7523908744109962	0.8784556821737236	0.7844153577253826	0.9949713901646046	0.33396320115810324	0.5522789379713496	0.5299827135058006	0.8810656232030742	0.0830448562682738	0.5042181581261651	0.656673115025804	0.23346830929127874	0.00046679078986643264	0.9260573121404417	0.34488362369327524	0.40836470955817133	0.8246150877855256	0.7767121554548168	0.5233130645112745	0.39448969005322454	0.3516632248092052	0.9601182853252317	0.2593624407428968	0.576408035664232	0.3971770566209066	0.5437106356475919	0.35468346235983855	0.8441250908585295	0.6247651979738376	0.7344451444161835	0.7344451444161835	0.7344451444161835	0.7344451444161835	0.7344451444161835	0.7344451444161835	0.7344451444161835	0.7344451444161835	0.7344451444161835	0.7344451444161835	0.7344451444161835	0.7344451444161835	0.7344451444161835	0.7344451444161835	0.7344451444161835
0.5176784536302211	0.7707032570637009	0.6242835235357541	0.6056563443203032	0.6629960089197062	0.6351065696677579	0.46093701952286237	0.4437931310404868	0.5313478479825255	0.3310655846309803	0.5872227962934118	0.3612011347144646	0.40634958008622096	0.6279005336143394	0.6076126947158859	0.3917643338157967	0.4826242205197991	0.5418633962639866	0.49077238307291854	0.5112464401529253	0.49730202259328277	0.5256382776848828	0.5800121288817578	0.519039572136823	0.40143828863082626	0.5857252420375382	0.6885126489628595	0.5822468743247701	0.39357199636198337	0.5727167316798351	0.4018029130028866	0.4297870030833976	0.38337230639158093	0.38165174273928537	0.4733998150475704	0.42752577889342785	0.42752577889342785	0.42752577889342785	0.42752577889342785	0.42752577889342785	0.42752577889342785	0.42752577889342785	0.42752577889342785	0.42752577889342785	0.42752577889342785	0.42752577889342785	0.42752577889342785	0.42752577889342785	0.42752577889342785	0.42752577889342785
0.7432139934366924	0.91433359049064	0.8179075139316853	0.6936227767611793	0.7852407949083046	0.6999305443489928	0.8139706343184054	0.8569969966789786	0.8433544786380328	0.808796116719467	0.9417483683189757	0.8668742246071915	1.0337063280864691	1.142989133629116	0.943256639049366	0.985856902024886	0.9602674740003009	0.8969185660559598	0.8682488221580632	0.8917324604897403	0.9261109595486905	1.0122965314205492	0.8586446828990862	1.057715389418209	0.9161398796463317	0.863113648695379	1.0011843094908515	1.1005285079885945	1.1689620406253525	0.8386402103731322	0.8783375661065164	0.8584888882398242	0.8584888882398242	0.8584888882398242	0.8584888882398242	0.8584888882398242	0.8584888882398242	0.8584888882398242	0.8584888882398242	0.8584888882398242	0.8584888882398242	0.8584888882398242	0.8584888882398242	0.8584888882398242	0.8584888882398242	0.8584888882398242	0.8584888882398242	0.8584888882398242	0.8584888882398242	0.8584888882398242
0.6293246800117449	0.6418748753589348	0.6719655856532805	0.6197000420949171	0.427784947094828	0.7124673518372143	0.6191658076112783	0.7019733029493173	0.5722569139703314	0.7207272311489356	0.5545984549257512	0.6923247953186962	0.5559546210683517	0.5828823511763261	0.6533303772577702	0.6389537940434	0.6734505395183173	0.7291088780716928	0.6065669708755967	0.6353312033873063	0.6570961381609671	0.6517411953191232	0.6919130218682974	0.585716795797302	0.5794371347241599	0.6204829275440031	0.7766287381289432	0.6195917997236468	0.7904846317080325	0.5118061452676465	0.6550292458155379	0.5777611839512119	0.6163952148833749	0.6163952148833749	0.6163952148833749	0.6163952148833749	0.6163952148833749	0.6163952148833749	0.6163952148833749	0.6163952148833749	0.6163952148833749	0.6163952148833749	0.6163952148833749	0.6163952148833749	0.6163952148833749	0.6163952148833749	0.6163952148833749	0.6163952148833749	0.6163952148833749	0.6163952148833749
0.2503119954656972	0.29826930369803534	0.3129578996734375	0.2691423030487401	0.40683364446525827	0.4858980783204304	0.5925162614419056	0.6060519603454808	0.7049241438366064	0.8326704521768913	0.7809915245910811	0.8045476163223663	0.8352647134731288	0.856966333828045	0.7258657901047626	0.8271831100374806	0.7067133738349197	0.8315581863109146	0.8139225794628409	0.7508619800022351	0.890497817175323	0.933247592657858	0.8812727506435661	0.8248322451708047	1.0439524615550528	1.1294746139942076	1.0327273379075506	1.0811009759508792	1.0811009759508792	1.0811009759508792	1.0811009759508792	1.0811009759508792	1.0811009759508792	1.0811009759508792	1.0811009759508792	1.0811009759508792	1.0811009759508792	1.0811009759508792	1.0811009759508792	1.0811009759508792	1.0811009759508792	1.0811009759508792	1.0811009759508792	1.0811009759508792	1.0811009759508792	1.0811009759508792	1.0811009759508792	1.0811009759508792	1.0811009759508792	1.0811009759508792
0.8167759161020417	0.6309977766130802	0.744057911721555	0.6871288321625618	0.7798134773253432	0.6601684123037934	0.7910480569998526	0.8784155232290115	0.9681797950938223	0.8872474227723316	0.9573312346271654	0.9614865323193114	0.8572347173104636	1.0521280194503688	1.0019695633507442	1.0258850111047562	1.2060556336189205	0.9769421144208104	0.9979226445300273	1.0964576593311857	1.1255704309417924	1.1140076181637337	1.10161682504601	1.1205208973051577	1.1130152490831782	1.1603818691628736	1.086713625696382	1.11575263733761	1.0614855734473003	1.081704935426402	1.1591669818390273	1.2039727921441756	1.2015378406152528	1.1413284179218222	1.2064424935632314	1.079755598258003	1.2015230597267141	1.0518480848507694	1.143865686868678	1.0279480974491144	1.1004765922589008	1.1348671820330232	1.0264152827936528	1.1683059414827959	1.0862413943550708	1.2575037341443553	0.9994339376217009	1.1284688358830282	1.1284688358830282	1.1284688358830282
0.6324446991314975	0.0	0.29440276751971334	0.29408649715728935	0.4277399896460742	0.5844534741471636	0.3961256041365107	0.1425799965486914	0.3249473401638647	0.44240286970166404	0.3422151159802622	0.5162284373343534	0.2854762634598067	0.20505522506483023	0.29896686382472554	0.14571428441269102	0.22967201414650318	0.7834457059912552	0.6484958465953022	1.0769138703038164	0.34033170168583854	1.2764137770826134	0.7167529444447165	0.7409748692850608	0.31740691933179416	0.5703199861947656	0.6956322069270594	0.0	0.8695103186228905	0.8493194856476562	0.5132648633118861	0.43316009527933363	0.5064586744507907	0.4698093848650622	0.4698093848650622	0.4698093848650622	0.4698093848650622	0.4698093848650622	0.4698093848650622	0.4698093848650622	0.4698093848650622	0.4698093848650622	0.4698093848650622	0.4698093848650622	0.4698093848650622	0.4698093848650622	0.4698093848650622	0.4698093848650622	0.4698093848650622	0.4698093848650622
1.0117388301236148	0.009956490940595884	0.0	0.0	0.0	0.15768633135173016	0.25195656758656154	0.2619130585271574	0.0	0.027516027458876633	0.6539964209471684	0.20613664898634085	0.1048077016455427	0.2619130585271574	0.20325787587427832	0.6780527008238669	0.0	0.2619130585271574	1.8310936082977605	1.1518789612840568	0.46864968870618035	0.5238261170543148	0.2619130585271574	1.2249665332654815	0.05865518265287909	0.2619130585271574	0.0	1.0803638400440825	0.47224865222996903	0.7084475013948061	0.7242052198165306	0.4776735980616512	0.6009394089390909	0.6009394089390909	0.6009394089390909	0.6009394089390909	0.6009394089390909	0.6009394089390909	0.6009394089390909	0.6009394089390909	0.6009394089390909	0.6009394089390909	0.6009394089390909	0.6009394089390909	0.6009394089390909	0.6009394089390909	0.6009394089390909	0.6009394089390909	0.6009394089390909	0.6009394089390909
0.4797256124439128	0.5347700912883653	0.6488692528202183	0.6261056918887586	0.687623586649632	0.7581939939273908	0.7199187800721822	0.7248027978745262	0.7702402206943564	0.8565624195502493	0.6933560856762708	0.7631428999126593	0.8638985813911884	0.7854129853341243	0.7995835371699372	0.8507587662686851	0.7679855954711932	0.8087693324346693	0.702057199363773	0.7188457324461188	0.8147616597108064	0.7668036960784625	0.7668036960784625	0.7668036960784625	0.7668036960784625	0.7668036960784625	0.7668036960784625	0.7668036960784625	0.7668036960784625	0.7668036960784625	0.7668036960784625	0.7668036960784625	0.7668036960784625	0.7668036960784625	0.7668036960784625	0.7668036960784625	0.7668036960784625	0.7668036960784625	0.7668036960784625	0.7668036960784625	0.7668036960784625	0.7668036960784625	0.7668036960784625	0.7668036960784625	0.7668036960784625	0.7668036960784625	0.7668036960784625	0.7668036960784625	0.7668036960784625	0.7668036960784625
0.5524124387396692	0.6433674960770707	0.715559023338673	0.6709815874451392	0.7382215267343453	0.7433395611032345	0.7846097150721012	0.811759829165406	0.8998118341991103	0.8844730614120473	0.9125154090952569	0.8787476492229477	0.8449523060330133	0.8732329166390079	0.9201216428490644	0.918321293719133	0.8401592808736548	0.8953851288950272	0.8944277577150826	0.9098763077248393	0.8978979581882671	0.8141496766496787	0.8560238174189729	0.8560238174189729	0.8560238174189729	0.8560238174189729	0.8560238174189729	0.8560238174189729	0.8560238174189729	0.8560238174189729	0.8560238174189729	0.8560238174189729	0.8560238174189729	0.8560238174189729	0.8560238174189729	0.8560238174189729	0.8560238174189729	0.8560238174189729	0.8560238174189729	0.8560238174189729	0.8560238174189729	0.8560238174189729	0.8560238174189729	0.8560238174189729	0.8560238174189729	0.8560238174189729	0.8560238174189729	0.8560238174189729	0.8560238174189729	0.8560238174189729
0.6336560921811333	0.8343664237890207	0.7772784388545917	0.7941474003557917	0.7818226623673913	0.8704999252807047	0.8014578682464348	0.8420358331837136	0.8753917628797484	0.7973514737508511	0.7944648609572409	0.8423952541126086	0.8516384571239993	0.8523937954300781	0.7910047939425754	0.7576494957527996	0.9278585816779612	0.8270907304378494	0.8637607949079285	0.7997229732003713	0.8766546306664448	0.8874458552425071	0.8820502429544759	0.8820502429544759	0.8820502429544759	0.8820502429544759	0.8820502429544759	0.8820502429544759	0.8820502429544759	0.8820502429544759	0.8820502429544759	0.8820502429544759	0.8820502429544759	0.8820502429544759	0.8820502429544759	0.8820502429544759	0.8820502429544759	0.8820502429544759	0.8820502429544759	0.8820502429544759	0.8820502429544759	0.8820502429544759	0.8820502429544759	0.8820502429544759	0.8820502429544759	0.8820502429544759	0.8820502429544759	0.8820502429544759	0.8820502429544759	0.8820502429544759
0.6801761651284263	0.9471995685817496	0.8702765950473855	0.9375848937417574	0.8678065586102944	0.820952778438383	0.9184395006398416	0.8448427460844219	0.8191652282617111	0.9262003789998465	0.8567863271405903	0.8848719583805191	0.9778093590234578	1.0294223025468037	0.9287847558365511	0.8144096345757568	1.0055863648253516	0.9929008428033409	0.8932827938311306	0.9430918183172358	0.9430918183172358	0.9430918183172358	0.9430918183172358	0.9430918183172358	0.9430918183172358	0.9430918183172358	0.9430918183172358	0.9430918183172358	0.9430918183172358	0.9430918183172358	0.9430918183172358	0.9430918183172358	0.9430918183172358	0.9430918183172358	0.9430918183172358	0.9430918183172358	0.9430918183172358	0.9430918183172358	0.9430918183172358	0.9430918183172358	0.9430918183172358	0.9430918183172358	0.9430918183172358	0.9430918183172358	0.9430918183172358	0.9430918183172358	0.9430918183172358	0.9430918183172358	0.9430918183172358	0.9430918183172358
[truncated: 6 more columns]
