# Supplementary material for: Neuronal tuning aligns dynamically with object and texture manifolds across the visual hierarchy
Source: Nat Neurosci. 2026 Mar 10;29(4):864–75. doi: 10.1038/s41593-026-02207-1 (PMC13061647; doi:10.1038/s41593-026-02207-1)
Supplement: Supplementary file 10 — Attribution data for time windows 5, 10, 20, 25 and 50 ms, for panel b. Time window specific evolution trajectory of time windows 10, 20, 25 and 50 ms, for panel c. [file 41593_2026_2207_MOESM10_ESM.zip › ExtendedFig4_Source_data/FigureExtended4C_src_normresp_wdw_25-50_BigGAN_sem.csv]

0	1	2	3	4	5	6	7	8	9	10	11	12	13	14	15	16	17	18	19	20	21	22	23	24	25	26	27	28	29	30	31	32	33	34	35	36	37	38	39	40	41	42	43	44	45	46	47	48	49
0.04083059311790212	0.0290547614475596	0.023224947949529808	0.029439750189318194	0.03681527375400526	0.038532851379027386	0.02557523142320689	0.015703845034343255	0.028558114723921123	0.023207681789833037	0.038065280962816514	0.029708309210720603	0.03365320576500223	0.045242366654440196	0.02986815833175973	0.040406234907682845	0.04161883849203452	0.0440304607639049	0.03204852479144241	0.0174165254573157	0.03679885366133645	0.016916705563621508	0.03522736400554129	0.031471814154304986	0.028054198719886833	0.02748812859898305	0.03395447437023211	0.029913348968668808	0.02699748540901452	0.03287447436608459	0.01820830820552087	0.03113299861728778	0.028631687782562944	0.028820943059871654	0.03055004168990686	0.02760309467341854	0.03133196359062919	0.017734680552644135	0.021572723229516318	0.01715666824845927	0.02340666983732061	0.028668487685115054	0.026257483923518354	0.020824960625321465	0.012183167274643037	0.022077795606752274	0.029153388826195607	0.02561559221647394	0.02561559221647394	0.02561559221647394
0.031042696777121678	0.03449382776262501	0.03906499303803878	0.03666572428389926	0.02905284515063257	0.042991853592744815	0.029608953622801484	0.018354303019916557	0.031059247756009347	0.029861483356223774	0.025457903604510293	0.054517378911623435	0.018471713643976526	0.027669949160757806	0.03723032628621734	0.044704694763257814	0.03036717171263447	0.043807002553179354	0.026510228306702195	0.027996665676680365	0.032179906231028156	0.02456054718777003	0.02535860922353542	0.032554648588784485	0.038469322666465314	0.03113784204794507	0.029966310027647658	0.05144298114460822	0.02938170131683745	0.052736920224044304	0.033770063706496684	0.031392908613090575	0.026733920834245514	0.029267307516681787	0.02441236219472928	0.026839834855705534	0.026839834855705534	0.026839834855705534	0.026839834855705534	0.026839834855705534	0.026839834855705534	0.026839834855705534	0.026839834855705534	0.026839834855705534	0.026839834855705534	0.026839834855705534	0.026839834855705534	0.026839834855705534	0.026839834855705534	0.026839834855705534
0.023308359947723355	0.02368083865683107	0.011097093819282184	0.05795487722016338	0.03177029880923539	0.05338418639508793	0.022940076586064492	0.05194463628190335	0.03403622948577887	0.03988485962414638	0.026937425777118367	0.04303044293109185	0.021172933946362323	0.03019866323620245	0.037571692168949664	0.03255616918859678	0.025609870357918483	0.02590322054981361	0.02758462005135461	4.1036972446059046e-05	0.0	0.01850015709624184	0.041604893608515485	0.027165026255934477	0.030970488105474443	0.0	0.0	0.04743914924202217	0.06647473795932368	0.033620812531003574	0.06895674880715137	0.026850826680207707	0.028552601958034052	0.027701714319120878	0.027701714319120878	0.027701714319120878	0.027701714319120878	0.027701714319120878	0.027701714319120878	0.027701714319120878	0.027701714319120878	0.027701714319120878	0.027701714319120878	0.027701714319120878	0.027701714319120878	0.027701714319120878	0.027701714319120878	0.027701714319120878	0.027701714319120878	0.027701714319120878
0.03576305781479896	0.03952487805459275	0.031077583578983867	0.030362317305744124	0.03429807861941456	0.04046227450417999	0.03778332788493581	0.024962286760626205	0.040354461790266874	0.027423000364828035	0.027437966111712838	0.029500363356220662	0.0285863631200846	0.02675373248344603	0.04430574770150537	0.03728838957430176	0.038493320895466115	0.028866036945412777	0.0387460278450442	0.02552714257139865	0.03786848296355973	0.04092818556214594	0.03918269138295103	0.02715994953140428	0.02154239231130262	0.029162417223529222	0.01936610712360731	0.035911487561591696	0.04101036046093947	0.04021382970482105	0.022497698981695458	0.0348365218351237	0.0336270773020199	0.026806651499217217	0.02547649450923654	0.030606286975339025	0.030396158637865812	0.02615469510300747	0.02827542687043664	0.02827542687043664	0.02827542687043664	0.02827542687043664	0.02827542687043664	0.02827542687043664	0.02827542687043664	0.02827542687043664	0.02827542687043664	0.02827542687043664	0.02827542687043664	0.02827542687043664
0.038979790615573405	0.04631873027954537	0.04160016204279498	0.048923307841541225	0.058980379007300736	0.04817457063084479	0.04740577469083156	0.04169045681353272	0.039908130705154636	0.05874693854069533	0.04369849673839121	0.054116229244928565	0.04237937604280137	0.05517695150587705	0.03405902628001126	0.06328895507169612	0.0657207770375385	0.05679757451069917	0.043800480740125325	0.04809350175126372	0.054344891930484175	0.03376802409753692	0.05991711653040786	0.06215283889223119	0.04187888479323641	0.035651604051121846	0.05404697638810721	0.05449318374009774	0.04131354533195527	0.04618809664007816	0.043750820986016715	0.043750820986016715	0.043750820986016715	0.043750820986016715	0.043750820986016715	0.043750820986016715	0.043750820986016715	0.043750820986016715	0.043750820986016715	0.043750820986016715	0.043750820986016715	0.043750820986016715	0.043750820986016715	0.043750820986016715	0.043750820986016715	0.043750820986016715	0.043750820986016715	0.043750820986016715	0.043750820986016715	0.043750820986016715
0.062295678069781875	0.08228185287405455	0.07707237879936088	0.07011852979225598	0.07032686031781885	0.10697819484599058	0.07427706515854798	0.06954469486974599	0.059982107775124666	0.07265453608130273	0.0821106307749402	0.058407581918402014	0.08607176353997811	0.0788287844911334	0.07320111057656364	0.07048345601332968	0.08978102092663975	0.08589028156295545	0.058018436465608364	0.10923394600967641	0.07227210214058441	0.08372362280118928	0.1002059624204951	0.07919396278016838	0.07513821846404575	0.09069898796692966	0.06857364113865491	0.08134807133828402	0.06348525373301869	0.09120983734583535	0.0749821554400855	0.06884790958532791	0.08197226234446499	0.07751428705147625	0.0811595503476857	0.06567298455219404	0.05844630427327973	0.0833407908512361	0.07598722896751602	0.06114717656491865	0.06856720276621733	0.06856720276621733	0.06856720276621733	0.06856720276621733	0.06856720276621733	0.06856720276621733	0.06856720276621733	0.06856720276621733	0.06856720276621733	0.06856720276621733
0.08886570469899921	0.07256244265489037	0.10658262720624082	0.09135101952447273	0.11855503573462572	0.08769513609182164	0.0717112065061708	0.06907752299849838	0.07754106073867571	0.07585071019166757	0.06429156047360327	0.0876434092728871	0.06802436475917237	0.07021581043675787	0.07817678062694364	0.0716286981244807	0.0708589420759624	0.05160770348559538	0.08120282710331932	0.08272213557070968	0.06002705348569181	0.07750870699973722	0.06271715176747474	0.08836455103237693	0.09533150371732844	0.06731569725852429	0.08132360048792636	0.08132360048792636	0.08132360048792636	0.08132360048792636	0.08132360048792636	0.08132360048792636	0.08132360048792636	0.08132360048792636	0.08132360048792636	0.08132360048792636	0.08132360048792636	0.08132360048792636	0.08132360048792636	0.08132360048792636	0.08132360048792636	0.08132360048792636	0.08132360048792636	0.08132360048792636	0.08132360048792636	0.08132360048792636	0.08132360048792636	0.08132360048792636	0.08132360048792636	0.08132360048792636
0.029423935434699816	0.036546349620381176	0.03868113582338794	0.04182131065252015	0.03202606096048482	0.04043894531490703	0.052708945885524876	0.035937591802218345	0.032321932716809665	0.038955088968673786	0.036487518803585375	0.042417678064093904	0.03244622125032874	0.03044152534335136	0.043590943433734514	0.035912141574284476	0.04572822033389665	0.03934733503607478	0.043470801628582245	0.04420180676008409	0.040319815932708	0.048600853045661495	0.055979574076328774	0.04864303831784451	0.04566495825735497	0.03926755638280026	0.0661900790784795	0.05272881773063987	0.05272881773063987	0.05272881773063987	0.05272881773063987	0.05272881773063987	0.05272881773063987	0.05272881773063987	0.05272881773063987	0.05272881773063987	0.05272881773063987	0.05272881773063987	0.05272881773063987	0.05272881773063987	0.05272881773063987	0.05272881773063987	0.05272881773063987	0.05272881773063987	0.05272881773063987	0.05272881773063987	0.05272881773063987	0.05272881773063987	0.05272881773063987	0.05272881773063987
0.03182414186486266	0.02609254941617072	0.025371900090289855	0.032319900629337144	0.016692737961637023	0.03580389533358435	0.0249197611438394	0.03873946889926455	0.027346362791213552	0.024580213904579602	0.027271170917130983	0.031459927510385774	0.040786157760073424	0.05390643108875254	0.04677392773019654	0.0244840321996052	0.03177490897185023	0.02401287569867036	0.020967188757624166	0.028308621375945673	0.023586309937376496	0.01745850270194692	0.025902559071662595	0.03925205668682522	0.025490504156609913	0.029641179821738105	0.02124903618637492	0.04262545497574682	0.020515624619663525	0.0239420711247041	0.019588299071214305	0.03061252656784683	0.020376977248970977	0.03216915184701296	0.026273064547991967	0.026273064547991967	0.026273064547991967	0.026273064547991967	0.026273064547991967	0.026273064547991967	0.026273064547991967	0.026273064547991967	0.026273064547991967	0.026273064547991967	0.026273064547991967	0.026273064547991967	0.026273064547991967	0.026273064547991967	0.026273064547991967	0.026273064547991967
0.04370968223104073	0.03275639801708994	0.03317151685931929	0.038798238446213607	0.04989110742449986	0.03751310010441777	0.03472297734713796	0.03104256573542287	0.02367826155471677	0.03597067776931001	0.027902047088593823	0.041471625911323154	0.03655504757220656	0.06116199567795102	0.04371860472143	0.03940091494651895	0.03415221603041093	0.04896640412578216	0.056965475124304284	0.02995760486187174	0.05239326312380802	0.04913454604970326	0.03753528438912836	0.04634160530997076	0.06155372002751787	0.03783125282787045	0.042593801283052984	0.03915637882315006	0.04524398795594986	0.028531200603142574	0.03649186531390095	0.03842165238250755	0.028120540166832214	0.03327109627466988	0.03327109627466988	0.03327109627466988	0.03327109627466988	0.03327109627466988	0.03327109627466988	0.03327109627466988	0.03327109627466988	0.03327109627466988	0.03327109627466988	0.03327109627466988	0.03327109627466988	0.03327109627466988	0.03327109627466988	0.03327109627466988	0.03327109627466988	0.03327109627466988
0.041573119596236094	0.04777022573969858	0.03985609605436311	0.06020269821628209	0.05814622029524599	0.050910951418416894	0.05431186719355941	0.04978728748992423	0.041672887901964654	0.05290741620720252	0.05219656847581355	0.05443154536622098	0.054640056376055554	0.05167825911180294	0.045886374330707906	0.06013341152258177	0.04148329413367696	0.0605048249035697	0.054415260117872136	0.049367681503378565	0.053260894787881444	0.0583134426741322	0.053318557162249224	0.04581231273422969	0.06038834138398285	0.06088897577672336	0.03659994929341558	0.05143350326725189	0.05256372144349623	0.0489531660640778	0.04754303934529239	0.048248102704685096	0.048248102704685096	0.048248102704685096	0.048248102704685096	0.048248102704685096	0.048248102704685096	0.048248102704685096	0.048248102704685096	0.048248102704685096	0.048248102704685096	0.048248102704685096	0.048248102704685096	0.048248102704685096	0.048248102704685096	0.048248102704685096	0.048248102704685096	0.048248102704685096	0.048248102704685096	0.048248102704685096
0.039960090214999244	0.02575104646130196	0.039143629731474484	0.04158262028003575	0.048612671343883355	0.04067977374791846	0.03760756365531848	0.04301309153131579	0.03241531989213824	0.0342672297682812	0.04347306919458933	0.04397163145072158	0.04335594501632365	0.05681051056234267	0.04267152886965805	0.04863830112380834	0.05141046695690503	0.04593560153524472	0.0485648232855035	0.048291172937515565	0.04534592111129092	0.054745866113484795	0.03664554025858593	0.053979341194573253	0.05303419857720972	0.05059232096860099	0.048398409054162914	0.0625747228200651	0.04744146101489332	0.051836917127407144	0.05733874065322377	0.05458782889031546	0.05458782889031546	0.05458782889031546	0.05458782889031546	0.05458782889031546	0.05458782889031546	0.05458782889031546	0.05458782889031546	0.05458782889031546	0.05458782889031546	0.05458782889031546	0.05458782889031546	0.05458782889031546	0.05458782889031546	0.05458782889031546	0.05458782889031546	0.05458782889031546	0.05458782889031546	0.05458782889031546
0.05067656612148829	0.06028203039463768	0.06269812533606689	0.06305670814370894	0.06805065186444538	0.0627898028479798	0.060838784013329816	0.04857378639903258	0.052972182876302364	0.04952022263755882	0.049604513475387885	0.061179715549186685	0.06520015560641093	0.04882422119235949	0.04247050210555904	0.051675480345984404	0.057663604438212786	0.06298011534676043	0.041296602671007064	0.05835872098434656	0.05133093046115597	0.046957190998455973	0.04396095993066641	0.0520171010203573	0.04853771384389448	0.04262783394556403	0.06476570453487306	0.05563754239896841	0.05103842852672644	0.03886381325172303	0.05937890459214892	0.049121358921935976	0.049121358921935976	0.049121358921935976	0.049121358921935976	0.049121358921935976	0.049121358921935976	0.049121358921935976	0.049121358921935976	0.049121358921935976	0.049121358921935976	0.049121358921935976	0.049121358921935976	0.049121358921935976	0.049121358921935976	0.049121358921935976	0.049121358921935976	0.049121358921935976	0.049121358921935976	0.049121358921935976
0.05174054473353817	0.06371148479029362	0.038489923285633616	0.04244838540704769	0.04840773520201469	0.048880543542331074	0.03692266836211943	0.03568466649066928	0.05431810349439061	0.05354454251769581	0.05620395661717717	0.06376755642894172	0.05158284145495682	0.04769033033389491	0.04950222796082969	0.05273842472491453	0.04653405977660895	0.041316796158943174	0.0588804934604914	0.051490035604969744	0.05877134010718514	0.04401507757704215	0.06747993387621244	0.052805955781508214	0.05755912889547718	0.04589104993607836	0.06389159639979258	0.04445211846707935	0.0463654089259313	0.046177669924815416	0.051276324225900435	0.05537791049855401	0.05332711736222722	0.05332711736222722	0.05332711736222722	0.05332711736222722	0.05332711736222722	0.05332711736222722	0.05332711736222722	0.05332711736222722	0.05332711736222722	0.05332711736222722	0.05332711736222722	0.05332711736222722	0.05332711736222722	0.05332711736222722	0.05332711736222722	0.05332711736222722	0.05332711736222722	0.05332711736222722
0.03569321233925882	0.03128702361430132	0.037807275232208636	0.03021093899545032	0.047762953860270185	0.049498505846892325	0.0426205690769797	0.03892053341836096	0.022531572684230686	0.033445184882089724	0.027257074017071576	0.024918565543298306	0.03570310103675917	0.04544387281545317	0.043307008704697704	0.033624880550235	0.032696136111088785	0.04757253443848671	0.028977459774559504	0.03066259564586482	0.03566456887715825	0.03557283985877937	0.03307426183970598	0.02523950305201304	0.040592993102845115	0.02342509091324524	0.026164826744793	0.03811531292078743	0.03117535168611409	0.03503909645714979	0.03310722407163194	0.03310722407163194	0.03310722407163194	0.03310722407163194	0.03310722407163194	0.03310722407163194	0.03310722407163194	0.03310722407163194	0.03310722407163194	0.03310722407163194	0.03310722407163194	0.03310722407163194	0.03310722407163194	0.03310722407163194	0.03310722407163194	0.03310722407163194	0.03310722407163194	0.03310722407163194	0.03310722407163194	0.03310722407163194
0.045410359974711004	0.04067841997385236	0.038250035677326634	0.03153186244976552	0.04449901963026098	0.039718593896643034	0.03520269116526282	0.03688778254115745	0.045120083883058146	0.03784108681335232	0.03137402350397751	0.043901014253980956	0.02812334796096593	0.04513620982543162	0.04172201502994062	0.028497879482320375	0.038602789625859925	0.052706529822897294	0.03135587948445082	0.045257736947367865	0.04050225716322236	0.0546542295843505	0.030518690845270594	0.042586460214810544	0.042586460214810544	0.042586460214810544	0.042586460214810544	0.042586460214810544	0.042586460214810544	0.042586460214810544	0.042586460214810544	0.042586460214810544	0.042586460214810544	0.042586460214810544	0.042586460214810544	0.042586460214810544	0.042586460214810544	0.042586460214810544	0.042586460214810544	0.042586460214810544	0.042586460214810544	0.042586460214810544	0.042586460214810544	0.042586460214810544	0.042586460214810544	0.042586460214810544	0.042586460214810544	0.042586460214810544	0.042586460214810544	0.042586460214810544
0.039343175314692835	0.03411682113962481	0.03775028249263927	0.04047245588568904	0.027645151168241018	0.03698590405075091	0.030598672384632448	0.03010704844171207	0.034939824458729535	0.05151953850432028	0.0392820661447335	0.022719476456267467	0.030352248918546605	0.028949208080164972	0.02875171491595659	0.047944254499974956	0.03475887609630497	0.040896813274574326	0.050689364693357726	0.035392643501623876	0.02906032159374461	0.04462086671424258	0.025832252760317906	0.03522655973728024	0.03522655973728024	0.03522655973728024	0.03522655973728024	0.03522655973728024	0.03522655973728024	0.03522655973728024	0.03522655973728024	0.03522655973728024	0.03522655973728024	0.03522655973728024	0.03522655973728024	0.03522655973728024	0.03522655973728024	0.03522655973728024	0.03522655973728024	0.03522655973728024	0.03522655973728024	0.03522655973728024	0.03522655973728024	0.03522655973728024	0.03522655973728024	0.03522655973728024	0.03522655973728024	0.03522655973728024	0.03522655973728024	0.03522655973728024
0.08721047150708876	0.09177720155940894	0.11240643720211815	0.11520010774542448	0.0683766830170405	0.08469293027647005	0.07848234395119197	0.09940003438646819	0.0907607350772431	0.0730101089132326	0.06933070925766038	0.08184886809374302	0.10063628526366918	0.06656184346102277	0.08226575013770984	0.12134691411429138	0.0658789473264702	0.07919144560308966	0.09724071101186978	0.09950308089756185	0.08403009316062972	0.13139199607895186	0.10085840397095532	0.09647638437277505	0.06993227110452993	0.10516866303659941	0.1301592742926932	0.07604854397841014	0.09902797712045286	0.10279376287801692	0.10091086999923489	0.10091086999923489	0.10091086999923489	0.10091086999923489	0.10091086999923489	0.10091086999923489	0.10091086999923489	0.10091086999923489	0.10091086999923489	0.10091086999923489	0.10091086999923489	0.10091086999923489	0.10091086999923489	0.10091086999923489	0.10091086999923489	0.10091086999923489	0.10091086999923489	0.10091086999923489	0.10091086999923489	0.10091086999923489
0.050782665599829455	0.042909517447123735	0.04798760072197437	0.03845574319060977	0.041301313288759904	0.05713875322581322	0.05622021285773577	0.035594282816421526	0.03481479799278724	0.029907569198289144	0.03449312658491331	0.03481288052331445	0.0346278014338026	0.027874439903987955	0.038919369793892905	0.024786818183873214	0.03361341035934693	0.029077415324991224	0.026413947687486537	0.05826819406395875	0.048360678323754576	0.028116139374272573	0.04333830121213471	0.03117199995734203	0.029502816700946413	0.03230525566226949	0.03548601289074039	0.04064252297709424	0.0338971887797007	0.024496070232537564	0.030360586602168727	0.019308021205430504	0.024834303903799617	0.024834303903799617	0.024834303903799617	0.024834303903799617	0.024834303903799617	0.024834303903799617	0.024834303903799617	0.024834303903799617	0.024834303903799617	0.024834303903799617	0.024834303903799617	0.024834303903799617	0.024834303903799617	0.024834303903799617	0.024834303903799617	0.024834303903799617	0.024834303903799617	0.024834303903799617
0.03848516394244784	0.08027972134807983	0.07452792702624668	0.07765425179528332	0.061165033488490415	0.0551582409123314	0.07222297773777835	0.08125613609038058	0.07370452526599694	0.0689312844511912	0.05463334102935111	0.05898028642061673	0.0573199851466649	0.0640878381798099	0.06153135515271868	0.05413375878964369	0.06514162900623514	0.06689491001772592	0.07140177008799083	0.06357588380325073	0.04399253623603465	0.059556457816349544	0.06878781990896193	0.08426293453417491	0.0682696948638419	0.0546326941638349	0.062360496983281	0.07867815552257028	0.04698502107911008	0.06130943451927579	0.05946646310421185	0.07685322243518064	0.08247104261738006	0.06770635793113136	0.057058328347864	0.06238234313949768	0.06238234313949768	0.06238234313949768	0.06238234313949768	0.06238234313949768	0.06238234313949768	0.06238234313949768	0.06238234313949768	0.06238234313949768	0.06238234313949768	0.06238234313949768	0.06238234313949768	0.06238234313949768	0.06238234313949768	0.06238234313949768
0.03606612179957931	0.042167617298666187	0.031195071323408225	0.045533063093381294	0.04692373803059074	0.03948699495981639	0.05302844366752549	0.03136427109149187	0.04427413823977803	0.03579093551253267	0.023383875807633316	0.040888735013389334	0.02497395102533636	0.03183093603214651	0.04165036429940815	0.05727947258715327	0.0478239843435572	0.04456956623835137	0.02998291980689464	0.060358385928371214	0.03765050232006344	0.041560980283679376	0.046455959249166706	0.052943944718237095	0.04434409281634607	0.02893146360667446	0.042603422212291485	0.03737801454792027	0.03999071838010588	0.03999071838010588	0.03999071838010588	0.03999071838010588	0.03999071838010588	0.03999071838010588	0.03999071838010588	0.03999071838010588	0.03999071838010588	0.03999071838010588	0.03999071838010588	0.03999071838010588	0.03999071838010588	0.03999071838010588	0.03999071838010588	0.03999071838010588	0.03999071838010588	0.03999071838010588	0.03999071838010588	0.03999071838010588	0.03999071838010588	0.03999071838010588
0.04332280899636434	0.08705847403498301	0.017659769110039737	0.014556035005792278	0.051832713211909826	0.052246531086404695	0.02622757939703428	0.043426344692668185	0.04807545205716291	0.0627011615821196	0.04020938139054264	0.049740129484900295	0.01779351671412845	0.06348824094409061	0.032208545039489826	0.05072574335510898	0.03832937591329609	0.02093335101313027	0.02595655778048427	0.03307519425001534	0.05017473071426752	0.03832649741476528	0.057312021127626005	0.06980406936292091	0.025158303752800548	0.04809004424893273	0.052608292681813704	0.040354313833818385	0.03855957010970623	0.03945694197176231	0.03945694197176231	0.03945694197176231	0.03945694197176231	0.03945694197176231	0.03945694197176231	0.03945694197176231	0.03945694197176231	0.03945694197176231	0.03945694197176231	0.03945694197176231	0.03945694197176231	0.03945694197176231	0.03945694197176231	0.03945694197176231	0.03945694197176231	0.03945694197176231	0.03945694197176231	0.03945694197176231	0.03945694197176231	0.03945694197176231
0.04092137936584707	0.04496378166456065	0.03756840301652355	0.052635266631161616	0.03772448365410547	0.05431107522806495	0.04478988225932633	0.05479478605195585	0.036836225274774634	0.04004274482765837	0.03888686114893078	0.04866506177974943	0.0463190801459432	0.04243665173679028	0.0401461496598593	0.04343917166023949	0.02940144322384256	0.03373358703540065	0.05393344840338285	0.04128999252570126	0.055072479849543575	0.04018861419175302	0.051180567719738834	0.03113316704825697	0.039595234590566505	0.028777235587033077	0.034186235088799796	0.034186235088799796	0.034186235088799796	0.034186235088799796	0.034186235088799796	0.034186235088799796	0.034186235088799796	0.034186235088799796	0.034186235088799796	0.034186235088799796	0.034186235088799796	0.034186235088799796	0.034186235088799796	0.034186235088799796	0.034186235088799796	0.034186235088799796	0.034186235088799796	0.034186235088799796	0.034186235088799796	0.034186235088799796	0.034186235088799796	0.034186235088799796	0.034186235088799796	0.034186235088799796
0.0458048944637039	0.036029058187330675	0.044913694023095745	0.04705152154285839	0.045287657589959576	0.038498790824433006	0.05586792265520149	0.057491991286541075	0.046883266191057454	0.04625383160611282	0.03791338660206975	0.06474389764508598	0.04989972453505548	0.04358311769942419	0.04822980477156888	0.04097722428607775	0.050340240171414447	0.037172913280331656	0.047812735993326805	0.03639568071803806	0.04525562371292434	0.04918896093661181	0.04722229232476807	0.04722229232476807	0.04722229232476807	0.04722229232476807	0.04722229232476807	0.04722229232476807	0.04722229232476807	0.04722229232476807	0.04722229232476807	0.04722229232476807	0.04722229232476807	0.04722229232476807	0.04722229232476807	0.04722229232476807	0.04722229232476807	0.04722229232476807	0.04722229232476807	0.04722229232476807	0.04722229232476807	0.04722229232476807	0.04722229232476807	0.04722229232476807	0.04722229232476807	0.04722229232476807	0.04722229232476807	0.04722229232476807	0.04722229232476807	0.04722229232476807
0.044318813025926704	0.04093446760095315	0.04182815480596727	0.0465884131761567	0.03040157894998757	0.04906798981164828	0.03440417323303514	0.044570677785259666	0.038620180499361986	0.051339534464625976	0.04312795088423122	0.0489377476808503	0.03638380545177642	0.042545513700159576	0.0441471314953236	0.03995977992609361	0.04673504919585737	0.05705782177642878	0.03290198324093878	0.03588014039439007	0.04794041492405868	0.03115948236324553	0.044732385472661285	0.030287445342806273	0.0361953740941154	0.0405516092198966	0.04351314138577919	0.0420323753028379	0.0420323753028379	0.0420323753028379	0.0420323753028379	0.0420323753028379	0.0420323753028379	0.0420323753028379	0.0420323753028379	0.0420323753028379	0.0420323753028379	0.0420323753028379	0.0420323753028379	0.0420323753028379	0.0420323753028379	0.0420323753028379	0.0420323753028379	0.0420323753028379	0.0420323753028379	0.0420323753028379	0.0420323753028379	0.0420323753028379	0.0420323753028379	0.0420323753028379
0.06930184506217593	0.08359060975528174	0.08724922251971605	0.0915635174785601	0.07023676218100894	0.07914041947149135	0.08977223641280972	0.07629321084069644	0.07538370084662302	0.08842696293033007	0.09909371622171527	0.07154521686222885	0.08910643345761712	0.08249142173418803	0.08448609375006798	0.0822878254721977	0.04903294718439099	0.11899278765429287	0.08514177540202643	0.08502069499654946	0.06554048111917328	0.08498570725729553	0.08563975093334333	0.07698361106988307	0.0641031718872571	0.08229067473892966	0.1015639162489582	0.07929781899808452	0.10789867180040674	0.09359824539924563	0.09359824539924563	0.09359824539924563	0.09359824539924563	0.09359824539924563	0.09359824539924563	0.09359824539924563	0.09359824539924563	0.09359824539924563	0.09359824539924563	0.09359824539924563	0.09359824539924563	0.09359824539924563	0.09359824539924563	0.09359824539924563	0.09359824539924563	0.09359824539924563	0.09359824539924563	0.09359824539924563	0.09359824539924563	0.09359824539924563
0.08094196774347072	0.06583138988440292	0.06145560574596271	0.09422874030999634	0.07562469828081911	0.06615097021656335	0.07267236957782154	0.060692375482334	0.06929189694120694	0.056861512302925694	0.07291048635822701	0.07537440941341411	0.09595670563272699	0.058515680347954825	0.0786106772237425	0.08153304867742586	0.06691208977392599	0.07805264116134511	0.07491659358949204	0.056528546104307034	0.07583001756659066	0.09384270671360606	0.07055867462104072	0.09800094575977818	0.0852917580539869	0.06181041390822089	0.06466937756180068	0.07819163750970952	0.07047459345667632	0.07108414291419342	0.06599627956465204	0.07427734464180462	0.08060855828068546	0.07996438837902423	0.10131688163130304	0.08618751275067758	0.07853753814891726	0.07022539986956457	0.0743814690092409	0.0743814690092409	0.0743814690092409	0.0743814690092409	0.0743814690092409	0.0743814690092409	0.0743814690092409	0.0743814690092409	0.0743814690092409	0.0743814690092409	0.0743814690092409	0.0743814690092409
0.019822644938079496	0.0	0.0	0.0	0.0	0.011528994967236193	0.008918683073047537	0.014868490852647869	0.0	0.0	0.0	0.014868490852647869	0.0	0.0	0.0	0.0	0.0	0.02019735854953734	0.013339420132649932	0.0	0.0	0.014868490852647869	0.0	0.011538706336980831	0.014868490852647869	0.0	0.0	0.014868490852647869	0.005949807779600333	0.0	0.014705066348637838	0.014868490852647869	0.00016342450401003045	0.014303272778729753	0.03805646328262269	0.020584493487030647	0.0	0.014868490852647869	0.04460411091000198	0.014835509627339321	0.0	0.0	0.0	0.0	0.0	0.0	0.0	0.0	0.0	0.0
0.04061342403301046	0.03551483026754555	0.029994879292972936	0.028143615949727613	0.03170644858037729	0.03516006232537431	0.02099495801531262	0.03631582964908073	0.03643622098949231	0.03252921753203591	0.053044760473290445	0.01565145896466526	0.0408941735894079	0.03167495931874585	0.03879254836350222	0.034134360187203366	0.025800430025409857	0.02550121754958888	0.02498191299504337	0.023947428248396994	0.021928797651263383	0.022171108880246614	0.033504789864324425	0.02911763867166285	0.026758218339349993	0.03509100483089472	0.024367775500019537	0.022463298247765204	0.02341553687389237	0.02341553687389237	0.02341553687389237	0.02341553687389237	0.02341553687389237	0.02341553687389237	0.02341553687389237	0.02341553687389237	0.02341553687389237	0.02341553687389237	0.02341553687389237	0.02341553687389237	0.02341553687389237	0.02341553687389237	0.02341553687389237	0.02341553687389237	0.02341553687389237	0.02341553687389237	0.02341553687389237	0.02341553687389237	0.02341553687389237	0.02341553687389237
0.05394189288796226	0.07825589627471981	0.0559114485190519	0.05836977160965251	0.08156535177300643	0.06858871700870414	0.053908257282222864	0.05397256760614648	0.0542482052034652	0.07061026223851649	0.05685059232260663	0.05382434059225732	0.05018594427193696	0.058624693487993935	0.08515004515511561	0.04953050853673014	0.045463278507325955	0.06448850883842494	0.06652465359749024	0.05929057531108068	0.0714518980799191	0.060327769544573064	0.05745479583620908	0.06025933647650381	0.05668110893705406	0.05847022270677893	0.05847022270677893	0.05847022270677893	0.05847022270677893	0.05847022270677893	0.05847022270677893	0.05847022270677893	0.05847022270677893	0.05847022270677893	0.05847022270677893	0.05847022270677893	0.05847022270677893	0.05847022270677893	0.05847022270677893	0.05847022270677893	0.05847022270677893	0.05847022270677893	0.05847022270677893	0.05847022270677893	0.05847022270677893	0.05847022270677893	0.05847022270677893	0.05847022270677893	0.05847022270677893	0.05847022270677893
0.0373112949166383	0.04895268139315983	0.039423976502792196	0.041280473574975565	0.03522807964945881	0.03945526873043719	0.04193778210629431	0.037218893262044916	0.04412861667513414	0.040265264677157124	0.042749818794084626	0.04960492112842382	0.050387815423538186	0.034335197618947724	0.04626232472398832	0.06061835360740302	0.05178654770084188	0.039840417202307216	0.039859139994648865	0.03929036213400079	0.03645918341430837	0.03787477277415458	0.03787477277415458	0.03787477277415458	0.03787477277415458	0.03787477277415458	0.03787477277415458	0.03787477277415458	0.03787477277415458	0.03787477277415458	0.03787477277415458	0.03787477277415458	0.03787477277415458	0.03787477277415458	0.03787477277415458	0.03787477277415458	0.03787477277415458	0.03787477277415458	0.03787477277415458	0.03787477277415458	0.03787477277415458	0.03787477277415458	0.03787477277415458	0.03787477277415458	0.03787477277415458	0.03787477277415458	0.03787477277415458	0.03787477277415458	0.03787477277415458	0.03787477277415458
0.028083792577110064	0.03654207861870421	0.024098697991889545	0.028635454227161992	0.027752640955129873	0.02871966009098755	0.01834793543498731	0.020049004150388097	0.03742949386795325	0.03198680863861758	0.018300701678393826	0.03204158210951256	0.021939465556544666	0.03626064022679148	0.023960850958204806	0.023267049497956317	0.024374355581050357	0.031480885084544864	0.03065615357901849	0.027183005595126486	0.017562451472387518	0.03665106109176305	0.01392080040170421	0.025285930746733628	0.025285930746733628	0.025285930746733628	0.025285930746733628	0.025285930746733628	0.025285930746733628	0.025285930746733628	0.025285930746733628	0.025285930746733628	0.025285930746733628	0.025285930746733628	0.025285930746733628	0.025285930746733628	0.025285930746733628	0.025285930746733628	0.025285930746733628	0.025285930746733628	0.025285930746733628	0.025285930746733628	0.025285930746733628	0.025285930746733628	0.025285930746733628	0.025285930746733628	0.025285930746733628	0.025285930746733628	0.025285930746733628	0.025285930746733628
0.03773484590152017	0.04685905004826141	0.046360833489446474	0.03797935930651898	0.045556517392462643	0.03618558527962135	0.050234800305274226	0.04056523430152995	0.05020989451988498	0.04874620173297373	0.04514558715910176	0.03563424515958663	0.042713161920538985	0.04064519797134148	0.05729803742665318	0.05910397896115872	0.033030221450138855	0.030733004966509943	0.022657981066236774	0.025856578587429388	0.02064326746510629	0.023249923026267837	0.023249923026267837	0.023249923026267837	0.023249923026267837	0.023249923026267837	0.023249923026267837	0.023249923026267837	0.023249923026267837	0.023249923026267837	0.023249923026267837	0.023249923026267837	0.023249923026267837	0.023249923026267837	0.023249923026267837	0.023249923026267837	0.023249923026267837	0.023249923026267837	0.023249923026267837	0.023249923026267837	0.023249923026267837	0.023249923026267837	0.023249923026267837	0.023249923026267837	0.023249923026267837	0.023249923026267837	0.023249923026267837	0.023249923026267837	0.023249923026267837	0.023249923026267837
0.04449083379444804	0.06509735209560973	0.05619098165987017	0.05117678930902909	0.042650712199419426	0.06377337478259731	0.05940665884288775	0.026274568479644406	0.044919794528457596	0.043606553002290854	0.04876308096294898	0.04032730660030329	0.045538888522533794	0.051825596605106584	0.05750127714979406	0.05011271990078355	0.040511400918288754	0.04886140858958021	0.05303741672633143	0.04196111957920774	0.05525350158007546	0.05072442833341482	0.06031063288503258	0.04871407318710631	0.050425446220403035	0.04956975970375468	0.04956975970375468	0.04956975970375468	0.04956975970375468	0.04956975970375468	0.04956975970375468	0.04956975970375468	0.04956975970375468	0.04956975970375468	0.04956975970375468	0.04956975970375468	0.04956975970375468	0.04956975970375468	0.04956975970375468	0.04956975970375468	0.04956975970375468	0.04956975970375468	0.04956975970375468	0.04956975970375468	0.04956975970375468	0.04956975970375468	0.04956975970375468	0.04956975970375468	0.04956975970375468	0.04956975970375468
0.07709655849778389	0.07542563150991423	0.0701407056743727	0.07897099944513236	0.08354112136760168	0.06864524799818966	0.082332882570167	0.06602262984220289	0.06872917092826404	0.07426261049484584	0.06832710878092553	0.061651750395766564	0.06780627701890446	0.09173409377138075	0.06926957291736395	0.07286680233605523	0.07502468696558552	0.06001140852313681	0.06481431187537222	0.10206972544699963	0.08344201866118592	0.08344201866118592	0.08344201866118592	0.08344201866118592	0.08344201866118592	0.08344201866118592	0.08344201866118592	0.08344201866118592	0.08344201866118592	0.08344201866118592	0.08344201866118592	0.08344201866118592	0.08344201866118592	0.08344201866118592	0.08344201866118592	0.08344201866118592	0.08344201866118592	0.08344201866118592	0.08344201866118592	0.08344201866118592	0.08344201866118592	0.08344201866118592	0.08344201866118592	0.08344201866118592	0.08344201866118592	0.08344201866118592	0.08344201866118592	0.08344201866118592	0.08344201866118592	0.08344201866118592
0.03835358168537351	0.039559120129794956	0.04542730876223699	0.043884079656004576	0.03910378405119883	0.0428627306404712	0.04507854479001842	0.05781843601680695	0.04194201345123371	0.0432606686754873	0.03162675804814067	0.042615965919953265	0.03343702864974324	0.041688181996083394	0.04533974889045429	0.03881090311193773	0.034967146143048015	0.05455447970863436	0.03840542529414073	0.03651925560831137	0.04498428367911479	0.04676545492040371	0.04587486929975925	0.04587486929975925	0.04587486929975925	0.04587486929975925	0.04587486929975925	0.04587486929975925	0.04587486929975925	0.04587486929975925	0.04587486929975925	0.04587486929975925	0.04587486929975925	0.04587486929975925	0.04587486929975925	0.04587486929975925	0.04587486929975925	0.04587486929975925	0.04587486929975925	0.04587486929975925	0.04587486929975925	0.04587486929975925	0.04587486929975925	0.04587486929975925	0.04587486929975925	0.04587486929975925	0.04587486929975925	0.04587486929975925	0.04587486929975925	0.04587486929975925
0.038441241343574864	0.05217392605908239	0.05075458101072879	0.03322932439629194	0.053471566211817353	0.03400039575240736	0.03919645453711158	0.05734484547341318	0.04688006421154624	0.06298026788037904	0.053466145127939804	0.052268440269097174	0.04769491378091432	0.046803355780627644	0.05024819825438962	0.04234272622840484	0.04135406245011844	0.048254415696054646	0.0506492916246339	0.052060599968235574	0.05135494579643474	0.05135494579643474	0.05135494579643474	0.05135494579643474	0.05135494579643474	0.05135494579643474	0.05135494579643474	0.05135494579643474	0.05135494579643474	0.05135494579643474	0.05135494579643474	0.05135494579643474	0.05135494579643474	0.05135494579643474	0.05135494579643474	0.05135494579643474	0.05135494579643474	0.05135494579643474	0.05135494579643474	0.05135494579643474	0.05135494579643474	0.05135494579643474	0.05135494579643474	0.05135494579643474	0.05135494579643474	0.05135494579643474	0.05135494579643474	0.05135494579643474	0.05135494579643474	0.05135494579643474
0.059572801506781056	0.04846370558539787	0.02572858943708859	0.06211258797593996	0.06351764570324382	0.08198904404264215	0.05781288335489172	0.07937744528278853	0.032675137211073776	0.036497863052548804	0.05141867751374478	0.03456452903634147	0.021816171267365354	0.09151486658848909	0.03598820050486415	0.04288880802120977	0.042005207924653766	0.055682501234643814	0.08950408052388338	0.07018597108617322	0.04801857704256274	0.046345081555865184	0.04127923167716442	0.07223030935896853	0.061950918317657915	0.058307905609332855	0.045170604268563654	0.050638548729995715	0.03691543746834114	0.05074667745105125	0.03033329448487151	0.07773670502719882	0.03637207653701492	0.06112863415680279	0.03318933421410493	0.04715898418545386	0.04715898418545386	0.04715898418545386	0.04715898418545386	0.04715898418545386	0.04715898418545386	0.04715898418545386	0.04715898418545386	0.04715898418545386	0.04715898418545386	0.04715898418545386	0.04715898418545386	0.04715898418545386	0.04715898418545386	0.04715898418545386
0.036474340230454656	0.05865921328941868	0.04006627416088079	0.05053720373123537	0.04743205662639098	0.040488498259672545	0.06429735073389574	0.06557612557385886	0.053756733478574056	0.04521201887355722	0.04649955126127695	0.041927479840801314	0.034079173988324676	0.046060542613500906	0.0455097291110674	0.04393917870744712	0.044724453909257264	0.044724453909257264	0.044724453909257264	0.044724453909257264	0.044724453909257264	0.044724453909257264	0.044724453909257264	0.044724453909257264	0.044724453909257264	0.044724453909257264	0.044724453909257264	0.044724453909257264	0.044724453909257264	0.044724453909257264	0.044724453909257264	0.044724453909257264	0.044724453909257264	0.044724453909257264	0.044724453909257264	0.044724453909257264	0.044724453909257264	0.044724453909257264	0.044724453909257264	0.044724453909257264	0.044724453909257264	0.044724453909257264	0.044724453909257264	0.044724453909257264	0.044724453909257264	0.044724453909257264	0.044724453909257264	0.044724453909257264	0.044724453909257264	0.044724453909257264
0.039504790740820445	0.041101733523998235	0.05237980322115939	0.041797346712865405	0.05050841368480706	0.041392001160493165	0.033127985298281905	0.04045776468103155	0.0505449572010492	0.05725007052009923	0.04588841973013799	0.045634065654358805	0.04538151912527088	0.04914156213872225	0.04340716172224545	0.050077518996051514	0.04375462729698321	0.050457022723409246	0.07791075464814787	0.04226668511810629	0.04126928834193538	0.044314659071915084	0.04554980989623117	0.044951862663434254	0.04525083627983271	0.04525083627983271	0.04525083627983271	0.04525083627983271	0.04525083627983271	0.04525083627983271	0.04525083627983271	0.04525083627983271	0.04525083627983271	0.04525083627983271	0.04525083627983271	0.04525083627983271	0.04525083627983271	0.04525083627983271	0.04525083627983271	0.04525083627983271	0.04525083627983271	0.04525083627983271	0.04525083627983271	0.04525083627983271	0.04525083627983271	0.04525083627983271	0.04525083627983271	0.04525083627983271	0.04525083627983271	0.04525083627983271
0.07486008087039396	0.08228915709007797	0.07638833758820185	0.07911844357122286	0.12621298360359517	0.09047891190633188	0.0880657767544223	0.06670994265095019	0.058923187051115815	0.08126742946588361	0.0832351101896446	0.0920841431891589	0.08854344192904155	0.07953094596742048	0.09680622672104161	0.07211396487187394	0.09068337970791661	0.08238007173223574	0.08653172572007617	0.08653172572007617	0.08653172572007617	0.08653172572007617	0.08653172572007617	0.08653172572007617	0.08653172572007617	0.08653172572007617	0.08653172572007617	0.08653172572007617	0.08653172572007617	0.08653172572007617	0.08653172572007617	0.08653172572007617	0.08653172572007617	0.08653172572007617	0.08653172572007617	0.08653172572007617	0.08653172572007617	0.08653172572007617	0.08653172572007617	0.08653172572007617	0.08653172572007617	0.08653172572007617	0.08653172572007617	0.08653172572007617	0.08653172572007617	0.08653172572007617	0.08653172572007617	0.08653172572007617	0.08653172572007617	0.08653172572007617
0.055239768471765927	0.048687554603403654	0.056996913040571376	0.041955536254782766	0.03786457357987229	0.04933606684972584	0.04001614528295497	0.05779855823649826	0.0421223388664401	0.03457292923371817	0.043758365128625035	0.06624736133902026	0.032524903668790364	0.04136293066196522	0.049850649661934365	0.03584578438665683	0.04501320110913596	0.05123632900920294	0.03886753531100935	0.040378714644513695	0.046714744660217834	0.043546729652365765	0.043546729652365765	0.043546729652365765	0.043546729652365765	0.043546729652365765	0.043546729652365765	0.043546729652365765	0.043546729652365765	0.043546729652365765	0.043546729652365765	0.043546729652365765	0.043546729652365765	0.043546729652365765	0.043546729652365765	0.043546729652365765	0.043546729652365765	0.043546729652365765	0.043546729652365765	0.043546729652365765	0.043546729652365765	0.043546729652365765	0.043546729652365765	0.043546729652365765	0.043546729652365765	0.043546729652365765	0.043546729652365765	0.043546729652365765	0.043546729652365765	0.043546729652365765
0.06228791003134777	0.05995655006814705	0.06506756268716112	0.0564471131997984	0.05261519975757956	0.04531460547095763	0.06143043756634299	0.04954330423052445	0.05787481456913084	0.05176439784985702	0.05481960620949393	0.05481960620949393	0.05481960620949393	0.05481960620949393	0.05481960620949393	0.05481960620949393	0.05481960620949393	0.05481960620949393	0.05481960620949393	0.05481960620949393	0.05481960620949393	0.05481960620949393	0.05481960620949393	0.05481960620949393	0.05481960620949393	0.05481960620949393	0.05481960620949393	0.05481960620949393	0.05481960620949393	0.05481960620949393	0.05481960620949393	0.05481960620949393	0.05481960620949393	0.05481960620949393	0.05481960620949393	0.05481960620949393	0.05481960620949393	0.05481960620949393	0.05481960620949393	0.05481960620949393	0.05481960620949393	0.05481960620949393	0.05481960620949393	0.05481960620949393	0.05481960620949393	0.05481960620949393	0.05481960620949393	0.05481960620949393	0.05481960620949393	0.05481960620949393
0.04165916521802436	0.04726499534129641	0.059864422363797916	0.0468480024089755	0.039877709389449484	0.04506448712333536	0.04348964497259827	0.04488942547322327	0.04948841784537817	0.04438714204956114	0.04886133554281499	0.049901553246138174	0.04938610708475567	0.05439309325833534	0.04575269019842701	0.04038508763149778	0.047600118126475105	0.08775622339258186	0.06767817075952849	0.06767817075952849	0.06767817075952849	0.06767817075952849	0.06767817075952849	0.06767817075952849	0.06767817075952849	0.06767817075952849	0.06767817075952849	0.06767817075952849	0.06767817075952849	0.06767817075952849	0.06767817075952849	0.06767817075952849	0.06767817075952849	0.06767817075952849	0.06767817075952849	0.06767817075952849	0.06767817075952849	0.06767817075952849	0.06767817075952849	0.06767817075952849	0.06767817075952849	0.06767817075952849	0.06767817075952849	0.06767817075952849	0.06767817075952849	0.06767817075952849	0.06767817075952849	0.06767817075952849	0.06767817075952849	0.06767817075952849
0.0505548214687393	0.04946698938983624	0.043149410079406474	0.037443824900784545	0.05016252139237134	0.03525180246788658	0.03629511769973393	0.05386365816438782	0.09329531274879156	0.07234134475457926	0.06235483611639814	0.05623684577964711	0.0655255485971783	0.02242135568402082	0.04263914717339597	0.028839933329981388	0.017394274424960623	0.04465500420495323	0.07610609378457359	0.044182412336867934	0.03732252595231168	0.027994229393669467	0.057262988839171136	0.06125372198557647	0.039737939285789	0.040452616464675906	0.03693034228757026	0.047461573911895594	0.05182528315364405	0.047273902596159253	0.06533959643758076	0.05630674951687001	0.05630674951687001	0.05630674951687001	0.05630674951687001	0.05630674951687001	0.05630674951687001	0.05630674951687001	0.05630674951687001	0.05630674951687001	0.05630674951687001	0.05630674951687001	0.05630674951687001	0.05630674951687001	0.05630674951687001	0.05630674951687001	0.05630674951687001	0.05630674951687001	0.05630674951687001	0.05630674951687001
0.028623312890323105	0.04001668078377755	0.03968406305799854	0.03423118178333719	0.04472764030803492	0.027189761343493154	0.026562763680128186	0.03816826282431921	0.025817619863159773	0.04630954497139261	0.0360636947188132	0.054799287185548176	0.03897318923574351	0.03580297966975265	0.03558632421380145	0.03884839713177135	0.02366221691498099	0.022124939009154264	0.04448512499967382	0.03203321611592751	0.03074147350027483	0.03716105305212082	0.03218934145904115	0.030154337310334636	0.031171839384687892	0.031171839384687892	0.031171839384687892	0.031171839384687892	0.031171839384687892	0.031171839384687892	0.031171839384687892	0.031171839384687892	0.031171839384687892	0.031171839384687892	0.031171839384687892	0.031171839384687892	0.031171839384687892	0.031171839384687892	0.031171839384687892	0.031171839384687892	0.031171839384687892	0.031171839384687892	0.031171839384687892	0.031171839384687892	0.031171839384687892	0.031171839384687892	0.031171839384687892	0.031171839384687892	0.031171839384687892	0.031171839384687892
0.05877628030748463	0.061676904722832965	0.057940670496081044	0.062603636179861	0.07119979028229947	0.0677997213538723	0.07123369110905675	0.04952449249547108	0.08489278596393958	0.07104992540025426	0.07308509110301929	0.07206750825163677	0.07206750825163677	0.07206750825163677	0.07206750825163677	0.07206750825163677	0.07206750825163677	0.07206750825163677	0.07206750825163677	0.07206750825163677	0.07206750825163677	0.07206750825163677	0.07206750825163677	0.07206750825163677	0.07206750825163677	0.07206750825163677	0.07206750825163677	0.07206750825163677	0.07206750825163677	0.07206750825163677	0.07206750825163677	0.07206750825163677	0.07206750825163677	0.07206750825163677	0.07206750825163677	0.07206750825163677	0.07206750825163677	0.07206750825163677	0.07206750825163677	0.07206750825163677	0.07206750825163677	0.07206750825163677	0.07206750825163677	0.07206750825163677	0.07206750825163677	0.07206750825163677	0.07206750825163677	0.07206750825163677	0.07206750825163677	0.07206750825163677
0.07247643782347346	0.080699653915321	0.08621219901749588	0.08727561429705086	0.08861950272567515	0.0911288447097758	0.0985314816825636	0.08297519549657008	0.09172242027179528	0.08736416801343191	0.11229259142851737	0.08187653908762202	0.0635686356427942	0.10477335456894296	0.0978258648675302	0.0861493598088194	0.08841104034084074	0.09445759309620867	0.0914343167185247	0.0914343167185247	0.0914343167185247	0.0914343167185247	0.0914343167185247	0.0914343167185247	0.0914343167185247	0.0914343167185247	0.0914343167185247	0.0914343167185247	0.0914343167185247	0.0914343167185247	0.0914343167185247	0.0914343167185247	0.0914343167185247	0.0914343167185247	0.0914343167185247	0.0914343167185247	0.0914343167185247	0.0914343167185247	0.0914343167185247	0.0914343167185247	0.0914343167185247	0.0914343167185247	0.0914343167185247	0.0914343167185247	0.0914343167185247	0.0914343167185247	0.0914343167185247	0.0914343167185247	0.0914343167185247	0.0914343167185247
0.06413667520041758	0.050679772503140555	0.05380865298794185	0.06940946439060822	0.06360908744361093	0.06446504952473517	0.062159430561957114	0.11316153955745127	0.05546058334841625	0.06846824813887287	0.06467535792408971	0.035990761173962826	0.06704053959881204	0.06590713901802213	0.04273359939787688	0.05432036920794951	0.05432036920794951	0.05432036920794951	0.05432036920794951	0.05432036920794951	0.05432036920794951	0.05432036920794951	0.05432036920794951	0.05432036920794951	0.05432036920794951	0.05432036920794951	0.05432036920794951	0.05432036920794951	0.05432036920794951	0.05432036920794951	0.05432036920794951	0.05432036920794951	0.05432036920794951	0.05432036920794951	0.05432036920794951	0.05432036920794951	0.05432036920794951	0.05432036920794951	0.05432036920794951	0.05432036920794951	0.05432036920794951	0.05432036920794951	0.05432036920794951	0.05432036920794951	0.05432036920794951	0.05432036920794951	0.05432036920794951	0.05432036920794951	0.05432036920794951	0.05432036920794951
0.046886608391837656	0.04251318848674642	0.06540653357229234	0.05487301970817316	0.03455931657789939	0.026200323154597447	0.03596017475401833	0.03578894353149621	0.0	0.025301917430007342	0.05454774806291344	0.06213880601615508	0.024780618488925158	0.03635338656177081	0.036068756965191455	0.07397473602448076	0.03277248694948822	0.07352002782271211	0.05642057355417269	0.037635263722021584	0.023359909310579286	0.0033920905340645343	0.030142302748937935	0.02845220036765792	0.029059691555972243	0.04896416129770289	0.037637415424792035	0.04102383839369597	0.039330626909244	0.039330626909244	0.039330626909244	0.039330626909244	0.039330626909244	0.039330626909244	0.039330626909244	0.039330626909244	0.039330626909244	0.039330626909244	0.039330626909244	0.039330626909244	0.039330626909244	0.039330626909244	0.039330626909244	0.039330626909244	0.039330626909244	0.039330626909244	0.039330626909244	0.039330626909244	0.039330626909244	0.039330626909244
0.07123831768554335	0.11146745081885451	0.05817624590792858	0.06145091733718367	0.0908113362969517	0.07377436537628788	0.06449777782700704	0.05683692483133832	0.0515977151850331	0.04369584298785412	0.053725235412979015	0.04134732297639996	0.04947594368251083	0.04901531768820427	0.047139325565470874	0.09590479541509776	0.05355688435121106	0.046692077658550435	0.04222352052412755	0.042050399793488624	0.06362132725104166	0.04032125130392718	0.07797653862941499	0.059148894966671084	0.059148894966671084	0.059148894966671084	0.059148894966671084	0.059148894966671084	0.059148894966671084	0.059148894966671084	0.059148894966671084	0.059148894966671084	0.059148894966671084	0.059148894966671084	0.059148894966671084	0.059148894966671084	0.059148894966671084	0.059148894966671084	0.059148894966671084	0.059148894966671084	0.059148894966671084	0.059148894966671084	0.059148894966671084	0.059148894966671084	0.059148894966671084	0.059148894966671084	0.059148894966671084	0.059148894966671084	0.059148894966671084	0.059148894966671084
0.05625319382291875	0.05048413679503946	0.06450437484810213	0.04014283302566196	0.05475357212332179	0.05116404866928758	0.07228347635839465	0.053025753062307286	0.06211881110134687	0.07340694526228117	0.04667522827778876	0.049613199741178185	0.04472577384483588	0.04801834673847309	0.07152000778638143	0.0608826108480204	0.05217173406673277	0.055224887200719774	0.07139253217964377	0.040948577844586415	0.04631629056796391	0.04363243420627516	0.04363243420627516	0.04363243420627516	0.04363243420627516	0.04363243420627516	0.04363243420627516	0.04363243420627516	0.04363243420627516	0.04363243420627516	0.04363243420627516	0.04363243420627516	0.04363243420627516	0.04363243420627516	0.04363243420627516	0.04363243420627516	0.04363243420627516	0.04363243420627516	0.04363243420627516	0.04363243420627516	0.04363243420627516	0.04363243420627516	0.04363243420627516	0.04363243420627516	0.04363243420627516	0.04363243420627516	0.04363243420627516	0.04363243420627516	0.04363243420627516	0.04363243420627516
0.05312622796046949	0.07496310825697404	0.06955900085431349	0.06602055185571382	0.045880382976865704	0.059789372059777995	0.07586742228225556	0.04483838280672705	0.060814678255481924	0.048080938614163286	0.09032629598185234	0.050447447190359845	0.044572863868242614	0.048429587817375185	0.055486836123390254	0.038905166311056255	0.055249052996347324	0.06450451325547747	0.0598767831259124	0.0598767831259124	0.0598767831259124	0.0598767831259124	0.0598767831259124	0.0598767831259124	0.0598767831259124	0.0598767831259124	0.0598767831259124	0.0598767831259124	0.0598767831259124	0.0598767831259124	0.0598767831259124	0.0598767831259124	0.0598767831259124	0.0598767831259124	0.0598767831259124	0.0598767831259124	0.0598767831259124	0.0598767831259124	0.0598767831259124	0.0598767831259124	0.0598767831259124	0.0598767831259124	0.0598767831259124	0.0598767831259124	0.0598767831259124	0.0598767831259124	0.0598767831259124	0.0598767831259124	0.0598767831259124	0.0598767831259124
0.05208079491047063	0.05206520841653301	0.04720302847479323	0.06315909033033529	0.04788303029808055	0.04844275629177634	0.05217595361622956	0.04495413644568613	0.04479996153689881	0.053563202597155	0.04630853718144266	0.05262421375651351	0.03469628824906858	0.04336425601688335	0.050677412137048065	0.0503421674897073	0.04301956014553814	0.042356338077347115	0.04659955936001448	0.07275950591831484	0.059679532639164666	0.059679532639164666	0.059679532639164666	0.059679532639164666	0.059679532639164666	0.059679532639164666	0.059679532639164666	0.059679532639164666	0.059679532639164666	0.059679532639164666	0.059679532639164666	0.059679532639164666	0.059679532639164666	0.059679532639164666	0.059679532639164666	0.059679532639164666	0.059679532639164666	0.059679532639164666	0.059679532639164666	0.059679532639164666	0.059679532639164666	0.059679532639164666	0.059679532639164666	0.059679532639164666	0.059679532639164666	0.059679532639164666	0.059679532639164666	0.059679532639164666	0.059679532639164666	0.059679532639164666
0.0	0.0	0.0	0.0	0.03892927322650627	0.0	0.03892927322650627	0.0	0.0	0.03492579954303895	0.0	0.0	0.0	0.0	0.0	0.0	0.0	0.0	0.0	0.0	0.0	0.0	0.00042788452651734753	0.0	0.0	0.0	0.0	0.0	0.0	0.03892927322650627	0.0	0.0	0.0	0.0	0.0	0.0	0.0	0.0	0.0	0.0	0.0	0.0	0.0	0.0	0.0	0.0	0.0	0.0	0.0	0.0
0.03732508684891244	0.03999116448097763	0.057187758600068785	0.0	0.0	0.0	0.0006100060265009949	0.0551900723900326	0.004112678231603736	0.0	0.0	0.03999116448097763	0.0	8.870823671141008e-05	0.057818459176517796	0.0004395561247511162	0.004112678231603737	0.038461972067180064	0.031035180879687072	0.03999116448097763	0.06665658029318647	0.03920670095384828	0.032013728972365645	0.008225356463207472	0.0	0.03596178213222182	0.02960638428491176	0.05549883158607252	0.05549883158607252	0.04005027262304246	0.0	0.03194700100814975	0.03998797724984352	0.07450130263140578	0.03999116448097763	0.040656764414322234	0.0	0.023985091069987228	0.00895598360129055	0.03999116448097763	0.03999116448097763	0.016002951738832556	0.03999116448097763	0.04211341306273428	0.031155126850611472	0.06105882723590969	0.046106977043260576	0.046106977043260576	0.046106977043260576	0.046106977043260576
0.04556249670505285	0.04535804908267846	0.04064855905313135	0.04142635414532123	0.04572645268262648	0.06177507292854911	0.05198829569738369	0.0606230153871768	0.06892920484054545	0.049497874463257895	0.05264828698570036	0.0446335893563385	0.053437134481393485	0.046033854336533515	0.04625983022645268	0.04260682889036955	0.0479212188140082	0.0545753869068039	0.04751733209735028	0.05541441655212798	0.046099662690041926	0.04409468776231255	0.04166325622898962	0.04943357085521205	0.04428088935736399	0.03930428026842284	0.0386436005915764	0.04522781815523508	0.05561976344550683	0.04387243457276933	0.03954432919609404	0.046494726503010175	0.048195343009080314	0.044738289110951034	0.04457824113132601	0.054272684884157825	0.04200432266665319	0.053273860987822656	0.04687741170581604	0.05417211737248936	0.033486458936354796	0.04382928815442207	0.04382928815442207	0.04382928815442207	0.04382928815442207	0.04382928815442207	0.04382928815442207	0.04382928815442207	0.04382928815442207	0.04382928815442207
0.04317623496519129	0.03725550434794363	0.04594134839323915	0.028710776261491124	0.032511008047376055	0.047521199361388225	0.029979231392202	0.023090862241947983	0.05092170843622533	0.024176388691077192	0.050105757032358735	0.04416329938294159	0.0500305957539634	0.04452590447213549	0.022787268442436913	0.020319237252346235	0.052698485016141355	0.024215139607038163	0.029432242059390653	0.03364043177666828	0.03684391306862572	0.03736253746203997	0.03533505055753808	0.05721888811988046	0.026904870422659884	0.039126817096237394	0.04429798428352411	0.03603400582561909	0.030164359814872036	0.02683827209608965	0.050207247242077584	0.023815788450349113	0.025409672119860782	0.023076352842515965	0.030178736819512837	0.02389342129796844	0.0359617425884381	0.03194793143883138	0.04619642347819227	0.04807300950688549	0.026611918316711707	0.022322580789191714	0.045095772936874993	0.04417946256591063	0.022932886464013046	0.02043571659464682	0.02168430152932993	0.02168430152932993	0.02168430152932993	0.02168430152932993
0.06790555168706186	0.10663547205534461	0.0627920772820975	0.07015727589105487	0.07597882534592787	0.09362593093052916	0.08715109971256117	0.08434670578129258	0.06407552948155272	0.09000693543467875	0.0829191991762819	0.11666670397033901	0.09644827817636666	0.07287633226897602	0.0570088719883009	0.07790910727345085	0.06902002657851178	0.09243826894815847	0.07592819169077893	0.07179149369896086	0.09868895583012628	0.10268045419434872	0.07876097437509874	0.07921090713771006	0.08926021086012759	0.0788151431236402	0.056852498283586364	0.08048221406079449	0.08150637608053617	0.07643319502496582	0.09181042908214147	0.07941764343326313	0.1044586597427312	0.07892983811277571	0.08252470983472011	0.06996457507035218	0.07982579598290303	0.06642962691588372	0.08995420533519712	0.0596983696233105	0.0830203357091969	0.06507762344788756	0.06268283896045151	0.06388023120416954	0.06388023120416954	0.06388023120416954	0.06388023120416954	0.06388023120416954	0.06388023120416954	0.06388023120416954
0.04848709111661765	0.04312564336096679	0.04848612852518032	0.060121277023429356	0.037422784199320526	0.05769302126629919	0.06359181070974233	0.03927121345387912	0.03960587612635469	0.04386253006533522	0.040581547876998525	0.07779689055391915	0.05918921921545884	0.05918921921545884	0.05918921921545884	0.05918921921545884	0.05918921921545884	0.05918921921545884	0.05918921921545884	0.05918921921545884	0.05918921921545884	0.05918921921545884	0.05918921921545884	0.05918921921545884	0.05918921921545884	0.05918921921545884	0.05918921921545884	0.05918921921545884	0.05918921921545884	0.05918921921545884	0.05918921921545884	0.05918921921545884	0.05918921921545884	0.05918921921545884	0.05918921921545884	0.05918921921545884	0.05918921921545884	0.05918921921545884	0.05918921921545884	0.05918921921545884	0.05918921921545884	0.05918921921545884	0.05918921921545884	0.05918921921545884	0.05918921921545884	0.05918921921545884	0.05918921921545884	0.05918921921545884	0.05918921921545884	0.05918921921545884
0.042986369625588515	0.05825717046075315	0.05072829330625723	0.036759271052881015	0.05125694490748321	0.051124772356506844	0.04070621306842411	0.043825869238303	0.041737777495363816	0.04597676185439232	0.04929760838937514	0.0363273462660217	0.05955232083606918	0.04873729384005373	0.0543681523977885	0.04718988929806975	0.03806866958769721	0.041832290369033194	0.03987133668496782	0.0502049907586986	0.03523310439059797	0.04610163415209289	0.05530169653265945	0.049730569728216496	0.05844330603164599	0.06256455578582322	0.06983644246654386	0.044695983208270416	0.03875441549628463	0.04401727195685637	0.04591494609232639	0.0679068198415569	0.05155924056659888	0.050302208511674086	0.030474490937809885	0.061866780049532104	0.051427769712758496	0.0404795823055649	0.03987580928460533	0.054885218992424815	0.045887092846730586	0.0503861559195777	0.0503861559195777	0.0503861559195777	0.0503861559195777	0.0503861559195777	0.0503861559195777	0.0503861559195777	0.0503861559195777	0.0503861559195777
0.02804615645862602	0.04370115974594811	0.03241375683695931	0.03267678213016422	0.03380775751294232	0.02252304490185619	0.0379727460745265	0.030393396031940148	0.03214695963120604	0.040265005586431785	0.038285947848330164	0.023350462708667606	0.027096532690698144	0.03969048532440129	0.035055840436277894	0.03154500437859267	0.02706128391667242	0.033489363597270005	0.04477549932769835	0.03818764465229707	0.03683645612231862	0.0360145733542509	0.029205072198008417	0.034982346877433436	0.03679403309213203	0.031219117989329793	0.04145774673012256	0.04041987219719755	0.031989631949354246	0.050254649524313626	0.031577907594379534	0.03752797905303219	0.04042242483593585	0.03345411592563087	0.036697427410111005	0.03624432456795369	0.034312562358330405	0.03585937370143221	0.027308515965483768	0.04301363604179716	0.03281046452590932	0.034868158894051496	0.033453221131625854	0.03753524251437538	0.026523240258668156	0.03202924138652177	0.03202924138652177	0.03202924138652177	0.03202924138652177	0.03202924138652177
0.14417041666138894	0.0	0.0	0.1135341584111543	0.0	0.0	0.0	0.0	0.0	0.0	0.0012617599327090316	0.11479591834386335	0.11479591834386335	0.0	0.0	0.0	0.11479591834386335	0.11371056490446495	0.0	0.0	0.1135341584111543	0.00436390811300288	0.0	0.12363358623502976	0.011805574570711411	0.0	0.0	0.0	0.0	0.0	0.0	0.11479591834386335	0.0	0.0	0.1135341584111543	0.0	0.0	0.0	0.0	0.11479591834386335	0.0	0.0	0.0	0.0	0.0	0.0	0.0	0.0	0.0	0.0
0.05172182178766312	0.04166973996117255	0.0407738480355338	0.08174826536119488	0.06452100460561254	0.05897244386870002	0.04601207789733419	0.054957945819392985	0.07678418766122291	0.06641196964085846	0.05101401807524071	0.04760302266418165	0.05689953886611884	0.07029106787536286	0.08155691168989548	0.08011134326412032	0.08266521888074171	0.06923878220482665	0.07212743346227637	0.057239149445509986	0.04548818882192941	0.03519141825953015	0.07857883416034205	0.0723319191294099	0.0542770663442868	0.054700073796438306	0.05098336388102104	0.06422077650941366	0.05591715473825787	0.08109846178464857	0.0625675177190452	0.03908278801594709	0.06296386671036265	0.03886948532514201	0.035010119575335265	0.04044676592684036	0.0893196023639485	0.07105515447830327	0.03390787251548975	0.06001831896456764	0.05968233761701773	0.060586995340176523	0.04322614599034834	0.051906570665262435	0.051906570665262435	0.051906570665262435	0.051906570665262435	0.051906570665262435	0.051906570665262435	0.051906570665262435
0.05292325268635829	0.06514481224177222	0.06262672217217087	0.05246705666303707	0.05885763179329126	0.07235274085370487	0.06652480834089253	0.06315001706191371	0.06434633186216518	0.05400474161349244	0.07705202489707655	0.07591980460834864	0.07656645167999032	0.04112910286754903	0.07355869618792131	0.06820031711709477	0.07075007606068755	0.05838475246396672	0.06653802538027889	0.056085320966991856	0.0787382594522173	0.06860158030980497	0.07581308669035917	0.08928520869031001	0.08420967551554828	0.05522792306244402	0.05512621594467376	0.07438990465042043	0.0908121918211442	0.05622875497931701	0.06653301047316013	0.06867744560701312	0.06962315394585686	0.04851319331762634	0.06740891776848237	0.06579874968766904	0.055491834680471516	0.05985201923037779	0.06745893693431201	0.07602000687660175	0.07173947190545689	0.07173947190545689	0.07173947190545689	0.07173947190545689	0.07173947190545689	0.07173947190545689	0.07173947190545689	0.07173947190545689	0.07173947190545689	0.07173947190545689
0.06659866108288526	0.06426207224775637	0.06280316587780975	0.07371839704908385	0.09926400384010656	0.05586542685853327	0.05748808026579531	0.05516734119890867	0.06348340812047883	0.054992871044297745	0.07517217745238453	0.09495799571696564	0.07326292494500461	0.07779945440780697	0.08755312253922017	0.06609239202771101	0.08955348139699869	0.0640639554659822	0.03863310562843368	0.06533975695730951	0.06335108405274341	0.09037946227673835	0.07162724798750274	0.06398264694678432	0.08382219342377027	0.0802114427464666	0.08897042026217578	0.059461867539270574	0.07223526355633408	0.10269552654998704	0.06615932742200982	0.05838340158872458	0.07749739433446587	0.055099163854586256	0.10011934771139674	0.051016709132809125	0.04879036683941976	0.07031158677804296	0.06901021416542116	0.04835491004843576	0.05764421812206611	0.05299956408525093	0.05299956408525093	0.05299956408525093	0.05299956408525093	0.05299956408525093	0.05299956408525093	0.05299956408525093	0.05299956408525093	0.05299956408525093
0.03417513335864608	0.030640411066473947	0.03970234641250975	0.027007868247063863	0.05157008793917024	0.036622875445856864	0.032297001297693244	0.034827693233623	0.035459678568599634	0.03573980319971966	0.02935584629982131	0.03836371739261429	0.043394449176649925	0.03503594268823566	0.02873974681690456	0.035443355345922516	0.038607200676958595	0.03825546806470323	0.022099882843578826	0.036840045298209625	0.021102495245787452	0.03119981592490092	0.017670589486298186	0.03147032434093647	0.018451873826801645	0.02331342468102498	0.04233832344013724	0.025123597051309964	0.02646580678241149	0.027043941825191816	0.024040155877771648	0.030362471550797913	0.02752488160558491	0.02740342422654027	0.03429485724616527	0.019105616657209203	0.038258314393407225	0.0231026744828039	0.023726138600411888	0.02907750332406936	0.033525669320432265	0.023721668759221007	0.008652580962364705	0.029136769622981343	0.027707646425091968	0.02236953936043336	0.024106967182815336	0.038492481190449686	0.02516286319574084	0.032427322213196656
0.15128196980993464	0.21933674054019206	0.0	0.2128979068524653	0.20489416963251095	0.09740545624223063	0.1948951103199128	0.15343918422122022	0.17606720097846804	0.08928956551642667	0.24657063582581829	0.21419292300335688	0.03898108688029433	0.16417215114370823	0.21098294549378913	0.13442610322763204	0.09965890904157865	0.1035637224689672	0.09755719958274296	0.09740545624223063	0.1209578931838551	0.13978858430292423	0.09847615458102606	0.09634251897718431	0.0010707009411339218	0.09741321991831825	0.14552233069471696	0.16127973678910723	0.15560048248837474	0.09741321991831825	0.10345955974593822	0.09741321991831825	0.145323883635418	0.14708856806031986	0.09741321991831825	0.2865480267898889	0.0	0.237103037118661	0.09740545624223063	0.21432742305266206	0.12106244809430035	0.09740545624223063	0.09741321991831825	0.0	0.23506689559424476	0.0	0.2386962952786615	0.07129951409700604	0.0010707009411339218	0.0947808071351304
0.08625239451166489	0.06933427626017637	0.07855441223529111	0.0778186304853682	0.0844447351879006	0.06986572854528901	0.09736166500443767	0.08604563162413237	0.06536995139422087	0.12059785125364518	0.097230893345284	0.08476827885057255	0.09383562404479874	0.08087513512521022	0.08455360400029253	0.08023449944372034	0.08616345781205288	0.09700420203425456	0.07698051348737048	0.10529771591516175	0.09294682089625787	0.07134225931368754	0.1024717700486735	0.08711098886536915	0.13793657247983016	0.08122379830113022	0.07976421787244464	0.07994651910866732	0.08858458596698292	0.0881587952617684	0.08357464304052019	0.09956689037340215	0.08709075006324621	0.07028705746878826	0.08042603274362568	0.10064560590230347	0.08099565684011244	0.07364066132970958	0.0679692343803981	0.09826780934077443	0.0958541099838293	0.09915636948470262	0.10230569888346143	0.09942032036568148	0.071836315492901	0.09360699339693795	0.0841573462365682	0.10242992323922465	0.06673543960508246	0.11068430504408362
0.033289861447330524	0.03181020053923911	0.03198837261815489	0.0315492626577387	0.0310389236199765	0.028475721870005223	0.03473953549207692	0.025651768500918354	0.028470789296757004	0.02971856874103291	0.033370627701086716	0.03140001017529622	0.03385381418917179	0.03649674924676208	0.03954910815066383	0.04530466759485512	0.03236163437210771	0.039435207501362174	0.045192599959220627	0.027129776547522782	0.03378562121920727	0.033264661113817935	0.037276139870274984	0.029204172683855577	0.026600708265610364	0.021424211993753287	0.03616747357518387	0.028819673592844437	0.031036912173474932	0.04630543810284309	0.03986272539289799	0.04787523485594986	0.02589570333050123	0.028978748046163457	0.03184688955839704	0.03430094704055793	0.04232712339112245	0.027390926665143683	0.022141532505605507	0.03344875339587798	0.042264619722542814	0.023599067798580998	0.0422071708286256	0.028567602345798693	0.021928200189189048	0.03277062914415939	0.034323493661738765	0.040932401401439784	0.033027142612406274	0.03627718661357807
0.054295374472459045	0.05224587469070173	0.02813297967100698	0.06498455639852022	0.050041395454416486	0.03611676826576256	0.05878120671230886	0.047631385744421925	0.06609789668138248	0.06198411451636055	0.056812285088393574	0.05062288570397603	0.05093329702735681	0.0564468916342571	0.05115177141178432	0.04822080255199125	0.054333220089466935	0.039530244126847594	0.07118894096326761	0.05470379652651652	0.03936722454372117	0.03184371176272153	0.04533911530294998	0.043641711747549	0.04278499961794743	0.03987910964204017	0.04750064286587336	0.05815136845991725	0.05523911617848506	0.045608980252861656	0.04690078621879031	0.048702329684068776	0.051163751601633854	0.05242181724255446	0.04809361482769683	0.05856462323536106	0.05103188632700732	0.05230870061964043	0.042605395669044185	0.03452312396966921	0.06184382701052065	0.054719194368437585	0.05544547780408732	0.052547124482663146	0.03850357039924253	0.05221178310853894	0.055742210773196195	0.042807769220825416	0.06080318517411492	0.045967341081720944
0.05500724989561208	0.05817088098850559	0.0632036677305381	0.044217366851614315	0.054768697426437765	0.05110336056032866	0.05837457029091722	0.05115992697640595	0.06307320949100721	0.050431441999910114	0.05088037564426481	0.05451458121684055	0.05673565794460578	0.05642378052618882	0.06233871464528469	0.05761261229810616	0.05923085997467829	0.046961008009852395	0.05216631887478629	0.058105850871758104	0.04707914591198478	0.044778296571268174	0.061384176065556566	0.05315127716880719	0.052001581678126164	0.05354740832676097	0.05563055480404298	0.05644020462626327	0.05909691243553053	0.04982288693529162	0.042904418338426155	0.046493832211891004	0.047348933356960186	0.04454252771268046	0.06444310484608044	0.05100607971987609	0.044736923950601915	0.05471134628829134	0.05407431786253919	0.04729420259093554	0.05974579255374528	0.06504797206552244	0.05446207628689332	0.05975502417620788	0.05975502417620788	0.05975502417620788	0.05975502417620788	0.05975502417620788	0.05975502417620788	0.05975502417620788
0.06142097402912723	0.05524619033947174	0.07319148930056711	0.05841242333163852	0.040057210036593814	0.04652806814086554	6.259810562293097e-05	0.04752469360036539	0.06439310441024175	0.04677567951538244	0.02815768031461362	0.03746667991499803	0.03746667991499803	0.03746667991499803	0.03746667991499803	0.03746667991499803	0.03746667991499803	0.03746667991499803	0.03746667991499803	0.03746667991499803	0.03746667991499803	0.03746667991499803	0.03746667991499803	0.03746667991499803	0.03746667991499803	0.03746667991499803	0.03746667991499803	0.03746667991499803	0.03746667991499803	0.03746667991499803	0.03746667991499803	0.03746667991499803	0.03746667991499803	0.03746667991499803	0.03746667991499803	0.03746667991499803	0.03746667991499803	0.03746667991499803	0.03746667991499803	0.03746667991499803	0.03746667991499803	0.03746667991499803	0.03746667991499803	0.03746667991499803	0.03746667991499803	0.03746667991499803	0.03746667991499803	0.03746667991499803	0.03746667991499803	0.03746667991499803
0.08053641451548127	0.10689422935526524	0.07444178722295784	0.0708846970985457	0.06279213830297375	0.07612543774346255	0.06945878802321816	0.06945878802321816	0.06945878802321816	0.06945878802321816	0.06945878802321816	0.06945878802321816	0.06945878802321816	0.06945878802321816	0.06945878802321816	0.06945878802321816	0.06945878802321816	0.06945878802321816	0.06945878802321816	0.06945878802321816	0.06945878802321816	0.06945878802321816	0.06945878802321816	0.06945878802321816	0.06945878802321816	0.06945878802321816	0.06945878802321816	0.06945878802321816	0.06945878802321816	0.06945878802321816	0.06945878802321816	0.06945878802321816	0.06945878802321816	0.06945878802321816	0.06945878802321816	0.06945878802321816	0.06945878802321816	0.06945878802321816	0.06945878802321816	0.06945878802321816	0.06945878802321816	0.06945878802321816	0.06945878802321816	0.06945878802321816	0.06945878802321816	0.06945878802321816	0.06945878802321816	0.06945878802321816	0.06945878802321816	0.06945878802321816
0.0	0.0	0.0	0.0	0.0	0.0	0.09173670758827779	0.0	0.0345827134315449	0.0	0.06706767502484996	0.0	0.08642174291405559	0.0	0.0	0.11964548532747751	0.019354067889205618	0.08413342768236054	0.0	0.0032852783485978086	0.0009498899795130663	0.0	0.0345827134315449	0.00019170035498914433	0.11964548532747754	0.019354067889205618	0.08618782294088731	0.11951286684111694	0.0989073692203337	0.0	0.08547185293454253	0.0032852783485978086	0.0	0.0	0.008887583680864152	0.0	0.004443791840432076	0.004443791840432076	0.004443791840432076	0.004443791840432076	0.004443791840432076	0.004443791840432076	0.004443791840432076	0.004443791840432076	0.004443791840432076	0.004443791840432076	0.004443791840432076	0.004443791840432076	0.004443791840432076	0.004443791840432076
0.03657939925146334	0.03849555585452218	0.04387798074397645	0.051578720304376484	0.04226186994577204	0.04864942136467126	0.055944016438305565	0.056209565697974945	0.04579382705713154	0.03266036642923859	0.05050723679443961	0.04686902963425291	0.04413374700326581	0.03082927730886287	0.054640179977710014	0.044711005310228195	0.04644604271555288	0.052509132738065206	0.03321258516679776	0.057803586197553734	0.061754605494977306	0.036300606848351166	0.03944340703616917	0.04382400266377871	0.0382272963064361	0.039363683890461604	0.048677256194520936	0.044020470042491266	0.044020470042491266	0.044020470042491266	0.044020470042491266	0.044020470042491266	0.044020470042491266	0.044020470042491266	0.044020470042491266	0.044020470042491266	0.044020470042491266	0.044020470042491266	0.044020470042491266	0.044020470042491266	0.044020470042491266	0.044020470042491266	0.044020470042491266	0.044020470042491266	0.044020470042491266	0.044020470042491266	0.044020470042491266	0.044020470042491266	0.044020470042491266	0.044020470042491266
0.050323230306463324	0.03608559990435768	0.03705821273640884	0.0701787790291221	0.07064596837574796	0.040677606574905004	0.05462983652435857	0.05460524085313717	0.04078374827284824	0.048805462163191815	0.05109991154407044	0.06056290428907589	0.06097349504695268	0.034996569586345276	0.026645601452268915	0.04176353152626955	0.05892117942939856	0.05938154267937745	0.03775678824383588	0.02935848286710098	0.03355763555546844	0.03355763555546844	0.03355763555546844	0.03355763555546844	0.03355763555546844	0.03355763555546844	0.03355763555546844	0.03355763555546844	0.03355763555546844	0.03355763555546844	0.03355763555546844	0.03355763555546844	0.03355763555546844	0.03355763555546844	0.03355763555546844	0.03355763555546844	0.03355763555546844	0.03355763555546844	0.03355763555546844	0.03355763555546844	0.03355763555546844	0.03355763555546844	0.03355763555546844	0.03355763555546844	0.03355763555546844	0.03355763555546844	0.03355763555546844	0.03355763555546844	0.03355763555546844	0.03355763555546844
0.04466458156209375	0.0359067949391972	0.03507129705131834	0.05871464626373604	0.05741338165716945	0.05128118922383631	0.034614012111524046	0.03192041894892031	0.05138834777176949	0.0439345645779523	0.04810384036741353	0.04311808845260673	0.04208905301215204	0.03842383161981114	0.043111469350523596	0.04629178979955592	0.049323047402411765	0.03204016648004801	0.03914891644374451	0.048907642827502776	0.049091899794766435	0.03767206844845242	0.039102210399627135	0.04886282747131486	0.04018866063226989	0.03786088585587077	0.047279760940772096	0.04011992754941865	0.04348556332626815	0.04438777393822354	0.04510037313765988	0.037944283719880095	0.039791647990918826	0.04088584849893619	0.041669139336553356	0.04430608266753313	0.03525618243851394	0.039781132553023534	0.039781132553023534	0.039781132553023534	0.039781132553023534	0.039781132553023534	0.039781132553023534	0.039781132553023534	0.039781132553023534	0.039781132553023534	0.039781132553023534	0.039781132553023534	0.039781132553023534	0.039781132553023534
0.04748877933272199	0.0563133531967075	0.04137505281314302	0.06251211408245456	0.056230424623581306	0.07232256801814474	0.07704959615328438	0.05830196798718255	0.058494810830654796	0.054615141711410006	0.05611746559421938	0.0663812671936472	0.07188789129224855	0.07006055217186578	0.06770025000739074	0.06278799465844863	0.055215828029902006	0.05408304269819711	0.04664035232236589	0.07460658490207124	0.07770392039871332	0.06150883605477286	0.07058203669709684	0.062137182773023956	0.049366825307627274	0.04121329109089207	0.046158470220615526	0.061519359301538616	0.05275669922320769	0.06890658041495921	0.058938513553691875	0.05617677974854983	0.05755764665112085	0.05755764665112085	0.05755764665112085	0.05755764665112085	0.05755764665112085	0.05755764665112085	0.05755764665112085	0.05755764665112085	0.05755764665112085	0.05755764665112085	0.05755764665112085	0.05755764665112085	0.05755764665112085	0.05755764665112085	0.05755764665112085	0.05755764665112085	0.05755764665112085	0.05755764665112085
0.10002887906920656	0.06642852830580481	0.11365037587139844	0.16409014302390124	0.07516241610253353	0.08634838361294703	0.1268143842996492	0.09564035391080074	0.08503636234048405	0.08876735525987318	0.06714912775425055	0.06529221001651256	0.08988627634583293	0.10484530397699213	0.13807329689793646	0.14427482168447522	0.11445251414236944	0.1017118161493472	0.12156700846180754	0.1457284816167534	0.06459798901586147	0.0739854855174725	0.09417006165825485	0.08284927214351046	0.09720347924198633	0.10889960771271166	0.07651406752122804	0.1275439519663223	0.15492956299042043	0.07809626312135645	0.08333427319966888	0.07717336996089409	0.11410380838164703	0.09855308262178998	0.1063284455017185	0.1063284455017185	0.1063284455017185	0.1063284455017185	0.1063284455017185	0.1063284455017185	0.1063284455017185	0.1063284455017185	0.1063284455017185	0.1063284455017185	0.1063284455017185	0.1063284455017185	0.1063284455017185	0.1063284455017185	0.1063284455017185	0.1063284455017185
0.03530893668112062	0.06826678809203106	0.05310332978768945	0.055646122593351464	0.040997962011487185	0.05535088705441364	0.055461713870720734	0.07581917432135636	0.051919308113020174	0.07137314430447525	0.058956853930434774	0.06672318230065515	0.03498510729250528	0.05119619552716938	0.05069945405337146	0.04708186565302462	0.06242076438081237	0.0797333974612363	0.05203748519547955	0.053820656004251954	0.062367852731810135	0.0664178220117087	0.06439283737175941	0.06439283737175941	0.06439283737175941	0.06439283737175941	0.06439283737175941	0.06439283737175941	0.06439283737175941	0.06439283737175941	0.06439283737175941	0.06439283737175941	0.06439283737175941	0.06439283737175941	0.06439283737175941	0.06439283737175941	0.06439283737175941	0.06439283737175941	0.06439283737175941	0.06439283737175941	0.06439283737175941	0.06439283737175941	0.06439283737175941	0.06439283737175941	0.06439283737175941	0.06439283737175941	0.06439283737175941	0.06439283737175941	0.06439283737175941	0.06439283737175941
0.06577778450407673	0.07845590084757371	0.07145341915229458	0.11236596558010446	0.029862060754580793	0.06377830806031691	0.046597075076022294	0.09122853952966663	0.03981950498277759	0.08201518752468889	0.0	0.15406870081956225	0.025830924150953914	0.11091919803094721	0.09059913103958162	0.10762820235763122	0.10177011332868577	0.05325853472803857	0.041273296822359154	0.07014488342046613	0.0424445936140708	0.10721812843560073	0.02010149302599842	0.11074744623219313	0.05671815218398178	0.082677469919733	0.15118320634577503	0.04364740061898779	0.03678194871921939	0.0763278458519361	0.08684017973078706	0.007508634880066401	0.0731568568577117	0.019965654663377727	0.013390392915308929	0.07311098521297439	0.11709815185503111	0.06639868726725925	0.09159000744311016	0.07818987565755904	0.046081118144516375	0.06213549690103771	0.06213549690103771	0.06213549690103771	0.06213549690103771	0.06213549690103771	0.06213549690103771	0.06213549690103771	0.06213549690103771	0.06213549690103771
0.04729089084652295	0.05815327902008291	0.06893945857530714	0.05919222478635176	0.035246036361905535	0.049242256846814624	0.04197350778385576	0.05878457871279478	0.05173197921176939	0.032460856504675464	0.05779440819696788	0.03753930134427788	0.03249474003516172	0.04320245706095034	0.055207045682005386	0.04274803901167601	0.03426670452397756	0.0411359928984413	0.03545980582407854	0.03479110549155785	0.036648989554473564	0.033381667964580294	0.05388673564865566	0.06527586163574126	0.04255902959930279	0.05391744561752203	0.05391744561752203	0.05391744561752203	0.05391744561752203	0.05391744561752203	0.05391744561752203	0.05391744561752203	0.05391744561752203	0.05391744561752203	0.05391744561752203	0.05391744561752203	0.05391744561752203	0.05391744561752203	0.05391744561752203	0.05391744561752203	0.05391744561752203	0.05391744561752203	0.05391744561752203	0.05391744561752203	0.05391744561752203	0.05391744561752203	0.05391744561752203	0.05391744561752203	0.05391744561752203	0.05391744561752203
0.06190467504215683	0.05427913197789741	0.07179682376307644	0.0918709092783429	0.0632264278074523	0.090703989851687	0.08027884427772415	0.10520125269840692	0.07259349490853025	0.06290267782974591	0.09041690205215168	0.1023591612100308	0.07060949368981292	0.09159065518517469	0.12739059248064938	0.08443054609395689	0.03730596476440556	0.08352696675139393	0.07803882244841832	0.05974287519810446	0.08471209333328152	0.06311870716235611	0.05372924151996187	0.07010703956073967	0.06645296056379217	0.10351393901014906	0.09377137379443154	0.10457775178670395	0.12079220499269294	0.06412457548425977	0.09245839023847635	0.09245839023847635	0.09245839023847635	0.09245839023847635	0.09245839023847635	0.09245839023847635	0.09245839023847635	0.09245839023847635	0.09245839023847635	0.09245839023847635	0.09245839023847635	0.09245839023847635	0.09245839023847635	0.09245839023847635	0.09245839023847635	0.09245839023847635	0.09245839023847635	0.09245839023847635	0.09245839023847635	0.09245839023847635
0.05930813620174843	0.05728562573501798	0.04989689500678686	0.044923124614462635	0.05480248495754966	0.03986502156700972	0.04788740159728867	0.03804891784074379	0.047616431900149324	0.061561634985929994	0.05226420632315626	0.06453329252100037	0.04614833452238592	0.05642273471949253	0.0504762099426859	0.04416458435000103	0.058611548824443166	0.05270887663462316	0.055660212729533164	0.055660212729533164	0.055660212729533164	0.055660212729533164	0.055660212729533164	0.055660212729533164	0.055660212729533164	0.055660212729533164	0.055660212729533164	0.055660212729533164	0.055660212729533164	0.055660212729533164	0.055660212729533164	0.055660212729533164	0.055660212729533164	0.055660212729533164	0.055660212729533164	0.055660212729533164	0.055660212729533164	0.055660212729533164	0.055660212729533164	0.055660212729533164	0.055660212729533164	0.055660212729533164	0.055660212729533164	0.055660212729533164	0.055660212729533164	0.055660212729533164	0.055660212729533164	0.055660212729533164	0.055660212729533164	0.055660212729533164
0.03896979753908167	0.04073629093587629	0.03524717808412888	0.035196825964603023	0.06974210449398942	0.0623472673775676	0.03433396080741033	0.0395053394072759	0.07010471647666587	0.031490972715985416	0.0407592426714716	0.026470709117223486	0.03967980776979735	0.053033888935983736	0.04392384359477094	0.03925079812175295	0.03096727172061454	0.06842126757004452	0.04326951806745509	0.0376086728447026	0.04526845778468346	0.026943196844077026	0.04091796344279105	0.035059440228038995	0.023533459886230738	0.05414168234847575	0.03995724874404303	0.03973703107669305	0.05998724461325677	0.0498621378449749	0.0498621378449749	0.0498621378449749	0.0498621378449749	0.0498621378449749	0.0498621378449749	0.0498621378449749	0.0498621378449749	0.0498621378449749	0.0498621378449749	0.0498621378449749	0.0498621378449749	0.0498621378449749	0.0498621378449749	0.0498621378449749	0.0498621378449749	0.0498621378449749	0.0498621378449749	0.0498621378449749	0.0498621378449749	0.0498621378449749
0.045001178616946115	0.06302194286216616	0.07015736467097264	0.06593764778312178	0.07738374727933355	0.08072646701063842	0.03965510721137393	0.062154911023303984	0.06787664189067857	0.061958599071415064	0.06565247871173775	0.07398731784578866	0.059220920221321645	0.05053950845044368	0.07332345761092506	0.06504751024755527	0.0634339549534137	0.06920881402153896	0.054808635915955764	0.05180970253839999	0.08722124977235281	0.06323820691508589	0.07522972834371934	0.07522972834371934	0.07522972834371934	0.07522972834371934	0.07522972834371934	0.07522972834371934	0.07522972834371934	0.07522972834371934	0.07522972834371934	0.07522972834371934	0.07522972834371934	0.07522972834371934	0.07522972834371934	0.07522972834371934	0.07522972834371934	0.07522972834371934	0.07522972834371934	0.07522972834371934	0.07522972834371934	0.07522972834371934	0.07522972834371934	0.07522972834371934	0.07522972834371934	0.07522972834371934	0.07522972834371934	0.07522972834371934	0.07522972834371934	0.07522972834371934
0.03183664525664239	0.0371776193544788	0.03942077357038435	0.047142285681650645	0.03401958928526906	0.04316559980578932	0.03343321453675571	0.033709009109270396	0.030788662790837095	0.034658653249916405	0.03063213689048959	0.03250873644396288	0.029883505368065267	0.05469801183135979	0.04452774341548634	0.04058852150158858	0.0159154793881137	0.044380737310937016	0.026857637510693345	0.030050477524140563	0.026018626100660833	0.048779881632794383	0.049376834999360526	0.023629685543257575	0.05238878341828547	0.043164512776747876	0.04777664809751668	0.04777664809751668	0.04777664809751668	0.04777664809751668	0.04777664809751668	0.04777664809751668	0.04777664809751668	0.04777664809751668	0.04777664809751668	0.04777664809751668	0.04777664809751668	0.04777664809751668	0.04777664809751668	0.04777664809751668	0.04777664809751668	0.04777664809751668	0.04777664809751668	0.04777664809751668	0.04777664809751668	0.04777664809751668	0.04777664809751668	0.04777664809751668	0.04777664809751668	0.04777664809751668
0.04511670343551612	0.043450673198841994	0.034949075929946644	0.05410471355891284	0.03331828710858246	0.04956439488116512	0.04894498204279219	0.02994965221163819	0.02748964686828488	0.05218674074034901	0.03757569573324597	0.02703877777347062	0.03354756573145574	0.05132577671613296	0.054616214794229734	0.05398613420531191	0.03516225774051925	0.043231344519228755	0.047444198264685926	0.063881416777283	0.038577957756884176	0.04824563892705241	0.028445852127273442	0.03096950360198206	0.029707677864627753	0.029707677864627753	0.029707677864627753	0.029707677864627753	0.029707677864627753	0.029707677864627753	0.029707677864627753	0.029707677864627753	0.029707677864627753	0.029707677864627753	0.029707677864627753	0.029707677864627753	0.029707677864627753	0.029707677864627753	0.029707677864627753	0.029707677864627753	0.029707677864627753	0.029707677864627753	0.029707677864627753	0.029707677864627753	0.029707677864627753	0.029707677864627753	0.029707677864627753	0.029707677864627753	0.029707677864627753	0.029707677864627753
0.05162341706103959	0.04219089765651247	0.0664849704693752	0.057119157912122555	0.061082015078117204	0.04597154946132272	0.05082176761347757	0.030572990049587273	0.05044021612861306	0.0532572019256906	0.05689676671847276	0.05316147724960153	0.06417869416172466	0.059397307951080926	0.054108690023171466	0.06974717370211207	0.05061856415373879	0.034975977208227045	0.05096418114484976	0.039871370178977586	0.04441350857806683	0.07490335602969518	0.04628163452395991	0.05335950043369948	0.0498205674788297	0.0498205674788297	0.0498205674788297	0.0498205674788297	0.0498205674788297	0.0498205674788297	0.0498205674788297	0.0498205674788297	0.0498205674788297	0.0498205674788297	0.0498205674788297	0.0498205674788297	0.0498205674788297	0.0498205674788297	0.0498205674788297	0.0498205674788297	0.0498205674788297	0.0498205674788297	0.0498205674788297	0.0498205674788297	0.0498205674788297	0.0498205674788297	0.0498205674788297	0.0498205674788297	0.0498205674788297	0.0498205674788297
0.03586119092452731	0.04408077925983532	0.02983544635829746	0.034396953128129015	0.03321050032256103	0.0335540198502536	0.038160106810446015	0.04311511394202234	0.02436836779026771	0.04110875132057264	0.037075984573661264	0.037194964346662904	0.051427340673832575	0.039142004615152895	0.02867460861646487	0.025030799529619827	0.03809678501211638	0.03373942055469507	0.027842814556067998	0.037300115369703526	0.029704412201173383	0.03373867647935541	0.022620055745449914	0.02817936611240266	0.02817936611240266	0.02817936611240266	0.02817936611240266	0.02817936611240266	0.02817936611240266	0.02817936611240266	0.02817936611240266	0.02817936611240266	0.02817936611240266	0.02817936611240266	0.02817936611240266	0.02817936611240266	0.02817936611240266	0.02817936611240266	0.02817936611240266	0.02817936611240266	0.02817936611240266	0.02817936611240266	0.02817936611240266	0.02817936611240266	0.02817936611240266	0.02817936611240266	0.02817936611240266	0.02817936611240266	0.02817936611240266	0.02817936611240266
0.05333404409744784	0.059031290636675254	0.06254183084767587	0.061890091795389506	0.0694426787057716	0.06955836175526287	0.0483119297890397	0.05836546470431731	0.043808801780322836	0.04182493026177694	0.038825332978584245	0.05010503975556627	0.05083224719297182	0.057820512790401415	0.051297459462654973	0.051408105352026987	0.04561941054445152	0.03915685386548969	0.05879869315973619	0.0663718031692754	0.06224665589251305	0.050515018357078424	0.04010489163742654	0.05487498906880856	0.04748994035311755	0.04748994035311755	0.04748994035311755	0.04748994035311755	0.04748994035311755	0.04748994035311755	0.04748994035311755	0.04748994035311755	0.04748994035311755	0.04748994035311755	0.04748994035311755	0.04748994035311755	0.04748994035311755	0.04748994035311755	0.04748994035311755	0.04748994035311755	0.04748994035311755	0.04748994035311755	0.04748994035311755	0.04748994035311755	0.04748994035311755	0.04748994035311755	0.04748994035311755	0.04748994035311755	0.04748994035311755	0.04748994035311755
0.03524327962294295	0.05468018381205318	0.06003861185558833	0.03613399861240502	0.04625341037950343	0.04132213939830914	0.03932065308777344	0.031785686157837174	0.04195248390067224	0.04375023570249678	0.03944967039852706	0.04041407411972517	0.036324577652542454	0.03944927324682358	0.05207452810957275	0.04697074858086403	0.04778447098685309	0.02469566138909539	0.04214507382915363	0.03127439071318278	0.038874092827168014	0.04458008895718602	0.04604932499424398	0.05620890730898062	0.04496745395333197	0.022582088248554975	0.04124883657050737	0.05024329473980514	0.04721947056001931	0.03182196180479533	0.039520716182407316	0.039520716182407316	0.039520716182407316	0.039520716182407316	0.039520716182407316	0.039520716182407316	0.039520716182407316	0.039520716182407316	0.039520716182407316	0.039520716182407316	0.039520716182407316	0.039520716182407316	0.039520716182407316	0.039520716182407316	0.039520716182407316	0.039520716182407316	0.039520716182407316	0.039520716182407316	0.039520716182407316	0.039520716182407316
0.03251953344489083	0.028881512246638104	0.027582542302347624	0.036848473625966854	0.02519806744267432	0.03768849167737467	0.04359780664599812	0.036788941228362244	0.044734780587717085	0.052675786403458144	0.03620969440178633	0.026406510136617708	0.030011297667605377	0.028433712026243372	0.027416382209843167	0.039975876023655106	0.04106591194104941	0.028616974189259875	0.023986961362420286	0.02694051010287797	0.026569317372859596	0.024572818432148202	0.03967813371302525	0.04307431955488943	0.029932971829205967	0.049764456292539415	0.033875459529971154	0.029256625435542277	0.02650244026526882	0.041068467884278516	0.02654306121912931	0.033805764551703914	0.033805764551703914	0.033805764551703914	0.033805764551703914	0.033805764551703914	0.033805764551703914	0.033805764551703914	0.033805764551703914	0.033805764551703914	0.033805764551703914	0.033805764551703914	0.033805764551703914	0.033805764551703914	0.033805764551703914	0.033805764551703914	0.033805764551703914	0.033805764551703914	0.033805764551703914	0.033805764551703914
0.028512880488533957	0.022315861441921218	0.033803976922762866	0.03356597494170426	0.039520165040706795	0.018026745272660055	0.048016301579501895	0.044180654398320224	0.026534809568455255	0.021119988710040623	0.014957252697773963	0.018109813203133554	0.027684948131409936	0.03812061712693459	0.02090376400561516	0.02333923602238516	0.030495420723163413	0.013188249371085273	0.01797984870210324	0.03674723552485439	0.013504233708594366	0.017088685938176168	0.02851606651394704	0.017879288198752095	0.00019850127441750314	0.03071603035075611	0.014929502937237445	0.03126736991639419	0.024275129866603292	0.010119978910101883	0.01719755438835259	0.01719755438835259	0.01719755438835259	0.01719755438835259	0.01719755438835259	0.01719755438835259	0.01719755438835259	0.01719755438835259	0.01719755438835259	0.01719755438835259	0.01719755438835259	0.01719755438835259	0.01719755438835259	0.01719755438835259	0.01719755438835259	0.01719755438835259	0.01719755438835259	0.01719755438835259	0.01719755438835259	0.01719755438835259
0.0323833450825637	0.030875275449683062	0.031116148905352345	0.04487829600298229	0.06050527532601702	0.03262493996805165	0.027726845426281385	0.0345720629196844	0.027838390557439738	0.009569006246301906	0.03157680247783707	0.012684418568859426	0.03913816280764438	0.03681189694182535	0.025645683640952325	0.04870118692166008	0.030431803972833606	0.01966661241298205	0.028539775542110075	0.025391018203865714	0.026965396872987896	0.026965396872987896	0.026965396872987896	0.026965396872987896	0.026965396872987896	0.026965396872987896	0.026965396872987896	0.026965396872987896	0.026965396872987896	0.026965396872987896	0.026965396872987896	0.026965396872987896	0.026965396872987896	0.026965396872987896	0.026965396872987896	0.026965396872987896	0.026965396872987896	0.026965396872987896	0.026965396872987896	0.026965396872987896	0.026965396872987896	0.026965396872987896	0.026965396872987896	0.026965396872987896	0.026965396872987896	0.026965396872987896	0.026965396872987896	0.026965396872987896	0.026965396872987896	0.026965396872987896
0.01750680512745026	0.0003817610225562081	0.018556806442130824	0.011493387897562756	0.017476919122196788	0.00011038059227145193	0.011477481428847067	0.014165012300306342	0.013949680594405444	0.032410643203821504	0.01004251373709053	0.02036209692574422	0.026149616636586378	0.015576921928407867	0.016653625008959554	0.018211787840608732	0.01002023747438777	0.016842863683089335	0.013557779414202154	0.04747329768120085	0.0	0.02472331967357643	0.009932133144819078	0.01004251373709053	0.02682645759981242	0.0	0.013405769620302434	0.006702884810151217	0.006702884810151217	0.006702884810151217	0.006702884810151217	0.006702884810151217	0.006702884810151217	0.006702884810151217	0.006702884810151217	0.006702884810151217	0.006702884810151217	0.006702884810151217	0.006702884810151217	0.006702884810151217	0.006702884810151217	0.006702884810151217	0.006702884810151217	0.006702884810151217	0.006702884810151217	0.006702884810151217	0.006702884810151217	0.006702884810151217	0.006702884810151217	0.006702884810151217
0.024466613605632972	0.02199324383919972	0.015086981011149046	0.007952485787980704	0.005331510007845258	0.003342425553265177	0.008944553834358503	0.0195617125402975	0.01485350700561325	0.013802516795598222	0.008248351707149994	0.01462483257414912	0.010083528400830951	0.025254446841506566	0.01164236286231747	0.011376240047649038	0.014197875762930759	0.012457047565252916	0.0026606416030725815	0.008782506316194863	0.028020885515347503	0.006643116099461185	0.02974428771687365	0.006927466147315649	0.009198772646147883	0.01350076686090537	0.017146577100058045	0.014556332011156577	0.010762649382358176	0.029669517095584234	0.016073789344853078	0.013303571028196275	0.014688680186524677	0.014688680186524677	0.014688680186524677	0.014688680186524677	0.014688680186524677	0.014688680186524677	0.014688680186524677	0.014688680186524677	0.014688680186524677	0.014688680186524677	0.014688680186524677	0.014688680186524677	0.014688680186524677	0.014688680186524677	0.014688680186524677	0.014688680186524677	0.014688680186524677	0.014688680186524677
0.0163620235459126	0.0	0.0	0.0	0.0	0.0	0.08767363639727034	0.009016327995852853	0.035083673862531445	0.0	0.08478131117022891	0.070072039745547	0.0	0.08767363639727034	0.016100585706880097	0.05188711105207522	0.05188711105207522	0.05188711105207522	0.05188711105207522	0.05188711105207522	0.05188711105207522	0.05188711105207522	0.05188711105207522	0.05188711105207522	0.05188711105207522	0.05188711105207522	0.05188711105207522	0.05188711105207522	0.05188711105207522	0.05188711105207522	0.05188711105207522	0.05188711105207522	0.05188711105207522	0.05188711105207522	0.05188711105207522	0.05188711105207522	0.05188711105207522	0.05188711105207522	0.05188711105207522	0.05188711105207522	0.05188711105207522	0.05188711105207522	0.05188711105207522	0.05188711105207522	0.05188711105207522	0.05188711105207522	0.05188711105207522	0.05188711105207522	0.05188711105207522	0.05188711105207522
0.029126776237836726	0.022002402736238484	0.025147349899578023	0.019940889531971238	0.033013421973779336	0.026814474736780905	0.031586577086794104	0.01900874843072072	0.03351003589972471	0.008300291014073476	0.029177519699998322	0.01520208827465924	0.02102261624939594	0.02589834287267379	0.02462208945834973	0.03271733062231847	0.017979146237266114	0.023434287414761154	0.021866573073485423	0.030695150272607604	0.02572494159657475	0.02537340494662116	0.027599820371587803	0.025308048512725254	0.02645393444215653	0.02645393444215653	0.02645393444215653	0.02645393444215653	0.02645393444215653	0.02645393444215653	0.02645393444215653	0.02645393444215653	0.02645393444215653	0.02645393444215653	0.02645393444215653	0.02645393444215653	0.02645393444215653	0.02645393444215653	0.02645393444215653	0.02645393444215653	0.02645393444215653	0.02645393444215653	0.02645393444215653	0.02645393444215653	0.02645393444215653	0.02645393444215653	0.02645393444215653	0.02645393444215653	0.02645393444215653	0.02645393444215653
0.018124884664059652	0.000663953742134701	0.033188979326867124	0.05611697801536002	0.0	0.003914305204655893	0.0236074999034304	0.02419795924101969	0.003914305204655894	0.0	0.015681063266000387	0.017478551796988966	0.05162004046948136	0.00699425546872852	0.026938042150375447	0.02940577368649494	0.02466255785484194	0.0237691498761865	0.042997547501197594	0.023297484100945044	0.022073298582472888	0.0	0.02139285700164486	0.03284028673676533	0.027116571869205096	0.027116571869205096	0.027116571869205096	0.027116571869205096	0.027116571869205096	0.027116571869205096	0.027116571869205096	0.027116571869205096	0.027116571869205096	0.027116571869205096	0.027116571869205096	0.027116571869205096	0.027116571869205096	0.027116571869205096	0.027116571869205096	0.027116571869205096	0.027116571869205096	0.027116571869205096	0.027116571869205096	0.027116571869205096	0.027116571869205096	0.027116571869205096	0.027116571869205096	0.027116571869205096	0.027116571869205096	0.027116571869205096
0.03655399923996098	0.03827777832374522	0.02829907502046564	0.03100463611843235	0.04321611312608597	0.02302671197628362	0.027886186775184722	0.0243339759445132	0.024343214458484117	0.026045086546371488	0.032530559362346174	0.014922229417133993	0.0341524790346857	0.022001171304178647	0.036514637396016354	0.04240715728424784	0.01748176898990436	0.038956882818981624	0.020694481212682532	0.020581799630235934	0.01670752271970326	0.03173610121374564	0.0033422345091174326	0.03246385407954666	0.020773377877015532	0.0015355490455545209	0.034940187648994904	0.0165690649953644	0.027949439752602365	0.03547706291202263	0.031713251332312495	0.031713251332312495	0.031713251332312495	0.031713251332312495	0.031713251332312495	0.031713251332312495	0.031713251332312495	0.031713251332312495	0.031713251332312495	0.031713251332312495	0.031713251332312495	0.031713251332312495	0.031713251332312495	0.031713251332312495	0.031713251332312495	0.031713251332312495	0.031713251332312495	0.031713251332312495	0.031713251332312495	0.031713251332312495
0.014262989491571556	0.01761373670275081	0.015094183190787083	0.009098515506150793	0.012510886977640552	0.009096856595580512	0.011476106791767141	0.015080041911276851	0.018708314147151225	0.009065729195092341	0.013244452438380879	0.01476863356162115	0.023088188717669395	0.018928411139645274	0.018928411139645274	0.018928411139645274	0.018928411139645274	0.018928411139645274	0.018928411139645274	0.018928411139645274	0.018928411139645274	0.018928411139645274	0.018928411139645274	0.018928411139645274	0.018928411139645274	0.018928411139645274	0.018928411139645274	0.018928411139645274	0.018928411139645274	0.018928411139645274	0.018928411139645274	0.018928411139645274	0.018928411139645274	0.018928411139645274	0.018928411139645274	0.018928411139645274	0.018928411139645274	0.018928411139645274	0.018928411139645274	0.018928411139645274	0.018928411139645274	0.018928411139645274	0.018928411139645274	0.018928411139645274	0.018928411139645274	0.018928411139645274	0.018928411139645274	0.018928411139645274	0.018928411139645274	0.018928411139645274
0.09705048284200694	0.07531602270580001	0.056314579853580765	0.0986140462031484	0.0832039451804888	0.08879123222446404	0.07970467574579855	0.07056283390177105	0.04907275300138965	0.06939641185600169	0.07747258606489862	0.06203274172851208	0.09508424879987673	0.056169769953427054	0.08254523330998068	0.08374010644818353	0.10524350011166905	0.09076624977184378	0.07064625511902219	0.07398351181261188	0.07701264985081813	0.0825326798333663	0.06704705249756503	0.07547255285634479	0.0748559652641875	0.07516425906026614	0.07516425906026614	0.07516425906026614	0.07516425906026614	0.07516425906026614	0.07516425906026614	0.07516425906026614	0.07516425906026614	0.07516425906026614	0.07516425906026614	0.07516425906026614	0.07516425906026614	0.07516425906026614	0.07516425906026614	0.07516425906026614	0.07516425906026614	0.07516425906026614	0.07516425906026614	0.07516425906026614	0.07516425906026614	0.07516425906026614	0.07516425906026614	0.07516425906026614	0.07516425906026614	0.07516425906026614
0.0174148424236583	0.010852293801411998	0.014842370051962836	0.0	0.01593699834842967	0.008843991036577206	0.015860879842098784	0.00035814166728730297	0.020837995356438373	0.008029036262183327	0.015002638094587389	0.010226486099861752	0.019985194466118187	0.012309450938601906	0.01789534966506537	0.017466323050758417	0.02159813765458809	0.008826402461589588	0.01241961667750447	0.012630565805002094	0.014722365845717416	0.01375767378533687	0.00907269339483209	0.008938901246513751	0.01936431265897543	0.014346834222088468	0.01685557344053195	0.01685557344053195	0.01685557344053195	0.01685557344053195	0.01685557344053195	0.01685557344053195	0.01685557344053195	0.01685557344053195	0.01685557344053195	0.01685557344053195	0.01685557344053195	0.01685557344053195	0.01685557344053195	0.01685557344053195	0.01685557344053195	0.01685557344053195	0.01685557344053195	0.01685557344053195	0.01685557344053195	0.01685557344053195	0.01685557344053195	0.01685557344053195	0.01685557344053195	0.01685557344053195
0.040609082120711036	0.0	0.04366620574502049	0.043648842030835265	0.07235871376849815	0.0016599484743347094	0.0	0.01913351296189168	0.0	0.0	0.0	0.0	0.0	0.07363647548157737	0.0	0.0	9.686019814103996e-05	0.0	0.0	0.08583703496768517	0.0	0.0	0.04366620574502049	0.0	0.0	0.0	0.0	0.0	0.0	0.0	0.0	0.0	0.0	0.0	0.0	0.0	0.0	0.0	0.0	0.0	0.0	0.0	0.0	0.0	0.0	0.0	0.0	0.0	0.0	0.0
0.02959955027119535	0.020583126443254943	0.020280726816684896	0.01847683782829896	0.03398486158090733	0.020946596907600347	0.011745039994842782	0.025298900548727576	0.007067895129547168	0.029740842637365515	0.025789357141108464	0.016650974126896128	0.02564879880502457	0.01740975869378126	0.02014855918259684	0.01785807037207981	0.035355111991934675	0.03129548537698629	0.024901933456155954	0.026482203320112495	0.028111465865325917	0.021819699174743003	0.01514989665464548	0.01232929626772157	0.01986185696172589	0.013368744198548693	0.016615300580137292	0.016615300580137292	0.016615300580137292	0.016615300580137292	0.016615300580137292	0.016615300580137292	0.016615300580137292	0.016615300580137292	0.016615300580137292	0.016615300580137292	0.016615300580137292	0.016615300580137292	0.016615300580137292	0.016615300580137292	0.016615300580137292	0.016615300580137292	0.016615300580137292	0.016615300580137292	0.016615300580137292	0.016615300580137292	0.016615300580137292	0.016615300580137292	0.016615300580137292	0.016615300580137292
0.0326392912099021	0.04344212161950535	0.04499566094893724	0.02787614902595798	0.031013306529664095	0.04960952403878702	0.04669242195631575	0.044939719402855086	0.03161371089874453	0.031140558291205062	0.044727399772085626	0.03751098493305587	0.03789818236190809	0.047168148369000365	0.04682921586346908	0.03194394784177804	0.03923977270824846	0.03855290807180952	0.03968797531959339	0.04626360612780344	0.04201531208239419	0.025643550136752593	0.050127943759124764	0.042151231406036944	0.02677983332487767	0.03446553236545731	0.03446553236545731	0.03446553236545731	0.03446553236545731	0.03446553236545731	0.03446553236545731	0.03446553236545731	0.03446553236545731	0.03446553236545731	0.03446553236545731	0.03446553236545731	0.03446553236545731	0.03446553236545731	0.03446553236545731	0.03446553236545731	0.03446553236545731	0.03446553236545731	0.03446553236545731	0.03446553236545731	0.03446553236545731	0.03446553236545731	0.03446553236545731	0.03446553236545731	0.03446553236545731	0.03446553236545731
0.06432216952631692	0.0847824083637749	0.06297510007418201	0.0693497358974221	0.08007482036234033	0.07532345177429335	0.07757861596008787	0.0912448449886548	0.06551125273615856	0.07539038817218549	0.0784188997098529	0.08492856062482321	0.06433017092465197	0.07903391138557785	0.08174939471681124	0.08834455466389345	0.06216351600392752	0.09135897212914601	0.06904357967130959	0.11356422847035784	0.08689337164478433	0.09744702156578217	0.07573650084695943	0.09267896939839293	0.10156978690180597	0.09712437815009946	0.09712437815009946	0.09712437815009946	0.09712437815009946	0.09712437815009946	0.09712437815009946	0.09712437815009946	0.09712437815009946	0.09712437815009946	0.09712437815009946	0.09712437815009946	0.09712437815009946	0.09712437815009946	0.09712437815009946	0.09712437815009946	0.09712437815009946	0.09712437815009946	0.09712437815009946	0.09712437815009946	0.09712437815009946	0.09712437815009946	0.09712437815009946	0.09712437815009946	0.09712437815009946	0.09712437815009946
0.029217032280196134	0.03969356450000702	0.036612451025152974	0.03947722479879539	0.03648537360790267	0.035957814589458806	0.03812322627935601	0.04444453643033695	0.028890250686902305	0.028192779104956208	0.035926159534422145	0.038278279812649016	0.01935973396413919	0.04249531904119743	0.030041529220040965	0.02934961698853203	0.028458510641721696	0.03869490369815216	0.02727278272182481	0.036753345528359384	0.027285485632666574	0.027910061424477557	0.03966542189292272	0.04520993324493721	0.033814854975833225	0.03951239411038522	0.03951239411038522	0.03951239411038522	0.03951239411038522	0.03951239411038522	0.03951239411038522	0.03951239411038522	0.03951239411038522	0.03951239411038522	0.03951239411038522	0.03951239411038522	0.03951239411038522	0.03951239411038522	0.03951239411038522	0.03951239411038522	0.03951239411038522	0.03951239411038522	0.03951239411038522	0.03951239411038522	0.03951239411038522	0.03951239411038522	0.03951239411038522	0.03951239411038522	0.03951239411038522	0.03951239411038522
0.06859092816293098	0.05411350783278989	0.08359563343551517	0.06600287222884281	0.07128879447931238	0.08542710982769153	0.08549848487058415	0.07482213766566992	0.08071005354485355	0.06007745294721712	0.08844894605064725	0.07759550683584353	0.07608955688510498	0.06384925400337699	0.08980417378202439	0.09058339596553489	0.06845747961478638	0.06869413768197997	0.08406049014954746	0.07996145119855952	0.08201097067405348	0.08201097067405348	0.08201097067405348	0.08201097067405348	0.08201097067405348	0.08201097067405348	0.08201097067405348	0.08201097067405348	0.08201097067405348	0.08201097067405348	0.08201097067405348	0.08201097067405348	0.08201097067405348	0.08201097067405348	0.08201097067405348	0.08201097067405348	0.08201097067405348	0.08201097067405348	0.08201097067405348	0.08201097067405348	0.08201097067405348	0.08201097067405348	0.08201097067405348	0.08201097067405348	0.08201097067405348	0.08201097067405348	0.08201097067405348	0.08201097067405348	0.08201097067405348	0.08201097067405348
0.03330858545198172	0.031103978648034637	0.03293958357559606	0.03332529600171864	0.03702280466558369	0.0421509655206252	0.04043211929947064	0.030705928452215304	0.040473516744566944	0.030238704973976387	0.028463311784391442	0.04221260276725876	0.042653161725429996	0.03266396597587474	0.033440033525045335	0.032632932348403774	0.030958145647922188	0.026379676381336033	0.04006922938332791	0.03622868959846158	0.038148959490894745	0.038148959490894745	0.038148959490894745	0.038148959490894745	0.038148959490894745	0.038148959490894745	0.038148959490894745	0.038148959490894745	0.038148959490894745	0.038148959490894745	0.038148959490894745	0.038148959490894745	0.038148959490894745	0.038148959490894745	0.038148959490894745	0.038148959490894745	0.038148959490894745	0.038148959490894745	0.038148959490894745	0.038148959490894745	0.038148959490894745	0.038148959490894745	0.038148959490894745	0.038148959490894745	0.038148959490894745	0.038148959490894745	0.038148959490894745	0.038148959490894745	0.038148959490894745	0.038148959490894745
0.042796234592081234	0.09606130216889684	0.08312894456948326	0.15411771076125977	0.1433164383757568	0.07125843045014567	0.08041051379570731	0.10324637085717057	0.13777389819909955	0.1555441176724879	0.08441976277699464	0.05084941384212341	0.06610720232280747	0.037871141946262905	0.029383436531932042	0.03528810356712747	0.04785524814643298	0.03936041020149142	0.04885619564228578	0.06109227305044268	0.028001412783417834	0.03274776063141245	0.06624991343125797	0.09453697742741345	0.05444460932379056	0.16951700514179818	0.04574483219735377	0.10763091866957597	0.10763091866957597	0.10763091866957597	0.10763091866957597	0.10763091866957597	0.10763091866957597	0.10763091866957597	0.10763091866957597	0.10763091866957597	0.10763091866957597	0.10763091866957597	0.10763091866957597	0.10763091866957597	0.10763091866957597	0.10763091866957597	0.10763091866957597	0.10763091866957597	0.10763091866957597	0.10763091866957597	0.10763091866957597	0.10763091866957597	0.10763091866957597	0.10763091866957597
0.06289772089011278	0.06799936413381973	0.051501568059833774	0.06299448683753386	0.055702430330565725	0.07436360716518493	0.058367412768664174	0.08906851280963243	0.06780014986486768	0.07200304266938648	0.058135262233245534	0.06428742023488683	0.05992582723024365	0.06843676032580645	0.053263589882097936	0.05918448481418671	0.08134928322154862	0.07995972623277216	0.06641228341417518	0.07230207523444333	0.07873262584469341	0.07502721664811435	0.057304665845848375	0.08397433450392965	0.070639500174889	0.070639500174889	0.070639500174889	0.070639500174889	0.070639500174889	0.070639500174889	0.070639500174889	0.070639500174889	0.070639500174889	0.070639500174889	0.070639500174889	0.070639500174889	0.070639500174889	0.070639500174889	0.070639500174889	0.070639500174889	0.070639500174889	0.070639500174889	0.070639500174889	0.070639500174889	0.070639500174889	0.070639500174889	0.070639500174889	0.070639500174889	0.070639500174889	0.070639500174889
0.057796828267138584	0.07666863606284995	0.06491293994841225	0.06344410891075322	0.06508457615562628	0.067161916680217	0.07906703814928995	0.07066713768212263	0.06041358595941372	0.09222203632024527	0.07187059567666015	0.060267964433043116	0.07644980026531883	0.08418924186012045	0.06612578073548157	0.07079666852816448	0.06450167412323336	0.07528693812470494	0.07448086219465719	0.08023647232914577	0.08869313551148719	0.07293800947568785	0.06037094294824207	0.0595450043164646	0.07232033617591906	0.10203800115852045	0.08717916866721975	0.08717916866721975	0.08717916866721975	0.08717916866721975	0.08717916866721975	0.08717916866721975	0.08717916866721975	0.08717916866721975	0.08717916866721975	0.08717916866721975	0.08717916866721975	0.08717916866721975	0.08717916866721975	0.08717916866721975	0.08717916866721975	0.08717916866721975	0.08717916866721975	0.08717916866721975	0.08717916866721975	0.08717916866721975	0.08717916866721975	0.08717916866721975	0.08717916866721975	0.08717916866721975
0.007430885976493176	0.05596009460314182	0.05380750858126362	0.035417132264144634	0.03940787957868758	0.04194118260241721	0.0040633218681266235	0.03953031896977459	0.04521954343306723	0.008848502598151628	0.0	0.04194118260241721	0.07727620975744097	0.06509455042699279	0.02370032954764435	0.008845284245591858	0.0729823311090665	0.035444363910755644	0.03949551792441068	0.05469561463925499	0.04153920610011917	0.0418806276873301	0.08686481733395657	0.06437272251064334	0.06437272251064334	0.06437272251064334	0.06437272251064334	0.06437272251064334	0.06437272251064334	0.06437272251064334	0.06437272251064334	0.06437272251064334	0.06437272251064334	0.06437272251064334	0.06437272251064334	0.06437272251064334	0.06437272251064334	0.06437272251064334	0.06437272251064334	0.06437272251064334	0.06437272251064334	0.06437272251064334	0.06437272251064334	0.06437272251064334	0.06437272251064334	0.06437272251064334	0.06437272251064334	0.06437272251064334	0.06437272251064334	0.06437272251064334
0.024479387070781466	0.027067426536015207	0.04487414662665458	0.028287234535809756	0.02680105247830214	0.0	0.034920865636645614	0.027435420235270822	0.040466349430239294	0.036873865613066735	0.041984509941485636	0.02924559591381896	4.42569274449332e-05	0.032889532291924574	0.03308626242881558	0.034267630024847055	0.03543127857070191	0.037949714180527554	0.0281782338923834	0.04330815077028958	0.027173634123529807	0.03524089244690969	0.03524089244690969	0.03524089244690969	0.03524089244690969	0.03524089244690969	0.03524089244690969	0.03524089244690969	0.03524089244690969	0.03524089244690969	0.03524089244690969	0.03524089244690969	0.03524089244690969	0.03524089244690969	0.03524089244690969	0.03524089244690969	0.03524089244690969	0.03524089244690969	0.03524089244690969	0.03524089244690969	0.03524089244690969	0.03524089244690969	0.03524089244690969	0.03524089244690969	0.03524089244690969	0.03524089244690969	0.03524089244690969	0.03524089244690969	0.03524089244690969	0.03524089244690969
0.02962744116035908	0.034454611290583866	0.030006352258295368	0.04063676478309751	0.02329800902855524	0.01412865885215413	0.03119487000409102	0.024930508313980155	0.027906668646285028	0.029644608959859025	0.041028088074657174	0.02367754997442475	0.02834080409651262	0.04355508268494537	0.035215807442484724	0.04190779696691119	0.027443478753376768	0.031775667206442745	0.0038399403515514954	0.02943718275258038	0.018196123781146746	0.03044113333437996	0.046764142238936754	0.026532216997438938	0.04369239713790281	0.035684927729654904	0.029388985414038383	0.017635364510562135	0.035904603328086544	0.020640061708338694	0.023705730131844897	0.02369194308806125	0.051134169827967195	0.037413056458014224	0.037413056458014224	0.037413056458014224	0.037413056458014224	0.037413056458014224	0.037413056458014224	0.037413056458014224	0.037413056458014224	0.037413056458014224	0.037413056458014224	0.037413056458014224	0.037413056458014224	0.037413056458014224	0.037413056458014224	0.037413056458014224	0.037413056458014224	0.037413056458014224
0.039527650752825605	0.03024572380209716	0.025278102443745724	0.02716694609904692	0.004402033698443014	0.021009259139163135	0.019141003956306534	0.018368329543802953	0.029594889442086353	0.040029210516948584	0.020979936211960096	0.035334617447778986	0.02914316996403229	0.03355708687498487	0.03428324485884032	0.0533914988912663	0.029899652260979914	0.03392889529039192	0.03127369171739344	0.048573059663812236	0.056896073531505865	0.0499097628992656	0.03849052828976701	0.03985758908779468	0.033211386893147475	0.03444670661202353	0.03647298600060272	0.02973246698423451	0.024995873399338567	0.031656211651987454	0.04004464385211155	0.04474991987468373	0.03020755321696125	0.03747873654582249	0.03747873654582249	0.03747873654582249	0.03747873654582249	0.03747873654582249	0.03747873654582249	0.03747873654582249	0.03747873654582249	0.03747873654582249	0.03747873654582249	0.03747873654582249	0.03747873654582249	0.03747873654582249	0.03747873654582249	0.03747873654582249	0.03747873654582249	0.03747873654582249
0.07375445313791719	0.07736033257992705	0.05642590415968276	0.06883271504285948	0.05982773350308336	0.06692610927686181	0.07687837924963309	0.07736867214313924	0.054804633998818894	0.05820728841529156	0.05895714472167473	0.08375859472245784	0.06537434410316235	0.06258858828132834	0.05934333092806412	0.04977257470349622	0.06727741244935938	0.05992828025024754	0.0629386166043559	0.06004745631444737	0.06535771713225515	0.06270258672335126	0.06270258672335126	0.06270258672335126	0.06270258672335126	0.06270258672335126	0.06270258672335126	0.06270258672335126	0.06270258672335126	0.06270258672335126	0.06270258672335126	0.06270258672335126	0.06270258672335126	0.06270258672335126	0.06270258672335126	0.06270258672335126	0.06270258672335126	0.06270258672335126	0.06270258672335126	0.06270258672335126	0.06270258672335126	0.06270258672335126	0.06270258672335126	0.06270258672335126	0.06270258672335126	0.06270258672335126	0.06270258672335126	0.06270258672335126	0.06270258672335126	0.06270258672335126
0.046607776269365665	0.03962198464957399	0.05359741229673851	0.027850435887462284	0.045124902524035	0.032396910488312995	0.04167325526086732	0.04782541881880799	0.04022387376919075	0.03472405142902388	0.04066496791329249	0.035257464494610695	0.0338625047539531	0.03215548122797345	0.04247466992463986	0.03976631487484723	0.050176414709139354	0.025580197571441206	0.04972036443697632	0.16665827089118448	0.035474569410430506	0.07985913658877361	0.03538919337137291	0.04144332693841671	0.03841626015489481	0.03841626015489481	0.03841626015489481	0.03841626015489481	0.03841626015489481	0.03841626015489481	0.03841626015489481	0.03841626015489481	0.03841626015489481	0.03841626015489481	0.03841626015489481	0.03841626015489481	0.03841626015489481	0.03841626015489481	0.03841626015489481	0.03841626015489481	0.03841626015489481	0.03841626015489481	0.03841626015489481	0.03841626015489481	0.03841626015489481	0.03841626015489481	0.03841626015489481	0.03841626015489481	0.03841626015489481	0.03841626015489481
0.06569552996675901	0.058853445719468746	0.05564417829673849	0.05722188385474023	0.07438077015889837	0.06709069148778567	0.08696706209169446	0.08376662540793023	0.05985370425307461	0.0464515793799079	0.09833408468599232	0.05582144395923979	0.08176496190453406	0.04427467915568435	0.08120107313775901	0.09845128033107184	0.060453770205883293	0.06101746425443243	0.0728554990131771	0.07968226351864283	0.05354177349037474	0.07259163486894128	0.08683274064368844	0.05573361113291412	0.054714442115340406	0.08024534840334584	0.06747989525934311	0.06747989525934311	0.06747989525934311	0.06747989525934311	0.06747989525934311	0.06747989525934311	0.06747989525934311	0.06747989525934311	0.06747989525934311	0.06747989525934311	0.06747989525934311	0.06747989525934311	0.06747989525934311	0.06747989525934311	0.06747989525934311	0.06747989525934311	0.06747989525934311	0.06747989525934311	0.06747989525934311	0.06747989525934311	0.06747989525934311	0.06747989525934311	0.06747989525934311	0.06747989525934311
0.04218958189036233	0.028787434557141157	0.051599938925926854	0.03498738679381557	0.029279493940443675	0.04383184349966695	0.031686064933584626	0.0232575870034275	0.03618801227847794	0.03371973970848444	0.029350189631878864	0.035335663965792616	0.031254049801204595	0.044282116545058786	0.031377201857197334	0.04801424741710852	0.01853596474782509	0.04238554610434852	0.023180956855710914	0.026971596767998072	0.025076276811854495	0.025076276811854495	0.025076276811854495	0.025076276811854495	0.025076276811854495	0.025076276811854495	0.025076276811854495	0.025076276811854495	0.025076276811854495	0.025076276811854495	0.025076276811854495	0.025076276811854495	0.025076276811854495	0.025076276811854495	0.025076276811854495	0.025076276811854495	0.025076276811854495	0.025076276811854495	0.025076276811854495	0.025076276811854495	0.025076276811854495	0.025076276811854495	0.025076276811854495	0.025076276811854495	0.025076276811854495	0.025076276811854495	0.025076276811854495	0.025076276811854495	0.025076276811854495	0.025076276811854495
0.035184599680710665	0.032903988929634156	0.028041651821379344	0.032884669088344545	0.04246419057206265	0.04060499824252472	0.038085927482604726	0.061896965153988855	0.03110468074828837	0.03247310979865486	0.028844802073871145	0.021898378206183018	0.024435666361651027	0.02450865720152322	0.03938516520215236	0.03703603781049534	0.027573042697647945	0.02459389964366427	0.02399485098216503	0.040543079362930376	0.030388454206438358	0.045959353991178745	0.038173904098808546	0.038173904098808546	0.038173904098808546	0.038173904098808546	0.038173904098808546	0.038173904098808546	0.038173904098808546	0.038173904098808546	0.038173904098808546	0.038173904098808546	0.038173904098808546	0.038173904098808546	0.038173904098808546	0.038173904098808546	0.038173904098808546	0.038173904098808546	0.038173904098808546	0.038173904098808546	0.038173904098808546	0.038173904098808546	0.038173904098808546	0.038173904098808546	0.038173904098808546	0.038173904098808546	0.038173904098808546	0.038173904098808546	0.038173904098808546	0.038173904098808546
0.07692524837503685	0.10115267276274208	0.10281748814517072	0.08320705713433733	0.08655619940254931	0.08993225128650632	0.08864386421570583	0.09238888427486498	0.09889812150099432	0.06514058255955282	0.09748207456320714	0.0670964662054222	0.09549194659924673	0.09555378389103027	0.1009882230171107	0.07395035925841467	0.09726015887994015	0.10172768758467823	0.08202092869853404	0.14612226439862552	0.11407159654857979	0.11407159654857979	0.11407159654857979	0.11407159654857979	0.11407159654857979	0.11407159654857979	0.11407159654857979	0.11407159654857979	0.11407159654857979	0.11407159654857979	0.11407159654857979	0.11407159654857979	0.11407159654857979	0.11407159654857979	0.11407159654857979	0.11407159654857979	0.11407159654857979	0.11407159654857979	0.11407159654857979	0.11407159654857979	0.11407159654857979	0.11407159654857979	0.11407159654857979	0.11407159654857979	0.11407159654857979	0.11407159654857979	0.11407159654857979	0.11407159654857979	0.11407159654857979	0.11407159654857979
0.08181273338249853	0.09683700114798016	0.07041405248440516	0.05677040546709172	0.11536674338571765	0.09088805483894552	0.12697559605813774	0.1075980871205201	0.08006572356668172	0.11117643423472293	0.0949139138248605	0.09777445061477916	0.06837104525170765	0.09355807848661638	0.10170305206600538	0.06879550738577778	0.08168710165067236	0.09151169338706605	0.11379780923598018	0.08482034292869303	0.09556194478421551	0.0807152479851117	0.10136788162648988	0.09104156480580079	0.09104156480580079	0.09104156480580079	0.09104156480580079	0.09104156480580079	0.09104156480580079	0.09104156480580079	0.09104156480580079	0.09104156480580079	0.09104156480580079	0.09104156480580079	0.09104156480580079	0.09104156480580079	0.09104156480580079	0.09104156480580079	0.09104156480580079	0.09104156480580079	0.09104156480580079	0.09104156480580079	0.09104156480580079	0.09104156480580079	0.09104156480580079	0.09104156480580079	0.09104156480580079	0.09104156480580079	0.09104156480580079	0.09104156480580079
0.0651168485487784	0.061938287779791344	0.09376295484607788	0.08676814753963097	0.08563175656991394	0.08112088275350361	0.07069423207668218	0.0820146731918723	0.0636593658314731	0.09468840679568642	0.08297103913229056	0.07046032759913011	0.06694803187011654	0.074864293567076	0.07708108703467188	0.06514585994794483	0.06730160556930578	0.08896843210599709	0.070100021983243	0.09114302226912142	0.10362771700570182	0.0729138668966282	0.088270791951165	0.088270791951165	0.088270791951165	0.088270791951165	0.088270791951165	0.088270791951165	0.088270791951165	0.088270791951165	0.088270791951165	0.088270791951165	0.088270791951165	0.088270791951165	0.088270791951165	0.088270791951165	0.088270791951165	0.088270791951165	0.088270791951165	0.088270791951165	0.088270791951165	0.088270791951165	0.088270791951165	0.088270791951165	0.088270791951165	0.088270791951165	0.088270791951165	0.088270791951165	0.088270791951165	0.088270791951165
0.044641605412076756	0.01919689459554564	0.03319312408593114	0.04119248102960161	0.03380035536936345	0.06183075769157987	0.024771119583194758	0.026689973367277728	0.030688314298585727	0.0325102028642138	0.011133208426449622	0.024803665712110973	0.02380795633725089	0.04231498864719168	0.05051821133225529	0.04953367607222916	0.031147067704547827	0.0	0.038420871227808115	0.042427415553372955	0.034451975903129206	0.04211834280090878	0.024476746195134683	0.026589924964923232	0.009903521104792931	0.024748768096422454	0.03655068592346923	0.006001764618557448	0.0407002966355797	0.0552494755785059	9.149602614753899e-05	0.02767048580232672	0.02767048580232672	0.02767048580232672	0.02767048580232672	0.02767048580232672	0.02767048580232672	0.02767048580232672	0.02767048580232672	0.02767048580232672	0.02767048580232672	0.02767048580232672	0.02767048580232672	0.02767048580232672	0.02767048580232672	0.02767048580232672	0.02767048580232672	0.02767048580232672	0.02767048580232672	0.02767048580232672
0.04575724804214427	0.04642668488630881	0.04602475177723038	0.04336105165528817	0.04493378572478638	0.05119584654402197	0.02952158712247609	0.04339355661922586	0.04278472228595354	0.047618495278590856	0.043831338451254226	0.042727070999477	0.04034702897686943	0.05140543043110314	0.052291198461780174	0.04105414858782134	0.03761258201693572	0.04841012086506097	0.03882924091676423	0.04184300138333217	0.04859036436946121	0.03713625329246756	0.04144312787618353	0.02826825161953585	0.04473840775703556	0.0398496691330481	0.04915931899514309	0.04589227488850428	0.04145312400736797	0.05150582015015252	0.04738872549872744	0.04944727282443999	0.04944727282443999	0.04944727282443999	0.04944727282443999	0.04944727282443999	0.04944727282443999	0.04944727282443999	0.04944727282443999	0.04944727282443999	0.04944727282443999	0.04944727282443999	0.04944727282443999	0.04944727282443999	0.04944727282443999	0.04944727282443999	0.04944727282443999	0.04944727282443999	0.04944727282443999	0.04944727282443999
0.08004144488580177	0.07299145448225253	0.08425035707791284	0.06920382615004886	0.08178842941098811	0.0620303557630034	0.061736782347336684	0.06423523175027057	0.08170753040082857	0.06938960000337667	0.06631386887421839	0.07014475127549062	0.07000136585324215	0.05414006911134345	0.06829630478107337	0.04304021201114104	0.0583839290380782	0.08120738165676183	0.058975966530705574	0.0676075829586289	0.06264655566216307	0.06512706931039597	0.06512706931039597	0.06512706931039597	0.06512706931039597	0.06512706931039597	0.06512706931039597	0.06512706931039597	0.06512706931039597	0.06512706931039597	0.06512706931039597	0.06512706931039597	0.06512706931039597	0.06512706931039597	0.06512706931039597	0.06512706931039597	0.06512706931039597	0.06512706931039597	0.06512706931039597	0.06512706931039597	0.06512706931039597	0.06512706931039597	0.06512706931039597	0.06512706931039597	0.06512706931039597	0.06512706931039597	0.06512706931039597	0.06512706931039597	0.06512706931039597	0.06512706931039597
0.0	0.0	0.3568700695213494	0.0	0.35802199833580206	0.0007933675663604354	0.21454005479204952	0.35766343708771	0.0	0.0	0.0	0.0	0.0	0.0	0.49516260690101144	0.0	0.35766343708771	0.35766343708771	0.0	0.0	0.0	0.0	0.0	0.0	0.0	0.0	0.0	0.0	0.0	0.0	0.0	0.0	0.0	0.0	0.0	0.0	0.0	0.0	0.0	0.0	0.0	0.0	0.0	0.0	0.0	0.0	0.0	0.0	0.0	0.0
0.07747492209104238	0.04502434872456895	0.06870392554428872	0.05616876586945497	0.04636230256886949	0.05408802386274866	0.04329862219729744	0.05596701800443587	0.057195411052541584	0.06375503712015068	0.06394989328168159	0.058272177561456064	0.04533875215226187	0.0644039589938029	0.05656541532810053	0.04913843149567844	0.049042481536953425	0.05190024407049359	0.0593691592816485	0.06922886498199629	0.05483782476740005	0.05156960682528413	0.056869112144067764	0.04695329627230931	0.04822405893045083	0.05605336957059592	0.06632760096445871	0.06749832272604253	0.04796542957204763	0.057731876149045076	0.057731876149045076	0.057731876149045076	0.057731876149045076	0.057731876149045076	0.057731876149045076	0.057731876149045076	0.057731876149045076	0.057731876149045076	0.057731876149045076	0.057731876149045076	0.057731876149045076	0.057731876149045076	0.057731876149045076	0.057731876149045076	0.057731876149045076	0.057731876149045076	0.057731876149045076	0.057731876149045076	0.057731876149045076	0.057731876149045076
0.06947058776006573	0.06105866463512491	0.06858697902909815	0.05954777797700444	0.054411779612936355	0.054273537557792705	0.06285323657155636	0.06880914049732821	0.04534174855391562	0.057685150750424144	0.05598839877843954	0.07564990669120165	0.07092798013738014	0.07177870902810837	0.05906391592750185	0.057484647298336716	0.06438159571869849	0.06846502313971944	0.07472562751856747	0.07982267339422111	0.05771401902566357	0.05534051443907109	0.06229877972009034	0.06769735433460233	0.050604882576673005	0.06378972928122847	0.0554246934165199	0.058516195129863224	0.09035122139292881	0.10289505297324762	0.06708545319950789	0.06617353603783106	0.0578834492330639	0.06695559835759833	0.06345756619687684	0.06520658227723759	0.06520658227723759	0.06520658227723759	0.06520658227723759	0.06520658227723759	0.06520658227723759	0.06520658227723759	0.06520658227723759	0.06520658227723759	0.06520658227723759	0.06520658227723759	0.06520658227723759	0.06520658227723759	0.06520658227723759	0.06520658227723759
0.04288314080144905	0.04410044216804224	0.050440081175536514	0.04431495139152863	0.06124687345161883	0.04423432732867566	0.04123678411567125	0.04499771435799024	0.04088004442627379	0.04014712261412354	0.05089797285508509	0.038094417147745495	0.047900301653447476	0.03997236871904322	0.06913137863865824	0.03489848619322114	0.06178171676900258	0.04747810238091744	0.04841859120703238	0.043511934762754584	0.04797981968144193	0.04784238423564635	0.052841197840826935	0.04255012870256451	0.056139618172850826	0.0314687500584449	0.0473463689822713	0.05318304142787361	0.04653008206078807	0.046027562338207526	0.05337789973420755	0.03463794689986585	0.05089803204899372	0.03977153417722316	0.046619217269937216	0.04143173661124371	0.06113840543308034	0.055637554617502485	0.032406669108886774	0.05592795727235297	0.044167313190619874	0.044167313190619874	0.044167313190619874	0.044167313190619874	0.044167313190619874	0.044167313190619874	0.044167313190619874	0.044167313190619874	0.044167313190619874	0.044167313190619874
0.04541255246122031	0.04923276840859044	0.04996571201768763	0.056889904398983754	0.0562495092307828	0.053512601524683526	0.050561542421131776	0.053125989523132106	0.06419786440203987	0.061195419172445434	0.055440725416744094	0.05179269984930312	0.0632608195084416	0.04724331540086263	0.05453164826844666	0.05496860764684506	0.05116529488170708	0.054716078539840986	0.060391689479706565	0.056609331530038866	0.046116255078065646	0.050146607157101605	0.051416578966667556	0.05155023836011375	0.056281239763743496	0.053915739061928626	0.053915739061928626	0.053915739061928626	0.053915739061928626	0.053915739061928626	0.053915739061928626	0.053915739061928626	0.053915739061928626	0.053915739061928626	0.053915739061928626	0.053915739061928626	0.053915739061928626	0.053915739061928626	0.053915739061928626	0.053915739061928626	0.053915739061928626	0.053915739061928626	0.053915739061928626	0.053915739061928626	0.053915739061928626	0.053915739061928626	0.053915739061928626	0.053915739061928626	0.053915739061928626	0.053915739061928626
0.03157683861062948	0.047849375138815584	0.05215338348270651	0.04327364348270356	0.056553517526917355	0.04339016155136803	0.04884647317371352	0.05917601372947367	0.05159871340051677	0.04864469490893062	0.04934368287340282	0.05694148068445141	0.049758771497109076	0.05612913473132307	0.05349227191904197	0.03144585861792622	0.05145359842170903	0.05239482946837518	0.05062441739158927	0.047221603860554025	0.03951729193404459	0.039431553236995986	0.04090148745388411	0.047094505683107746	0.055850351148108004	0.05565144516556481	0.05315010226619269	0.05859477805543582	0.04288184519454531	0.059172414254072984	0.054689478169692926	0.05693094621188296	0.05693094621188296	0.05693094621188296	0.05693094621188296	0.05693094621188296	0.05693094621188296	0.05693094621188296	0.05693094621188296	0.05693094621188296	0.05693094621188296	0.05693094621188296	0.05693094621188296	0.05693094621188296	0.05693094621188296	0.05693094621188296	0.05693094621188296	0.05693094621188296	0.05693094621188296	0.05693094621188296
0.17343787051815923	0.23226133071411992	0.19542758083394043	0.19425105652781016	0.0	0.056146946149194216	0.13999923879860646	0.14031047491747445	0.3212336451108481	0.14893961374832795	0.1488628190196485	0.2908662431300006	0.19490003801729036	0.19425105652781016	0.32336582166735883	0.22704514745977442	0.3308126114617665	0.26040610680411397	0.31079055845420234	0.23867211983265696	0.2168956657814399	0.14385778943070618	0.2831750937781002	0.213743210723716	0.49468549640977405	0.31366950919048536	0.4041775028001297	0.4041775028001297	0.4041775028001297	0.4041775028001297	0.4041775028001297	0.4041775028001297	0.4041775028001297	0.4041775028001297	0.4041775028001297	0.4041775028001297	0.4041775028001297	0.4041775028001297	0.4041775028001297	0.4041775028001297	0.4041775028001297	0.4041775028001297	0.4041775028001297	0.4041775028001297	0.4041775028001297	0.4041775028001297	0.4041775028001297	0.4041775028001297	0.4041775028001297	0.4041775028001297
0.04202277073566502	0.028284301721393266	0.0438601628152307	0.0359625305174797	0.047583817357824805	0.0436464310242235	0.031842087862972164	0.03920651743015763	0.043808141385251645	0.03701486715132721	0.024895816930402267	0.028448952539783873	0.033910429069273586	0.03481280355836377	0.03490336929509172	0.030095748230171377	0.04379119073290415	0.040228929255270315	0.041339336038853536	0.04000663234714652	0.034724164328933674	0.04428133811595423	0.036372225864455286	0.04032678199020476	0.04032678199020476	0.04032678199020476	0.04032678199020476	0.04032678199020476	0.04032678199020476	0.04032678199020476	0.04032678199020476	0.04032678199020476	0.04032678199020476	0.04032678199020476	0.04032678199020476	0.04032678199020476	0.04032678199020476	0.04032678199020476	0.04032678199020476	0.04032678199020476	0.04032678199020476	0.04032678199020476	0.04032678199020476	0.04032678199020476	0.04032678199020476	0.04032678199020476	0.04032678199020476	0.04032678199020476	0.04032678199020476	0.04032678199020476
0.035138739349262066	0.0435259847594182	0.04148580146770152	0.02342747810094242	0.041319206360646274	0.02929875035742502	0.023303495554791546	0.029144847617340947	0.03675944448088768	0.05152562197538121	0.039221997609273605	0.055099318467707714	0.023526365613226206	0.03601132698007883	0.03727710348671637	0.022121561976863855	0.03990641090427632	0.03700264562083086	0.03638777443762683	0.051563847610914496	0.0378857728121605	0.03675256360357865	0.050000620333868866	0.019824240879715748	0.04610696860143005	0.032750952023467214	0.02731714568638031	0.021935721121850493	0.017156783319210753	0.019883189499238483	0.04080829783955199	0.030345743669395235	0.030345743669395235	0.030345743669395235	0.030345743669395235	0.030345743669395235	0.030345743669395235	0.030345743669395235	0.030345743669395235	0.030345743669395235	0.030345743669395235	0.030345743669395235	0.030345743669395235	0.030345743669395235	0.030345743669395235	0.030345743669395235	0.030345743669395235	0.030345743669395235	0.030345743669395235	0.030345743669395235
0.026834578996287082	0.002822354448319504	0.07405375629127399	0.029709712460174974	0.07348113621233415	0.04453446555570421	0.016626913705345935	0.0	0.0	0.0	0.0	0.12374029669313198	0.0	0.057781951519702404	0.0	0.10303438735597774	0.0	0.0	0.0742441780158792	0.0	0.0	0.0	0.002987042508016831	0.0	0.0	0.0	0.0	0.0	0.0666089311129174	0.0666089311129174	0.0	0.0011324850528881584	0.0	0.10303438735597774	0.0	0.0	0.0	0.00025618153644949964	0.00012809076822474982	0.00012809076822474982	0.00012809076822474982	0.00012809076822474982	0.00012809076822474982	0.00012809076822474982	0.00012809076822474982	0.00012809076822474982	0.00012809076822474982	0.00012809076822474982	0.00012809076822474982	0.00012809076822474982
0.1230975776020988	0.12937746742438144	0.09336665951978244	0.13840718186210169	0.0988736708186699	0.06812801782771558	0.11020776621152126	0.07565764101781215	0.05410947269717678	0.03127066461751029	0.005367125602051013	0.08219575533082873	0.09157879472573097	0.13504029824088845	0.0	0.1256037819775971	0.17100448717892083	0.05536763807997919	0.09126039519634402	0.07654227212013545	0.07192269992408921	0.08064101470887622	0.06433388235426755	0.13824570165364733	0.05155886740231067	0.10908773416498689	0.10074610911636328	0.0722672295507974	0.11467232628740376	0.130565903223315	0.072905404038295	0.0922370992997069	0.12412829507392298	0.10483673267484782	0.08459960588294213	0.24384622498073705	0.07393966992355946	0.12217264427164701	0.1154953736809549	0.10468235917594214	0.12530253592752347	0.10653914661546252	0.06512939182874053	0.08600696291227372	0.07556817737050713	0.07556817737050713	0.07556817737050713	0.07556817737050713	0.07556817737050713	0.07556817737050713
0.04176791365955075	0.03069947206804054	0.050527011813136444	0.057568959478275464	0.04046817892110024	0.04471673809370407	0.05159276264984282	0.05199019904545198	0.05230205968130021	0.041533640338088575	0.03697797147094471	0.05769043186794821	0.042987422034645985	0.03054532124902198	0.0464722925709051	0.04805423267426462	0.037920204406158266	0.054562465237698046	0.036585659801802325	0.029888579519218302	0.030343718992195384	0.030971218859315214	0.03039464994059978	0.0053326520974503215	0.043589856786279906	0.06659424996925065	0.027278687201561912	0.03866768092557665	0.05437262553856894	0.056194979157964925	0.03046152927249887	0.021948118631200324	0.046245793100573584	0.07771689864310286	0.03124887631475563	0.04834771678437637	0.04294913340327669	0.04709769346682958	0.05118984624606885	0.03353451002188227	0.03551422968400206	0.08341960963757256	0.08929304970592829	0.044825858314625065	0.07313374130006824	0.05897979980734666	0.05897979980734666	0.05897979980734666	0.05897979980734666	0.05897979980734666
0.08071442516227965	0.060062565408422065	0.0672251898328812	0.08009238876033667	0.08846307436172694	0.10757430060794321	0.043589802507303904	0.048981114863601204	0.030148843987765465	0.07574389552234302	0.07349392093396133	0.062601773499393	0.09487928451882059	0.04363089911518881	0.0946831455032814	0.08499685576280605	0.06739288302676082	0.056972164940755556	0.07506986063523026	0.0999320500016603	0.030845975079822743	0.0833077542279125	0.045785850412267806	0.022518636518474657	0.054471383132824125	0.04081145715309738	0.07502991614679229	0.025291489086853077	0.07912386399468536	0.07867233518764279	0.026351943254032017	0.12669047512791518	0.0679141317841576	0.040393996515988934	0.10576249410581083	0.032367169302423886	0.09304396493642629	0.04257140751581458	0.1266452643061816	0.08460833591099809	0.08460833591099809	0.08460833591099809	0.08460833591099809	0.08460833591099809	0.08460833591099809	0.08460833591099809	0.08460833591099809	0.08460833591099809	0.08460833591099809	0.08460833591099809
0.13391116319423046	0.11910467437445442	0.11735332523080562	0.14317699399517658	0.14657100828941927	0.07729580885701189	0.14209329875299873	0.21691729294058334	0.1332927019926738	0.17510499746662858	0.17510499746662858	0.17510499746662858	0.17510499746662858	0.17510499746662858	0.17510499746662858	0.17510499746662858	0.17510499746662858	0.17510499746662858	0.17510499746662858	0.17510499746662858	0.17510499746662858	0.17510499746662858	0.17510499746662858	0.17510499746662858	0.17510499746662858	0.17510499746662858	0.17510499746662858	0.17510499746662858	0.17510499746662858	0.17510499746662858	0.17510499746662858	0.17510499746662858	0.17510499746662858	0.17510499746662858	0.17510499746662858	0.17510499746662858	0.17510499746662858	0.17510499746662858	0.17510499746662858	0.17510499746662858	0.17510499746662858	0.17510499746662858	0.17510499746662858	0.17510499746662858	0.17510499746662858	0.17510499746662858	0.17510499746662858	0.17510499746662858	0.17510499746662858	0.17510499746662858
0.0	0.0	0.0	0.0	0.0	0.0	0.0	0.0	0.0	0.0	0.0	0.0	0.0	0.0	0.0	0.0	0.0	0.06286612030904487	0.0	0.0	0.0	0.0	0.0	0.0	0.0	0.0	0.0	0.0	0.0	0.0	0.0	0.0	0.0	0.0	0.0	0.0	0.0	0.0	0.0	0.0	0.0	0.0	0.0	0.0	0.0	0.0	0.0	0.0	0.0	0.0
0.0026904493478866302	0.07566141733153367	0.0008334684760215685	0.0	0.045485474984559515	0.030344147303518178	0.1516592418253013	0.0	0.12443328644169746	0.07499615381205613	0.07582962228807771	0.07582962228807771	0.0	0.0	0.06803132881644715	0.07494477200765993	0.09937178846479461	0.1051179852472841	0.0	0.0	0.07582962228807771	0.07294699798677058	0.07289088636919523	0.10234273132571735	0.1520908128867847	0.07582962228807771	0.07582962228807771	0.1051091413417378	0.07294699798677058	0.13467727212003655	0.045485474984559515	0.07599178333395845	0.06073862915925899	0.06073862915925899	0.06073862915925899	0.06073862915925899	0.06073862915925899	0.06073862915925899	0.06073862915925899	0.06073862915925899	0.06073862915925899	0.06073862915925899	0.06073862915925899	0.06073862915925899	0.06073862915925899	0.06073862915925899	0.06073862915925899	0.06073862915925899	0.06073862915925899	0.06073862915925899
0.06490162597238129	0.05470450937363785	0.033805777127218994	0.0474254859984468	0.07353623196192524	0.02336032529348448	0.035418351551887065	0.03576941334059142	0.04283994895981033	0.04064265634470713	0.042268486899134816	0.029500785381201357	0.032923921672170606	0.03778031314358671	0.04609135112867738	0.04648820326021009	0.026629332822938168	0.049349976844840805	0.05778380751530823	0.03207158386428704	0.050772006109264155	0.043710933015297763	0.04115069795692387	0.04243081548611082	0.04243081548611082	0.04243081548611082	0.04243081548611082	0.04243081548611082	0.04243081548611082	0.04243081548611082	0.04243081548611082	0.04243081548611082	0.04243081548611082	0.04243081548611082	0.04243081548611082	0.04243081548611082	0.04243081548611082	0.04243081548611082	0.04243081548611082	0.04243081548611082	0.04243081548611082	0.04243081548611082	0.04243081548611082	0.04243081548611082	0.04243081548611082	0.04243081548611082	0.04243081548611082	0.04243081548611082	0.04243081548611082	0.04243081548611082
0.0971453209487158	0.08442586297305908	0.10587116451986515	0.07065632804220606	0.12183660427995235	0.09749546076382475	0.08713570373459627	0.10471540774922199	0.1332773495652732	0.12133639483055844	0.05529021454440302	0.08831330468748072	0.08831330468748072	0.08831330468748072	0.08831330468748072	0.08831330468748072	0.08831330468748072	0.08831330468748072	0.08831330468748072	0.08831330468748072	0.08831330468748072	0.08831330468748072	0.08831330468748072	0.08831330468748072	0.08831330468748072	0.08831330468748072	0.08831330468748072	0.08831330468748072	0.08831330468748072	0.08831330468748072	0.08831330468748072	0.08831330468748072	0.08831330468748072	0.08831330468748072	0.08831330468748072	0.08831330468748072	0.08831330468748072	0.08831330468748072	0.08831330468748072	0.08831330468748072	0.08831330468748072	0.08831330468748072	0.08831330468748072	0.08831330468748072	0.08831330468748072	0.08831330468748072	0.08831330468748072	0.08831330468748072	0.08831330468748072	0.08831330468748072
0.07897364207514929	0.05214110462968463	0.10497973788682827	0.07565397897346048	0.07951069241323878	0.06799036366614235	0.05944537516684954	0.04509907273899531	0.06499871040799853	0.0704783421310287	0.044729047847795814	0.05407295775665942	0.08685193557644852	0.06819731338692266	0.05936226412471615	0.0735506022475472	0.07588614120485083	0.07652698230808908	0.05767187439696738	0.06173353817316195	0.07306209977388434	0.05699749379398059	0.0747694480114855	0.07323773038328285	0.07319495905751583	0.06659074453180754	0.05854795282223971	0.048181988030554596	0.05336497042639715	0.05336497042639715	0.05336497042639715	0.05336497042639715	0.05336497042639715	0.05336497042639715	0.05336497042639715	0.05336497042639715	0.05336497042639715	0.05336497042639715	0.05336497042639715	0.05336497042639715	0.05336497042639715	0.05336497042639715	0.05336497042639715	0.05336497042639715	0.05336497042639715	0.05336497042639715	0.05336497042639715	0.05336497042639715	0.05336497042639715	0.05336497042639715
0.03786772979826365	0.032796182008814075	0.02038881909787767	0.0636380233902567	0.05390265039546264	0.04175896075998279	0.08300126373683245	0.057341764794292885	0.036880635744936455	0.06252141700046232	0.03595484542572965	0.06805417843715093	0.04694797806326204	0.04515629884233473	0.0366451112459781	0.03602626731190843	0.02887899134671801	0.04170497345735249	0.0	0.04501978955279976	0.02619298944294607	0.053059524900937155	0.0	0.047765700836455344	0.025908223582662177	0.025908223582662177	0.035871581364655666	0.02010610132500044	0.025908223582662177	0.06214206416540324	0.035268084941886796	0.03412187044051762	0.03469497769120221	0.03469497769120221	0.03469497769120221	0.03469497769120221	0.03469497769120221	0.03469497769120221	0.03469497769120221	0.03469497769120221	0.03469497769120221	0.03469497769120221	0.03469497769120221	0.03469497769120221	0.03469497769120221	0.03469497769120221	0.03469497769120221	0.03469497769120221	0.03469497769120221	0.03469497769120221
0.08665152636251569	0.0507035009943581	0.08188405983952854	0.0999643088986736	0.05663994113114193	0.033872463983704366	0.06960315198684536	0.04622918701687648	0.03271279549814107	0.03414500943951356	0.049931305013937805	0.04912978637271366	0.044019135081107406	0.04747136219640656	0.048598381054725914	0.026486766504004305	0.05371283140758097	0.07098450757859097	0.11514827129851828	0.026178750623034142	0.04100804681625065	0.038646590097580966	0.05365394946760697	0.05085708252293035	0.02818139255289694	0.022637023929240847	0.06018480512417675	0.04475803496363112	0.04726760537962602	0.06433665906241752	0.013708148516083478	0.04782122776567725	0.10632495640655816	0.13416803129485308	0.07285358117527693	0.0866383313218476	0.07974595624856227	0.07974595624856227	0.07974595624856227	0.07974595624856227	0.07974595624856227	0.07974595624856227	0.07974595624856227	0.07974595624856227	0.07974595624856227	0.07974595624856227	0.07974595624856227	0.07974595624856227	0.07974595624856227	0.07974595624856227
0.06444481800229197	0.04489013017663519	0.04397404141392864	0.06092165527063031	0.04460601924711684	0.06342744722055368	0.056737542349498585	0.06493825757168023	0.05412854423600222	0.05751222519918572	0.05382119925672695	0.06796706293477095	0.05165833083392941	0.05176998732508196	0.04077723529093972	0.058333912796357974	0.0402040389481526	0.05591681105186129	0.06430489366328769	0.053490045831162944	0.05426269840271377	0.04023973739684902	0.06818756178319248	0.058271099188354415	0.05267988811715066	0.0559273891276735	0.03941252917821583	0.053211148859475005	0.047907951785924587	0.048033803275852896	0.05960677197932878	0.053820287627590835	0.053820287627590835	0.053820287627590835	0.053820287627590835	0.053820287627590835	0.053820287627590835	0.053820287627590835	0.053820287627590835	0.053820287627590835	0.053820287627590835	0.053820287627590835	0.053820287627590835	0.053820287627590835	0.053820287627590835	0.053820287627590835	0.053820287627590835	0.053820287627590835	0.053820287627590835	0.053820287627590835
0.05344182115274805	0.055240968972183876	0.06546231620519026	0.05742839664121833	0.057647812251464925	0.05301978255633938	0.0636442697776871	0.034386302053146627	0.08539884222384143	0.03900404721389477	0.05002926726561215	0.04037904981850241	0.06003067914068058	0.05339275280684749	0.07121579918516696	0.05383907202233826	0.037918474003014804	0.06003692922524879	0.052066096859603866	0.04167694416167162	0.05775381504453287	0.05332498898377427	0.053620148801135	0.05283111514105124	0.04887156182953	0.03582890719264525	0.04484832737694755	0.05270102419540487	0.06579191451164512	0.0582693829783224	0.0452598829751414	0.05611487230105207	0.03471309174180048	0.06635639992773928	0.06193914941941074	0.07762653094775757	0.06491960042143102	0.07127306568459431	0.07127306568459431	0.07127306568459431	0.07127306568459431	0.07127306568459431	0.07127306568459431	0.07127306568459431	0.07127306568459431	0.07127306568459431	0.07127306568459431	0.07127306568459431	0.07127306568459431	0.07127306568459431
0.0	0.0	0.014615372487837666	0.0	0.0	0.0	0.0	0.0	0.09552701807859319	0.0451977458624624	0.05039625299813832	0.03392564517178413	0.033590964152711504	0.05118277694995458	0.0	0.03788283074789919	0.0	0.02450990296739654	0.05521921427435206	0.036882100559466245	0.0	0.05286673240803196	0.024365540334106844	0.0	0.024365540334106844	0.03007481387905354	0.03459176031169567	0.0240977306159922	0.02911739084912191	0.03212594722530345	0.03396263948142102	0.044120767917957354	0.039041703699689186	0.039041703699689186	0.039041703699689186	0.039041703699689186	0.039041703699689186	0.039041703699689186	0.039041703699689186	0.039041703699689186	0.039041703699689186	0.039041703699689186	0.039041703699689186	0.039041703699689186	0.039041703699689186	0.039041703699689186	0.039041703699689186	0.039041703699689186	0.039041703699689186	0.039041703699689186
0.07945107611246159	0.0	0.046448180014016155	0.04468247621093995	0.004776715590067912	0.06786146680436717	0.053271283285459145	0.0643896303589011	0.08006762902213535	0.05683358763482755	0.07013417986797159	0.045937652694452484	0.010395374798759977	0.046448180014016155	0.0	0.046448180014016155	0.05970451508002486	0.01860526847530417	0.00010303116203223912	0.04722124841356259	0.0017657038030761902	0.01040202614537997	0.10231103160597181	0.04468247621093995	0.028092970782175375	0.02786137483422518	0.046448180014016155	0.0	0.046448180014016155	0.057852976759703856	0.046444478169186565	0.05214872746444522	0.05214872746444522	0.05214872746444522	0.05214872746444522	0.05214872746444522	0.05214872746444522	0.05214872746444522	0.05214872746444522	0.05214872746444522	0.05214872746444522	0.05214872746444522	0.05214872746444522	0.05214872746444522	0.05214872746444522	0.05214872746444522	0.05214872746444522	0.05214872746444522	0.05214872746444522	0.05214872746444522
0.030393367346829923	0.04107251029648399	0.014711865077917604	0.03861192072961708	0.05476157962310407	0.03618133888688168	0.047232923241808486	0.01897634945070384	0.034583848442654656	0.04139374647165983	0.033307971983386524	0.03141397431890323	0.04443554540787049	0.06222291086376757	0.0382360508373991	0.0350865692291518	0.049672998169206194	0.06084816791560577	0.06754909060381802	0.04698341848502022	0.023267781287967797	0.03211780394713085	0.04062867109603675	0.0319086360875719	0.03143719939589882	0.026685288719690524	0.029566159106908234	0.05096802142990193	0.02628639694569806	0.026245255060170582	0.023683103860326873	0.04215244892033533	0.0263042277069901	0.025751657528435508	0.03838617332032914	0.03626966205179654	0.05947591234978991	0.015141273384247141	0.060398521042709576	0.028257757026243058	0.04432813903447632	0.04432813903447632	0.04432813903447632	0.04432813903447632	0.04432813903447632	0.04432813903447632	0.04432813903447632	0.04432813903447632	0.04432813903447632	0.04432813903447632
0.03263264198029335	0.03734774745982608	0.025114805622515772	0.022357383426239653	0.022102438239368825	0.0256315056172483	0.03931730281112712	0.03164826847925394	0.01882644867762341	0.031579259483799305	0.023449460837300075	0.03163428987389496	0.03197780199754383	0.023481770636326685	0.02591991648848846	0.036304015931701045	0.01678564512261953	0.030085341034640486	0.02738041382728769	0.02396460685015168	0.02837119311172971	0.026673329097479267	0.025299129800256406	0.02376087968786113	0.01725008682323682	0.027652603309615338	0.023331112877898894	0.023314725308836475	0.03293658873030618	0.023738443942824743	0.022096741933379828	0.02248049346754732	0.017101026482148875	0.029294239937602214	0.022749259194567203	0.026021749566084707	0.026021749566084707	0.026021749566084707	0.026021749566084707	0.026021749566084707	0.026021749566084707	0.026021749566084707	0.026021749566084707	0.026021749566084707	0.026021749566084707	0.026021749566084707	0.026021749566084707	0.026021749566084707	0.026021749566084707	0.026021749566084707
0.07640134433295594	0.037088386206249956	0.05194568687527951	0.08260539597525991	0.07000651539243918	0.0670763574854654	0.0661587887992285	0.072252365150204	0.057443310384845715	0.03992242564809995	0.07939765164819615	0.05820918958233893	0.06914441327811845	0.050637992580506816	0.04290528885373237	0.04291807167411342	0.056311272130263754	0.07837642937280534	0.042867531799546436	0.05050598388962817	0.058966201631027435	0.05492007025138371	0.09826260760998516	0.052919815258673925	0.052263587505865274	0.0170331433868205	0.05018788173628353	0.068067241045442	0.05790540820819555	0.05042809086218671	0.054166749535191135	0.054166749535191135	0.054166749535191135	0.054166749535191135	0.054166749535191135	0.054166749535191135	0.054166749535191135	0.054166749535191135	0.054166749535191135	0.054166749535191135	0.054166749535191135	0.054166749535191135	0.054166749535191135	0.054166749535191135	0.054166749535191135	0.054166749535191135	0.054166749535191135	0.054166749535191135	0.054166749535191135	0.054166749535191135
0.003095891254113933	0.0	0.0	0.0	0.09089489091788056	0.14015599282037658	0.09054333136391568	0.0011102324200033275	0.0	0.003839836833754185	0.10100982518582041	0.0	0.10258793554129879	0.10100982518582041	0.0011102324200033275	0.0	0.0	0.10100982518582041	0.09716998835206618	0.0	0.0	0.10100073746523681	0.00022405957913588771	0.10100982518582041	0.0	0.0	0.0	0.0	0.09989959276581709	0.10619431506950984	0.10100982518582041	0.0	0.10100982518582041	0.1328628001757328	0.09989959276581709	0.11638119647077494	0.11638119647077494	0.11638119647077494	0.11638119647077494	0.11638119647077494	0.11638119647077494	0.11638119647077494	0.11638119647077494	0.11638119647077494	0.11638119647077494	0.11638119647077494	0.11638119647077494	0.11638119647077494	0.11638119647077494	0.11638119647077494
0.022063860428715106	0.03159198493973864	0.04556574262266696	0.02307287392128134	0.026234807066690673	0.044483762269983136	0.04219119285612648	0.03166222732394804	0.04646527923746118	0.02940987147885909	0.03193452719483494	0.04080584554286528	0.03063700290417113	0.029033790082606654	0.03768981295870575	0.033759294521812665	0.040931076387623576	0.04849248010207725	0.031195710808393142	0.0074150370997072305	0.0002819467766494681	0.01862058016760781	0.03033953425007885	0.02548575161276975	0.04797219446602631	0.025611856212534482	0.025111290937464826	0.026128939003355695	0.043396622989207066	0.025126725429644045	0.03904948979224294	0.0007038432183194212	0.019653542907045858	0.025590598537844712	0.00435160723602649	0.014971102886935601	0.014971102886935601	0.014971102886935601	0.014971102886935601	0.014971102886935601	0.014971102886935601	0.014971102886935601	0.014971102886935601	0.014971102886935601	0.014971102886935601	0.014971102886935601	0.014971102886935601	0.014971102886935601	0.014971102886935601	0.014971102886935601
0.05698938671690819	0.07357052523048463	0.08844858095320174	0.07369570413074895	0.07391020581598004	0.07095239246524755	0.06118707001315863	0.08188100549139336	0.053613864240064854	0.06835139773847493	0.0793399559865898	0.08286459568546452	0.06918020229505777	0.0656579112366944	0.05533097825890247	0.06951735669244019	0.06584577342605051	0.07659587921088284	0.06270061298493518	0.06178792479266056	0.07017032970199488	0.06808485624465022	0.06836678885754909	0.07996790341974837	0.07627140916827126	0.0620134149735882	0.07267759456965052	0.06735471238818126	0.07671190445708091	0.08465718151419614	0.07636934095029926	0.08051326123224771	0.08051326123224771	0.08051326123224771	0.08051326123224771	0.08051326123224771	0.08051326123224771	0.08051326123224771	0.08051326123224771	0.08051326123224771	0.08051326123224771	0.08051326123224771	0.08051326123224771	0.08051326123224771	0.08051326123224771	0.08051326123224771	0.08051326123224771	0.08051326123224771	0.08051326123224771	0.08051326123224771
0.0518297465450356	0.061086788932804524	0.05057509497627612	0.051835757642699036	0.05419113530070182	0.04839668386203351	0.04903754979603646	0.05768405794966314	0.05255856091700919	0.04268051594071626	0.06031303666490154	0.03841530227899513	0.034845644696863694	0.05240329260816796	0.049115531289983604	0.05901117935151778	0.055685399626162	0.043252447966014906	0.06773130609165025	0.0627865927921048	0.06454651990019672	0.05257065811501426	0.04753645728092417	0.04807781863750334	0.05287705443290869	0.08990733120589531	0.035281043255451706	0.05164086763453078	0.05916257639460937	0.044116838775494646	0.06424675976498238	0.04144440173514898	0.052845580750065686	0.052845580750065686	0.052845580750065686	0.052845580750065686	0.052845580750065686	0.052845580750065686	0.052845580750065686	0.052845580750065686	0.052845580750065686	0.052845580750065686	0.052845580750065686	0.052845580750065686	0.052845580750065686	0.052845580750065686	0.052845580750065686	0.052845580750065686	0.052845580750065686	0.052845580750065686
0.03756839505091316	0.027924375316456734	0.032615063815977834	0.0369279467484936	0.03923958474819065	0.03250943740768638	0.03400266354542217	0.01920579707894893	0.028001628620566116	0.026619944386680597	0.0244763419974941	0.025710745385379725	0.021822624781194424	0.025294919873775194	0.02460172058176286	0.014340316263112997	0.035228826446405036	0.033131031083607904	0.03163385162245535	0.028076786471407947	0.027537541708554956	0.030741230055120077	0.022773928079176806	0.03317484497829601	0.049765122509119346	0.027443808431759885	0.02917070578746309	0.02830725710961149	0.02830725710961149	0.02830725710961149	0.02830725710961149	0.02830725710961149	0.02830725710961149	0.02830725710961149	0.02830725710961149	0.02830725710961149	0.02830725710961149	0.02830725710961149	0.02830725710961149	0.02830725710961149	0.02830725710961149	0.02830725710961149	0.02830725710961149	0.02830725710961149	0.02830725710961149	0.02830725710961149	0.02830725710961149	0.02830725710961149	0.02830725710961149	0.02830725710961149
0.03236850760131524	0.035274377007401006	0.030223426438468103	0.021225019627808043	0.038724728032065614	0.02236097384438466	0.028508826216417506	0.031264904138722405	0.0148290886290881	0.0425753886093489	0.025883415619682017	0.0364977642393636	0.017674387707391777	0.025175109691756677	0.023750687280638293	0.014970200917522844	0.02311337704101108	0.025764671240991337	0.030332118520381226	0.01678465461374847	0.018623882115081064	0.027155734271300556	0.023644643290954948	0.020163148760816117	0.01888430297382265	0.017877215846370698	0.03071361463801532	0.018537758036103087	0.023739874907343108	0.022051575762023302	0.02787006590904835	0.02776567273486658	0.03859290581146819	0.02826259149664692	0.0259117394938685	0.04843727851564225	0.028226115811049175	0.024381399417520103	0.035871520263407355	0.025679293703723714	0.031137151454167268	0.029485023945297822	0.024546876570621264	0.019170702152779932	0.02627938184473166	0.023234650390923275	0.029140647138571448	0.026187648764747364	0.026187648764747364	0.026187648764747364
0.23669130616615994	0.07303055729008566	0.3395246765269122	0.16351684097574617	0.18250239558232503	0.2488190064263057	0.18260426692077764	0.2529435225769797	0.025983792932025167	0.08310691317716291	0.18040739365192054	0.3957264614619547	0.3023247849222724	0.0020059442329597534	0.3026459847437935	0.18234512274389378	0.25294936180630917	0.18250239558232503	0.36529452212179503	0.21048114925908512	0.26882474293049735	0.0	0.16371754099913718	0.3343653806482242	0.2987965429063425	0.21167729951832115	0.28144062937794456	0.24791126122052135	0.27053257374365974	0.1824298241422161	0.26807843425673483	0.18250239558232503	0.11572925166554943	0.14911582362393724	0.14911582362393724	0.14911582362393724	0.14911582362393724	0.14911582362393724	0.14911582362393724	0.14911582362393724	0.14911582362393724	0.14911582362393724	0.14911582362393724	0.14911582362393724	0.14911582362393724	0.14911582362393724	0.14911582362393724	0.14911582362393724	0.14911582362393724	0.14911582362393724
0.2506432059076227	0.33524871491476155	0.34046107457923175	0.0	0.0	0.3007718470891471	0.4863715558135346	0.33511540443432425	0.33524871491476155	0.3280672608150386	0.34032128925389915	0.0	0.4291299085790078	0.0	0.6679100963809055	0.0	0.38364057623382075	0.33524871491476155	0.6230857108974395	0.5466390986403186	0.5174388608956977	0.4711966373478101	0.5490051495317373	0.5611900480408806	0.6110022744805645	0.6106548991892269	0.5340622565835292	0.44031307958803917	0.0	0.3553940759957871	0.5539187445923407	0.33543584799426934	0.444677296293305	0.444677296293305	0.444677296293305	0.444677296293305	0.444677296293305	0.444677296293305	0.444677296293305	0.444677296293305	0.444677296293305	0.444677296293305	0.444677296293305	0.444677296293305	0.444677296293305	0.444677296293305	0.444677296293305	0.444677296293305	0.444677296293305	0.444677296293305
0.0342786414410847	0.03193195909421612	0.02324614081887294	0.02989980752488021	0.04238619152315383	0.0406013501399054	0.02765872698206659	0.03244028539119423	0.032478840077479317	0.038882247685198455	0.033024539646600064	0.03861049570092392	0.039970258097583755	0.0518375097531338	0.029815112231448535	0.0393935296018266	0.03486578683535377	0.024340731894699017	0.03309079364440041	0.03517969572750147	0.037578424485495796	0.036379060106498634	0.036379060106498634	0.036379060106498634	0.036379060106498634	0.036379060106498634	0.036379060106498634	0.036379060106498634	0.036379060106498634	0.036379060106498634	0.036379060106498634	0.036379060106498634	0.036379060106498634	0.036379060106498634	0.036379060106498634	0.036379060106498634	0.036379060106498634	0.036379060106498634	0.036379060106498634	0.036379060106498634	0.036379060106498634	0.036379060106498634	0.036379060106498634	0.036379060106498634	0.036379060106498634	0.036379060106498634	0.036379060106498634	0.036379060106498634	0.036379060106498634	0.036379060106498634
0.031805076119947	0.024366892131736474	0.02475756349366667	0.027183826035415262	0.021663260817420107	0.02194986087919199	0.017123009985396898	0.024761097811231234	0.026662165501775314	0.0365764836790882	0.02756229094452198	0.02332968187558257	0.024861659839709994	0.01769444269360326	0.02733064182975898	0.03419834219301026	0.03324547368695848	0.027215832051623274	0.022906117761042216	0.02117110364899111	0.026428353581834617	0.018999492854295637	0.022713923218065125	0.022713923218065125	0.022713923218065125	0.022713923218065125	0.022713923218065125	0.022713923218065125	0.022713923218065125	0.022713923218065125	0.022713923218065125	0.022713923218065125	0.022713923218065125	0.022713923218065125	0.022713923218065125	0.022713923218065125	0.022713923218065125	0.022713923218065125	0.022713923218065125	0.022713923218065125	0.022713923218065125	0.022713923218065125	0.022713923218065125	0.022713923218065125	0.022713923218065125	0.022713923218065125	0.022713923218065125	0.022713923218065125	0.022713923218065125	0.022713923218065125
0.03340061598549372	0.03714051081970407	0.025533826195373675	0.044468315375679246	0.05646377739775606	0.03533076560195171	0.023104913063213075	0.039658730417371654	0.04795684182704047	0.04038376812209157	0.026514081542035748	0.023038045777616357	0.04239017826703463	0.04390622295820584	0.034993362544171215	0.05953480495010723	0.042807700840859164	0.04902040307094539	0.0430417776529128	0.02863338864134757	0.03906705035147313	0.038045889845361405	0.03855647009841726	0.03855647009841726	0.03855647009841726	0.03855647009841726	0.03855647009841726	0.03855647009841726	0.03855647009841726	0.03855647009841726	0.03855647009841726	0.03855647009841726	0.03855647009841726	0.03855647009841726	0.03855647009841726	0.03855647009841726	0.03855647009841726	0.03855647009841726	0.03855647009841726	0.03855647009841726	0.03855647009841726	0.03855647009841726	0.03855647009841726	0.03855647009841726	0.03855647009841726	0.03855647009841726	0.03855647009841726	0.03855647009841726	0.03855647009841726	0.03855647009841726
0.02619521934368923	0.03036577768400036	0.019605468868939897	0.032032136944265245	0.028835351081105496	0.02586099142067178	0.023493777377077824	0.014095879998155076	0.03489921848793713	0.029625123010944866	0.029920487235932307	0.04019913054819562	0.02709121278572477	0.033021002632307124	0.04559593998723484	0.05026942691515921	0.027529276271295262	0.03406918771086334	0.02428947140387493	0.029179329557369134	0.029179329557369134	0.029179329557369134	0.029179329557369134	0.029179329557369134	0.029179329557369134	0.029179329557369134	0.029179329557369134	0.029179329557369134	0.029179329557369134	0.029179329557369134	0.029179329557369134	0.029179329557369134	0.029179329557369134	0.029179329557369134	0.029179329557369134	0.029179329557369134	0.029179329557369134	0.029179329557369134	0.029179329557369134	0.029179329557369134	0.029179329557369134	0.029179329557369134	0.029179329557369134	0.029179329557369134	0.029179329557369134	0.029179329557369134	0.029179329557369134	0.029179329557369134	0.029179329557369134	0.029179329557369134
[truncated: 6 more columns]
