# Supplementary material for: Neuronal tuning aligns dynamically with object and texture manifolds across the visual hierarchy
Source: Nat Neurosci. 2026 Mar 10;29(4):864–75. doi: 10.1038/s41593-026-02207-1 (PMC13061647; doi:10.1038/s41593-026-02207-1)
Supplement: Supplementary file 10 — Attribution data for time windows 5, 10, 20, 25 and 50 ms, for panel b. Time window specific evolution trajectory of time windows 10, 20, 25 and 50 ms, for panel c. [file 41593_2026_2207_MOESM10_ESM.zip › ExtendedFig4_Source_data/FigureExtended4C_src_normresp_wdw_50-75_DeePSim_sem.csv]

0	1	2	3	4	5	6	7	8	9	10	11	12	13	14	15	16	17	18	19	20	21	22	23	24	25	26	27	28	29	30	31	32	33	34	35	36	37	38	39	40	41	42	43	44	45	46	47	48	49
0.03106098522399019	0.028628889494427656	0.028841009530937607	0.028302367097426884	0.029013241379788664	0.0271112185965561	0.03783299321077764	0.03387296802349282	0.03210935853813754	0.031363543961648324	0.03379648344940389	0.038738701355480146	0.03779256681341864	0.04523163035401093	0.038794887055872154	0.04055755198499645	0.03480058239574898	0.04510596445126228	0.029603721777411843	0.03702398761848978	0.03641512279655834	0.03385922242454919	0.038886723653130145	0.03767910364365812	0.03475495963183463	0.03457656499600014	0.036303043048536404	0.03736367213092432	0.03342928530315635	0.03774148453124013	0.03928730161007131	0.037378299246252696	0.03626290731860308	0.037552053907164165	0.03425808141889946	0.041742372828445645	0.03645444097049225	0.03467922030265769	0.04114083963105984	0.04183437247389905	0.04503784913502145	0.05499714135930994	0.04478409603884586	0.03995511337144537	0.0482568959867632	0.0370601194195593	0.050295166078429016	0.043677642748994154	0.043677642748994154	0.043677642748994154
0.0392031477309464	0.03193338158091392	0.03913490962714589	0.04192303397304429	0.05297247689169619	0.06106065280459016	0.05141987791069997	0.056875171213486	0.04613925435025267	0.03654070865265228	0.04131554098251085	0.06112157960951501	0.06332027037911746	0.03985084796926236	0.047077253668852556	0.05408016875103052	0.05006862408343356	0.0530775356666153	0.07502212993361085	0.06085645717871865	0.05742907261904038	0.08536363573154518	0.043858897614395424	0.07010153550428183	0.046686463049223505	0.05984646197920664	0.06144520558408652	0.06818039599893402	0.059158383943755354	0.057969103545801544	0.04987288807495398	0.059240445702709484	0.06537930703560561	0.06846833348916757	0.0657517224025757	0.06711002794587163	0.06711002794587163	0.06711002794587163	0.06711002794587163	0.06711002794587163	0.06711002794587163	0.06711002794587163	0.06711002794587163	0.06711002794587163	0.06711002794587163	0.06711002794587163	0.06711002794587163	0.06711002794587163	0.06711002794587163	0.06711002794587163
0.05388414245032622	0.030608972514120793	0.033141557547905175	0.04309295436257475	0.04883133641991348	0.03349032469150444	0.044155597770335585	0.03270434181438844	0.03721569974690905	0.04794633142589153	0.038797112566575274	0.047486166029908	0.04399510106927769	0.04510235003694923	0.0574763817672373	0.06805492549505258	0.05639108946354723	0.058268819179707144	0.05270132228241558	0.06455780912967607	0.07606531652847574	0.0630477272063605	0.08203702297395535	0.05605614066134341	0.04411499118238241	0.06796579400682842	0.08009757561484579	0.07188150583339055	0.06484993214158931	0.08380116611254497	0.07456285451711324	0.08452276743580676	0.062256050543557095	0.07338940898968194	0.07338940898968194	0.07338940898968194	0.07338940898968194	0.07338940898968194	0.07338940898968194	0.07338940898968194	0.07338940898968194	0.07338940898968194	0.07338940898968194	0.07338940898968194	0.07338940898968194	0.07338940898968194	0.07338940898968194	0.07338940898968194	0.07338940898968194	0.07338940898968194
0.05436838691907146	0.038353245978508636	0.04479495140556873	0.042525245299367395	0.04231396744246994	0.04770641400885897	0.04530095049699662	0.04280229058943039	0.03808393169690448	0.04922596738230275	0.04805310638318761	0.04861857420868283	0.04336100913434254	0.04461921256283846	0.034763494756207484	0.044653762570633165	0.046902735219943106	0.04464646893613429	0.04726798196909267	0.034242372716410695	0.0390943115664499	0.04447868755144593	0.050931044489422726	0.04711760478252357	0.04544835216269193	0.0460272403658471	0.04355111744417461	0.05348380373175155	0.0492999673820525	0.055125845209012016	0.04251163340010891	0.04604748728233176	0.040504869300546684	0.047204519931442826	0.05404071304537355	0.04537120782830716	0.05395029401003746	0.04625298329018965	0.05010163865011355	0.05010163865011355	0.05010163865011355	0.05010163865011355	0.05010163865011355	0.05010163865011355	0.05010163865011355	0.05010163865011355	0.05010163865011355	0.05010163865011355	0.05010163865011355	0.05010163865011355
0.04508683204473384	0.034577042045425894	0.04977826281426281	0.028811306764192312	0.03685707254139798	0.03960568233603612	0.03561335713215976	0.04140810879640932	0.040775365074045056	0.03390361526515257	0.029674443872289978	0.027408061796276657	0.03535583269987936	0.04709715002819181	0.03626027113809553	0.03899677507434263	0.03782649491898766	0.03256111616341117	0.0396959417182182	0.03925596895564811	0.03501371511832535	0.04059444094312154	0.0453448006426927	0.044265978543625795	0.03793505843088806	0.04957094526246058	0.0331499671116049	0.04523295436059732	0.04094731317835863	0.04396560406201686	0.04245645862018775	0.04245645862018775	0.04245645862018775	0.04245645862018775	0.04245645862018775	0.04245645862018775	0.04245645862018775	0.04245645862018775	0.04245645862018775	0.04245645862018775	0.04245645862018775	0.04245645862018775	0.04245645862018775	0.04245645862018775	0.04245645862018775	0.04245645862018775	0.04245645862018775	0.04245645862018775	0.04245645862018775	0.04245645862018775
0.06366870475520366	0.06556897409925498	0.06953795513367216	0.08184538567970974	0.07483964614936015	0.06878670801612102	0.0733625802079831	0.05867030889495925	0.07571172436345827	0.061937453055415946	0.07259188628114621	0.07411972922409871	0.06592910158881952	0.06354946752159593	0.07392555355928902	0.0685149151344724	0.06765971140231074	0.07228660229207148	0.07118710572673242	0.06904749864424554	0.085076119502641	0.06453375965223296	0.05554592142325281	0.09452958445260794	0.05483194327023329	0.06108025093600285	0.059499514253772444	0.07197103445717616	0.07920623470622783	0.07716438377295201	0.0644055810973222	0.08331987285067298	0.08110233494346712	0.06196358811432442	0.06000676037085828	0.08037115347392197	0.07285688443465342	0.07140088072179701	0.05825851251326907	0.07438119753923675	0.06631985502625291	0.06631985502625291	0.06631985502625291	0.06631985502625291	0.06631985502625291	0.06631985502625291	0.06631985502625291	0.06631985502625291	0.06631985502625291	0.06631985502625291
0.09313805392886496	0.08877221671289144	0.11900775690441294	0.09239664446426372	0.09025690713441725	0.07817147730889283	0.09088813661278142	0.09467275773134026	0.09422897492425965	0.0845815012708841	0.08048645045745757	0.06349247089360702	0.07983448595150151	0.09644360492131374	0.06377228007230236	0.08054895439068707	0.08188992385006182	0.071788109341823	0.0679559837098813	0.08134198205416758	0.08461285769648058	0.08402300469438684	0.08689546599657948	0.07997463269065316	0.07468809607094318	0.10121060443112795	0.08794935025103556	0.08794935025103556	0.08794935025103556	0.08794935025103556	0.08794935025103556	0.08794935025103556	0.08794935025103556	0.08794935025103556	0.08794935025103556	0.08794935025103556	0.08794935025103556	0.08794935025103556	0.08794935025103556	0.08794935025103556	0.08794935025103556	0.08794935025103556	0.08794935025103556	0.08794935025103556	0.08794935025103556	0.08794935025103556	0.08794935025103556	0.08794935025103556	0.08794935025103556	0.08794935025103556
0.038818071623420686	0.03838421699014115	0.032476476916842474	0.03165599858942431	0.03227228261347854	0.039766477738186375	0.029746604199095878	0.03319352542644982	0.03851497837628075	0.03955149058176769	0.02776509331056947	0.02999192210224944	0.03394279280067745	0.03133335051162031	0.03988457410430046	0.03029186264976594	0.03462672107085872	0.037930975582656644	0.03664196716905318	0.030815749063973115	0.034847466161072906	0.03377264341164488	0.033859329535609266	0.03765840789142023	0.033655956032756215	0.03329069481603193	0.048043637936885014	0.04066716637645847	0.04066716637645847	0.04066716637645847	0.04066716637645847	0.04066716637645847	0.04066716637645847	0.04066716637645847	0.04066716637645847	0.04066716637645847	0.04066716637645847	0.04066716637645847	0.04066716637645847	0.04066716637645847	0.04066716637645847	0.04066716637645847	0.04066716637645847	0.04066716637645847	0.04066716637645847	0.04066716637645847	0.04066716637645847	0.04066716637645847	0.04066716637645847	0.04066716637645847
0.0454305608787327	0.028099996381270136	0.03370567572434286	0.04135429681386903	0.035335183656180186	0.038374224278669815	0.028805571863495454	0.03492922054800597	0.03756642347662021	0.04206713960467175	0.041493448787881	0.043054578368206385	0.040868019429168845	0.04084108956006294	0.046381543617351494	0.046038782398411006	0.03388360743871578	0.0405180280714911	0.04891665465983253	0.0466760636796183	0.040203221781985196	0.03388781296010535	0.039356052245849	0.04924950667877747	0.04621592937630897	0.037416775509097215	0.04650000964855901	0.039950865553613865	0.04714559336801639	0.03793008924333235	0.03753277042438666	0.0421127560419989	0.043338185731959064	0.03785750780315511	0.04059784676755709	0.04059784676755709	0.04059784676755709	0.04059784676755709	0.04059784676755709	0.04059784676755709	0.04059784676755709	0.04059784676755709	0.04059784676755709	0.04059784676755709	0.04059784676755709	0.04059784676755709	0.04059784676755709	0.04059784676755709	0.04059784676755709	0.04059784676755709
0.04253660252010596	0.04106868542044479	0.03562051761433404	0.0468887738008525	0.03173214308841406	0.05424144102227246	0.05225237533682851	0.044172995553223425	0.0499182626356902	0.05104445078118788	0.0338456044633171	0.047185901560695555	0.03980028965875034	0.04639995125080093	0.06835787480405979	0.04943403586762218	0.04466063053151366	0.03858162415149118	0.0552270159245967	0.03960586978140328	0.042644784498845706	0.06242006169821834	0.03764641115799311	0.0463788516221307	0.053203401305850474	0.038103729051828086	0.042880400601767295	0.041879668697211506	0.06315928037951482	0.062329452420442785	0.04335712676776393	0.06538098541879811	0.052380353647902174	0.05888066953335014	0.05888066953335014	0.05888066953335014	0.05888066953335014	0.05888066953335014	0.05888066953335014	0.05888066953335014	0.05888066953335014	0.05888066953335014	0.05888066953335014	0.05888066953335014	0.05888066953335014	0.05888066953335014	0.05888066953335014	0.05888066953335014	0.05888066953335014	0.05888066953335014
0.07975176275105754	0.06198366177784841	0.07175740848136308	0.06235690671271757	0.06678654471543491	0.06495015092770136	0.07112446416111307	0.06813424791016591	0.061195130200237625	0.06141507187203727	0.07364558768959575	0.058081512433213585	0.07252033308499262	0.05245984844366429	0.06926261049216877	0.05115652545557989	0.07329754691491935	0.06534914208256148	0.06372005285100105	0.06973477041350973	0.06353286681738715	0.057277302162268735	0.06976515024420242	0.06738914799806846	0.06905696814182666	0.06931019132885395	0.06673748356635364	0.0634760921084089	0.07296861479501815	0.07785819972083972	0.05972624666935538	0.06879222319509755	0.06879222319509755	0.06879222319509755	0.06879222319509755	0.06879222319509755	0.06879222319509755	0.06879222319509755	0.06879222319509755	0.06879222319509755	0.06879222319509755	0.06879222319509755	0.06879222319509755	0.06879222319509755	0.06879222319509755	0.06879222319509755	0.06879222319509755	0.06879222319509755	0.06879222319509755	0.06879222319509755
0.04557093580319757	0.03920306461991276	0.04493243887024275	0.04409297463241412	0.042167033845077584	0.036333288435113104	0.04442571558486739	0.0423917119490816	0.03950755367010061	0.04652869132609041	0.04011007574631694	0.040938334385511796	0.038852069128745795	0.04091232209514215	0.03578449573550964	0.03832980568153565	0.04053069772854911	0.04177934443844984	0.04464568920997443	0.0451378752208349	0.04708803631857349	0.051624517885058	0.04426157484564415	0.04317237704632277	0.053992648664532295	0.04370611655486289	0.049469744124534754	0.0430873718905257	0.04318930645680852	0.05002142657437831	0.04313931334024997	0.04658036995731414	0.04658036995731414	0.04658036995731414	0.04658036995731414	0.04658036995731414	0.04658036995731414	0.04658036995731414	0.04658036995731414	0.04658036995731414	0.04658036995731414	0.04658036995731414	0.04658036995731414	0.04658036995731414	0.04658036995731414	0.04658036995731414	0.04658036995731414	0.04658036995731414	0.04658036995731414	0.04658036995731414
0.05653596496665071	0.04733542151462349	0.0583544545995376	0.04958523769443556	0.05688742266934405	0.06039249501473358	0.054629608175617	0.05097314362556461	0.06096938636812858	0.05892201653814507	0.060960539841570294	0.050541023680354784	0.04817105001312034	0.05502021327821802	0.05062385404495249	0.0555688686644611	0.06053922538261579	0.05897470958427656	0.06976900170816366	0.05534869002791338	0.07864022381561521	0.06580588779246019	0.051974833581633406	0.05412341247099252	0.05652772255746677	0.060379156748173735	0.04945131482954895	0.0588678376657172	0.050484627892551634	0.061853409800391036	0.06667128090838612	0.06426234535438857	0.06426234535438857	0.06426234535438857	0.06426234535438857	0.06426234535438857	0.06426234535438857	0.06426234535438857	0.06426234535438857	0.06426234535438857	0.06426234535438857	0.06426234535438857	0.06426234535438857	0.06426234535438857	0.06426234535438857	0.06426234535438857	0.06426234535438857	0.06426234535438857	0.06426234535438857	0.06426234535438857
0.07524112528013444	0.06746404011851033	0.0827953309394289	0.05383479697123206	0.04291496470418409	0.054697278510943845	0.05782303809184073	0.04753669208806894	0.06040911520267986	0.04263352915646956	0.04353406760183269	0.05289273707495848	0.05417983788994772	0.05369760620273607	0.03766031624423593	0.05209544265035232	0.03977634936050738	0.04708393323138724	0.05449596575567672	0.05584355739581015	0.062483423034783776	0.05108905893148512	0.04488730797605129	0.05555823311077587	0.07045743045133004	0.05722446333001445	0.0701151973705085	0.05402695097599736	0.061785741359169755	0.04135524705607732	0.07474695062147023	0.06614988270461242	0.07044841666304133	0.07044841666304133	0.07044841666304133	0.07044841666304133	0.07044841666304133	0.07044841666304133	0.07044841666304133	0.07044841666304133	0.07044841666304133	0.07044841666304133	0.07044841666304133	0.07044841666304133	0.07044841666304133	0.07044841666304133	0.07044841666304133	0.07044841666304133	0.07044841666304133	0.07044841666304133
0.06471356000666766	0.06063190382824372	0.049414167226369	0.05240045730934171	0.05218838780079531	0.05122871566861762	0.061813837267619166	0.06960167150800214	0.06553965599416672	0.07391388119763742	0.0685472664745716	0.06571512779165868	0.06501496595872353	0.0704709439928093	0.0726066987716404	0.056561491381227395	0.07260887888979714	0.06432434960608112	0.06830627899938971	0.06711279759078433	0.06679929885548966	0.06104229494597435	0.06547415429232718	0.0642333262244429	0.07164311776518	0.056049563103184014	0.06090254210200437	0.07338293447469932	0.059622865700820316	0.054365854589922366	0.05699436014537134	0.05699436014537134	0.05699436014537134	0.05699436014537134	0.05699436014537134	0.05699436014537134	0.05699436014537134	0.05699436014537134	0.05699436014537134	0.05699436014537134	0.05699436014537134	0.05699436014537134	0.05699436014537134	0.05699436014537134	0.05699436014537134	0.05699436014537134	0.05699436014537134	0.05699436014537134	0.05699436014537134	0.05699436014537134
0.05578172002020176	0.049409295070360515	0.055030403898307295	0.055814447313805554	0.06802636625817692	0.04920146943334635	0.04846346575891182	0.06242199327143671	0.05750921425925343	0.050974040799797816	0.05920010743497803	0.04876835296507727	0.051206482050666885	0.053058427103352644	0.05595387720889482	0.049341941603059554	0.05133952178517094	0.051615089609034936	0.05527194898010959	0.06440729853584862	0.05836540906321836	0.056208022821966824	0.06125210186622448	0.05873006234409565	0.05873006234409565	0.05873006234409565	0.05873006234409565	0.05873006234409565	0.05873006234409565	0.05873006234409565	0.05873006234409565	0.05873006234409565	0.05873006234409565	0.05873006234409565	0.05873006234409565	0.05873006234409565	0.05873006234409565	0.05873006234409565	0.05873006234409565	0.05873006234409565	0.05873006234409565	0.05873006234409565	0.05873006234409565	0.05873006234409565	0.05873006234409565	0.05873006234409565	0.05873006234409565	0.05873006234409565	0.05873006234409565	0.05873006234409565
0.05962647082635383	0.047462532014749405	0.0554307842339045	0.03953980349388187	0.04751374536616582	0.0487274776690153	0.04184343649398296	0.04364661686756248	0.05081939290705749	0.05004383032000714	0.06582000036036377	0.049633204077677844	0.05106326043112314	0.052080857599466526	0.05888612134629949	0.0531426567439261	0.05670385778040165	0.05158711852494527	0.060071426078024306	0.05857371741315611	0.059331303195714745	0.054448287269525615	0.057952936474907846	0.056200611872216734	0.056200611872216734	0.056200611872216734	0.056200611872216734	0.056200611872216734	0.056200611872216734	0.056200611872216734	0.056200611872216734	0.056200611872216734	0.056200611872216734	0.056200611872216734	0.056200611872216734	0.056200611872216734	0.056200611872216734	0.056200611872216734	0.056200611872216734	0.056200611872216734	0.056200611872216734	0.056200611872216734	0.056200611872216734	0.056200611872216734	0.056200611872216734	0.056200611872216734	0.056200611872216734	0.056200611872216734	0.056200611872216734	0.056200611872216734
0.10440948900301	0.07037198797693428	0.09417429234499285	0.09289789046160199	0.0880748494140156	0.07977064800124593	0.07950911470360819	0.08989815411411582	0.06914676044913765	0.07736364293726922	0.08308756807814625	0.09832058219140767	0.07574232452422014	0.09575636552766731	0.09269193843962234	0.09159790500651317	0.09181938862421549	0.09168613030586495	0.06634838318545871	0.09082169366906397	0.11184530318306753	0.08239452522504741	0.09833747780113573	0.08779422222770242	0.09020846517123009	0.10521413113474709	0.09439828468501793	0.10751892521308876	0.09617177259408889	0.08026616811870334	0.08821897035639611	0.08821897035639611	0.08821897035639611	0.08821897035639611	0.08821897035639611	0.08821897035639611	0.08821897035639611	0.08821897035639611	0.08821897035639611	0.08821897035639611	0.08821897035639611	0.08821897035639611	0.08821897035639611	0.08821897035639611	0.08821897035639611	0.08821897035639611	0.08821897035639611	0.08821897035639611	0.08821897035639611	0.08821897035639611
0.048514784051649995	0.04204563121872976	0.05576047444096748	0.05433033426450952	0.044973822001390246	0.05844554337041501	0.056544555236755806	0.04930725094201748	0.06211119707511124	0.05552974784739853	0.05147973770666266	0.04663197761450552	0.05148821963724947	0.03714475785825277	0.048172340187263324	0.0545257843875538	0.039261813024048166	0.050926154118491065	0.04921865503469778	0.05563209779354645	0.04755882708241895	0.052026638080931324	0.05653457649604264	0.05029185992905477	0.04834436390633724	0.057130354510786234	0.04941715377980019	0.058419957749216295	0.041676268089084326	0.056861600907992305	0.06015447212945832	0.0516537842280675	0.05590412817876291	0.05590412817876291	0.05590412817876291	0.05590412817876291	0.05590412817876291	0.05590412817876291	0.05590412817876291	0.05590412817876291	0.05590412817876291	0.05590412817876291	0.05590412817876291	0.05590412817876291	0.05590412817876291	0.05590412817876291	0.05590412817876291	0.05590412817876291	0.05590412817876291	0.05590412817876291
0.0626648642221169	0.06193334814671284	0.0501206428583848	0.05926645330065528	0.046641829050431904	0.045540004698072636	0.05347918680785459	0.05420150672203035	0.05961039111330026	0.04434381835743819	0.062330290991866544	0.05274106276693298	0.054810586219374395	0.05568041401624633	0.07992907302734359	0.051359368067653226	0.06464435054356343	0.06316642245248132	0.05144380473971562	0.054232395839957544	0.04881362407391993	0.053105598490809536	0.053643811744597224	0.06576302447137616	0.0678353829135525	0.06228036715505879	0.05631438284634834	0.05380311044337813	0.0516789027160908	0.06694013337799633	0.055510183354697436	0.054535607568467065	0.0969082981384282	0.07016208616660626	0.05050918571337057	0.0603356359399884	0.0603356359399884	0.0603356359399884	0.0603356359399884	0.0603356359399884	0.0603356359399884	0.0603356359399884	0.0603356359399884	0.0603356359399884	0.0603356359399884	0.0603356359399884	0.0603356359399884	0.0603356359399884	0.0603356359399884	0.0603356359399884
0.03493608125343711	0.028036115973540627	0.025483695483452275	0.032996195038052775	0.024458961518331816	0.03529756151292932	0.031654446453290415	0.02546878862662457	0.02622620024592104	0.031820857619341426	0.024037651417914172	0.027227551846919194	0.026409768843292727	0.03284434628360878	0.029696416062201886	0.04095024977686863	0.0394214574638742	0.03151916307244534	0.02761563220626632	0.028606626718653834	0.03666514197827583	0.030826952136111637	0.030227729443412527	0.03782179933515353	0.03100749720336771	0.030733224974868356	0.03376236438363159	0.03945065294563145	0.036606508664631526	0.036606508664631526	0.036606508664631526	0.036606508664631526	0.036606508664631526	0.036606508664631526	0.036606508664631526	0.036606508664631526	0.036606508664631526	0.036606508664631526	0.036606508664631526	0.036606508664631526	0.036606508664631526	0.036606508664631526	0.036606508664631526	0.036606508664631526	0.036606508664631526	0.036606508664631526	0.036606508664631526	0.036606508664631526	0.036606508664631526	0.036606508664631526
0.10026904869718892	0.07437708043601901	0.15304010567608692	0.11782820941441746	0.14258310910906366	0.10078811544917278	0.17631067542740889	0.12614603288835963	0.13920258370739957	0.1239940326977772	0.13359613459178957	0.14804313140262335	0.1530285002798179	0.13943118481630906	0.12912463245890363	0.15461659263388583	0.1338723128705568	0.1412630639064848	0.11553477196386934	0.12050637024013622	0.10974598333866971	0.11102529101631399	0.15737953564777843	0.13114139813123613	0.1242097718496093	0.11222762255733575	0.12849705911270626	0.14950476536450238	0.14030530715132244	0.14490503625791243	0.14490503625791243	0.14490503625791243	0.14490503625791243	0.14490503625791243	0.14490503625791243	0.14490503625791243	0.14490503625791243	0.14490503625791243	0.14490503625791243	0.14490503625791243	0.14490503625791243	0.14490503625791243	0.14490503625791243	0.14490503625791243	0.14490503625791243	0.14490503625791243	0.14490503625791243	0.14490503625791243	0.14490503625791243	0.14490503625791243
0.057469252868937705	0.062227751776941745	0.07154073477184794	0.052157526698648926	0.060456137876213074	0.06164071875353	0.05325172669848107	0.05361185439183053	0.06712678359662505	0.05993919285613903	0.06814856526869473	0.06203117474762757	0.05942466057295949	0.06028829485839538	0.05363153777525019	0.05138052169582237	0.06606795046740994	0.053965293216488235	0.05491303733899967	0.04835560719363071	0.04716350823832557	0.05367468865459211	0.05379190188321228	0.06294394429912428	0.0559476723451303	0.05107674777123796	0.053512210058184136	0.053512210058184136	0.053512210058184136	0.053512210058184136	0.053512210058184136	0.053512210058184136	0.053512210058184136	0.053512210058184136	0.053512210058184136	0.053512210058184136	0.053512210058184136	0.053512210058184136	0.053512210058184136	0.053512210058184136	0.053512210058184136	0.053512210058184136	0.053512210058184136	0.053512210058184136	0.053512210058184136	0.053512210058184136	0.053512210058184136	0.053512210058184136	0.053512210058184136	0.053512210058184136
0.060756047681773576	0.054151268326113895	0.05528664348855422	0.06687752277492602	0.06831600002708779	0.05988166936364677	0.06545980837028881	0.05917235426576766	0.05640772734284112	0.05774036853152144	0.07134163767681453	0.05526957349292992	0.05223537383795478	0.046775368210309996	0.059456693245432776	0.05540556888046069	0.04847951628766983	0.07058007360682118	0.05725880354145524	0.04148813626886693	0.05561841391163202	0.06057960760666273	0.058099010759147376	0.058099010759147376	0.058099010759147376	0.058099010759147376	0.058099010759147376	0.058099010759147376	0.058099010759147376	0.058099010759147376	0.058099010759147376	0.058099010759147376	0.058099010759147376	0.058099010759147376	0.058099010759147376	0.058099010759147376	0.058099010759147376	0.058099010759147376	0.058099010759147376	0.058099010759147376	0.058099010759147376	0.058099010759147376	0.058099010759147376	0.058099010759147376	0.058099010759147376	0.058099010759147376	0.058099010759147376	0.058099010759147376	0.058099010759147376	0.058099010759147376
0.06791348423393873	0.051182649637335105	0.04564960918520821	0.05873010895129001	0.04985930829237919	0.05263705608896873	0.04792976878024652	0.051205395438211725	0.06007132005066887	0.04840271869331514	0.04844393297641273	0.06276656188702216	0.05939692360426991	0.058257148361403194	0.05474918421840563	0.049483441083786814	0.0510469621108384	0.048680676925905206	0.05469577001985002	0.0460423070929775	0.057568824133164546	0.05229739290148436	0.057517285035411515	0.058861899534024965	0.05661596074164438	0.05967442175149689	0.05866733522404908	0.059170878487772985	0.059170878487772985	0.059170878487772985	0.059170878487772985	0.059170878487772985	0.059170878487772985	0.059170878487772985	0.059170878487772985	0.059170878487772985	0.059170878487772985	0.059170878487772985	0.059170878487772985	0.059170878487772985	0.059170878487772985	0.059170878487772985	0.059170878487772985	0.059170878487772985	0.059170878487772985	0.059170878487772985	0.059170878487772985	0.059170878487772985	0.059170878487772985	0.059170878487772985
0.0627548917499649	0.07724831669927915	0.06762276363812993	0.07266668966812692	0.06466980824273502	0.07285948706130936	0.06550322342698538	0.08062110282876006	0.0812332574203208	0.07737171495431547	0.06249271951495621	0.06369601389536375	0.05021461637808233	0.08714958628238981	0.04863408305894478	0.06472959979617877	0.05684216510080675	0.058386324991305236	0.06358236606961035	0.07849312873842884	0.05594055888434654	0.07608526947383555	0.06597798228107607	0.06628229464488168	0.06293603818810006	0.06172322371935822	0.07358091787430444	0.06274004771344986	0.06300527166323344	0.06287265968834166	0.06287265968834166	0.06287265968834166	0.06287265968834166	0.06287265968834166	0.06287265968834166	0.06287265968834166	0.06287265968834166	0.06287265968834166	0.06287265968834166	0.06287265968834166	0.06287265968834166	0.06287265968834166	0.06287265968834166	0.06287265968834166	0.06287265968834166	0.06287265968834166	0.06287265968834166	0.06287265968834166	0.06287265968834166	0.06287265968834166
0.11220696967900243	0.06267515671234258	0.06392919623757015	0.0592220588856965	0.06142190813931808	0.059405666634269	0.07531355810160678	0.06152052912512644	0.06559391013518755	0.06008290632115384	0.07119530426793134	0.05949734052726659	0.06345384246443034	0.055894386898211156	0.06863839910896832	0.06060788382058486	0.07183034340051206	0.061316788445853365	0.05432186220569183	0.05692970467227069	0.06562539225548406	0.04249699495074274	0.0691361354220881	0.05559576783372354	0.05780127991289189	0.04910980621899606	0.05801486000529509	0.0601943349594851	0.07565278715350382	0.07680353579907377	0.06519618101973264	0.07141352944494786	0.06314815089384528	0.06820989703493277	0.05311302666334287	0.0548150043924302	0.07315348649955299	0.068923003469633	0.07103824498459299	0.07103824498459299	0.07103824498459299	0.07103824498459299	0.07103824498459299	0.07103824498459299	0.07103824498459299	0.07103824498459299	0.07103824498459299	0.07103824498459299	0.07103824498459299	0.07103824498459299
0.034041384012387106	0.0407820894691207	0.03993795966181955	0.04679774650448759	0.04558326266723409	0.03148696403874787	0.03272103146054214	0.04151073779634991	0.04261293745089882	0.03925170267284688	0.03422402900569545	0.03900538223168779	0.045175771104403614	0.050130748774759544	0.03635535932306294	0.052860708626493925	0.047243640540448044	0.039699799206979455	0.04641219706411554	0.036627884427121	0.04661757568521153	0.05581896092534553	0.04715617815546366	0.04852173131239279	0.04117839389814442	0.03148315360403658	0.04409506310579222	0.05357400325337101	0.05488367689493587	0.05168486237256982	0.03579431671971664	0.05686007823010048	0.04791308760735801	0.036785509833025115	0.05280569551154486	0.04660336801644772	0.04290658267457458	0.06321450726327935	0.035005464611569	0.046241527744681495	0.05221681502632615	0.08888171668324764	0.0705492658547869	0.0705492658547869	0.0705492658547869	0.0705492658547869	0.0705492658547869	0.0705492658547869	0.0705492658547869	0.0705492658547869
0.0354180308903538	0.029199031960423182	0.03301823263808246	0.02540751096033278	0.033819916545705486	0.021944698831263154	0.031871930216884024	0.03498762860074091	0.03081046961199748	0.031219080287735956	0.036886206799528726	0.04343796756218192	0.04799654557781401	0.046658324593061046	0.039602029727476666	0.03252174466856722	0.04305627105099562	0.04298524663038329	0.04952923330886483	0.04823048445480786	0.055707758641136355	0.054383451854098826	0.04842186648369048	0.04741396969535649	0.04376224815310889	0.04927919931399801	0.044220430078963244	0.03936754907293264	0.041793989575947946	0.041793989575947946	0.041793989575947946	0.041793989575947946	0.041793989575947946	0.041793989575947946	0.041793989575947946	0.041793989575947946	0.041793989575947946	0.041793989575947946	0.041793989575947946	0.041793989575947946	0.041793989575947946	0.041793989575947946	0.041793989575947946	0.041793989575947946	0.041793989575947946	0.041793989575947946	0.041793989575947946	0.041793989575947946	0.041793989575947946	0.041793989575947946
0.059585553641640567	0.044651921446365955	0.044984756229509634	0.04878682507330778	0.05722715154168803	0.06565626822569522	0.04881790063299705	0.06269613157759939	0.05561909762164191	0.06599680478136943	0.04834012708536439	0.05251007329275982	0.05782557354214929	0.06085207161560401	0.053430372094390007	0.061085939867576884	0.05531064470979397	0.0582803463117129	0.0546492830416257	0.05543123072227765	0.04526068745980676	0.05319780211288289	0.06225600434641096	0.05566890390834893	0.04871634714447066	0.0521926255264098	0.0521926255264098	0.0521926255264098	0.0521926255264098	0.0521926255264098	0.0521926255264098	0.0521926255264098	0.0521926255264098	0.0521926255264098	0.0521926255264098	0.0521926255264098	0.0521926255264098	0.0521926255264098	0.0521926255264098	0.0521926255264098	0.0521926255264098	0.0521926255264098	0.0521926255264098	0.0521926255264098	0.0521926255264098	0.0521926255264098	0.0521926255264098	0.0521926255264098	0.0521926255264098	0.0521926255264098
0.035992654711349555	0.035475815973578066	0.03871284297459565	0.036792746108790804	0.0367253455711604	0.03417198790569638	0.04358625478763586	0.03035417544909362	0.03974534898700884	0.04129976973079185	0.0387445576208341	0.04023429192619574	0.03362022948479835	0.037565760144031894	0.03659695627964906	0.03578299292627573	0.037913563920325036	0.03560319637492895	0.03738842575128238	0.037357041328786644	0.03659281544544371	0.03697492838711518	0.03697492838711518	0.03697492838711518	0.03697492838711518	0.03697492838711518	0.03697492838711518	0.03697492838711518	0.03697492838711518	0.03697492838711518	0.03697492838711518	0.03697492838711518	0.03697492838711518	0.03697492838711518	0.03697492838711518	0.03697492838711518	0.03697492838711518	0.03697492838711518	0.03697492838711518	0.03697492838711518	0.03697492838711518	0.03697492838711518	0.03697492838711518	0.03697492838711518	0.03697492838711518	0.03697492838711518	0.03697492838711518	0.03697492838711518	0.03697492838711518	0.03697492838711518
0.03843858538524658	0.03954859058271827	0.03599910000346514	0.03667774047042676	0.043595820561161694	0.03819436073696194	0.05254616837012708	0.03792254383583031	0.03893329460816164	0.048680479850447045	0.04618450883257247	0.0396291738451945	0.053902436151309754	0.047735678387757295	0.05199500204201948	0.0580384838091739	0.06016469718561144	0.06819213527674603	0.05084130951590047	0.065033212632337	0.056652570712677874	0.06193100205610026	0.0502251447455095	0.056078073400804875	0.056078073400804875	0.056078073400804875	0.056078073400804875	0.056078073400804875	0.056078073400804875	0.056078073400804875	0.056078073400804875	0.056078073400804875	0.056078073400804875	0.056078073400804875	0.056078073400804875	0.056078073400804875	0.056078073400804875	0.056078073400804875	0.056078073400804875	0.056078073400804875	0.056078073400804875	0.056078073400804875	0.056078073400804875	0.056078073400804875	0.056078073400804875	0.056078073400804875	0.056078073400804875	0.056078073400804875	0.056078073400804875	0.056078073400804875
0.04475780251789968	0.0434141056656975	0.038501578107930666	0.04968743093879726	0.05151814594948858	0.04984235507836302	0.054146188679550206	0.058271200816707495	0.045197565659052315	0.04230195249497287	0.04038906623549492	0.04262452332070549	0.03900632659869286	0.0403009836333076	0.05337884544332378	0.06245465925459456	0.046057276879081774	0.044016997613609866	0.0534692348706765	0.04684003462674609	0.041703548271667945	0.044271791449207024	0.044271791449207024	0.044271791449207024	0.044271791449207024	0.044271791449207024	0.044271791449207024	0.044271791449207024	0.044271791449207024	0.044271791449207024	0.044271791449207024	0.044271791449207024	0.044271791449207024	0.044271791449207024	0.044271791449207024	0.044271791449207024	0.044271791449207024	0.044271791449207024	0.044271791449207024	0.044271791449207024	0.044271791449207024	0.044271791449207024	0.044271791449207024	0.044271791449207024	0.044271791449207024	0.044271791449207024	0.044271791449207024	0.044271791449207024	0.044271791449207024	0.044271791449207024
0.06856615467346122	0.04953254292464879	0.05302015335095235	0.0571400650504562	0.05172396561539881	0.059942116026739926	0.06280562144118795	0.06251549829779948	0.06447258277308672	0.05064751991792034	0.05204334537585317	0.05822516286611528	0.06554593328883683	0.056964786014208985	0.06368678934437669	0.06952092803485081	0.05569584868269566	0.06015689795314114	0.05890783432682622	0.05564934267050445	0.06112925520997207	0.04968660411656961	0.051238198472319786	0.05967618815232963	0.053080443973632055	0.05637831606298085	0.05637831606298085	0.05637831606298085	0.05637831606298085	0.05637831606298085	0.05637831606298085	0.05637831606298085	0.05637831606298085	0.05637831606298085	0.05637831606298085	0.05637831606298085	0.05637831606298085	0.05637831606298085	0.05637831606298085	0.05637831606298085	0.05637831606298085	0.05637831606298085	0.05637831606298085	0.05637831606298085	0.05637831606298085	0.05637831606298085	0.05637831606298085	0.05637831606298085	0.05637831606298085	0.05637831606298085
0.06128952030332409	0.06023075844573751	0.07106007265341355	0.06022784703749525	0.05237702248975066	0.06018769385601448	0.059796710511810576	0.0534199869495253	0.060150272304950674	0.054984557955925835	0.06839259381942188	0.0655205635292788	0.04337904468081321	0.055419001707762594	0.05442699447994229	0.05698530720953198	0.05875000301778763	0.06353079561447009	0.06517228459508206	0.061687220710424914	0.06342975265275348	0.06342975265275348	0.06342975265275348	0.06342975265275348	0.06342975265275348	0.06342975265275348	0.06342975265275348	0.06342975265275348	0.06342975265275348	0.06342975265275348	0.06342975265275348	0.06342975265275348	0.06342975265275348	0.06342975265275348	0.06342975265275348	0.06342975265275348	0.06342975265275348	0.06342975265275348	0.06342975265275348	0.06342975265275348	0.06342975265275348	0.06342975265275348	0.06342975265275348	0.06342975265275348	0.06342975265275348	0.06342975265275348	0.06342975265275348	0.06342975265275348	0.06342975265275348	0.06342975265275348
0.04185623701159569	0.04164094116103237	0.04737316188408201	0.03664869379531716	0.040910157035379306	0.03967637486068078	0.03994580205137911	0.0406495324582728	0.03748221764075977	0.032428618332132	0.05363747033231733	0.053226033096858166	0.046995996191214674	0.04422812911605181	0.041413483285316494	0.04232257083222398	0.04358339837942435	0.04167520095874886	0.03313169524863905	0.041312349130959755	0.03734648645709602	0.047616897300569234	0.04248169187883263	0.04248169187883263	0.04248169187883263	0.04248169187883263	0.04248169187883263	0.04248169187883263	0.04248169187883263	0.04248169187883263	0.04248169187883263	0.04248169187883263	0.04248169187883263	0.04248169187883263	0.04248169187883263	0.04248169187883263	0.04248169187883263	0.04248169187883263	0.04248169187883263	0.04248169187883263	0.04248169187883263	0.04248169187883263	0.04248169187883263	0.04248169187883263	0.04248169187883263	0.04248169187883263	0.04248169187883263	0.04248169187883263	0.04248169187883263	0.04248169187883263
0.04750174849316216	0.05195832573433862	0.05732217109749084	0.052305708901695225	0.055352765797401574	0.056794593397450896	0.0472132520141496	0.05549292363768888	0.05080279113519133	0.058699417171616704	0.05425715774453283	0.04715737655430457	0.05315026229360395	0.060834469077484375	0.047349188979492	0.05398585567674635	0.04865864397645455	0.044761310214404965	0.05734486780840211	0.05651475403942764	0.05692981092391488	0.05692981092391488	0.05692981092391488	0.05692981092391488	0.05692981092391488	0.05692981092391488	0.05692981092391488	0.05692981092391488	0.05692981092391488	0.05692981092391488	0.05692981092391488	0.05692981092391488	0.05692981092391488	0.05692981092391488	0.05692981092391488	0.05692981092391488	0.05692981092391488	0.05692981092391488	0.05692981092391488	0.05692981092391488	0.05692981092391488	0.05692981092391488	0.05692981092391488	0.05692981092391488	0.05692981092391488	0.05692981092391488	0.05692981092391488	0.05692981092391488	0.05692981092391488	0.05692981092391488
0.0521513844854194	0.05259097265650871	0.040632542959598804	0.05602421770132618	0.05689827528179221	0.05560350928807352	0.07051527152665234	0.048191006190154415	0.042775340734619575	0.0518350799093305	0.057023575381683976	0.06537869841973715	0.059116968849975866	0.06476046167368203	0.059949188930156126	0.062418784020772056	0.05886085395554103	0.06469281167161962	0.0499151670100004	0.06266918993769188	0.09103342902899085	0.0886164682819939	0.06461055521183219	0.07248186737643027	0.06853458978837519	0.06920530836727808	0.07845947067122523	0.0790607047842207	0.06655208592530369	0.06979252998446638	0.05842893013840368	0.0723480624551597	0.080493874678806	0.06293120659373318	0.06851215518786165	0.06572168089079741	0.06572168089079741	0.06572168089079741	0.06572168089079741	0.06572168089079741	0.06572168089079741	0.06572168089079741	0.06572168089079741	0.06572168089079741	0.06572168089079741	0.06572168089079741	0.06572168089079741	0.06572168089079741	0.06572168089079741	0.06572168089079741
0.06401082488038153	0.04170336884005104	0.05244582771962008	0.05308898593840793	0.0602258396267903	0.06878804775698814	0.055087567322020844	0.06720712507892757	0.05707446318101637	0.04834113494412368	0.04965318068668695	0.0571078164556196	0.05941538841348915	0.051145468896699284	0.05407938390524668	0.05418015146914461	0.05412976768719564	0.05412976768719564	0.05412976768719564	0.05412976768719564	0.05412976768719564	0.05412976768719564	0.05412976768719564	0.05412976768719564	0.05412976768719564	0.05412976768719564	0.05412976768719564	0.05412976768719564	0.05412976768719564	0.05412976768719564	0.05412976768719564	0.05412976768719564	0.05412976768719564	0.05412976768719564	0.05412976768719564	0.05412976768719564	0.05412976768719564	0.05412976768719564	0.05412976768719564	0.05412976768719564	0.05412976768719564	0.05412976768719564	0.05412976768719564	0.05412976768719564	0.05412976768719564	0.05412976768719564	0.05412976768719564	0.05412976768719564	0.05412976768719564	0.05412976768719564
0.043843202594726356	0.05514613275145457	0.057463016761744756	0.06985456875646237	0.05777086440854195	0.055836131341634655	0.05334828363578255	0.0534138489678184	0.05839308916364319	0.05986393538787355	0.054857744266937264	0.04855958036141424	0.06117349284574413	0.05140377223462591	0.06579734446220704	0.059885281825401475	0.06051956301441992	0.06416179792242976	0.06971897253209815	0.0589724595926401	0.06798683596040574	0.06916482434951438	0.06059093358568464	0.05727842694251525	0.058934680264099946	0.058934680264099946	0.058934680264099946	0.058934680264099946	0.058934680264099946	0.058934680264099946	0.058934680264099946	0.058934680264099946	0.058934680264099946	0.058934680264099946	0.058934680264099946	0.058934680264099946	0.058934680264099946	0.058934680264099946	0.058934680264099946	0.058934680264099946	0.058934680264099946	0.058934680264099946	0.058934680264099946	0.058934680264099946	0.058934680264099946	0.058934680264099946	0.058934680264099946	0.058934680264099946	0.058934680264099946	0.058934680264099946
0.10441137253269746	0.08989512254325266	0.08030235833862037	0.06952843891793284	0.06881459517405994	0.08969803206348363	0.08685841649791085	0.07979743374650926	0.08744141251884946	0.07263872894677305	0.08085819630406382	0.07034014671627603	0.0735181652595682	0.09337489953727802	0.0890572972842477	0.10107004677906611	0.09235936862648704	0.06973198683610271	0.08104567773129487	0.08104567773129487	0.08104567773129487	0.08104567773129487	0.08104567773129487	0.08104567773129487	0.08104567773129487	0.08104567773129487	0.08104567773129487	0.08104567773129487	0.08104567773129487	0.08104567773129487	0.08104567773129487	0.08104567773129487	0.08104567773129487	0.08104567773129487	0.08104567773129487	0.08104567773129487	0.08104567773129487	0.08104567773129487	0.08104567773129487	0.08104567773129487	0.08104567773129487	0.08104567773129487	0.08104567773129487	0.08104567773129487	0.08104567773129487	0.08104567773129487	0.08104567773129487	0.08104567773129487	0.08104567773129487	0.08104567773129487
0.05240288014237105	0.053799099719775416	0.06231694138587193	0.06336905989510143	0.060047472604141325	0.060454106136608524	0.056011935444380836	0.06344101701009389	0.05496636342977793	0.06488886512393001	0.0518622715738014	0.05461634200660065	0.060356885355523485	0.06865499306807339	0.04658756098088563	0.05701985388161364	0.06448674555376382	0.06208774651632982	0.047658958031096585	0.0600937682747434	0.07282336449862006	0.06645856638668174	0.06645856638668174	0.06645856638668174	0.06645856638668174	0.06645856638668174	0.06645856638668174	0.06645856638668174	0.06645856638668174	0.06645856638668174	0.06645856638668174	0.06645856638668174	0.06645856638668174	0.06645856638668174	0.06645856638668174	0.06645856638668174	0.06645856638668174	0.06645856638668174	0.06645856638668174	0.06645856638668174	0.06645856638668174	0.06645856638668174	0.06645856638668174	0.06645856638668174	0.06645856638668174	0.06645856638668174	0.06645856638668174	0.06645856638668174	0.06645856638668174	0.06645856638668174
0.0783371197135968	0.06083114840276488	0.0759642080761928	0.07268441441426568	0.07596038994481367	0.07577219039117045	0.07211142820863196	0.06616521661231145	0.06978489255715296	0.0702190822220181	0.07000198738958553	0.07000198738958553	0.07000198738958553	0.07000198738958553	0.07000198738958553	0.07000198738958553	0.07000198738958553	0.07000198738958553	0.07000198738958553	0.07000198738958553	0.07000198738958553	0.07000198738958553	0.07000198738958553	0.07000198738958553	0.07000198738958553	0.07000198738958553	0.07000198738958553	0.07000198738958553	0.07000198738958553	0.07000198738958553	0.07000198738958553	0.07000198738958553	0.07000198738958553	0.07000198738958553	0.07000198738958553	0.07000198738958553	0.07000198738958553	0.07000198738958553	0.07000198738958553	0.07000198738958553	0.07000198738958553	0.07000198738958553	0.07000198738958553	0.07000198738958553	0.07000198738958553	0.07000198738958553	0.07000198738958553	0.07000198738958553	0.07000198738958553	0.07000198738958553
0.05287001408551388	0.07040426965102489	0.06229003474853817	0.0658524995135677	0.07579407755963477	0.06321044435230362	0.058691746901417034	0.07229428933576669	0.06415375279414154	0.0711448881586159	0.0696290522735186	0.0659303044278049	0.06905053912190241	0.05628681980052036	0.06982868432044147	0.07280588230254585	0.06240289488841693	0.11393146209463212	0.08816717849152453	0.08816717849152453	0.08816717849152453	0.08816717849152453	0.08816717849152453	0.08816717849152453	0.08816717849152453	0.08816717849152453	0.08816717849152453	0.08816717849152453	0.08816717849152453	0.08816717849152453	0.08816717849152453	0.08816717849152453	0.08816717849152453	0.08816717849152453	0.08816717849152453	0.08816717849152453	0.08816717849152453	0.08816717849152453	0.08816717849152453	0.08816717849152453	0.08816717849152453	0.08816717849152453	0.08816717849152453	0.08816717849152453	0.08816717849152453	0.08816717849152453	0.08816717849152453	0.08816717849152453	0.08816717849152453	0.08816717849152453
0.04671751474570345	0.05192378259255797	0.0354511486389888	0.031118165285962084	0.04485862587691844	0.054566980192371745	0.058957690379814714	0.04944016291735854	0.02257917976471401	0.047189885501372895	0.03509839923038009	0.05762784943007032	0.056627841257278856	0.042367409161276126	0.057885373788025475	0.05366925684904786	0.041906026549703636	0.05984998755362765	0.028180750203012996	0.042815338966147344	0.05729037647509572	0.05709646656291614	0.06431160609399192	0.060269672132443594	0.0496033550466135	0.06440476310820965	0.060089894993713255	0.06437164816764802	0.06434059300104261	0.07226532695966194	0.053720370568351807	0.06299284876400686	0.06299284876400686	0.06299284876400686	0.06299284876400686	0.06299284876400686	0.06299284876400686	0.06299284876400686	0.06299284876400686	0.06299284876400686	0.06299284876400686	0.06299284876400686	0.06299284876400686	0.06299284876400686	0.06299284876400686	0.06299284876400686	0.06299284876400686	0.06299284876400686	0.06299284876400686	0.06299284876400686
0.05367040571468977	0.05017731290594391	0.050598407432670314	0.04893121726077027	0.0538327204616484	0.04371377823379247	0.046957171872278436	0.06355892747025366	0.046842169282957966	0.04801156761724886	0.05263101459703867	0.0582378394407286	0.03372133617459804	0.06041790219392906	0.061706111856259564	0.04738334238603925	0.052546524378166114	0.05838078627174084	0.05832135430167759	0.05030367466078049	0.057757389355857953	0.05704266458499167	0.06340424599908759	0.05837351801123362	0.060888882005160606	0.060888882005160606	0.060888882005160606	0.060888882005160606	0.060888882005160606	0.060888882005160606	0.060888882005160606	0.060888882005160606	0.060888882005160606	0.060888882005160606	0.060888882005160606	0.060888882005160606	0.060888882005160606	0.060888882005160606	0.060888882005160606	0.060888882005160606	0.060888882005160606	0.060888882005160606	0.060888882005160606	0.060888882005160606	0.060888882005160606	0.060888882005160606	0.060888882005160606	0.060888882005160606	0.060888882005160606	0.060888882005160606
0.06040996087404203	0.04315328360273226	0.04428134258155655	0.042882838753116284	0.056480704214939295	0.061156043421697705	0.04393715308483438	0.04398249198390257	0.05014787177899018	0.046447127355660464	0.038667578586870546	0.04255735297126551	0.04255735297126551	0.04255735297126551	0.04255735297126551	0.04255735297126551	0.04255735297126551	0.04255735297126551	0.04255735297126551	0.04255735297126551	0.04255735297126551	0.04255735297126551	0.04255735297126551	0.04255735297126551	0.04255735297126551	0.04255735297126551	0.04255735297126551	0.04255735297126551	0.04255735297126551	0.04255735297126551	0.04255735297126551	0.04255735297126551	0.04255735297126551	0.04255735297126551	0.04255735297126551	0.04255735297126551	0.04255735297126551	0.04255735297126551	0.04255735297126551	0.04255735297126551	0.04255735297126551	0.04255735297126551	0.04255735297126551	0.04255735297126551	0.04255735297126551	0.04255735297126551	0.04255735297126551	0.04255735297126551	0.04255735297126551	0.04255735297126551
0.0681985065495138	0.08718784307080109	0.08437224701032096	0.10632000982985919	0.08213866436860293	0.07494105678833948	0.08578661161555726	0.08108232180521763	0.09299351806898186	0.07245572418687878	0.07210917572497161	0.0953021386951263	0.08325935404980993	0.08597032821268398	0.09269641818215982	0.07090530624836242	0.09582885388455512	0.1014472206240717	0.0986380372543134	0.0986380372543134	0.0986380372543134	0.0986380372543134	0.0986380372543134	0.0986380372543134	0.0986380372543134	0.0986380372543134	0.0986380372543134	0.0986380372543134	0.0986380372543134	0.0986380372543134	0.0986380372543134	0.0986380372543134	0.0986380372543134	0.0986380372543134	0.0986380372543134	0.0986380372543134	0.0986380372543134	0.0986380372543134	0.0986380372543134	0.0986380372543134	0.0986380372543134	0.0986380372543134	0.0986380372543134	0.0986380372543134	0.0986380372543134	0.0986380372543134	0.0986380372543134	0.0986380372543134	0.0986380372543134	0.0986380372543134
0.06813324929407234	0.07203080757572956	0.09666708953248315	0.08578876092274312	0.06842935606023177	0.07969811503971613	0.07130874764439285	0.09234924549394863	0.08556225321571675	0.07457107168865253	0.10813209303329817	0.08193951040776186	0.10552900553345083	0.07687947672308001	0.07762898054515979	0.07725422863411989	0.07725422863411989	0.07725422863411989	0.07725422863411989	0.07725422863411989	0.07725422863411989	0.07725422863411989	0.07725422863411989	0.07725422863411989	0.07725422863411989	0.07725422863411989	0.07725422863411989	0.07725422863411989	0.07725422863411989	0.07725422863411989	0.07725422863411989	0.07725422863411989	0.07725422863411989	0.07725422863411989	0.07725422863411989	0.07725422863411989	0.07725422863411989	0.07725422863411989	0.07725422863411989	0.07725422863411989	0.07725422863411989	0.07725422863411989	0.07725422863411989	0.07725422863411989	0.07725422863411989	0.07725422863411989	0.07725422863411989	0.07725422863411989	0.07725422863411989	0.07725422863411989
0.05148441202371297	0.04886939644595947	0.046013134109974936	0.05548922305868227	0.04822416215061745	0.06031239461549519	0.051382116286156944	0.06348296799765751	0.057379297648664146	0.05194018712248771	0.06737355350867533	0.08160200928476997	0.07831152210885718	0.050904545751119544	0.07907714952855209	0.08417789400315367	0.07062388609494895	0.07919981568021625	0.054596335904109006	0.08059760694945534	0.07193080690528059	0.08243741482250605	0.08239879613841342	0.08919131484297707	0.05371531120879012	0.10436106555893045	0.08809249890594167	0.07660623593047095	0.08234936741820632	0.08234936741820632	0.08234936741820632	0.08234936741820632	0.08234936741820632	0.08234936741820632	0.08234936741820632	0.08234936741820632	0.08234936741820632	0.08234936741820632	0.08234936741820632	0.08234936741820632	0.08234936741820632	0.08234936741820632	0.08234936741820632	0.08234936741820632	0.08234936741820632	0.08234936741820632	0.08234936741820632	0.08234936741820632	0.08234936741820632	0.08234936741820632
0.0803813523201525	0.0672692235503991	0.06319689086880823	0.08222320332739974	0.06184434078268803	0.08556735276154574	0.09195278054498873	0.08476996279292053	0.07361052077828698	0.08883830447665535	0.08338484984345786	0.08221241612893807	0.09522856635519965	0.09713339168851769	0.07856561290343798	0.09259068129739847	0.07923159267835538	0.08496178566295949	0.07917801845628168	0.08001908211799418	0.07430834435252527	0.0981078674033658	0.08476919625370169	0.09143853182853375	0.09143853182853375	0.09143853182853375	0.09143853182853375	0.09143853182853375	0.09143853182853375	0.09143853182853375	0.09143853182853375	0.09143853182853375	0.09143853182853375	0.09143853182853375	0.09143853182853375	0.09143853182853375	0.09143853182853375	0.09143853182853375	0.09143853182853375	0.09143853182853375	0.09143853182853375	0.09143853182853375	0.09143853182853375	0.09143853182853375	0.09143853182853375	0.09143853182853375	0.09143853182853375	0.09143853182853375	0.09143853182853375	0.09143853182853375
0.05391585184187249	0.07071985935353468	0.06895691023965231	0.05793791084099921	0.07319475869626436	0.05990270752191509	0.07186718489964575	0.06583294541973243	0.06397562395916918	0.07207735186310585	0.06992982914606356	0.061997532524121865	0.07534104599540861	0.07528254136638887	0.08466976232368278	0.06522609918711415	0.07024192044877403	0.09242112994318767	0.07927506150488055	0.07868836818485163	0.07494896816810184	0.07681866817647673	0.07681866817647673	0.07681866817647673	0.07681866817647673	0.07681866817647673	0.07681866817647673	0.07681866817647673	0.07681866817647673	0.07681866817647673	0.07681866817647673	0.07681866817647673	0.07681866817647673	0.07681866817647673	0.07681866817647673	0.07681866817647673	0.07681866817647673	0.07681866817647673	0.07681866817647673	0.07681866817647673	0.07681866817647673	0.07681866817647673	0.07681866817647673	0.07681866817647673	0.07681866817647673	0.07681866817647673	0.07681866817647673	0.07681866817647673	0.07681866817647673	0.07681866817647673
0.0703880187705718	0.08088913043459574	0.08928134427562542	0.07884085141266993	0.10213132972682115	0.09203522249761534	0.07702073235964167	0.1262549155660348	0.10861675525042713	0.09362350091527333	0.09362651472693763	0.08348215689915098	0.09698200429640852	0.0950625676234003	0.08688547789990313	0.09173170791560115	0.08529374095623315	0.07744633659915258	0.08137003877769286	0.08137003877769286	0.08137003877769286	0.08137003877769286	0.08137003877769286	0.08137003877769286	0.08137003877769286	0.08137003877769286	0.08137003877769286	0.08137003877769286	0.08137003877769286	0.08137003877769286	0.08137003877769286	0.08137003877769286	0.08137003877769286	0.08137003877769286	0.08137003877769286	0.08137003877769286	0.08137003877769286	0.08137003877769286	0.08137003877769286	0.08137003877769286	0.08137003877769286	0.08137003877769286	0.08137003877769286	0.08137003877769286	0.08137003877769286	0.08137003877769286	0.08137003877769286	0.08137003877769286	0.08137003877769286	0.08137003877769286
0.05412399171087403	0.05882349499359444	0.05927651719555486	0.06872753140066797	0.06393349938433975	0.05742059202246728	0.05599166736081712	0.06531025513192024	0.05922303631478828	0.07312392061650959	0.06455230002192808	0.06356016825853698	0.057871981674457305	0.059447721636000414	0.04688416949699859	0.05892052686119035	0.049013721218968326	0.0521346460226511	0.06554781268957297	0.043671661576242506	0.05460973713290774	0.05460973713290774	0.05460973713290774	0.05460973713290774	0.05460973713290774	0.05460973713290774	0.05460973713290774	0.05460973713290774	0.05460973713290774	0.05460973713290774	0.05460973713290774	0.05460973713290774	0.05460973713290774	0.05460973713290774	0.05460973713290774	0.05460973713290774	0.05460973713290774	0.05460973713290774	0.05460973713290774	0.05460973713290774	0.05460973713290774	0.05460973713290774	0.05460973713290774	0.05460973713290774	0.05460973713290774	0.05460973713290774	0.05460973713290774	0.05460973713290774	0.05460973713290774	0.05460973713290774
0.0	0.03633398834473918	0.0003993588914161911	0.03633398834473918	8.059590363486076e-05	0.0	0.0	0.0	0.0	0.001380790184264226	0.021779649173990195	0.014531199421601073	0.0	0.03495277036414506	0.0003993588914161911	0.0003993588914161912	0.003732693548011266	0.0037365754379028227	0.0037346649853629487	0.0	0.0037419350037842195	0.02817219139710347	0.0037365754379028227	0.0	0.0004046769724873446	0.020188435845885443	0.0013794471505581033	0.04714863376123953	0.004112733715185965	0.005192407508102461	0.003739670623362457	0.0281804218315956	0.021783756870995572	0.041716062314568376	0.0325866517666765	0.016393251706693594	0.0	0.0014233087472720104	0.0013801999770742953	0.00813696245178733	0.02197895873224699	0.015057960592017161	0.015057960592017161	0.015057960592017161	0.015057960592017161	0.015057960592017161	0.015057960592017161	0.015057960592017161	0.015057960592017161	0.015057960592017161
0.03732508684891244	0.0379375337619354	0.022388998559335387	0.03732508684891244	0.0600865725513451	0.0964313316427069	0.05050894714106044	0.08479646021242869	0.03848983452663785	0.09246955847467732	0.0917297384541327	0.11575114092374598	0.08470973574092248	0.07468206278300321	0.05438838437108612	0.07401067641734772	0.07276005961583813	0.10035526639037542	0.11139414270244954	0.08949006934725413	0.06688565094981874	0.09690733734197675	0.09190264964903651	0.09086079435059558	0.10652865206614437	0.10746032674457272	0.10933838803994342	0.10990968391027352	0.14035433877232975	0.11783733926222627	0.09580703522977989	0.1173668465511461	0.11154973252459092	0.12080112033633338	0.1909750537791947	0.136904614951281	0.14007029754504793	0.10595278014568024	0.0906152341359065	0.12883511037598147	0.12212742455297519	0.16005947735427237	0.12169939398636216	0.11107090547296666	0.06800674844163351	0.11693116995433775	0.09246895919798563	0.09246895919798563	0.09246895919798563	0.09246895919798563
0.04369282930504594	0.04822603574873071	0.05465779332883625	0.04492839668595354	0.05854739433771308	0.047121263218489765	0.04663961501942708	0.04879200110030071	0.05861928102081643	0.053036764230527916	0.043792519965617144	0.041656431824717816	0.03618200053732632	0.03995674755335749	0.0381866550081456	0.041118229128211475	0.04941639235584464	0.03551212195178985	0.050208965540635614	0.037369942743504324	0.04188011441793561	0.040905224159174594	0.042376317541070616	0.040752396743565455	0.04899687984805224	0.04990797628718146	0.04371450977325205	0.044950860517708635	0.05051301481087447	0.04670554762477982	0.04410942889502842	0.043268320138087436	0.04571379184316682	0.04144198910090228	0.04210893631535559	0.03479243783333877	0.043312181587578935	0.03825714830961431	0.044777218906910055	0.039433169722388445	0.04095235722310388	0.040192763472746154	0.040192763472746154	0.040192763472746154	0.040192763472746154	0.040192763472746154	0.040192763472746154	0.040192763472746154	0.040192763472746154	0.040192763472746154
0.04940349481950624	0.03840497192669394	0.050760049132501386	0.020539640632429357	0.057363403782611025	0.04296498688601924	0.039273451632387685	0.02392424268681183	0.036262163856238684	0.029020249059997637	0.03852028840717738	0.04347271330698155	0.058321126804356735	0.054963736276124144	0.03380095881475675	0.04551349922754365	0.041299860663084484	0.0329217090624217	0.05033053831323753	0.03264554629031926	0.027345114678683002	0.04123802759082578	0.03927930370551106	0.03384861579717528	0.03429797742509142	0.02866341247707895	0.03318458679965489	0.036900543200663584	0.030891392384556834	0.030039847737054513	0.039358061498274415	0.02041408619197357	0.033013350739636634	0.042603467490368765	0.02563372003293388	0.028869403039803388	0.020024663650305273	0.025902384175941796	0.020953446730056748	0.02668045541512918	0.02395766136620413	0.0444434918230946	0.03703830213972558	0.021345370655467013	0.030807307684302763	0.03591436373953759	0.033360835711920174	0.033360835711920174	0.033360835711920174	0.033360835711920174
0.07648126510074511	0.09825789498166655	0.07172177508123917	0.0804382133510481	0.08081428865749056	0.07235655527266134	0.059741156636085695	0.08308456153249826	0.06835111886599488	0.08324185482400918	0.08962437904874242	0.08461930157606869	0.05150964804145214	0.07596717576837544	0.07541806816731383	0.0774378030057529	0.0727046529035455	0.08518582285408878	0.08359890703310272	0.057966272593517186	0.08317584207440062	0.07888282318560418	0.0670239130822198	0.08113308301797884	0.08277571480330005	0.07508387824456725	0.10978120206494396	0.09189559143509167	0.07156033072846296	0.1070114981326533	0.0884927239442759	0.0522307503422102	0.06757601068246318	0.08926163786201119	0.07296280682872489	0.07362073354266348	0.12972892274860895	0.0724469768293589	0.09412229892678166	0.08294691271813993	0.09456290025695388	0.09112527389155627	0.07747858211333708	0.08430192800244668	0.08430192800244668	0.08430192800244668	0.08430192800244668	0.08430192800244668	0.08430192800244668	0.08430192800244668
0.05642393717368455	0.08329955445754585	0.08796865262274446	0.07714421069381111	0.06925130577121429	0.06967126758653623	0.07794794823875949	0.05430181784512046	0.05179033166006593	0.07514030457312554	0.08905440547059437	0.06995616533304644	0.07950528540182042	0.07950528540182042	0.07950528540182042	0.07950528540182042	0.07950528540182042	0.07950528540182042	0.07950528540182042	0.07950528540182042	0.07950528540182042	0.07950528540182042	0.07950528540182042	0.07950528540182042	0.07950528540182042	0.07950528540182042	0.07950528540182042	0.07950528540182042	0.07950528540182042	0.07950528540182042	0.07950528540182042	0.07950528540182042	0.07950528540182042	0.07950528540182042	0.07950528540182042	0.07950528540182042	0.07950528540182042	0.07950528540182042	0.07950528540182042	0.07950528540182042	0.07950528540182042	0.07950528540182042	0.07950528540182042	0.07950528540182042	0.07950528540182042	0.07950528540182042	0.07950528540182042	0.07950528540182042	0.07950528540182042	0.07950528540182042
0.060162267577461	0.07453771845329046	0.08047863674363948	0.08550844154555749	0.06558946856542457	0.06219946711188626	0.07324202013583545	0.07990725014761886	0.08297325987447399	0.06747105538141147	0.07134165939075719	0.0676124057451195	0.08297451325465742	0.08491442197478051	0.06728749979817264	0.07545222481359334	0.07805008189134666	0.07549171968336148	0.053181280562251236	0.0777837168952152	0.0886810752971321	0.07283752059386155	0.08394649990084901	0.09007572680847835	0.057984989117125844	0.07799808854896019	0.07180502823797467	0.0878625363806655	0.0741381201209046	0.052740153007397386	0.062137133281718354	0.07757187176765015	0.0794017729918106	0.08389629235130325	0.0879368665766601	0.08311758017201801	0.07470128196995718	0.08392030115592036	0.07884963534762716	0.07891660624241337	0.07223504266344773	0.07557582445293055	0.07557582445293055	0.07557582445293055	0.07557582445293055	0.07557582445293055	0.07557582445293055	0.07557582445293055	0.07557582445293055	0.07557582445293055
0.035628429506712224	0.037259537869730935	0.02727978552375728	0.03451049833797901	0.03705269928628684	0.03363119421371534	0.02560465775191457	0.03527442533989226	0.033314217047046374	0.03373126678111653	0.036804430135245675	0.026768658385354353	0.03243717626456439	0.026499877139121077	0.032700790437508384	0.037519168524739056	0.04139326407030183	0.034949321611502264	0.035242455875320204	0.02513750326627973	0.02859300149069083	0.03445553879529408	0.030945054070913	0.029280439106255003	0.03251855596149995	0.03457799487773371	0.027965609884809724	0.03504638484460184	0.028136329118946535	0.030500174653358816	0.03521513869576106	0.03906791224932065	0.026533277291484112	0.040794010334331644	0.03727316811083801	0.03573094268473759	0.0342809943065038	0.03348438553294422	0.03467061049543847	0.027228024644729138	0.03245708512738288	0.03181023260182518	0.028011496377963685	0.03530527119824423	0.03127007944387857	0.03328767532106141	0.03328767532106141	0.03328767532106141	0.03328767532106141	0.03328767532106141
0.0	0.0	0.13333730813218528	0.0	0.10690519327556794	0.0	0.0	0.01101853626599732	0.10714285712093913	0.1071428571209391	0.10306987621546979	0.09612432085494181	0.06426833736339124	0.12282224449077919	0.0	0.023994541890046246	0.0	0.0	0.0	0.2318139261433826	0.0	0.0	0.0	0.0	0.0	0.023994541890046246	0.0	0.23085205050774146	0.0332942929991242	0.11118145905545367	0.08314831523089289	0.09637555925076415	0.0	0.0	0.0	0.01101853626599732	0.11924071080075782	0.0	0.210204668339902	0.004072980905469356	0.004200621544837791	0.10690519327556794	0.0003302616408040481	0.004071719405613718	0.0011776426038617631	0.0026246810047377404	0.0026246810047377404	0.0026246810047377404	0.0026246810047377404	0.0026246810047377404
0.05911245736264961	0.09697760549157078	0.08235063983511084	0.07058012689875928	0.07745346560573887	0.08478426516747371	0.06558161887061867	0.06753262546314878	0.08462995579158299	0.05464099280966637	0.07257629001365962	0.0452098731341333	0.057756280321499	0.04936217543885405	0.05591786022424887	0.04749948637768139	0.07263709186851029	0.07083277150759432	0.05781576091871814	0.04522802506694945	0.04580149641257799	0.05427249541417826	0.07455137991855451	0.06790921148154755	0.054900294870160064	0.058815300817966945	0.04006593846316493	0.05676912803148601	0.06496898027862336	0.049148502475853555	0.061592845772927	0.08677082862794933	0.08489913713324711	0.04833727287160064	0.0684189599694105	0.06407952690376197	0.06477600520526751	0.062297093379328386	0.06928272100268083	0.048922687203442235	0.06949594065783375	0.08738693775442423	0.06532463554238957	0.07635578664840689	0.07635578664840689	0.07635578664840689	0.07635578664840689	0.07635578664840689	0.07635578664840689	0.07635578664840689
0.04528526961520446	0.059241392682422685	0.05969880027767121	0.06722897842351469	0.05836860794902395	0.05923175770211322	0.07044571295702488	0.05852740910330122	0.06008440430693668	0.044625751383245475	0.05750478527202377	0.06197382735113326	0.051219374857829014	0.06198456643464554	0.06099149677772591	0.06255162981118632	0.05451552791304372	0.07387769639057923	0.07575998731305408	0.06553462985451705	0.04447432147944277	0.07124880644052169	0.07335599464082725	0.06344031499496419	0.05241185202099816	0.0552646932010117	0.06021912172241773	0.06165454296991307	0.0676262876356824	0.062273627613933895	0.0671580795512301	0.05448493294335796	0.07617821055535291	0.05942773664751252	0.07094982097924957	0.05554111331381851	0.053054605029870666	0.0675054139164455	0.0660102256389294	0.0673856522925184	0.0666979389657239	0.0666979389657239	0.0666979389657239	0.0666979389657239	0.0666979389657239	0.0666979389657239	0.0666979389657239	0.0666979389657239	0.0666979389657239	0.0666979389657239
0.060493287677582434	0.07658007519403978	0.050280661151177186	0.0748290230858247	0.06950019896838708	0.05354091556563015	0.06588494568969566	0.07135090503205037	0.07417300198418249	0.06824946847701442	0.07746244101256915	0.07263796168661343	0.07882459457921148	0.06627660646471263	0.0614744520597229	0.09317261210435024	0.06809937512865559	0.07925427188344966	0.09794544469454869	0.07147035915965519	0.0778695544164683	0.07043037413367188	0.08593567661114034	0.05377788944716321	0.07837598555918254	0.08399715691911637	0.07844559507816991	0.053751605504636556	0.05422082186603082	0.08905642614418277	0.05743921026274855	0.055283666895532234	0.061174678921149264	0.06872452431630924	0.07079446733084595	0.0644511644344337	0.0729105479345105	0.06554171858335467	0.055395829267387904	0.06890206571446612	0.060434005428165814	0.06466803557131597	0.06466803557131597	0.06466803557131597	0.06466803557131597	0.06466803557131597	0.06466803557131597	0.06466803557131597	0.06466803557131597	0.06466803557131597
0.031501297506298084	0.041949285370752765	0.027716320650859185	0.021664393274475276	0.030831523690976803	0.04134822189365239	0.03137111954774762	0.03607821641778895	0.036617223541379834	0.049204285583111115	0.02556392702671995	0.03316527089768785	0.026111358887568298	0.03855740468571108	0.03947789829763867	0.03299974984497086	0.02675615835354295	0.03027193077115102	0.029780649238494047	0.035778202550164395	0.03689180171304778	0.030354770880469423	0.0379686458521981	0.030466228482492894	0.02924431298978872	0.04899933838356729	0.029913703548823594	0.021232112609748294	0.022214407865672196	0.02370102861690035	0.024289835047852194	0.02727223489604179	0.03206097063808834	0.028979958245179276	0.028382840953299925	0.025407237140015415	0.03856281200146511	0.026224251430396743	0.031269610676496175	0.02534163207291764	0.027657458154065794	0.03744412459979936	0.030924398104912876	0.02247227263039707	0.04208994236795528	0.022147178646556968	0.020539911124243596	0.0352182686493239	0.04103066155171077	0.026733648591102034
0.03467193558554795	0.09437524473313065	0.09091900525709704	0.036375951812174054	0.055013670803994816	0.14545566275925267	0.0	0.09086550243102456	0.07470481886663834	0.0	0.0	0.003456239476033662	0.090919005257097	0.036382347754941376	0.0	0.12872226636185252	0.0	0.003657915553075015	0.07055777970399946	0.0	0.0	0.10094737369010043	0.14125083185804613	0.08991968437870537	0.12907224186906055	0.08156892459270954	0.08816177097319039	0.0	0.1260847948085317	0.090919005257097	0.090919005257097	0.3074720230333404	0.14948888156494042	0.15133611709603748	0.12153971712020106	0.00020167616383736113	0.11310224975791011	0.12959553665959414	0.06641928351559376	0.12634256510317385	0.003456239476033662	0.11302966333276629	0.09091900525709704	0.090919005257097	0.14545566275925265	0.12565028410879234	0.21621091090999328	0.09089003323364711	0.090919005257097	0.10439613317331754
0.07390735487982229	0.07014657176748273	0.06641311240384108	0.07901107484747019	0.09579219063713769	0.06791121936362035	0.08188068984475541	0.09077565283175489	0.0732608398527726	0.0906807057949077	0.08158577498447447	0.09376371212584415	0.08100533441706981	0.07828304828837578	0.09478092399531605	0.06742029994746873	0.08248832530586225	0.078548533140273	0.08273661648326383	0.07785003459384347	0.08263236313801928	0.08619696750019289	0.10908923730112766	0.07986817024433933	0.09766111581203411	0.0682507451487237	0.08926281928841573	0.08910394446837312	0.08312061130624149	0.0853998301367772	0.08119770173277455	0.07191718583775832	0.07442505905261051	0.11180521021776268	0.11826348345538876	0.1052564819806354	0.07581133211963467	0.05488072477379619	0.08168318122323716	0.09534349514361792	0.10950512322588549	0.11422985622865446	0.10506524379553608	0.07648998553977418	0.0927771005277907	0.08119931501793394	0.06503187446735675	0.07193184139094227	0.11594096375467923	0.1100315856753675
0.02553098690021475	0.02142640543395928	0.03271336428431211	0.028650261618195352	0.029402493990958706	0.026954426434397678	0.04575500291963184	0.03355718313550947	0.027201583505066202	0.026545441379512386	0.02744790457245181	0.032647795095815675	0.033610137684006405	0.03331597470318913	0.033825835502303565	0.030379333278021465	0.031764961036492734	0.028435102556720073	0.0321846378954595	0.035598290865924184	0.032403874585113325	0.03704170592727399	0.032824741534866954	0.04163921748811226	0.040417663159702764	0.040557266478133465	0.025298384744158253	0.03626958685178313	0.030464719167008474	0.04518891732123984	0.03366752994593104	0.03564074283153336	0.02976864290032157	0.026867779286094462	0.03821205391371492	0.026132172953088503	0.03102592403352364	0.026883277128201457	0.02853285564538252	0.030199070583231524	0.028368020860665404	0.02620661103841925	0.03731483590017666	0.023762993355309087	0.03334775886311036	0.023109137260774404	0.03191014075341743	0.02940220850537466	0.025555827218976045	0.03220702730383862
0.0501561769999985	0.06558228461931961	0.049013992879475894	0.056752751677703946	0.06431961321601945	0.04372718785314673	0.04093577037683281	0.05927323423312143	0.04522876303665734	0.04762453888309572	0.05702889388527184	0.06498698415118644	0.05658865075203953	0.05350492047487572	0.0562167046600824	0.04834868245421981	0.0634717275606085	0.048042184159253216	0.037865493123635637	0.03937971994962175	0.05893928465171561	0.056472186790839304	0.050089401305503635	0.06007237394739318	0.066891792914961	0.060368663769760536	0.03847347442512957	0.05337987446243891	0.04311674467527339	0.045147679391660145	0.05710285440396629	0.0516029183347551	0.06180081709012354	0.061915969714504845	0.03599225921639562	0.058930417781994406	0.05097650807255849	0.045552725225165604	0.043198564691692413	0.041040385771880475	0.05228060801899948	0.0443109168041708	0.04917263664283759	0.039403255977023335	0.06442384374819363	0.05283609751704699	0.060495172315964185	0.03968782213588928	0.044377217798587915	0.05920559836784214
0.044947569148749346	0.04837535195451936	0.05640678259869909	0.05979568034829155	0.054234003581797655	0.04826057500877017	0.04800648738813467	0.05825158768781457	0.060153029238246385	0.05017037456786811	0.05957029392298907	0.05871278578468122	0.044787159830819594	0.050110858960283645	0.05646198021421241	0.05372229164668172	0.06184811723204011	0.05775938024408612	0.045224528867927986	0.058423849710009426	0.057207402487055796	0.05723845924161579	0.05892093976820837	0.05083969292122497	0.05306465931158174	0.06107537307255789	0.04927939887472855	0.038864725689504956	0.05674483160967301	0.061288966495763375	0.051844883138502676	0.056690479123759754	0.04502807769369685	0.057099970227556265	0.05903648031030214	0.05803888790892064	0.03719429246410734	0.045813408684663465	0.0533570376891143	0.046558018536691954	0.05106237506847178	0.04829653983851841	0.06249670728610759	0.055396623562312994	0.055396623562312994	0.055396623562312994	0.055396623562312994	0.055396623562312994	0.055396623562312994	0.055396623562312994
0.10039330173883247	0.08037859672638369	0.0822662702964084	0.07362755882842414	0.06603240647805082	0.0765241616136829	0.07803987463579971	0.07006977621475519	0.08069621323857289	0.09275771426036991	0.07977623390882549	0.0862669740845977	0.0862669740845977	0.0862669740845977	0.0862669740845977	0.0862669740845977	0.0862669740845977	0.0862669740845977	0.0862669740845977	0.0862669740845977	0.0862669740845977	0.0862669740845977	0.0862669740845977	0.0862669740845977	0.0862669740845977	0.0862669740845977	0.0862669740845977	0.0862669740845977	0.0862669740845977	0.0862669740845977	0.0862669740845977	0.0862669740845977	0.0862669740845977	0.0862669740845977	0.0862669740845977	0.0862669740845977	0.0862669740845977	0.0862669740845977	0.0862669740845977	0.0862669740845977	0.0862669740845977	0.0862669740845977	0.0862669740845977	0.0862669740845977	0.0862669740845977	0.0862669740845977	0.0862669740845977	0.0862669740845977	0.0862669740845977	0.0862669740845977
0.10765769078140593	0.09198678994382062	0.07608311239392487	0.07388330111468944	0.06378268361943212	0.08144101277546045	0.07261184819744629	0.07261184819744629	0.07261184819744629	0.07261184819744629	0.07261184819744629	0.07261184819744629	0.07261184819744629	0.07261184819744629	0.07261184819744629	0.07261184819744629	0.07261184819744629	0.07261184819744629	0.07261184819744629	0.07261184819744629	0.07261184819744629	0.07261184819744629	0.07261184819744629	0.07261184819744629	0.07261184819744629	0.07261184819744629	0.07261184819744629	0.07261184819744629	0.07261184819744629	0.07261184819744629	0.07261184819744629	0.07261184819744629	0.07261184819744629	0.07261184819744629	0.07261184819744629	0.07261184819744629	0.07261184819744629	0.07261184819744629	0.07261184819744629	0.07261184819744629	0.07261184819744629	0.07261184819744629	0.07261184819744629	0.07261184819744629	0.07261184819744629	0.07261184819744629	0.07261184819744629	0.07261184819744629	0.07261184819744629	0.07261184819744629
0.11982262135729654	0.09374816763435403	0.02492210856660994	0.062229908609551694	0.10295726416808203	0.1086749021783189	0.005876588114110874	0.10406059462974733	0.075401073784097	0.09855741971851047	0.07802530429135224	0.08452875707621699	0.11181786670312101	0.12321913072963049	0.14050774695930318	0.1011197545143311	0.09419792691991911	0.10009095011319409	0.11252938046476516	0.07065326367941037	0.06818455566572879	0.12573543836908893	0.12132291857912321	0.07375178657661578	0.09518910984301414	0.13887258534025068	0.08983802466014966	0.09246966615182105	0.05369711639433757	0.08515402131843838	0.09592554901587502	0.07539676742234454	0.11904464448331434	0.04877568148566263	0.0870398534143708	0.08759052327827836	0.08731518834632457	0.08731518834632457	0.08731518834632457	0.08731518834632457	0.08731518834632457	0.08731518834632457	0.08731518834632457	0.08731518834632457	0.08731518834632457	0.08731518834632457	0.08731518834632457	0.08731518834632457	0.08731518834632457	0.08731518834632457
0.07056424869866372	0.05287637101203065	0.04945824123093322	0.04778788252205548	0.04970054682225843	0.05158892838690106	0.06159572152799023	0.050328994459961786	0.06008669519339981	0.04515784009654306	0.06429618158137995	0.04991798217332646	0.055944554499679854	0.05410900285222086	0.05476478161319528	0.05581259062538477	0.051845083520816494	0.056763772247159165	0.053149733241496876	0.0589173090098863	0.048931544929713154	0.05133106150347613	0.06053763083342082	0.054211305452981313	0.05435115764775128	0.06143285243331161	0.05641661673063182	0.05892473458197171	0.05892473458197171	0.05892473458197171	0.05892473458197171	0.05892473458197171	0.05892473458197171	0.05892473458197171	0.05892473458197171	0.05892473458197171	0.05892473458197171	0.05892473458197171	0.05892473458197171	0.05892473458197171	0.05892473458197171	0.05892473458197171	0.05892473458197171	0.05892473458197171	0.05892473458197171	0.05892473458197171	0.05892473458197171	0.05892473458197171	0.05892473458197171	0.05892473458197171
0.07734754421592943	0.07282060096847587	0.06108948128215561	0.0756054511888081	0.05274521441176809	0.05803587968490067	0.08550040294749911	0.06312444092852675	0.06409331373336886	0.06671575616820263	0.0650405629482452	0.0699094571864787	0.07007855460211468	0.07148218361346123	0.06763802954000382	0.07458754632361048	0.06893147781521501	0.05837112691078427	0.06371896720451044	0.054838139175665004	0.05927855319008772	0.05927855319008772	0.05927855319008772	0.05927855319008772	0.05927855319008772	0.05927855319008772	0.05927855319008772	0.05927855319008772	0.05927855319008772	0.05927855319008772	0.05927855319008772	0.05927855319008772	0.05927855319008772	0.05927855319008772	0.05927855319008772	0.05927855319008772	0.05927855319008772	0.05927855319008772	0.05927855319008772	0.05927855319008772	0.05927855319008772	0.05927855319008772	0.05927855319008772	0.05927855319008772	0.05927855319008772	0.05927855319008772	0.05927855319008772	0.05927855319008772	0.05927855319008772	0.05927855319008772
0.043059644618385684	0.04617936979661592	0.04492369579937211	0.03741832528373476	0.03754920507652187	0.04354054866517236	0.03327350216669572	0.04165174379830103	0.04132720905448553	0.04377128557489676	0.045966359700101204	0.05366794830970365	0.05075591558757042	0.0482188216560292	0.04550294913992097	0.04486917213492252	0.04327138758732779	0.0423323878815022	0.04810650990877997	0.04432054303095897	0.03912905608795089	0.05249837329641635	0.047366304894649165	0.05103806467426859	0.04509332245301931	0.046052484739798144	0.042432868405335875	0.046219345231331664	0.04075574637777911	0.049487050853347946	0.04279950726386627	0.04877779045169328	0.04102212179550813	0.042798425984963785	0.04431718516540128	0.04775291140443837	0.040067113976879426	0.04391001269065889	0.04391001269065889	0.04391001269065889	0.04391001269065889	0.04391001269065889	0.04391001269065889	0.04391001269065889	0.04391001269065889	0.04391001269065889	0.04391001269065889	0.04391001269065889	0.04391001269065889	0.04391001269065889
0.07566198921786682	0.0888764570243685	0.09218355426625474	0.06970289359056285	0.0818694027143209	0.08312974282643928	0.08132781657375886	0.0715080483852411	0.08573295283284159	0.09218092242301325	0.06966660586936013	0.0751288676199612	0.07046451802361497	0.08482932720971437	0.09140769943175026	0.07588620315293929	0.09036951045022877	0.07729206272122811	0.07317312192387633	0.07359327065876958	0.08975197213500502	0.081472007892743	0.09003703700477887	0.06993736153201191	0.07252788550387375	0.07494943676412442	0.08094624553673721	0.06701904247015066	0.0741408191802617	0.07830550835369379	0.0707993371891366	0.08509313780329185	0.07794623749621422	0.07794623749621422	0.07794623749621422	0.07794623749621422	0.07794623749621422	0.07794623749621422	0.07794623749621422	0.07794623749621422	0.07794623749621422	0.07794623749621422	0.07794623749621422	0.07794623749621422	0.07794623749621422	0.07794623749621422	0.07794623749621422	0.07794623749621422	0.07794623749621422	0.07794623749621422
0.08885648598762029	0.0908432438860882	0.1096957445837524	0.08853228149148763	0.06843026635757027	0.06384533562234712	0.08057726772647601	0.07827365344069656	0.09780625859346885	0.09466894384385958	0.0893048352605681	0.0677990789302065	0.06407808350550613	0.12488794324216045	0.10117287224364457	0.07685391649463502	0.09627153070235424	0.10362707752144974	0.046467268622923365	0.08335381462330628	0.05915614784934006	0.07954128900918712	0.06654820218531589	0.06297573020209257	0.07316727825490685	0.08271141111662621	0.07370570527847567	0.07355385917954003	0.09125600388333187	0.10165360877872201	0.0807534375241097	0.08859921779949308	0.08979327944333083	0.08435737311137544	0.08707532627735314	0.08707532627735314	0.08707532627735314	0.08707532627735314	0.08707532627735314	0.08707532627735314	0.08707532627735314	0.08707532627735314	0.08707532627735314	0.08707532627735314	0.08707532627735314	0.08707532627735314	0.08707532627735314	0.08707532627735314	0.08707532627735314	0.08707532627735314
0.0511809132488625	0.053059837157718594	0.05351260623967007	0.04507652151647331	0.0641506956383842	0.054052556299449044	0.05521632570057117	0.055668324400399975	0.058405286916422855	0.057604669585791926	0.05485153009404195	0.05244125616598717	0.05998151619506166	0.061676734346656235	0.05264542911307267	0.04721980064069444	0.05089859802110139	0.04473034749122265	0.04460837304467316	0.04775146879036485	0.05925293202208675	0.06933119649877416	0.06429206426043045	0.06429206426043045	0.06429206426043045	0.06429206426043045	0.06429206426043045	0.06429206426043045	0.06429206426043045	0.06429206426043045	0.06429206426043045	0.06429206426043045	0.06429206426043045	0.06429206426043045	0.06429206426043045	0.06429206426043045	0.06429206426043045	0.06429206426043045	0.06429206426043045	0.06429206426043045	0.06429206426043045	0.06429206426043045	0.06429206426043045	0.06429206426043045	0.06429206426043045	0.06429206426043045	0.06429206426043045	0.06429206426043045	0.06429206426043045	0.06429206426043045
0.027737573594868604	0.07206842269252381	0.07623237893833805	0.059746311894234634	0.04807744848919372	0.0007908222534734327	0.05053618220233783	0.035172488235708156	0.12460651021625026	4.61455288222007e-05	0.042431678008339975	0.03101306735039354	0.051455779670960405	0.0843111268335909	0.020630822086744507	0.03827395631027467	0.069142871244797	0.018660264510469322	0.08199636173584791	0.07335509366112211	0.035232176210697276	0.028982377023505732	0.05851947988591063	0.05941692259444869	0.10689217989160345	0.03992904383340653	0.07056923023765048	0.0577669428027841	0.036640872646034627	0.02085231735873036	0.07110718050681289	0.0417416288538268	0.050962903910839435	0.049762159118061505	0.047678276928751	0.049944957874361616	0.10065719913050979	0.07266897657627922	0.05336159796795633	0.0284745148574191	0.00912948443215226	0.01880199964478568	0.01880199964478568	0.01880199964478568	0.01880199964478568	0.01880199964478568	0.01880199964478568	0.01880199964478568	0.01880199964478568	0.01880199964478568
0.08896478264793624	0.05681980015182211	0.06138065915043689	0.06651217484862845	0.06586269051888892	0.07422230710398371	0.06510052952058394	0.07628572817993758	0.07528156948233665	0.0804026437126473	0.06446948908356433	0.07608219454308192	0.07023609527844284	0.08069584458379171	0.06268777496818445	0.06747444644653411	0.08210655472424329	0.08112683005740705	0.07676012017604578	0.0729929151435327	0.06434175053519556	0.07555530169259426	0.08207658316040993	0.07945063352322379	0.08449511640150562	0.08197287496236472	0.08197287496236472	0.08197287496236472	0.08197287496236472	0.08197287496236472	0.08197287496236472	0.08197287496236472	0.08197287496236472	0.08197287496236472	0.08197287496236472	0.08197287496236472	0.08197287496236472	0.08197287496236472	0.08197287496236472	0.08197287496236472	0.08197287496236472	0.08197287496236472	0.08197287496236472	0.08197287496236472	0.08197287496236472	0.08197287496236472	0.08197287496236472	0.08197287496236472	0.08197287496236472	0.08197287496236472
0.05230169688518812	0.08089474152317087	0.06834048341066472	0.06528021822988721	0.05140575499354699	0.09206161349521792	0.06779478920763299	0.0643297502754782	0.04883142481231768	0.04563967317639493	0.07234912689985844	0.06788233485458245	0.05226874798713103	0.05397327865245216	0.055542882101838435	0.057387736479975346	0.06019634351382783	0.05797577874786684	0.06494480067212226	0.0589109369709515	0.06862415303534189	0.08090318749342625	0.05068256112863165	0.06480066410951422	0.06331232375297076	0.06398292830959973	0.03522195099462526	0.06655398766014557	0.08365065401849674	0.07611752471999009	0.0798840893692434	0.0798840893692434	0.0798840893692434	0.0798840893692434	0.0798840893692434	0.0798840893692434	0.0798840893692434	0.0798840893692434	0.0798840893692434	0.0798840893692434	0.0798840893692434	0.0798840893692434	0.0798840893692434	0.0798840893692434	0.0798840893692434	0.0798840893692434	0.0798840893692434	0.0798840893692434	0.0798840893692434	0.0798840893692434
0.06534929405363603	0.052770896820878745	0.0560665807794522	0.04413247135761527	0.059862175350941946	0.060796321061563886	0.06344601316429102	0.05607904000971438	0.07189351140149151	0.05732712371984492	0.05353492314201533	0.06432765706917243	0.059738664130046235	0.06263078615056909	0.057783304520548064	0.06514989477088472	0.05454041146093022	0.055494233855657826	0.055017322658294024	0.055017322658294024	0.055017322658294024	0.055017322658294024	0.055017322658294024	0.055017322658294024	0.055017322658294024	0.055017322658294024	0.055017322658294024	0.055017322658294024	0.055017322658294024	0.055017322658294024	0.055017322658294024	0.055017322658294024	0.055017322658294024	0.055017322658294024	0.055017322658294024	0.055017322658294024	0.055017322658294024	0.055017322658294024	0.055017322658294024	0.055017322658294024	0.055017322658294024	0.055017322658294024	0.055017322658294024	0.055017322658294024	0.055017322658294024	0.055017322658294024	0.055017322658294024	0.055017322658294024	0.055017322658294024	0.055017322658294024
0.05666135240183245	0.062179238265901556	0.06390509653769617	0.07370970835474722	0.06587211485094997	0.05753083301919678	0.061742242253865744	0.059804447641730506	0.06927135691671787	0.07301891863764466	0.06186696489085992	0.06893076099762173	0.05706935262489667	0.06333622253232103	0.06979220479900397	0.05954978263049541	0.06668162266689862	0.059873607078808594	0.05256281086374676	0.06774420210722597	0.0636909482782119	0.0595420342011102	0.07680916106596275	0.06563347166629539	0.06674848681254393	0.06332385740984113	0.06523536253861544	0.05777149260828434	0.04676244596472368	0.05226696928650401	0.05226696928650401	0.05226696928650401	0.05226696928650401	0.05226696928650401	0.05226696928650401	0.05226696928650401	0.05226696928650401	0.05226696928650401	0.05226696928650401	0.05226696928650401	0.05226696928650401	0.05226696928650401	0.05226696928650401	0.05226696928650401	0.05226696928650401	0.05226696928650401	0.05226696928650401	0.05226696928650401	0.05226696928650401	0.05226696928650401
0.06939053966976058	0.06931985059379725	0.06661517964788556	0.06226668679721442	0.05603432405926775	0.0706261369988993	0.0697287974218132	0.04600402146240882	0.06869162587419711	0.06463551540327848	0.0570723435441032	0.06023714950857327	0.04853771450962801	0.05850347864687784	0.05274494379286813	0.05483660927846235	0.07591353522816337	0.06460243514712401	0.0693324553015009	0.07839259580325415	0.07646923305348281	0.0644491988104009	0.07045921593194186	0.07045921593194186	0.07045921593194186	0.07045921593194186	0.07045921593194186	0.07045921593194186	0.07045921593194186	0.07045921593194186	0.07045921593194186	0.07045921593194186	0.07045921593194186	0.07045921593194186	0.07045921593194186	0.07045921593194186	0.07045921593194186	0.07045921593194186	0.07045921593194186	0.07045921593194186	0.07045921593194186	0.07045921593194186	0.07045921593194186	0.07045921593194186	0.07045921593194186	0.07045921593194186	0.07045921593194186	0.07045921593194186	0.07045921593194186	0.07045921593194186
0.0869439856022635	0.04882005439937397	0.0567787420803982	0.07227941164520435	0.06123546928884042	0.06037722876016247	0.0607250221044444	0.06868748328242229	0.06173414228810293	0.06681543217926365	0.06067290227921857	0.05599452064729637	0.06584042455121084	0.07237984349885028	0.05618456300697113	0.055377080431062514	0.058526745061706	0.06762723187519615	0.06544608982973601	0.0687928353243665	0.0694585533140851	0.07160360270809307	0.06811705201108369	0.05036604656729719	0.06422320815676415	0.05758421701924817	0.060903712588006156	0.060903712588006156	0.060903712588006156	0.060903712588006156	0.060903712588006156	0.060903712588006156	0.060903712588006156	0.060903712588006156	0.060903712588006156	0.060903712588006156	0.060903712588006156	0.060903712588006156	0.060903712588006156	0.060903712588006156	0.060903712588006156	0.060903712588006156	0.060903712588006156	0.060903712588006156	0.060903712588006156	0.060903712588006156	0.060903712588006156	0.060903712588006156	0.060903712588006156	0.060903712588006156
0.047323204383840106	0.05878185387320634	0.043538973731779555	0.041723673275929136	0.06478480293490382	0.04866698998073302	0.048299426890030576	0.05290598047916913	0.056400946817349244	0.04719056150957842	0.04053054859320739	0.048131877763273746	0.05232245405487075	0.04163319511662642	0.059927603370159954	0.04929045351984895	0.04770888814611787	0.0483836741772575	0.04653518196422825	0.05584202825130921	0.0523551745404518	0.03998787062439406	0.03596863192860876	0.045563056497860306	0.04076584421323453	0.04076584421323453	0.04076584421323453	0.04076584421323453	0.04076584421323453	0.04076584421323453	0.04076584421323453	0.04076584421323453	0.04076584421323453	0.04076584421323453	0.04076584421323453	0.04076584421323453	0.04076584421323453	0.04076584421323453	0.04076584421323453	0.04076584421323453	0.04076584421323453	0.04076584421323453	0.04076584421323453	0.04076584421323453	0.04076584421323453	0.04076584421323453	0.04076584421323453	0.04076584421323453	0.04076584421323453	0.04076584421323453
0.060654146512790004	0.07072033219944363	0.07089207367826414	0.08682473160719173	0.0727690208850856	0.061782776199107346	0.06016972705204761	0.06722565362573564	0.0502339850212639	0.06656248533145753	0.07179428520024876	0.07250003247712511	0.08756704904912013	0.055531406821254424	0.057092118284295036	0.05721296272641108	0.07124034399503418	0.05397926257705027	0.059017369157348745	0.05053083280865787	0.05372297910287731	0.07608072749897507	0.05934038940530774	0.07236766473447669	0.06585402706989221	0.06585402706989221	0.06585402706989221	0.06585402706989221	0.06585402706989221	0.06585402706989221	0.06585402706989221	0.06585402706989221	0.06585402706989221	0.06585402706989221	0.06585402706989221	0.06585402706989221	0.06585402706989221	0.06585402706989221	0.06585402706989221	0.06585402706989221	0.06585402706989221	0.06585402706989221	0.06585402706989221	0.06585402706989221	0.06585402706989221	0.06585402706989221	0.06585402706989221	0.06585402706989221	0.06585402706989221	0.06585402706989221
0.05924021030454944	0.037410075939225115	0.03845608481323908	0.03866208640030431	0.04459138185364269	0.05016376349626868	0.05239639018763446	0.04943317906283497	0.04452817192532503	0.05606191489649941	0.046966341329426224	0.051724691048094816	0.04381659272862834	0.043638432176798275	0.04216317187646707	0.04929221687287943	0.0473887765738655	0.05757354224231987	0.05546238864188968	0.038767055262807146	0.057983321103953996	0.052807721033533914	0.04772382859304544	0.05026577481328968	0.05026577481328968	0.05026577481328968	0.05026577481328968	0.05026577481328968	0.05026577481328968	0.05026577481328968	0.05026577481328968	0.05026577481328968	0.05026577481328968	0.05026577481328968	0.05026577481328968	0.05026577481328968	0.05026577481328968	0.05026577481328968	0.05026577481328968	0.05026577481328968	0.05026577481328968	0.05026577481328968	0.05026577481328968	0.05026577481328968	0.05026577481328968	0.05026577481328968	0.05026577481328968	0.05026577481328968	0.05026577481328968	0.05026577481328968
0.06166242653133388	0.05614705290968153	0.051202039875227784	0.05546090026821011	0.06980604303591706	0.05143100077172441	0.045998915350770754	0.050763863322487224	0.05470296012405129	0.055259276225223225	0.06003485970302355	0.04848528466174897	0.06163189987541435	0.052964520486952806	0.059560811540885245	0.05562828241078034	0.07210568890008265	0.051917284525570914	0.0541817431089219	0.06008498609819571	0.06338315672849115	0.05990392135561866	0.05353405722529267	0.05946708969784515	0.05650057346156891	0.05650057346156891	0.05650057346156891	0.05650057346156891	0.05650057346156891	0.05650057346156891	0.05650057346156891	0.05650057346156891	0.05650057346156891	0.05650057346156891	0.05650057346156891	0.05650057346156891	0.05650057346156891	0.05650057346156891	0.05650057346156891	0.05650057346156891	0.05650057346156891	0.05650057346156891	0.05650057346156891	0.05650057346156891	0.05650057346156891	0.05650057346156891	0.05650057346156891	0.05650057346156891	0.05650057346156891	0.05650057346156891
0.09876842352379941	0.07500278623299085	0.05834932800165259	0.0587653697324274	0.08035330303899713	0.06938657454884807	0.07683442765197407	0.07635201843304591	0.0926412934296565	0.07701934561291068	0.07808837662534383	0.058096875754991825	0.06655177102949628	0.0773422044987698	0.06601813226951851	0.07645446270018091	0.07664982574892999	0.08688768686942144	0.06777268768548604	0.07552239543738384	0.0877135203974152	0.06660015078571693	0.07185491344073908	0.07184520947577915	0.07709672940867295	0.08581983799536703	0.08859843146140466	0.08442032340581451	0.07986692537561636	0.06623493259301831	0.07305092898431735	0.07305092898431735	0.07305092898431735	0.07305092898431735	0.07305092898431735	0.07305092898431735	0.07305092898431735	0.07305092898431735	0.07305092898431735	0.07305092898431735	0.07305092898431735	0.07305092898431735	0.07305092898431735	0.07305092898431735	0.07305092898431735	0.07305092898431735	0.07305092898431735	0.07305092898431735	0.07305092898431735	0.07305092898431735
0.05920395289581726	0.06126157401056787	0.05921548949548907	0.04542733894827185	0.05405574270794258	0.058955997842209416	0.054592526995188496	0.05737589368473962	0.0664218781669112	0.05728325864357163	0.05107578809728971	0.07158842453397789	0.05004216022035099	0.0502499523030896	0.05077435543450779	0.05796246531579318	0.05224625238379199	0.057558364383855684	0.05670794919420024	0.047183727046208795	0.060775937864423354	0.046453232106334445	0.05936276227763091	0.04382679216429612	0.05367548113623476	0.0704937623655156	0.06331943280453232	0.061042944221182144	0.05699762158925207	0.05887364899544567	0.059141896794442345	0.05900777289494401	0.05900777289494401	0.05900777289494401	0.05900777289494401	0.05900777289494401	0.05900777289494401	0.05900777289494401	0.05900777289494401	0.05900777289494401	0.05900777289494401	0.05900777289494401	0.05900777289494401	0.05900777289494401	0.05900777289494401	0.05900777289494401	0.05900777289494401	0.05900777289494401	0.05900777289494401	0.05900777289494401
0.05758747008867701	0.05447991779414913	0.06482031272861159	0.0566094064943351	0.05725140790409107	0.059435705420166796	0.053401392583206045	0.06016328286826631	0.05278241788539527	0.0618916908235216	0.06873081421318859	0.06517499817895757	0.05590763204383249	0.0609630831512046	0.058481717473054716	0.059693338539703045	0.06698271784444422	0.06940039228786846	0.07097638326038042	0.05365301433867638	0.05663864964173604	0.0623718377578419	0.06704380464005313	0.06957221356277617	0.06937966526619566	0.060609170726427	0.07842021978924044	0.06712107415261315	0.06583629166826081	0.06562818125284707	0.06573223646055394	0.06573223646055394	0.06573223646055394	0.06573223646055394	0.06573223646055394	0.06573223646055394	0.06573223646055394	0.06573223646055394	0.06573223646055394	0.06573223646055394	0.06573223646055394	0.06573223646055394	0.06573223646055394	0.06573223646055394	0.06573223646055394	0.06573223646055394	0.06573223646055394	0.06573223646055394	0.06573223646055394	0.06573223646055394
0.03814832774623501	0.03594305888261899	0.0439987409033703	0.03510304178218535	0.039362828438171835	0.047356232146826875	0.04460319132507779	0.0386283370257127	0.03444329737132898	0.04451860622201969	0.059027511385665456	0.05094305094967703	0.04115353113926027	0.05559186645808086	0.04513391653585866	0.05224406990079582	0.039825221067767196	0.0603674823637688	0.04786295703836103	0.044564238199492255	0.04621359761892664	0.04621359761892664	0.04621359761892664	0.04621359761892664	0.04621359761892664	0.04621359761892664	0.04621359761892664	0.04621359761892664	0.04621359761892664	0.04621359761892664	0.04621359761892664	0.04621359761892664	0.04621359761892664	0.04621359761892664	0.04621359761892664	0.04621359761892664	0.04621359761892664	0.04621359761892664	0.04621359761892664	0.04621359761892664	0.04621359761892664	0.04621359761892664	0.04621359761892664	0.04621359761892664	0.04621359761892664	0.04621359761892664	0.04621359761892664	0.04621359761892664	0.04621359761892664	0.04621359761892664
0.04180260811371194	0.04555462230123562	0.057483985050832125	0.0449081532966207	0.041141272171612384	0.03840827962091893	0.04774655895322398	0.05391173072924104	0.05204342008688558	0.044113195954312866	0.06329241179766795	0.047139585404158	0.05064962957105195	0.042511432585308866	0.045520974289669454	0.04306491942481653	0.046663341706707474	0.07276527408128573	0.051131832298674344	0.07369284292008431	0.04379016365649189	0.05951461066546261	0.064320337899017	0.03716865634918265	0.05563052310030553	0.06492543281155012	0.04512622573112927	0.0550258292713397	0.0550258292713397	0.0550258292713397	0.0550258292713397	0.0550258292713397	0.0550258292713397	0.0550258292713397	0.0550258292713397	0.0550258292713397	0.0550258292713397	0.0550258292713397	0.0550258292713397	0.0550258292713397	0.0550258292713397	0.0550258292713397	0.0550258292713397	0.0550258292713397	0.0550258292713397	0.0550258292713397	0.0550258292713397	0.0550258292713397	0.0550258292713397	0.0550258292713397
0.03292812425923395	0.05858812658101593	0.042347447921107596	0.04835083056196077	0.04674948749676277	0.054983508220147914	0.059880026508668104	0.06796300426253377	0.05610947622970926	0.05936390556401376	0.06521422626066238	0.06355465591045027	0.05944429628555211	0.06467377153525894	0.07072881536747602	0.06504252133271574	0.06165132851534283	0.07137119230150117	0.05373469491036014	0.07044303735805227	0.06344248042827728	0.06085929784040266	0.061629851464526895	0.05906201615678335	0.06317702564026924	0.05390207414933316	0.0531606504681373	0.06304372211385506	0.05974333344950758	0.06881802053260674	0.06490113866326297	0.06369754748628774	0.06429934307477536	0.06429934307477536	0.06429934307477536	0.06429934307477536	0.06429934307477536	0.06429934307477536	0.06429934307477536	0.06429934307477536	0.06429934307477536	0.06429934307477536	0.06429934307477536	0.06429934307477536	0.06429934307477536	0.06429934307477536	0.06429934307477536	0.06429934307477536	0.06429934307477536	0.06429934307477536
0.0011196389743518755	0.0006022812219551877	0.0021534791756552493	0.012873799142945286	0.05419374152633877	0.0684748014397184	0.042524505088859514	0.05419374152633877	0.06777522417254145	0.05467447443581328	0.05478388823257574	0.04413709274300767	0.05479304085274609	0.08199530781758707	0.00834346655279755	0.04516938718519231	0.04516938718519231	0.04516938718519231	0.04516938718519231	0.04516938718519231	0.04516938718519231	0.04516938718519231	0.04516938718519231	0.04516938718519231	0.04516938718519231	0.04516938718519231	0.04516938718519231	0.04516938718519231	0.04516938718519231	0.04516938718519231	0.04516938718519231	0.04516938718519231	0.04516938718519231	0.04516938718519231	0.04516938718519231	0.04516938718519231	0.04516938718519231	0.04516938718519231	0.04516938718519231	0.04516938718519231	0.04516938718519231	0.04516938718519231	0.04516938718519231	0.04516938718519231	0.04516938718519231	0.04516938718519231	0.04516938718519231	0.04516938718519231	0.04516938718519231	0.04516938718519231
0.0694206758596079	0.05685074279131778	0.06441782741930324	0.06248179766014487	0.07959664970752826	0.07274972223652326	0.07671075997513828	0.07312718026845258	0.06418638141499781	0.0558878248874854	0.07440415378959526	0.0768741683663245	0.06724823021004253	0.0673140268069265	0.07543810337376261	0.07659757915466697	0.08092779169010336	0.0752622808133876	0.08220301912335946	0.07129776399731534	0.07498626050341235	0.07718760090005652	0.07922930165546947	0.06784861868632566	0.07353896017089757	0.07353896017089757	0.07353896017089757	0.07353896017089757	0.07353896017089757	0.07353896017089757	0.07353896017089757	0.07353896017089757	0.07353896017089757	0.07353896017089757	0.07353896017089757	0.07353896017089757	0.07353896017089757	0.07353896017089757	0.07353896017089757	0.07353896017089757	0.07353896017089757	0.07353896017089757	0.07353896017089757	0.07353896017089757	0.07353896017089757	0.07353896017089757	0.07353896017089757	0.07353896017089757	0.07353896017089757	0.07353896017089757
0.020304412150305054	0.02408504146635411	0.026222225640850607	0.025274616687651005	0.026831454436321685	0.033522869910971545	0.027569734463302485	0.027493540341832566	0.02782654112722705	0.01891451596705391	0.03260882615069543	0.039422210059309785	0.03317818139450041	0.03631211105591322	0.022514111311229122	0.04683013083354662	0.02766026466878984	0.03558639301513135	0.02925991805503874	0.029196412184477983	0.04070281924454915	0.032014170790975266	0.02946732603976464	0.04247328555158324	0.03597030579567394	0.03597030579567394	0.03597030579567394	0.03597030579567394	0.03597030579567394	0.03597030579567394	0.03597030579567394	0.03597030579567394	0.03597030579567394	0.03597030579567394	0.03597030579567394	0.03597030579567394	0.03597030579567394	0.03597030579567394	0.03597030579567394	0.03597030579567394	0.03597030579567394	0.03597030579567394	0.03597030579567394	0.03597030579567394	0.03597030579567394	0.03597030579567394	0.03597030579567394	0.03597030579567394	0.03597030579567394	0.03597030579567394
0.08176726607223649	0.06411344140050759	0.08205654374260211	0.07485326321125439	0.07022363066037311	0.08799041210459159	0.08850847505145318	0.07520049337383633	0.08601360456724948	0.07136532680586284	0.07776394614906387	0.07365312209690426	0.0678908464069761	0.08788705296116682	0.08905255068039322	0.08714817240886827	0.07596600683429199	0.07713682079513813	0.07587963357988932	0.09077667755423463	0.1032711927602756	0.0939369200416905	0.091920923998772	0.07436635405349071	0.08826196243646456	0.09190065292518404	0.07973784092869782	0.08820642102450214	0.10686054182098847	0.09629489302400471	0.10157771742249658	0.10157771742249658	0.10157771742249658	0.10157771742249658	0.10157771742249658	0.10157771742249658	0.10157771742249658	0.10157771742249658	0.10157771742249658	0.10157771742249658	0.10157771742249658	0.10157771742249658	0.10157771742249658	0.10157771742249658	0.10157771742249658	0.10157771742249658	0.10157771742249658	0.10157771742249658	0.10157771742249658	0.10157771742249658
0.08058187290471544	0.0665003360352691	0.06936251477282322	0.06933525745784783	0.07675159962132652	0.07100994682343648	0.08741303151141613	0.07803105813319916	0.07083482513888227	0.06762731820755288	0.06192026183999343	0.08251906048961807	0.11928815428107271	0.10090360738534539	0.10090360738534539	0.10090360738534539	0.10090360738534539	0.10090360738534539	0.10090360738534539	0.10090360738534539	0.10090360738534539	0.10090360738534539	0.10090360738534539	0.10090360738534539	0.10090360738534539	0.10090360738534539	0.10090360738534539	0.10090360738534539	0.10090360738534539	0.10090360738534539	0.10090360738534539	0.10090360738534539	0.10090360738534539	0.10090360738534539	0.10090360738534539	0.10090360738534539	0.10090360738534539	0.10090360738534539	0.10090360738534539	0.10090360738534539	0.10090360738534539	0.10090360738534539	0.10090360738534539	0.10090360738534539	0.10090360738534539	0.10090360738534539	0.10090360738534539	0.10090360738534539	0.10090360738534539	0.10090360738534539
0.119841964590664	0.11316217960378035	0.09336465587380244	0.12450997009131178	0.06948703171954035	0.11788417449540094	0.0975906985585636	0.09101071604940465	0.0979725598777207	0.12704977782481705	0.10170358634340083	0.08342143055326726	0.10862869446665059	0.10537793824054086	0.08991969855153206	0.08408963325447699	0.09264985471560992	0.10216087580511443	0.10258343143442039	0.10625417066198933	0.10709573023495125	0.08202661083665846	0.08310634426588183	0.10318553226891973	0.0945431786304092	0.09886435544966447	0.09886435544966447	0.09886435544966447	0.09886435544966447	0.09886435544966447	0.09886435544966447	0.09886435544966447	0.09886435544966447	0.09886435544966447	0.09886435544966447	0.09886435544966447	0.09886435544966447	0.09886435544966447	0.09886435544966447	0.09886435544966447	0.09886435544966447	0.09886435544966447	0.09886435544966447	0.09886435544966447	0.09886435544966447	0.09886435544966447	0.09886435544966447	0.09886435544966447	0.09886435544966447	0.09886435544966447
0.09720055432737412	0.07816718155261072	0.08181068727429025	0.09206152570003408	0.06933839199670952	0.07396110485585539	0.08211279024570843	0.08317641345632767	0.0886074994922721	0.08719992756110181	0.05819977678005445	0.07200291163641465	0.07960044754701785	0.08021134777904237	0.08601311829729517	0.07983819640742164	0.0796810297090187	0.0742211405938763	0.07020113781728168	0.07121521414528223	0.07897203220474713	0.07950554429035644	0.0719489379623804	0.07128144560020491	0.07782603877390146	0.11248862732320399	0.09515733304855273	0.09515733304855273	0.09515733304855273	0.09515733304855273	0.09515733304855273	0.09515733304855273	0.09515733304855273	0.09515733304855273	0.09515733304855273	0.09515733304855273	0.09515733304855273	0.09515733304855273	0.09515733304855273	0.09515733304855273	0.09515733304855273	0.09515733304855273	0.09515733304855273	0.09515733304855273	0.09515733304855273	0.09515733304855273	0.09515733304855273	0.09515733304855273	0.09515733304855273	0.09515733304855273
0.014908973258974903	0.02781403380813679	0.045514591040011855	0.027230840966799646	0.00029996857476161884	0.041300727329745046	8.450839685144782e-05	0.021179500072305915	0.00029996857476161884	0.004013871946775532	0.0028066364182408655	0.08453939014970942	0.02706032989620185	0.02698320156232216	0.04645693435043466	0.031139739621155654	0.012586115838289403	0.05428278886705166	0.03264308525509582	0.04638451372915988	0.016209933083815523	0.01636751429564857	0.01636545695550145	0.02774240790157135	0.031468026838504935	0.0297980461475256	0.030633036493015266	0.030633036493015266	0.030633036493015266	0.030633036493015266	0.030633036493015266	0.030633036493015266	0.030633036493015266	0.030633036493015266	0.030633036493015266	0.030633036493015266	0.030633036493015266	0.030633036493015266	0.030633036493015266	0.030633036493015266	0.030633036493015266	0.030633036493015266	0.030633036493015266	0.030633036493015266	0.030633036493015266	0.030633036493015266	0.030633036493015266	0.030633036493015266	0.030633036493015266	0.030633036493015266
0.04367502852759637	0.03920263410643473	0.04235885103493558	0.0442809703557398	0.05192934768076442	0.04306429043259026	0.04446918422484665	0.0487464312807056	0.04890699314866731	0.038040509875042844	0.047658901751889915	0.05044883562183477	0.04666626245944491	0.04565230160397715	0.044239725308425744	0.039221630579944454	0.03394113944228994	0.044497554843695136	0.04178205447078785	0.039718547856141595	0.047031582748489904	0.054325154216779754	0.05020254820190758	0.04515430251741402	0.04663674162569013	0.04446862100400207	0.04555268131484609	0.04555268131484609	0.04555268131484609	0.04555268131484609	0.04555268131484609	0.04555268131484609	0.04555268131484609	0.04555268131484609	0.04555268131484609	0.04555268131484609	0.04555268131484609	0.04555268131484609	0.04555268131484609	0.04555268131484609	0.04555268131484609	0.04555268131484609	0.04555268131484609	0.04555268131484609	0.04555268131484609	0.04555268131484609	0.04555268131484609	0.04555268131484609	0.04555268131484609	0.04555268131484609
0.11004439808892316	0.08697752646317644	0.08489818879838341	0.08526158732113076	0.08396974796342398	0.09672784024158508	0.07974116346768965	0.09562795265807836	0.10651899916175085	0.10431450684951551	0.10638052281428474	0.07859980304601684	0.09939581534801657	0.11688447298196829	0.08745041143547883	0.08438901220515668	0.10470626929328627	0.11437377658555167	0.10421352118728479	0.09140444704820792	0.09921359747433851	0.09291475857018776	0.09642077559985635	0.09117874967152324	0.09361366366657117	0.0923962066690472	0.0923962066690472	0.0923962066690472	0.0923962066690472	0.0923962066690472	0.0923962066690472	0.0923962066690472	0.0923962066690472	0.0923962066690472	0.0923962066690472	0.0923962066690472	0.0923962066690472	0.0923962066690472	0.0923962066690472	0.0923962066690472	0.0923962066690472	0.0923962066690472	0.0923962066690472	0.0923962066690472	0.0923962066690472	0.0923962066690472	0.0923962066690472	0.0923962066690472	0.0923962066690472	0.0923962066690472
0.07996743545726208	0.06866775590044799	0.0667553481005292	0.06720136618854164	0.059581755958824555	0.08379601904399933	0.08808534743314747	0.06201488136553955	0.060973867588801085	0.0657733330152678	0.06409292569405908	0.08039756786309327	0.09583438428296147	0.07121204876289267	0.0722450254712789	0.07061881171351785	0.06744520323558714	0.06555099413139816	0.08398993650662893	0.06847703845647818	0.06400675791196865	0.06702196249288822	0.06677598316310668	0.05836335220883607	0.0736557592109616	0.06600955570989883	0.06600955570989883	0.06600955570989883	0.06600955570989883	0.06600955570989883	0.06600955570989883	0.06600955570989883	0.06600955570989883	0.06600955570989883	0.06600955570989883	0.06600955570989883	0.06600955570989883	0.06600955570989883	0.06600955570989883	0.06600955570989883	0.06600955570989883	0.06600955570989883	0.06600955570989883	0.06600955570989883	0.06600955570989883	0.06600955570989883	0.06600955570989883	0.06600955570989883	0.06600955570989883	0.06600955570989883
0.07005211069250397	0.0540168440660241	0.060991404516744244	0.06623754433366182	0.056040273980696304	0.05683478159796945	0.04431680445705875	0.058952110342460354	0.05540769395777185	0.06588393276416664	0.060614935461924646	0.054996864344334886	0.0582209378566081	0.050076810214097565	0.05412639888231118	0.05605202456727748	0.05011530172717056	0.06357556495638486	0.055971375036118265	0.07134661762511803	0.047978362533578164	0.055199981137464695	0.043787332476000494	0.060842363311878665	0.05859775245326897	0.05972005788257381	0.05972005788257381	0.05972005788257381	0.05972005788257381	0.05972005788257381	0.05972005788257381	0.05972005788257381	0.05972005788257381	0.05972005788257381	0.05972005788257381	0.05972005788257381	0.05972005788257381	0.05972005788257381	0.05972005788257381	0.05972005788257381	0.05972005788257381	0.05972005788257381	0.05972005788257381	0.05972005788257381	0.05972005788257381	0.05972005788257381	0.05972005788257381	0.05972005788257381	0.05972005788257381	0.05972005788257381
0.1361176740871933	0.08753948001217539	0.08135657846405797	0.08335642756497254	0.09586353946551239	0.07264266197593482	0.08224506751501505	0.07094720428209851	0.05354483258282941	0.07407042159564155	0.08451663027652634	0.07619854635279444	0.0844787732095891	0.07620359894752456	0.08621384476156604	0.09055713796672546	0.0927317857638323	0.07583408614382267	0.08356532484433055	0.13226209820277554	0.10791371152355303	0.10791371152355303	0.10791371152355303	0.10791371152355303	0.10791371152355303	0.10791371152355303	0.10791371152355303	0.10791371152355303	0.10791371152355303	0.10791371152355303	0.10791371152355303	0.10791371152355303	0.10791371152355303	0.10791371152355303	0.10791371152355303	0.10791371152355303	0.10791371152355303	0.10791371152355303	0.10791371152355303	0.10791371152355303	0.10791371152355303	0.10791371152355303	0.10791371152355303	0.10791371152355303	0.10791371152355303	0.10791371152355303	0.10791371152355303	0.10791371152355303	0.10791371152355303	0.10791371152355303
0.0640997148629299	0.04364078304435306	0.04632123137070466	0.0411562111717763	0.042739092942724856	0.05024659162356253	0.053879824172786764	0.04461535888279884	0.04686951233743932	0.03943610872620703	0.04191999981211577	0.05174069767741416	0.05046771109080089	0.05348981837329706	0.04738761927889661	0.04225885019077886	0.04280136128681368	0.047555659534123065	0.0434929048160149	0.05338368176232913	0.04843829328917202	0.04843829328917202	0.04843829328917202	0.04843829328917202	0.04843829328917202	0.04843829328917202	0.04843829328917202	0.04843829328917202	0.04843829328917202	0.04843829328917202	0.04843829328917202	0.04843829328917202	0.04843829328917202	0.04843829328917202	0.04843829328917202	0.04843829328917202	0.04843829328917202	0.04843829328917202	0.04843829328917202	0.04843829328917202	0.04843829328917202	0.04843829328917202	0.04843829328917202	0.04843829328917202	0.04843829328917202	0.04843829328917202	0.04843829328917202	0.04843829328917202	0.04843829328917202	0.04843829328917202
0.07020132837786741	0.03980206452276399	0.05220449710994369	0.06874266424730334	0.03211993460572277	0.06676896925425763	0.03704495277246742	0.11418588204284941	0.037151012456130665	0.07237836618085407	0.05578219210414386	0.032140230970607656	0.05190123264614531	0.0655712663428835	0.0529161907388587	0.07966074627995122	0.045539354695340956	0.05424559913930209	0.05024355954129624	0.06255928736911646	0.07397789208780473	0.04072510313474757	0.05090739914146766	0.031000146587084863	0.05838373986904951	0.06749984477533405	0.028870286078932102	0.04818506542713308	0.04818506542713308	0.04818506542713308	0.04818506542713308	0.04818506542713308	0.04818506542713308	0.04818506542713308	0.04818506542713308	0.04818506542713308	0.04818506542713308	0.04818506542713308	0.04818506542713308	0.04818506542713308	0.04818506542713308	0.04818506542713308	0.04818506542713308	0.04818506542713308	0.04818506542713308	0.04818506542713308	0.04818506542713308	0.04818506542713308	0.04818506542713308	0.04818506542713308
0.0830592925067462	0.07033580370087238	0.07399588665726381	0.07676783404286748	0.0852309203345152	0.07953827200474882	0.09696639055970034	0.06379796211910249	0.07587687447577719	0.06737510099852217	0.07217799538736197	0.06340592897860713	0.07361199880724005	0.07238831319383326	0.0690825599682495	0.0730859986287159	0.062488568341060514	0.08428430937030477	0.0745250825293999	0.07836452738310169	0.06176612844742958	0.062267231018569534	0.07135497214322195	0.07962246947208498	0.07548872080765347	0.07548872080765347	0.07548872080765347	0.07548872080765347	0.07548872080765347	0.07548872080765347	0.07548872080765347	0.07548872080765347	0.07548872080765347	0.07548872080765347	0.07548872080765347	0.07548872080765347	0.07548872080765347	0.07548872080765347	0.07548872080765347	0.07548872080765347	0.07548872080765347	0.07548872080765347	0.07548872080765347	0.07548872080765347	0.07548872080765347	0.07548872080765347	0.07548872080765347	0.07548872080765347	0.07548872080765347	0.07548872080765347
0.07102321543708394	0.06315685844368597	0.06883657413619411	0.07318726508959797	0.06505928143923849	0.07117395576675088	0.0739609263696365	0.07609834816148968	0.07749556189393755	0.06290287416836667	0.0827841154401726	0.08550887409922188	0.0660882290955735	0.07569247926792641	0.07052666716785122	0.08145348017025507	0.07918182252068183	0.06488734410683043	0.06749887193350329	0.06755970306193958	0.07482539437810347	0.08018737100377671	0.07029893516493994	0.07949770947790262	0.066437363337977	0.08111855947638721	0.07377796140718211	0.07377796140718211	0.07377796140718211	0.07377796140718211	0.07377796140718211	0.07377796140718211	0.07377796140718211	0.07377796140718211	0.07377796140718211	0.07377796140718211	0.07377796140718211	0.07377796140718211	0.07377796140718211	0.07377796140718211	0.07377796140718211	0.07377796140718211	0.07377796140718211	0.07377796140718211	0.07377796140718211	0.07377796140718211	0.07377796140718211	0.07377796140718211	0.07377796140718211	0.07377796140718211
0.06979280881136136	0.052325826535985234	0.050230140912892796	0.04939701295968784	0.050728149255421025	0.03657089209409406	0.06721269151536653	0.06884676017853343	0.06323133766676084	0.07781910966086775	0.0749738883061568	0.06339577707903836	0.07507460583428784	0.06038803018609339	0.0742927573307869	0.07753594965675764	0.05965677644197561	0.05504115457598953	0.0646149457082178	0.06626033549539272	0.05757542967611919	0.05912560343918654	0.04179202186387019	0.05045881265152836	0.05045881265152836	0.05045881265152836	0.05045881265152836	0.05045881265152836	0.05045881265152836	0.05045881265152836	0.05045881265152836	0.05045881265152836	0.05045881265152836	0.05045881265152836	0.05045881265152836	0.05045881265152836	0.05045881265152836	0.05045881265152836	0.05045881265152836	0.05045881265152836	0.05045881265152836	0.05045881265152836	0.05045881265152836	0.05045881265152836	0.05045881265152836	0.05045881265152836	0.05045881265152836	0.05045881265152836	0.05045881265152836	0.05045881265152836
0.05263945742083766	0.049444397036159986	0.04988450682140741	0.05509093901729011	0.06416386291947614	0.051182225833774894	0.05582017172279579	0.05313963125232279	0.0406687121051768	0.06394198766297744	0.05088063492313729	0.053724585552796786	0.0553029982787978	0.052975130324298715	0.05040543533617278	0.05779606779103903	0.0660231461799714	0.06095817186208783	0.050797429260352696	0.05351486620354576	0.046203631479457274	0.049859248841501516	0.049859248841501516	0.049859248841501516	0.049859248841501516	0.049859248841501516	0.049859248841501516	0.049859248841501516	0.049859248841501516	0.049859248841501516	0.049859248841501516	0.049859248841501516	0.049859248841501516	0.049859248841501516	0.049859248841501516	0.049859248841501516	0.049859248841501516	0.049859248841501516	0.049859248841501516	0.049859248841501516	0.049859248841501516	0.049859248841501516	0.049859248841501516	0.049859248841501516	0.049859248841501516	0.049859248841501516	0.049859248841501516	0.049859248841501516	0.049859248841501516	0.049859248841501516
0.04363813370232048	0.05065052920787489	0.04782323489720707	0.04201186100903001	0.039944538035923516	0.043550565763616704	0.04823130677855374	0.045372253782295306	0.053178222315652515	0.053160614327210406	0.049704420589283	0.045088665316115696	0.042573026686377934	0.04265806793809076	0.04177134469810508	0.04205569018897493	0.03706766879514374	0.04461967621990003	0.04606927494348218	0.044684266118623965	0.04870732189300364	0.048717279210439085	0.045260106060169086	0.044395530753677394	0.04018474459626756	0.05165017501181125	0.04340654004004475	0.05105994997805975	0.04036521902608171	0.05032082410693444	0.03201868642308169	0.0424407388781228	0.09381415771423683	0.06812744829617982	0.06812744829617982	0.06812744829617982	0.06812744829617982	0.06812744829617982	0.06812744829617982	0.06812744829617982	0.06812744829617982	0.06812744829617982	0.06812744829617982	0.06812744829617982	0.06812744829617982	0.06812744829617982	0.06812744829617982	0.06812744829617982	0.06812744829617982	0.06812744829617982
0.06336442939290217	0.043634028307066426	0.05110247181049863	0.05296542572763254	0.044054932396692	0.04989123544621062	0.050721075931654286	0.046688092889537715	0.05041037758970324	0.05199958104899907	0.0468999024124038	0.051310675998604685	0.05585906700890457	0.060648742845624236	0.06374073301279017	0.058449531105063124	0.05339665731441738	0.06071480231412216	0.05512375422298492	0.06528241993828468	0.05146874659927439	0.05451995643736712	0.04476932515323289	0.04865219974119429	0.04092153725438677	0.05163623440736512	0.0519872525151634	0.057182670385622296	0.06690254958766365	0.05940472862931816	0.055300377494441486	0.050180309456719925	0.06751578201447016	0.058848045735595045	0.058848045735595045	0.058848045735595045	0.058848045735595045	0.058848045735595045	0.058848045735595045	0.058848045735595045	0.058848045735595045	0.058848045735595045	0.058848045735595045	0.058848045735595045	0.058848045735595045	0.058848045735595045	0.058848045735595045	0.058848045735595045	0.058848045735595045	0.058848045735595045
0.0681136183857494	0.06512957905398707	0.07316318908086232	0.06102229386671166	0.05924666231200103	0.062473966796177796	0.06690569554842805	0.06734156322055351	0.06449815310949357	0.06547415169330949	0.053526452667240175	0.06188271393880232	0.05334775673813212	0.0646895664334492	0.0700441449953712	0.07233918945658191	0.0585089750615232	0.06050036946232721	0.0636327835533617	0.06575023206059526	0.053677150653262645	0.05971369135692895	0.05971369135692895	0.05971369135692895	0.05971369135692895	0.05971369135692895	0.05971369135692895	0.05971369135692895	0.05971369135692895	0.05971369135692895	0.05971369135692895	0.05971369135692895	0.05971369135692895	0.05971369135692895	0.05971369135692895	0.05971369135692895	0.05971369135692895	0.05971369135692895	0.05971369135692895	0.05971369135692895	0.05971369135692895	0.05971369135692895	0.05971369135692895	0.05971369135692895	0.05971369135692895	0.05971369135692895	0.05971369135692895	0.05971369135692895	0.05971369135692895	0.05971369135692895
0.04810764715628526	0.041775895545490216	0.040709007470879466	0.03824711303690614	0.04088776489574043	0.05247472776679601	0.028274851652498934	0.039269768505214096	0.04124054374428003	0.045369741785310926	0.03131984572401653	0.03754003139880728	0.04137092637977689	0.044849068283213146	0.042286934145145026	0.04959859400319088	0.03804619783719765	0.03560282411095081	0.037599611314258576	0.041142962800140924	0.0479676757216304	0.07911668305801721	0.04370978663031357	0.054891800902090865	0.04930079376620222	0.04930079376620222	0.04930079376620222	0.04930079376620222	0.04930079376620222	0.04930079376620222	0.04930079376620222	0.04930079376620222	0.04930079376620222	0.04930079376620222	0.04930079376620222	0.04930079376620222	0.04930079376620222	0.04930079376620222	0.04930079376620222	0.04930079376620222	0.04930079376620222	0.04930079376620222	0.04930079376620222	0.04930079376620222	0.04930079376620222	0.04930079376620222	0.04930079376620222	0.04930079376620222	0.04930079376620222	0.04930079376620222
0.09204082211006061	0.0721459647830114	0.08001424689700257	0.09611005086428787	0.06531215328537619	0.08495226857008843	0.06238293772813929	0.07460247343638453	0.10175712369725702	0.07414326578340154	0.06874204352869448	0.06010180786735118	0.1153821854841894	0.08143243050066801	0.08981755503315562	0.0884189463176714	0.0849647700690938	0.08896211553481159	0.07898316561038632	0.07700773683262527	0.0783978194001079	0.06938712415145014	0.08640406897710849	0.07316835155727638	0.07247405665943034	0.101947722270878	0.08721088946515418	0.08721088946515418	0.08721088946515418	0.08721088946515418	0.08721088946515418	0.08721088946515418	0.08721088946515418	0.08721088946515418	0.08721088946515418	0.08721088946515418	0.08721088946515418	0.08721088946515418	0.08721088946515418	0.08721088946515418	0.08721088946515418	0.08721088946515418	0.08721088946515418	0.08721088946515418	0.08721088946515418	0.08721088946515418	0.08721088946515418	0.08721088946515418	0.08721088946515418	0.08721088946515418
0.07709587793695731	0.06038302463592846	0.06652330749787001	0.06450667008215152	0.06017288240498938	0.056171589322862654	0.05103467587394785	0.06998736952994612	0.06564690922701007	0.05486653015505873	0.05313562419423266	0.07263753977862966	0.057180232293142126	0.05277100283750076	0.062455556432869604	0.06626202009021187	0.057062273607181684	0.06767615391396459	0.06004734586845466	0.05778802993399477	0.05891768790122471	0.05891768790122471	0.05891768790122471	0.05891768790122471	0.05891768790122471	0.05891768790122471	0.05891768790122471	0.05891768790122471	0.05891768790122471	0.05891768790122471	0.05891768790122471	0.05891768790122471	0.05891768790122471	0.05891768790122471	0.05891768790122471	0.05891768790122471	0.05891768790122471	0.05891768790122471	0.05891768790122471	0.05891768790122471	0.05891768790122471	0.05891768790122471	0.05891768790122471	0.05891768790122471	0.05891768790122471	0.05891768790122471	0.05891768790122471	0.05891768790122471	0.05891768790122471	0.05891768790122471
0.05773333783701119	0.05690328556606742	0.0532971560657699	0.06588744024898971	0.0672038625991906	0.0569557228691418	0.055430943440788236	0.0700537219897413	0.06978149282865875	0.06311367927857568	0.07079752937216781	0.06628347246133914	0.05553475634467545	0.056341229976311843	0.06586033168831083	0.06039154550030366	0.06972140465048918	0.06672343182308074	0.07068158432022872	0.06587695124708946	0.05540461897736452	0.06453100328470725	0.05996781113103588	0.05996781113103588	0.05996781113103588	0.05996781113103588	0.05996781113103588	0.05996781113103588	0.05996781113103588	0.05996781113103588	0.05996781113103588	0.05996781113103588	0.05996781113103588	0.05996781113103588	0.05996781113103588	0.05996781113103588	0.05996781113103588	0.05996781113103588	0.05996781113103588	0.05996781113103588	0.05996781113103588	0.05996781113103588	0.05996781113103588	0.05996781113103588	0.05996781113103588	0.05996781113103588	0.05996781113103588	0.05996781113103588	0.05996781113103588	0.05996781113103588
0.09110645523393976	0.09337793171221473	0.12154570917883623	0.09108058701720655	0.10210307577977124	0.10385596864030346	0.08855808247066697	0.11449557267166605	0.09052057698176341	0.08591756429964086	0.09920941347724474	0.09440090998530015	0.08640924744123829	0.09845375974571915	0.10586551844371356	0.11835889463085232	0.11067388063272109	0.08430613957443855	0.10834247140996336	0.14299122572590114	0.12566684856793225	0.12566684856793225	0.12566684856793225	0.12566684856793225	0.12566684856793225	0.12566684856793225	0.12566684856793225	0.12566684856793225	0.12566684856793225	0.12566684856793225	0.12566684856793225	0.12566684856793225	0.12566684856793225	0.12566684856793225	0.12566684856793225	0.12566684856793225	0.12566684856793225	0.12566684856793225	0.12566684856793225	0.12566684856793225	0.12566684856793225	0.12566684856793225	0.12566684856793225	0.12566684856793225	0.12566684856793225	0.12566684856793225	0.12566684856793225	0.12566684856793225	0.12566684856793225	0.12566684856793225
0.1192941040772186	0.09286225669078399	0.08441076228625115	0.08290724933436722	0.10291470853641285	0.08218559250024313	0.07287388436117966	0.09419628557681858	0.07137185907071776	0.07418359466857577	0.09312138621762976	0.07668341251544501	0.07684642413523267	0.09613447943016262	0.06882615190078309	0.10551239577330816	0.09093862925254986	0.08411247767340571	0.07928446169449573	0.06471874526380654	0.06898196475870953	0.10605097440498247	0.08132579612499895	0.09368838526499071	0.09368838526499071	0.09368838526499071	0.09368838526499071	0.09368838526499071	0.09368838526499071	0.09368838526499071	0.09368838526499071	0.09368838526499071	0.09368838526499071	0.09368838526499071	0.09368838526499071	0.09368838526499071	0.09368838526499071	0.09368838526499071	0.09368838526499071	0.09368838526499071	0.09368838526499071	0.09368838526499071	0.09368838526499071	0.09368838526499071	0.09368838526499071	0.09368838526499071	0.09368838526499071	0.09368838526499071	0.09368838526499071	0.09368838526499071
0.06882260069066085	0.06708231510571314	0.08298200534573842	0.06491010841275334	0.07869860937589676	0.06585209761907859	0.05904208388193724	0.06021129697585345	0.07055611572259782	0.05868321568462157	0.07287892840722544	0.06544749628886325	0.0655869529049599	0.07871797940091574	0.07269706846448784	0.06772522419189143	0.07532448945424515	0.07114826122031503	0.07755687673028011	0.07663833264739121	0.071201794345575	0.0627844236510256	0.0669931089983003	0.0669931089983003	0.0669931089983003	0.0669931089983003	0.0669931089983003	0.0669931089983003	0.0669931089983003	0.0669931089983003	0.0669931089983003	0.0669931089983003	0.0669931089983003	0.0669931089983003	0.0669931089983003	0.0669931089983003	0.0669931089983003	0.0669931089983003	0.0669931089983003	0.0669931089983003	0.0669931089983003	0.0669931089983003	0.0669931089983003	0.0669931089983003	0.0669931089983003	0.0669931089983003	0.0669931089983003	0.0669931089983003	0.0669931089983003	0.0669931089983003
0.05928307969843016	0.08484168004002349	0.07489489647881914	0.06837735743534915	0.07111589194160856	0.0686974187698155	0.0708516620568486	0.05994231365122476	0.07352381010180593	0.09055292976430838	0.07883648996779515	0.07663402228695024	0.07012982777146062	0.07449095923163741	0.06484118898629457	0.07132936215520133	0.09933419805227482	0.0819659707108569	0.08245543060762117	0.07274856128294915	0.09032763326950781	0.06531014701111681	0.08301534698130876	0.08396112915571673	0.07721663848528447	0.06726566170950833	0.0753799194056388	0.07469193578813899	0.0823418535422374	0.07417157290828251	0.10858955249457124	0.09138056270142687	0.09138056270142687	0.09138056270142687	0.09138056270142687	0.09138056270142687	0.09138056270142687	0.09138056270142687	0.09138056270142687	0.09138056270142687	0.09138056270142687	0.09138056270142687	0.09138056270142687	0.09138056270142687	0.09138056270142687	0.09138056270142687	0.09138056270142687	0.09138056270142687	0.09138056270142687	0.09138056270142687
0.07073703966196639	0.054748180307533284	0.07642827918831455	0.05184955671429151	0.0792449272567638	0.05849722448711232	0.05920290711563931	0.06656644620221638	0.06143966577172354	0.07442450730581483	0.05777626298049907	0.06413840342425314	0.0634061308936693	0.06450816870509721	0.057598542825074824	0.05552361534197053	0.061073043728241794	0.06939972689220951	0.06260286359876574	0.0711591752902553	0.04969515975273438	0.048150674700781354	0.06683732493042818	0.05943676712171635	0.07077917251950527	0.05032214877335156	0.07887075452403074	0.05555100557165174	0.0648467673273408	0.07402636845563473	0.06462878740039171	0.06932757792801322	0.06932757792801322	0.06932757792801322	0.06932757792801322	0.06932757792801322	0.06932757792801322	0.06932757792801322	0.06932757792801322	0.06932757792801322	0.06932757792801322	0.06932757792801322	0.06932757792801322	0.06932757792801322	0.06932757792801322	0.06932757792801322	0.06932757792801322	0.06932757792801322	0.06932757792801322	0.06932757792801322
0.06711962107027591	0.07098595364259712	0.0794716336500229	0.06974551257460418	0.07156619237525892	0.09519511695293409	0.07084682308926861	0.08669414538851156	0.08239519265746628	0.06075148958225545	0.07278699205066722	0.08413671981627306	0.07664307095341091	0.06004321481502593	0.0931491551048287	0.08507977814997746	0.07975170769593154	0.06180673218660423	0.06511050155479162	0.0759684505619327	0.08075287982818487	0.0783606651950588	0.0783606651950588	0.0783606651950588	0.0783606651950588	0.0783606651950588	0.0783606651950588	0.0783606651950588	0.0783606651950588	0.0783606651950588	0.0783606651950588	0.0783606651950588	0.0783606651950588	0.0783606651950588	0.0783606651950588	0.0783606651950588	0.0783606651950588	0.0783606651950588	0.0783606651950588	0.0783606651950588	0.0783606651950588	0.0783606651950588	0.0783606651950588	0.0783606651950588	0.0783606651950588	0.0783606651950588	0.0783606651950588	0.0783606651950588	0.0783606651950588	0.0783606651950588
0.29477686656185825	0.17347815461443372	0.09177196592113855	0.0	0.0	0.22353964817981867	0.17347815461443372	0.022988744061373828	0.20055090411844484	0.0	0.0	0.21504190280399743	0.0	0.0	0.0	0.22353964817981867	0.2794207672538227	0.2210826499213938	0.2964651915181857	0.0	0.0	0.0	0.0	0.0	0.0	0.0	0.0	0.0	0.0	0.0	0.0	0.0	0.0	0.0	0.0	0.0	0.0	0.0	0.0	0.0	0.0	0.0	0.0	0.0	0.0	0.0	0.0	0.0	0.0	0.0
0.058913281503809374	0.07206179937405298	0.05841678938308324	0.061513800833804894	0.0725296328224428	0.052629541332747234	0.06185791199015028	0.06113552197320215	0.05032767266511215	0.04897703769044768	0.06793934190705891	0.0599622561962199	0.06858819827230583	0.0678709118943627	0.0629530499157472	0.06368452085371673	0.061539143440127474	0.0728224399049997	0.08366820080762202	0.06565350616773498	0.07064462709782593	0.07077323580045011	0.06837577669124392	0.08399705676136308	0.09059957323914218	0.07564760618846586	0.05723353049651116	0.06161738883596968	0.06468395270637631	0.06315067077117299	0.06315067077117299	0.06315067077117299	0.06315067077117299	0.06315067077117299	0.06315067077117299	0.06315067077117299	0.06315067077117299	0.06315067077117299	0.06315067077117299	0.06315067077117299	0.06315067077117299	0.06315067077117299	0.06315067077117299	0.06315067077117299	0.06315067077117299	0.06315067077117299	0.06315067077117299	0.06315067077117299	0.06315067077117299	0.06315067077117299
0.06637780052041854	0.04838587871908809	0.05928893144382027	0.06353254790639222	0.06469731853000023	0.05102650293451727	0.06120295344159483	0.05149315880680742	0.046763311631859344	0.061279701137653374	0.061036475592465105	0.04977370455565006	0.05027712206934966	0.04766945554168121	0.05919874535669704	0.05016710068066558	0.05287660624777713	0.052642422267830155	0.059967693262319245	0.05988355139889701	0.0523536402247813	0.04609553557937539	0.052821584144674166	0.04289895075418373	0.048858397840663176	0.056445858752726015	0.06203542832701654	0.05979124800052993	0.06979094711157635	0.059737286447129	0.05266751551933603	0.05776363493514164	0.05789113465251013	0.060254699444270705	0.06381096258703758	0.06203283101565414	0.06203283101565414	0.06203283101565414	0.06203283101565414	0.06203283101565414	0.06203283101565414	0.06203283101565414	0.06203283101565414	0.06203283101565414	0.06203283101565414	0.06203283101565414	0.06203283101565414	0.06203283101565414	0.06203283101565414	0.06203283101565414
0.05679950168913441	0.04276004815846364	0.05199218815438588	0.043208152324394386	0.043469425558900494	0.04462292931070628	0.04869209484967083	0.05973669396999599	0.04853258477398651	0.05585743294677588	0.04706292807183953	0.0539917037700121	0.05196062900480432	0.05984840212345814	0.05527183787530149	0.04872953473344037	0.057080648615912555	0.04753335759606432	0.04184725558832948	0.047055840073570346	0.05670883533655761	0.06572711865589709	0.06317190373036269	0.05845739689607357	0.05057363477860337	0.0515689585996875	0.04256009066701487	0.06589684740244034	0.05936462090310922	0.05788580960807176	0.06082203017604246	0.055667142412680205	0.06046994706612921	0.05394556657078703	0.06590672263268502	0.05941282878490934	0.08002221226431853	0.05875448632277931	0.06097471262061849	0.06843327539640603	0.06470399400851226	0.06470399400851226	0.06470399400851226	0.06470399400851226	0.06470399400851226	0.06470399400851226	0.06470399400851226	0.06470399400851226	0.06470399400851226	0.06470399400851226
0.09095763030476316	0.05471653462815983	0.07025220558377243	0.08287149070055944	0.08059806777742495	0.0612655831692792	0.08116781518939405	0.0680467473571899	0.07127990121380125	0.07006093235601206	0.07482560391341908	0.06913547014503033	0.06576365053878479	0.06767551302666998	0.06321518421844717	0.06722139288760605	0.07008135467882616	0.08730261910257135	0.05779368703455575	0.06952930640181476	0.07565439316215447	0.05397730580911755	0.0584039639379921	0.06643562888627426	0.07768809233835225	0.07206186061231326	0.07206186061231326	0.07206186061231326	0.07206186061231326	0.07206186061231326	0.07206186061231326	0.07206186061231326	0.07206186061231326	0.07206186061231326	0.07206186061231326	0.07206186061231326	0.07206186061231326	0.07206186061231326	0.07206186061231326	0.07206186061231326	0.07206186061231326	0.07206186061231326	0.07206186061231326	0.07206186061231326	0.07206186061231326	0.07206186061231326	0.07206186061231326	0.07206186061231326	0.07206186061231326	0.07206186061231326
0.07042644524922499	0.044973205932833514	0.04298014437112557	0.04137537063751366	0.05414160830635174	0.049455474953437814	0.05641351439865581	0.04386845310884744	0.04022202198018921	0.04256043172243006	0.05093665138825003	0.04617340642715748	0.04627410678837372	0.043079727761795375	0.04392510002921896	0.04216783019985377	0.037923313752903164	0.0428372793054333	0.04074906388457599	0.05453417217402948	0.05391204301307279	0.0530873886033084	0.04485046659313199	0.03842786997184604	0.04352858408908632	0.04868661071915168	0.04573558355827176	0.04345401578629565	0.048849129643621286	0.03885079884786363	0.04725948033856332	0.04305513959321348	0.04305513959321348	0.04305513959321348	0.04305513959321348	0.04305513959321348	0.04305513959321348	0.04305513959321348	0.04305513959321348	0.04305513959321348	0.04305513959321348	0.04305513959321348	0.04305513959321348	0.04305513959321348	0.04305513959321348	0.04305513959321348	0.04305513959321348	0.04305513959321348	0.04305513959321348	0.04305513959321348
0.26830756288975144	0.2321079589535966	0.12689999100611415	0.1487927488498465	0.20062402770031768	0.05260491148443625	0.18641550707073368	0.12090614141477779	0.2756899181377593	0.19854479065125463	0.1861816349463023	0.08930755732388028	0.16693160594563158	0.19263175017599615	0.19696616846827827	0.2379434466343441	0.07864228798698662	0.14496942784351285	0.16816001066273975	0.14482412311382362	0.1469381467855112	0.19292149639200243	0.17509194435201436	0.12499497188718887	0.3142309597780425	0.12008130873269668	0.2171561342553696	0.2171561342553696	0.2171561342553696	0.2171561342553696	0.2171561342553696	0.2171561342553696	0.2171561342553696	0.2171561342553696	0.2171561342553696	0.2171561342553696	0.2171561342553696	0.2171561342553696	0.2171561342553696	0.2171561342553696	0.2171561342553696	0.2171561342553696	0.2171561342553696	0.2171561342553696	0.2171561342553696	0.2171561342553696	0.2171561342553696	0.2171561342553696	0.2171561342553696	0.2171561342553696
0.044927327604932066	0.04386941288585977	0.041747371711164036	0.046332846847818236	0.04299856009590664	0.04552023957026988	0.042798395474968026	0.0381748972713051	0.038659905840262666	0.0421449889912518	0.043078714596957154	0.037823738581010076	0.04424580836324396	0.045202219201520406	0.03652472089426738	0.051415203020623565	0.05073733287774422	0.049936910425773376	0.047308055221030966	0.04572205418915996	0.04425570894904495	0.051643317460261066	0.04702307986692884	0.04933319866359495	0.04933319866359495	0.04933319866359495	0.04933319866359495	0.04933319866359495	0.04933319866359495	0.04933319866359495	0.04933319866359495	0.04933319866359495	0.04933319866359495	0.04933319866359495	0.04933319866359495	0.04933319866359495	0.04933319866359495	0.04933319866359495	0.04933319866359495	0.04933319866359495	0.04933319866359495	0.04933319866359495	0.04933319866359495	0.04933319866359495	0.04933319866359495	0.04933319866359495	0.04933319866359495	0.04933319866359495	0.04933319866359495	0.04933319866359495
0.10755199720298368	0.09672962418134765	0.09509215549656917	0.09547543158194023	0.09615833787150338	0.09917968861294768	0.10667856336957965	0.06948386130668159	0.0930792681229471	0.08382648297349261	0.08634557995721773	0.10754809726300327	0.09518133819618842	0.07124344828024298	0.08642427298661312	0.09587504801935878	0.09257134608627338	0.09420191459006762	0.07134051911865402	0.07847520105487245	0.075422838834779	0.10239769567252213	0.10353207770607864	0.10904351568985485	0.09108129325380654	0.07958957885905416	0.09801745006818796	0.07922014865370428	0.07989016046247394	0.08663355898879418	0.15186522432761582	0.119249391658205	0.119249391658205	0.119249391658205	0.119249391658205	0.119249391658205	0.119249391658205	0.119249391658205	0.119249391658205	0.119249391658205	0.119249391658205	0.119249391658205	0.119249391658205	0.119249391658205	0.119249391658205	0.119249391658205	0.119249391658205	0.119249391658205	0.119249391658205	0.119249391658205
0.037786819259385394	0.06496277393282344	0.07215365233234003	0.0005712296333021375	0.0	0.04033208501737329	0.051970924611115424	0.005360528430358851	0.01163883959374215	0.0	0.070760375446054	0.020837025957826643	0.02079679872212248	0.02079679872212249	0.005360528430358851	0.0	0.0053446728320732375	0.07215365233234003	0.040329293735512854	0.011636454336071286	0.02079679872212249	0.0019760555509081325	0.0	0.02079679872212249	0.005360528430358851	0.0005712296333021375	0.1038265684238832	0.04487626928019765	0.040329293735512854	0.04033208501737327	0.0	0.0	0.051970924611115424	0.031171382982947516	0.08314505050010836	0.05195781694042868	0.031174125888992946	0.054002078619439835	0.04258810225421639	0.04258810225421639	0.04258810225421639	0.04258810225421639	0.04258810225421639	0.04258810225421639	0.04258810225421639	0.04258810225421639	0.04258810225421639	0.04258810225421639	0.04258810225421639	0.04258810225421639
0.0	0.00040109901532851285	0.0677233678653893	0.03724447554759665	0.05465785346505545	0.07722997459316155	0.03667063290422905	0.04528809989513198	0.014983875345156123	0.0389564322620754	0.10146424474668193	0.014602840964688777	0.06146236201698182	0.028316233220078788	0.0365889224805853	0.016550267280595287	0.0037528567938697097	0.04239494083690763	0.05066283204489184	0.06827977741849522	0.0698298702436759	0.05092699593868919	0.06607062861260324	0.0615645197696952	0.04968565225095078	0.036089222336784806	0.036484225018040446	0.04292294328140501	0.0982476793144825	0.0668139348676858	0.014602840964688777	0.03894500622309245	0.05088551124862188	0.11450767940500968	0.05948800387818203	0.05430270082031109	0.037191167713562345	0.03583911078056108	0.048901438662164926	0.03649230619694598	0.050941977874140225	0.0	0.05066283204489184	0.05200751088027602	0.051335171462583935	0.051335171462583935	0.051335171462583935	0.051335171462583935	0.051335171462583935	0.051335171462583935
0.07614677241135277	0.04746010479013717	0.06743344891886781	0.05843890024452759	0.10122143080247809	0.06149537580536361	0.08690740896163028	0.07073372606704494	0.04668916068923809	0.0741443115175737	0.06570290448772831	0.0652489299249263	0.07106420127650945	0.058674974010801295	0.061325196896209494	0.044452334462597505	0.07971723816798187	0.06762934884901504	0.06359842577543254	0.07270448079307265	0.0655676743100926	0.049715417985033455	0.051274003814957655	0.08734162595352903	0.07689366810585303	0.06569977842299267	0.08671093261152932	0.0633663668273115	0.07468189724995142	0.0809008126064558	0.078611476882222	0.054497306971067624	0.05521625124932768	0.06657298242805597	0.06479524096152668	0.10000574714990602	0.054876582675288194	0.06587411743511316	0.0796976183632289	0.06205839485555623	0.061345257732251975	0.08384296335084185	0.07639685796932884	0.09210398696442053	0.0986661113564204	0.09538504916042047	0.09538504916042047	0.09538504916042047	0.09538504916042047	0.09538504916042047
0.0589564243054714	0.04503730384788235	0.030222690224160086	0.04981362281539537	0.024793648072134983	0.06429636617984062	0.10996027671430064	0.06077483376898292	0.03291477571670374	0.09548735386754639	0.03732179707751301	0.037721305038140036	0.051752780394897474	0.025207971587616625	0.0655075900316835	0.03251120344806869	0.022692133168746773	0.04389293744535545	0.053867569060092504	0.04470104833932768	0.06804221989758683	0.047869162159030615	0.05247184998854624	0.04851229586378355	0.04422213083494275	0.06291049262582928	0.03857799436163872	0.06125280133594478	0.05856573895771981	0.0261779770003111	0.03851603545430688	0.05193242029603247	0.03499264525476616	0.035490808189901135	0.04063509794183296	0.046117245015862125	0.053584793618281785	0.028530759559456574	0.07538432447344919	0.051957542016452876	0.051957542016452876	0.051957542016452876	0.051957542016452876	0.051957542016452876	0.051957542016452876	0.051957542016452876	0.051957542016452876	0.051957542016452876	0.051957542016452876	0.051957542016452876
0.21694491657002452	0.22239149028069438	0.23569258538660767	0.19781498903376563	0.1839699403731196	0.1961880708432399	0.21463276017832103	0.15866479671210254	0.21588336198190744	0.18727407934700502	0.18727407934700502	0.18727407934700502	0.18727407934700502	0.18727407934700502	0.18727407934700502	0.18727407934700502	0.18727407934700502	0.18727407934700502	0.18727407934700502	0.18727407934700502	0.18727407934700502	0.18727407934700502	0.18727407934700502	0.18727407934700502	0.18727407934700502	0.18727407934700502	0.18727407934700502	0.18727407934700502	0.18727407934700502	0.18727407934700502	0.18727407934700502	0.18727407934700502	0.18727407934700502	0.18727407934700502	0.18727407934700502	0.18727407934700502	0.18727407934700502	0.18727407934700502	0.18727407934700502	0.18727407934700502	0.18727407934700502	0.18727407934700502	0.18727407934700502	0.18727407934700502	0.18727407934700502	0.18727407934700502	0.18727407934700502	0.18727407934700502	0.18727407934700502	0.18727407934700502
0.12297491194464796	0.10328851847171053	0.1479204336517827	0.07604793563969826	0.14246381177880255	0.16149403140874435	0.1492919705760921	0.1753023080659912	0.17531736892033145	0.2197374388656625	0.18826066564517951	0.21523296211203324	0.2108138236602334	0.2040187698706929	0.21862407745025522	0.18993252679728093	0.20904585005175108	0.1867008542655079	0.23203602245726446	0.19527393061023826	0.21365497653375135	0.21365497653375135	0.21365497653375135	0.21365497653375135	0.21365497653375135	0.21365497653375135	0.21365497653375135	0.21365497653375135	0.21365497653375135	0.21365497653375135	0.21365497653375135	0.21365497653375135	0.21365497653375135	0.21365497653375135	0.21365497653375135	0.21365497653375135	0.21365497653375135	0.21365497653375135	0.21365497653375135	0.21365497653375135	0.21365497653375135	0.21365497653375135	0.21365497653375135	0.21365497653375135	0.21365497653375135	0.21365497653375135	0.21365497653375135	0.21365497653375135	0.21365497653375135	0.21365497653375135
0.09834916655782319	0.056707406561645024	0.08365693349806201	0.031839832489191665	0.05306898093428644	0.0001177434695808143	0.06630717377875651	0.031839832489191665	0.06405733762316768	0.05581573953709094	0.0	0.024082823157822054	0.0	0.012946120643128327	0.0054588054301413745	0.08017732184664976	0.053175990097899056	0.0054588054301413745	0.09258103097796108	0.012946120643128327	0.07409884275247215	0.056972048693842134	0.08004658908024787	0.021226593136504587	0.011884944525724648	0.002148078638453139	0.056661150079045645	0.05307495164109011	0.021791764898839893	0.002017837010914972	0.07038411041586037	0.021238210218721514	0.04581116031729095	0.04581116031729095	0.04581116031729095	0.04581116031729095	0.04581116031729095	0.04581116031729095	0.04581116031729095	0.04581116031729095	0.04581116031729095	0.04581116031729095	0.04581116031729095	0.04581116031729095	0.04581116031729095	0.04581116031729095	0.04581116031729095	0.04581116031729095	0.04581116031729095	0.04581116031729095
0.0727275331234584	0.07790344166659025	0.08148067453812116	0.09065884077078354	0.07551739688210485	0.07387803263590402	0.07244522495002659	0.09327238414960394	0.07298704887187862	0.08418565739662609	0.08458681288260671	0.07588215780831059	0.07847883645362481	0.08556608515662614	0.0869924200962208	0.06567414538239713	0.07412460064341493	0.08590411050195511	0.10435128314765703	0.0788597336696408	0.09346442723259475	0.08753822727069759	0.08949143271119542	0.08851482999094651	0.08851482999094651	0.08851482999094651	0.08851482999094651	0.08851482999094651	0.08851482999094651	0.08851482999094651	0.08851482999094651	0.08851482999094651	0.08851482999094651	0.08851482999094651	0.08851482999094651	0.08851482999094651	0.08851482999094651	0.08851482999094651	0.08851482999094651	0.08851482999094651	0.08851482999094651	0.08851482999094651	0.08851482999094651	0.08851482999094651	0.08851482999094651	0.08851482999094651	0.08851482999094651	0.08851482999094651	0.08851482999094651	0.08851482999094651
0.1935274493946516	0.13939869252378598	0.1204013018760721	0.13133358590794433	0.153364477186826	0.15603775840484532	0.14406380626045462	0.13345572036925513	0.14765360844677552	0.13523932955012294	0.17338002751481937	0.15430967853247118	0.15430967853247118	0.15430967853247118	0.15430967853247118	0.15430967853247118	0.15430967853247118	0.15430967853247118	0.15430967853247118	0.15430967853247118	0.15430967853247118	0.15430967853247118	0.15430967853247118	0.15430967853247118	0.15430967853247118	0.15430967853247118	0.15430967853247118	0.15430967853247118	0.15430967853247118	0.15430967853247118	0.15430967853247118	0.15430967853247118	0.15430967853247118	0.15430967853247118	0.15430967853247118	0.15430967853247118	0.15430967853247118	0.15430967853247118	0.15430967853247118	0.15430967853247118	0.15430967853247118	0.15430967853247118	0.15430967853247118	0.15430967853247118	0.15430967853247118	0.15430967853247118	0.15430967853247118	0.15430967853247118	0.15430967853247118	0.15430967853247118
0.09482863625697	0.11712331813059869	0.07779550747504177	0.07395991144835291	0.07443767774907854	0.09127609861333177	0.07324923536873212	0.07353687328183302	0.061342790680558715	0.07789040516965504	0.06960295195987752	0.06677708403606668	0.06127726271864115	0.08067889823408875	0.08591880421548369	0.08266633578536685	0.07779016606183088	0.08991705539091736	0.07184409589478079	0.06414067400514976	0.07107285664600889	0.07704953392471575	0.05836442992525992	0.06151621297465167	0.08098312594043221	0.07403299129118648	0.05928098745335241	0.0773619846092008	0.06832148603127661	0.06832148603127661	0.06832148603127661	0.06832148603127661	0.06832148603127661	0.06832148603127661	0.06832148603127661	0.06832148603127661	0.06832148603127661	0.06832148603127661	0.06832148603127661	0.06832148603127661	0.06832148603127661	0.06832148603127661	0.06832148603127661	0.06832148603127661	0.06832148603127661	0.06832148603127661	0.06832148603127661	0.06832148603127661	0.06832148603127661	0.06832148603127661
0.02971322335879693	0.032920143233827984	0.05292633107661186	0.023261780001871075	0.03450325308960575	0.042946703247151795	0.036320767427213976	0.024166778953697485	0.03297027369980167	0.04975461715651236	0.03211699592712447	0.032896807860188705	0.02959452174090449	0.024223090624623324	0.03533896897251749	0.023701233305244287	0.0	0.05331936606950314	0.04605665281541603	0.037019269820647835	0.029956175429058235	0.058672172415291136	0.00026578146959830505	0.024179218507330524	0.011729361507084882	0.027109555787256115	0.020791861323393654	0.00026578146959830505	0.04026524707096099	0.02084624115862304	0.03210149329192426	0.02416549450168343	0.028133493896803842	0.028133493896803842	0.028133493896803842	0.028133493896803842	0.028133493896803842	0.028133493896803842	0.028133493896803842	0.028133493896803842	0.028133493896803842	0.028133493896803842	0.028133493896803842	0.028133493896803842	0.028133493896803842	0.028133493896803842	0.028133493896803842	0.028133493896803842	0.028133493896803842	0.028133493896803842
0.05065311988646291	0.05867338891866265	0.067244331421895	0.002192402625680964	0.11563416493481239	0.008530414345348783	0.0781309928950138	0.051718263203177135	0.03214871239533926	0.020510378004539517	0.039994306623338395	0.04407455665133318	0.050594541583448706	0.07683017399274486	0.04683533105949417	0.037535052583073394	0.04230826103101265	0.017805565597827824	0.04669457624655386	0.02973269390067473	0.07274748898122799	0.04035121561647859	0.0726749420965622	0.06915139066599742	0.056684007672323115	0.07873238396757717	0.05267684515259569	0.060633291310010565	0.08036528665646656	0.07809307485468836	0.05542753384381939	0.0956968282701105	0.07253633899162266	0.053773953382247115	0.05677576414924967	0.09066399079185526	0.07371987747055248	0.07371987747055248	0.07371987747055248	0.07371987747055248	0.07371987747055248	0.07371987747055248	0.07371987747055248	0.07371987747055248	0.07371987747055248	0.07371987747055248	0.07371987747055248	0.07371987747055248	0.07371987747055248	0.07371987747055248
0.06205868199377205	0.08521004078206612	0.06035739026052221	0.0919656735956372	0.05956232593681434	0.07487943961486217	0.06739476890582552	0.08490563646195552	0.06708362470784175	0.07609685702632317	0.09840044662016115	0.07453894435713715	0.08466990228472077	0.09561986195756532	0.07361998023005978	0.09531094359204291	0.06927786200845935	0.07741924010340598	0.07370574737481457	0.07936724109035986	0.08347791448210279	0.0793745857750901	0.07629578916860932	0.0938128756942194	0.10191226870498117	0.0795075838393712	0.08529797730415145	0.08389812074066866	0.0818744011800841	0.08742152394486549	0.07856434240147245	0.08299293317316896	0.08299293317316896	0.08299293317316896	0.08299293317316896	0.08299293317316896	0.08299293317316896	0.08299293317316896	0.08299293317316896	0.08299293317316896	0.08299293317316896	0.08299293317316896	0.08299293317316896	0.08299293317316896	0.08299293317316896	0.08299293317316896	0.08299293317316896	0.08299293317316896	0.08299293317316896	0.08299293317316896
0.06841311656203294	0.09605566149579059	0.09551678217995391	0.1416121877839984	0.09540236547115652	0.0949518583330522	0.08659624241611165	0.11098597380061874	0.06842117558627202	0.09326795915650998	0.10833473532096084	0.08747105657626672	0.1357106606777621	0.10286443252936892	0.1113566309113931	0.09922172037614795	0.08615991527480708	0.09729862697025797	0.09997370116303472	0.07823302004148162	0.06805696342456516	0.0889734531707996	0.0694538628665408	0.08450869251397271	0.07861313622881724	0.09374341601306274	0.07975279217833958	0.07739737433220431	0.08901816717930264	0.06470785349197687	0.10395831708399059	0.08239779614365608	0.11627583361115522	0.09499908894730233	0.10149478544914008	0.12646337651820821	0.12033511883137396	0.12339924767479107	0.12339924767479107	0.12339924767479107	0.12339924767479107	0.12339924767479107	0.12339924767479107	0.12339924767479107	0.12339924767479107	0.12339924767479107	0.12339924767479107	0.12339924767479107	0.12339924767479107	0.12339924767479107
0.0020635540240749777	0.0	0.0	0.0	0.0	0.0	0.0	0.0	0.07245153122246485	0.05689646056705472	0.049008121745855324	0.03100708665323759	0.03141593519326576	0.03160151023153911	0.021876676996797406	0.0	0.0	0.037531704567595914	0.022741170978499724	0.022764325687373146	0.05239496865783102	0.01376032756155663	0.03156648190939001	0.027055917331164265	0.0002499557369070021	0.05122676328240213	0.04988871429065687	0.005092863811316783	0.03837770739942612	0.02299112671540673	0.031841327678437434	0.0909646839139989	0.06140300579621816	0.06140300579621816	0.06140300579621816	0.06140300579621816	0.06140300579621816	0.06140300579621816	0.06140300579621816	0.06140300579621816	0.06140300579621816	0.06140300579621816	0.06140300579621816	0.06140300579621816	0.06140300579621816	0.06140300579621816	0.06140300579621816	0.06140300579621816	0.06140300579621816	0.06140300579621816
0.1862659985954521	0.09651618654169328	0.16273374766907817	0.11353697080670992	0.10217317358500609	0.1391751825212448	0.11192042446976301	0.11954378852320892	0.1186649532958967	0.12025185909072522	0.12059483328869032	0.07825839033083629	0.16052911419244667	0.14956177614989946	0.10915068349143052	0.12565269296444165	0.11090793554075268	0.0944087076337617	0.1254583989523863	0.11716308675643756	0.18311199615481377	0.10972686106256711	0.11981023681492005	0.11921880460936168	0.14069118464123342	0.15854199433490895	0.10481887054832362	0.1029317070128526	0.08881757794978591	0.13719554308596654	0.11021577437426788	0.12370565873011723	0.12370565873011723	0.12370565873011723	0.12370565873011723	0.12370565873011723	0.12370565873011723	0.12370565873011723	0.12370565873011723	0.12370565873011723	0.12370565873011723	0.12370565873011723	0.12370565873011723	0.12370565873011723	0.12370565873011723	0.12370565873011723	0.12370565873011723	0.12370565873011723	0.12370565873011723	0.12370565873011723
0.04388072840031013	0.028206237473285527	0.03626682814500508	0.04813454376942794	0.045392679579986765	0.036054746872583116	0.034986034488973215	0.03543911434786969	0.029573915228876316	0.04290589738980776	0.049668098810310535	0.03934592650580258	0.04501382736374174	0.05231149554409266	0.03502261382908288	0.028412547790956696	0.034045753465534484	0.04424634755907123	0.05592994823706048	0.03949564932334668	0.04215974212154871	0.04131442506406255	0.036979323007761265	0.044533304811526564	0.05354954435663229	0.05239157662174497	0.043443200079033975	0.04405530094846044	0.046223424725039375	0.04919270872694963	0.05902818235664982	0.05050607454523118	0.054157393125386984	0.030007271634990996	0.05770037608242041	0.06368412249303602	0.05660781660315172	0.05304536383169815	0.043702858717065154	0.04270602820581908	0.043204443461442116	0.043204443461442116	0.043204443461442116	0.043204443461442116	0.043204443461442116	0.043204443461442116	0.043204443461442116	0.043204443461442116	0.043204443461442116	0.043204443461442116
0.05161435358808582	0.06457797208592972	0.07650649695507698	0.056210590393002656	0.05476923983870629	0.060104788426796125	0.07247552445501917	0.0665962695958031	0.06365673935272809	0.06939334229575092	0.06774504864335787	0.06496746797886457	0.05840599914578394	0.0777288037298302	0.06388638163297414	0.057018121192207595	0.04760299190569818	0.05821074471047293	0.06145072882252082	0.06316213775540173	0.07891544735651845	0.06808969788813458	0.06266448940326134	0.08203605253182003	0.06890030061771349	0.06057698730685945	0.04130064704459384	0.06961032885784026	0.0714484765320096	0.05581833714249805	0.05900563328226296	0.075356648504587	0.07605051953387222	0.07098644966763401	0.07680733123564318	0.0738968904516386	0.0738968904516386	0.0738968904516386	0.0738968904516386	0.0738968904516386	0.0738968904516386	0.0738968904516386	0.0738968904516386	0.0738968904516386	0.0738968904516386	0.0738968904516386	0.0738968904516386	0.0738968904516386	0.0738968904516386	0.0738968904516386
0.09518723846811383	0.0976306575623051	0.11375091061512389	0.12412742207821864	0.11507602082220222	0.13223372655811824	0.11688673047297167	0.116068865577037	0.1229193888541437	0.11544787794339191	0.11136774414387346	0.10897355478162793	0.12644736898175268	0.09019841462418336	0.10319069412173432	0.13881535514849677	0.09358224981638348	0.1076999162856893	0.09089487230812456	0.11589944458368875	0.09940364195407453	0.08434379140095588	0.11940105794900788	0.1138575281637994	0.11228713739990001	0.07952333049401415	0.11911622981019862	0.09202615523572669	0.10239654372731459	0.09682813360387249	0.09961233866559355	0.09961233866559355	0.09961233866559355	0.09961233866559355	0.09961233866559355	0.09961233866559355	0.09961233866559355	0.09961233866559355	0.09961233866559355	0.09961233866559355	0.09961233866559355	0.09961233866559355	0.09961233866559355	0.09961233866559355	0.09961233866559355	0.09961233866559355	0.09961233866559355	0.09961233866559355	0.09961233866559355	0.09961233866559355
0.2628956184321617	0.1328338768362344	0.29933388183991755	0.1852369565795627	0.23585661020890725	0.19805000650357377	0.17626944199473907	0.17509591310622066	0.19703442126681245	0.32325979505743324	0.16034457091712925	0.2653191114643669	0.26443977365456245	0.22698884578017547	0.2733645597457792	0.2297082228211148	0.2479616959922	0.1690820078339589	0.17788027416484348	0.2010064389053885	0.1694275881776553	0.3425856196843201	0.14794553547556025	0.24152611768296073	0.2213687014801024	0.22899450069788654	0.22602194789872565	0.24630911530583738	0.2695649785331743	0.19380852044836144	0.15388122650523886	0.20470761717608024	0.21053770480643427	0.23137383834934722	0.16079056291656985	0.19608220063295853	0.19608220063295853	0.19608220063295853	0.19608220063295853	0.19608220063295853	0.19608220063295853	0.19608220063295853	0.19608220063295853	0.19608220063295853	0.19608220063295853	0.19608220063295853	0.19608220063295853	0.19608220063295853	0.19608220063295853	0.19608220063295853
0.06979299634485651	0.06430575235518717	0.07465185629523345	0.08216865987474418	0.09067154788290453	0.06843575203142345	0.07853667440141367	0.0794694120959018	0.06996882638083479	0.0814851016301043	0.0831920399695669	0.08821042391886756	0.08492782995253585	0.08755606097699233	0.0813754225727445	0.054492314879409955	0.08184026004182306	0.07017928617040306	0.08394468445381487	0.07654786236618136	0.07040616083112206	0.07799116690765573	0.08154883815173986	0.0767326455383837	0.07675170830243283	0.10651429481415225	0.07061538102983089	0.07193577847734486	0.07154167804376034	0.08283095094598471	0.07508518154552356	0.08629375487090493	0.056116732679013286	0.057386270624772764	0.08149948867784915	0.06944287965131095	0.06944287965131095	0.06944287965131095	0.06944287965131095	0.06944287965131095	0.06944287965131095	0.06944287965131095	0.06944287965131095	0.06944287965131095	0.06944287965131095	0.06944287965131095	0.06944287965131095	0.06944287965131095	0.06944287965131095	0.06944287965131095
0.0748856373313688	0.0696113021902689	0.04819824100917172	0.06482726299694598	0.05225275531534647	0.06790902273092557	0.050799074363163055	0.07098551375777586	0.05949560111035638	0.06624948209416986	0.06231616928433484	0.05166439160622828	0.05489041853793284	0.06218741167872948	0.06392496619658274	0.05229095225234167	0.05629155157672843	0.06074641716153433	0.05342501547229878	0.05682512886129757	0.07512441250995804	0.05612616572046994	0.06727961388501595	0.06646302510854007	0.07640621954551717	0.069371466434074	0.05592306938421354	0.05560897942132523	0.0747885813191042	0.07577258873084326	0.05778254625217766	0.06677756749151047	0.06677756749151047	0.06677756749151047	0.06677756749151047	0.06677756749151047	0.06677756749151047	0.06677756749151047	0.06677756749151047	0.06677756749151047	0.06677756749151047	0.06677756749151047	0.06677756749151047	0.06677756749151047	0.06677756749151047	0.06677756749151047	0.06677756749151047	0.06677756749151047	0.06677756749151047	0.06677756749151047
0.05629162373459387	0.06166565942912781	0.05807777554136329	0.06265959579014871	0.06502738349190199	0.05463612592414003	0.05898408697420429	0.07618868280307366	0.07680469389347497	0.06728899296336177	0.0661446537486564	0.06909924933365966	0.06556791676451797	0.059350770770823874	0.08275232701352359	0.05816255390975704	0.05841128566018901	0.06271818518317424	0.06662692794430881	0.06778295869710695	0.05967355277187155	0.06006608309075408	0.06669682085129769	0.04671394668293395	0.05943848983537222	0.08069373843796648	0.077745345481003	0.05132341067042747	0.06068262346080364	0.07635366271531874	0.06223619025747704	0.0756231865473265	0.06892968840240177	0.06892968840240177	0.06892968840240177	0.06892968840240177	0.06892968840240177	0.06892968840240177	0.06892968840240177	0.06892968840240177	0.06892968840240177	0.06892968840240177	0.06892968840240177	0.06892968840240177	0.06892968840240177	0.06892968840240177	0.06892968840240177	0.06892968840240177	0.06892968840240177	0.06892968840240177
0.04321319090935438	0.03666247403929923	0.03983487542194521	0.028204067715257568	0.0344771807321082	0.022746785536618932	0.03234006041416221	0.035975833550813574	0.032151585445435935	0.030666733084798132	0.03530566213070891	0.027828973256016732	0.03243442836181971	0.032697334304532026	0.039843960729373504	0.03453948479802075	0.050286448700264164	0.03406246460369453	0.03488795860259932	0.02735694930111188	0.03518763076287109	0.031012672053902793	0.03443136327540323	0.045707412840693136	0.03547627975255705	0.03960031883947124	0.05348507144595003	0.04654269514271063	0.04654269514271063	0.04654269514271063	0.04654269514271063	0.04654269514271063	0.04654269514271063	0.04654269514271063	0.04654269514271063	0.04654269514271063	0.04654269514271063	0.04654269514271063	0.04654269514271063	0.04654269514271063	0.04654269514271063	0.04654269514271063	0.04654269514271063	0.04654269514271063	0.04654269514271063	0.04654269514271063	0.04654269514271063	0.04654269514271063	0.04654269514271063	0.04654269514271063
0.04467614803957217	0.0389150742797497	0.03863145970093051	0.04254280403834432	0.042571945532031356	0.038921617105784685	0.029403634679474107	0.03819360717566267	0.0427167867048308	0.033999427499571216	0.04167140133444895	0.042250510292848036	0.044420623849662055	0.04038817776885373	0.03840264650296427	0.03818130131702065	0.03796664790014492	0.04822186009131024	0.03931043647193694	0.05741271344334968	0.03812733801170143	0.04891073762180907	0.0506236204206653	0.03698437006166763	0.03938448206980909	0.04351489825312425	0.029410090212889088	0.02682738122340069	0.012640133880859586	0.03625517741262071	0.026419216225550015	0.039301014118591326	0.03718042704044769	0.03932975742097535	0.03759108143250119	0.03548798655533086	0.043835973389319764	0.0224729097408395	0.04663241451657235	0.0449783553204198	0.03996805531791762	0.039752078489730024	0.041182437779537284	0.032518145065822394	0.03500111880703354	0.03768430633023393	0.03424708246719778	0.03596569439871586	0.03596569439871586	0.03596569439871586
0.20078855219822492	0.0	0.1462275917248846	0.1553434354853198	0.011730304044471862	0.11432589134173676	0.06839923570687231	0.11406399723895311	0.11624842860022486	0.1921477579644549	0.1581792855218109	0.08851947254136316	0.12338252508141227	0.0	0.11280407806409048	0.1639736269239551	0.1592293343211351	0.17194617256337477	0.14257806113619717	0.11406399723895311	0.12579430128342498	0.14257806113619717	0.22127298527773853	0.11406399723895311	0.22787497797018424	0.19158725248628625	0.21379092122327348	0.22154671455252622	0.14257806113619717	0.0	0.12175786927057461	0.11405779009273194	0.12348240453077013	0.11877009731175103	0.11877009731175103	0.11877009731175103	0.11877009731175103	0.11877009731175103	0.11877009731175103	0.11877009731175103	0.11877009731175103	0.11877009731175103	0.11877009731175103	0.11877009731175103	0.11877009731175103	0.11877009731175103	0.11877009731175103	0.11877009731175103	0.11877009731175103	0.11877009731175103
0.0030706913195333962	0.2095304468217259	0.0	0.0	0.3007549302041111	0.2825968532725266	0.2095304468217259	0.007965192752476707	0.0	0.2072274283320759	0.0	0.20906566724563352	0.2095304468217259	0.002303018489650047	0.2236788931453194	0.261376233787148	0.0	0.44284081665280123	0.41113020446477333	0.5365203590284902	0.44384758372116706	0.04692414612230327	0.08381873379812944	0.20943698664673435	0.3418364604081431	0.20386092271297596	0.2997432423063957	0.34879989914359	0.28870125405903635	0.4025961428072913	0.35321579549424786	0.31261784219944444	0.33291681884684615	0.33291681884684615	0.33291681884684615	0.33291681884684615	0.33291681884684615	0.33291681884684615	0.33291681884684615	0.33291681884684615	0.33291681884684615	0.33291681884684615	0.33291681884684615	0.33291681884684615	0.33291681884684615	0.33291681884684615	0.33291681884684615	0.33291681884684615	0.33291681884684615	0.33291681884684615
0.07279290240530131	0.05577432272541291	0.0570544805634415	0.056139988194527	0.055110582027134467	0.06614712806812517	0.06300186484459086	0.04731420762363763	0.04713276374328108	0.05092681921425461	0.061339447340700064	0.06634653502193406	0.057455155197312084	0.059424462110684445	0.051926075740774756	0.058226640648622915	0.05224681933001385	0.06188351079365004	0.06651636695724969	0.054463199759472974	0.059622208107184355	0.057042703933328665	0.057042703933328665	0.057042703933328665	0.057042703933328665	0.057042703933328665	0.057042703933328665	0.057042703933328665	0.057042703933328665	0.057042703933328665	0.057042703933328665	0.057042703933328665	0.057042703933328665	0.057042703933328665	0.057042703933328665	0.057042703933328665	0.057042703933328665	0.057042703933328665	0.057042703933328665	0.057042703933328665	0.057042703933328665	0.057042703933328665	0.057042703933328665	0.057042703933328665	0.057042703933328665	0.057042703933328665	0.057042703933328665	0.057042703933328665	0.057042703933328665	0.057042703933328665
0.05746851997848423	0.04833487908890419	0.057671907976226074	0.05816956235668955	0.054723500694947684	0.05008874175736992	0.043970527447200654	0.059693158645766374	0.05063481498178627	0.05241421377908396	0.04530454294164929	0.049052889495732235	0.04480692506352784	0.05554653517967459	0.047573734573692274	0.041064859344089405	0.05785238671047394	0.05996166933962251	0.05955557319700231	0.053462125248119406	0.040875423123444006	0.048562691941467964	0.04471905753245599	0.04471905753245599	0.04471905753245599	0.04471905753245599	0.04471905753245599	0.04471905753245599	0.04471905753245599	0.04471905753245599	0.04471905753245599	0.04471905753245599	0.04471905753245599	0.04471905753245599	0.04471905753245599	0.04471905753245599	0.04471905753245599	0.04471905753245599	0.04471905753245599	0.04471905753245599	0.04471905753245599	0.04471905753245599	0.04471905753245599	0.04471905753245599	0.04471905753245599	0.04471905753245599	0.04471905753245599	0.04471905753245599	0.04471905753245599	0.04471905753245599
0.06635961664383602	0.060472317431059415	0.06012097136400127	0.05897286743988402	0.057279830226766866	0.062116278176395714	0.051406678316356	0.04993422838415771	0.05179326695268539	0.050794569485948945	0.06383965375837655	0.05737649477277291	0.060210453412659175	0.050499777002533275	0.05041547480398563	0.056940881382532775	0.06488115279170396	0.05405117708394144	0.059285594798554206	0.05262814849807142	0.06582609773509462	0.04694927027361351	0.05638768400435407	0.05638768400435407	0.05638768400435407	0.05638768400435407	0.05638768400435407	0.05638768400435407	0.05638768400435407	0.05638768400435407	0.05638768400435407	0.05638768400435407	0.05638768400435407	0.05638768400435407	0.05638768400435407	0.05638768400435407	0.05638768400435407	0.05638768400435407	0.05638768400435407	0.05638768400435407	0.05638768400435407	0.05638768400435407	0.05638768400435407	0.05638768400435407	0.05638768400435407	0.05638768400435407	0.05638768400435407	0.05638768400435407	0.05638768400435407	0.05638768400435407
0.06392529883782673	0.043302244055034154	0.049325835061497576	0.049492401212080914	0.04695161040697992	0.04528138924018197	0.03584444434781168	0.04342551675720837	0.050298485607230436	0.052010873440133346	0.04259655567637806	0.04256630275317255	0.0513607964127475	0.05214950096879638	0.04741230149201238	0.05596147499474566	0.05037587924037754	0.04251557143267499	0.04966276488696751	0.046089168159821246	0.046089168159821246	0.046089168159821246	0.046089168159821246	0.046089168159821246	0.046089168159821246	0.046089168159821246	0.046089168159821246	0.046089168159821246	0.046089168159821246	0.046089168159821246	0.046089168159821246	0.046089168159821246	0.046089168159821246	0.046089168159821246	0.046089168159821246	0.046089168159821246	0.046089168159821246	0.046089168159821246	0.046089168159821246	0.046089168159821246	0.046089168159821246	0.046089168159821246	0.046089168159821246	0.046089168159821246	0.046089168159821246	0.046089168159821246	0.046089168159821246	0.046089168159821246	0.046089168159821246	0.046089168159821246
[truncated: 6 more columns]
