# Supplementary material for: Neuronal tuning aligns dynamically with object and texture manifolds across the visual hierarchy
Source: Nat Neurosci. 2026 Mar 10;29(4):864–75. doi: 10.1038/s41593-026-02207-1 (PMC13061647; doi:10.1038/s41593-026-02207-1)
Supplement: Supplementary file 10 — Attribution data for time windows 5, 10, 20, 25 and 50 ms, for panel b. Time window specific evolution trajectory of time windows 10, 20, 25 and 50 ms, for panel c. [file 41593_2026_2207_MOESM10_ESM.zip › ExtendedFig4_Source_data/FigureExtended4C_src_normresp_wdw_180-200_DeePSim_mean.csv]

0	1	2	3	4	5	6	7	8	9	10	11	12	13	14	15	16	17	18	19	20	21	22	23	24	25	26	27	28	29	30	31	32	33	34	35	36	37	38	39	40	41	42	43	44	45	46	47	48	49
0.49909644122687585	0.603495197237101	0.5753316914225968	0.5024737159868463	0.5413089389872534	0.5922342597125594	0.5405493853394737	0.5628697973284305	0.5010263334716806	0.5752614868182422	0.6298737149363636	0.5099877600323188	0.5198385108541393	0.5240405241893576	0.6090707115485108	0.5693323653781965	0.6901543087054167	0.4593570004434078	0.624244535544858	0.5036563613893427	0.5345536707168802	0.5769224346003811	0.5213523176718404	0.5564401781104691	0.590971011490098	0.6545620730398007	0.5191843452029926	0.47363275074245803	0.5429222670754871	0.5729742771588968	0.4765589798150717	0.5234580937202199	0.5029128181773065	0.7162699593389176	0.6540375714677575	0.5744946938469605	0.7104178390908186	0.5371742154137912	0.500765023339513	0.6707130852677385	0.5857272610375647	0.6297393273034679	0.7637895368694294	0.5870179977188359	0.5421934662252345	0.48983101284024433	0.7192597406250341	0.6045453767326392	0.6045453767326392	0.6045453767326392
0.7275365390494968	0.8085063363005189	0.6713006942952564	0.6994432411833393	0.6602539296865851	0.7662779175600901	0.6549415285231158	0.6764305536387816	0.7178047702037814	0.8366600398954965	0.8926722785516684	0.8300333666078378	0.86361104798923	0.8209244458578867	0.6551884156022689	0.7376053575264782	0.8229187640830196	0.8210007699361376	0.7954528977487348	0.5593026299036835	0.8108207192034095	0.7663974788668249	0.8426168471941806	0.7697799100559466	0.7182759115876091	0.7940384687846987	0.8829876584297085	0.7566189369372374	0.7853361445014054	0.702535563681329	0.8996000542242188	0.9163663792523168	0.9014853439035047	0.9152703360410454	0.8450850978724137	0.8801777169567295	0.8801777169567295	0.8801777169567295	0.8801777169567295	0.8801777169567295	0.8801777169567295	0.8801777169567295	0.8801777169567295	0.8801777169567295	0.8801777169567295	0.8801777169567295	0.8801777169567295	0.8801777169567295	0.8801777169567295	0.8801777169567295
0.23711822838486166	0.22442454324711864	0.154381400166633	0.1641498709306143	0.24793961472588938	0.29460794965330717	0.30241638236015106	0.27693288298999275	0.1730638429506474	0.2504234111404886	0.3539480054726097	0.2982281320250286	0.3090991849393335	0.31926057594403867	0.5002116479926257	0.48972297841961515	0.4996922276839887	0.42744511537355495	0.37637581685391375	0.5616652243906654	0.4287769106572589	0.5094203852292036	0.6291686168206929	0.6185312831046632	0.6279766812074289	0.6956889027112677	0.7030017117703955	0.8006634292319444	0.8836839086964073	0.8285400953380753	0.5491434949784139	0.7280491341846501	0.9213668257398522	0.8247079799622512	0.8247079799622512	0.8247079799622512	0.8247079799622512	0.8247079799622512	0.8247079799622512	0.8247079799622512	0.8247079799622512	0.8247079799622512	0.8247079799622512	0.8247079799622512	0.8247079799622512	0.8247079799622512	0.8247079799622512	0.8247079799622512	0.8247079799622512	0.8247079799622512
0.534883044817274	0.4885180713109445	0.48551069845350764	0.5562348436056097	0.4863987585080408	0.5349384035588546	0.5522996013978904	0.575519734383153	0.641497039804868	0.5791661098348015	0.6094006784649719	0.6374377332038256	0.5696041664808561	0.5502828338844566	0.5952898167633072	0.49062393784471214	0.4374555421353866	0.5302688111885079	0.5856221718607167	0.4468845512610508	0.6782307794768944	0.5638421261766143	0.5992066748970186	0.6736353830497386	0.5593441589845823	0.6301147102641699	0.6793308146574384	0.6921160412078575	0.6383808736744379	0.740500257608685	0.6075700168932323	0.4919876968863542	0.586565317918507	0.5730113668420238	0.5046332158842255	0.5925332774755838	0.5852006882991344	0.573938040005714	0.5795693641524241	0.5795693641524241	0.5795693641524241	0.5795693641524241	0.5795693641524241	0.5795693641524241	0.5795693641524241	0.5795693641524241	0.5795693641524241	0.5795693641524241	0.5795693641524241	0.5795693641524241
0.5197246415947524	0.48304764841215114	0.5020534813514825	0.543320496936257	0.574358206116606	0.5553706325871051	0.5464960516484362	0.46795655601499425	0.5084222868578998	0.47262937139603206	0.5690481115900244	0.6504852362284991	0.5597099212665396	0.5355079237166015	0.6105408705149766	0.7050709885300623	0.6694019255228596	0.5840898981717666	0.6526074463547308	0.6241677771772715	0.8986709841958685	0.9580820255198309	0.7472682052046354	0.9663043513402506	0.8037174970770772	0.7598534146021633	0.9075531551661865	0.7751639360973253	0.9823460403894311	0.8280666272458737	0.9052063338176523	0.9052063338176523	0.9052063338176523	0.9052063338176523	0.9052063338176523	0.9052063338176523	0.9052063338176523	0.9052063338176523	0.9052063338176523	0.9052063338176523	0.9052063338176523	0.9052063338176523	0.9052063338176523	0.9052063338176523	0.9052063338176523	0.9052063338176523	0.9052063338176523	0.9052063338176523	0.9052063338176523	0.9052063338176523
0.7468565946528968	0.8183904820992058	0.7101205847749832	0.7224103324415958	0.8387940049748486	0.671142283689554	0.7287744020770455	0.8827351710434109	0.8448169811584415	1.0742264312526524	0.8670249903567462	0.7258609681400966	0.6953113975906361	0.7904859143766635	0.7011331303996954	0.8095156348525102	0.6853140885154592	0.7967842726848409	0.792348419366229	0.9050882928836486	1.0201404046213833	0.9610174652791338	0.6989276580147517	0.8580395589559215	0.8618093524120292	0.8474783309819648	0.9641599443941807	0.9696877056747929	0.8869406171208513	0.799641046733038	0.905412606759458	0.7706871385916998	0.8716209638271957	1.0579070953487923	0.705161484566378	0.995340874278014	0.8590548715090374	0.874455442840531	0.8375291027288132	0.8918990503260299	0.8647140765274216	0.8647140765274216	0.8647140765274216	0.8647140765274216	0.8647140765274216	0.8647140765274216	0.8647140765274216	0.8647140765274216	0.8647140765274216	0.8647140765274216
0.8281869342363863	0.5670089932724167	0.6505903173491016	0.6325241744019434	0.761984390511867	0.7204037373759404	0.8093008525791766	0.7618613501528686	0.7313203343074511	0.6578441772777113	0.6916326642080045	0.6787417682409707	0.4900316363466168	0.7035387025838128	0.6798239080247223	0.5299000106387802	0.6645072394809176	0.7671518743497027	0.6155496886887476	0.666931243293505	0.6570341418538616	0.6518650771832397	0.6921049042011664	0.5912461294581319	0.5770357964513161	0.6060014855433121	0.5915186409973141	0.5915186409973141	0.5915186409973141	0.5915186409973141	0.5915186409973141	0.5915186409973141	0.5915186409973141	0.5915186409973141	0.5915186409973141	0.5915186409973141	0.5915186409973141	0.5915186409973141	0.5915186409973141	0.5915186409973141	0.5915186409973141	0.5915186409973141	0.5915186409973141	0.5915186409973141	0.5915186409973141	0.5915186409973141	0.5915186409973141	0.5915186409973141	0.5915186409973141	0.5915186409973141
0.6791718555691115	0.6698923621708635	0.6515852933879327	0.651392743210681	0.6697376195395502	0.587288447563462	0.6300079414273067	0.6516430293214817	0.7347969327023829	0.742407116903962	0.7225912892450753	0.6467049757146038	0.6470282031226601	0.6568714190147267	0.6618103624395377	0.6638566628452754	0.6827811340331027	0.6225510624541676	0.7656538999823306	0.7963975022669367	0.8883169049547783	0.8841812263530677	0.9100853258292503	0.8326478836963099	0.7367806609652455	0.6710087632290368	0.7629591937543969	0.7169839784917169	0.7169839784917169	0.7169839784917169	0.7169839784917169	0.7169839784917169	0.7169839784917169	0.7169839784917169	0.7169839784917169	0.7169839784917169	0.7169839784917169	0.7169839784917169	0.7169839784917169	0.7169839784917169	0.7169839784917169	0.7169839784917169	0.7169839784917169	0.7169839784917169	0.7169839784917169	0.7169839784917169	0.7169839784917169	0.7169839784917169	0.7169839784917169	0.7169839784917169
0.2649497476964702	0.39971680956099076	0.41282018016756217	0.3844407332179598	0.4848798288216605	0.48915949883418625	0.2977417384525323	0.3349133193828385	0.3842386771036679	0.45230606526260553	0.3572450268809327	0.4051336665389891	0.462573530946973	0.3929587220418237	0.37943421533183513	0.32367896409158925	0.416281583128181	0.48911274600587373	0.5257128637847376	0.4870077213289002	0.5024563452616352	0.507571420241522	0.3700547223299472	0.36926640111054476	0.6136136527797478	0.5171095962735848	0.5435651091276384	0.6257103479802391	0.5307743439439738	0.5570354396678552	0.6581853293251023	0.6148436990030662	0.548124918681527	0.6238166070979063	0.5859707628897166	0.5859707628897166	0.5859707628897166	0.5859707628897166	0.5859707628897166	0.5859707628897166	0.5859707628897166	0.5859707628897166	0.5859707628897166	0.5859707628897166	0.5859707628897166	0.5859707628897166	0.5859707628897166	0.5859707628897166	0.5859707628897166	0.5859707628897166
0.6971037659149574	0.7884591576571962	0.7108350269627152	0.9240821763275985	0.8881232665972016	0.8735721886157585	0.8756811174684525	0.7112813610117668	0.8847353258699567	0.8131359913784693	0.9820285591356134	0.9991885248638847	0.7940721328118756	0.9926156059548957	0.7156422143413902	0.9548893802343975	0.8878286202683348	0.8571249080978671	0.7823359932787647	1.0037490214177531	0.9553092923091474	0.7907754594170237	0.8762561456904135	0.9643692655625471	0.792252398803315	0.9093556164787117	0.921120691933152	1.0552409521580535	0.9879723778189256	0.8504643537217574	0.8369024874121973	0.8115444575306275	0.82708805407138	0.8193162558010038	0.8193162558010038	0.8193162558010038	0.8193162558010038	0.8193162558010038	0.8193162558010038	0.8193162558010038	0.8193162558010038	0.8193162558010038	0.8193162558010038	0.8193162558010038	0.8193162558010038	0.8193162558010038	0.8193162558010038	0.8193162558010038	0.8193162558010038	0.8193162558010038
0.6109644098352609	0.5004958328965962	0.5053809207499566	0.5790032984681102	0.5955263777285108	0.5229660975036362	0.5255123861973333	0.5640344899111245	0.5093982585948845	0.48702962465603933	0.4902866004875759	0.5132374260131303	0.6039989884525884	0.4781504724727421	0.5520536895507582	0.5744020854588893	0.42052626717343783	0.48206402287433886	0.6379170253100427	0.5283046051787399	0.5338922019460802	0.66345497572323	0.5285770690893474	0.6479828802382335	0.6242594743033016	0.6592811289176719	0.6308337596895006	0.5952181965099272	0.7533749899209763	0.6229974822340598	0.6055777506799962	0.614287616457028	0.614287616457028	0.614287616457028	0.614287616457028	0.614287616457028	0.614287616457028	0.614287616457028	0.614287616457028	0.614287616457028	0.614287616457028	0.614287616457028	0.614287616457028	0.614287616457028	0.614287616457028	0.614287616457028	0.614287616457028	0.614287616457028	0.614287616457028	0.614287616457028
0.42234297602505144	0.36225898177436494	0.3856085343889311	0.40246832503105284	0.31435044737226925	0.34605710204975026	0.40456109602777424	0.4096394095857796	0.4469985255142634	0.43191674359813687	0.44253082010261463	0.4301482547000025	0.609669237141933	0.6225172968438857	0.5735592296323787	0.542230627519645	0.565889992268756	0.6242940986941251	0.6613278551013494	0.6016102268217602	0.703354931944739	0.6710289075899537	0.6828494254305129	0.7329717971660664	0.7333594577330363	0.7955544027269844	0.8569550506473738	0.7941849970347125	0.9627212583779641	0.8893197480884774	0.9297975954962886	0.9095586717923829	0.9095586717923829	0.9095586717923829	0.9095586717923829	0.9095586717923829	0.9095586717923829	0.9095586717923829	0.9095586717923829	0.9095586717923829	0.9095586717923829	0.9095586717923829	0.9095586717923829	0.9095586717923829	0.9095586717923829	0.9095586717923829	0.9095586717923829	0.9095586717923829	0.9095586717923829	0.9095586717923829
0.793948263413895	0.6560788649592626	0.6011339604074809	0.8265264508826878	0.7147913154272156	0.6708075248646154	0.8154887003283086	0.6999019954495058	0.6003879004077638	0.7094265584711351	0.7300508487547802	0.7589384008188363	0.7728173718229624	0.8036341330929606	0.7639383244510584	0.7664626178349487	0.7954870581875644	0.7148318846587772	0.8297021018875033	0.8032677269066467	0.8537994811647595	0.7411252216657234	0.6974006822073788	0.8182555162300431	0.8084193646718412	0.7817722707729643	0.7435840831028879	0.6771602962514192	0.7504754761528494	0.7059257790758471	0.6718123177902435	0.6888690484330453	0.6888690484330453	0.6888690484330453	0.6888690484330453	0.6888690484330453	0.6888690484330453	0.6888690484330453	0.6888690484330453	0.6888690484330453	0.6888690484330453	0.6888690484330453	0.6888690484330453	0.6888690484330453	0.6888690484330453	0.6888690484330453	0.6888690484330453	0.6888690484330453	0.6888690484330453	0.6888690484330453
0.7536028277001104	0.6688235175727767	0.4852312704166271	0.5697549860588254	0.696927736893252	0.4809560179633206	0.4982465024853895	0.6111916298315303	0.633520462277099	0.6560170382017817	0.6732396321179736	0.6191556899296479	0.6557717188266574	0.5375778268823249	0.5863949440122804	0.6952550806979669	0.6465227901663105	0.7446386117768226	0.6604777759876509	0.7291891030796454	0.5648617938815625	0.7222290136373539	0.6289305072515644	0.7575988956378883	0.7683541421361011	0.5840478151812816	0.7606075355572299	0.7575226872652314	0.6562420006139521	0.7117950162090465	0.627931358735841	0.6117324953487713	0.6198319270423062	0.6198319270423062	0.6198319270423062	0.6198319270423062	0.6198319270423062	0.6198319270423062	0.6198319270423062	0.6198319270423062	0.6198319270423062	0.6198319270423062	0.6198319270423062	0.6198319270423062	0.6198319270423062	0.6198319270423062	0.6198319270423062	0.6198319270423062	0.6198319270423062	0.6198319270423062
0.4922227826012855	0.4764335979429553	0.4361413584278397	0.38160062705218106	0.47204566486807115	0.4402020148177958	0.5177932444543362	0.3684144641270763	0.291913148459875	0.40699917480182274	0.3521892433896272	0.278875168556311	0.4484789989764341	0.4734341939464352	0.4768023793143092	0.5251223969844426	0.47041097388476516	0.46424390471758087	0.44771853440841997	0.43911684795975825	0.6940608982565311	0.5695974998260154	0.555138457722618	0.5155617613646784	0.39879924975694026	0.572617533027899	0.46703112158398064	0.4752079746642738	0.523124063238029	0.5036872393107357	0.5134056512743823	0.5134056512743823	0.5134056512743823	0.5134056512743823	0.5134056512743823	0.5134056512743823	0.5134056512743823	0.5134056512743823	0.5134056512743823	0.5134056512743823	0.5134056512743823	0.5134056512743823	0.5134056512743823	0.5134056512743823	0.5134056512743823	0.5134056512743823	0.5134056512743823	0.5134056512743823	0.5134056512743823	0.5134056512743823
0.587058432493493	0.43640556975027484	0.43112996023126127	0.4586549116340655	0.440989063193837	0.46947453379762805	0.41135279440799194	0.36167985209447406	0.42046184251489643	0.46149138941691853	0.35385396446549	0.3705663509631718	0.4148638067258942	0.37740840686722893	0.2899940430434969	0.3588147119134522	0.468618117985545	0.4089681671163835	0.37238528103413765	0.41984885547967177	0.38628845737875644	0.37049379131556887	0.37773636368504815	0.3741150775003085	0.3741150775003085	0.3741150775003085	0.3741150775003085	0.3741150775003085	0.3741150775003085	0.3741150775003085	0.3741150775003085	0.3741150775003085	0.3741150775003085	0.3741150775003085	0.3741150775003085	0.3741150775003085	0.3741150775003085	0.3741150775003085	0.3741150775003085	0.3741150775003085	0.3741150775003085	0.3741150775003085	0.3741150775003085	0.3741150775003085	0.3741150775003085	0.3741150775003085	0.3741150775003085	0.3741150775003085	0.3741150775003085	0.3741150775003085
0.5540632836347303	0.46010109069056804	0.49288021674012306	0.4105541047037207	0.46366504899486377	0.45048872085472086	0.4427751146296575	0.4669259393572997	0.3639331551224607	0.3851558854221678	0.4607374899125425	0.4402880198739745	0.4514483275397797	0.47260781537147367	0.3997424930863549	0.36408313370891676	0.3908724396029675	0.48685624862329513	0.4490265945131285	0.5270136167981402	0.45707605568638005	0.6346031614543713	0.5526370978815209	0.5936201296679461	0.5936201296679461	0.5936201296679461	0.5936201296679461	0.5936201296679461	0.5936201296679461	0.5936201296679461	0.5936201296679461	0.5936201296679461	0.5936201296679461	0.5936201296679461	0.5936201296679461	0.5936201296679461	0.5936201296679461	0.5936201296679461	0.5936201296679461	0.5936201296679461	0.5936201296679461	0.5936201296679461	0.5936201296679461	0.5936201296679461	0.5936201296679461	0.5936201296679461	0.5936201296679461	0.5936201296679461	0.5936201296679461	0.5936201296679461
0.717937778857337	0.5598961218521961	0.7677766756049658	0.6128540825647927	0.568209313677914	0.6627199221561415	0.6917071777262391	0.34990476430499834	0.5585957086264408	0.6308015914515517	0.5687725557436668	0.5153346290283662	0.6843481276745333	0.7850880411028538	0.7536852895915808	0.6091244875791336	0.5743369312380019	0.8270808697901673	0.5910807559014258	0.6398650144658482	0.5711221092246745	0.8377059706505675	0.7098928361816846	0.79834793386817	0.7159890137597842	0.7702163576484087	0.892510405256321	0.516664465579641	0.6744792221562481	0.5959156904693552	0.6351974563128017	0.6351974563128017	0.6351974563128017	0.6351974563128017	0.6351974563128017	0.6351974563128017	0.6351974563128017	0.6351974563128017	0.6351974563128017	0.6351974563128017	0.6351974563128017	0.6351974563128017	0.6351974563128017	0.6351974563128017	0.6351974563128017	0.6351974563128017	0.6351974563128017	0.6351974563128017	0.6351974563128017	0.6351974563128017
0.36583913097632825	0.5544152452657757	0.41432270261270077	0.5307917747118	0.4712685642098862	0.5447787084812544	0.3528204832951468	0.34823957806186884	0.36352527786790234	0.38271087401396986	0.36289513519239186	0.33901648409014584	0.3935336004230855	0.41195639684444374	0.46274562783285905	0.6467638411123606	0.6925509237830713	0.44764035562647325	0.5363466529192135	0.8566004909938083	0.6416376021243698	0.5462518187159542	0.5795505722987561	0.6080543534066488	0.6593083205010177	0.6389543964380753	0.604920947211409	0.666192603441388	0.5551189005050375	0.39925782199309046	0.6448923222649233	0.4421288869433926	0.5435106046041579	0.5435106046041579	0.5435106046041579	0.5435106046041579	0.5435106046041579	0.5435106046041579	0.5435106046041579	0.5435106046041579	0.5435106046041579	0.5435106046041579	0.5435106046041579	0.5435106046041579	0.5435106046041579	0.5435106046041579	0.5435106046041579	0.5435106046041579	0.5435106046041579	0.5435106046041579
0.7173555064074325	0.6717032897770072	0.6695722744700336	0.5961848347966985	0.6705621789623254	0.532549352661807	0.7076167249063893	0.6390709840312299	0.6859840423487333	0.5546996842539117	0.5634895954002267	0.5554353782545128	0.7139809033571501	0.5391519158345551	0.6804080262360798	0.6164242194099903	0.6300528907604841	0.5811312449599868	0.6584869827783099	0.7706645473451529	0.7179889972505078	0.607137759066825	0.6807145599632621	0.7142167283278723	0.6487665604490963	0.7154735503264696	0.6345035288192549	0.7581122130444875	0.7384727979329938	0.7230633725989448	0.6434748164757644	0.6836681475481637	0.956148490710362	0.7609599476826382	0.8190625955378574	0.7900112716102479	0.7900112716102479	0.7900112716102479	0.7900112716102479	0.7900112716102479	0.7900112716102479	0.7900112716102479	0.7900112716102479	0.7900112716102479	0.7900112716102479	0.7900112716102479	0.7900112716102479	0.7900112716102479	0.7900112716102479	0.7900112716102479
0.42476094491748295	0.5164399407034603	0.36171424097999505	0.46021089000012316	0.4357549791491596	0.43214989951997074	0.561295781157539	0.5018585507452455	0.4630944158114739	0.4429179817424635	0.4916176918667523	0.6522271990350362	0.5483314604647276	0.5544234259711655	0.5954601464853452	0.6388891956957801	0.6699416494218801	0.7310434768469083	0.7512677787202457	0.6855574453846228	0.6524648087145073	0.7397972877183184	0.7050296542776783	0.6176144209758433	0.7648441844141586	0.6693245530229162	0.7282578016802478	0.6987497878373939	0.7135037947588209	0.7135037947588209	0.7135037947588209	0.7135037947588209	0.7135037947588209	0.7135037947588209	0.7135037947588209	0.7135037947588209	0.7135037947588209	0.7135037947588209	0.7135037947588209	0.7135037947588209	0.7135037947588209	0.7135037947588209	0.7135037947588209	0.7135037947588209	0.7135037947588209	0.7135037947588209	0.7135037947588209	0.7135037947588209	0.7135037947588209	0.7135037947588209
0.14769709070821813	0.3286367431371682	0.1858550629576874	0.18459327907834303	0.28108060137009655	0.22670635511466442	0.2517907560876518	0.2955462055921615	0.2936956794903804	0.2141367100176742	0.22716594922284764	0.20292759859269294	0.18805870993499205	0.22184070277150805	0.2171034200383115	0.21282340192996857	0.16506989702693026	0.20325708493430247	0.18364779211234308	0.1532211391074727	0.13504925387643785	0.21331188088082256	0.2824265184559485	0.21519505794150542	0.2584617539813775	0.2905716463694396	0.23080838824990083	0.15639469076496362	0.2247144879767795	0.19055458937087155	0.19055458937087155	0.19055458937087155	0.19055458937087155	0.19055458937087155	0.19055458937087155	0.19055458937087155	0.19055458937087155	0.19055458937087155	0.19055458937087155	0.19055458937087155	0.19055458937087155	0.19055458937087155	0.19055458937087155	0.19055458937087155	0.19055458937087155	0.19055458937087155	0.19055458937087155	0.19055458937087155	0.19055458937087155	0.19055458937087155
0.5061453923415847	0.5976390470219918	0.45739037759853296	0.6334509475113079	0.5440957957030101	0.5591559207444474	0.5097823047775782	0.5839137552416493	0.4891932863814344	0.5984214876053655	0.5025324178530083	0.44809299484483434	0.5437909060846302	0.4899988026565042	0.5408234339517872	0.5396980627756057	0.5106946414673886	0.5202144870555958	0.5344706582298148	0.5609497366525582	0.47219248198163116	0.450264806724983	0.5233280673781191	0.5291690184748392	0.4940627648991966	0.5036992225418704	0.49888099372053346	0.49888099372053346	0.49888099372053346	0.49888099372053346	0.49888099372053346	0.49888099372053346	0.49888099372053346	0.49888099372053346	0.49888099372053346	0.49888099372053346	0.49888099372053346	0.49888099372053346	0.49888099372053346	0.49888099372053346	0.49888099372053346	0.49888099372053346	0.49888099372053346	0.49888099372053346	0.49888099372053346	0.49888099372053346	0.49888099372053346	0.49888099372053346	0.49888099372053346	0.49888099372053346
0.5804440775339661	0.46859020144908403	0.4695171760805905	0.5728628575697208	0.4680697716055926	0.5656898676562727	0.4872536625877094	0.5082032115126008	0.5832685730602604	0.4799486805767735	0.536246015131811	0.6020089511688044	0.5468541911801189	0.6170906400492918	0.5038182276340651	0.5880584101307884	0.6048951617191572	0.5881852341357012	0.5915923459054065	0.6194481483766303	0.5307166585663752	0.5691277262609725	0.5499221924136739	0.5499221924136739	0.5499221924136739	0.5499221924136739	0.5499221924136739	0.5499221924136739	0.5499221924136739	0.5499221924136739	0.5499221924136739	0.5499221924136739	0.5499221924136739	0.5499221924136739	0.5499221924136739	0.5499221924136739	0.5499221924136739	0.5499221924136739	0.5499221924136739	0.5499221924136739	0.5499221924136739	0.5499221924136739	0.5499221924136739	0.5499221924136739	0.5499221924136739	0.5499221924136739	0.5499221924136739	0.5499221924136739	0.5499221924136739	0.5499221924136739
0.541744129673159	0.3693585446987879	0.455369818176691	0.5175891521358853	0.5128085212732844	0.49898140061983065	0.44508075555425414	0.5456964786417827	0.48771867850383327	0.48136339544639983	0.5424150315764849	0.5175985094896011	0.7056382915231594	0.6031253752615771	0.6574110117403167	0.715948717869237	0.7154752681389858	0.8419720544207747	0.7902072381981957	0.706671124654546	0.805403593433448	0.7438780739852375	0.8629996625665288	0.737720354595928	0.7304636485237069	0.739396179629823	0.7648863056390205	0.7521412426344217	0.7521412426344217	0.7521412426344217	0.7521412426344217	0.7521412426344217	0.7521412426344217	0.7521412426344217	0.7521412426344217	0.7521412426344217	0.7521412426344217	0.7521412426344217	0.7521412426344217	0.7521412426344217	0.7521412426344217	0.7521412426344217	0.7521412426344217	0.7521412426344217	0.7521412426344217	0.7521412426344217	0.7521412426344217	0.7521412426344217	0.7521412426344217	0.7521412426344217
0.7456131457451075	0.7572764188387409	0.8229600628633007	0.8523200382709626	0.7215754650479951	0.8855938148300042	0.8841473705878422	0.8221799943183586	0.74496950089228	0.7281772373284294	0.7874038511160122	0.77012037291934	0.8825636064391555	0.7156021392722423	0.667419805731951	0.8942598584347973	0.6926614678242629	0.7997171016539673	0.769339458392254	0.8696547810809869	0.7121892126243244	0.9101864105779115	0.8866043764578815	0.8541688132056088	0.8589153934353578	0.9397469826220309	0.9651833784978037	0.7977894906911721	0.925019028306078	0.861404259498625	0.861404259498625	0.861404259498625	0.861404259498625	0.861404259498625	0.861404259498625	0.861404259498625	0.861404259498625	0.861404259498625	0.861404259498625	0.861404259498625	0.861404259498625	0.861404259498625	0.861404259498625	0.861404259498625	0.861404259498625	0.861404259498625	0.861404259498625	0.861404259498625	0.861404259498625	0.861404259498625
0.59777019668401	0.7688723835216345	0.7868496468041801	0.6875815562397888	0.6508509903413014	0.8328749362249536	0.8312496837534242	0.7301766414523803	0.7458600901868483	0.819243302315691	0.6625050709828504	0.6979967380765595	1.0115275212770016	0.8708631976257795	0.6855218074403895	0.856863796667761	0.9412120126167284	0.8944797693046207	0.8225539799660803	0.9129279638325722	0.8457437834108504	0.7735622120945882	0.8729711757139741	0.9021387149808919	0.8083104173268952	0.8974221504755822	0.8718183029689032	0.8571955343122242	0.6516764324966409	0.9906258590868154	0.8852318014881623	0.948968603820601	0.8466755324369389	0.7949415637552553	0.7395949546256266	0.8347760359588638	0.8675078477378183	0.8224537746034399	0.8449808111706291	0.8449808111706291	0.8449808111706291	0.8449808111706291	0.8449808111706291	0.8449808111706291	0.8449808111706291	0.8449808111706291	0.8449808111706291	0.8449808111706291	0.8449808111706291	0.8449808111706291
0.07184748605866115	0.03344121778302695	0.02367359357751082	0.07447818800751983	0.02948562083977442	0.06712659751575023	0.05265297870312401	0.079874405132004	0.09371324762052456	0.052620194746618096	0.06285600521452954	0.044825933602925715	0.08423963755491021	0.18557145657796711	0.13540989523579916	0.09305574321171776	0.11697187354348966	0.08577171771732588	0.08648430251846616	0.11227709007467124	0.20520012146791147	0.22729169695075643	0.20028367582871545	0.1345391315655141	0.1648847743006788	0.1647018574765671	0.11716636248300621	0.331618502573361	0.3158776302346638	0.17936755465965426	0.14798719977270797	0.12880651321343556	0.18515836421460607	0.06915039887875091	0.0744731080796908	0.04689943627586019	0.13224062267156567	0.17795408544207905	0.31379656673685097	0.19853372295718558	0.17301469357054822	0.4428268738839142	0.30792078372723125	0.30792078372723125	0.30792078372723125	0.30792078372723125	0.30792078372723125	0.30792078372723125	0.30792078372723125	0.30792078372723125
0.542034962916044	0.5971665773200561	0.6603505149989286	0.5113289983650079	0.5811882582340229	0.5622034909375588	0.5822427011636712	0.5812693563834056	0.5199543284643875	0.6550952734327926	0.667903555176039	0.7598613863044713	0.6858765329277472	0.784435516571448	0.7594772307402504	0.789219992037635	0.8449192380865267	0.8763276574318235	0.8062605231776218	0.9095495047190505	0.7756511966652844	0.7832986802066015	0.7434166925008149	0.8739282220702419	0.8621459789345706	0.8333916707256303	0.8211903406569305	0.7587606122416898	0.7899754764493102	0.7899754764493102	0.7899754764493102	0.7899754764493102	0.7899754764493102	0.7899754764493102	0.7899754764493102	0.7899754764493102	0.7899754764493102	0.7899754764493102	0.7899754764493102	0.7899754764493102	0.7899754764493102	0.7899754764493102	0.7899754764493102	0.7899754764493102	0.7899754764493102	0.7899754764493102	0.7899754764493102	0.7899754764493102	0.7899754764493102	0.7899754764493102
0.7782603455237335	0.7393885841749692	0.6811315827257929	0.686284328615499	0.6567830206061139	0.7414197447593482	0.7658550274417019	0.6300970994493076	0.6369057251616764	0.6747162968763208	0.680705099121349	0.7102652210729131	0.6959036467476102	0.6730472591786584	0.6122491991538478	0.6491877377222939	0.7905567878624812	0.7429193892066872	0.7532718364212453	0.6461301406924688	0.6885402543271271	0.8215315716140579	0.6948865572861695	0.7372273670257052	0.84755296435125	0.7923901656884776	0.7923901656884776	0.7923901656884776	0.7923901656884776	0.7923901656884776	0.7923901656884776	0.7923901656884776	0.7923901656884776	0.7923901656884776	0.7923901656884776	0.7923901656884776	0.7923901656884776	0.7923901656884776	0.7923901656884776	0.7923901656884776	0.7923901656884776	0.7923901656884776	0.7923901656884776	0.7923901656884776	0.7923901656884776	0.7923901656884776	0.7923901656884776	0.7923901656884776	0.7923901656884776	0.7923901656884776
0.7136572670793737	0.6140875054751423	0.7398280450220261	0.7445496572461298	0.7403501369399446	0.7014884524665357	0.6937051324356966	0.6626075441400523	0.671616024148546	0.7446290807366092	0.7831868728126583	0.724322648079862	0.7020122886344542	0.7230575954875291	0.7730916451447607	0.7754290358796659	0.7527822701061221	0.8046240016070324	0.7513777952149815	0.8061860173015964	0.8228996996964781	0.8145428584990373	0.8145428584990373	0.8145428584990373	0.8145428584990373	0.8145428584990373	0.8145428584990373	0.8145428584990373	0.8145428584990373	0.8145428584990373	0.8145428584990373	0.8145428584990373	0.8145428584990373	0.8145428584990373	0.8145428584990373	0.8145428584990373	0.8145428584990373	0.8145428584990373	0.8145428584990373	0.8145428584990373	0.8145428584990373	0.8145428584990373	0.8145428584990373	0.8145428584990373	0.8145428584990373	0.8145428584990373	0.8145428584990373	0.8145428584990373	0.8145428584990373	0.8145428584990373
0.4807967239503545	0.5229966532825178	0.5249538345367035	0.47342924872695624	0.5595246864133903	0.5849031403108828	0.6679017877670469	0.6934008951788669	0.6188589653410912	0.6560825734990818	0.6688686545804925	0.6187337797526208	0.698589180965194	0.6988775656769969	0.6399619263218184	0.6293002289586472	0.6541477905547964	0.7061572404869404	0.6614750375839811	0.6056371658947876	0.6656294212944736	0.6184048279147742	0.6901425463688075	0.6542736871417909	0.6542736871417909	0.6542736871417909	0.6542736871417909	0.6542736871417909	0.6542736871417909	0.6542736871417909	0.6542736871417909	0.6542736871417909	0.6542736871417909	0.6542736871417909	0.6542736871417909	0.6542736871417909	0.6542736871417909	0.6542736871417909	0.6542736871417909	0.6542736871417909	0.6542736871417909	0.6542736871417909	0.6542736871417909	0.6542736871417909	0.6542736871417909	0.6542736871417909	0.6542736871417909	0.6542736871417909	0.6542736871417909	0.6542736871417909
0.5338158899268953	0.3785397165784463	0.3922582867048548	0.44361179849906757	0.47803400669215246	0.44844995181886543	0.4517156101538681	0.4597728097985016	0.5536799935836985	0.5589088530007378	0.5160665739303402	0.4672889397544865	0.540055688684099	0.6438519995883205	0.8257494103918098	0.74499868873124	0.22726658867679272	0.2630311349387377	0.33035987945436246	0.2175257560250581	0.24599956590590896	0.23176266096548356	0.23176266096548356	0.23176266096548356	0.23176266096548356	0.23176266096548356	0.23176266096548356	0.23176266096548356	0.23176266096548356	0.23176266096548356	0.23176266096548356	0.23176266096548356	0.23176266096548356	0.23176266096548356	0.23176266096548356	0.23176266096548356	0.23176266096548356	0.23176266096548356	0.23176266096548356	0.23176266096548356	0.23176266096548356	0.23176266096548356	0.23176266096548356	0.23176266096548356	0.23176266096548356	0.23176266096548356	0.23176266096548356	0.23176266096548356	0.23176266096548356	0.23176266096548356
0.6812583353652872	0.7198119126203217	0.6880081970739795	0.6297234468669037	0.8027557237387548	0.6947390174351463	0.8035839413979504	0.7838700999015398	0.7142858871899164	0.7172180325858671	0.7065991708714495	0.6502095772904094	0.951322396150706	0.7308653203839539	0.693890116847493	0.8789247738862279	0.7447605183942679	0.7810060677410843	0.8870390560449337	0.7491109015608245	0.8873577241182344	0.8368596766203167	0.8230057295152633	1.0580496679354896	0.8751320466237615	0.9665908572796257	0.9665908572796257	0.9665908572796257	0.9665908572796257	0.9665908572796257	0.9665908572796257	0.9665908572796257	0.9665908572796257	0.9665908572796257	0.9665908572796257	0.9665908572796257	0.9665908572796257	0.9665908572796257	0.9665908572796257	0.9665908572796257	0.9665908572796257	0.9665908572796257	0.9665908572796257	0.9665908572796257	0.9665908572796257	0.9665908572796257	0.9665908572796257	0.9665908572796257	0.9665908572796257	0.9665908572796257
0.781377994796537	0.9198298748158384	0.8409868511229228	0.7830262726941698	0.7566417785968558	0.716882814478736	0.8434828084804318	0.7893498622468592	0.785753688994443	0.7659774340228436	0.8580572222955887	0.815569728165784	0.7860443741751302	0.8833352414866247	0.7625234115039985	0.838448685983082	0.867299104577174	0.9423165167898458	0.7704508464335907	0.8272318263242358	0.7988413363789133	0.7988413363789133	0.7988413363789133	0.7988413363789133	0.7988413363789133	0.7988413363789133	0.7988413363789133	0.7988413363789133	0.7988413363789133	0.7988413363789133	0.7988413363789133	0.7988413363789133	0.7988413363789133	0.7988413363789133	0.7988413363789133	0.7988413363789133	0.7988413363789133	0.7988413363789133	0.7988413363789133	0.7988413363789133	0.7988413363789133	0.7988413363789133	0.7988413363789133	0.7988413363789133	0.7988413363789133	0.7988413363789133	0.7988413363789133	0.7988413363789133	0.7988413363789133	0.7988413363789133
0.42900034572865997	0.4689048100031343	0.4624660549554887	0.5505256023086991	0.5085546138027545	0.662507993039051	0.4968188616484952	0.6062660269844394	0.45092966300321885	0.5875613379594862	0.4069991164587933	0.39199730286241824	0.4675040138838018	0.61304208279874	0.762522297159549	0.8025441967577341	0.5585119353116318	0.5521884329623629	0.5732229092819026	0.41806512796193174	0.4480767239432722	0.5030168448010189	0.47554678437214554	0.47554678437214554	0.47554678437214554	0.47554678437214554	0.47554678437214554	0.47554678437214554	0.47554678437214554	0.47554678437214554	0.47554678437214554	0.47554678437214554	0.47554678437214554	0.47554678437214554	0.47554678437214554	0.47554678437214554	0.47554678437214554	0.47554678437214554	0.47554678437214554	0.47554678437214554	0.47554678437214554	0.47554678437214554	0.47554678437214554	0.47554678437214554	0.47554678437214554	0.47554678437214554	0.47554678437214554	0.47554678437214554	0.47554678437214554	0.47554678437214554
0.5397196937617887	0.5942785481019567	0.5869172677119927	0.5586120213777359	0.6260059169514052	0.5826930516896721	0.5661185941420394	0.6255020373619689	0.4849157778116998	0.5863584433484241	0.5379606764365576	0.6203721620540404	0.5866415811093475	0.5249710110285375	0.5751039557516254	0.6161151184798042	0.6734063117536859	0.7117972847226136	0.5740590533512518	0.5719014125157404	0.5729802329334961	0.5729802329334961	0.5729802329334961	0.5729802329334961	0.5729802329334961	0.5729802329334961	0.5729802329334961	0.5729802329334961	0.5729802329334961	0.5729802329334961	0.5729802329334961	0.5729802329334961	0.5729802329334961	0.5729802329334961	0.5729802329334961	0.5729802329334961	0.5729802329334961	0.5729802329334961	0.5729802329334961	0.5729802329334961	0.5729802329334961	0.5729802329334961	0.5729802329334961	0.5729802329334961	0.5729802329334961	0.5729802329334961	0.5729802329334961	0.5729802329334961	0.5729802329334961	0.5729802329334961
0.5154554710814079	0.25551698902482495	0.33713120126169244	0.4336267973691194	0.3753768223964869	0.23349002647320113	0.48721327809546106	0.3549891278801778	0.35527581378739403	0.5220382214917069	0.288807705082478	0.30972821622113333	0.27935556399857414	0.3683020258238447	0.3453606215191454	0.4656942416643366	0.5713758548542532	0.3506418850402119	0.4240205179226655	0.3604306517171678	0.41516028230268115	0.35652617919323326	0.47264049995356305	0.5794844724551032	0.710449213546365	0.5850670502389528	0.5550271811778311	0.6688728821283408	0.4294844050171326	0.4785336836962362	0.659501721364795	0.6371380006038312	0.5264550051316291	0.40522418579094965	0.5266190144178156	0.4659216001043826	0.4659216001043826	0.4659216001043826	0.4659216001043826	0.4659216001043826	0.4659216001043826	0.4659216001043826	0.4659216001043826	0.4659216001043826	0.4659216001043826	0.4659216001043826	0.4659216001043826	0.4659216001043826	0.4659216001043826	0.4659216001043826
0.4833810040585082	0.6988857669503334	0.6022098309283642	0.5544263454574155	0.6143044044744634	0.6190091216784643	0.45964025468376724	0.6529151097590411	0.6744382352374311	0.5506873486740029	0.5870120125991579	0.6454808910389294	0.5289846038788071	0.5640495605563767	0.601137962449558	0.6366000786578462	0.6188690205537021	0.6188690205537021	0.6188690205537021	0.6188690205537021	0.6188690205537021	0.6188690205537021	0.6188690205537021	0.6188690205537021	0.6188690205537021	0.6188690205537021	0.6188690205537021	0.6188690205537021	0.6188690205537021	0.6188690205537021	0.6188690205537021	0.6188690205537021	0.6188690205537021	0.6188690205537021	0.6188690205537021	0.6188690205537021	0.6188690205537021	0.6188690205537021	0.6188690205537021	0.6188690205537021	0.6188690205537021	0.6188690205537021	0.6188690205537021	0.6188690205537021	0.6188690205537021	0.6188690205537021	0.6188690205537021	0.6188690205537021	0.6188690205537021	0.6188690205537021
0.6700765017016862	0.6417483565596063	0.7582013180419991	0.6381243043384964	0.5970369637218607	0.6273032213363339	0.5611804980889339	0.5167431577813255	0.6173216448178946	0.6422454905524294	0.6920565454478261	0.5697550030017126	0.6079279815637709	0.6264215027655904	0.5519245355187988	0.5612366022796215	0.5543349123262842	0.676465114046527	0.6712491855621294	0.598795808632559	0.5548990343863412	0.5303750018087351	0.5511120005782383	0.5279293529770117	0.5395206767776249	0.5395206767776249	0.5395206767776249	0.5395206767776249	0.5395206767776249	0.5395206767776249	0.5395206767776249	0.5395206767776249	0.5395206767776249	0.5395206767776249	0.5395206767776249	0.5395206767776249	0.5395206767776249	0.5395206767776249	0.5395206767776249	0.5395206767776249	0.5395206767776249	0.5395206767776249	0.5395206767776249	0.5395206767776249	0.5395206767776249	0.5395206767776249	0.5395206767776249	0.5395206767776249	0.5395206767776249	0.5395206767776249
0.7897314877825129	0.8084948552788648	0.6572789691383396	0.7485760994678864	0.7617302487222983	0.6192661476283333	0.6232976833383531	0.6969076792681391	0.6658576326655209	0.9038299105496005	0.6681965030823142	0.8049175866718591	0.5365007537529987	0.7542748723413586	0.7164941054513252	0.6800106150615826	0.689234702203713	0.7449593559550929	0.717097029079403	0.717097029079403	0.717097029079403	0.717097029079403	0.717097029079403	0.717097029079403	0.717097029079403	0.717097029079403	0.717097029079403	0.717097029079403	0.717097029079403	0.717097029079403	0.717097029079403	0.717097029079403	0.717097029079403	0.717097029079403	0.717097029079403	0.717097029079403	0.717097029079403	0.717097029079403	0.717097029079403	0.717097029079403	0.717097029079403	0.717097029079403	0.717097029079403	0.717097029079403	0.717097029079403	0.717097029079403	0.717097029079403	0.717097029079403	0.717097029079403	0.717097029079403
0.42729133696167076	0.5337697079955744	0.39676228326551055	0.498816682210058	0.47560355654952174	0.5468702493051796	0.4009324900137701	0.4612882950379731	0.41899047808463974	0.40416531027512437	0.42048986186356563	0.47313519622276007	0.3923936350914265	0.4558426899504892	0.5407654381706067	0.44778611104133864	0.4610423609267406	0.4182678988569302	0.5613137978941145	0.5338856696920505	0.43909414880475145	0.4864899092484011	0.4864899092484011	0.4864899092484011	0.4864899092484011	0.4864899092484011	0.4864899092484011	0.4864899092484011	0.4864899092484011	0.4864899092484011	0.4864899092484011	0.4864899092484011	0.4864899092484011	0.4864899092484011	0.4864899092484011	0.4864899092484011	0.4864899092484011	0.4864899092484011	0.4864899092484011	0.4864899092484011	0.4864899092484011	0.4864899092484011	0.4864899092484011	0.4864899092484011	0.4864899092484011	0.4864899092484011	0.4864899092484011	0.4864899092484011	0.4864899092484011	0.4864899092484011
0.4310062528937086	0.5676591080193186	0.5755118146633369	0.5856148997614856	0.6095836924401439	0.5639201111373017	0.5348088092475225	0.5534062789598063	0.5139987098516157	0.5232702821705097	0.5186344960110627	0.5186344960110627	0.5186344960110627	0.5186344960110627	0.5186344960110627	0.5186344960110627	0.5186344960110627	0.5186344960110627	0.5186344960110627	0.5186344960110627	0.5186344960110627	0.5186344960110627	0.5186344960110627	0.5186344960110627	0.5186344960110627	0.5186344960110627	0.5186344960110627	0.5186344960110627	0.5186344960110627	0.5186344960110627	0.5186344960110627	0.5186344960110627	0.5186344960110627	0.5186344960110627	0.5186344960110627	0.5186344960110627	0.5186344960110627	0.5186344960110627	0.5186344960110627	0.5186344960110627	0.5186344960110627	0.5186344960110627	0.5186344960110627	0.5186344960110627	0.5186344960110627	0.5186344960110627	0.5186344960110627	0.5186344960110627	0.5186344960110627	0.5186344960110627
0.410231782491707	0.48614220671906383	0.44513188095492523	0.4845780043927955	0.3909362687847152	0.49686792247520223	0.37186969711954354	0.47628381948582593	0.5061847641650902	0.6125169391305613	0.44836187459679405	0.42234191675791155	0.4234116962800842	0.42645363119830576	0.4769464398981571	0.5118922772615676	0.6474494914128124	0.6960927940347866	0.6717711427237995	0.6717711427237995	0.6717711427237995	0.6717711427237995	0.6717711427237995	0.6717711427237995	0.6717711427237995	0.6717711427237995	0.6717711427237995	0.6717711427237995	0.6717711427237995	0.6717711427237995	0.6717711427237995	0.6717711427237995	0.6717711427237995	0.6717711427237995	0.6717711427237995	0.6717711427237995	0.6717711427237995	0.6717711427237995	0.6717711427237995	0.6717711427237995	0.6717711427237995	0.6717711427237995	0.6717711427237995	0.6717711427237995	0.6717711427237995	0.6717711427237995	0.6717711427237995	0.6717711427237995	0.6717711427237995	0.6717711427237995
0.5090017740749968	0.539605624271088	0.49892759833103134	0.4570056366145493	0.5681333714331753	0.4240474679743141	0.48280566641887657	0.618078991116496	0.738259141779929	0.44089590324983213	0.5896036580210832	0.6481354477428601	0.49842307226131416	0.565638810072977	0.5897031421681462	0.3590783378442697	0.48286889117989357	0.4659272858546944	0.44503221615640487	0.40183552307839326	0.36280837122793175	0.5677164024322224	0.28792043938666784	0.5336643420092511	0.3401387277716476	0.3902416991217035	0.43008667902493897	0.6587217285083813	0.6518383855543434	0.6157556380294938	0.49744434342197585	0.5565999907257349	0.5565999907257349	0.5565999907257349	0.5565999907257349	0.5565999907257349	0.5565999907257349	0.5565999907257349	0.5565999907257349	0.5565999907257349	0.5565999907257349	0.5565999907257349	0.5565999907257349	0.5565999907257349	0.5565999907257349	0.5565999907257349	0.5565999907257349	0.5565999907257349	0.5565999907257349	0.5565999907257349
0.5746882163058361	0.6278879507234754	0.6104530899527217	0.519330988949749	0.5635919502302967	0.42383802053196495	0.5725369855155281	0.5295030426870906	0.6017825293710185	0.6456290661725114	0.632196240110208	0.5405432435838041	0.5123190552705248	0.51469643468219	0.6323409044134829	0.49386186409572685	0.4935320895013786	0.6352724316217191	0.6924323179339292	0.7240459245875711	0.6333370592496057	0.5472494641274321	0.6093342306293515	0.5443529191962713	0.5768435749128114	0.5768435749128114	0.5768435749128114	0.5768435749128114	0.5768435749128114	0.5768435749128114	0.5768435749128114	0.5768435749128114	0.5768435749128114	0.5768435749128114	0.5768435749128114	0.5768435749128114	0.5768435749128114	0.5768435749128114	0.5768435749128114	0.5768435749128114	0.5768435749128114	0.5768435749128114	0.5768435749128114	0.5768435749128114	0.5768435749128114	0.5768435749128114	0.5768435749128114	0.5768435749128114	0.5768435749128114	0.5768435749128114
1.0318625145273022	0.9263258535167008	0.9493888138501443	0.8912102599243545	0.8522751202741893	0.975771780920247	0.9354641559353516	0.9797268435476135	0.9217499238072199	0.7748712707308738	0.9017836256383317	0.8383274481846028	0.8383274481846028	0.8383274481846028	0.8383274481846028	0.8383274481846028	0.8383274481846028	0.8383274481846028	0.8383274481846028	0.8383274481846028	0.8383274481846028	0.8383274481846028	0.8383274481846028	0.8383274481846028	0.8383274481846028	0.8383274481846028	0.8383274481846028	0.8383274481846028	0.8383274481846028	0.8383274481846028	0.8383274481846028	0.8383274481846028	0.8383274481846028	0.8383274481846028	0.8383274481846028	0.8383274481846028	0.8383274481846028	0.8383274481846028	0.8383274481846028	0.8383274481846028	0.8383274481846028	0.8383274481846028	0.8383274481846028	0.8383274481846028	0.8383274481846028	0.8383274481846028	0.8383274481846028	0.8383274481846028	0.8383274481846028	0.8383274481846028
0.8501835590443193	0.8999385060782283	0.9714688995990596	0.9188402917872798	0.8971686772792585	0.7920576204706485	0.7370067697334968	0.6473607547053881	0.7618910800677775	0.8696240329022122	0.7816169842873967	0.8962840114186709	0.6990635108173603	0.8172951140100864	0.8007901588172455	0.6469808404872844	0.7853026293300652	0.7234687537587426	0.7543856915444039	0.7543856915444039	0.7543856915444039	0.7543856915444039	0.7543856915444039	0.7543856915444039	0.7543856915444039	0.7543856915444039	0.7543856915444039	0.7543856915444039	0.7543856915444039	0.7543856915444039	0.7543856915444039	0.7543856915444039	0.7543856915444039	0.7543856915444039	0.7543856915444039	0.7543856915444039	0.7543856915444039	0.7543856915444039	0.7543856915444039	0.7543856915444039	0.7543856915444039	0.7543856915444039	0.7543856915444039	0.7543856915444039	0.7543856915444039	0.7543856915444039	0.7543856915444039	0.7543856915444039	0.7543856915444039	0.7543856915444039
0.39772273545568787	0.3593105115701622	0.6033487642540717	0.3804437478949993	0.4045661536063889	0.5091810974463159	0.44092380160335787	0.5852510763119291	0.5109590190035356	0.4552352401497003	0.5122697151954057	0.5435855031439124	0.5906081172236619	0.6559670104392417	0.5211172264488276	0.5885421184440347	0.5885421184440347	0.5885421184440347	0.5885421184440347	0.5885421184440347	0.5885421184440347	0.5885421184440347	0.5885421184440347	0.5885421184440347	0.5885421184440347	0.5885421184440347	0.5885421184440347	0.5885421184440347	0.5885421184440347	0.5885421184440347	0.5885421184440347	0.5885421184440347	0.5885421184440347	0.5885421184440347	0.5885421184440347	0.5885421184440347	0.5885421184440347	0.5885421184440347	0.5885421184440347	0.5885421184440347	0.5885421184440347	0.5885421184440347	0.5885421184440347	0.5885421184440347	0.5885421184440347	0.5885421184440347	0.5885421184440347	0.5885421184440347	0.5885421184440347	0.5885421184440347
0.3646062744823041	0.23246860908593903	0.26520403718847835	0.2531593483038553	0.2615777368530148	0.3908566045255607	0.33608210202847794	0.38258778061122173	0.2572967027296445	0.42344941959170335	0.49812599059661106	0.4261177110435619	0.31268369881601504	0.5176186934029415	0.5455678258668434	0.655987162041152	0.49901054987926213	0.45511819649625346	0.5843407481251911	0.4952763731373769	0.45415820925901723	0.5336820943402234	0.48208962985134607	0.5761425113862677	0.6380367981900438	0.45905446599396077	0.49811928192337546	0.6595523556436015	0.5788358187834886	0.5788358187834886	0.5788358187834886	0.5788358187834886	0.5788358187834886	0.5788358187834886	0.5788358187834886	0.5788358187834886	0.5788358187834886	0.5788358187834886	0.5788358187834886	0.5788358187834886	0.5788358187834886	0.5788358187834886	0.5788358187834886	0.5788358187834886	0.5788358187834886	0.5788358187834886	0.5788358187834886	0.5788358187834886	0.5788358187834886	0.5788358187834886
0.5399196366959852	0.5249328839354414	0.5091672510092662	0.5406403334603674	0.49759056403086155	0.49309582603226143	0.5258902821788443	0.44353066840241206	0.4322189191429699	0.5230590197370858	0.47119995432893524	0.5154299510910161	0.5807025140843316	0.5183672351347907	0.6282730461938945	0.5039026413179138	0.4479631706415348	0.42632551207645186	0.5945195618812649	0.5846992635692504	0.48156700354532667	0.5237908499508509	0.5236565956160021	0.5237237227834265	0.5237237227834265	0.5237237227834265	0.5237237227834265	0.5237237227834265	0.5237237227834265	0.5237237227834265	0.5237237227834265	0.5237237227834265	0.5237237227834265	0.5237237227834265	0.5237237227834265	0.5237237227834265	0.5237237227834265	0.5237237227834265	0.5237237227834265	0.5237237227834265	0.5237237227834265	0.5237237227834265	0.5237237227834265	0.5237237227834265	0.5237237227834265	0.5237237227834265	0.5237237227834265	0.5237237227834265	0.5237237227834265	0.5237237227834265
0.6523526154943075	0.553306878720293	0.5258368684277945	0.7484151911114272	0.5799830490374401	0.5414512258104431	0.6251240483941416	0.6190141980643091	0.45523037198640653	0.5849254920139586	0.6326968209041272	0.5015155087119942	0.46049862016807774	0.442819331812132	0.5295855480605218	0.556591721754363	0.6251627562708931	0.5333045458482666	0.4300012192411758	0.5557290487439018	0.46131457377798224	0.508521811260942	0.508521811260942	0.508521811260942	0.508521811260942	0.508521811260942	0.508521811260942	0.508521811260942	0.508521811260942	0.508521811260942	0.508521811260942	0.508521811260942	0.508521811260942	0.508521811260942	0.508521811260942	0.508521811260942	0.508521811260942	0.508521811260942	0.508521811260942	0.508521811260942	0.508521811260942	0.508521811260942	0.508521811260942	0.508521811260942	0.508521811260942	0.508521811260942	0.508521811260942	0.508521811260942	0.508521811260942	0.508521811260942
0.5638103926457302	0.42269527153386466	0.5650922570905494	0.4528552500857198	0.5629738616953248	0.49721505859216725	0.42425679772693725	0.41798864373759614	0.47768279961004545	0.41146376112148797	0.4957007434366789	0.47715431097369176	0.511963172077101	0.45141397531742783	0.4802477105214273	0.37783882812445163	0.42565599200264853	0.562462289819279	0.49405914091096376	0.49405914091096376	0.49405914091096376	0.49405914091096376	0.49405914091096376	0.49405914091096376	0.49405914091096376	0.49405914091096376	0.49405914091096376	0.49405914091096376	0.49405914091096376	0.49405914091096376	0.49405914091096376	0.49405914091096376	0.49405914091096376	0.49405914091096376	0.49405914091096376	0.49405914091096376	0.49405914091096376	0.49405914091096376	0.49405914091096376	0.49405914091096376	0.49405914091096376	0.49405914091096376	0.49405914091096376	0.49405914091096376	0.49405914091096376	0.49405914091096376	0.49405914091096376	0.49405914091096376	0.49405914091096376	0.49405914091096376
0.5718706725860442	0.5635789212311492	0.6469226198083257	0.5336497009234938	0.5386806790206073	0.6593998738334093	0.662957576971148	0.6942154557511807	0.5246616303227273	0.5659527965234266	0.48030706381332217	0.6078176311232583	0.46653400926561306	0.6700173384767499	0.6493593743184739	0.620688693873998	0.6939856887712933	0.6825137144316173	0.6781229851138535	0.6111640446122252	0.6446435148630393	0.6446435148630393	0.6446435148630393	0.6446435148630393	0.6446435148630393	0.6446435148630393	0.6446435148630393	0.6446435148630393	0.6446435148630393	0.6446435148630393	0.6446435148630393	0.6446435148630393	0.6446435148630393	0.6446435148630393	0.6446435148630393	0.6446435148630393	0.6446435148630393	0.6446435148630393	0.6446435148630393	0.6446435148630393	0.6446435148630393	0.6446435148630393	0.6446435148630393	0.6446435148630393	0.6446435148630393	0.6446435148630393	0.6446435148630393	0.6446435148630393	0.6446435148630393	0.6446435148630393
0.10450724450691609	0.30724771760728253	0.36219437571069935	0.41120326142891284	0.3561128772042935	0.755360174685931	0.7456805953082882	0.623559160963406	0.724558981051112	0.6607228219114212	0.9872984801150553	0.5364402587222006	0.7384801302517087	0.4512600014149556	1.0589196516779567	0.7025841550698733	0.6496883215133711	0.546533963544512	0.8250532970297212	0.9138586600086455	0.7834861292593981	0.888525467969632	0.6480092602768013	0.7406970978603316	0.7337001604704632	0.765464730297568	1.1065183655878468	0.9252487193120417	0.9628872794208814	0.7733957600030504	0.6300442007761883	0.6501299587109632	0.7621081896503901	1.20060762396971	0.6668573866183712	0.7822440673568231	0.8043260283903945	1.1266663812926936	0.45388133569078076	1.1465223172107157	0.7992155795125834	0.9728689483616495	0.9728689483616495	0.9728689483616495	0.9728689483616495	0.9728689483616495	0.9728689483616495	0.9728689483616495	0.9728689483616495	0.9728689483616495
0.15332824498308614	0.12609708992498805	0.08337688506631845	0.13139753869546592	0.22711845439552522	0.21061088013197166	0.09594922436603406	0.13819545807936845	0.1830288633909786	0.16240829389411962	0.3489302338150938	0.4313892858030463	0.4849331824325223	0.19895119219266266	0.35496528108941244	0.5578798937503804	0.6178774737154858	0.467331976522091	0.5168889438065273	0.8738287330957686	0.48131242960489384	0.4968697975353348	0.58832999407653	0.42844865014915495	1.0607072739766317	0.8679668263415103	0.5486099291771721	0.4136155964352545	0.48124338497355323	0.45531761578478885	0.3976716079482758	0.38243871412148944	0.5227022093030177	0.7525984963011315	0.682027665403008	0.6908200665436733	0.7139435398374738	0.3546349148454783	0.21273457189684827	0.3771277729255609	0.5463405145615688	0.6740569576474859	0.4756374487706279	0.1007368571676892	0.29234143037580707	0.3940490668161865	0.34319524859599676	0.34319524859599676	0.34319524859599676	0.34319524859599676
0.6295618488558964	0.7097253691616635	0.6941288040056528	0.7048592474422662	0.7149074310147211	0.6821068899987783	0.6939526291603545	0.7106130988930777	0.724522230714447	0.692903750906871	0.740346448759254	0.8051490731381926	0.6858262736521721	0.7440365619595067	0.7506290346650285	0.7430168139246925	0.7418912155192033	0.872066141529315	0.7841996153954564	0.8189622658750714	0.7547537135474062	0.8740360159580366	0.8990783645606207	0.8825461617854679	0.9579962242831087	0.9955273650929711	0.8822797473504468	0.9380427056400716	1.0617274004266832	0.9097329846722316	0.8454400934496757	0.9660373932694013	0.8645769110531576	0.8897113560594174	0.905876816189293	0.9382458345975373	0.9313970031905814	0.8561963552761451	0.8396275341289622	0.7927991448901633	0.9168678680011166	0.85483350644564	0.85483350644564	0.85483350644564	0.85483350644564	0.85483350644564	0.85483350644564	0.85483350644564	0.85483350644564	0.85483350644564
0.36737215813591545	0.43596047057884635	0.36193167277195387	0.43237021134451215	0.4655785561337363	0.47100121352688173	0.46408701619478765	0.4529659264153678	0.4933326338243765	0.38122653163839965	0.5084018144237736	0.5644242066144625	0.5433521127779558	0.4786714862787352	0.3525206330646837	0.4975600278988446	0.4808077814503168	0.5044585630420996	0.38989880343931577	0.4569928765747597	0.4458857039709651	0.4079465021729717	0.5678257453409423	0.5370986324541892	0.5420150309010113	0.7374910715716233	0.5936639092337885	0.8160221207521345	0.6651593104781404	0.708518697081042	0.81136502773782	0.6216413362111677	0.7874171754754371	0.8543331058582742	0.8384963959656071	0.8218328581199126	0.7088312374044946	0.8658851870155441	0.9379629953380699	0.7782229229956548	0.88065116501247	0.9363541529693687	0.8322209469809136	0.6223135397229277	0.7767846435001169	0.7522690370503257	0.7645268402752212	0.7645268402752212	0.7645268402752212	0.7645268402752212
0.5499644744431779	0.7324326197091717	0.6196486174009853	0.6976862331788255	0.9352169019642246	0.7266284307708021	0.7684792437267927	0.8035790191097395	0.7392783531435088	0.7132914040336548	0.5789484433813449	0.8289620026529867	0.6731111826378853	0.8034605645239125	0.8371369288277962	0.6121968478725173	0.7153948835769003	0.9450537167151347	0.9714839970183591	0.8262335825045237	0.47298241250108264	0.9493321011310758	0.8182282450019487	1.2242823327918282	1.229772492815154	0.9647673993575877	0.9671664159319732	1.0733316747979504	1.0329910175029453	1.100055065320848	0.9033433640148585	0.9431485701003394	0.7817588260772049	0.8956075158416811	1.020861340669724	1.0045697769798472	0.8466304990546035	1.187684914182562	1.0012069732661375	0.8614776531894845	1.4406473840039875	0.9932845117823903	1.0950935474865793	1.0441890296344847	1.0441890296344847	1.0441890296344847	1.0441890296344847	1.0441890296344847	1.0441890296344847	1.0441890296344847
0.7038450402035247	0.4700848288563966	0.4223883090809874	0.547408479579994	0.6719692936086192	0.7062666956730967	0.6289271121353446	0.7303784078134846	0.6641000078709521	0.4931005932805145	0.6479798375562978	0.7868312393856403	0.7174055384709691	0.7174055384709691	0.7174055384709691	0.7174055384709691	0.7174055384709691	0.7174055384709691	0.7174055384709691	0.7174055384709691	0.7174055384709691	0.7174055384709691	0.7174055384709691	0.7174055384709691	0.7174055384709691	0.7174055384709691	0.7174055384709691	0.7174055384709691	0.7174055384709691	0.7174055384709691	0.7174055384709691	0.7174055384709691	0.7174055384709691	0.7174055384709691	0.7174055384709691	0.7174055384709691	0.7174055384709691	0.7174055384709691	0.7174055384709691	0.7174055384709691	0.7174055384709691	0.7174055384709691	0.7174055384709691	0.7174055384709691	0.7174055384709691	0.7174055384709691	0.7174055384709691	0.7174055384709691	0.7174055384709691	0.7174055384709691
0.7681426715344196	0.9218266632639833	0.9979297298721788	1.0200520833397186	0.9668684248494454	0.8633690536265267	0.8315789701934173	0.8311436279192255	0.8129111654959419	0.8425147273536397	1.0203179842932988	0.7994607288942458	0.8420284294804199	0.9931316600422361	0.8552607262078668	0.8722734257163409	0.8797674020830282	0.5663536639531472	0.8762820152311495	0.8925063731728314	0.6336403115697096	0.8211562800600908	1.0285252330574788	0.8128418694829117	0.7559990801365086	0.7837280121347452	0.8017240993332823	0.6544118320232631	0.7966202263500979	0.6102242438832577	0.7968823201397478	0.8697757868441821	0.6889755625701247	0.6813447981942439	0.7417325090621112	0.7650782915623326	0.6481078901033033	0.6932861132792854	0.8748546677614799	0.7926454799461653	0.6586326912435089	0.725639085594837	0.725639085594837	0.725639085594837	0.725639085594837	0.725639085594837	0.725639085594837	0.725639085594837	0.725639085594837	0.725639085594837
0.7758172366661492	0.7164845955627396	0.6238561995477565	0.7566915079346789	0.7709164084372305	0.7492190649232311	0.6839963952348115	0.627859745686184	0.7491976837802624	0.7621341337487236	0.7487235406231415	0.7979194777085362	0.7686612813352985	0.7598541865209831	0.7860922395806634	0.7452782249202349	0.6893829616139969	0.775372734860955	0.8485309033554054	0.9041664831267432	0.728221784925764	0.7186627741257667	0.7517916520436456	0.8260994898440314	0.8093071843542625	0.8003637542140307	0.7179084236140012	0.6713757603620887	0.7028277371581473	0.8721547944310234	0.8460711541874372	0.7293020197414657	0.7436456845381002	0.755953124307146	0.8482680100758544	0.7334970139770913	0.868637849078809	0.836070765942211	0.7268683841970246	0.8118557669094763	0.7656643583829447	0.6575935794658647	0.7853157099897	0.717114171041574	0.8212109174473812	0.7691625442444777	0.7691625442444777	0.7691625442444777	0.7691625442444777	0.7691625442444777
0.11479591834386334	0.0	0.23756688563307599	0.1288373452693372	0.0	0.0	0.0	0.0014720532548272037	0.0	0.0	0.13363149159445992	0.13392857140117392	0.00029707980671399265	0.0	0.0	0.0	0.0	0.1090266201704528	0.1339285714011739	0.36848016280955354	0.0	0.2813332333281305	0.0	0.0050912261318366925	0.0	0.0	0.0	0.12015540106867725	0.0	0.0	0.029993177362557803	0.12015540106867725	0.0	0.029993177362557803	0.4003136609486945	0.14588015672638846	0.32115321269256863	0.1339285714011739	0.1288373452693372	0.04523840094988165	0.0	0.1527929676097969	0.0	0.0	0.4770299097759241	0.23851495488796204	0.23851495488796204	0.23851495488796204	0.23851495488796204	0.23851495488796204
0.4619492957224777	0.5374512816641727	0.4952132009378746	0.5688703254453292	0.48995662956488195	0.7450909452871806	0.8120991971480963	0.7443673027740205	0.9145393121839976	0.9293896655676863	0.8938565403230717	0.756635224562525	0.46249976556440725	0.6444650982908856	0.669925953096894	0.6934769447001862	0.6814115415800037	0.8461028229384596	0.7002813421092813	0.7385275047951415	0.6519820812342925	0.7416162941052655	0.9039772341895868	0.6748761424935394	0.9908097273685376	0.7927656706735158	0.6107896709403899	0.8245319838357091	0.7415710669520951	0.5886970011621886	0.8209832842226332	0.7328852583300537	0.704195592837962	0.6814897270230511	1.0141373351590788	0.8642562423031842	0.8120527688124003	0.7378424342327276	0.6197298950315407	0.7939779148088785	0.6521811386233856	0.6514329163198145	0.7263748674947202	0.6889038919072673	0.6889038919072673	0.6889038919072673	0.6889038919072673	0.6889038919072673	0.6889038919072673	0.6889038919072673
0.5403742107896585	0.7401587697009702	0.7607283066778451	0.6942699092279351	0.7923862653130039	0.6629187404940294	0.7584599052604056	0.7475639557510674	0.8008293913017736	0.7462821784355176	0.6952592752442326	0.8615042988603173	0.9668448455526388	0.796606538734015	0.7066690589539467	0.8153632797052565	0.7324528681011945	0.7924654564775203	0.7053422171411585	0.9173167467821003	0.8586296445611566	0.8236247624250388	0.8541479632506662	0.7881247730536118	0.8385255451276629	0.5137041009271374	0.7966033234606159	0.6730869090454388	0.7359251108079421	0.7537005356519052	0.7239553424948729	0.6444190034826501	0.7443545756750386	0.8435184714567547	0.7659796247073454	0.6774689911542335	0.8601297594532101	0.6854652704646311	0.7671207324457392	0.7682776904011751	0.7676992114234571	0.7676992114234571	0.7676992114234571	0.7676992114234571	0.7676992114234571	0.7676992114234571	0.7676992114234571	0.7676992114234571	0.7676992114234571	0.7676992114234571
0.702564670126308	0.44659214589426405	0.6411681663560433	0.43198954779196325	0.49187615705341503	0.5351763458127461	0.7780113902219246	0.6009302223284412	0.54639835147674	0.636955917192056	0.7245198745397735	0.7409516488461795	0.6824995722845287	0.7839731098576121	0.808303922370617	0.7227190406515994	0.7943852326347468	0.6658502711240606	0.6193349790624804	0.9487782599529303	0.9860015649792745	0.7779151231308583	0.8342287977744881	0.7124306372320636	0.8459216636073426	0.8376498184640657	0.7993821231125485	0.5921937564255746	0.6025050294371697	1.0017202008595412	0.9772749073757331	0.9111671854074902	1.1565629931290229	0.8947654198778259	0.9497249970844999	0.6543665005404847	0.6254433398555764	0.5922610304589203	1.0100432120103893	0.7555333018348273	0.976655857201851	0.866094579518339	0.866094579518339	0.866094579518339	0.866094579518339	0.866094579518339	0.866094579518339	0.866094579518339	0.866094579518339	0.866094579518339
0.35051350430587774	0.39817815705433424	0.3923628106393738	0.4241815893290715	0.5025257974558122	0.3795955414138954	0.3920226023534153	0.45844935085084565	0.5216671721437123	0.48755790117589676	0.6384405278845449	0.7423553635913798	0.5310054095117838	0.7945569073104537	0.6838716338780443	0.8083030424901033	0.6563445446041763	0.7758127109787856	0.7838971277380934	0.5555534530139685	0.7350392922162846	0.8207178943876838	0.6551304749673199	0.7669480516332159	0.8226235400117393	1.011090071295169	0.8410413282054497	0.9823302646047154	1.0268466304932027	1.0019211608259702	0.8086550631178847	0.9714989549374011	0.7787827671643474	0.8237473269385631	1.0035223975491925	0.7924195562801941	0.8308189738812842	0.8744969235282009	0.9092711281910196	0.6387369556417006	0.7346787204372256	0.5737755956838513	0.6820550531989141	0.6849337457032793	0.7190428975747162	0.8000311391085969	0.7227673567611546	0.6098844240874515	0.7029987461603472	0.6686279500048357
0.7285357135527711	0.35038990603674974	0.11390085177616797	0.17013197761858148	0.12533635740185564	0.5216610183191545	0.2272975150956527	0.10321030683887648	0.21685906341024774	0.011687600830484363	0.4888895505582708	0.22754960834753923	0.1538590375902801	0.22704541793794586	0.38739570484416863	0.589316943065821	0.21353358203185496	0.385175053309801	0.32994098336058036	0.29089594047059836	0.21128961296721613	0.5188419652768986	0.5624222360155828	0.6752075514432812	0.62447490869927	0.7095647217105221	0.18306872954705541	0.3252401673918013	0.4914820638525448	0.42889139913931645	0.31524264256794515	0.36097267246641856	0.5415453377440385	0.3455186642639525	0.6142259079601264	0.6732519407381435	0.9175785560562575	0.34831357119955614	1.2120256903787898	0.8372025035532676	0.41212783155395927	0.41648439307725066	0.01750914647831272	0.9887708240750626	0.159126691265048	0.3421954208121034	0.3523817753398014	0.5000729609791619	0.11614705876735042	0.5067579479876533
0.7682091041026913	0.6704207883382616	0.7900572510424727	0.7596063241878063	0.6409489066699667	0.8528919919197608	0.6587785135612587	0.810962171165607	0.7962959455416775	0.8216202224841819	0.9863606456374098	0.7922018671396169	1.1072689447238477	0.8428652458353647	0.9590211597714453	0.8112905290322201	0.7274662553223041	0.9048136321876488	0.9051623493325728	0.8257124112734594	0.9855743565155642	0.6411194875259353	0.9971432966558972	0.8536947459168165	1.0998102404977972	0.9740257792680893	1.1183815243825572	0.9625406541790584	0.7279975337205384	0.8650359505049958	0.9873780367195837	1.0047241444611552	0.8949764700957131	0.9463668475621363	0.8635888426332543	0.9012132006309068	0.865426233926206	1.0211611634614273	0.7741997513207949	1.198035667890466	1.1516310925254545	1.0438582198839126	1.0453756234982354	0.8449316081144981	0.9053892115740707	0.9524879495761	0.9115293951601923	0.9435796532725739	0.9204175532330175	1.1394782894694753
0.6212288482908399	0.5906606746398773	0.7003459420356267	0.7295218881555136	0.6855622967250216	0.6629982716080811	0.6852181637947444	0.751796005455174	0.6983695905087457	0.6210551170466606	0.7106826103776975	0.7833249514724194	0.7222819140548729	0.729711366907818	0.7591394585105219	0.8050917830832705	0.751908906004177	0.7527991656953633	0.6875218907840329	0.9233608863758506	0.8137493401340293	0.7462118984327165	0.7545025770682997	0.8544378239451542	0.8542625169398027	0.8978548655634215	0.7929263056402315	0.833809210881964	0.7813633191684464	0.9114239648771615	0.7328096126578542	0.8743067188447357	0.8703303273211804	0.9623309744716985	0.7946162351366658	0.8859635259603444	0.8203678113296758	0.926485711889756	0.9457313473599224	0.8356764771576883	0.8272165210299951	0.966978645637521	0.9506080205560289	0.9550556267931019	0.8948397992125546	0.9457494415841501	1.0395320081765966	0.8942165307679242	0.7718682769160616	0.9314086833992736
0.5490051922633102	0.7070952373817204	0.6524501129599134	0.5462516456744799	0.8026096638096898	0.782997188243027	0.7266754069947632	0.6712247403318089	0.7319317996131248	0.6404548791156762	0.7850056040319183	0.9879890741548406	0.7242601075848406	0.6897935886422865	0.6388589298985377	0.7674291281476792	0.9043760086980842	0.7188674373336418	0.7159838048376637	0.6971811976909839	0.7666153313444645	0.8386179265558507	0.8644236269162153	0.8527874653588194	0.6597422174178879	0.861495132534377	0.9788130491402149	0.8847028847780609	0.7434360614930541	0.9324896360880622	0.870205558546712	1.012157226279976	0.9184416116268901	0.9754738737647748	0.9480331541279367	1.023030801756105	0.8651766849018221	0.8378942156595945	0.9817044612164416	1.0646452961887487	0.9710176798643604	1.1870372732420165	0.9724755630101133	1.1082173961106083	0.9955384228046156	0.9517207745005278	1.1473257568929387	1.033354213424564	1.0790632696152802	0.9687637495394241
0.7309504388998449	0.7906937488822199	0.7256791244306723	0.7698354144933122	0.7247317876726455	0.6735644251438302	0.8268427764390388	0.7541874527841879	0.8550619549782729	0.6634883936009152	0.7855083912412268	0.8690610726785525	0.9513979547429576	0.8438010590879549	0.8382120380425151	0.8531918132364892	0.8568380509034742	0.8295892434957822	0.8765186797200814	0.8705190378004874	0.8615001351317151	0.8348905797097778	0.6966501882358356	0.827598943140979	0.9131492940189891	0.8384667608332212	0.7689615437884536	0.7358405635154356	0.7510541686607614	0.764001219593944	0.8646772821073003	0.8449834926032684	0.8844010098973794	0.9167266591894834	0.858353342736472	0.9914832621837951	1.0225392545841328	1.0275686426395214	1.0978213248764563	0.9082994739359965	1.043606552065085	0.9632522126346978	0.9459089382342074	0.9545805754344526	0.9545805754344526	0.9545805754344526	0.9545805754344526	0.9545805754344526	0.9545805754344526	0.9545805754344526
0.9602301617744068	0.8410816438319608	0.8736722848446705	0.8873186632074008	0.7547682966666057	0.6591972877234993	0.6717251778903286	0.6185194414808279	0.81907741239602	0.8429780628679673	0.6457027729138566	0.744340417890912	0.744340417890912	0.744340417890912	0.744340417890912	0.744340417890912	0.744340417890912	0.744340417890912	0.744340417890912	0.744340417890912	0.744340417890912	0.744340417890912	0.744340417890912	0.744340417890912	0.744340417890912	0.744340417890912	0.744340417890912	0.744340417890912	0.744340417890912	0.744340417890912	0.744340417890912	0.744340417890912	0.744340417890912	0.744340417890912	0.744340417890912	0.744340417890912	0.744340417890912	0.744340417890912	0.744340417890912	0.744340417890912	0.744340417890912	0.744340417890912	0.744340417890912	0.744340417890912	0.744340417890912	0.744340417890912	0.744340417890912	0.744340417890912	0.744340417890912	0.744340417890912
0.7944451784478433	0.6631226224459377	0.7853431376097144	0.7525905875277532	0.7706834443652744	0.9543063171914733	0.8624948807783737	0.8624948807783737	0.8624948807783737	0.8624948807783737	0.8624948807783737	0.8624948807783737	0.8624948807783737	0.8624948807783737	0.8624948807783737	0.8624948807783737	0.8624948807783737	0.8624948807783737	0.8624948807783737	0.8624948807783737	0.8624948807783737	0.8624948807783737	0.8624948807783737	0.8624948807783737	0.8624948807783737	0.8624948807783737	0.8624948807783737	0.8624948807783737	0.8624948807783737	0.8624948807783737	0.8624948807783737	0.8624948807783737	0.8624948807783737	0.8624948807783737	0.8624948807783737	0.8624948807783737	0.8624948807783737	0.8624948807783737	0.8624948807783737	0.8624948807783737	0.8624948807783737	0.8624948807783737	0.8624948807783737	0.8624948807783737	0.8624948807783737	0.8624948807783737	0.8624948807783737	0.8624948807783737	0.8624948807783737	0.8624948807783737
0.14640648394770336	0.287575643014301	0.3412209622702716	0.3314100524871804	0.32386303189364	0.2297184707255475	0.16873955623808345	0.3927243864167023	0.2646073954308342	0.3846985410491743	0.19924223469848115	0.41071223698756015	0.06751698665160592	0.2549475810679818	0.06677488510511134	0.25042101412481343	0.39961184179597475	0.19452378506938625	0.3129545192590706	0.1755332150864233	0.6883518316262056	0.2786453403524233	0.37218728327003153	0.19998433624497572	0.6058283577011059	0.7895779703562518	0.7171582110205602	0.34452835800870474	0.2809612770063678	0.3789169152638834	0.4213761002804212	0.5171802354749004	0.362957448739028	0.240312269320821	0.3176244914052582	0.5171443478375132	0.4173844196213857	0.4173844196213857	0.4173844196213857	0.4173844196213857	0.4173844196213857	0.4173844196213857	0.4173844196213857	0.4173844196213857	0.4173844196213857	0.4173844196213857	0.4173844196213857	0.4173844196213857	0.4173844196213857	0.4173844196213857
0.7280129275338034	0.5212948151125222	0.5906665008391879	0.61653919163693	0.6387862398568215	0.6245995234758452	0.6709697972852049	0.5681206348495306	0.7460532439156684	0.5665459394717696	0.5241457406623833	0.6509854856415157	0.6345517230382415	0.6842615775408263	0.6566695903258519	0.6312476090570156	0.5650849385103505	0.5860648260355764	0.6122987395864725	0.6217113952987283	0.5780075152727868	0.6734141722427068	0.6487088631232008	0.596309628901658	0.6829755319011097	0.6314658730001416	0.5971165023142361	0.6142911876571888	0.6142911876571888	0.6142911876571888	0.6142911876571888	0.6142911876571888	0.6142911876571888	0.6142911876571888	0.6142911876571888	0.6142911876571888	0.6142911876571888	0.6142911876571888	0.6142911876571888	0.6142911876571888	0.6142911876571888	0.6142911876571888	0.6142911876571888	0.6142911876571888	0.6142911876571888	0.6142911876571888	0.6142911876571888	0.6142911876571888	0.6142911876571888	0.6142911876571888
0.6669166744730008	0.5937579906823452	0.6742996544645291	0.6757678550879086	0.593516376640409	0.6413684128546274	0.5609578356173456	0.6134968534631725	0.47065508555928803	0.4445356666975632	0.40349511789288794	0.7022534531118837	0.579627583075122	0.4588403431225068	0.5202319391911715	0.3495856814711919	0.6428441410517315	0.4625007761530559	0.5691688497789119	0.4167868815332541	0.4929778656560829	0.4929778656560829	0.4929778656560829	0.4929778656560829	0.4929778656560829	0.4929778656560829	0.4929778656560829	0.4929778656560829	0.4929778656560829	0.4929778656560829	0.4929778656560829	0.4929778656560829	0.4929778656560829	0.4929778656560829	0.4929778656560829	0.4929778656560829	0.4929778656560829	0.4929778656560829	0.4929778656560829	0.4929778656560829	0.4929778656560829	0.4929778656560829	0.4929778656560829	0.4929778656560829	0.4929778656560829	0.4929778656560829	0.4929778656560829	0.4929778656560829	0.4929778656560829	0.4929778656560829
0.7503679917081808	0.5542426610432198	0.592055249796177	0.6091699775934118	0.510234619235891	0.613138363570954	0.5830776347218012	0.6162985759666074	0.5524547111295753	0.5295649384496299	0.6276494256742905	0.5460095363873164	0.6044427469379298	0.6064562273145331	0.5573691615872881	0.514404677924434	0.5458496796655519	0.500417140839575	0.5177110412914673	0.5558853640751763	0.5424003207536866	0.5335184470454065	0.6438800480528436	0.5705876977884925	0.5423975391512589	0.7307721093089938	0.6570710262273579	0.6570420639472765	0.5830047377748772	0.6496446721918777	0.4971725214445301	0.5950539255358526	0.6763123562122774	0.5718368080926631	0.6590680504888385	0.5953332011789334	0.6981405581688396	0.6467368796738865	0.6467368796738865	0.6467368796738865	0.6467368796738865	0.6467368796738865	0.6467368796738865	0.6467368796738865	0.6467368796738865	0.6467368796738865	0.6467368796738865	0.6467368796738865	0.6467368796738865	0.6467368796738865
0.6604956382481951	0.35880136482240643	0.4790590899139304	0.5258360807466692	0.7008777089998481	0.550673649527261	0.43168441712499594	0.5085607569716577	0.46595862267384924	0.4716875411833429	0.4775152733296989	0.46912837903399013	0.4099634239479824	0.5368269439213007	0.4858564842772307	0.41884666395144315	0.4070024399681838	0.49132858455576434	0.3979091540026197	0.4967914380098949	0.4720371928684487	0.4565859208633647	0.38945279990060633	0.429948073040041	0.41596384564728356	0.4933880198100447	0.552936095619813	0.47672083177217245	0.3476378084240738	0.5383492722220552	0.46239194428030794	0.3808557651459061	0.421623854713107	0.421623854713107	0.421623854713107	0.421623854713107	0.421623854713107	0.421623854713107	0.421623854713107	0.421623854713107	0.421623854713107	0.421623854713107	0.421623854713107	0.421623854713107	0.421623854713107	0.421623854713107	0.421623854713107	0.421623854713107	0.421623854713107	0.421623854713107
0.9921317927018346	0.4753485194832116	0.7354808911353745	0.5669883802470984	0.4262910255025253	0.5550788159717798	0.712001308742694	0.7230574501000403	0.6259391157061104	0.9056361955331897	0.5251071523939034	0.8560099617402408	0.7342689187537357	0.8608976204824659	0.9693110239556104	0.8041931639456364	0.8663111150163947	1.0191476605394478	0.7581957129779322	0.7523314348839999	0.8036191111004294	0.8761654085250177	0.6152414428732136	0.9450934358074348	0.6983903432909279	0.7462037731387221	1.7264328812443297	1.2459870883821182	1.3842970624540065	0.7341217212491663	0.9406072745381396	1.0515221593339656	1.1852493427814417	0.9880129266841995	1.0866311347328204	1.0866311347328204	1.0866311347328204	1.0866311347328204	1.0866311347328204	1.0866311347328204	1.0866311347328204	1.0866311347328204	1.0866311347328204	1.0866311347328204	1.0866311347328204	1.0866311347328204	1.0866311347328204	1.0866311347328204	1.0866311347328204	1.0866311347328204
0.46282838461133263	0.5033296273255012	0.5853870954727174	0.624805578891826	0.5687529727320867	0.5957850633319376	0.534927866420832	0.5548460615206356	0.4878405336606131	0.5321223973381607	0.6227814024508883	0.4687664016018371	0.5408777343705338	0.48833717337125093	0.6432699979036468	0.4232297586763256	0.4554245497978099	0.5869121735259727	0.6457596695226939	0.5564791146728223	0.5239161563846263	0.6682380931473808	0.5960771247660036	0.5960771247660036	0.5960771247660036	0.5960771247660036	0.5960771247660036	0.5960771247660036	0.5960771247660036	0.5960771247660036	0.5960771247660036	0.5960771247660036	0.5960771247660036	0.5960771247660036	0.5960771247660036	0.5960771247660036	0.5960771247660036	0.5960771247660036	0.5960771247660036	0.5960771247660036	0.5960771247660036	0.5960771247660036	0.5960771247660036	0.5960771247660036	0.5960771247660036	0.5960771247660036	0.5960771247660036	0.5960771247660036	0.5960771247660036	0.5960771247660036
0.47945974784615814	0.35057645125172926	0.40316986058392423	0.3335656659535451	0.4319632980335938	0.3770101543695183	0.19838393604622281	0.3449874327534833	0.4338169192706355	0.3361148697974154	0.3287323031919929	0.32140781229254467	0.7073148622880527	0.4562176538506077	0.5077700321948536	0.6079044615479761	0.6936834295264053	0.5950308715583233	0.5869829128120179	0.39905758974243555	0.758873314105716	0.8885825139971423	1.045268777745946	1.1272155568776678	0.8594572992532946	0.9369798538020506	1.263265169513655	0.8579629383647492	0.9700401498828705	1.106652936930898	1.2474273660767363	0.9602302670251187	0.7503328135063851	1.1682512631222295	1.1579596959609775	0.9523119915853526	0.881602684931561	0.9683481982156175	0.9738892013603448	1.0443710142648672	0.8730724378708592	0.9587217260678633	0.9587217260678633	0.9587217260678633	0.9587217260678633	0.9587217260678633	0.9587217260678633	0.9587217260678633	0.9587217260678633	0.9587217260678633
0.4268124433853483	0.483926889417882	0.4519989366622361	0.5686682757557077	0.4695295912622259	0.44273176242470547	0.5172515442206959	0.41649063473703934	0.5335045986615712	0.6104680084256627	0.4493628325868907	0.6098010957406096	0.6917457826038137	0.47680248704301936	0.7384924102909717	0.5943850281853236	0.6934161777125587	0.6544906539575293	0.6760725874324989	0.7768216773499516	1.0581121030738194	0.5921657938180948	0.8710523069045837	0.7769853214294509	0.7328719589194955	0.7549286401744733	0.7549286401744733	0.7549286401744733	0.7549286401744733	0.7549286401744733	0.7549286401744733	0.7549286401744733	0.7549286401744733	0.7549286401744733	0.7549286401744733	0.7549286401744733	0.7549286401744733	0.7549286401744733	0.7549286401744733	0.7549286401744733	0.7549286401744733	0.7549286401744733	0.7549286401744733	0.7549286401744733	0.7549286401744733	0.7549286401744733	0.7549286401744733	0.7549286401744733	0.7549286401744733	0.7549286401744733
1.250944175689726	0.9789495743193919	0.9662300572379696	0.9880722360474824	0.7948595182942957	1.0286451284913987	0.8243990074503152	0.6840259192387427	0.9343405137542409	0.9178940074662849	1.1911878751147997	1.0926968532074846	1.1243048105123137	0.851328226469678	1.1426071286977475	1.2244898475717254	1.2702733492243932	1.0045770147209552	0.8871347299099963	0.9273584849183973	1.0302460253605024	0.7812128246232061	1.050082476250519	0.9222745211676724	1.0237999322466051	1.1847885115178054	1.257770921456378	1.3252806124387084	1.5009637219897847	1.376265759086311	1.4386147405380478	1.4386147405380478	1.4386147405380478	1.4386147405380478	1.4386147405380478	1.4386147405380478	1.4386147405380478	1.4386147405380478	1.4386147405380478	1.4386147405380478	1.4386147405380478	1.4386147405380478	1.4386147405380478	1.4386147405380478	1.4386147405380478	1.4386147405380478	1.4386147405380478	1.4386147405380478	1.4386147405380478	1.4386147405380478
0.5592358736300795	0.4849609753529161	0.5146870069406667	0.4469710388918605	0.5533173574742554	0.5507310432347532	0.4483160042416068	0.42776034667307755	0.5293323722327229	0.47073971628209127	0.41021165017867756	0.5501908957191206	0.4710344289704858	0.5467460444639552	0.44411574908696544	0.5061445974385997	0.6673127925586884	0.684418848310267	0.6758658204344777	0.6758658204344777	0.6758658204344777	0.6758658204344777	0.6758658204344777	0.6758658204344777	0.6758658204344777	0.6758658204344777	0.6758658204344777	0.6758658204344777	0.6758658204344777	0.6758658204344777	0.6758658204344777	0.6758658204344777	0.6758658204344777	0.6758658204344777	0.6758658204344777	0.6758658204344777	0.6758658204344777	0.6758658204344777	0.6758658204344777	0.6758658204344777	0.6758658204344777	0.6758658204344777	0.6758658204344777	0.6758658204344777	0.6758658204344777	0.6758658204344777	0.6758658204344777	0.6758658204344777	0.6758658204344777	0.6758658204344777
0.6310543869630858	0.4289838635364523	0.5866620138687167	0.5187562954626335	0.45524615823942005	0.4391338406050711	0.42800672685489904	0.5887730694433777	0.5568736796069957	0.5036811127184212	0.47035983291957606	0.6518819830450522	0.5280058888966213	0.45407225555159497	0.4872897693297437	0.5285462580836829	0.6562117586879633	0.5463173041940639	0.5028740134581914	0.5667999243007752	0.4873716126796247	0.49085966147587684	0.5434527466727987	0.5939437973213311	0.5505308538616768	0.5662995564349415	0.48869028107793294	0.5862720962956919	0.4312703814249599	0.5087712388603258	0.5087712388603258	0.5087712388603258	0.5087712388603258	0.5087712388603258	0.5087712388603258	0.5087712388603258	0.5087712388603258	0.5087712388603258	0.5087712388603258	0.5087712388603258	0.5087712388603258	0.5087712388603258	0.5087712388603258	0.5087712388603258	0.5087712388603258	0.5087712388603258	0.5087712388603258	0.5087712388603258	0.5087712388603258	0.5087712388603258
0.5470620707783356	0.5400859468577899	0.508108535897529	0.6401611325514142	0.5739666723555332	0.7004776637346952	0.7262513495935199	0.5764741125588995	0.6451842887560474	0.659794859898356	0.9791807198771305	0.7159055473703385	0.8119269898744557	0.8210561575825789	0.9151841756954251	1.116462839590498	1.0743439266656283	0.8574043006644637	0.7193713107995704	0.7671963322080917	0.9056952666655999	0.9851870303772619	0.9454411485214308	0.9454411485214308	0.9454411485214308	0.9454411485214308	0.9454411485214308	0.9454411485214308	0.9454411485214308	0.9454411485214308	0.9454411485214308	0.9454411485214308	0.9454411485214308	0.9454411485214308	0.9454411485214308	0.9454411485214308	0.9454411485214308	0.9454411485214308	0.9454411485214308	0.9454411485214308	0.9454411485214308	0.9454411485214308	0.9454411485214308	0.9454411485214308	0.9454411485214308	0.9454411485214308	0.9454411485214308	0.9454411485214308	0.9454411485214308	0.9454411485214308
0.675345090325895	0.6956130130635175	0.5331904359520869	0.6066762091922151	0.7266359605377406	0.5780302168896122	0.669941166092593	0.5745842903961129	0.6406254432454468	0.6799235334999676	0.6130689912170355	0.5017546311501546	0.5228638153072255	0.6103390739509538	0.6678282584472547	0.5549301919380671	0.6224635688398039	0.6868597418133695	0.5357493795186056	0.5076435892138202	0.5115377630623472	0.5495918480207246	0.5164010712195715	0.43440005998646064	0.6312025374133221	0.4294850757363265	0.5303438065748243	0.5303438065748243	0.5303438065748243	0.5303438065748243	0.5303438065748243	0.5303438065748243	0.5303438065748243	0.5303438065748243	0.5303438065748243	0.5303438065748243	0.5303438065748243	0.5303438065748243	0.5303438065748243	0.5303438065748243	0.5303438065748243	0.5303438065748243	0.5303438065748243	0.5303438065748243	0.5303438065748243	0.5303438065748243	0.5303438065748243	0.5303438065748243	0.5303438065748243	0.5303438065748243
0.49377617669999835	0.7512061374966955	0.6184972733505318	0.5787826344345446	0.8841065222405019	0.6354098108434092	0.7751573978261419	0.8316811961601827	0.7584868026215699	0.8312013667790027	0.7041483244106841	0.8574389699337293	0.7881351253619533	1.0089584112039292	0.9883055852566356	0.7879513498915673	0.7649518172544211	0.702577375476957	0.9606941086095241	0.5948971203460102	0.6747386426178891	0.7563102699607487	0.6962278811683077	0.7805875526912935	0.7384077169298006	0.7384077169298006	0.7384077169298006	0.7384077169298006	0.7384077169298006	0.7384077169298006	0.7384077169298006	0.7384077169298006	0.7384077169298006	0.7384077169298006	0.7384077169298006	0.7384077169298006	0.7384077169298006	0.7384077169298006	0.7384077169298006	0.7384077169298006	0.7384077169298006	0.7384077169298006	0.7384077169298006	0.7384077169298006	0.7384077169298006	0.7384077169298006	0.7384077169298006	0.7384077169298006	0.7384077169298006	0.7384077169298006
0.6258831501474986	0.504904534450207	0.5957775780943932	0.5054893109879633	0.42896161786931974	0.6495969411856465	0.5578084813451236	0.5273140866636877	0.6101563455356745	0.7137307639156498	0.7066486009103834	0.6602833663880618	0.5937591296536122	0.5865117999956269	0.7063770756907376	0.6467753874629931	0.6666804980062141	0.6766623884825888	0.5063006765362672	0.7601593769784885	0.637846241034363	0.7887706044511054	0.5978628067593428	0.7409585041702317	0.6694106554647872	0.6694106554647872	0.6694106554647872	0.6694106554647872	0.6694106554647872	0.6694106554647872	0.6694106554647872	0.6694106554647872	0.6694106554647872	0.6694106554647872	0.6694106554647872	0.6694106554647872	0.6694106554647872	0.6694106554647872	0.6694106554647872	0.6694106554647872	0.6694106554647872	0.6694106554647872	0.6694106554647872	0.6694106554647872	0.6694106554647872	0.6694106554647872	0.6694106554647872	0.6694106554647872	0.6694106554647872	0.6694106554647872
0.14425526161273244	0.22184584894424103	0.18387577026102975	0.08915894830384609	0.18303713180147996	0.13217536934202304	0.2381799612530013	0.18706796540595416	0.2174904462559719	0.14780110052958698	0.19388605698115668	0.16502102993846526	0.24492888068073307	0.15492042264961348	0.18497711784073137	0.06652240903859412	0.2092042484227152	0.14783826032438782	0.16397891988540347	0.1647229324804689	0.26372916493525556	0.21911136811239768	0.11811603954812147	0.1686137038302596	0.1686137038302596	0.1686137038302596	0.1686137038302596	0.1686137038302596	0.1686137038302596	0.1686137038302596	0.1686137038302596	0.1686137038302596	0.1686137038302596	0.1686137038302596	0.1686137038302596	0.1686137038302596	0.1686137038302596	0.1686137038302596	0.1686137038302596	0.1686137038302596	0.1686137038302596	0.1686137038302596	0.1686137038302596	0.1686137038302596	0.1686137038302596	0.1686137038302596	0.1686137038302596	0.1686137038302596	0.1686137038302596	0.1686137038302596
0.7116873879048756	0.5989491736511381	0.6926664144426881	0.6761618119774768	0.7055013373985468	0.6387739606216613	0.6095427064421136	0.6953591880292972	0.5691989077440068	0.7188519577269344	0.7658428605835494	0.6119942915619621	0.6030911642905933	0.671287212580565	0.6558236188436718	0.6709795987024376	0.5254023666595861	0.5473213217226938	0.6482414046064986	0.5783914994688963	0.5551812778339525	0.6033486377294416	0.6815318371575406	0.5043944591989864	0.5929631481782636	0.5929631481782636	0.5929631481782636	0.5929631481782636	0.5929631481782636	0.5929631481782636	0.5929631481782636	0.5929631481782636	0.5929631481782636	0.5929631481782636	0.5929631481782636	0.5929631481782636	0.5929631481782636	0.5929631481782636	0.5929631481782636	0.5929631481782636	0.5929631481782636	0.5929631481782636	0.5929631481782636	0.5929631481782636	0.5929631481782636	0.5929631481782636	0.5929631481782636	0.5929631481782636	0.5929631481782636	0.5929631481782636
0.4232598891470149	0.33228389353895604	0.5504386141868348	0.40485738167737506	0.38413532186331784	0.4793668124955939	0.5359115078206063	0.4615354716072097	0.37967038799524927	0.3449187817690756	0.5140141672082547	0.4048876932204506	0.5107973287243134	0.5567507166527086	0.39800202039185417	0.49406079536558556	0.41076179954384684	0.5398082274400134	0.5036327766851741	0.48976065012847164	0.5592249976103785	0.48201533598488133	0.4817630693518501	0.3953659095270176	0.4738602871817625	0.5494342159588741	0.5070184425904571	0.3232509256150815	0.4691942160058783	0.6337625809375503	0.5514783984717143	0.5514783984717143	0.5514783984717143	0.5514783984717143	0.5514783984717143	0.5514783984717143	0.5514783984717143	0.5514783984717143	0.5514783984717143	0.5514783984717143	0.5514783984717143	0.5514783984717143	0.5514783984717143	0.5514783984717143	0.5514783984717143	0.5514783984717143	0.5514783984717143	0.5514783984717143	0.5514783984717143	0.5514783984717143
0.4999420699708552	0.5060125556106513	0.42288833746009996	0.501507858758422	0.49664037537424677	0.45237926314153326	0.4774635988700327	0.497084872515504	0.4944585436290126	0.38641617365900205	0.44360415246141444	0.39265872606379093	0.3985214646844962	0.42902713436133144	0.4202847497542618	0.47053826370306234	0.5300925990340883	0.39385241582015895	0.37947958362806317	0.4071237777708219	0.41164133240454853	0.5334507149335379	0.40282297602463984	0.5708615813599244	0.4482871924141479	0.44150802402368294	0.42569616408817723	0.4413920229118318	0.5493597165695814	0.42955020486628054	0.4470503357749109	0.4383002703205957	0.4383002703205957	0.4383002703205957	0.4383002703205957	0.4383002703205957	0.4383002703205957	0.4383002703205957	0.4383002703205957	0.4383002703205957	0.4383002703205957	0.4383002703205957	0.4383002703205957	0.4383002703205957	0.4383002703205957	0.4383002703205957	0.4383002703205957	0.4383002703205957	0.4383002703205957	0.4383002703205957
0.4671613282162896	0.4162088347558064	0.4187747046683045	0.3557831451189278	0.43669636702317344	0.5322360857038977	0.6461622719892274	0.6272818956430629	0.503131190295806	0.48336650083677807	0.5917734620691664	0.5332299076865029	0.6199319688087321	0.5047111549211633	0.6140844608909162	0.6142576066305676	0.615064066603234	0.8037489675920436	0.8230161899221988	0.8026307386798903	0.7878757348773064	0.770547774372832	0.7462801616047076	0.7568226606067794	0.9059336144711242	0.7771261129534414	0.7878069332015049	0.9058044504064527	0.7403645665489222	0.6122786997517865	0.6763216331503544	0.6763216331503544	0.6763216331503544	0.6763216331503544	0.6763216331503544	0.6763216331503544	0.6763216331503544	0.6763216331503544	0.6763216331503544	0.6763216331503544	0.6763216331503544	0.6763216331503544	0.6763216331503544	0.6763216331503544	0.6763216331503544	0.6763216331503544	0.6763216331503544	0.6763216331503544	0.6763216331503544	0.6763216331503544
0.40372078567181696	0.42981580620560683	0.4436591955849845	0.41654692938684157	0.43076841779873754	0.5572771745520607	0.5349689174736096	0.5785283519693111	0.4221799138734078	0.5540884825219267	0.49274551422651236	0.46656354910839726	0.5898135127780914	0.6535762359742769	0.6513088931852931	0.5619349574647388	0.6901986877639162	0.6433156420734079	0.7451989903724444	0.8448801766333053	0.795039583502875	0.795039583502875	0.795039583502875	0.795039583502875	0.795039583502875	0.795039583502875	0.795039583502875	0.795039583502875	0.795039583502875	0.795039583502875	0.795039583502875	0.795039583502875	0.795039583502875	0.795039583502875	0.795039583502875	0.795039583502875	0.795039583502875	0.795039583502875	0.795039583502875	0.795039583502875	0.795039583502875	0.795039583502875	0.795039583502875	0.795039583502875	0.795039583502875	0.795039583502875	0.795039583502875	0.795039583502875	0.795039583502875	0.795039583502875
0.5628063733396441	0.7497521303421177	0.5367789722451688	0.7042532701227	0.6706119008823772	0.7114547524007911	0.7560583965072855	0.8026868286964041	0.7625104869356266	0.8546177214043432	0.6912005079460517	0.74875575915901	0.8403832106124359	0.8165063443266604	0.6238575510359471	0.654569286028024	0.7487437881748353	0.8243541476259885	0.8559247133214136	0.7657606799038672	0.8133483947571917	0.7971993663727177	0.7414998866176489	0.6763325514357845	0.7662072088754347	0.8098324955205888	0.6814377372840922	0.7456351164023405	0.7456351164023405	0.7456351164023405	0.7456351164023405	0.7456351164023405	0.7456351164023405	0.7456351164023405	0.7456351164023405	0.7456351164023405	0.7456351164023405	0.7456351164023405	0.7456351164023405	0.7456351164023405	0.7456351164023405	0.7456351164023405	0.7456351164023405	0.7456351164023405	0.7456351164023405	0.7456351164023405	0.7456351164023405	0.7456351164023405	0.7456351164023405	0.7456351164023405
0.30061735252460836	0.32367409864355934	0.42828211719613907	0.36085216441936	0.24831623126446256	0.45685348139757626	0.4497793182914194	0.33037986867176683	0.4386421080693589	0.4237005888447073	0.4579764078940325	0.45764558991015475	0.4474756615253344	0.5359442592241679	0.5655066974421685	0.44877509455342035	0.5667416484332614	0.5986597535508356	0.637855721481686	0.547292138432186	0.47897453454118877	0.5663624603452289	0.6412111634591063	0.6657295836077307	0.5355671789957105	0.5881271731009633	0.6985018398734905	0.6262993414984223	0.6866769813713213	0.6784875373077083	0.5718873694496734	0.6085564185563646	0.5902218940030189	0.5902218940030189	0.5902218940030189	0.5902218940030189	0.5902218940030189	0.5902218940030189	0.5902218940030189	0.5902218940030189	0.5902218940030189	0.5902218940030189	0.5902218940030189	0.5902218940030189	0.5902218940030189	0.5902218940030189	0.5902218940030189	0.5902218940030189	0.5902218940030189	0.5902218940030189
0.11525097197013813	0.08308157398221651	0.46769934794035345	0.2917713794816053	0.2508374060534412	0.06924787996281143	0.12165065979644181	0.2695539627785902	0.221735722726472	0.2624581484380085	0.5334874884627784	0.36222791655516295	0.7454761462043173	0.37912084762828496	0.6769559444419356	0.5280383960351104	0.5280383960351104	0.5280383960351104	0.5280383960351104	0.5280383960351104	0.5280383960351104	0.5280383960351104	0.5280383960351104	0.5280383960351104	0.5280383960351104	0.5280383960351104	0.5280383960351104	0.5280383960351104	0.5280383960351104	0.5280383960351104	0.5280383960351104	0.5280383960351104	0.5280383960351104	0.5280383960351104	0.5280383960351104	0.5280383960351104	0.5280383960351104	0.5280383960351104	0.5280383960351104	0.5280383960351104	0.5280383960351104	0.5280383960351104	0.5280383960351104	0.5280383960351104	0.5280383960351104	0.5280383960351104	0.5280383960351104	0.5280383960351104	0.5280383960351104	0.5280383960351104
0.2913874773345932	0.45533994082351653	0.3922092943189496	0.4439075366358009	0.47167760361709404	0.4275130471202181	0.4500055942459812	0.500938383534758	0.3950898465559303	0.39628781024649673	0.5411915202772108	0.48572401522215347	0.4072049114630734	0.4912570861901834	0.4822294785830529	0.4403869956514387	0.3862230713623584	0.3183547491352398	0.36981187175909164	0.40650925443093494	0.3868577003072825	0.4358702615723935	0.33197597489859554	0.4143089292430475	0.3731424520708216	0.3731424520708216	0.3731424520708216	0.3731424520708216	0.3731424520708216	0.3731424520708216	0.3731424520708216	0.3731424520708216	0.3731424520708216	0.3731424520708216	0.3731424520708216	0.3731424520708216	0.3731424520708216	0.3731424520708216	0.3731424520708216	0.3731424520708216	0.3731424520708216	0.3731424520708216	0.3731424520708216	0.3731424520708216	0.3731424520708216	0.3731424520708216	0.3731424520708216	0.3731424520708216	0.3731424520708216	0.3731424520708216
0.5926100439956656	0.5761750234132492	0.8175260641374608	0.675182792081521	0.6493243389851885	0.7114660970055408	0.6326526534867951	0.7104878170929689	0.7562640882715583	0.6289869944343301	0.8916846589192516	0.6649010998300457	0.8074428682628672	0.7722441870615111	1.0209197900298106	1.036598328957016	0.7589534455289035	0.9200720351144588	0.8909399210980027	0.9075495436436687	0.9540161643208511	0.9457543280941859	0.9064319039070154	0.7413269070777418	0.8238794054923786	0.8238794054923786	0.8238794054923786	0.8238794054923786	0.8238794054923786	0.8238794054923786	0.8238794054923786	0.8238794054923786	0.8238794054923786	0.8238794054923786	0.8238794054923786	0.8238794054923786	0.8238794054923786	0.8238794054923786	0.8238794054923786	0.8238794054923786	0.8238794054923786	0.8238794054923786	0.8238794054923786	0.8238794054923786	0.8238794054923786	0.8238794054923786	0.8238794054923786	0.8238794054923786	0.8238794054923786	0.8238794054923786
0.34541443689361184	0.5301726063840552	0.4634013282148419	0.4364578575125077	0.409779392377172	0.528147861420736	0.46354759888242864	0.4481220812321039	0.42232565904892244	0.505685712102344	0.3958873901236222	0.5360059881296055	0.5242206076355499	0.774046309143848	0.6353841172209512	0.44085169778891825	0.6716693907934224	0.7975493005840211	0.5535736913417016	0.5836023145759286	0.5801109820819134	0.6253904919567418	0.558007162881534	0.7809377662185139	0.7145550019976481	0.7995153900121373	0.7583677638481054	0.6652001036104181	0.7463638702302196	0.7389157461024383	0.7426398081663289	0.7426398081663289	0.7426398081663289	0.7426398081663289	0.7426398081663289	0.7426398081663289	0.7426398081663289	0.7426398081663289	0.7426398081663289	0.7426398081663289	0.7426398081663289	0.7426398081663289	0.7426398081663289	0.7426398081663289	0.7426398081663289	0.7426398081663289	0.7426398081663289	0.7426398081663289	0.7426398081663289	0.7426398081663289
0.2884679242416865	0.2806760925218407	0.3079971133106452	0.39049735790741313	0.3066195366094122	0.3416365429775801	0.3688572943107947	0.4545926874953289	0.48145198443609255	0.34831736169202254	0.3999250633165512	0.36135330657473996	0.4964485608593375	0.42890093371703875	0.42890093371703875	0.42890093371703875	0.42890093371703875	0.42890093371703875	0.42890093371703875	0.42890093371703875	0.42890093371703875	0.42890093371703875	0.42890093371703875	0.42890093371703875	0.42890093371703875	0.42890093371703875	0.42890093371703875	0.42890093371703875	0.42890093371703875	0.42890093371703875	0.42890093371703875	0.42890093371703875	0.42890093371703875	0.42890093371703875	0.42890093371703875	0.42890093371703875	0.42890093371703875	0.42890093371703875	0.42890093371703875	0.42890093371703875	0.42890093371703875	0.42890093371703875	0.42890093371703875	0.42890093371703875	0.42890093371703875	0.42890093371703875	0.42890093371703875	0.42890093371703875	0.42890093371703875	0.42890093371703875
0.533634973657065	0.5325862008970604	0.4494200516574972	0.47877017840763014	0.45632934030903366	0.5937140576905531	0.5535435892754177	0.5450030680897142	0.5386304620474487	0.665116970187185	0.5946291730183748	0.5936186005899903	0.5439530452799533	0.687388536260288	0.5796098291499716	0.41630631419479436	0.540458905157896	0.624646281952259	0.6260947210303339	0.675355383486523	0.5578986557620389	0.5215299033452041	0.5749434294573545	0.3338801745295363	0.5802480355780572	0.4570641050537967	0.4570641050537967	0.4570641050537967	0.4570641050537967	0.4570641050537967	0.4570641050537967	0.4570641050537967	0.4570641050537967	0.4570641050537967	0.4570641050537967	0.4570641050537967	0.4570641050537967	0.4570641050537967	0.4570641050537967	0.4570641050537967	0.4570641050537967	0.4570641050537967	0.4570641050537967	0.4570641050537967	0.4570641050537967	0.4570641050537967	0.4570641050537967	0.4570641050537967	0.4570641050537967	0.4570641050537967
0.35167122120247346	0.31728695117675454	0.31200021087132374	0.29884704261136547	0.22767596251603134	0.29122460676851214	0.27599948409123565	0.2904104467166213	0.29007923832959576	0.254670141329164	0.3168178144033149	0.27566062860264884	0.24942466234873256	0.3273683119712284	0.2838719547410029	0.2659066192578141	0.2631360443014958	0.2252939680213773	0.3747826923131811	0.22432470912748043	0.29336240968638416	0.2902597020060547	0.2914792822001262	0.37966107545652783	0.28259172780772424	0.4394341217609264	0.36101292478432534	0.36101292478432534	0.36101292478432534	0.36101292478432534	0.36101292478432534	0.36101292478432534	0.36101292478432534	0.36101292478432534	0.36101292478432534	0.36101292478432534	0.36101292478432534	0.36101292478432534	0.36101292478432534	0.36101292478432534	0.36101292478432534	0.36101292478432534	0.36101292478432534	0.36101292478432534	0.36101292478432534	0.36101292478432534	0.36101292478432534	0.36101292478432534	0.36101292478432534	0.36101292478432534
0.19322977955400963	0.29378739675024007	0.1956187787950716	0.31444016836463407	0.1772890903122791	0.5855716616822917	0.2773006341950369	0.2764220813640446	0.31220810156445966	0.6086711153090829	0.49229368985538924	0.3917475904547127	0.42174319809904837	0.3461503701608047	0.17277169206261117	0.37776968003229133	0.4337531730969417	0.37609251110884906	0.5794911622376693	0.4595272084065033	0.5724927050380871	0.4580844739921341	0.7006540128760937	0.5131828065993778	0.44766998951730586	0.89208688036644	0.6698784349418729	0.6698784349418729	0.6698784349418729	0.6698784349418729	0.6698784349418729	0.6698784349418729	0.6698784349418729	0.6698784349418729	0.6698784349418729	0.6698784349418729	0.6698784349418729	0.6698784349418729	0.6698784349418729	0.6698784349418729	0.6698784349418729	0.6698784349418729	0.6698784349418729	0.6698784349418729	0.6698784349418729	0.6698784349418729	0.6698784349418729	0.6698784349418729	0.6698784349418729	0.6698784349418729
0.41319516239105286	0.39248789515008825	0.43382374017268266	0.44827830084599035	0.48095753908067707	0.48665654232243805	0.46422191309536875	0.5121568220416207	0.6617360082448055	0.6371908303634752	0.6481026007919349	0.6457509874943411	0.6102801436951588	0.533696583971476	0.6461818750129171	0.5854787315718838	0.6270869759383915	0.6343250692740638	0.6191272766249111	0.6034740345354108	0.6709587020579678	0.6419731269000527	0.5754860201355864	0.7162970946206246	0.6290391891034017	0.5156649710543083	0.572352080078855	0.572352080078855	0.572352080078855	0.572352080078855	0.572352080078855	0.572352080078855	0.572352080078855	0.572352080078855	0.572352080078855	0.572352080078855	0.572352080078855	0.572352080078855	0.572352080078855	0.572352080078855	0.572352080078855	0.572352080078855	0.572352080078855	0.572352080078855	0.572352080078855	0.572352080078855	0.572352080078855	0.572352080078855	0.572352080078855	0.572352080078855
0.3488912758433313	0.37705829258791285	0.3313618118957364	0.3557744343341836	0.4181705659674817	0.21931123786418405	0.2729537064807639	0.32377032808859235	0.2836553130402925	0.17869410135006975	0.3271615189444443	0.426875084405894	0.3223734684120383	0.4092303144547725	0.46719468154948035	0.3422688847902787	0.2805114766818708	0.3255119286590266	0.27131171789907643	0.48285951551268513	0.36862346465296153	0.42110025089852837	0.3511594289740882	0.47763549899345165	0.28261618094565116	0.3801258399695514	0.3801258399695514	0.3801258399695514	0.3801258399695514	0.3801258399695514	0.3801258399695514	0.3801258399695514	0.3801258399695514	0.3801258399695514	0.3801258399695514	0.3801258399695514	0.3801258399695514	0.3801258399695514	0.3801258399695514	0.3801258399695514	0.3801258399695514	0.3801258399695514	0.3801258399695514	0.3801258399695514	0.3801258399695514	0.3801258399695514	0.3801258399695514	0.3801258399695514	0.3801258399695514	0.3801258399695514
0.921189344740182	0.8074411802123088	0.7444998293739656	0.8287839034060656	0.760871762013708	0.756115605567553	0.7748929676303797	0.820286117019761	0.8158586645254824	0.8007652633359363	0.6610312127791345	0.7306957516278642	0.9050436349876241	0.8786100669710583	0.8791978654632832	0.8399045562651719	0.5205216687087612	0.5125186668049854	0.6127102904359327	0.7874070897181954	0.8638966502393974	0.9107155566502105	0.8374519028203327	0.8650646565085853	0.837460796229141	0.8512627263688632	0.8512627263688632	0.8512627263688632	0.8512627263688632	0.8512627263688632	0.8512627263688632	0.8512627263688632	0.8512627263688632	0.8512627263688632	0.8512627263688632	0.8512627263688632	0.8512627263688632	0.8512627263688632	0.8512627263688632	0.8512627263688632	0.8512627263688632	0.8512627263688632	0.8512627263688632	0.8512627263688632	0.8512627263688632	0.8512627263688632	0.8512627263688632	0.8512627263688632	0.8512627263688632	0.8512627263688632
0.4846529354010968	0.47599340927605177	0.48331156648266504	0.3504087485112624	0.4669616141850396	0.4737715528594786	0.4398323361654929	0.42444245346716897	0.5153168897990448	0.5271319744334041	0.5550025477815301	0.5775708183904182	0.5311101869017204	0.4465750895033926	0.4757350483504559	0.3989700796110818	0.5166703291380894	0.4698090174029068	0.5517349655694388	0.5572607671403383	0.518919831026069	0.5113473490703593	0.570194810026339	0.4309696102698631	0.5505259688710076	0.4907477895704353	0.4907477895704353	0.4907477895704353	0.4907477895704353	0.4907477895704353	0.4907477895704353	0.4907477895704353	0.4907477895704353	0.4907477895704353	0.4907477895704353	0.4907477895704353	0.4907477895704353	0.4907477895704353	0.4907477895704353	0.4907477895704353	0.4907477895704353	0.4907477895704353	0.4907477895704353	0.4907477895704353	0.4907477895704353	0.4907477895704353	0.4907477895704353	0.4907477895704353	0.4907477895704353	0.4907477895704353
0.8417058559870518	0.8942121057395466	0.8346278377951247	0.7693309860527445	0.8306906641307664	0.8328109677947693	0.9142778715303218	0.566367844668902	0.7158738462271731	0.7638061619761791	0.7200478196669079	0.7772271523374602	0.8197538495678817	0.8124579981515622	0.7923691024487002	0.7895971799654307	0.7693421133137515	0.8536130263498151	0.8415021589720104	0.9622834996962577	0.9018928293341342	0.9018928293341342	0.9018928293341342	0.9018928293341342	0.9018928293341342	0.9018928293341342	0.9018928293341342	0.9018928293341342	0.9018928293341342	0.9018928293341342	0.9018928293341342	0.9018928293341342	0.9018928293341342	0.9018928293341342	0.9018928293341342	0.9018928293341342	0.9018928293341342	0.9018928293341342	0.9018928293341342	0.9018928293341342	0.9018928293341342	0.9018928293341342	0.9018928293341342	0.9018928293341342	0.9018928293341342	0.9018928293341342	0.9018928293341342	0.9018928293341342	0.9018928293341342	0.9018928293341342
0.556154317643764	0.5947212227628601	0.6067460485176353	0.6465843078406762	0.4902811395088455	0.5570814320682975	0.5718329580058249	0.6260232570012406	0.5781396970474604	0.6003180569657338	0.6718764063709756	0.6317445794243483	0.6480819150791741	0.5570773272591084	0.6023847421774515	0.5947338834482572	0.6479725263925648	0.6290089211736626	0.6203555245587039	0.5897444432843247	0.6050499839215143	0.6050499839215143	0.6050499839215143	0.6050499839215143	0.6050499839215143	0.6050499839215143	0.6050499839215143	0.6050499839215143	0.6050499839215143	0.6050499839215143	0.6050499839215143	0.6050499839215143	0.6050499839215143	0.6050499839215143	0.6050499839215143	0.6050499839215143	0.6050499839215143	0.6050499839215143	0.6050499839215143	0.6050499839215143	0.6050499839215143	0.6050499839215143	0.6050499839215143	0.6050499839215143	0.6050499839215143	0.6050499839215143	0.6050499839215143	0.6050499839215143	0.6050499839215143	0.6050499839215143
0.8004806232181143	0.868742862755548	0.6719402887442737	0.9658258952394204	0.5310034645826978	0.8567243803325597	0.5820749467901415	0.7661028260340446	0.9479223033449431	1.03163901900173	0.6564229892766356	0.8207738913397035	0.6130388750271887	0.8985319371883123	1.1697433207545473	1.1437164905487671	1.1586535466319319	1.2553478888990406	0.802033533955116	1.3775563883166904	1.2333814908799443	0.8749725317796638	1.1706640091677405	0.9360638994299504	0.9353784439234853	1.4360832701467574	1.067520200219177	1.2518017351829673	1.2518017351829673	1.2518017351829673	1.2518017351829673	1.2518017351829673	1.2518017351829673	1.2518017351829673	1.2518017351829673	1.2518017351829673	1.2518017351829673	1.2518017351829673	1.2518017351829673	1.2518017351829673	1.2518017351829673	1.2518017351829673	1.2518017351829673	1.2518017351829673	1.2518017351829673	1.2518017351829673	1.2518017351829673	1.2518017351829673	1.2518017351829673	1.2518017351829673
0.4400376302541804	0.710738754490373	0.512943908252178	0.4376383834642713	0.4707255253002185	0.6445673013937785	0.67350359874099	0.48223601034897606	0.33658743752692266	0.557491330883866	0.4889776472744305	0.5787960195026779	0.5144537467768384	0.6410095578830426	0.47139685546192	0.48514961105945076	0.5288265543614359	0.6954314082023534	0.5574308868743209	0.6095910804487733	0.5159632240451352	0.645450349902308	0.5954158237717093	0.6195285497295132	0.6074721867506112	0.6074721867506112	0.6074721867506112	0.6074721867506112	0.6074721867506112	0.6074721867506112	0.6074721867506112	0.6074721867506112	0.6074721867506112	0.6074721867506112	0.6074721867506112	0.6074721867506112	0.6074721867506112	0.6074721867506112	0.6074721867506112	0.6074721867506112	0.6074721867506112	0.6074721867506112	0.6074721867506112	0.6074721867506112	0.6074721867506112	0.6074721867506112	0.6074721867506112	0.6074721867506112	0.6074721867506112	0.6074721867506112
0.6198216757573851	0.7585786780662273	0.6017670222189982	0.5976655903797884	0.7441367779190133	0.5945718036121271	0.7322077526843177	0.7034554859180935	0.721684266445297	0.6830651121047342	0.6841471098826037	0.6197427097776854	0.5813074936072579	0.6046692058003602	0.6954962113747413	0.6696674519516652	0.8056446946141601	0.6164922170996942	0.6238969586772831	0.7930830490057834	0.7170542290071082	0.6195171224596054	0.8316252298014759	0.6896220126577616	0.7512453986157723	0.6826488640502536	0.7169471313330129	0.7169471313330129	0.7169471313330129	0.7169471313330129	0.7169471313330129	0.7169471313330129	0.7169471313330129	0.7169471313330129	0.7169471313330129	0.7169471313330129	0.7169471313330129	0.7169471313330129	0.7169471313330129	0.7169471313330129	0.7169471313330129	0.7169471313330129	0.7169471313330129	0.7169471313330129	0.7169471313330129	0.7169471313330129	0.7169471313330129	0.7169471313330129	0.7169471313330129	0.7169471313330129
0.4335771045424859	0.08167941038337752	0.32043120228094185	0.21243328107840165	0.19549164816197123	0.21850446938573811	0.16918728064221203	0.32055752019818723	0.35261203018059806	0.1770027984828314	0.3238232532024579	0.3539748795236459	0.38976842218173424	0.19397378165773255	0.3327806199323831	0.32794663775791844	0.3869641387166013	0.3695487395270985	0.3042480858901275	0.18366689655995475	0.14924579716334513	0.28360548625950877	0.2144609647722425	0.24903322551587564	0.24903322551587564	0.24903322551587564	0.24903322551587564	0.24903322551587564	0.24903322551587564	0.24903322551587564	0.24903322551587564	0.24903322551587564	0.24903322551587564	0.24903322551587564	0.24903322551587564	0.24903322551587564	0.24903322551587564	0.24903322551587564	0.24903322551587564	0.24903322551587564	0.24903322551587564	0.24903322551587564	0.24903322551587564	0.24903322551587564	0.24903322551587564	0.24903322551587564	0.24903322551587564	0.24903322551587564	0.24903322551587564	0.24903322551587564
0.6939965668564053	0.662907271915785	0.6833534770187565	0.7809738030527009	0.6908712884038439	0.5916115852587358	0.8541744307925858	0.7605794042244732	0.72711300620127	0.7406974826277201	0.6283009080283215	0.6968146395189518	0.6424587871108991	0.645646143843876	0.66414477442789	0.5246909960882109	0.5944039810346402	0.6214452342124673	0.6736083479212207	0.592921083754528	0.6428630432091245	0.6178920634818262	0.6178920634818262	0.6178920634818262	0.6178920634818262	0.6178920634818262	0.6178920634818262	0.6178920634818262	0.6178920634818262	0.6178920634818262	0.6178920634818262	0.6178920634818262	0.6178920634818262	0.6178920634818262	0.6178920634818262	0.6178920634818262	0.6178920634818262	0.6178920634818262	0.6178920634818262	0.6178920634818262	0.6178920634818262	0.6178920634818262	0.6178920634818262	0.6178920634818262	0.6178920634818262	0.6178920634818262	0.6178920634818262	0.6178920634818262	0.6178920634818262	0.6178920634818262
0.35232790902690164	0.528416415702337	0.49864559289629157	0.4372855572809521	0.5368562791038946	0.5461345751749246	0.5229562910485169	0.45974380193050035	0.3384033152067572	0.5590741605173264	0.5192578444092212	0.5249668887146515	0.4823732561630966	0.45167439684814026	0.4893632011719132	0.3946973830419524	0.4407568640062408	0.49797267558381036	0.5212081945055725	0.46634905558157186	0.5845306987206637	0.5726888246444338	0.6278140977672222	0.5665090908022757	0.6217521420360036	0.7033126049650149	0.6238691056429646	0.6980775077880871	0.5855799881042207	0.7124140825426577	0.5807152333046183	0.6021584871647946	0.7318699726793595	0.667014229922077	0.667014229922077	0.667014229922077	0.667014229922077	0.667014229922077	0.667014229922077	0.667014229922077	0.667014229922077	0.667014229922077	0.667014229922077	0.667014229922077	0.667014229922077	0.667014229922077	0.667014229922077	0.667014229922077	0.667014229922077	0.667014229922077
0.4959448032522406	0.6575081580876984	0.5603290338467242	0.5468116136143284	0.7364007153370673	0.6074256324532911	0.6160404487419955	0.5787047234569438	0.6863925622702305	0.6336683322479096	0.7621289436211096	0.5924346244878615	0.7303122031848446	0.6737790461788598	0.6621593634717147	0.6951048923216157	0.72182731261361	0.556656692894759	0.808125893115981	0.7785267607685892	0.7110866315166822	0.507411831091761	0.6888117069284795	0.6493313819921522	0.7346439032301738	0.7402268554142039	0.5861649808771063	0.7169317360077772	0.6499778110795617	0.6176632915760588	0.5395822785945618	0.5567619090453759	0.5934847569945916	0.5751233330199839	0.5751233330199839	0.5751233330199839	0.5751233330199839	0.5751233330199839	0.5751233330199839	0.5751233330199839	0.5751233330199839	0.5751233330199839	0.5751233330199839	0.5751233330199839	0.5751233330199839	0.5751233330199839	0.5751233330199839	0.5751233330199839	0.5751233330199839	0.5751233330199839
0.7277131676702663	0.8517910694178719	0.9694230654965565	0.8073733207342058	0.850208176180309	0.6934384931475598	0.7249461837728164	0.7550038649609534	0.762375555136016	0.6749447299300886	0.8659381864990349	0.7837522675046633	0.7422846806244643	0.8487630586854086	0.8989812912929036	0.658045494821064	0.7013771239456149	0.5662890142780211	0.6550521641469139	0.7548302973964092	0.9208633998306035	0.8378468486135063	0.8378468486135063	0.8378468486135063	0.8378468486135063	0.8378468486135063	0.8378468486135063	0.8378468486135063	0.8378468486135063	0.8378468486135063	0.8378468486135063	0.8378468486135063	0.8378468486135063	0.8378468486135063	0.8378468486135063	0.8378468486135063	0.8378468486135063	0.8378468486135063	0.8378468486135063	0.8378468486135063	0.8378468486135063	0.8378468486135063	0.8378468486135063	0.8378468486135063	0.8378468486135063	0.8378468486135063	0.8378468486135063	0.8378468486135063	0.8378468486135063	0.8378468486135063
0.44462750731040923	0.5150936909173001	0.5202087024576202	0.44512911740829453	0.3622050088586896	0.39682586795647	0.5211229604310502	0.43894182439485113	0.46841705555655	0.39797295009021433	0.5152769166664561	0.3559570879886738	0.3599953318551156	0.372447625946051	0.38533130280305455	0.43086107943501495	0.40853594549632644	0.4013623344716716	0.5795906877216043	0.5702858753689889	0.48418112721560985	0.7820924411154376	0.3959420856520488	0.36202061969126137	0.37898135267165506	0.37898135267165506	0.37898135267165506	0.37898135267165506	0.37898135267165506	0.37898135267165506	0.37898135267165506	0.37898135267165506	0.37898135267165506	0.37898135267165506	0.37898135267165506	0.37898135267165506	0.37898135267165506	0.37898135267165506	0.37898135267165506	0.37898135267165506	0.37898135267165506	0.37898135267165506	0.37898135267165506	0.37898135267165506	0.37898135267165506	0.37898135267165506	0.37898135267165506	0.37898135267165506	0.37898135267165506	0.37898135267165506
0.6839888773510695	0.6589707767454278	0.7152064640131797	0.6530281986349882	0.6929661644999134	0.5911578726778403	0.6555699884073974	0.5256281840543904	0.6286128955855029	0.7025761866859638	0.7563911957684017	0.6988042579860382	0.48319787485879623	0.7889602684043701	0.5917459138070951	0.5873931868872634	0.6200723359111896	0.7513029064342123	0.6515506588704438	0.6894076810095995	0.6075474908616167	0.6575343820186985	0.6434401186253635	0.7175665431245118	0.7150690937860694	0.5297381415020601	0.6224036176440647	0.6224036176440647	0.6224036176440647	0.6224036176440647	0.6224036176440647	0.6224036176440647	0.6224036176440647	0.6224036176440647	0.6224036176440647	0.6224036176440647	0.6224036176440647	0.6224036176440647	0.6224036176440647	0.6224036176440647	0.6224036176440647	0.6224036176440647	0.6224036176440647	0.6224036176440647	0.6224036176440647	0.6224036176440647	0.6224036176440647	0.6224036176440647	0.6224036176440647	0.6224036176440647
0.591392953468133	0.4725128035378176	0.5216333728046261	0.4871771878708471	0.552341669381497	0.4943844856712672	0.45684118822715747	0.5140398114180945	0.40732242885518005	0.45333808427501154	0.403427216534248	0.5209519271333043	0.48334407466458196	0.5278701972780944	0.486495515733371	0.5505484210804484	0.49165385613436474	0.40249494687513004	0.5925710565059829	0.4062601694285561	0.4994156129672695	0.4994156129672695	0.4994156129672695	0.4994156129672695	0.4994156129672695	0.4994156129672695	0.4994156129672695	0.4994156129672695	0.4994156129672695	0.4994156129672695	0.4994156129672695	0.4994156129672695	0.4994156129672695	0.4994156129672695	0.4994156129672695	0.4994156129672695	0.4994156129672695	0.4994156129672695	0.4994156129672695	0.4994156129672695	0.4994156129672695	0.4994156129672695	0.4994156129672695	0.4994156129672695	0.4994156129672695	0.4994156129672695	0.4994156129672695	0.4994156129672695	0.4994156129672695	0.4994156129672695
0.35482930243168015	0.43990580155546966	0.4302672917903554	0.36660109386530837	0.3922488330128127	0.45535492026589885	0.46043891266264597	0.5209475214862794	0.3894455895778497	0.4012631744893741	0.3940653224887959	0.44134909310352627	0.4312299414816424	0.4902903380882416	0.4831833916285786	0.5416792158891708	0.48477080540443235	0.46754973857606286	0.4568880247169557	0.4900191407057088	0.5075115696069481	0.5628269565751398	0.535169263091044	0.535169263091044	0.535169263091044	0.535169263091044	0.535169263091044	0.535169263091044	0.535169263091044	0.535169263091044	0.535169263091044	0.535169263091044	0.535169263091044	0.535169263091044	0.535169263091044	0.535169263091044	0.535169263091044	0.535169263091044	0.535169263091044	0.535169263091044	0.535169263091044	0.535169263091044	0.535169263091044	0.535169263091044	0.535169263091044	0.535169263091044	0.535169263091044	0.535169263091044	0.535169263091044	0.535169263091044
0.5830525966898873	0.7481772097172967	0.5158684072511427	0.599508767309819	0.5650785706654571	0.7281551028660863	0.6992817944247475	0.5810924394097341	0.6988076120800927	0.7058376318262365	0.7113985449528609	0.7083459423470985	0.7012667543593302	0.5508956736348463	0.729264459105475	0.5277851885710417	0.5366094122830495	0.6737501025224001	0.8221539390261424	0.5702417132227225	0.6961978261244325	0.6961978261244325	0.6961978261244325	0.6961978261244325	0.6961978261244325	0.6961978261244325	0.6961978261244325	0.6961978261244325	0.6961978261244325	0.6961978261244325	0.6961978261244325	0.6961978261244325	0.6961978261244325	0.6961978261244325	0.6961978261244325	0.6961978261244325	0.6961978261244325	0.6961978261244325	0.6961978261244325	0.6961978261244325	0.6961978261244325	0.6961978261244325	0.6961978261244325	0.6961978261244325	0.6961978261244325	0.6961978261244325	0.6961978261244325	0.6961978261244325	0.6961978261244325	0.6961978261244325
0.550946008010651	0.6398886939420526	0.5853992709656874	0.7467748856026718	0.8769414026625957	0.646307368941629	0.7077916254530466	0.7743668856244441	0.6492275013837138	0.8133133432262931	0.6887951389747503	0.6507645291878578	0.6894102747453889	0.6313006551250059	0.6836107812241405	0.619084985438044	0.6963046728384321	0.7221592430964665	0.6972148466125495	0.6564516508926684	0.6084173593523953	0.7880791512744537	0.7366203945308889	0.7623497729026713	0.7623497729026713	0.7623497729026713	0.7623497729026713	0.7623497729026713	0.7623497729026713	0.7623497729026713	0.7623497729026713	0.7623497729026713	0.7623497729026713	0.7623497729026713	0.7623497729026713	0.7623497729026713	0.7623497729026713	0.7623497729026713	0.7623497729026713	0.7623497729026713	0.7623497729026713	0.7623497729026713	0.7623497729026713	0.7623497729026713	0.7623497729026713	0.7623497729026713	0.7623497729026713	0.7623497729026713	0.7623497729026713	0.7623497729026713
0.6576183351763112	0.7195067977202638	0.727545152739719	0.6114231119397245	0.6589514616002066	0.7103554993111099	0.550386798769395	0.598103529341873	0.5499428801341603	0.5395337855266219	0.6449322321980272	0.6070711912716886	0.47682388912585505	0.5857950142121373	0.5851782859403407	0.6321977587602283	0.5427850370988196	0.6382412696498015	0.6996029656767524	0.507183923627114	0.569678142398307	0.7484475817742627	0.6590628620862848	0.6590628620862848	0.6590628620862848	0.6590628620862848	0.6590628620862848	0.6590628620862848	0.6590628620862848	0.6590628620862848	0.6590628620862848	0.6590628620862848	0.6590628620862848	0.6590628620862848	0.6590628620862848	0.6590628620862848	0.6590628620862848	0.6590628620862848	0.6590628620862848	0.6590628620862848	0.6590628620862848	0.6590628620862848	0.6590628620862848	0.6590628620862848	0.6590628620862848	0.6590628620862848	0.6590628620862848	0.6590628620862848	0.6590628620862848	0.6590628620862848
0.5665518888897835	0.5947536071992598	0.7371332109288717	0.7137758488082914	0.38807723988637527	0.4576646816933583	0.59340368496464	0.6795272399295298	0.5357987782142699	0.6425913319611049	0.7299123846778035	0.9536085661216037	0.7031200534575704	0.7054738137004307	0.8210785878300465	0.6006994853075517	0.7136402028529845	0.40205486676850977	0.6992766754987494	0.5593499530597476	0.7149512793233417	0.6796782717801856	0.4255540205788784	0.5838140500399671	0.5739235388404885	0.5380833103449862	0.7120319196908447	0.6856588066813699	0.685195191841832	0.5594811314975642	0.7689747979638906	0.6642279647307273	0.6642279647307273	0.6642279647307273	0.6642279647307273	0.6642279647307273	0.6642279647307273	0.6642279647307273	0.6642279647307273	0.6642279647307273	0.6642279647307273	0.6642279647307273	0.6642279647307273	0.6642279647307273	0.6642279647307273	0.6642279647307273	0.6642279647307273	0.6642279647307273	0.6642279647307273	0.6642279647307273
0.6931856382215722	0.6809449616866052	0.7216439450223116	0.8444986142771133	0.7240611609468133	0.7494057572994063	0.8896331576717266	0.878272520300589	0.7773125508573805	0.9227848285340416	0.6935896460069181	0.7216810711616215	0.8225982020193691	0.8442043029778892	0.8928586232352435	0.8216831224371293	0.8956570753712715	0.9033120149931635	0.8243404401805983	0.8157688130138222	0.8359608729451918	0.8112784412540638	0.9193232999994675	0.8205891183921505	0.8216683363501941	0.7523857815682539	0.7687571069001222	0.8418757336410118	0.8185011597467904	0.7967635235024513	0.8002076205346366	0.798485572018544	0.798485572018544	0.798485572018544	0.798485572018544	0.798485572018544	0.798485572018544	0.798485572018544	0.798485572018544	0.798485572018544	0.798485572018544	0.798485572018544	0.798485572018544	0.798485572018544	0.798485572018544	0.798485572018544	0.798485572018544	0.798485572018544	0.798485572018544	0.798485572018544
0.7813987239220727	1.0540716167876019	0.9678617550669688	0.901016480043931	0.788049473492526	0.8842487273815572	0.6813378009762721	0.7643201493702085	0.6553115746829111	0.9509976565740728	0.8718241330418824	0.851040256277071	0.6705041315433193	0.6805694699038408	1.131636574740337	0.8825875875400709	0.6416201424638964	0.7167523720212219	0.8270756502511019	0.6756880290176492	0.7384764495094733	0.7070822392635613	0.7070822392635613	0.7070822392635613	0.7070822392635613	0.7070822392635613	0.7070822392635613	0.7070822392635613	0.7070822392635613	0.7070822392635613	0.7070822392635613	0.7070822392635613	0.7070822392635613	0.7070822392635613	0.7070822392635613	0.7070822392635613	0.7070822392635613	0.7070822392635613	0.7070822392635613	0.7070822392635613	0.7070822392635613	0.7070822392635613	0.7070822392635613	0.7070822392635613	0.7070822392635613	0.7070822392635613	0.7070822392635613	0.7070822392635613	0.7070822392635613	0.7070822392635613
0.0	0.029355748487936373	1.5821039492325792	0.8382736806743201	0.5588491204495468	0.26880237850499683	1.1228032477023902	0.8064665027745717	0.07871622359298774	0.5902386279177486	1.1796552894446055	0.7463410652296526	0.5875850505262641	0.4993435013158467	1.1753241272874904	0.6983424265903372	0.7968818098975609	1.1790354710333866	0.7726255658945577	0.5845138027032328	0.6449995806143454	0.6147566916587891	0.6147566916587891	0.6147566916587891	0.6147566916587891	0.6147566916587891	0.6147566916587891	0.6147566916587891	0.6147566916587891	0.6147566916587891	0.6147566916587891	0.6147566916587891	0.6147566916587891	0.6147566916587891	0.6147566916587891	0.6147566916587891	0.6147566916587891	0.6147566916587891	0.6147566916587891	0.6147566916587891	0.6147566916587891	0.6147566916587891	0.6147566916587891	0.6147566916587891	0.6147566916587891	0.6147566916587891	0.6147566916587891	0.6147566916587891	0.6147566916587891	0.6147566916587891
0.3823197665737401	0.5563579549596829	0.5364895977026076	0.605864181128752	0.65937518563915	0.6588237520629632	0.5225465469453319	0.5813867637275124	0.5455623136860651	0.5489915867416594	0.6001092187480394	0.5506046131761283	0.5707259452838799	0.6841674866205077	0.4691740012344525	0.6028908740939902	0.667471340789455	0.7439831949902168	0.6140326443525986	0.7345176860558316	0.6547068576393054	0.6218307216374831	0.48106498123693686	0.6637329305125325	0.6559772005943053	0.6551727871516558	0.6952990417151422	0.6566980154963769	0.6970834776081221	0.6768907465522496	0.6768907465522496	0.6768907465522496	0.6768907465522496	0.6768907465522496	0.6768907465522496	0.6768907465522496	0.6768907465522496	0.6768907465522496	0.6768907465522496	0.6768907465522496	0.6768907465522496	0.6768907465522496	0.6768907465522496	0.6768907465522496	0.6768907465522496	0.6768907465522496	0.6768907465522496	0.6768907465522496	0.6768907465522496	0.6768907465522496
0.6531435433660153	0.6211207255118171	0.675625832452628	0.6545320982972519	0.7224500662624496	0.6950477705027428	0.5882269782880348	0.8326961390412321	0.7329123210188468	0.7659142281155459	0.6658758474220969	0.7073912817010954	0.7756395576541144	0.8085520294325632	0.7787312757835165	0.8142948833267322	0.7955259597035517	0.8089029073964643	0.8112670028686109	0.6989370526284915	0.7152910048827421	0.8196781409430915	0.8356600438567898	0.8697399362618196	0.7591434829084235	0.7476930221503144	0.9127324148518319	1.0121521209082058	0.9313715276486905	0.9280993303747331	0.8133276783836565	0.860565105578558	0.90024717400722	0.809571086491033	0.9805242236711207	0.8950476550810769	0.8950476550810769	0.8950476550810769	0.8950476550810769	0.8950476550810769	0.8950476550810769	0.8950476550810769	0.8950476550810769	0.8950476550810769	0.8950476550810769	0.8950476550810769	0.8950476550810769	0.8950476550810769	0.8950476550810769	0.8950476550810769
0.5119061026213793	0.5536821229428489	0.5874803475774087	0.6218885723956155	0.5342041087946849	0.6079604858518662	0.676703525591472	0.5439699895993033	0.5748856104989783	0.5926674825388847	0.6389156388617578	0.7138235310170274	0.6413076207765361	0.5962423053590851	0.4633178879293901	0.6008676392645599	0.6491659845180566	0.5601466359371986	0.5649599176873819	0.6795677566137631	0.5701678756096563	0.6768383512714112	0.5796420982772583	0.668003268038381	0.6779021235872653	0.725790678763018	0.6818668309564598	0.6962652471444681	0.7430828977331129	0.7655233312274589	0.5960048830374634	0.6728967025812923	0.6358464514778218	0.7328264362821223	0.6447686399554599	0.7558599501168201	0.7569268466744159	0.6526143797002275	0.6592416892492519	0.6277994239797158	0.6435205566144838	0.6435205566144838	0.6435205566144838	0.6435205566144838	0.6435205566144838	0.6435205566144838	0.6435205566144838	0.6435205566144838	0.6435205566144838	0.6435205566144838
0.7401391520463964	0.607741777848092	0.5587524915491789	0.6974423115299384	0.667199588711152	0.5897699358239555	0.5538126345144607	0.6725517874091361	0.5463761620820469	0.47641784096675127	0.5609597480847902	0.705446818906974	0.5764658011655391	0.7821455278662016	0.6310721163158578	0.5712030482927548	0.6768334106594124	0.6414908006782903	0.6735047081408814	0.6297906750139408	0.5699044111850461	0.6583614331951914	0.6383521160252139	0.5043360561964654	0.6429268567652475	0.5736314564808566	0.5736314564808566	0.5736314564808566	0.5736314564808566	0.5736314564808566	0.5736314564808566	0.5736314564808566	0.5736314564808566	0.5736314564808566	0.5736314564808566	0.5736314564808566	0.5736314564808566	0.5736314564808566	0.5736314564808566	0.5736314564808566	0.5736314564808566	0.5736314564808566	0.5736314564808566	0.5736314564808566	0.5736314564808566	0.5736314564808566	0.5736314564808566	0.5736314564808566	0.5736314564808566	0.5736314564808566
0.5905906455242281	0.6382356855763333	0.7271453561060415	0.66359380315684	0.753296525286964	0.6521200314255956	0.731910095203603	0.7515634878085614	0.6994691060026013	0.6445531207020361	0.7195599318732743	0.6873648314997747	0.5904577742920553	0.7394381306599839	0.7428822816122224	0.6975485244205715	0.6149324885654615	0.618385839269738	0.6589577803207356	0.6843472615803966	0.7119872556438255	0.6123883864275697	0.7457229506726579	0.7419225826458147	0.7020402582375663	0.7621091999320807	0.6517130948781967	0.71428091413494	0.690118857920659	0.585731471404077	0.6635150588051949	0.624623265104636	0.624623265104636	0.624623265104636	0.624623265104636	0.624623265104636	0.624623265104636	0.624623265104636	0.624623265104636	0.624623265104636	0.624623265104636	0.624623265104636	0.624623265104636	0.624623265104636	0.624623265104636	0.624623265104636	0.624623265104636	0.624623265104636	0.624623265104636	0.624623265104636
0.665644597316338	0.4284020409342534	0.22019680670678496	0.4139214851786092	0.5223342020975489	0.48770693407585786	0.0681624425824124	0.1344094606856408	0.13095878315663087	0.22019680670678496	0.3842336642314796	0.5332402121112961	0.21923511705855378	0.164340434850636	0.2817578591558816	0.2182734274103226	0.22863486867008806	0.06991981226381455	0.4235643918916482	0.10961755852927689	0.5152528691939606	0.35636363707382784	0.4006457699868364	0.3178227927567453	0.15348236020833492	0.013682719478918868	0.08358253984362689	0.08358253984362689	0.08358253984362689	0.08358253984362689	0.08358253984362689	0.08358253984362689	0.08358253984362689	0.08358253984362689	0.08358253984362689	0.08358253984362689	0.08358253984362689	0.08358253984362689	0.08358253984362689	0.08358253984362689	0.08358253984362689	0.08358253984362689	0.08358253984362689	0.08358253984362689	0.08358253984362689	0.08358253984362689	0.08358253984362689	0.08358253984362689	0.08358253984362689	0.08358253984362689
0.45392626389591	0.5918032028410503	0.6404795667217968	0.7000252387438813	0.6876431383115169	0.7348836844596904	0.7111424729689471	0.800433283784619	0.8050574333753451	0.7506734218467054	0.8278814441282614	0.8032720520250196	0.8128475477754394	0.8046174060715259	0.7766529726879755	0.758812160179121	0.739286463504236	0.7861328580397493	0.6971254501688324	0.7373891246619964	0.7605412093612137	0.7701852914889672	0.7574114012156384	0.7637983463523027	0.7637983463523027	0.7637983463523027	0.7637983463523027	0.7637983463523027	0.7637983463523027	0.7637983463523027	0.7637983463523027	0.7637983463523027	0.7637983463523027	0.7637983463523027	0.7637983463523027	0.7637983463523027	0.7637983463523027	0.7637983463523027	0.7637983463523027	0.7637983463523027	0.7637983463523027	0.7637983463523027	0.7637983463523027	0.7637983463523027	0.7637983463523027	0.7637983463523027	0.7637983463523027	0.7637983463523027	0.7637983463523027	0.7637983463523027
0.41493717859911367	0.5567215325884697	0.31942241172100916	0.5034625250027808	0.4093031048372484	0.5272110388687632	0.38987571572653806	0.33298005198107394	0.35756791715058767	0.3982365339839041	0.48652941300358815	0.5549884150476033	0.3973122281587633	0.3857070573077707	0.5835401509823763	0.4849379209229117	0.39062829456669235	0.45069750836807254	0.7018078612184764	0.5069467890197074	0.34914739407498113	0.5350595396026133	0.40832999992184627	0.4736421112681315	0.5342628822867046	0.4748727759852642	0.4831037303995627	0.4614571730957507	0.44327597188836293	0.3494702555833713	0.5044579378554108	0.42696409671939106	0.42696409671939106	0.42696409671939106	0.42696409671939106	0.42696409671939106	0.42696409671939106	0.42696409671939106	0.42696409671939106	0.42696409671939106	0.42696409671939106	0.42696409671939106	0.42696409671939106	0.42696409671939106	0.42696409671939106	0.42696409671939106	0.42696409671939106	0.42696409671939106	0.42696409671939106	0.42696409671939106
0.38051655379583993	0.5416635087941966	0.5019771017297237	0.3808727377155835	0.34937664826072445	0.8477020274696031	0.7299020441673743	0.9526899161138452	0.8091683274238213	0.45163836899249393	0.7360082349517267	0.7073356330436678	0.7971161034788775	0.898284939075482	0.6118695706549927	1.081937477695433	1.021433022852623	0.3863403026644303	0.8762970828407459	0.9027477655502302	0.7121637783306853	0.9086838111973301	1.0512291967408234	0.7285788279676401	1.323238715377555	0.967928932455668	0.8103647780560411	0.7095787600566994	0.8907205148852967	1.2137864197379504	1.129032565186745	0.9775650269717028	1.1382743875017503	0.864241795284351	0.6994140021400138	1.1021735878923775	0.9209315399296928	1.034221639807662	0.9775765898686773	0.9775765898686773	0.9775765898686773	0.9775765898686773	0.9775765898686773	0.9775765898686773	0.9775765898686773	0.9775765898686773	0.9775765898686773	0.9775765898686773	0.9775765898686773	0.9775765898686773
0.10799240004860589	0.22193204077708412	0.32329955559090956	0.13378033142180656	0.33500439583747993	0.19614514384863402	0.39402863147011186	0.33490775827038216	0.33192590402356453	0.3838034152704002	0.4195309873275051	0.34961198201147564	0.4063581051368415	0.45951218816549844	0.3567121368674969	0.7418723794363976	0.20489627297897914	0.7556762787489784	0.40984014711177397	0.47581792374914506	0.36351341604263104	0.39041086304432737	0.40880010190082844	0.510911170258631	0.1831698179666152	0.43697630089917205	0.46094268287017237	0.2530745859128515	0.41683813029729505	0.6309024099396421	0.3432346061253585	0.21245897243360992	0.4996646141645048	0.4430824627378639	0.5905540151746688	0.3021426055602301	0.5912377593895093	0.5979954950594769	0.34462828670123896	0.17157859745621482	0.6919513167500614	0.6923802063235516	0.39236612747984073	0.4047272929651571	0.39854671022249893	0.39854671022249893	0.39854671022249893	0.39854671022249893	0.39854671022249893	0.39854671022249893
0.34710331794165783	0.1545018800384763	0.3485825030574539	0.390147142817498	0.18463927301219088	0.23897881974821644	0.3148767749332562	0.43293958098581387	0.29868057573191453	0.42894482847018833	0.41375215930925413	0.5243521939065502	0.3326453039573974	0.3431045112562524	0.4557081230580472	0.47051253332127346	0.39253788671172357	0.3345130604450488	0.3328738803027439	0.32172079170943585	0.5159045427298724	0.25606963444425623	0.3659184545930319	0.46788631595762536	0.5145877318738833	0.4299690234801733	0.519001744912835	0.37620241561873424	0.6089972529339606	0.7311114774392286	0.6288181008391609	0.7172077439675336	0.5760443864169765	0.5489638798055447	0.45411985621031337	0.5462357611185853	0.74916514221844	0.6222196615150861	0.526459700084585	0.7382647336102675	0.677752306700819	0.6864309288882463	0.7443114187031703	0.818370505677349	0.7187539756686494	0.7685622406729992	0.7685622406729992	0.7685622406729992	0.7685622406729992	0.7685622406729992
0.9104504383811165	0.7981257834128906	0.8722280337535453	0.9755526548391142	0.8468784680479765	0.9504199142947288	1.0264512267041361	0.9900498511600925	0.9352921068964569	0.9905005182491035	0.9797901249913855	0.844632348119066	0.9585330651635587	1.0952781065416775	1.0109654530079808	1.1645967303715923	0.9061977185321224	1.0396359035585248	0.7264392754831205	0.9328262569028368	0.9850540821790754	0.8290864527987968	0.9162450607391365	1.0461958586932976	0.8236584850042076	1.0857730597336874	0.8982426885908364	1.1834573875727508	0.9176013824370931	1.0046301861585498	1.0022186789570822	0.9689845606161199	0.9020791756667421	1.038232149862811	1.0372414964364112	1.1522587286142418	1.1949590126280685	0.7718805919529343	1.023757156079829	0.8978188740163816	0.8978188740163816	0.8978188740163816	0.8978188740163816	0.8978188740163816	0.8978188740163816	0.8978188740163816	0.8978188740163816	0.8978188740163816	0.8978188740163816	0.8978188740163816
0.6986108916822822	0.6092635307367126	0.981987100655585	0.9579570409312718	0.30167447612735226	0.5858923793141179	0.9040858062108196	0.6515748912704518	0.7940591112287047	0.7228170012495783	0.7228170012495783	0.7228170012495783	0.7228170012495783	0.7228170012495783	0.7228170012495783	0.7228170012495783	0.7228170012495783	0.7228170012495783	0.7228170012495783	0.7228170012495783	0.7228170012495783	0.7228170012495783	0.7228170012495783	0.7228170012495783	0.7228170012495783	0.7228170012495783	0.7228170012495783	0.7228170012495783	0.7228170012495783	0.7228170012495783	0.7228170012495783	0.7228170012495783	0.7228170012495783	0.7228170012495783	0.7228170012495783	0.7228170012495783	0.7228170012495783	0.7228170012495783	0.7228170012495783	0.7228170012495783	0.7228170012495783	0.7228170012495783	0.7228170012495783	0.7228170012495783	0.7228170012495783	0.7228170012495783	0.7228170012495783	0.7228170012495783	0.7228170012495783	0.7228170012495783
0.12756916093362744	0.22809783499965838	0.0	0.2496381176368948	0.29283314617644	0.28598053319313227	0.35067362676155395	0.3935083693790099	0.4753043947377449	0.23788463025557566	0.5664369655983299	0.4320058537706342	0.5224903042970298	0.35246038368978566	0.3834926891348053	0.5357533504383959	0.7042844141994881	0.4603091277199901	0.6455630896823638	0.4693709770634874	0.5574670333729256	0.5574670333729256	0.5574670333729256	0.5574670333729256	0.5574670333729256	0.5574670333729256	0.5574670333729256	0.5574670333729256	0.5574670333729256	0.5574670333729256	0.5574670333729256	0.5574670333729256	0.5574670333729256	0.5574670333729256	0.5574670333729256	0.5574670333729256	0.5574670333729256	0.5574670333729256	0.5574670333729256	0.5574670333729256	0.5574670333729256	0.5574670333729256	0.5574670333729256	0.5574670333729256	0.5574670333729256	0.5574670333729256	0.5574670333729256	0.5574670333729256	0.5574670333729256	0.5574670333729256
0.5119937481704081	0.44229077661048966	0.685498659551307	0.47931435452722865	0.43224952114407933	0.30699022956483835	0.49859693206745276	0.6116941243637254	0.3182683752220473	0.7457782524143572	0.5877154794685249	0.4811788335529774	0.9433384771513704	0.7599157508618952	0.6387369803904908	1.2303589363723124	0.607863470230659	0.32730620764933094	0.8104621686543195	0.6170542477037101	0.6328040334228358	0.7465476183974341	0.9715355695501635	0.5524900871831158	0.9053869406298919	0.7883788031030523	0.8662104466703353	0.8020188161799721	0.6099778128740502	0.6928817945537955	0.6423357364174492	0.7784865246205886	0.7104111305190189	0.7104111305190189	0.7104111305190189	0.7104111305190189	0.7104111305190189	0.7104111305190189	0.7104111305190189	0.7104111305190189	0.7104111305190189	0.7104111305190189	0.7104111305190189	0.7104111305190189	0.7104111305190189	0.7104111305190189	0.7104111305190189	0.7104111305190189	0.7104111305190189	0.7104111305190189
0.5724237262735006	0.6567421723870972	0.7004610093661996	0.5329476503131185	0.7083148814903647	0.6758358858427557	0.6677548543230544	0.5322387337821448	0.5713899672053285	0.6008806458817929	0.5151049248271545	0.5195982890235082	0.5568649293787256	0.6180376138362094	0.5836512433704145	0.46452613270654863	0.43883123676982166	0.6520191648418412	0.530451946135853	0.5085470640489348	0.5107685905062322	0.4604855912446054	0.631702267151212	0.5460939291979087	0.5460939291979087	0.5460939291979087	0.5460939291979087	0.5460939291979087	0.5460939291979087	0.5460939291979087	0.5460939291979087	0.5460939291979087	0.5460939291979087	0.5460939291979087	0.5460939291979087	0.5460939291979087	0.5460939291979087	0.5460939291979087	0.5460939291979087	0.5460939291979087	0.5460939291979087	0.5460939291979087	0.5460939291979087	0.5460939291979087	0.5460939291979087	0.5460939291979087	0.5460939291979087	0.5460939291979087	0.5460939291979087	0.5460939291979087
0.9502516134914345	0.6282347901223988	0.5856539508424846	0.5866799651981374	0.751271464785096	0.6942456116911474	0.684545749545854	0.4984751633756925	0.4771556912467441	0.826520164533894	0.6133522825175552	0.7199362235257246	0.7199362235257246	0.7199362235257246	0.7199362235257246	0.7199362235257246	0.7199362235257246	0.7199362235257246	0.7199362235257246	0.7199362235257246	0.7199362235257246	0.7199362235257246	0.7199362235257246	0.7199362235257246	0.7199362235257246	0.7199362235257246	0.7199362235257246	0.7199362235257246	0.7199362235257246	0.7199362235257246	0.7199362235257246	0.7199362235257246	0.7199362235257246	0.7199362235257246	0.7199362235257246	0.7199362235257246	0.7199362235257246	0.7199362235257246	0.7199362235257246	0.7199362235257246	0.7199362235257246	0.7199362235257246	0.7199362235257246	0.7199362235257246	0.7199362235257246	0.7199362235257246	0.7199362235257246	0.7199362235257246	0.7199362235257246	0.7199362235257246
0.7182638698229887	0.7825593846675792	0.7454850769249977	0.7837128678883034	0.7171426959141737	0.7931315729767957	0.6576314133127543	0.7220622113177902	0.6170896774128812	0.5551845180693531	0.5974996446958215	0.5662802497945123	0.6712324858927824	0.7039638322359777	0.6269212925416473	0.6217147241698997	0.7368192167042651	0.6924794243049699	0.7043373446382803	0.7367395067827577	0.6467035062296894	0.9043839452302497	0.5682853077202238	0.8248974661751254	0.6847873808153095	0.6994985286620592	0.8452994362590648	0.7367328889411344	0.7910161626000997	0.7910161626000997	0.7910161626000997	0.7910161626000997	0.7910161626000997	0.7910161626000997	0.7910161626000997	0.7910161626000997	0.7910161626000997	0.7910161626000997	0.7910161626000997	0.7910161626000997	0.7910161626000997	0.7910161626000997	0.7910161626000997	0.7910161626000997	0.7910161626000997	0.7910161626000997	0.7910161626000997	0.7910161626000997	0.7910161626000997	0.7910161626000997
0.32733916737771235	0.37400973689902234	0.500669039974664	0.44218054254918676	0.2710059623709427	0.8342595073980957	0.6194779954220315	0.9608539597395681	0.8273806233787054	0.7419127029672108	0.6089872985309951	0.8405678053106599	0.5985086222888436	0.7454174029063002	0.9768614918553594	0.8608139101281399	0.5247602469829971	0.6872670772267101	0.6915525826876112	0.7122614788513499	1.0159891794279867	0.8998119009358844	0.8926516198397006	0.6721558744414172	0.5748155006897966	0.7060489414017888	0.7309541453564057	0.9511467611422795	0.9198001870157471	0.7303921616400564	0.6666342164716176	0.633228666666852	0.6499314415692348	0.6499314415692348	0.6499314415692348	0.6499314415692348	0.6499314415692348	0.6499314415692348	0.6499314415692348	0.6499314415692348	0.6499314415692348	0.6499314415692348	0.6499314415692348	0.6499314415692348	0.6499314415692348	0.6499314415692348	0.6499314415692348	0.6499314415692348	0.6499314415692348	0.6499314415692348
0.209117774942759	0.32610612382917276	0.5671327324724283	0.37001778721989653	0.3322398185815406	0.4701416030845855	0.2872721205843277	0.29139039427334357	0.520585627753079	0.23887381261823862	0.17266782112888407	0.14677984758164586	0.2849915133876081	0.26308689767164345	0.24364210525290494	0.4028293367834304	0.1439788009493665	0.23980338602253118	0.2886085051790211	0.15401183647367953	0.5110882875058471	0.3864644259537847	0.366107935811094	0.5057486758795797	0.4868635859645889	0.6517632589948325	0.5840731101957564	0.4799598907296513	0.6842303493995022	0.6381243407639261	0.718315631385908	0.9354111692510045	1.1682431351090836	0.833339263140184	0.8679608066028427	1.0128687962363185	0.9404148014195806	0.9404148014195806	0.9404148014195806	0.9404148014195806	0.9404148014195806	0.9404148014195806	0.9404148014195806	0.9404148014195806	0.9404148014195806	0.9404148014195806	0.9404148014195806	0.9404148014195806	0.9404148014195806	0.9404148014195806
0.5511722283504796	0.5595365450344212	0.4701362396341692	0.7074532282799733	0.5214987980860988	0.5607891068993145	0.5213968823315818	0.6050127290381804	0.6127865500698082	0.5762665902962992	0.469224697550335	0.5398603843275339	0.6608581657693053	0.47758620909053967	0.6491004138167951	0.5320870969234248	0.6049910138838488	0.7304444458826435	0.6127322950540368	0.46347536416108714	0.43093324758882273	0.4750703320452638	0.45678057270259165	0.4650855576308862	0.5757410233632582	0.5393309328592586	0.4114549190745464	0.496100473416021	0.5013085816454036	0.5075823954062064	0.42117955275106383	0.4643809740786351	0.4643809740786351	0.4643809740786351	0.4643809740786351	0.4643809740786351	0.4643809740786351	0.4643809740786351	0.4643809740786351	0.4643809740786351	0.4643809740786351	0.4643809740786351	0.4643809740786351	0.4643809740786351	0.4643809740786351	0.4643809740786351	0.4643809740786351	0.4643809740786351	0.4643809740786351	0.4643809740786351
0.8254530600870956	0.5258802537788928	0.4004137733249267	0.5818323412402557	0.3152047850738846	0.5441414926453553	0.5022159413523402	0.35191308171027247	0.38464163588905675	0.3745107515798163	0.5879546387748382	0.5139451274239119	0.4652162333971637	0.3517858968136889	0.42197905579064493	0.35441547407236323	0.4494216575319734	0.5068831470762984	0.4839791456784672	0.45476865832736435	0.2681523247638133	0.6341350152186018	0.5111150235561095	0.6108145547785124	0.5569264136302559	0.5384988657190958	0.40053273448627863	0.5796754031690114	0.5657682633602136	0.403236325116213	0.40389764386314353	0.6358468722449874	0.5842686942983369	0.28888117372508854	0.23623290824130508	0.46026020070407075	0.24434952238868116	0.3523048615463759	0.3523048615463759	0.3523048615463759	0.3523048615463759	0.3523048615463759	0.3523048615463759	0.3523048615463759	0.3523048615463759	0.3523048615463759	0.3523048615463759	0.3523048615463759	0.3523048615463759	0.3523048615463759
0.2531393201504471	0.19096274931518636	0.17617179787006812	0.1112183642406003	0.12717923020238725	0.1450620782119974	0.028114019051990898	0.009289447964918863	1.0854216351683466	1.1004658776319978	1.2276879557211873	1.2886634870363585	1.2148392643236037	1.5801454371104726	1.512664146899889	1.0672704830091992	1.728859611089891	1.4783804401045777	1.5255076351663033	1.1218925252459182	1.5129547391691065	1.7936646704460768	1.391029024316561	1.4728172172139646	1.7335670365845248	1.3968738174103668	1.233577721504329	1.418653684937733	1.4915960052352761	1.7708912679624136	1.269529683339793	1.9045860212521533	1.5870578522959733	1.5870578522959733	1.5870578522959733	1.5870578522959733	1.5870578522959733	1.5870578522959733	1.5870578522959733	1.5870578522959733	1.5870578522959733	1.5870578522959733	1.5870578522959733	1.5870578522959733	1.5870578522959733	1.5870578522959733	1.5870578522959733	1.5870578522959733	1.5870578522959733	1.5870578522959733
0.12083646408606369	0.37581395688029634	0.0814469842478542	0.06170216295264935	0.30127246326239704	0.2066824649305664	0.005572834855079232	0.032504937306596045	0.04801205568114773	0.289256969115158	0.3033087525329128	0.4390654810318051	0.212769913561078	0.0982345626197339	0.18281766716367168	0.1478924277895206	0.2553801719588973	0.2384427794418315	0.2223310082538213	0.19507356735565254	0.1685081873150813	0.16244842702668555	0.03382030321269943	0.33203056485707205	0.1477773299030334	0.054785158555843115	0.19507356735565254	0.16316424411710673	0.15361533638173464	0.2378471642356739	0.09723341698921256	0.16754029061244324	0.16754029061244324	0.16754029061244324	0.16754029061244324	0.16754029061244324	0.16754029061244324	0.16754029061244324	0.16754029061244324	0.16754029061244324	0.16754029061244324	0.16754029061244324	0.16754029061244324	0.16754029061244324	0.16754029061244324	0.16754029061244324	0.16754029061244324	0.16754029061244324	0.16754029061244324	0.16754029061244324
0.15053475720581108	0.26899656729177174	0.16629318142831062	0.16072563808446746	0.28726565601369103	0.21855581161154303	0.42641763953065465	0.2914459065254445	0.3413192957335189	0.27851901070479723	0.4521445883058081	0.2302700747804818	0.24182565097657585	0.4310069948557246	0.3956881546833609	0.39535136032061463	0.3256204402766097	0.4439279470634684	0.4171159066956276	0.3564654238827404	0.3002496125504295	0.40114570354157253	0.38326414781814305	0.3273229791270297	0.42352018238236255	0.4408851545898117	0.47548876057330985	0.4339452408445245	0.49991549914925665	0.5399820988246494	0.6290534274625567	0.6261906882172465	0.4992261794421789	0.6245849645098409	1.00904139624662	0.7382656797614848	1.0364501447573802	0.701903305818088	0.8091314181858644	0.8526360907557765	0.8308837544708205	0.8308837544708205	0.8308837544708205	0.8308837544708205	0.8308837544708205	0.8308837544708205	0.8308837544708205	0.8308837544708205	0.8308837544708205	0.8308837544708205
0.4561916930240338	0.5778076500303142	0.5869706365211033	0.5570680090284148	0.5646555774297476	0.4930454844072507	0.5592662463417771	0.48527924335019973	0.485637615880686	0.49454901744380403	0.468741398073729	0.5369202017730467	0.5270975523584824	0.4659763536251628	0.48360913222955143	0.5055614201355054	0.452361536367358	0.4612813465628287	0.45692384705007244	0.3746202811283289	0.4633817084211339	0.45085014178227334	0.4749487125436	0.38643434733560533	0.38561506988452426	0.4571110788826705	0.3871767026707214	0.36762221725163696	0.4037830111808722	0.32392596904780757	0.372686674809455	0.5299598966561111	0.5746756544559029	0.5650760611241998	0.5150049583101038	0.5400405097171518	0.5400405097171518	0.5400405097171518	0.5400405097171518	0.5400405097171518	0.5400405097171518	0.5400405097171518	0.5400405097171518	0.5400405097171518	0.5400405097171518	0.5400405097171518	0.5400405097171518	0.5400405097171518	0.5400405097171518	0.5400405097171518
0.6665820123079551	0.5100245338933681	0.510713101666541	0.38160680074936704	0.2680403661373565	0.4046938966920292	0.6167171018483606	0.38604858124212715	0.47177379391053414	0.48075939271386375	0.4005535946622946	0.23324858817692426	0.5235872119104027	0.28404111670434107	0.3760603663061962	0.21098087657418899	0.4778079626926714	0.4136933560026756	0.41470601146798747	0.34098916074124824	0.20835092878496625	0.4323895491866063	0.3393166624156573	0.22149842463412264	0.28610252439717576	0.5825149168694941	0.23486111526974163	0.4471879991919166	0.23501928370118155	0.3143509834494851	0.2746851335753333	0.2746851335753333	0.2746851335753333	0.2746851335753333	0.2746851335753333	0.2746851335753333	0.2746851335753333	0.2746851335753333	0.2746851335753333	0.2746851335753333	0.2746851335753333	0.2746851335753333	0.2746851335753333	0.2746851335753333	0.2746851335753333	0.2746851335753333	0.2746851335753333	0.2746851335753333	0.2746851335753333	0.2746851335753333
0.9541821565837834	0.7145749396551674	0.5179057987660114	0.683896235001612	0.9128063543734111	0.540879740401767	0.6418749951955242	0.4034898708644074	0.6972708933876745	0.4422821622010346	0.28629416876817354	0.43146151920684317	0.16833264382371899	0.357526800290829	0.5060622793207082	0.30653792885723097	0.2198678912988806	0.2840825319797928	0.342696414738628	0.1407593021329836	0.21159362790796263	0.14847955198613988	0.462347062545496	0.4060537985782329	0.4267719878573789	0.6139270067686471	0.7144218985350244	0.4592682562925118	0.5727051602402452	0.8812753647092754	0.3540496883906155	0.7554620423642052	0.4166074738395306	0.17605289367687524	0.37853638423257824	0.2772946389547267	0.2772946389547267	0.2772946389547267	0.2772946389547267	0.2772946389547267	0.2772946389547267	0.2772946389547267	0.2772946389547267	0.2772946389547267	0.2772946389547267	0.2772946389547267	0.2772946389547267	0.2772946389547267	0.2772946389547267	0.2772946389547267
0.5630246399067137	0.4344963018394678	0.5042342706543785	0.43407019342624276	0.5153202956167531	0.46065649838467165	0.4850056456441329	0.5267848706991912	0.28762265597672365	0.4318998307114324	0.5356095146159977	0.39076576575955757	0.37736322695264235	0.4595037367425061	0.2614465328856101	0.2426298609598565	0.3885950429199179	0.38575404939125646	0.5182822733627981	0.37982055423021094	0.4044639395974345	0.35865373834691344	0.35748135700455164	0.24734452103401705	0.5058851400642912	0.3818827064446954	0.38666142197475195	0.4650282329481851	0.48738511798720385	0.37318259892667255	0.32032335126610884	0.3071425350611499	0.4228216796249861	0.40700738019319105	0.44837048613949815	0.42768893316634454	0.42768893316634454	0.42768893316634454	0.42768893316634454	0.42768893316634454	0.42768893316634454	0.42768893316634454	0.42768893316634454	0.42768893316634454	0.42768893316634454	0.42768893316634454	0.42768893316634454	0.42768893316634454	0.42768893316634454	0.42768893316634454
0.6464629212068949	0.5741529266987674	0.6136340028215835	0.6654919571726808	0.4579925036422581	0.4280536378653494	0.6643207489812827	0.5808347337754358	0.659737940666968	0.5475882104631524	0.6943545757099875	0.6825789166245102	0.7970686590279022	0.7917121695466387	0.8852884829295313	0.5365010378055555	0.782087775429041	0.571277438244387	0.5698460569175205	0.7360841778199316	0.817311838998706	0.8028483969449052	0.6829574030596944	0.9182173275756118	0.64892621088445	0.7137748486741521	0.6295921756035461	0.7795819830223696	0.6883520781970828	0.6283296388206593	0.6872756390986258	0.6578026389596425	0.6578026389596425	0.6578026389596425	0.6578026389596425	0.6578026389596425	0.6578026389596425	0.6578026389596425	0.6578026389596425	0.6578026389596425	0.6578026389596425	0.6578026389596425	0.6578026389596425	0.6578026389596425	0.6578026389596425	0.6578026389596425	0.6578026389596425	0.6578026389596425	0.6578026389596425	0.6578026389596425
0.49163003695578394	0.3918089642136971	0.5730185598809301	0.47037458680795197	0.5243739465556462	0.468076909563173	0.5555277055374511	0.5009242689243928	0.5743634596268744	0.5582162365133194	0.41121374721822646	0.43847546409982446	0.6119377452670386	0.5651282231938827	0.5651989654226307	0.6204039167182224	0.4945214995677143	0.5222955089183674	0.5905152127273864	0.5723554819782133	0.5536779369353212	0.41149896031157346	0.5752444453419178	0.5562832049538693	0.5837018585894361	0.5671982210047215	0.6519871616534874	0.5408458551037184	0.5490099760569033	0.5032240437588319	0.5587706727710622	0.5223549182440791	0.5405627955075706	0.5405627955075706	0.5405627955075706	0.5405627955075706	0.5405627955075706	0.5405627955075706	0.5405627955075706	0.5405627955075706	0.5405627955075706	0.5405627955075706	0.5405627955075706	0.5405627955075706	0.5405627955075706	0.5405627955075706	0.5405627955075706	0.5405627955075706	0.5405627955075706	0.5405627955075706
0.2920312843380576	0.4455239240706378	0.33205350322279553	0.2876247533036559	0.4845105572813807	0.4499070623402391	0.4794615623872408	0.6885091779838295	0.5552209562013529	0.6973403635592466	0.7359262696630976	0.6715774821747382	0.7379186171763339	0.6182144769897794	0.6139062376979529	0.7071881809293911	0.5606088719093753	0.7066211791819249	0.91759874636401	0.8136374757796937	0.8273433647304823	0.9061083073914465	0.7388184696190347	0.8343188819811331	0.8454564045556685	0.9718707879703472	0.9880152685764244	0.9799430282733859	0.9799430282733859	0.9799430282733859	0.9799430282733859	0.9799430282733859	0.9799430282733859	0.9799430282733859	0.9799430282733859	0.9799430282733859	0.9799430282733859	0.9799430282733859	0.9799430282733859	0.9799430282733859	0.9799430282733859	0.9799430282733859	0.9799430282733859	0.9799430282733859	0.9799430282733859	0.9799430282733859	0.9799430282733859	0.9799430282733859	0.9799430282733859	0.9799430282733859
0.474299720760384	0.5835255682644243	0.5944138228161687	0.5499877918457183	0.6818748063060752	0.6626385419625986	0.7386442598186438	0.6381877575562055	0.6988174726552212	0.7235717831817597	0.686442740761704	0.7856765986900893	0.6358209063625981	0.6688990378534342	0.6224665546942427	0.6731360002685611	0.8498651808551686	0.7276957301733689	0.7881245716104177	0.8066073813502728	0.8141776504183422	0.9248258650582764	0.7969302684670553	0.6120856026824891	0.7756382942453249	0.8999629092257426	0.8226829310237002	0.9741484614858816	0.9250028582090556	0.9085553856647259	0.8840897241642803	0.875528532139579	0.7091913112773319	0.9381191155393872	0.7016413643135676	0.7947656256345259	0.747425320621383	0.7606332898065629	0.823450238966018	0.7811060932379443	0.7708297211879565	0.7945334142071062	0.7282395051746801	0.7353024384782091	0.7966407673846547	0.8656976655224865	0.8749626617171075	0.870330163619797	0.870330163619797	0.870330163619797
0.19219618730758828	0.14383087011826728	0.14289626691111534	0.1425799965486914	0.14768383181952685	0.2851599930973828	0.159847772365089	0.7182577344279237	0.31897406326379396	0.12287563517105878	0.17482692278310275	0.428372530370922	0.14226372618626748	0.2701808426793691	0.05862226681487924	0.1287731258213487	0.062475228516138806	0.14414714048069122	0.41727840269077204	0.47905873653327036	0.4446914951000479	0.5364604226907623	0.6381984597329634	0.03193065587198743	0.4666578950833208	0.21342855785792542	0.4130771095904844	0.14289626691111532	0.40255316868638963	0.8563522292310791	0.8752466946185737	0.6207692914527265	0.5687528422627659	0.5947610668577462	0.5947610668577462	0.5947610668577462	0.5947610668577462	0.5947610668577462	0.5947610668577462	0.5947610668577462	0.5947610668577462	0.5947610668577462	0.5947610668577462	0.5947610668577462	0.5947610668577462	0.5947610668577462	0.5947610668577462	0.5947610668577462	0.5947610668577462	0.5947610668577462
0.0	0.029813826100823733	0.5238261170543148	0.0	0.026935052988761168	0.27186954946775327	0.49401229095349114	0.0	0.7723229370586984	1.0371147686979183	0.0	0.2619130585271574	0.0	0.23497800553839626	0.2619130585271574	1.0376957431680336	0.2619130585271574	0.2619130585271574	0.2923078590980966	0.289429085986034	0.1048077016455427	0.31061175023944065	0.550761170043076	0.5734383836291564	0.2676706047512825	0.6485468005810494	0.28528578799052723	1.0464902851683986	0.3737984780012335	1.137664638191819	1.025307620914992	0.28884811151591855	0.6570778662154554	0.6570778662154554	0.6570778662154554	0.6570778662154554	0.6570778662154554	0.6570778662154554	0.6570778662154554	0.6570778662154554	0.6570778662154554	0.6570778662154554	0.6570778662154554	0.6570778662154554	0.6570778662154554	0.6570778662154554	0.6570778662154554	0.6570778662154554	0.6570778662154554	0.6570778662154554
0.4207507150439054	0.3981738980154436	0.4689207838426518	0.33022875625393006	0.4269912107426209	0.4753859329157748	0.41132374369841307	0.4380667588701055	0.42522200743087496	0.43642089654140603	0.41086820699347465	0.44688185446803863	0.500847180539691	0.4688517758390526	0.4317125604176933	0.38232440852491323	0.4202909888373508	0.49590504380756256	0.5049728693810536	0.4413709093192341	0.5229279104976591	0.48214940990844657	0.48214940990844657	0.48214940990844657	0.48214940990844657	0.48214940990844657	0.48214940990844657	0.48214940990844657	0.48214940990844657	0.48214940990844657	0.48214940990844657	0.48214940990844657	0.48214940990844657	0.48214940990844657	0.48214940990844657	0.48214940990844657	0.48214940990844657	0.48214940990844657	0.48214940990844657	0.48214940990844657	0.48214940990844657	0.48214940990844657	0.48214940990844657	0.48214940990844657	0.48214940990844657	0.48214940990844657	0.48214940990844657	0.48214940990844657	0.48214940990844657	0.48214940990844657
0.4837951692136531	0.38355887524448806	0.416724561069895	0.43700322156098875	0.3859377701813194	0.44514388755318846	0.43209551109124245	0.4250919449977861	0.42392087738102835	0.4113096591298428	0.3783416739618837	0.4560091537511741	0.5126378313449805	0.3980975175465256	0.4922651529921468	0.4290294645158296	0.5007294208489957	0.5503865015976439	0.41669544245110707	0.4900124392897556	0.4180367852729707	0.48730039456897783	0.45266858992097425	0.45266858992097425	0.45266858992097425	0.45266858992097425	0.45266858992097425	0.45266858992097425	0.45266858992097425	0.45266858992097425	0.45266858992097425	0.45266858992097425	0.45266858992097425	0.45266858992097425	0.45266858992097425	0.45266858992097425	0.45266858992097425	0.45266858992097425	0.45266858992097425	0.45266858992097425	0.45266858992097425	0.45266858992097425	0.45266858992097425	0.45266858992097425	0.45266858992097425	0.45266858992097425	0.45266858992097425	0.45266858992097425	0.45266858992097425	0.45266858992097425
0.6040274718730255	0.630563644205704	0.5490607709210412	0.5370632869227305	0.6850241232813962	0.5548687388021659	0.5493966205975399	0.5432997820947522	0.5453847686732999	0.5532424601127414	0.48858685177764655	0.48978750212290484	0.5949005675293094	0.5568085585118476	0.5304460150639759	0.5199520281036274	0.5382624107650527	0.4949397020797522	0.5464709355706007	0.5829497161937581	0.6520720845606638	0.5159997988505001	0.5840359417055819	0.5840359417055819	0.5840359417055819	0.5840359417055819	0.5840359417055819	0.5840359417055819	0.5840359417055819	0.5840359417055819	0.5840359417055819	0.5840359417055819	0.5840359417055819	0.5840359417055819	0.5840359417055819	0.5840359417055819	0.5840359417055819	0.5840359417055819	0.5840359417055819	0.5840359417055819	0.5840359417055819	0.5840359417055819	0.5840359417055819	0.5840359417055819	0.5840359417055819	0.5840359417055819	0.5840359417055819	0.5840359417055819	0.5840359417055819	0.5840359417055819
0.4925222449939935	0.5241580713039763	0.5803020130339649	0.560412796735171	0.48815191130647184	0.5442617621275457	0.6552033669426015	0.5524494452064125	0.5536781147420599	0.5753596845506087	0.5268588828667564	0.5848469787534997	0.5243369282558302	0.6249538103994954	0.4731570152686064	0.5077821640244661	0.6254069650425514	0.5027956772364407	0.5374611042560982	0.5201283907462694	0.5201283907462694	0.5201283907462694	0.5201283907462694	0.5201283907462694	0.5201283907462694	0.5201283907462694	0.5201283907462694	0.5201283907462694	0.5201283907462694	0.5201283907462694	0.5201283907462694	0.5201283907462694	0.5201283907462694	0.5201283907462694	0.5201283907462694	0.5201283907462694	0.5201283907462694	0.5201283907462694	0.5201283907462694	0.5201283907462694	0.5201283907462694	0.5201283907462694	0.5201283907462694	0.5201283907462694	0.5201283907462694	0.5201283907462694	0.5201283907462694	0.5201283907462694	0.5201283907462694	0.5201283907462694
[truncated: 6 more columns]
