# Supplementary material for: Neuronal tuning aligns dynamically with object and texture manifolds across the visual hierarchy
Source: Nat Neurosci. 2026 Mar 10;29(4):864–75. doi: 10.1038/s41593-026-02207-1 (PMC13061647; doi:10.1038/s41593-026-02207-1)
Supplement: Supplementary file 10 — Attribution data for time windows 5, 10, 20, 25 and 50 ms, for panel b. Time window specific evolution trajectory of time windows 10, 20, 25 and 50 ms, for panel c. [file 41593_2026_2207_MOESM10_ESM.zip › ExtendedFig4_Source_data/FigureExtended4C_src_normresp_wdw_0-20_DeePSim_mean.csv]

0	1	2	3	4	5	6	7	8	9	10	11	12	13	14	15	16	17	18	19	20	21	22	23	24	25	26	27	28	29	30	31	32	33	34	35	36	37	38	39	40	41	42	43	44	45	46	47	48	49
0.09009316766324377	0.20581521846877307	0.24413565306854684	0.15553953262718392	0.17099370405706615	0.16409878628896774	0.20637557384373886	0.18429843171427474	0.14388009406099325	0.17366268089359538	0.15976443012953148	0.1909594087159989	0.10345893153269176	0.16528785458409964	0.1804672676071702	0.08327883615905296	0.14342985370518097	0.1532643568969432	0.1363725295549173	0.1365553342414322	0.11767460210352507	0.11613012035874144	0.20489052365935034	0.13362859842366823	0.12648261258224217	0.13152389210103826	0.19904061765749714	0.11916837000275625	0.16795791569310195	0.15766608663431908	0.13892606979414512	0.158648746554546	0.16013816206765985	0.1710552235635955	0.12290787638774121	0.10487627208834452	0.1464050032906408	0.11431155703882304	0.13459476413704496	0.1697390670379987	0.09729290764441142	0.14362903074974104	0.12104437859947657	0.12060141588770613	0.15550989012445007	0.07856315889453773	0.13663266408970487	0.1075979114921213	0.1075979114921213	0.1075979114921213
0.2607145736983123	0.24439705692520955	0.2265794462381614	0.21136714453583003	0.15042373613904333	0.22282071792578895	0.16659596968718726	0.1695499371930385	0.1356668776548274	0.2253231718196042	0.14217572388506813	0.2106808579829156	0.24041867778069048	0.1820473331716245	0.1506500721126463	0.21174522179774935	0.17982203726055637	0.19521284577328277	0.2026286647913936	0.2065294694977957	0.18300683449231175	0.21131173613074183	0.1530879029670933	0.1634851510188342	0.18522555806894925	0.18606288333412124	0.14780239354324284	0.13171388742324003	0.12648488436852703	0.15421523579700905	0.16760486928062596	0.26136368821357386	0.25588868624459027	0.16811365536719466	0.12961318987161785	0.14886342261940624	0.14886342261940624	0.14886342261940624	0.14886342261940624	0.14886342261940624	0.14886342261940624	0.14886342261940624	0.14886342261940624	0.14886342261940624	0.14886342261940624	0.14886342261940624	0.14886342261940624	0.14886342261940624	0.14886342261940624	0.14886342261940624
0.15307898830930328	0.05178235277539152	0.07459815570525705	0.09092527230589782	0.1552999800356091	0.034595398474220614	0.08886653463837108	0.060644454838860384	0.06430492745597566	0.1019267933759572	0.0740670767619115	0.059848790970919635	0.053353889164715056	0.04213271572003713	0.07708088749376014	0.16481408520376917	0.1725707422483598	0.17292928167119465	0.17221666257113366	0.0976505667936328	0.025311191997991582	0.13506473466101532	0.09156944462266586	0.026377997791180958	0.08737104472055418	0.10541627715451005	0.08222497013212104	0.17780661097455114	0.11166561376711505	0.03200603026494597	0.1335674486669978	0.04089861535836225	0.1800167010284246	0.11045765819339343	0.11045765819339343	0.11045765819339343	0.11045765819339343	0.11045765819339343	0.11045765819339343	0.11045765819339343	0.11045765819339343	0.11045765819339343	0.11045765819339343	0.11045765819339343	0.11045765819339343	0.11045765819339343	0.11045765819339343	0.11045765819339343	0.11045765819339343	0.11045765819339343
0.3473605743804617	0.28813154791100015	0.1700613419454035	0.19126212933364736	0.2526021604722561	0.1635882829500345	0.19157340069802206	0.21652753755175932	0.15047020820532572	0.189791080524731	0.17093831974467594	0.20665074979900955	0.1843290345424717	0.2919169093564598	0.1485915559716994	0.13775207762832417	0.1627903864241264	0.15233916512763837	0.15655806792680224	0.15539276649578107	0.13761835212325205	0.15161669607966125	0.1490111210335864	0.21290604542978075	0.14528930192163111	0.12147642363072299	0.09561239531092056	0.19629359431973045	0.1134915691160971	0.13761184946077387	0.11046464307737959	0.18959010371977142	0.12818478949614817	0.15194704206502269	0.1772672497196403	0.19637000212353228	0.16939514931515595	0.16445798148854773	0.16692656540185186	0.16692656540185186	0.16692656540185186	0.16692656540185186	0.16692656540185186	0.16692656540185186	0.16692656540185186	0.16692656540185186	0.16692656540185186	0.16692656540185186	0.16692656540185186	0.16692656540185186
0.36128062989110993	0.33811312717869874	0.24473317517570148	0.29365217539492233	0.28561901055963673	0.28636977687350207	0.3193777720612895	0.33214897788881004	0.3277966727264866	0.29677695565075174	0.3475554453463777	0.35720611302751265	0.29853067269644	0.3160066822594226	0.37878293725545437	0.3138782607224878	0.401118344309719	0.30885334165373346	0.3339275259481979	0.44286909303940636	0.3928218103762781	0.25855631573513044	0.35144243483219123	0.3171086314759503	0.32324251346494776	0.30741718158242654	0.4257125678458821	0.2811829391149205	0.4185871015182147	0.2838767423043541	0.35123192191128444	0.35123192191128444	0.35123192191128444	0.35123192191128444	0.35123192191128444	0.35123192191128444	0.35123192191128444	0.35123192191128444	0.35123192191128444	0.35123192191128444	0.35123192191128444	0.35123192191128444	0.35123192191128444	0.35123192191128444	0.35123192191128444	0.35123192191128444	0.35123192191128444	0.35123192191128444	0.35123192191128444	0.35123192191128444
0.5507880770979146	0.5961166313021798	0.593762959165267	0.46805503551280125	0.7033273403994562	0.6878381858287184	0.6509645673724076	0.591527308798516	0.5743461400682058	0.4715397151283057	0.7346607821225982	0.5958751116623805	0.5811354587677493	0.5336524559921118	0.6160043363779966	0.6418040661841949	0.4964909428593506	0.6072952511069325	0.5556074696007051	0.4562717457831751	0.4447500064911523	0.6252241986613116	0.4569985484536621	0.5983156926988267	0.6739580964766446	0.6082166899194255	0.5775547485317899	0.4383499866536265	0.40993836345184187	0.5238553340994337	0.5928390309940342	0.5273312976669614	0.6954238357398507	0.6527516541945013	0.6638081448371917	0.8907541357565643	0.5444110694982589	0.6145402288425322	0.6522244156762481	0.4878092714574858	0.570016843566867	0.570016843566867	0.570016843566867	0.570016843566867	0.570016843566867	0.570016843566867	0.570016843566867	0.570016843566867	0.570016843566867	0.570016843566867
0.40856609611052075	0.4445630925199092	0.4435591477420764	0.31403438465263	0.3003844871941224	0.3657243836696111	0.38430378407494914	0.2673346119296043	0.3865528997248911	0.42214157800374524	0.41620420915625644	0.4129211196951171	0.39557810639130553	0.28125909481604994	0.26116492303565264	0.2743490685523069	0.3409956422241332	0.34444400888681204	0.36417563182894186	0.45592012818727673	0.2569003035872485	0.17263570413921508	0.4050692755899423	0.43631558461859393	0.3263159786848173	0.20858365090323466	0.267449814794026	0.267449814794026	0.267449814794026	0.267449814794026	0.267449814794026	0.267449814794026	0.267449814794026	0.267449814794026	0.267449814794026	0.267449814794026	0.267449814794026	0.267449814794026	0.267449814794026	0.267449814794026	0.267449814794026	0.267449814794026	0.267449814794026	0.267449814794026	0.267449814794026	0.267449814794026	0.267449814794026	0.267449814794026	0.267449814794026	0.267449814794026
0.5168950353349382	0.48902875053423095	0.4588869686687882	0.44702121993235233	0.503460330354872	0.4650568917107274	0.4328568646409435	0.5343561932858321	0.528284359190334	0.5297032648343445	0.5073859336174216	0.5001227623662626	0.4318371569244732	0.4911318283045209	0.4338614170178023	0.49154768859647446	0.5231668316033395	0.5454245543113447	0.4741815397257413	0.5660368572139857	0.7255661413755902	0.7014910993367984	0.7109285570260836	0.6415209536096329	0.544265391235816	0.4756067684727257	0.5675113265441696	0.5215590475084476	0.5215590475084476	0.5215590475084476	0.5215590475084476	0.5215590475084476	0.5215590475084476	0.5215590475084476	0.5215590475084476	0.5215590475084476	0.5215590475084476	0.5215590475084476	0.5215590475084476	0.5215590475084476	0.5215590475084476	0.5215590475084476	0.5215590475084476	0.5215590475084476	0.5215590475084476	0.5215590475084476	0.5215590475084476	0.5215590475084476	0.5215590475084476	0.5215590475084476
0.12667457702644905	0.10407299694295044	0.18788713502652865	0.17075906373997482	0.09589862661974329	0.17749858168922797	0.08435293452378012	0.1143516818153565	0.08342514085721499	0.12784455663286828	0.12449046939468038	0.16459731940995312	0.13821824539274055	0.15210112014267188	0.11670990843175416	0.10743028159428024	0.09665900215951952	0.08938390110608878	0.1678829095409299	0.14188580450685004	0.1022324842943656	0.11173016850193901	0.07015960750398746	0.10088305879822093	0.17106995136485814	0.11278887368260417	0.14567346233176326	0.07551037770578777	0.17761007012476646	0.09728450624394644	0.08510804202473186	0.131246724981539	0.09162483988748682	0.20349824539470374	0.14756154264109528	0.14756154264109528	0.14756154264109528	0.14756154264109528	0.14756154264109528	0.14756154264109528	0.14756154264109528	0.14756154264109528	0.14756154264109528	0.14756154264109528	0.14756154264109528	0.14756154264109528	0.14756154264109528	0.14756154264109528	0.14756154264109528	0.14756154264109528
0.17952519983877868	0.17461440179079993	0.26872132093555035	0.16024229506858226	0.14142858126266722	0.11733173829099323	0.15546575112694488	0.13536572458774043	0.29626757473206916	0.18984292841099176	0.16509917758702977	0.2277396340989463	0.2281388224371568	0.29698602614603564	0.19845924620879835	0.2501368583258595	0.1412969499939514	0.10755476593823442	0.13839252496289045	0.23330300191315229	0.4061810262442199	0.2715724073335533	0.37164924517338366	0.10093827064194748	0.23503649068669885	0.23355001372138254	0.29885248022122846	0.372847836182568	0.34501204885653114	0.22928342897331924	0.16499543054562144	0.26964682294752895	0.341068029973252	0.30535742646039044	0.30535742646039044	0.30535742646039044	0.30535742646039044	0.30535742646039044	0.30535742646039044	0.30535742646039044	0.30535742646039044	0.30535742646039044	0.30535742646039044	0.30535742646039044	0.30535742646039044	0.30535742646039044	0.30535742646039044	0.30535742646039044	0.30535742646039044	0.30535742646039044
0.38557784788186755	0.3081281099705716	0.3203808977491156	0.27738029575928197	0.3494565166148498	0.25641430800536763	0.19869019707129257	0.36723115795796946	0.16460655654592934	0.27294220866216884	0.315147988789549	0.25745262092320953	0.3693794267602466	0.39609213573830515	0.3652818899901401	0.31369053370600514	0.3739812626382321	0.4082350304966676	0.28902346320108313	0.39336416316698275	0.30443536240525687	0.354757693362131	0.29812977921092454	0.48432497000402047	0.41162321278999997	0.36328988348382624	0.3774601186584311	0.39535955722609106	0.435139462674374	0.38944628721177066	0.45845312468239285	0.4239497059470818	0.4239497059470818	0.4239497059470818	0.4239497059470818	0.4239497059470818	0.4239497059470818	0.4239497059470818	0.4239497059470818	0.4239497059470818	0.4239497059470818	0.4239497059470818	0.4239497059470818	0.4239497059470818	0.4239497059470818	0.4239497059470818	0.4239497059470818	0.4239497059470818	0.4239497059470818	0.4239497059470818
0.27622782088390657	0.2791940393388746	0.35517697806004994	0.3243161044818151	0.340834078128115	0.2759044731886237	0.3320961091519066	0.3457135205540936	0.34253602305241554	0.4274401686315618	0.35731592943528634	0.3608823333778912	0.40307958619821993	0.5634372411106875	0.46927076522864675	0.5206499333643957	0.5277671688983299	0.6497285471223958	0.5230520797521587	0.6536715392715282	0.5256082763260671	0.5343759914052247	0.475704647668766	0.725846964261534	0.6000358954921141	0.6594825884254657	0.687163102002901	0.8446318999995054	0.8114107931251692	0.8066982798032604	0.804470424693624	0.8055843522484422	0.8055843522484422	0.8055843522484422	0.8055843522484422	0.8055843522484422	0.8055843522484422	0.8055843522484422	0.8055843522484422	0.8055843522484422	0.8055843522484422	0.8055843522484422	0.8055843522484422	0.8055843522484422	0.8055843522484422	0.8055843522484422	0.8055843522484422	0.8055843522484422	0.8055843522484422	0.8055843522484422
0.38642728539763427	0.43075080106486424	0.41615424708717885	0.41060184200210775	0.30728477217666494	0.3299128685397577	0.3214721696397265	0.3679430920745621	0.3057725346270052	0.35662163285766224	0.38401962395886635	0.42837847577664034	0.44803591042050933	0.3984038613785313	0.3483656306197359	0.41647199680692293	0.42894632133651545	0.40045895773954293	0.27129050687345635	0.40894931219660596	0.4135364413701121	0.4194140631025934	0.3229007655292876	0.3722365755177292	0.39554635564392243	0.5350889123967614	0.3710639897934631	0.25524631605851156	0.37797166205662514	0.28826562116630644	0.22034523158818603	0.25430542637724624	0.25430542637724624	0.25430542637724624	0.25430542637724624	0.25430542637724624	0.25430542637724624	0.25430542637724624	0.25430542637724624	0.25430542637724624	0.25430542637724624	0.25430542637724624	0.25430542637724624	0.25430542637724624	0.25430542637724624	0.25430542637724624	0.25430542637724624	0.25430542637724624	0.25430542637724624	0.25430542637724624
0.38463624550668885	0.24277773886537224	0.35922190797522335	0.36932936010706346	0.2999695524856175	0.24513787370956236	0.2416360108651377	0.3932076213856612	0.2987786591825635	0.24174022916895588	0.2996017484284548	0.3244474382932505	0.21398876321792443	0.19785841934718718	0.3288700044231308	0.33922280827370715	0.2917995581740967	0.4336719777818792	0.3622490058533024	0.2917493853456155	0.34376677791400284	0.28385907498284085	0.5080314752317754	0.47758585678215215	0.6022528638434129	0.37912864413075653	0.3577106767528242	0.46751969939659854	0.48809456824622105	0.4034031355048905	0.4201417268179135	0.4793594832382812	0.4497506050280974	0.4497506050280974	0.4497506050280974	0.4497506050280974	0.4497506050280974	0.4497506050280974	0.4497506050280974	0.4497506050280974	0.4497506050280974	0.4497506050280974	0.4497506050280974	0.4497506050280974	0.4497506050280974	0.4497506050280974	0.4497506050280974	0.4497506050280974	0.4497506050280974	0.4497506050280974
0.1987724203625739	0.267188693925155	0.29397901739309545	0.2477258306251493	0.13195868414539288	0.2162217697781225	0.17593431955594102	0.1595426554309578	0.20001069364972612	0.13384577929412844	0.13330831366569917	0.12958866720898743	0.3122310140194662	0.1793779460093372	0.14742958692220676	0.2076898642391019	0.23116311524273483	0.14128082573443929	0.2014682615284213	0.15279407939995646	0.1362765901384581	0.25912849787936404	0.10393991177135387	0.18092877632052143	0.14592518974044524	0.22485998418086056	0.07987494458479864	0.15142296832763072	0.1610542414175925	0.15235385601394577	0.15670404871576915	0.15670404871576915	0.15670404871576915	0.15670404871576915	0.15670404871576915	0.15670404871576915	0.15670404871576915	0.15670404871576915	0.15670404871576915	0.15670404871576915	0.15670404871576915	0.15670404871576915	0.15670404871576915	0.15670404871576915	0.15670404871576915	0.15670404871576915	0.15670404871576915	0.15670404871576915	0.15670404871576915	0.15670404871576915
0.28340650667406253	0.31495522168703793	0.24140838446835675	0.2850898497076465	0.2087145732334717	0.2968864003857713	0.23904153064394798	0.2234297232728052	0.20033369441655455	0.25771713117859457	0.24246260009856332	0.13163339282899425	0.202419958386258	0.23454137125509358	0.16872048750158958	0.27049994353035806	0.289863116566628	0.18688963867427386	0.21146232291900116	0.3543447084096557	0.17855286356693623	0.3119295689649972	0.23961456307533993	0.27577206602016857	0.27577206602016857	0.27577206602016857	0.27577206602016857	0.27577206602016857	0.27577206602016857	0.27577206602016857	0.27577206602016857	0.27577206602016857	0.27577206602016857	0.27577206602016857	0.27577206602016857	0.27577206602016857	0.27577206602016857	0.27577206602016857	0.27577206602016857	0.27577206602016857	0.27577206602016857	0.27577206602016857	0.27577206602016857	0.27577206602016857	0.27577206602016857	0.27577206602016857	0.27577206602016857	0.27577206602016857	0.27577206602016857	0.27577206602016857
0.27822724756931067	0.2869432185329881	0.2323310540200071	0.23749935311228906	0.2626056955317353	0.2108405766063027	0.17773070040762043	0.28379371216194044	0.21476342545413163	0.20235546347993855	0.22344932990148678	0.18559842882392727	0.16996436100604426	0.2623458352796857	0.32006587168317907	0.26794241561694504	0.21921853977838165	0.21433284908198075	0.23179649627757556	0.2416427216849952	0.2818998838079666	0.26658422787980496	0.24176151955139902	0.254172873715602	0.254172873715602	0.254172873715602	0.254172873715602	0.254172873715602	0.254172873715602	0.254172873715602	0.254172873715602	0.254172873715602	0.254172873715602	0.254172873715602	0.254172873715602	0.254172873715602	0.254172873715602	0.254172873715602	0.254172873715602	0.254172873715602	0.254172873715602	0.254172873715602	0.254172873715602	0.254172873715602	0.254172873715602	0.254172873715602	0.254172873715602	0.254172873715602	0.254172873715602	0.254172873715602
0.6375832858411643	0.5729038336762169	0.3837515985430097	0.48548572329740436	0.43106593245923325	0.33431050779723004	0.3381645162024985	0.40354322155127587	0.39311797008310057	0.4352159297858488	0.4017749838183932	0.32104943372900635	0.37068070569092587	0.4372976358541415	0.5737238979574825	0.431162705226429	0.5426047421421322	0.4833127366776	0.360355065735427	0.41850071304887915	0.6198033757441102	0.3846716175839543	0.380436340011441	0.3782552849861696	0.6337773166425593	0.5329118974713111	0.5869249578800738	0.5691802906867217	0.4223959365360268	0.3703724624841344	0.3963841995100806	0.3963841995100806	0.3963841995100806	0.3963841995100806	0.3963841995100806	0.3963841995100806	0.3963841995100806	0.3963841995100806	0.3963841995100806	0.3963841995100806	0.3963841995100806	0.3963841995100806	0.3963841995100806	0.3963841995100806	0.3963841995100806	0.3963841995100806	0.3963841995100806	0.3963841995100806	0.3963841995100806	0.3963841995100806
0.1371522210630481	0.3198519240008559	0.2865679342301493	0.27715930822270657	0.23959184874926898	0.15637434688794372	0.15935307242954028	0.15728661214452727	0.16117458601238727	0.19184301562182762	0.22275310359411352	0.14558922003890598	0.1610769215315399	0.1812386702093055	0.17386170657054004	0.10474106667119594	0.17004966212491143	0.1514579063466496	0.16213517426826282	0.19605396737293151	0.16483894759090054	0.12128667198258929	0.06686153579492216	0.1686410715515394	0.16254646472579845	0.21063929192447498	0.1656622793046323	0.26049006700167077	0.22220685448855615	0.23474391551401247	0.17044131864108136	0.12334196403663196	0.14689164133885665	0.14689164133885665	0.14689164133885665	0.14689164133885665	0.14689164133885665	0.14689164133885665	0.14689164133885665	0.14689164133885665	0.14689164133885665	0.14689164133885665	0.14689164133885665	0.14689164133885665	0.14689164133885665	0.14689164133885665	0.14689164133885665	0.14689164133885665	0.14689164133885665	0.14689164133885665
0.4477219814085696	0.4357907456476292	0.32474173666001255	0.4260581188930524	0.3944814811003937	0.44558789877149674	0.4108677268077191	0.2759090230821277	0.3699897609751378	0.4773488599701026	0.2933338738732091	0.4565394727554071	0.40816245737702833	0.41797044685056695	0.4030022024232065	0.36925941956794067	0.4570527015437036	0.4029931832644518	0.5586412935546956	0.5111058998719606	0.5607446672082547	0.5248450218389813	0.6024768847283498	0.5601747069279331	0.45568184839443443	0.4561125344444075	0.42821178715635966	0.50231429429836	0.475964049149191	0.5869264014481188	0.4535445775522402	0.5152620964414905	0.7175450981443718	0.5853601839155186	0.6175875411815721	0.6014738625485453	0.6014738625485453	0.6014738625485453	0.6014738625485453	0.6014738625485453	0.6014738625485453	0.6014738625485453	0.6014738625485453	0.6014738625485453	0.6014738625485453	0.6014738625485453	0.6014738625485453	0.6014738625485453	0.6014738625485453	0.6014738625485453
0.3793533557936	0.24210376374525094	0.2973962872229445	0.32391566637831765	0.2692139038038025	0.19809467528934344	0.19506336061891885	0.21957247154155649	0.22957368511612636	0.1922175446343215	0.17638759535038617	0.2606440581752167	0.25084226582532887	0.2045003120679542	0.22882835512049068	0.22069349829600368	0.3386986036438651	0.36682125696719176	0.2760532991638049	0.22128673823142897	0.30819856065680296	0.2683558270232724	0.285773883302211	0.27620350972700436	0.2545744437063035	0.2575423005416807	0.27648233687525503	0.29454912160280916	0.2855157292390321	0.2855157292390321	0.2855157292390321	0.2855157292390321	0.2855157292390321	0.2855157292390321	0.2855157292390321	0.2855157292390321	0.2855157292390321	0.2855157292390321	0.2855157292390321	0.2855157292390321	0.2855157292390321	0.2855157292390321	0.2855157292390321	0.2855157292390321	0.2855157292390321	0.2855157292390321	0.2855157292390321	0.2855157292390321	0.2855157292390321	0.2855157292390321
0.08550694120042607	0.15425041153483432	0.14225326895581258	0.054054520342380306	0.07035511674227922	0.08359462020068761	0.0788681082150582	0.08034798332056681	0.10306277277675613	0.15747128117335063	0.05334345670373494	0.13199873083077546	0.04971811543860605	0.05415326690492816	0.07245294664669863	0.12130336434565117	0.11055141953455082	0.050939683548551586	0.09533414259926737	0.13268025259022959	0.03644512660521852	0.021966089157977573	0.09306467746996833	0.10811190641362392	0.14218733539635936	0.08639580067089414	0.08776214681503539	0.08697106987619217	0.11109243548919848	0.09903175268269533	0.09903175268269533	0.09903175268269533	0.09903175268269533	0.09903175268269533	0.09903175268269533	0.09903175268269533	0.09903175268269533	0.09903175268269533	0.09903175268269533	0.09903175268269533	0.09903175268269533	0.09903175268269533	0.09903175268269533	0.09903175268269533	0.09903175268269533	0.09903175268269533	0.09903175268269533	0.09903175268269533	0.09903175268269533	0.09903175268269533
0.28477150912150284	0.4195139064238855	0.29676032663556173	0.36350796174589894	0.32641888289206916	0.27089026967555324	0.2660049864272739	0.3569594454650036	0.3776333632159519	0.2958932561133921	0.31336467487272696	0.27009297510537683	0.2381506012974088	0.21902432063139757	0.25655195141900833	0.318103801957406	0.21543272958304424	0.2942033399062751	0.3280093586241886	0.2608437538490017	0.25441570375327127	0.2248712305658198	0.2466232734262573	0.2321654964234972	0.194322249347586	0.27281458430759997	0.23356841682759297	0.23356841682759297	0.23356841682759297	0.23356841682759297	0.23356841682759297	0.23356841682759297	0.23356841682759297	0.23356841682759297	0.23356841682759297	0.23356841682759297	0.23356841682759297	0.23356841682759297	0.23356841682759297	0.23356841682759297	0.23356841682759297	0.23356841682759297	0.23356841682759297	0.23356841682759297	0.23356841682759297	0.23356841682759297	0.23356841682759297	0.23356841682759297	0.23356841682759297	0.23356841682759297
0.31081962451308576	0.2547858593243719	0.3165349083999525	0.40908528124776766	0.29625748686007936	0.25256530049563763	0.33632802236776416	0.2780923445563835	0.2896480225915026	0.27815287723093246	0.23786797345117852	0.36562680871654185	0.3324725341528096	0.3266556826919056	0.23387491576893224	0.20690817539741507	0.25206340337783967	0.25968141958302704	0.32423029098662537	0.2142395091972369	0.2769238612997046	0.3299272199784902	0.3034255406390974	0.3034255406390974	0.3034255406390974	0.3034255406390974	0.3034255406390974	0.3034255406390974	0.3034255406390974	0.3034255406390974	0.3034255406390974	0.3034255406390974	0.3034255406390974	0.3034255406390974	0.3034255406390974	0.3034255406390974	0.3034255406390974	0.3034255406390974	0.3034255406390974	0.3034255406390974	0.3034255406390974	0.3034255406390974	0.3034255406390974	0.3034255406390974	0.3034255406390974	0.3034255406390974	0.3034255406390974	0.3034255406390974	0.3034255406390974	0.3034255406390974
0.23132747191765435	0.23729101233008648	0.22159311592379044	0.18529957706287856	0.23434198643719967	0.21055378986689044	0.26934496017341386	0.3053931035754166	0.23430072737249252	0.2838477910354723	0.2375214456045681	0.2853732355960945	0.2739383919216281	0.27374372205007025	0.25034628173052714	0.25430080452871523	0.30943327702716317	0.3169117261661609	0.2963493754223965	0.2851247591499928	0.24562892538229392	0.3474884466549358	0.26241206162817066	0.3217027930751849	0.3212611324035767	0.26741123892234264	0.3280548466526397	0.29773304278749113	0.29773304278749113	0.29773304278749113	0.29773304278749113	0.29773304278749113	0.29773304278749113	0.29773304278749113	0.29773304278749113	0.29773304278749113	0.29773304278749113	0.29773304278749113	0.29773304278749113	0.29773304278749113	0.29773304278749113	0.29773304278749113	0.29773304278749113	0.29773304278749113	0.29773304278749113	0.29773304278749113	0.29773304278749113	0.29773304278749113	0.29773304278749113	0.29773304278749113
0.5758655932089021	0.6269486719210823	0.7875122215933107	0.6401167445030951	0.6485213113297815	0.614669296105921	0.5166755563078039	0.5676012161689759	0.6088451982738962	0.6932992798478937	0.5589838335897013	0.5503911184621606	0.4431552830147318	0.5627516410258305	0.5310216517882037	0.4538449444760679	0.5406073532125816	0.4833610216707177	0.670801087438845	0.5901643551606589	0.4894706243816427	0.6282196422756927	0.5540000632614457	0.5051045413580301	0.5194075296778854	0.3724748116672513	0.5394320865705607	0.47307126099994706	0.41135888542633053	0.4422150732131388	0.4422150732131388	0.4422150732131388	0.4422150732131388	0.4422150732131388	0.4422150732131388	0.4422150732131388	0.4422150732131388	0.4422150732131388	0.4422150732131388	0.4422150732131388	0.4422150732131388	0.4422150732131388	0.4422150732131388	0.4422150732131388	0.4422150732131388	0.4422150732131388	0.4422150732131388	0.4422150732131388	0.4422150732131388	0.4422150732131388
0.6196524072862198	0.5764908896397797	0.6627765210060974	0.649884009250532	0.5546136593996519	0.48645784469415276	0.5683049550768211	0.5408756236960409	0.5807984825914873	0.643341179462287	0.45895438675316025	0.375802042179966	0.47350127160384714	0.5104381597132635	0.5372844561021554	0.5207278402150658	0.6575929087152975	0.568652762844368	0.6387477884710717	0.5279461083472485	0.6216568997844893	0.5208010088057563	0.522394897896282	0.5067209589143084	0.6419190148720793	0.5350809692682528	0.47828961303329226	0.6345754418255507	0.5981124438777038	0.6390829029096835	0.47752354214892045	0.5311851867514858	0.4561920079138403	0.6141154104097787	0.6984349927178914	0.5581187955801208	0.5680425254211446	0.7135125004301227	0.6407775129256337	0.6407775129256337	0.6407775129256337	0.6407775129256337	0.6407775129256337	0.6407775129256337	0.6407775129256337	0.6407775129256337	0.6407775129256337	0.6407775129256337	0.6407775129256337	0.6407775129256337
0.009290294867757848	0.0	0.011616008478631146	0.026558042579836003	0.0	0.0	0.009014614325766274	0.0	0.0	0.032713974175050516	0.0	0.0	0.011616008478631146	0.0	0.00012767539375783631	0.045269447880274497	0.02978392848040653	0.03692068506004268	0.011514099667145608	0.010421421978632764	0.010421421978632764	0.0004415766202485238	0.011616008478631146	0.011616008478631146	0.046905610168828014	0.0011945864999983841	0.05654555904712179	0.006993487733090684	0.05067074454446411	0.0	0.0	0.01814215300920101	0.010421421978632764	0.0	0.006967721150818386	0.010421421978632764	0.005202788305729742	0.0	0.011616008478631146	0.0004415766202485238	0.030667081277333762	0.0	0.015333540638666881	0.015333540638666881	0.015333540638666881	0.015333540638666881	0.015333540638666881	0.015333540638666881	0.015333540638666881	0.015333540638666881
0.20808338845844435	0.19672449764515862	0.12959385606001111	0.21331341886375535	0.13424177150236993	0.2577739098544155	0.22617661943757048	0.17688817919309757	0.19630892188962137	0.1154723872358401	0.12260052559387469	0.20522768909404956	0.15294802269032104	0.1591478518765881	0.17659332004962844	0.1599826057012242	0.24016928015100056	0.12751973381276974	0.20677155156220867	0.12065740172246986	0.1914731681378363	0.17195629576634527	0.09558127738989204	0.12710736674311776	0.1189344300438894	0.12141645505341017	0.12687409162814356	0.1548209903631312	0.14084754099563737	0.14084754099563737	0.14084754099563737	0.14084754099563737	0.14084754099563737	0.14084754099563737	0.14084754099563737	0.14084754099563737	0.14084754099563737	0.14084754099563737	0.14084754099563737	0.14084754099563737	0.14084754099563737	0.14084754099563737	0.14084754099563737	0.14084754099563737	0.14084754099563737	0.14084754099563737	0.14084754099563737	0.14084754099563737	0.14084754099563737	0.14084754099563737
0.45810083911667215	0.6377691317761877	0.4946199481267141	0.5605751958904719	0.5201076114525004	0.4933834707004683	0.49886646489871395	0.6002781215343527	0.555441203174794	0.5068685267646635	0.6227785321531408	0.5888336365426118	0.46918942476302455	0.5810965914946032	0.5687337736804997	0.5280152756068051	0.5539563129950438	0.5387725134466197	0.6049996600167548	0.5276670106629548	0.5018743700180991	0.6171941735386737	0.5424161760323759	0.5568523164180053	0.4572625715976543	0.5070574440078297	0.5070574440078297	0.5070574440078297	0.5070574440078297	0.5070574440078297	0.5070574440078297	0.5070574440078297	0.5070574440078297	0.5070574440078297	0.5070574440078297	0.5070574440078297	0.5070574440078297	0.5070574440078297	0.5070574440078297	0.5070574440078297	0.5070574440078297	0.5070574440078297	0.5070574440078297	0.5070574440078297	0.5070574440078297	0.5070574440078297	0.5070574440078297	0.5070574440078297	0.5070574440078297	0.5070574440078297
0.5639247979292928	0.5790554834046386	0.5635319959911494	0.5732016028065945	0.5569510029516233	0.6158725171315487	0.5844137010470731	0.537802512158086	0.6143396765095295	0.5253441210487642	0.5677259376371286	0.6519988128537013	0.5904823440300022	0.6733047854268182	0.5308653653198991	0.556204680425886	0.5881956645004948	0.6161159387539041	0.5397967372654021	0.5322126297334648	0.5689817363211942	0.5505971830273295	0.5505971830273295	0.5505971830273295	0.5505971830273295	0.5505971830273295	0.5505971830273295	0.5505971830273295	0.5505971830273295	0.5505971830273295	0.5505971830273295	0.5505971830273295	0.5505971830273295	0.5505971830273295	0.5505971830273295	0.5505971830273295	0.5505971830273295	0.5505971830273295	0.5505971830273295	0.5505971830273295	0.5505971830273295	0.5505971830273295	0.5505971830273295	0.5505971830273295	0.5505971830273295	0.5505971830273295	0.5505971830273295	0.5505971830273295	0.5505971830273295	0.5505971830273295
0.1104934702526803	0.15533808273984548	0.06857196442589344	0.1491602475218313	0.098103912763248	0.09283488109626263	0.16489604870650168	0.12284474771561213	0.10286931880027887	0.1426988103726173	0.1342043237787144	0.13034830198762495	0.13642276963495878	0.1724179767918183	0.12142595711360128	0.14171701265438166	0.11831727308421282	0.14891645380803328	0.11410650898410946	0.09006195940356373	0.09320574447982115	0.09910634966052174	0.059468290059577655	0.07928731986004971	0.07928731986004971	0.07928731986004971	0.07928731986004971	0.07928731986004971	0.07928731986004971	0.07928731986004971	0.07928731986004971	0.07928731986004971	0.07928731986004971	0.07928731986004971	0.07928731986004971	0.07928731986004971	0.07928731986004971	0.07928731986004971	0.07928731986004971	0.07928731986004971	0.07928731986004971	0.07928731986004971	0.07928731986004971	0.07928731986004971	0.07928731986004971	0.07928731986004971	0.07928731986004971	0.07928731986004971	0.07928731986004971	0.07928731986004971
0.34130159912764624	0.2735228996989815	0.27611632462467467	0.3050860783970088	0.27220103652776106	0.28841252708091347	0.30891606703242397	0.23934533732102065	0.35461928275727644	0.4446762869876543	0.40166601822194303	0.43723538062084943	0.4228043421811095	0.6176554923693991	0.6657475392320914	0.7122095697484627	0.13410620038944687	0.12849929816905714	0.13474629807656222	0.09818174649005501	0.11147102083775529	0.10482638366390516	0.10482638366390516	0.10482638366390516	0.10482638366390516	0.10482638366390516	0.10482638366390516	0.10482638366390516	0.10482638366390516	0.10482638366390516	0.10482638366390516	0.10482638366390516	0.10482638366390516	0.10482638366390516	0.10482638366390516	0.10482638366390516	0.10482638366390516	0.10482638366390516	0.10482638366390516	0.10482638366390516	0.10482638366390516	0.10482638366390516	0.10482638366390516	0.10482638366390516	0.10482638366390516	0.10482638366390516	0.10482638366390516	0.10482638366390516	0.10482638366390516	0.10482638366390516
0.2977777972931005	0.2928693897556508	0.32716634157800756	0.3108883586631903	0.29035253851439796	0.31929248310040625	0.33141799272115313	0.25574688287620845	0.2404356861962624	0.3291856431753502	0.27557158486017247	0.3212227950835785	0.30301492335954366	0.3681319391988855	0.31949334630176707	0.29908221194346896	0.3399110863847182	0.2643523530628982	0.4618386633729189	0.29321912868906747	0.38019017203635336	0.3606509721235261	0.3986592599729279	0.37927326671309847	0.4326971909323137	0.40598522882270605	0.40598522882270605	0.40598522882270605	0.40598522882270605	0.40598522882270605	0.40598522882270605	0.40598522882270605	0.40598522882270605	0.40598522882270605	0.40598522882270605	0.40598522882270605	0.40598522882270605	0.40598522882270605	0.40598522882270605	0.40598522882270605	0.40598522882270605	0.40598522882270605	0.40598522882270605	0.40598522882270605	0.40598522882270605	0.40598522882270605	0.40598522882270605	0.40598522882270605	0.40598522882270605	0.40598522882270605
0.6773296129587506	0.716093177464841	0.7564078306954222	0.7387391694793942	0.6859333965936427	0.6202328782755371	0.5997497362522937	0.864165660951883	0.8237310093965279	0.6669743729537767	0.7485828908155724	0.7052481920777688	0.8457773603354093	0.8449279232598058	0.7440390742621276	0.7460307320145964	0.7420376544666288	0.8011130709750468	0.6999962754431486	0.7928897029956083	0.7464429892193784	0.7464429892193784	0.7464429892193784	0.7464429892193784	0.7464429892193784	0.7464429892193784	0.7464429892193784	0.7464429892193784	0.7464429892193784	0.7464429892193784	0.7464429892193784	0.7464429892193784	0.7464429892193784	0.7464429892193784	0.7464429892193784	0.7464429892193784	0.7464429892193784	0.7464429892193784	0.7464429892193784	0.7464429892193784	0.7464429892193784	0.7464429892193784	0.7464429892193784	0.7464429892193784	0.7464429892193784	0.7464429892193784	0.7464429892193784	0.7464429892193784	0.7464429892193784	0.7464429892193784
0.30168144750203607	0.40146067032062316	0.35574711613224586	0.4182453526515312	0.39298974451660323	0.4602705218483537	0.3609630702109215	0.461394174845503	0.3895307320935672	0.42452812554945407	0.3382906764657821	0.23483979575877326	0.31636279565738507	0.48517204572101985	0.584627394882127	0.6276521548152096	0.4134037761661256	0.41666521003749735	0.5430696741003568	0.33985349994510555	0.3532033503495183	0.36155779183602077	0.3573805710927695	0.3573805710927695	0.3573805710927695	0.3573805710927695	0.3573805710927695	0.3573805710927695	0.3573805710927695	0.3573805710927695	0.3573805710927695	0.3573805710927695	0.3573805710927695	0.3573805710927695	0.3573805710927695	0.3573805710927695	0.3573805710927695	0.3573805710927695	0.3573805710927695	0.3573805710927695	0.3573805710927695	0.3573805710927695	0.3573805710927695	0.3573805710927695	0.3573805710927695	0.3573805710927695	0.3573805710927695	0.3573805710927695	0.3573805710927695	0.3573805710927695
0.35662846274413385	0.39928139822404163	0.39708743086228465	0.3671264879199439	0.43465898630697974	0.303019369914896	0.3212967314260751	0.3649219837949433	0.4315640809563637	0.36910971982006513	0.4635379303372987	0.3915927173761044	0.31552175633387747	0.3829038314831216	0.32150364498661044	0.41526805309453146	0.2902152610009963	0.3517754993255485	0.4119917149769606	0.3749855831682012	0.3934886490725809	0.3934886490725809	0.3934886490725809	0.3934886490725809	0.3934886490725809	0.3934886490725809	0.3934886490725809	0.3934886490725809	0.3934886490725809	0.3934886490725809	0.3934886490725809	0.3934886490725809	0.3934886490725809	0.3934886490725809	0.3934886490725809	0.3934886490725809	0.3934886490725809	0.3934886490725809	0.3934886490725809	0.3934886490725809	0.3934886490725809	0.3934886490725809	0.3934886490725809	0.3934886490725809	0.3934886490725809	0.3934886490725809	0.3934886490725809	0.3934886490725809	0.3934886490725809	0.3934886490725809
0.10856790372608202	0.22492574043031985	0.11633716488639508	0.12754921096587848	0.17497472036874165	0.0929294399040387	0.05187238986467653	0.21377223252188177	0.0978787021576208	0.178705355013066	0.12999198666281686	0.11900100941336848	0.15442051998218206	0.14970566100437213	0.20719448195953272	0.12978623179280974	0.09950738773171212	0.14588075587425434	0.11160909354252734	0.18025639207108252	0.0922990858856896	0.1091974792427146	0.2675753893845117	0.15276933652297725	0.09134859208488656	0.16276603533963038	0.08007454812054673	0.19530689899520134	0.07941179887024716	0.1273832048085847	0.08316842056903462	0.14902018132845768	0.13968390031283417	0.14609213510833594	0.08531282050201157	0.11570247780517375	0.11570247780517375	0.11570247780517375	0.11570247780517375	0.11570247780517375	0.11570247780517375	0.11570247780517375	0.11570247780517375	0.11570247780517375	0.11570247780517375	0.11570247780517375	0.11570247780517375	0.11570247780517375	0.11570247780517375	0.11570247780517375
0.3590621995762611	0.44558941743126995	0.3707774610141285	0.35794198264827254	0.27045324418051897	0.3657730796226484	0.29512950809070476	0.3731991454148223	0.3400150486638382	0.29438972450674855	0.29426008218494004	0.30680515317237544	0.3279569095209734	0.25375620038120283	0.31228517948659057	0.3581485912884928	0.3352168853875417	0.3352168853875417	0.3352168853875417	0.3352168853875417	0.3352168853875417	0.3352168853875417	0.3352168853875417	0.3352168853875417	0.3352168853875417	0.3352168853875417	0.3352168853875417	0.3352168853875417	0.3352168853875417	0.3352168853875417	0.3352168853875417	0.3352168853875417	0.3352168853875417	0.3352168853875417	0.3352168853875417	0.3352168853875417	0.3352168853875417	0.3352168853875417	0.3352168853875417	0.3352168853875417	0.3352168853875417	0.3352168853875417	0.3352168853875417	0.3352168853875417	0.3352168853875417	0.3352168853875417	0.3352168853875417	0.3352168853875417	0.3352168853875417	0.3352168853875417
0.4364928151322513	0.42817330595960046	0.41488250816293776	0.2507645997827135	0.3829500144132358	0.33687627587681507	0.3484971658717677	0.2971675143111981	0.4198279609706501	0.3481714421052089	0.392545816558266	0.347761887613141	0.33701691063060724	0.3344386471121814	0.29671884115354774	0.2977408323691021	0.29383091684552937	0.3904314953809888	0.353230594968038	0.3425091293855074	0.25354901058417967	0.2650025067377677	0.24270743875104742	0.27122499634733366	0.2569662175491905	0.2569662175491905	0.2569662175491905	0.2569662175491905	0.2569662175491905	0.2569662175491905	0.2569662175491905	0.2569662175491905	0.2569662175491905	0.2569662175491905	0.2569662175491905	0.2569662175491905	0.2569662175491905	0.2569662175491905	0.2569662175491905	0.2569662175491905	0.2569662175491905	0.2569662175491905	0.2569662175491905	0.2569662175491905	0.2569662175491905	0.2569662175491905	0.2569662175491905	0.2569662175491905	0.2569662175491905	0.2569662175491905
0.423520154945479	0.5375857597573173	0.4761164304314147	0.559696096363435	0.5701915683879827	0.5290089809247217	0.4750487989088243	0.457494081435053	0.4639405699948345	0.5199543499156104	0.4984062531571398	0.45853573259648833	0.47929036650076745	0.5536052096823648	0.4761410557437717	0.44478988832370103	0.47566031231386735	0.3681184782067458	0.4218893952603066	0.4218893952603066	0.4218893952603066	0.4218893952603066	0.4218893952603066	0.4218893952603066	0.4218893952603066	0.4218893952603066	0.4218893952603066	0.4218893952603066	0.4218893952603066	0.4218893952603066	0.4218893952603066	0.4218893952603066	0.4218893952603066	0.4218893952603066	0.4218893952603066	0.4218893952603066	0.4218893952603066	0.4218893952603066	0.4218893952603066	0.4218893952603066	0.4218893952603066	0.4218893952603066	0.4218893952603066	0.4218893952603066	0.4218893952603066	0.4218893952603066	0.4218893952603066	0.4218893952603066	0.4218893952603066	0.4218893952603066
0.2712883804712073	0.2924447689219621	0.2367152531429576	0.2078710271166201	0.2918330403960243	0.34373981074154175	0.28115099114784886	0.33742950378527375	0.23429921338921095	0.2794638916408748	0.20050657959462045	0.29205668123682466	0.21601262635964485	0.30029666806767424	0.27996480726045303	0.28630371382578057	0.24094891427563891	0.20494878831342497	0.2869106846621754	0.3205378655835739	0.24270201374949302	0.2816199396665335	0.2816199396665335	0.2816199396665335	0.2816199396665335	0.2816199396665335	0.2816199396665335	0.2816199396665335	0.2816199396665335	0.2816199396665335	0.2816199396665335	0.2816199396665335	0.2816199396665335	0.2816199396665335	0.2816199396665335	0.2816199396665335	0.2816199396665335	0.2816199396665335	0.2816199396665335	0.2816199396665335	0.2816199396665335	0.2816199396665335	0.2816199396665335	0.2816199396665335	0.2816199396665335	0.2816199396665335	0.2816199396665335	0.2816199396665335	0.2816199396665335	0.2816199396665335
0.25787894247716325	0.3522179368432523	0.3306539602750576	0.2891472922238552	0.3689865705714575	0.4093720505225342	0.24387988093292678	0.2991751487469763	0.27591186800044026	0.2932467286811793	0.2845792983408098	0.2845792983408098	0.2845792983408098	0.2845792983408098	0.2845792983408098	0.2845792983408098	0.2845792983408098	0.2845792983408098	0.2845792983408098	0.2845792983408098	0.2845792983408098	0.2845792983408098	0.2845792983408098	0.2845792983408098	0.2845792983408098	0.2845792983408098	0.2845792983408098	0.2845792983408098	0.2845792983408098	0.2845792983408098	0.2845792983408098	0.2845792983408098	0.2845792983408098	0.2845792983408098	0.2845792983408098	0.2845792983408098	0.2845792983408098	0.2845792983408098	0.2845792983408098	0.2845792983408098	0.2845792983408098	0.2845792983408098	0.2845792983408098	0.2845792983408098	0.2845792983408098	0.2845792983408098	0.2845792983408098	0.2845792983408098	0.2845792983408098	0.2845792983408098
0.27274786658095806	0.2831134698947169	0.2637595589834664	0.27558340723019065	0.16661643760305114	0.2669494023926446	0.26563657104431093	0.22348416626703332	0.27982359271921814	0.39344657879514955	0.22053687466757343	0.10928000200196632	0.20952674293427948	0.2848066711677706	0.2969414663517755	0.30508408465228376	0.22550921156303605	0.4062357578573625	0.3158724847101993	0.3158724847101993	0.3158724847101993	0.3158724847101993	0.3158724847101993	0.3158724847101993	0.3158724847101993	0.3158724847101993	0.3158724847101993	0.3158724847101993	0.3158724847101993	0.3158724847101993	0.3158724847101993	0.3158724847101993	0.3158724847101993	0.3158724847101993	0.3158724847101993	0.3158724847101993	0.3158724847101993	0.3158724847101993	0.3158724847101993	0.3158724847101993	0.3158724847101993	0.3158724847101993	0.3158724847101993	0.3158724847101993	0.3158724847101993	0.3158724847101993	0.3158724847101993	0.3158724847101993	0.3158724847101993	0.3158724847101993
0.24655453970220081	0.07553701033040032	0.15104429136383668	0.2151990437882537	0.1419748912551533	0.09826010069237603	0.09988068256031583	0.14212392393631723	0.1596055228919141	0.1517694821995232	0.056172503382006564	0.1391320959524918	0.18904998679714882	0.1709619380710227	0.19692724672473402	0.12168396278415194	0.15327939965910192	0.034057228961424796	0.10428833752345676	0.2791085915052083	0.1013450005934573	0.21531966546244705	0.16272642316896538	0.16131940381274962	0.16805289422736663	0.1555491915977266	0.18415253850244342	0.07765487600509166	0.1358119993631578	0.072298643481118	0.12326433643525005	0.09778148995818402	0.09778148995818402	0.09778148995818402	0.09778148995818402	0.09778148995818402	0.09778148995818402	0.09778148995818402	0.09778148995818402	0.09778148995818402	0.09778148995818402	0.09778148995818402	0.09778148995818402	0.09778148995818402	0.09778148995818402	0.09778148995818402	0.09778148995818402	0.09778148995818402	0.09778148995818402	0.09778148995818402
0.15836453032918574	0.15623543123870653	0.16970131485814072	0.16440533406859817	0.13335290760084043	0.21346774041876526	0.18840151882920503	0.12218930943197537	0.09898493907963356	0.13395766537856452	0.11989695397706926	0.10733964578891718	0.17201780239137637	0.1463810182072919	0.23815664269869286	0.1638846065051171	0.1647303144176344	0.15586330541543542	0.14141670381873833	0.14700479991389268	0.17678055063191106	0.10399521476394019	0.1390622828845105	0.12218624338695382	0.13062426313573217	0.13062426313573217	0.13062426313573217	0.13062426313573217	0.13062426313573217	0.13062426313573217	0.13062426313573217	0.13062426313573217	0.13062426313573217	0.13062426313573217	0.13062426313573217	0.13062426313573217	0.13062426313573217	0.13062426313573217	0.13062426313573217	0.13062426313573217	0.13062426313573217	0.13062426313573217	0.13062426313573217	0.13062426313573217	0.13062426313573217	0.13062426313573217	0.13062426313573217	0.13062426313573217	0.13062426313573217	0.13062426313573217
0.9415345814372623	0.882640566197248	0.8765834204018124	0.7643474246980237	0.8751165219680364	0.8339759084272298	0.894898258758084	0.8518655922506514	0.8937817737438123	0.7473531137652759	0.7624827276407606	0.7549179207030182	0.7549179207030182	0.7549179207030182	0.7549179207030182	0.7549179207030182	0.7549179207030182	0.7549179207030182	0.7549179207030182	0.7549179207030182	0.7549179207030182	0.7549179207030182	0.7549179207030182	0.7549179207030182	0.7549179207030182	0.7549179207030182	0.7549179207030182	0.7549179207030182	0.7549179207030182	0.7549179207030182	0.7549179207030182	0.7549179207030182	0.7549179207030182	0.7549179207030182	0.7549179207030182	0.7549179207030182	0.7549179207030182	0.7549179207030182	0.7549179207030182	0.7549179207030182	0.7549179207030182	0.7549179207030182	0.7549179207030182	0.7549179207030182	0.7549179207030182	0.7549179207030182	0.7549179207030182	0.7549179207030182	0.7549179207030182	0.7549179207030182
0.7515597140152027	0.7951415220072057	0.7293940485865594	0.7228116827698743	0.7651943971771137	0.8271888871749667	0.7141792603645194	0.6442496609323329	0.7386138678168745	0.8021204775424897	0.8073533100789808	0.6780466993195355	0.6202769541004813	0.6267600659853404	0.7102146572001217	0.7296677037120831	0.679484245845279	0.8823694086877625	0.7809268272665207	0.7809268272665207	0.7809268272665207	0.7809268272665207	0.7809268272665207	0.7809268272665207	0.7809268272665207	0.7809268272665207	0.7809268272665207	0.7809268272665207	0.7809268272665207	0.7809268272665207	0.7809268272665207	0.7809268272665207	0.7809268272665207	0.7809268272665207	0.7809268272665207	0.7809268272665207	0.7809268272665207	0.7809268272665207	0.7809268272665207	0.7809268272665207	0.7809268272665207	0.7809268272665207	0.7809268272665207	0.7809268272665207	0.7809268272665207	0.7809268272665207	0.7809268272665207	0.7809268272665207	0.7809268272665207	0.7809268272665207
0.24618426206803967	0.27995282618364126	0.4082886336039361	0.29423638742405894	0.303231111720368	0.35119541217407313	0.2487671805552565	0.2942072423399587	0.29716375358704344	0.20844891523404802	0.24102756970329256	0.2092897059709592	0.24394525703091838	0.3027332855672827	0.34612933652959654	0.32443131104843964	0.32443131104843964	0.32443131104843964	0.32443131104843964	0.32443131104843964	0.32443131104843964	0.32443131104843964	0.32443131104843964	0.32443131104843964	0.32443131104843964	0.32443131104843964	0.32443131104843964	0.32443131104843964	0.32443131104843964	0.32443131104843964	0.32443131104843964	0.32443131104843964	0.32443131104843964	0.32443131104843964	0.32443131104843964	0.32443131104843964	0.32443131104843964	0.32443131104843964	0.32443131104843964	0.32443131104843964	0.32443131104843964	0.32443131104843964	0.32443131104843964	0.32443131104843964	0.32443131104843964	0.32443131104843964	0.32443131104843964	0.32443131104843964	0.32443131104843964	0.32443131104843964
0.12922785748486385	0.14697807387841402	0.1390067886295338	0.09079990268412867	0.1001244821205309	0.09151072930327436	0.14692534394107648	0.11561252495084208	0.08078963015610544	0.09950247320449547	0.055911137488784506	0.10353757921665473	0.07852187445246639	0.21712966554366292	0.1320647694495749	0.014613499207210123	0.10931404181921969	0.1669949994802006	0.12936848149111282	0.12995081252476035	0.1278546296826896	0.190581500341327	0.05211517195035837	0.08209049067470428	0.16343681183610798	0.177323945221528	0.04942296681601133	0.10399149209268908	0.07670722945435021	0.07670722945435021	0.07670722945435021	0.07670722945435021	0.07670722945435021	0.07670722945435021	0.07670722945435021	0.07670722945435021	0.07670722945435021	0.07670722945435021	0.07670722945435021	0.07670722945435021	0.07670722945435021	0.07670722945435021	0.07670722945435021	0.07670722945435021	0.07670722945435021	0.07670722945435021	0.07670722945435021	0.07670722945435021	0.07670722945435021	0.07670722945435021
0.33322976815838595	0.29029232071541666	0.2842853012642829	0.19539909214558013	0.27007331334177304	0.16777664368624842	0.19994759755081018	0.19744329829791427	0.29669667130430216	0.19296490068832994	0.13159412555823047	0.2794289297190432	0.1983405486759817	0.21356734394698573	0.2584176979035994	0.16281737769805243	0.2907338296917428	0.1518692837453347	0.22105408541931693	0.2220780122102354	0.2927964200234454	0.14977162207037445	0.26273166944309956	0.20625164575673702	0.20625164575673702	0.20625164575673702	0.20625164575673702	0.20625164575673702	0.20625164575673702	0.20625164575673702	0.20625164575673702	0.20625164575673702	0.20625164575673702	0.20625164575673702	0.20625164575673702	0.20625164575673702	0.20625164575673702	0.20625164575673702	0.20625164575673702	0.20625164575673702	0.20625164575673702	0.20625164575673702	0.20625164575673702	0.20625164575673702	0.20625164575673702	0.20625164575673702	0.20625164575673702	0.20625164575673702	0.20625164575673702	0.20625164575673702
0.2987312416246991	0.3105406260400281	0.2772743356512935	0.3769501013444758	0.36283247284034986	0.3356367953350292	0.423891927033086	0.3403730240411863	0.3105946532962528	0.39030765634276793	0.37493183419223924	0.30557253840730664	0.34173836883882014	0.24380458136593527	0.27539590749672654	0.3433312808303117	0.23348451437039022	0.32071750371543883	0.23308228160255917	0.2543247680342596	0.26553914494621833	0.259931956490239	0.259931956490239	0.259931956490239	0.259931956490239	0.259931956490239	0.259931956490239	0.259931956490239	0.259931956490239	0.259931956490239	0.259931956490239	0.259931956490239	0.259931956490239	0.259931956490239	0.259931956490239	0.259931956490239	0.259931956490239	0.259931956490239	0.259931956490239	0.259931956490239	0.259931956490239	0.259931956490239	0.259931956490239	0.259931956490239	0.259931956490239	0.259931956490239	0.259931956490239	0.259931956490239	0.259931956490239	0.259931956490239
0.23498637313184167	0.15810295175272168	0.2764503235851116	0.19153523965908584	0.16002988841229338	0.22172182627236833	0.1825992372426511	0.16339765148696642	0.2470123364068097	0.17038041423563471	0.22054980377445424	0.25458937088434813	0.16681079769465798	0.16531487874426543	0.27181354863237334	0.26375521448050687	0.1583952592678383	0.25776023512751384	0.20807774719767608	0.20807774719767608	0.20807774719767608	0.20807774719767608	0.20807774719767608	0.20807774719767608	0.20807774719767608	0.20807774719767608	0.20807774719767608	0.20807774719767608	0.20807774719767608	0.20807774719767608	0.20807774719767608	0.20807774719767608	0.20807774719767608	0.20807774719767608	0.20807774719767608	0.20807774719767608	0.20807774719767608	0.20807774719767608	0.20807774719767608	0.20807774719767608	0.20807774719767608	0.20807774719767608	0.20807774719767608	0.20807774719767608	0.20807774719767608	0.20807774719767608	0.20807774719767608	0.20807774719767608	0.20807774719767608	0.20807774719767608
0.28528170597766467	0.25864292211527856	0.2540114086005007	0.23717490494646487	0.19367093872799818	0.2091097506836675	0.26656967782124663	0.294056892119868	0.22084661840246705	0.26247127565563944	0.2738989374063653	0.3288139712361266	0.25494829655123136	0.2631090377470549	0.2762759362022168	0.23832958218159295	0.37221444184587565	0.35201882326523104	0.28266782523031214	0.26676963783185575	0.27471873153108395	0.27471873153108395	0.27471873153108395	0.27471873153108395	0.27471873153108395	0.27471873153108395	0.27471873153108395	0.27471873153108395	0.27471873153108395	0.27471873153108395	0.27471873153108395	0.27471873153108395	0.27471873153108395	0.27471873153108395	0.27471873153108395	0.27471873153108395	0.27471873153108395	0.27471873153108395	0.27471873153108395	0.27471873153108395	0.27471873153108395	0.27471873153108395	0.27471873153108395	0.27471873153108395	0.27471873153108395	0.27471873153108395	0.27471873153108395	0.27471873153108395	0.27471873153108395	0.27471873153108395
0.0	0.0	0.0	0.0	0.0	0.0	0.0	0.0	0.0	0.0	0.010171203064734161	0.0	0.02724312524704069	0.0	0.0	0.0	0.0	0.0	0.0	0.0	0.0	0.0	0.0046707192973785274	0.0	0.0046707192973785274	0.0	0.0	0.0	0.0	0.0	0.0	0.0	0.0	0.0	0.0	0.040746766133545456	0.0	0.09083497086184796	0.0	0.0	0.00010074487954357593	5.037243977178797e-05	5.037243977178797e-05	5.037243977178797e-05	5.037243977178797e-05	5.037243977178797e-05	5.037243977178797e-05	5.037243977178797e-05	5.037243977178797e-05	5.037243977178797e-05
0.04665635856114056	0.0	0.06481365344423559	0.03620771102630159	0.12941693520575273	0.0005128154788763022	0.04665635856114056	0.1427134713130287	0.03620771102630159	0.0017736176040532257	0.17956128051069564	0.1301809805143279	0.19947889219946996	0.0018771105468832047	0.18485181566061615	0.25949442340081885	0.1769256920946569	0.0866297007317777	0.07286898915625659	0.17984670615131138	0.131441783263073	0.25720359589929864	0.004798124603537694	0.09331271712228112	0.22267040395281096	0.09228708616452852	0.233281793429271	0.11020920988019922	0.09269640870057483	0.04675985150397054	0.1504177232182607	0.24840466733599945	0.16976677617421965	0.23580339727875957	0.045803960233376975	0.07526230013280347	0.2530023340109979	0.09508633463725318	0.17954087842879957	0.18827515486410368	0.2507751477889114	0.10895831950487513	0.22001900995409782	0.15270855125426785	0.13170337002576507	0.10417068719316643	0.11793702860946577	0.11793702860946577	0.11793702860946577	0.11793702860946577
0.43627498288017447	0.3669064669804063	0.37786242833067674	0.44719465332733965	0.40817957499417795	0.4568487017253459	0.3088886532865	0.46209648185641117	0.33986687311397307	0.4220529769580618	0.4522108875434159	0.4106456264499397	0.4564817468742182	0.2897587869229728	0.3704363681257027	0.34415913568281775	0.41593452948929777	0.27371603975795317	0.4176601052790857	0.3635564553289426	0.40347357546899343	0.49337889067686486	0.3220732461324774	0.37905227009704034	0.36787895299875134	0.4502037544508468	0.3435363915280258	0.3055616911198575	0.4075024913991544	0.376845969239898	0.3928210643234842	0.34775652490575254	0.35090210199368504	0.477403807018657	0.41650377271890493	0.3073327535243628	0.31211670543570924	0.3538325780852621	0.45256593379343724	0.3619725213509557	0.4512003669220951	0.4065864441365254	0.4065864441365254	0.4065864441365254	0.4065864441365254	0.4065864441365254	0.4065864441365254	0.4065864441365254	0.4065864441365254	0.4065864441365254
0.18271519103604836	0.12230834525051623	0.15132197263720526	0.18345931508711716	0.14175149199132436	0.17844367578213258	0.14548703335497437	0.07476353183395175	0.10080789803823607	0.12624009691148633	0.09079363746050738	0.1485736011552633	0.1456607570104587	0.11930205376726434	0.16848772845858062	0.14786288633454187	0.11798461708966994	0.11980696483666568	0.14453060526306824	0.09164381846383546	0.11657420602691194	0.1101797516055882	0.1867201861442051	0.05592579160577955	0.09965494028833821	0.10791379901565464	0.070866654988978	0.10714695458957761	0.09045747628941526	0.06806686548736578	0.11171603404339743	0.08491403239932162	0.10204555705039783	0.11692669327170428	0.12808585915555126	0.06919126404056812	0.08465023501147959	0.09579271597583208	0.07972018733222598	0.042099141288037926	0.12642912527133207	0.09340428109843871	0.0581102713787542	0.09347332001906264	0.08941520848574631	0.10234347754362763	0.09587934301468698	0.09587934301468698	0.09587934301468698	0.09587934301468698
0.2761632593656681	0.5812725899305077	0.6090076364387225	0.5251713778765573	0.4936862129632817	0.3372828416366251	0.7040256665651523	0.4934390149906732	0.3122908976695082	0.6805130378388012	0.41388407372694586	0.3453334990593748	0.39624723797035705	0.26788755510751106	0.383741049646061	0.34141937244705955	0.255510285776827	0.47393523349881983	0.5480808593877531	0.2863355172269391	0.37594454096025953	0.4018782348959124	0.4662536185753187	0.2920548887787587	0.4212194900871344	0.42784650112092565	0.2624013477650699	0.45618606133585343	0.529441622089174	0.4037798611883387	0.43710360481769345	0.274271068618385	0.35876704514660207	0.4649954334871959	0.16282897981482258	0.21951202154683705	0.40274076565831757	0.4395590219933146	0.2195052157843803	0.5571654106194036	0.44636158304625223	0.41490628247325245	0.42119402589528737	0.4180501541842699	0.4180501541842699	0.4180501541842699	0.4180501541842699	0.4180501541842699	0.4180501541842699	0.4180501541842699
0.24055589795423846	0.16396662657299388	0.2518610519215811	0.34302239318664646	0.23666247500692283	0.27128563019392643	0.2528513463614208	0.1728555874951545	0.4077132330061917	0.18901002096954497	0.1608370680177185	0.29017577110828946	0.225506419563004	0.225506419563004	0.225506419563004	0.225506419563004	0.225506419563004	0.225506419563004	0.225506419563004	0.225506419563004	0.225506419563004	0.225506419563004	0.225506419563004	0.225506419563004	0.225506419563004	0.225506419563004	0.225506419563004	0.225506419563004	0.225506419563004	0.225506419563004	0.225506419563004	0.225506419563004	0.225506419563004	0.225506419563004	0.225506419563004	0.225506419563004	0.225506419563004	0.225506419563004	0.225506419563004	0.225506419563004	0.225506419563004	0.225506419563004	0.225506419563004	0.225506419563004	0.225506419563004	0.225506419563004	0.225506419563004	0.225506419563004	0.225506419563004	0.225506419563004
0.28731820757334486	0.24225514521629835	0.22064431066214377	0.21113976136132162	0.2904878851248027	0.25703674853876574	0.0835601458042823	0.12146728024156882	0.15389674521197244	0.20109856199392862	0.21990759599341395	0.23888660586958746	0.23221306127651017	0.25203000941801007	0.2112943599171228	0.2860456382385403	0.06982189559874553	0.20110898874470776	0.1958926811240342	0.12022364061207141	0.2577077566585481	0.24152931735989597	0.21117493118426892	0.13257751037278698	0.2450960249834623	0.21971965527544737	0.3287363124174736	0.23951858687677482	0.25073462160163706	0.22346907268216626	0.2202982959795803	0.28658320031555296	0.2300244071371439	0.1727559053455337	0.16100004896884695	0.2779154213199895	0.21103503297454704	0.2939165282299386	0.22881003597587365	0.21323757705823648	0.2610128187397666	0.23712519789900158	0.23712519789900158	0.23712519789900158	0.23712519789900158	0.23712519789900158	0.23712519789900158	0.23712519789900158	0.23712519789900158	0.23712519789900158
0.2784849090912726	0.2629473300836852	0.2578362879349307	0.32738578548436725	0.25531861441068693	0.215011223609048	0.26992982430067325	0.2515653528335177	0.2962615296465141	0.2718278139072438	0.3184450694233526	0.3830883570717561	0.30586659404470967	0.3137481345917439	0.3181106458193009	0.29585203772792307	0.3253256355419881	0.3608534236544028	0.4166649860961617	0.2913347797565816	0.35777817488610597	0.3378752409470972	0.3373847220686699	0.34451254177124097	0.35839616001465174	0.2516896527762643	0.29391955185949403	0.31183234096737167	0.30781520104533167	0.33851164202664935	0.3693259237083905	0.36164508006117263	0.2617996190125119	0.35318160165050566	0.3132536228907347	0.33495013490018527	0.3426269480449163	0.3103346594825497	0.2936898859211983	0.3671999375594384	0.18901615657368614	0.3518131527515729	0.2926569129379963	0.2916969179499025	0.3768948932811146	0.33429590561550854	0.33429590561550854	0.33429590561550854	0.33429590561550854	0.33429590561550854
0.10425210370586095	0.0	0.0	0.25408397246985115	0.0	0.08033542170423907	0.0	0.0014720532548272037	0.0	0.0	0.00029707980671399265	0.0	0.0	0.0	0.0	0.0	0.1339285714011739	0.0	0.1339285714011739	0.0	0.0	0.13363149159445992	0.0	0.029993177362557803	0.0	0.0	0.0	0.0	0.0	0.0	0.0	0.08033542170423907	0.0	0.0	0.0	0.0014720532548272037	0.0	0.0	0.0	0.0	0.0	0.0	0.0	0.0	0.0	0.0	0.0	0.0	0.0	0.0
0.3152723932930303	0.1275868334367955	0.2615236844727688	0.19878802971252935	0.03611689119366846	0.17505977952309731	0.3285694982247569	0.14865564763843447	0.18483982895288079	0.12746433155956063	0.11297704212690868	0.09583525101137973	0.12776394135622038	0.10808066361500837	0.15469909463392886	0.13687624694378472	0.1908003058113317	0.15748316959556805	0.08158940154589298	0.18253066317885105	0.1465491160702696	0.16958700609343133	0.11284985348064398	0.07269341849558417	0.1490544178012329	0.18578962873171423	0.15198701273495388	0.1200468356787923	0.07821090581818332	0.062303251654696745	0.06409175093499277	0.23919155715007742	0.13733496446257878	0.1316130168650489	0.05399366902537781	0.2040696814186422	0.07752602227541831	0.07562551859748587	0.0944529515937668	0.06392462349165662	0.1698208800911987	0.19827592540255873	0.19630916945012156	0.19729254742634014	0.19729254742634014	0.19729254742634014	0.19729254742634014	0.19729254742634014	0.19729254742634014	0.19729254742634014
0.5246989819108335	0.39619548431448826	0.42611683512661525	0.3633563806667102	0.379583138189537	0.4353101732540105	0.46350086223799775	0.4167874404710363	0.502322532204296	0.43984325232184296	0.41269040905341114	0.46679180595438624	0.3278826623092145	0.4732657287479097	0.41770830115539154	0.45843469278970755	0.37914044195985336	0.39756022976413224	0.4969152040562571	0.42996384471995946	0.4568520669483066	0.6312880200709244	0.4548814630224612	0.4352124248635362	0.37020778883813354	0.3562185734076328	0.43985675215939946	0.468073742744853	0.4918113930758921	0.44324000219377424	0.5246162583925907	0.40691353582723927	0.5026032550487229	0.45518856539661323	0.47757868276206505	0.6416965474993275	0.42395488141896853	0.38920355243564436	0.456458901671418	0.48335208570211924	0.46990549368676865	0.46990549368676865	0.46990549368676865	0.46990549368676865	0.46990549368676865	0.46990549368676865	0.46990549368676865	0.46990549368676865	0.46990549368676865	0.46990549368676865
0.3056828499558509	0.1079225953363991	0.27506383918064103	0.13843465124587576	0.19444228026365626	0.29076860555508693	0.3337937965320616	0.271288985096651	0.16343226420184945	0.13625161546397876	0.3569586063293163	0.2793465861138411	0.25710925999814105	0.20165881059661997	0.21847658797154282	0.19875285061544548	0.11396965580241965	0.1547028409390782	0.2654941333321703	0.14786095393055668	0.320095224612278	0.3052245146649588	0.16454786619085246	0.2446455845398	0.1658877834991196	0.2617633355141208	0.25351219824399646	0.059700559732512745	0.2986716822299831	0.21371647840735014	0.15910802191214993	0.22185593548025115	0.29778566912612225	0.27672937594015345	0.2067376488514656	0.23427238937236367	0.13716643656630872	0.12694846869070675	0.2636386338210209	0.18034312277596554	0.2321745455624557	0.20625883416921062	0.20625883416921062	0.20625883416921062	0.20625883416921062	0.20625883416921062	0.20625883416921062	0.20625883416921062	0.20625883416921062	0.20625883416921062
0.1629612261489047	0.1251932454533545	0.16090029597679192	0.11193651577726331	0.10801361612672052	0.18198334299543453	0.1341109965239068	0.16945952825527588	0.06201983600092853	0.1271683282530243	0.163179288135439	0.07603807222752633	0.12216229241861935	0.09038821700547914	0.10651932080061895	0.12823817192039427	0.209762088445647	0.10747824749328208	0.11095420773377011	0.17120327014091338	0.1275769200373186	0.1384021084683312	0.06147366351446949	0.09023045530258235	0.12393984054611959	0.11906607832927646	0.07588106137885155	0.12810981290089404	0.08025918034976734	0.06661784911407324	0.086172753316794	0.09872554274208467	0.10382255205363088	0.13885999146914862	0.07851070876400909	0.10433567104158013	0.09881966448494038	0.13312539235832985	0.07737434993143523	0.1225401998948296	0.15155903257441494	0.08632888296121072	0.13582406735435132	0.10533447735249188	0.10046268026066534	0.10373661122715426	0.09435737640843665	0.06606414097114945	0.1417988383768361	0.13562483470114414
0.09154602353866328	0.2715262967384297	0.1350320843724979	0.23563631506456295	0.12965665674689772	0.3536889988251563	0.12533635740185564	0.0706691240736737	0.14953873824523806	0.1276647828870556	0.2297958153387217	0.11364875657137126	0.13810323261955038	0.3195025334110956	0.49581306991902147	0.20309513229936016	0.5699338599484347	0.5382198563656456	0.5464640358845934	0.22272511859290378	0.2229772137977005	0.2402342650712165	0.3089779329999844	0.004572394549838778	0.12584054781144904	0.22754960834753923	0.29447127912724425	0.450274726940443	0.6312415707502804	0.29280185058872404	0.7230501727154571	0.11515000287415755	0.5000729609791619	0.11614705876735042	0.154856093483473	0.23441271942338812	0.5527400728739333	0.5425401533237975	0.004320299345042076	0.17081429209553234	0.3368780631869782	0.343704914471468	0.11390085177616797	0.2570693444291566	0.3409462697141138	0.0	0.09362235381906656	0.23898511397322691	0.34069417450931705	0.1935071792795502
0.5838538753211754	0.3807928448192569	0.4081020507952157	0.7441794101566044	0.3962676568549081	0.4612377487699292	0.573085215689295	0.6140026651173807	0.4543493344386384	0.5011262342225068	0.5041885790567813	0.5453195553980772	0.5610174493833684	0.510437475036041	0.5298881244303768	0.792306147754979	0.6251002966370139	0.6738182566394388	0.6465230516467091	0.4778948872553452	0.474148501057314	0.5329245019446678	0.5471028436844277	0.576134616777211	0.7433222351993375	0.6996683117965821	0.5386820368637957	0.5705111826834598	0.29565636298625864	0.7220461589692403	0.4970461274897004	0.6302326197069092	0.5934926427459191	0.7416742518342709	0.5141231581192072	0.49870847705180593	0.4643753570895627	0.5769521984224245	0.6306592332092369	0.5227424826642778	0.6584925278341444	0.6254379670220381	0.570622402198559	0.5218017938920402	0.5826901472870957	0.4336312728673758	0.41479161949038096	0.5130297493222633	0.5855245437447003	0.6069229233350466
0.1922485859277823	0.17213416644359286	0.19956475045292066	0.22331187375741784	0.2069282251460489	0.17499851856033072	0.24935368110903608	0.21746782729420436	0.1791762487608392	0.16358575598678946	0.20390459125970445	0.1932797553908318	0.15681081435229727	0.18074743259058987	0.22169211803613112	0.19381485112198765	0.20487165915034805	0.18809340242504993	0.13224070886128722	0.21699910106841583	0.22170951724304025	0.1800486564453063	0.22075180875810244	0.2253991295697362	0.23969199873116445	0.1872306729439479	0.25395429650639134	0.1971056607553538	0.19283195088185343	0.26113520922149086	0.23215753429112615	0.1727173718775386	0.22404381862141598	0.189386566384734	0.21149661953683566	0.1683330512146506	0.2117620366941321	0.26597988380817833	0.21446189426712944	0.21689635628656273	0.14112153461331076	0.28746369508149483	0.1756007762112734	0.16204058357555087	0.22957840385687003	0.16329458111551237	0.2338928826684223	0.1890019181815972	0.2642393335209015	0.2934712970046827
0.25964668971871413	0.3131144021158203	0.38851743980341186	0.17021012451011716	0.1932239567672178	0.14823417554146892	0.22014944200205122	0.26478621138886776	0.28215395462301707	0.29672772273161646	0.2662991257571779	0.259129722138371	0.3186279733816974	0.1552051230728383	0.20934513067506258	0.17636332545214292	0.15311912705749675	0.31388842758370317	0.19905647252564126	0.24261971615572522	0.22093344769762227	0.20773076750933622	0.3227811369732614	0.31448520484225134	0.26857493857997955	0.3226916501248231	0.2553197789331619	0.28887924627908473	0.20949200246372382	0.3081578332115751	0.23926747962614756	0.2848903133053487	0.16164890469364276	0.3001730030084663	0.22413651686374098	0.24566497612964844	0.2947688782450474	0.2668527590824305	0.3694877478738062	0.19739991114974512	0.2680069856703406	0.31654631259384197	0.2681679734765717	0.21924249323504402	0.2744257779674327	0.33899935688109956	0.2388488598717281	0.20915663463671075	0.3021243410438016	0.34388166664744196
0.6011411755930355	0.6551761179917054	0.7485726386626451	0.5948999001580022	0.6909090553880559	0.6090192203286859	0.5698245515719436	0.7927351348814465	0.6503309597805763	0.661319595839784	0.6275492433944897	0.6409978781951305	0.6148578771321723	0.5463856102465336	0.6603751388380354	0.6287296464444683	0.6086138402658005	0.6145929771768924	0.49493127190668174	0.7634467393641523	0.6016527244453252	0.5018558905619326	0.5885501926513036	0.6021404150389165	0.7471093923733382	0.7305188428130306	0.6483791541559847	0.682945699474825	0.6498616558545728	0.5924355352311924	0.6463844811395314	0.6866573606862656	0.6664239499951566	0.7617716699331074	0.6105351744081913	0.7289101626295029	0.8043153825938567	0.7339471262951967	0.8462344886456975	0.6534255771870578	0.645270498475813	0.6397506566069355	0.6643431118590126	0.652046884232974	0.652046884232974	0.652046884232974	0.652046884232974	0.652046884232974	0.652046884232974	0.652046884232974
0.2438411976341702	0.12650702055722893	0.20891985608283822	0.09582886042775113	0.29320185453806574	0.22433500484733213	0.2176078273456224	0.10646193245831964	0.1479329408197629	0.19339282831061164	0.12068518839970034	0.157039008355156	0.157039008355156	0.157039008355156	0.157039008355156	0.157039008355156	0.157039008355156	0.157039008355156	0.157039008355156	0.157039008355156	0.157039008355156	0.157039008355156	0.157039008355156	0.157039008355156	0.157039008355156	0.157039008355156	0.157039008355156	0.157039008355156	0.157039008355156	0.157039008355156	0.157039008355156	0.157039008355156	0.157039008355156	0.157039008355156	0.157039008355156	0.157039008355156	0.157039008355156	0.157039008355156	0.157039008355156	0.157039008355156	0.157039008355156	0.157039008355156	0.157039008355156	0.157039008355156	0.157039008355156	0.157039008355156	0.157039008355156	0.157039008355156	0.157039008355156	0.157039008355156
0.6716895358687189	0.5781294471519931	0.5575949475452587	0.6081139554658778	0.5239804046092514	0.5493182200494942	0.5366493123293729	0.5366493123293729	0.5366493123293729	0.5366493123293729	0.5366493123293729	0.5366493123293729	0.5366493123293729	0.5366493123293729	0.5366493123293729	0.5366493123293729	0.5366493123293729	0.5366493123293729	0.5366493123293729	0.5366493123293729	0.5366493123293729	0.5366493123293729	0.5366493123293729	0.5366493123293729	0.5366493123293729	0.5366493123293729	0.5366493123293729	0.5366493123293729	0.5366493123293729	0.5366493123293729	0.5366493123293729	0.5366493123293729	0.5366493123293729	0.5366493123293729	0.5366493123293729	0.5366493123293729	0.5366493123293729	0.5366493123293729	0.5366493123293729	0.5366493123293729	0.5366493123293729	0.5366493123293729	0.5366493123293729	0.5366493123293729	0.5366493123293729	0.5366493123293729	0.5366493123293729	0.5366493123293729	0.5366493123293729	0.5366493123293729
0.0	0.10816599433715264	0.0	0.0	0.01768698924828393	0.00014976590233526898	0.06736722074927065	0.0007421015464945833	0.06677488510511134	0.12809054855253674	0.06751698665160592	0.0007421015464945833	0.002566623709842038	0.06677488510511134	0.06736722074927065	0.00014976590233526898	0.08007072848020577	0.06495036294176389	0.0007421015464945833	0.027017744868394453	0.0	0.0	0.07008361036144797	0.06495036294176389	0.06751698665160592	0.06751698665160592	0.0	0.0	0.13503397330321185	0.11991360776476993	0.0	0.0007421015464945833	0.14197739805388696	0.0	0.00694342475067512	0.06751698665160592	0.037230205701140516	0.037230205701140516	0.037230205701140516	0.037230205701140516	0.037230205701140516	0.037230205701140516	0.037230205701140516	0.037230205701140516	0.037230205701140516	0.037230205701140516	0.037230205701140516	0.037230205701140516	0.037230205701140516	0.037230205701140516
0.2277222229070599	0.2362403092078197	0.20023498374600673	0.2447413166198086	0.23348452094022257	0.20315791745051462	0.24877216389031231	0.2722028853460096	0.3562444730700738	0.26182694801646883	0.3651337785854743	0.3271309858585439	0.24533004118917895	0.21725000394552968	0.32909828111514144	0.25972915734477064	0.2691319543822536	0.23215498729395145	0.26983645925904504	0.2155502111228956	0.29826865397543506	0.19686374195962827	0.22429210426652435	0.2800763263849585	0.2586523253326154	0.25406627885707944	0.26833764050999936	0.26120195968353943	0.26120195968353943	0.26120195968353943	0.26120195968353943	0.26120195968353943	0.26120195968353943	0.26120195968353943	0.26120195968353943	0.26120195968353943	0.26120195968353943	0.26120195968353943	0.26120195968353943	0.26120195968353943	0.26120195968353943	0.26120195968353943	0.26120195968353943	0.26120195968353943	0.26120195968353943	0.26120195968353943	0.26120195968353943	0.26120195968353943	0.26120195968353943	0.26120195968353943
0.2701332577490691	0.15361787530918972	0.28765636021903934	0.17231748429339305	0.1554325722742277	0.18361115924140828	0.1734968102946641	0.07517622309526527	0.07360121299510984	0.1780499156503971	0.1435421727618005	0.26301260535126825	0.20073651164227443	0.18415420237766866	0.16011106368456454	0.15306882685506681	0.19077968529978828	0.09619513561163028	0.19151887297418113	0.1541207233928289	0.172819798183505	0.172819798183505	0.172819798183505	0.172819798183505	0.172819798183505	0.172819798183505	0.172819798183505	0.172819798183505	0.172819798183505	0.172819798183505	0.172819798183505	0.172819798183505	0.172819798183505	0.172819798183505	0.172819798183505	0.172819798183505	0.172819798183505	0.172819798183505	0.172819798183505	0.172819798183505	0.172819798183505	0.172819798183505	0.172819798183505	0.172819798183505	0.172819798183505	0.172819798183505	0.172819798183505	0.172819798183505	0.172819798183505	0.172819798183505
0.319919307380386	0.31886170956755927	0.3550302133478041	0.3422646038771756	0.26224224261186374	0.31171118567358336	0.31998921745042924	0.32503975409909097	0.29503685196286916	0.28936619473519454	0.2345292581881209	0.3828899189505384	0.34569838268037223	0.32653094177143044	0.3945428504256394	0.27693650286000104	0.2786898853764817	0.26854953123596653	0.3536724240470347	0.3579777438219501	0.28432458239252734	0.29430044777272624	0.30566196149910163	0.383876174521772	0.3163338690404447	0.34839925581240855	0.24476224675308342	0.29135048647554584	0.20122386779484322	0.3379656967268128	0.2704698030670523	0.29790846490291806	0.32971449278556436	0.3099763980823424	0.3372440527784445	0.34803155182472156	0.3508041006300513	0.34941782622738643	0.34941782622738643	0.34941782622738643	0.34941782622738643	0.34941782622738643	0.34941782622738643	0.34941782622738643	0.34941782622738643	0.34941782622738643	0.34941782622738643	0.34941782622738643	0.34941782622738643	0.34941782622738643
0.4348360597562119	0.23703029415067262	0.38998385877246305	0.31593722177473965	0.3288527557762775	0.3398420109693129	0.32620819258070494	0.2544212049006177	0.2795369321117415	0.2908768686268536	0.2988406069202064	0.2802783634323502	0.2964267541964497	0.31723864937759705	0.309231975015956	0.3888857823350805	0.27748554135890113	0.359030705350107	0.3517131700659725	0.31434657583437825	0.3586571552194343	0.32535196400915734	0.3867621550297062	0.30357312216800203	0.2952422683782953	0.23907863399394952	0.29907626873008947	0.32355764548151317	0.30866491924849354	0.21798188800272394	0.27975432941423234	0.2136918217282089	0.24672307557122064	0.24672307557122064	0.24672307557122064	0.24672307557122064	0.24672307557122064	0.24672307557122064	0.24672307557122064	0.24672307557122064	0.24672307557122064	0.24672307557122064	0.24672307557122064	0.24672307557122064	0.24672307557122064	0.24672307557122064	0.24672307557122064	0.24672307557122064	0.24672307557122064	0.24672307557122064
0.5864140673835561	0.3361009583332856	0.1572883759388449	0.4190591117803774	0.5361318704739634	0.3650027474929959	0.3005195863037499	0.34658200979241466	0.4900085933197059	0.28842323786903395	0.1515597511081286	0.13295156404632494	0.2581665898705368	0.22006064115176582	0.11279088482825854	0.2894434853416854	0.18178507143145808	0.19826747534529038	0.32233106536435013	0.17137809472870408	0.3003890519675306	0.59617128630963	0.17608945535442777	0.3526735514088916	0.3122187279392415	0.30557540475817124	0.09498970528479751	0.16861944265761084	0.21447118102507498	0.3370978126435687	0.398159990037563	0.42472357947094025	0.0	0.28632191429311366	0.14316095714655683	0.14316095714655683	0.14316095714655683	0.14316095714655683	0.14316095714655683	0.14316095714655683	0.14316095714655683	0.14316095714655683	0.14316095714655683	0.14316095714655683	0.14316095714655683	0.14316095714655683	0.14316095714655683	0.14316095714655683	0.14316095714655683	0.14316095714655683
0.19911064786727128	0.27316431974447164	0.26399328660486404	0.30536750758841835	0.30014397540477533	0.31195212158920044	0.3418368045105471	0.29184705396464544	0.28711755559762325	0.25119392078075936	0.28948509445662035	0.32587806943947445	0.42935098388897674	0.39140187944375154	0.23337120686228258	0.37339211022471586	0.2581636330118109	0.28581170101363207	0.32624812321031427	0.3890023549457454	0.4366820651757869	0.35897614104563746	0.3978291031107122	0.3978291031107122	0.3978291031107122	0.3978291031107122	0.3978291031107122	0.3978291031107122	0.3978291031107122	0.3978291031107122	0.3978291031107122	0.3978291031107122	0.3978291031107122	0.3978291031107122	0.3978291031107122	0.3978291031107122	0.3978291031107122	0.3978291031107122	0.3978291031107122	0.3978291031107122	0.3978291031107122	0.3978291031107122	0.3978291031107122	0.3978291031107122	0.3978291031107122	0.3978291031107122	0.3978291031107122	0.3978291031107122	0.3978291031107122	0.3978291031107122
0.04375475841905026	0.21681787679327294	0.180515161177165	0.08419281371874811	0.10210205212945596	0.13087097203931972	0.13036582576904004	0.09866742084143182	0.23678203328124128	0.10971825628607049	0.14829228426203303	0.37799749084679773	0.10471308667038612	0.2511264301673262	0.16859045666530312	0.1713362013252474	0.3549147055049384	0.2437965570395142	0.1725637036413082	0.35278805476004216	0.23532341091630884	0.17842029007915672	0.0733613057245717	0.3765616135348039	0.3318353693629431	0.12704100518115594	0.14031291137373075	0.2664926363149772	0.20740059555637974	0.21624053330988488	0.10742706121614486	0.19678774002782073	0.3592703221607018	0.1943511198082229	0.16318962992454364	0.2511984451916234	0.4514494375033199	0.22168782271559717	0.2350267555238766	0.306041229479022	0.23152010754829727	0.2687806685136596	0.2687806685136596	0.2687806685136596	0.2687806685136596	0.2687806685136596	0.2687806685136596	0.2687806685136596	0.2687806685136596	0.2687806685136596
0.32515854436993985	0.15611253619506701	0.14463894493952933	0.17511455919078037	0.15359572530541804	0.2329286074743224	0.21450058002857106	0.13723466451460206	0.1902605284088412	0.21135354535490763	0.17185192741481914	0.15795782869057734	0.14443210282105517	0.17612884249070027	0.20439242109618072	0.1774615179781461	0.18889571453059575	0.19100609627414636	0.2549889455129116	0.2266360078637122	0.1528491052623622	0.2526787673159092	0.19915296625937653	0.20020685926611498	0.2380777926543914	0.2191423259602532	0.2191423259602532	0.2191423259602532	0.2191423259602532	0.2191423259602532	0.2191423259602532	0.2191423259602532	0.2191423259602532	0.2191423259602532	0.2191423259602532	0.2191423259602532	0.2191423259602532	0.2191423259602532	0.2191423259602532	0.2191423259602532	0.2191423259602532	0.2191423259602532	0.2191423259602532	0.2191423259602532	0.2191423259602532	0.2191423259602532	0.2191423259602532	0.2191423259602532	0.2191423259602532	0.2191423259602532
0.3230074211138904	0.3003842922688102	0.235125515083323	0.43698546194991866	0.26746333551981066	0.274045572021064	0.2830245195309362	0.279458522890916	0.260265957383336	0.32486490409877106	0.3313995937850865	0.33334782552196174	0.3333373836497472	0.24934079504198045	0.2711212246550544	0.38660456093363066	0.30209454680647885	0.3615467460719649	0.2719927985372731	0.2563263967511664	0.3355293607041436	0.3659416249136128	0.3044197978286742	0.4543756535180438	0.21753085750475562	0.2726100825932714	0.26225666345124854	0.21330865070554317	0.4734238992405614	0.4692911423098697	0.47135752077521553	0.47135752077521553	0.47135752077521553	0.47135752077521553	0.47135752077521553	0.47135752077521553	0.47135752077521553	0.47135752077521553	0.47135752077521553	0.47135752077521553	0.47135752077521553	0.47135752077521553	0.47135752077521553	0.47135752077521553	0.47135752077521553	0.47135752077521553	0.47135752077521553	0.47135752077521553	0.47135752077521553	0.47135752077521553
0.2668693996926455	0.387724556268528	0.36706863933355116	0.3201762670033092	0.27719680256857526	0.2845576519267142	0.3559015725147611	0.38593934290084	0.34111063689269777	0.22440083855544166	0.30213322743303406	0.3266918650876732	0.4310903582787981	0.40823364873217793	0.39919808120317707	0.22200939226137997	0.27657438591416145	0.27975519509395635	0.2781647905040589	0.2781647905040589	0.2781647905040589	0.2781647905040589	0.2781647905040589	0.2781647905040589	0.2781647905040589	0.2781647905040589	0.2781647905040589	0.2781647905040589	0.2781647905040589	0.2781647905040589	0.2781647905040589	0.2781647905040589	0.2781647905040589	0.2781647905040589	0.2781647905040589	0.2781647905040589	0.2781647905040589	0.2781647905040589	0.2781647905040589	0.2781647905040589	0.2781647905040589	0.2781647905040589	0.2781647905040589	0.2781647905040589	0.2781647905040589	0.2781647905040589	0.2781647905040589	0.2781647905040589	0.2781647905040589	0.2781647905040589
0.2990077308167517	0.15593491361544665	0.19967996807364594	0.13709050647948534	0.17858664841984112	0.2618868568784661	0.09793698692091446	0.11924960046327257	0.1927558515551879	0.061404402817489975	0.1187832918436961	0.2097935343085693	0.20921470636562728	0.1297478772706843	0.1779700738004518	0.15146670452745978	0.18454120333221807	0.1820057433160233	0.1917914185861809	0.1319218519795384	0.12708462591487854	0.1371278809158142	0.09784339770553495	0.16785583308196436	0.15876694123572696	0.23758301686914565	0.09598204827497857	0.18725403371413993	0.09687996944853541	0.14206700158133767	0.14206700158133767	0.14206700158133767	0.14206700158133767	0.14206700158133767	0.14206700158133767	0.14206700158133767	0.14206700158133767	0.14206700158133767	0.14206700158133767	0.14206700158133767	0.14206700158133767	0.14206700158133767	0.14206700158133767	0.14206700158133767	0.14206700158133767	0.14206700158133767	0.14206700158133767	0.14206700158133767	0.14206700158133767	0.14206700158133767
0.3843784988474337	0.3178430842471549	0.2784108747057842	0.2448351415409374	0.25652766823090184	0.3259624810037196	0.250837812242802	0.22090720282831255	0.30618034258844995	0.2971138529966223	0.2750381935472818	0.3055531612913819	0.34758856257500254	0.23128820287286528	0.17741811558900836	0.2108170545096707	0.36043481780422565	0.14394654707202867	0.3280694990937521	0.25265391515192037	0.45943153141125725	0.2488561170247814	0.3541438242180193	0.3541438242180193	0.3541438242180193	0.3541438242180193	0.3541438242180193	0.3541438242180193	0.3541438242180193	0.3541438242180193	0.3541438242180193	0.3541438242180193	0.3541438242180193	0.3541438242180193	0.3541438242180193	0.3541438242180193	0.3541438242180193	0.3541438242180193	0.3541438242180193	0.3541438242180193	0.3541438242180193	0.3541438242180193	0.3541438242180193	0.3541438242180193	0.3541438242180193	0.3541438242180193	0.3541438242180193	0.3541438242180193	0.3541438242180193	0.3541438242180193
0.13320034757197222	0.07945413354696812	0.0992398811442753	0.11681515118684972	0.061631703506670875	0.09598782710794439	0.0863861849321392	0.09543229379281797	0.16411534354100965	0.07837836722723011	0.07238312243079811	0.15668416446695313	0.0833902208993103	0.07948884072671694	0.10213781793149534	0.19976966455793127	0.0810591650312342	0.10686964460959737	0.0695808326977885	0.09003175434511958	0.14809925252915854	0.09508448618747892	0.07060411695015095	0.11229862135751584	0.09031175809022512	0.09977955386443699	0.09504565597733107	0.09504565597733107	0.09504565597733107	0.09504565597733107	0.09504565597733107	0.09504565597733107	0.09504565597733107	0.09504565597733107	0.09504565597733107	0.09504565597733107	0.09504565597733107	0.09504565597733107	0.09504565597733107	0.09504565597733107	0.09504565597733107	0.09504565597733107	0.09504565597733107	0.09504565597733107	0.09504565597733107	0.09504565597733107	0.09504565597733107	0.09504565597733107	0.09504565597733107	0.09504565597733107
0.13316827187869232	0.1964100601665987	0.31733325895619424	0.23570720834288234	0.1774790022087361	0.15825126341333934	0.22808331547331573	0.20605889870540886	0.30021456577121464	0.1086447943180958	0.16766446218234893	0.17102152809833418	0.1755318440950027	0.17413425720449205	0.24698008316283704	0.19279931077673146	0.16937067907762338	0.12225359619650532	0.19673146312879428	0.17691840246466967	0.19598753328159316	0.16353522050531527	0.10652536586023655	0.10383494237580279	0.10518015411801966	0.10518015411801966	0.10518015411801966	0.10518015411801966	0.10518015411801966	0.10518015411801966	0.10518015411801966	0.10518015411801966	0.10518015411801966	0.10518015411801966	0.10518015411801966	0.10518015411801966	0.10518015411801966	0.10518015411801966	0.10518015411801966	0.10518015411801966	0.10518015411801966	0.10518015411801966	0.10518015411801966	0.10518015411801966	0.10518015411801966	0.10518015411801966	0.10518015411801966	0.10518015411801966	0.10518015411801966	0.10518015411801966
0.3102178021292566	0.22053575789628138	0.24934697095162284	0.13439084815311012	0.2270590570248638	0.29739546306451936	0.2042560699847631	0.17426291306999758	0.15457960168288623	0.3320466707532528	0.2191899706193168	0.2525876417932684	0.20674326450408714	0.24330297202384862	0.30679248986007085	0.2990707677698358	0.22598893041557955	0.22675077299130134	0.2072420971580502	0.2868051944022829	0.3640970951760443	0.30848847692575176	0.2312285003871444	0.24115129735449067	0.23618989887081754	0.23618989887081754	0.23618989887081754	0.23618989887081754	0.23618989887081754	0.23618989887081754	0.23618989887081754	0.23618989887081754	0.23618989887081754	0.23618989887081754	0.23618989887081754	0.23618989887081754	0.23618989887081754	0.23618989887081754	0.23618989887081754	0.23618989887081754	0.23618989887081754	0.23618989887081754	0.23618989887081754	0.23618989887081754	0.23618989887081754	0.23618989887081754	0.23618989887081754	0.23618989887081754	0.23618989887081754	0.23618989887081754
0.17064656924702729	0.14330888402224967	0.11129977407982466	0.1615004437784489	0.18434680756310723	0.2504692218808293	0.17764820757144054	0.1490439985293127	0.17913993217810797	0.11621226002728485	0.271466894545407	0.14557180035984638	0.17519876507008808	0.08146281141700143	0.16523816706951847	0.14613781318942898	0.16120445782241866	0.17691587352320054	0.1915665910102704	0.10796051239553509	0.11928959573834892	0.1502815120988041	0.11882615171319907	0.1345538319060016	0.1345538319060016	0.1345538319060016	0.1345538319060016	0.1345538319060016	0.1345538319060016	0.1345538319060016	0.1345538319060016	0.1345538319060016	0.1345538319060016	0.1345538319060016	0.1345538319060016	0.1345538319060016	0.1345538319060016	0.1345538319060016	0.1345538319060016	0.1345538319060016	0.1345538319060016	0.1345538319060016	0.1345538319060016	0.1345538319060016	0.1345538319060016	0.1345538319060016	0.1345538319060016	0.1345538319060016	0.1345538319060016	0.1345538319060016
0.41130285201888817	0.27639971306128763	0.29235567771014526	0.31399504236636105	0.3673909264780831	0.36622511627489085	0.2691930873342905	0.2954318661049605	0.21427394178912748	0.3328832746581392	0.33703647809024134	0.36122188087992013	0.29063290685979065	0.33882247031728874	0.2978081542202822	0.3093023733725986	0.2914291917695521	0.31385959080232256	0.39272220076335085	0.3692754539370969	0.31515981759781514	0.2776139868107889	0.3514465226948438	0.3771820978554282	0.364314310275136	0.364314310275136	0.364314310275136	0.364314310275136	0.364314310275136	0.364314310275136	0.364314310275136	0.364314310275136	0.364314310275136	0.364314310275136	0.364314310275136	0.364314310275136	0.364314310275136	0.364314310275136	0.364314310275136	0.364314310275136	0.364314310275136	0.364314310275136	0.364314310275136	0.364314310275136	0.364314310275136	0.364314310275136	0.364314310275136	0.364314310275136	0.364314310275136	0.364314310275136
0.20207219969224008	0.21964228677973488	0.22113839704198968	0.1599346955203791	0.18049056634698174	0.1858148777295647	0.15233172747722243	0.2021546524569044	0.1968628596494609	0.15958697604538644	0.13913517025848784	0.1786878296527416	0.1665540119187613	0.2081879028352881	0.1129738915311014	0.13663552329217407	0.25614673624664325	0.13110129526941972	0.22151832430996837	0.18605246402361503	0.12279492648978517	0.1320270029502726	0.1615341421509564	0.2866572090860681	0.1571448741090383	0.13026953734819618	0.15934760127095637	0.23176739829992957	0.2118067027738884	0.2225759189890387	0.21719131088146354	0.21719131088146354	0.21719131088146354	0.21719131088146354	0.21719131088146354	0.21719131088146354	0.21719131088146354	0.21719131088146354	0.21719131088146354	0.21719131088146354	0.21719131088146354	0.21719131088146354	0.21719131088146354	0.21719131088146354	0.21719131088146354	0.21719131088146354	0.21719131088146354	0.21719131088146354	0.21719131088146354	0.21719131088146354
0.2131204791454687	0.21022625111348933	0.1896788972070111	0.16340706424440252	0.21696208869855027	0.19699941882048996	0.16238285908187938	0.16285084701811256	0.20984400012386994	0.21320260459772852	0.11483174005082353	0.13031052350499303	0.16590653813513023	0.14307664061496078	0.14319016984861835	0.1020600868851822	0.11666793240764599	0.15174219935411395	0.191591226534429	0.1611572315656462	0.16404686983863484	0.1280371142057634	0.15725763111078628	0.1948121773179386	0.10908595929752593	0.1584583746833222	0.17384239943528856	0.16878454011406416	0.1250718970155961	0.11276140735050129	0.12029754304266187	0.11652947519658158	0.11652947519658158	0.11652947519658158	0.11652947519658158	0.11652947519658158	0.11652947519658158	0.11652947519658158	0.11652947519658158	0.11652947519658158	0.11652947519658158	0.11652947519658158	0.11652947519658158	0.11652947519658158	0.11652947519658158	0.11652947519658158	0.11652947519658158	0.11652947519658158	0.11652947519658158	0.11652947519658158
0.05487017668369206	0.060099752625304786	0.08800667086945302	0.04436582325569644	0.056060157574225056	0.07083895402822514	0.07195227614176819	0.13182858784547877	0.08406110151733467	0.07482675862457294	0.10354766016793138	0.11755580265831317	0.12625734733179483	0.07042641821864562	0.0776899693832558	0.10742995222972886	0.021818095198492676	0.08896161409585855	0.11350102917283357	0.1129509868750505	0.09498357930087999	0.07985954618236832	0.1383456574070834	0.08839774421698854	0.07141798012984969	0.07692696495269184	0.04762049819152773	0.1439351220942031	0.05439989806488518	0.07729927484983516	0.06584958645736017	0.06584958645736017	0.06584958645736017	0.06584958645736017	0.06584958645736017	0.06584958645736017	0.06584958645736017	0.06584958645736017	0.06584958645736017	0.06584958645736017	0.06584958645736017	0.06584958645736017	0.06584958645736017	0.06584958645736017	0.06584958645736017	0.06584958645736017	0.06584958645736017	0.06584958645736017	0.06584958645736017	0.06584958645736017
0.2037606968448573	0.07222524789564892	0.09146521902233948	0.0865615786206124	0.07623370403573011	0.0791323295781648	0.08240620061883254	0.10605641860479596	0.07282108381258852	0.09328917674420417	0.08858061787461513	0.043389262932452835	0.10714969870943017	0.14018295922002727	0.07034909945787829	0.12841748506849684	0.095887072219218	0.08260797198316334	0.09404419865339408	0.13728829464291403	0.11566624664815406	0.11566624664815406	0.11566624664815406	0.11566624664815406	0.11566624664815406	0.11566624664815406	0.11566624664815406	0.11566624664815406	0.11566624664815406	0.11566624664815406	0.11566624664815406	0.11566624664815406	0.11566624664815406	0.11566624664815406	0.11566624664815406	0.11566624664815406	0.11566624664815406	0.11566624664815406	0.11566624664815406	0.11566624664815406	0.11566624664815406	0.11566624664815406	0.11566624664815406	0.11566624664815406	0.11566624664815406	0.11566624664815406	0.11566624664815406	0.11566624664815406	0.11566624664815406	0.11566624664815406
0.17560211752833704	0.08454888490769802	0.038663434824355844	0.02659046472950104	0.04786866728578488	0.10566473595225295	0.030131911692228862	0.06617215204313963	0.05095618520744694	0.08738132694576212	5.220999070958623e-05	0.011648783543009675	0.04522683770382978	0.02766586608550574	0.03666050786629017	0.017707172549883105	0.07097418266646761	0.09563904609085815	0.08249467638020763	0.059621982020637086	0.0550907023706057	0.048387969735426355	0.026860779661767423	0.05723530052516797	0.044687601370015456	0.013167538860930526	0.03903562333542137	0.026101581098175945	0.026101581098175945	0.026101581098175945	0.026101581098175945	0.026101581098175945	0.026101581098175945	0.026101581098175945	0.026101581098175945	0.026101581098175945	0.026101581098175945	0.026101581098175945	0.026101581098175945	0.026101581098175945	0.026101581098175945	0.026101581098175945	0.026101581098175945	0.026101581098175945	0.026101581098175945	0.026101581098175945	0.026101581098175945	0.026101581098175945	0.026101581098175945	0.026101581098175945
0.045349429328874986	0.08456161855340384	0.07822173658695215	0.050662845669987286	0.09957875406152625	0.0759147923433784	0.06585403060733792	0.04490806395201701	0.07563608987058855	0.03729064526772714	0.027220909394531298	0.05617940821468438	0.05755050019826306	0.03724443346707349	0.038201432070878893	0.02668155353669856	0.04742217203316094	0.11912643894617386	0.05028037664312581	0.06897615368070725	0.06746863216518754	0.03075080003647704	0.03664552350922877	0.07007741489295279	0.04478578367837974	0.04315764791299034	0.09913348615689556	0.03185510422100958	0.07906719641238942	0.059585616035470856	0.03185079611228065	0.09044492111549857	0.061147858613889605	0.061147858613889605	0.061147858613889605	0.061147858613889605	0.061147858613889605	0.061147858613889605	0.061147858613889605	0.061147858613889605	0.061147858613889605	0.061147858613889605	0.061147858613889605	0.061147858613889605	0.061147858613889605	0.061147858613889605	0.061147858613889605	0.061147858613889605	0.061147858613889605	0.061147858613889605
0.10071871290950332	0.25241451641733564	0.0821718164605295	0.0	0.2467229268999116	0.04123784362086558	0.1708800260138064	0.07109883190331054	0.17027910843840716	0.04425422013811698	0.0	0.11109161032416237	0.0070440062467600414	0.0	0.40589647090514275	0.20294823545257137	0.20294823545257137	0.20294823545257137	0.20294823545257137	0.20294823545257137	0.20294823545257137	0.20294823545257137	0.20294823545257137	0.20294823545257137	0.20294823545257137	0.20294823545257137	0.20294823545257137	0.20294823545257137	0.20294823545257137	0.20294823545257137	0.20294823545257137	0.20294823545257137	0.20294823545257137	0.20294823545257137	0.20294823545257137	0.20294823545257137	0.20294823545257137	0.20294823545257137	0.20294823545257137	0.20294823545257137	0.20294823545257137	0.20294823545257137	0.20294823545257137	0.20294823545257137	0.20294823545257137	0.20294823545257137	0.20294823545257137	0.20294823545257137	0.20294823545257137	0.20294823545257137
0.10015356021492343	0.11680924479885628	0.11299679935001579	0.11758287599284277	0.07727193496267294	0.0912547251246292	0.05911112918375147	0.07135756257910122	0.07658683836169934	0.11642325250389747	0.08089956855084625	0.1014363188443793	0.03830061846704428	0.0547725533618251	0.13985948715753818	0.09542191349744943	0.05887460278171779	0.051836904405310386	0.04737495843954386	0.07087879210779315	0.12768054836644022	0.10943596695945342	0.10527480833784449	0.1201442756847389	0.11270954201129169	0.11270954201129169	0.11270954201129169	0.11270954201129169	0.11270954201129169	0.11270954201129169	0.11270954201129169	0.11270954201129169	0.11270954201129169	0.11270954201129169	0.11270954201129169	0.11270954201129169	0.11270954201129169	0.11270954201129169	0.11270954201129169	0.11270954201129169	0.11270954201129169	0.11270954201129169	0.11270954201129169	0.11270954201129169	0.11270954201129169	0.11270954201129169	0.11270954201129169	0.11270954201129169	0.11270954201129169	0.11270954201129169
0.06377854073648241	0.06736317843466723	0.10805267574208828	0.13887657542630885	0.12824488772238557	0.07096437001312887	0.026791144834698702	0.03677134779971232	0.08830348130068223	0.11780018703785955	0.07414350566578397	0.11042922074258235	0.11639652175603729	0.08172004416460116	0.043435216911605706	0.15143021456883074	0.08221020670139341	0.045047101750724156	0.0005190923480965563	0.05056909209565594	0.20201793378507396	0.09689100016637377	0.05602476228042533	0.08577176931743943	0.07089826579893238	0.07089826579893238	0.07089826579893238	0.07089826579893238	0.07089826579893238	0.07089826579893238	0.07089826579893238	0.07089826579893238	0.07089826579893238	0.07089826579893238	0.07089826579893238	0.07089826579893238	0.07089826579893238	0.07089826579893238	0.07089826579893238	0.07089826579893238	0.07089826579893238	0.07089826579893238	0.07089826579893238	0.07089826579893238	0.07089826579893238	0.07089826579893238	0.07089826579893238	0.07089826579893238	0.07089826579893238	0.07089826579893238
0.10543937127410849	0.046637761948634025	0.08028777960747102	0.10889004173336751	0.05464614349514854	0.030493379013423486	0.12742615951846165	0.05290419474313726	0.06949860904495476	0.04410306816177408	0.06416192264451677	0.02542777506780016	0.04754760300861461	0.0802064929280295	0.039643988391821615	0.02363395587081412	0.028401912892398976	0.03500418436218923	0.06917495463230877	0.07378162271190182	0.10457279295898989	0.07256514162802567	0.10083532632287841	0.07734567896509505	0.07368922789777618	0.09343573735688401	0.0912357836110631	0.057381163975822796	0.02556326439828257	0.08717192608893368	0.05636759524360811	0.05636759524360811	0.05636759524360811	0.05636759524360811	0.05636759524360811	0.05636759524360811	0.05636759524360811	0.05636759524360811	0.05636759524360811	0.05636759524360811	0.05636759524360811	0.05636759524360811	0.05636759524360811	0.05636759524360811	0.05636759524360811	0.05636759524360811	0.05636759524360811	0.05636759524360811	0.05636759524360811	0.05636759524360811
0.041731107400237645	0.022601961555695237	0.012899897138924832	0.025250118850038552	0.0073813655795920315	0.01640548858416457	0.024116313090627412	0.043292475895957555	0.03415486607430635	0.041250135458029025	0.02954251015146011	0.031560064810328574	0.04439705706274731	0.03797856093653794	0.03797856093653794	0.03797856093653794	0.03797856093653794	0.03797856093653794	0.03797856093653794	0.03797856093653794	0.03797856093653794	0.03797856093653794	0.03797856093653794	0.03797856093653794	0.03797856093653794	0.03797856093653794	0.03797856093653794	0.03797856093653794	0.03797856093653794	0.03797856093653794	0.03797856093653794	0.03797856093653794	0.03797856093653794	0.03797856093653794	0.03797856093653794	0.03797856093653794	0.03797856093653794	0.03797856093653794	0.03797856093653794	0.03797856093653794	0.03797856093653794	0.03797856093653794	0.03797856093653794	0.03797856093653794	0.03797856093653794	0.03797856093653794	0.03797856093653794	0.03797856093653794	0.03797856093653794	0.03797856093653794
0.30103704454970537	0.48346899455879905	0.38160111212795955	0.5012148352982848	0.37407672861444785	0.47714361811542133	0.41326677868036316	0.3419233726443443	0.32002131093137776	0.3911131155574514	0.45753852900208686	0.4243089438807939	0.39085041937785775	0.5029775938072051	0.36529467276715355	0.2665318291747018	0.6579039971126888	0.45247277968367056	0.4089971908988383	0.41998575078417516	0.5359496597459318	0.3662358701547468	0.4014836310488941	0.3894602061968775	0.3696291605143728	0.37954468335562513	0.37954468335562513	0.37954468335562513	0.37954468335562513	0.37954468335562513	0.37954468335562513	0.37954468335562513	0.37954468335562513	0.37954468335562513	0.37954468335562513	0.37954468335562513	0.37954468335562513	0.37954468335562513	0.37954468335562513	0.37954468335562513	0.37954468335562513	0.37954468335562513	0.37954468335562513	0.37954468335562513	0.37954468335562513	0.37954468335562513	0.37954468335562513	0.37954468335562513	0.37954468335562513	0.37954468335562513
0.028306208915058917	0.05076670985270571	0.04515286935504272	0.026971918252058986	0.03560785420021779	0.012434972394978183	0.006727270245417095	0.012488102247729845	0.005427009399332063	0.03708740106548953	0.02798808873171341	0.04471505170788998	0.02510607775740359	0.027440759960271892	0.014894502184249031	0.009791487802511748	0.009637253153533986	0.02814218567512914	0.00028135157657772144	0.017596142318360455	0.01954099098367915	0.022560941626819313	0.02816141496472973	0.04804205037831046	0.031054399891351534	0.0	0.015527199945675767	0.015527199945675767	0.015527199945675767	0.015527199945675767	0.015527199945675767	0.015527199945675767	0.015527199945675767	0.015527199945675767	0.015527199945675767	0.015527199945675767	0.015527199945675767	0.015527199945675767	0.015527199945675767	0.015527199945675767	0.015527199945675767	0.015527199945675767	0.015527199945675767	0.015527199945675767	0.015527199945675767	0.015527199945675767	0.015527199945675767	0.015527199945675767	0.015527199945675767	0.015527199945675767
0.08078479777157287	0.003508295522801082	0.03411422323829725	0.09633129576973878	0.031279505293623056	0.04784111736116276	0.03373926251984523	0.028102849293144275	0.0012968347455739916	0.03418989526809493	0.10104583496931775	0.0	0.0665566510125685	7.567202979768746e-05	0.0	0.007639848147914852	0.03418989526809493	0.007639848147914852	7.567202979768746e-05	0.06700728385851983	0.07043990725382158	0.03418989526809493	0.0	0.012444978416289927	0.013651222093067827	0.03373926251984523	0.02369524230645653	0.02369524230645653	0.02369524230645653	0.02369524230645653	0.02369524230645653	0.02369524230645653	0.02369524230645653	0.02369524230645653	0.02369524230645653	0.02369524230645653	0.02369524230645653	0.02369524230645653	0.02369524230645653	0.02369524230645653	0.02369524230645653	0.02369524230645653	0.02369524230645653	0.02369524230645653	0.02369524230645653	0.02369524230645653	0.02369524230645653	0.02369524230645653	0.02369524230645653	0.02369524230645653
0.15995311740246432	0.05203484169917911	0.07828634089876542	0.09945100100629921	0.10178727586376975	0.06406542731406333	0.07720488668281608	0.08188558550066431	0.09070610246512838	0.04883906298231344	0.04675442179328372	0.07030431906698557	0.04775011464106458	0.11096592039509719	0.07005018662337227	0.087754584034433	0.12725165918436537	0.07299352117725787	0.0636877026862879	0.11950308539057564	0.11215002533763936	0.08451001075961077	0.0402769144823899	0.08117559034928483	0.06939693009047614	0.06008085853914025	0.06473889431480818	0.06473889431480818	0.06473889431480818	0.06473889431480818	0.06473889431480818	0.06473889431480818	0.06473889431480818	0.06473889431480818	0.06473889431480818	0.06473889431480818	0.06473889431480818	0.06473889431480818	0.06473889431480818	0.06473889431480818	0.06473889431480818	0.06473889431480818	0.06473889431480818	0.06473889431480818	0.06473889431480818	0.06473889431480818	0.06473889431480818	0.06473889431480818	0.06473889431480818	0.06473889431480818
0.15685132713820354	0.17239250537723297	0.11768442004124326	0.21186589329309335	0.17188777872767577	0.22425465646968654	0.15467624002955846	0.13022335302938712	0.13226349661678452	0.10452436217638969	0.11807603113584891	0.0861723980843926	0.17357423354110996	0.13757596622702759	0.16731651869682104	0.053712506053095445	0.11345246620504575	0.15012109702242046	0.12272422661305715	0.1428804581780081	0.14024557191333056	0.09127001857469152	0.20517599285149857	0.17154185896111493	0.11605598258185773	0.14379892077148632	0.14379892077148632	0.14379892077148632	0.14379892077148632	0.14379892077148632	0.14379892077148632	0.14379892077148632	0.14379892077148632	0.14379892077148632	0.14379892077148632	0.14379892077148632	0.14379892077148632	0.14379892077148632	0.14379892077148632	0.14379892077148632	0.14379892077148632	0.14379892077148632	0.14379892077148632	0.14379892077148632	0.14379892077148632	0.14379892077148632	0.14379892077148632	0.14379892077148632	0.14379892077148632	0.14379892077148632
0.3731462274892929	0.3842486386698419	0.39334853589628604	0.41594209177845093	0.4816248878737071	0.5021916159864916	0.4771061578919607	0.43544288157854333	0.38648107261099957	0.4353226985626345	0.5964081584082674	0.5267014439330352	0.43161802504210456	0.4005557067953458	0.4105958875464338	0.4739564488260672	0.40523434912536244	0.46689751880701014	0.4233081041720562	0.4860161921611458	0.37276874339577354	0.5526614346544734	0.5148877160230475	0.32264058344231666	0.5713164769427088	0.4469785301925127	0.4469785301925127	0.4469785301925127	0.4469785301925127	0.4469785301925127	0.4469785301925127	0.4469785301925127	0.4469785301925127	0.4469785301925127	0.4469785301925127	0.4469785301925127	0.4469785301925127	0.4469785301925127	0.4469785301925127	0.4469785301925127	0.4469785301925127	0.4469785301925127	0.4469785301925127	0.4469785301925127	0.4469785301925127	0.4469785301925127	0.4469785301925127	0.4469785301925127	0.4469785301925127	0.4469785301925127
0.21261696933789084	0.20133004569608598	0.2771227130612417	0.21976510665049936	0.2295809921796141	0.2139806308092253	0.20267637523991083	0.20822441390247315	0.23918265881382927	0.22952237606441592	0.21485514115453752	0.23019490740524187	0.258865493956278	0.2577007543382714	0.23043535729073636	0.211190115816812	0.25166477516606844	0.24176330653366884	0.22955753923899905	0.17036992475242144	0.21123024465422352	0.149696393703446	0.2356076662612925	0.23277957299627106	0.2720263892666021	0.25240298113143655	0.25240298113143655	0.25240298113143655	0.25240298113143655	0.25240298113143655	0.25240298113143655	0.25240298113143655	0.25240298113143655	0.25240298113143655	0.25240298113143655	0.25240298113143655	0.25240298113143655	0.25240298113143655	0.25240298113143655	0.25240298113143655	0.25240298113143655	0.25240298113143655	0.25240298113143655	0.25240298113143655	0.25240298113143655	0.25240298113143655	0.25240298113143655	0.25240298113143655	0.25240298113143655	0.25240298113143655
0.5444961551427571	0.5189074436222116	0.3377044153659961	0.35549855450720536	0.554023868592865	0.4446590912566449	0.4502063398371775	0.5240388052622378	0.4467868146045965	0.3844827504282148	0.4239495695746322	0.44086743278939067	0.49081579035700096	0.45889766159815637	0.4193424078966666	0.518131961071294	0.5482989827672171	0.41550140919477363	0.5136800554170231	0.4222807793766488	0.46798041739683593	0.46798041739683593	0.46798041739683593	0.46798041739683593	0.46798041739683593	0.46798041739683593	0.46798041739683593	0.46798041739683593	0.46798041739683593	0.46798041739683593	0.46798041739683593	0.46798041739683593	0.46798041739683593	0.46798041739683593	0.46798041739683593	0.46798041739683593	0.46798041739683593	0.46798041739683593	0.46798041739683593	0.46798041739683593	0.46798041739683593	0.46798041739683593	0.46798041739683593	0.46798041739683593	0.46798041739683593	0.46798041739683593	0.46798041739683593	0.46798041739683593	0.46798041739683593	0.46798041739683593
0.25505575995649676	0.29588750352138243	0.27562944017750474	0.24515505137512655	0.22583161801307083	0.2314026566357849	0.223075111120825	0.22704891536689797	0.23004943287821847	0.27269602629266987	0.23413711464350614	0.2616658378785316	0.24150680788941709	0.13507793321624312	0.2006756566514633	0.2030217583836517	0.22176519667949554	0.24896427685514258	0.1610441279072476	0.2902767923103299	0.22566046010878874	0.22566046010878874	0.22566046010878874	0.22566046010878874	0.22566046010878874	0.22566046010878874	0.22566046010878874	0.22566046010878874	0.22566046010878874	0.22566046010878874	0.22566046010878874	0.22566046010878874	0.22566046010878874	0.22566046010878874	0.22566046010878874	0.22566046010878874	0.22566046010878874	0.22566046010878874	0.22566046010878874	0.22566046010878874	0.22566046010878874	0.22566046010878874	0.22566046010878874	0.22566046010878874	0.22566046010878874	0.22566046010878874	0.22566046010878874	0.22566046010878874	0.22566046010878874	0.22566046010878874
0.43453745211747385	0.15454309697140003	0.31835859527153026	0.3536241114678115	0.29137604610279383	0.12445426288226823	0.22739318498552444	0.347828854610876	0.14734593676492413	0.24385960299088325	0.30217864021720603	0.2502289233125332	0.09425783017401661	0.18600582149195743	0.2270761175540017	0.26435135499098306	0.2865015927167398	0.34203578137003116	0.15737666996128452	0.35299005091333036	0.11872392074485563	0.25836994942412583	0.3185884421042184	0.07965708955648496	0.22041060120176864	0.2333068561345474	0.15754282655035753	0.1954248413424525	0.1954248413424525	0.1954248413424525	0.1954248413424525	0.1954248413424525	0.1954248413424525	0.1954248413424525	0.1954248413424525	0.1954248413424525	0.1954248413424525	0.1954248413424525	0.1954248413424525	0.1954248413424525	0.1954248413424525	0.1954248413424525	0.1954248413424525	0.1954248413424525	0.1954248413424525	0.1954248413424525	0.1954248413424525	0.1954248413424525	0.1954248413424525	0.1954248413424525
0.3435732190074964	0.3412626784914646	0.26791226752946234	0.3139509593480156	0.38505682332772856	0.2904578562436916	0.3012651678945835	0.3184400807448397	0.2386604996173914	0.5218278412907211	0.31080328337520097	0.37850570742561684	0.41877606710984205	0.31069305265330177	0.2576436573456726	0.3178480206160594	0.2538849051358196	0.40963957803329015	0.3962929321102338	0.33612693063408416	0.3497349875443007	0.4098309222975442	0.36370082531154074	0.24109900987301705	0.3023999175922789	0.3023999175922789	0.3023999175922789	0.3023999175922789	0.3023999175922789	0.3023999175922789	0.3023999175922789	0.3023999175922789	0.3023999175922789	0.3023999175922789	0.3023999175922789	0.3023999175922789	0.3023999175922789	0.3023999175922789	0.3023999175922789	0.3023999175922789	0.3023999175922789	0.3023999175922789	0.3023999175922789	0.3023999175922789	0.3023999175922789	0.3023999175922789	0.3023999175922789	0.3023999175922789	0.3023999175922789	0.3023999175922789
0.5062702419610701	0.39442164532122803	0.4068948280370887	0.46317681023864427	0.39288836738548955	0.4584010207653361	0.41634443731241216	0.34222991275405024	0.3788000426392031	0.5283202799450354	0.4889547548275762	0.5235056553043798	0.41396341284182	0.4084879385249134	0.5240082020035384	0.5265983019208411	0.4193242705690986	0.47905219639405044	0.5265287933499594	0.3993282660271667	0.4840970976095877	0.44238500712404194	0.4718352369726766	0.3635970268197129	0.42382791274654746	0.5266790095704876	0.4752534611585175	0.4752534611585175	0.4752534611585175	0.4752534611585175	0.4752534611585175	0.4752534611585175	0.4752534611585175	0.4752534611585175	0.4752534611585175	0.4752534611585175	0.4752534611585175	0.4752534611585175	0.4752534611585175	0.4752534611585175	0.4752534611585175	0.4752534611585175	0.4752534611585175	0.4752534611585175	0.4752534611585175	0.4752534611585175	0.4752534611585175	0.4752534611585175	0.4752534611585175	0.4752534611585175
0.18977034193174605	0.07065022198811975	0.09804381684477373	0.11447378685171337	0.029694711134170663	0.0	0.07408856153937882	0.09461203564896915	0.20653129392743436	0.0960035843833041	0.0409555108539491	0.18838626620096635	0.1283943004326827	0.0773999745343373	0.1507392607010553	0.19942524412548313	0.1439140950530306	0.1445926591151017	0.1343121386027148	0.052558500658240276	0.23958309845980816	0.09260444396900762	0.12162059104110717	0.10711251750505738	0.10711251750505738	0.10711251750505738	0.10711251750505738	0.10711251750505738	0.10711251750505738	0.10711251750505738	0.10711251750505738	0.10711251750505738	0.10711251750505738	0.10711251750505738	0.10711251750505738	0.10711251750505738	0.10711251750505738	0.10711251750505738	0.10711251750505738	0.10711251750505738	0.10711251750505738	0.10711251750505738	0.10711251750505738	0.10711251750505738	0.10711251750505738	0.10711251750505738	0.10711251750505738	0.10711251750505738	0.10711251750505738	0.10711251750505738
0.11585173221886862	0.12311203117420738	0.11804246927835757	0.19092878421605575	0.10747365508982946	0.1557089772315399	0.11890673708413182	0.0564544672789695	0.18398510212989755	0.1424813999020892	0.14105769543984262	0.05350040766072157	0.043554495990717715	0.14463271414341816	0.08451782670971658	0.06423704220070761	0.08064870379620631	0.10573391075414135	0.15061306754030282	0.09102029362873891	0.06217794632950776	0.07659911997912333	0.07659911997912333	0.07659911997912333	0.07659911997912333	0.07659911997912333	0.07659911997912333	0.07659911997912333	0.07659911997912333	0.07659911997912333	0.07659911997912333	0.07659911997912333	0.07659911997912333	0.07659911997912333	0.07659911997912333	0.07659911997912333	0.07659911997912333	0.07659911997912333	0.07659911997912333	0.07659911997912333	0.07659911997912333	0.07659911997912333	0.07659911997912333	0.07659911997912333	0.07659911997912333	0.07659911997912333	0.07659911997912333	0.07659911997912333	0.07659911997912333	0.07659911997912333
0.12625774933991857	0.16628806338664787	0.0781566129580066	0.09743201284005394	0.04902073160805137	0.057074654772532464	0.028356264535092567	0.13305217486185764	0.1747945158909841	0.12378542128200969	0.1601592928222815	0.09014526381545414	0.09191646112717687	0.09890765749714353	0.126261843787538	0.08586238073130995	0.1108397052972404	0.08091283331536411	0.12096326622886075	0.13234902414869187	0.11389434001253905	0.12565495759078535	0.06119634152951262	0.15848607093395997	0.06098374083884484	0.07974573916050556	0.07102272445829363	0.0610122034746554	0.09658691925054208	0.1602588205593366	0.14348881121414828	0.16577437227221364	0.13284901222720347	0.14931169224970856	0.14931169224970856	0.14931169224970856	0.14931169224970856	0.14931169224970856	0.14931169224970856	0.14931169224970856	0.14931169224970856	0.14931169224970856	0.14931169224970856	0.14931169224970856	0.14931169224970856	0.14931169224970856	0.14931169224970856	0.14931169224970856	0.14931169224970856	0.14931169224970856
0.26260374210083515	0.09594786009584223	0.1435394082252093	0.1629059833750741	0.13555250795990456	0.17139680420637948	0.11541787890871961	0.1386693418391498	0.15047779560033564	0.06006914906614538	0.10233916616718586	0.15351970906561385	0.11018406978358665	0.12944276018558828	0.10115331346636944	0.08839039102174126	0.1442277708010859	0.05158233171528504	0.24738490538177332	0.18364319443000696	0.2143372692269881	0.08606409528371627	0.10193783038753373	0.16768634476118677	0.09420682365564437	0.17803699579125967	0.12122044722275326	0.0875666320707642	0.1591699296031493	0.04888737666842264	0.08767551347529652	0.07543117919555296	0.0851869267051631	0.08030905295035803	0.08030905295035803	0.08030905295035803	0.08030905295035803	0.08030905295035803	0.08030905295035803	0.08030905295035803	0.08030905295035803	0.08030905295035803	0.08030905295035803	0.08030905295035803	0.08030905295035803	0.08030905295035803	0.08030905295035803	0.08030905295035803	0.08030905295035803	0.08030905295035803
0.5259292220300495	0.5770286423232529	0.6295052357426543	0.5428361342326097	0.5148052782236449	0.5064980530286723	0.6448327443504369	0.5407041287512863	0.5778045134395065	0.544304195918857	0.6024763978304004	0.5476448694912844	0.48357516907644593	0.5631490514459143	0.48119128124849603	0.5690875571044764	0.4955974586255091	0.5762432084057957	0.568731327593932	0.5319754264211635	0.6252456112366321	0.5786105188288977	0.5786105188288977	0.5786105188288977	0.5786105188288977	0.5786105188288977	0.5786105188288977	0.5786105188288977	0.5786105188288977	0.5786105188288977	0.5786105188288977	0.5786105188288977	0.5786105188288977	0.5786105188288977	0.5786105188288977	0.5786105188288977	0.5786105188288977	0.5786105188288977	0.5786105188288977	0.5786105188288977	0.5786105188288977	0.5786105188288977	0.5786105188288977	0.5786105188288977	0.5786105188288977	0.5786105188288977	0.5786105188288977	0.5786105188288977	0.5786105188288977	0.5786105188288977
0.2889031624555124	0.12826207898940503	0.22210283011680593	0.21762004747157926	0.17683795835716043	0.19926447292019916	0.2560037597550095	0.1622744369990811	0.15564761578028538	0.20953306311223863	0.23023079318334427	0.15151057020067515	0.22253219044371841	0.2283921294070579	0.17769301512206162	0.19112041241988015	0.15234921807162008	0.14852143006066232	0.2402790061007458	0.2942305069104186	0.1968140089205821	0.5967906220413813	0.1612810482373296	0.1413518863757243	0.15131646730652695	0.15131646730652695	0.15131646730652695	0.15131646730652695	0.15131646730652695	0.15131646730652695	0.15131646730652695	0.15131646730652695	0.15131646730652695	0.15131646730652695	0.15131646730652695	0.15131646730652695	0.15131646730652695	0.15131646730652695	0.15131646730652695	0.15131646730652695	0.15131646730652695	0.15131646730652695	0.15131646730652695	0.15131646730652695	0.15131646730652695	0.15131646730652695	0.15131646730652695	0.15131646730652695	0.15131646730652695	0.15131646730652695
0.39032448346878584	0.5306534570310815	0.24467893726368892	0.38972524996608143	0.3019164593977857	0.2297766152122626	0.2554529688507273	0.3407130428041818	0.29180342214300525	0.23645611224508103	0.33554305342243385	0.3432461588468874	0.23397424769481634	0.4495895595698868	0.3431372414507881	0.40330585038015415	0.28119718599299093	0.31267677569470737	0.3409909626653133	0.3348393617160572	0.3035419027636356	0.38965747507597753	0.3350189355667963	0.3338761919015533	0.3260169267937252	0.27708126714901327	0.3015490969713692	0.3015490969713692	0.3015490969713692	0.3015490969713692	0.3015490969713692	0.3015490969713692	0.3015490969713692	0.3015490969713692	0.3015490969713692	0.3015490969713692	0.3015490969713692	0.3015490969713692	0.3015490969713692	0.3015490969713692	0.3015490969713692	0.3015490969713692	0.3015490969713692	0.3015490969713692	0.3015490969713692	0.3015490969713692	0.3015490969713692	0.3015490969713692	0.3015490969713692	0.3015490969713692
0.14396652581814143	0.14453392527003134	0.14552167160353002	0.136232996955369	0.14307636704706725	0.1715057710232381	0.12407785990324059	0.15179481452727364	0.1425930984830032	0.16989196759038355	0.1359614555860971	0.14563586481121982	0.15435977252273134	0.07957280196767234	0.14169014452511755	0.10375535821497132	0.17703994433447684	0.17633256007605558	0.13343935448210695	0.13543886954350765	0.13443911201280728	0.13443911201280728	0.13443911201280728	0.13443911201280728	0.13443911201280728	0.13443911201280728	0.13443911201280728	0.13443911201280728	0.13443911201280728	0.13443911201280728	0.13443911201280728	0.13443911201280728	0.13443911201280728	0.13443911201280728	0.13443911201280728	0.13443911201280728	0.13443911201280728	0.13443911201280728	0.13443911201280728	0.13443911201280728	0.13443911201280728	0.13443911201280728	0.13443911201280728	0.13443911201280728	0.13443911201280728	0.13443911201280728	0.13443911201280728	0.13443911201280728	0.13443911201280728	0.13443911201280728
0.21793076744024667	0.1724987837972599	0.13570768589354074	0.1136128931077935	0.1609928701564636	0.19284380711173527	0.1842103492469693	0.1019049530261389	0.16492888159655533	0.11849138303403123	0.10478228983703505	0.16665820081165036	0.18542101977113315	0.1601472476730272	0.16050878217051517	0.16739236192544416	0.15103606452914997	0.1485060079047292	0.11590617948355393	0.10917181924641299	0.1760142140948456	0.17465685579382026	0.1753355349443329	0.1753355349443329	0.1753355349443329	0.1753355349443329	0.1753355349443329	0.1753355349443329	0.1753355349443329	0.1753355349443329	0.1753355349443329	0.1753355349443329	0.1753355349443329	0.1753355349443329	0.1753355349443329	0.1753355349443329	0.1753355349443329	0.1753355349443329	0.1753355349443329	0.1753355349443329	0.1753355349443329	0.1753355349443329	0.1753355349443329	0.1753355349443329	0.1753355349443329	0.1753355349443329	0.1753355349443329	0.1753355349443329	0.1753355349443329	0.1753355349443329
0.4372655126947694	0.533069659742834	0.36388008553079326	0.5129629266460711	0.5935770961202851	0.596921394775413	0.479156497803229	0.47081123970820715	0.3506955331801692	0.3964815825628611	0.27650685035067385	0.6387984990897537	0.33589699662650996	0.3865325547858661	0.551229061210027	0.4546413132800494	0.509497249538059	0.43952083539306935	0.6181046798398177	0.5200102428146319	0.5690574613272248	0.5690574613272248	0.5690574613272248	0.5690574613272248	0.5690574613272248	0.5690574613272248	0.5690574613272248	0.5690574613272248	0.5690574613272248	0.5690574613272248	0.5690574613272248	0.5690574613272248	0.5690574613272248	0.5690574613272248	0.5690574613272248	0.5690574613272248	0.5690574613272248	0.5690574613272248	0.5690574613272248	0.5690574613272248	0.5690574613272248	0.5690574613272248	0.5690574613272248	0.5690574613272248	0.5690574613272248	0.5690574613272248	0.5690574613272248	0.5690574613272248	0.5690574613272248	0.5690574613272248
0.6951055066462584	0.494133664937556	0.4891623001979322	0.4715043033471721	0.4102688575821174	0.5773192166736143	0.38879113691080136	0.4896770027230398	0.7081301017550128	0.5153121785788762	0.5388309664829705	0.5923460720860668	0.4777260410078056	0.6499414752667411	0.52797378831387	0.44365616722893697	0.3960979976562779	0.5166198798691823	0.4472093028923004	0.3894840088154955	0.5646577406867698	0.5897549972413693	0.4131758615625076	0.5014654294019384	0.5014654294019384	0.5014654294019384	0.5014654294019384	0.5014654294019384	0.5014654294019384	0.5014654294019384	0.5014654294019384	0.5014654294019384	0.5014654294019384	0.5014654294019384	0.5014654294019384	0.5014654294019384	0.5014654294019384	0.5014654294019384	0.5014654294019384	0.5014654294019384	0.5014654294019384	0.5014654294019384	0.5014654294019384	0.5014654294019384	0.5014654294019384	0.5014654294019384	0.5014654294019384	0.5014654294019384	0.5014654294019384	0.5014654294019384
0.53686028362993	0.4473965871494853	0.5945352673212759	0.575866736530139	0.4607720596190902	0.510445879401495	0.42007905679854896	0.24282447154976672	0.4020705579065363	0.41013829942490565	0.3812504384669145	0.39409158119464827	0.4426478894599668	0.44622943396332176	0.2970690612585507	0.5762109780814866	0.5674859077642015	0.41676051623541555	0.4619429900451182	0.374595714585503	0.5022302835615372	0.5157969411717066	0.5090136123666219	0.5090136123666219	0.5090136123666219	0.5090136123666219	0.5090136123666219	0.5090136123666219	0.5090136123666219	0.5090136123666219	0.5090136123666219	0.5090136123666219	0.5090136123666219	0.5090136123666219	0.5090136123666219	0.5090136123666219	0.5090136123666219	0.5090136123666219	0.5090136123666219	0.5090136123666219	0.5090136123666219	0.5090136123666219	0.5090136123666219	0.5090136123666219	0.5090136123666219	0.5090136123666219	0.5090136123666219	0.5090136123666219	0.5090136123666219	0.5090136123666219
0.19171912441862513	0.2510193801237122	0.17884576131292793	0.15161529732555445	0.19636412609000106	0.08688801664460218	0.09948865149699147	0.15692318124808916	0.07797750056507713	0.08742989698798025	0.09592589519331214	0.12047523119933722	0.22470008474474754	0.003971756734952364	0.0527905642460733	0.06973212082246806	0.08500486479651444	0.07058648878750685	0.056102702087029825	0.09982868501155863	0.06840147091282375	0.06304954704722372	0.03155149520991989	0.10743697213936054	0.08766977107187808	0.10520486574532552	0.07705654415414541	0.12182210281496635	0.10601589212608119	0.08046209624369804	0.1373133404495289	0.10888771834661348	0.10888771834661348	0.10888771834661348	0.10888771834661348	0.10888771834661348	0.10888771834661348	0.10888771834661348	0.10888771834661348	0.10888771834661348	0.10888771834661348	0.10888771834661348	0.10888771834661348	0.10888771834661348	0.10888771834661348	0.10888771834661348	0.10888771834661348	0.10888771834661348	0.10888771834661348	0.10888771834661348
0.37126410533958515	0.28560682322445924	0.3748364588091869	0.3586029950517546	0.2968670867280226	0.2359837950063223	0.31470837406435914	0.33908834076005073	0.33144592310923215	0.3829191091060113	0.3668166704155601	0.3062792962550961	0.36946598074593423	0.3893872435963818	0.36987602193367997	0.40550809974246	0.30161515801894	0.24699105871619276	0.38718164569353786	0.3743559540163494	0.2943091734517454	0.2678380631905814	0.31893301222984893	0.36075234789493027	0.25654311240526967	0.35559930995708017	0.27853707419649704	0.2977491177611389	0.2861171853771476	0.3990260827028549	0.41223191716237334	0.4056289999326141	0.4056289999326141	0.4056289999326141	0.4056289999326141	0.4056289999326141	0.4056289999326141	0.4056289999326141	0.4056289999326141	0.4056289999326141	0.4056289999326141	0.4056289999326141	0.4056289999326141	0.4056289999326141	0.4056289999326141	0.4056289999326141	0.4056289999326141	0.4056289999326141	0.4056289999326141	0.4056289999326141
0.5144118919882313	0.43587935452418164	0.4637884240205383	0.47263867545036176	0.425104143635563	0.4392101834526963	0.40744283610503884	0.5272367565851135	0.37364800144655447	0.3714388731520399	0.3271869997478068	0.532688240986604	0.4963355656224234	0.46734127408990755	0.4621677013034653	0.40620703046413276	0.3722995394700853	0.45217050564118394	0.3124816482789579	0.35437756212621574	0.5662732322517864	0.46032539718900106	0.46032539718900106	0.46032539718900106	0.46032539718900106	0.46032539718900106	0.46032539718900106	0.46032539718900106	0.46032539718900106	0.46032539718900106	0.46032539718900106	0.46032539718900106	0.46032539718900106	0.46032539718900106	0.46032539718900106	0.46032539718900106	0.46032539718900106	0.46032539718900106	0.46032539718900106	0.46032539718900106	0.46032539718900106	0.46032539718900106	0.46032539718900106	0.46032539718900106	0.46032539718900106	0.46032539718900106	0.46032539718900106	0.46032539718900106	0.46032539718900106	0.46032539718900106
0.0	0.18563400950621167	0.0006198184112190901	0.0	0.9463977568585547	0.11181514241848473	0.2794245602247734	0.2794245602247734	0.0	0.0	0.4193558143087563	0.0	0.2794245602247734	0.11181514241848473	0.2794245602247734	0.0	0.0	0.11181514241848473	0.0	0.0	0.0	0.0	0.0	0.0	0.0	0.0	0.0	0.0	0.0	0.0	0.0	0.0	0.0	0.0	0.0	0.0	0.0	0.0	0.0	0.0	0.0	0.0	0.0	0.0	0.0	0.0	0.0	0.0	0.0	0.0
0.3969679949814745	0.2667717313327394	0.30497250019344857	0.2410990375966408	0.23314615736310296	0.21113882891740224	0.3193935736597218	0.22605530986461425	0.30778073845953835	0.2521221321660874	0.19712555820484481	0.2889510974556938	0.2419140086806999	0.19397617675857406	0.419176787726311	0.24976370932136674	0.2104371263123894	0.21448683047420566	0.2017629133619475	0.20232872623507103	0.24719367133561787	0.33712709931435175	0.3481954772970147	0.2489171368587981	0.1479738402371177	0.3121114930018599	0.2837785756306945	0.24862631979128416	0.2830380237114173	0.2658321717513507	0.2658321717513507	0.2658321717513507	0.2658321717513507	0.2658321717513507	0.2658321717513507	0.2658321717513507	0.2658321717513507	0.2658321717513507	0.2658321717513507	0.2658321717513507	0.2658321717513507	0.2658321717513507	0.2658321717513507	0.2658321717513507	0.2658321717513507	0.2658321717513507	0.2658321717513507	0.2658321717513507	0.2658321717513507	0.2658321717513507
0.4955954154253114	0.5005808891232054	0.47206731162688487	0.6022121379412635	0.5488625721397162	0.4139517052598146	0.3995521919351137	0.4918585612821845	0.3867612973883931	0.39200179058127077	0.34855815641891197	0.42375669656366	0.5378590570019455	0.44209719295607675	0.38754681598258833	0.5586207545989001	0.35047067501935864	0.4485068115985573	0.4530881665752611	0.355544961695172	0.5895254258256284	0.5159980098828659	0.5083114749562664	0.5715691231327912	0.4673597715144018	0.5306552688607381	0.5483527282057898	0.3755798786859553	0.45191371503007566	0.3755848606155616	0.5116880518276306	0.5156680756104378	0.48088534737332467	0.4987777018639285	0.45400105117187567	0.47638937651790214	0.47638937651790214	0.47638937651790214	0.47638937651790214	0.47638937651790214	0.47638937651790214	0.47638937651790214	0.47638937651790214	0.47638937651790214	0.47638937651790214	0.47638937651790214	0.47638937651790214	0.47638937651790214	0.47638937651790214	0.47638937651790214
0.288282136197648	0.33621143599806524	0.2379603718725178	0.29328852202636757	0.2863337240240175	0.23097338361099215	0.27129898324448837	0.3285807768382552	0.28825228351686677	0.28604789624740184	0.31299446849250245	0.285325442655283	0.29130437261416536	0.3042619644178055	0.28679956256220984	0.3325021151245716	0.2632554234719001	0.30372031086368145	0.21122959461121224	0.32138019549418495	0.20826661805550084	0.29807928395395555	0.36108130414256445	0.27048673198985335	0.3045433181189832	0.30838294475307504	0.2821978567866631	0.22586644322953375	0.2909160586775292	0.23963957402120395	0.28165810786919804	0.25584783718824805	0.2155588837388492	0.23552756774909964	0.2737493805018305	0.2122414312056064	0.2474399621606452	0.20905494433855273	0.2617606873246748	0.273039772441646	0.2674002298831604	0.2674002298831604	0.2674002298831604	0.2674002298831604	0.2674002298831604	0.2674002298831604	0.2674002298831604	0.2674002298831604	0.2674002298831604	0.2674002298831604
0.37198646536924757	0.3002335016726642	0.26893912546964005	0.3196217181526777	0.3939307378376167	0.32012808534516923	0.2860328037053681	0.34147095841086517	0.39090612884294623	0.2946535106905388	0.26171800744105944	0.31531862236078906	0.30462035795076764	0.340325974254952	0.30424844273084667	0.30209415789028415	0.28747064036038666	0.40581038250182816	0.4217047797099369	0.3043111810114534	0.3143465957840029	0.28356952083368975	0.31460185850648575	0.2897826755087503	0.34438218542078847	0.3170824304647694	0.3170824304647694	0.3170824304647694	0.3170824304647694	0.3170824304647694	0.3170824304647694	0.3170824304647694	0.3170824304647694	0.3170824304647694	0.3170824304647694	0.3170824304647694	0.3170824304647694	0.3170824304647694	0.3170824304647694	0.3170824304647694	0.3170824304647694	0.3170824304647694	0.3170824304647694	0.3170824304647694	0.3170824304647694	0.3170824304647694	0.3170824304647694	0.3170824304647694	0.3170824304647694	0.3170824304647694
0.33392362974316636	0.33610558894081244	0.3916866042087716	0.3732098454545139	0.393161294433548	0.30866939819752476	0.3787776747950325	0.3799646642114087	0.2949339210575671	0.3360043303161031	0.3360648681681842	0.247577915609743	0.2778000856550954	0.3558466557717989	0.382312972404493	0.28607364029190957	0.32053555802079	0.31330732366573144	0.23820183169907608	0.3117681829933685	0.4126418155838816	0.3345989383024814	0.3124182094842531	0.30102259644411766	0.2624577988848211	0.26827079484370997	0.29955800177389963	0.38153574129165646	0.35094228041538916	0.31694001577183645	0.36255005386765865	0.33974503481974755	0.33974503481974755	0.33974503481974755	0.33974503481974755	0.33974503481974755	0.33974503481974755	0.33974503481974755	0.33974503481974755	0.33974503481974755	0.33974503481974755	0.33974503481974755	0.33974503481974755	0.33974503481974755	0.33974503481974755	0.33974503481974755	0.33974503481974755	0.33974503481974755	0.33974503481974755	0.33974503481974755
0.12845579111667194	0.004167055413595646	0.36144444352016325	0.4189110281586823	0.5603328429881455	0.3862713216108583	0.15909741170589287	0.3163748000214748	0.08923586500437422	0.20916692617792518	0.30720787363453533	0.6070103281861442	0.0657527568502189	0.19575200890439848	0.23937365736559083	0.21415431061221835	0.55225484805998	0.21899196384068817	0.4355080215696087	0.40467362216756536	0.07968658436428167	0.34012570933455605	0.633156602237163	0.8809786485128615	0.5691858640558728	0.0	0.2845929320279364	0.2845929320279364	0.2845929320279364	0.2845929320279364	0.2845929320279364	0.2845929320279364	0.2845929320279364	0.2845929320279364	0.2845929320279364	0.2845929320279364	0.2845929320279364	0.2845929320279364	0.2845929320279364	0.2845929320279364	0.2845929320279364	0.2845929320279364	0.2845929320279364	0.2845929320279364	0.2845929320279364	0.2845929320279364	0.2845929320279364	0.2845929320279364	0.2845929320279364	0.2845929320279364
0.23938396667349662	0.22287342164397625	0.28088576786020125	0.3186502448991905	0.19954575978692007	0.2609143727247262	0.24897612250072607	0.2346383762152285	0.2074353494229001	0.2158608192388215	0.2514301176303063	0.22101331377115485	0.23708207296191627	0.2860897346619745	0.2907809859036811	0.26241366183384757	0.2989173190311069	0.22332694570677872	0.3018332638709163	0.21716624813255087	0.2581313814836928	0.28133966451887427	0.22328416222537023	0.2523119133721222	0.2523119133721222	0.2523119133721222	0.2523119133721222	0.2523119133721222	0.2523119133721222	0.2523119133721222	0.2523119133721222	0.2523119133721222	0.2523119133721222	0.2523119133721222	0.2523119133721222	0.2523119133721222	0.2523119133721222	0.2523119133721222	0.2523119133721222	0.2523119133721222	0.2523119133721222	0.2523119133721222	0.2523119133721222	0.2523119133721222	0.2523119133721222	0.2523119133721222	0.2523119133721222	0.2523119133721222	0.2523119133721222	0.2523119133721222
0.09506861165836133	0.09901373841933589	0.03165956332746497	0.017096045778826088	0.02581993870339584	0.002246859015651654	0.013044750779872254	0.08688144530464896	0.023164624680286832	0.11171741977883448	0.010332163074836217	0.05776329752281689	0.08688144530464897	0.06105907413389057	0.037327366905752994	0.06162909758516531	0.02489568062347509	0.07676207984029583	0.06804061938308864	0.0510722864228795	0.21869610846346363	0.09283304437489309	0.003920641276912885	0.06458688637609636	0.010332163074836217	0.028475252726504856	0.046223080876103835	0.002712587705036039	0.10691903306590271	0.09294759173874714	0.06714686036792662	0.08004722605333689	0.08004722605333689	0.08004722605333689	0.08004722605333689	0.08004722605333689	0.08004722605333689	0.08004722605333689	0.08004722605333689	0.08004722605333689	0.08004722605333689	0.08004722605333689	0.08004722605333689	0.08004722605333689	0.08004722605333689	0.08004722605333689	0.08004722605333689	0.08004722605333689	0.08004722605333689	0.08004722605333689
0.04914490653918885	0.05112914331334427	0.12935737660041374	0.0	0.014548549492177688	0.05828281472380275	0.1650737111128128	0.05795408646768867	0.11784832217789046	0.062494095621614724	0.12992731152778858	0.05112914331334427	0.2312303544415887	0.05828281472380275	0.13631994833937444	0.10393131312513547	0.0	0.006680841040091548	0.0	0.10869792099551935	0.12978320941353572	0.06496365576389429	0.06510775787814713	0.0	0.0	0.07164449680398584	0.0504151062717166	0.0	0.0	0.0	0.06481955364964144	0.06496365576389429	0.0	0.0504151062717166	0.0001441021142528435	0.30941159277615593	0.10378721101088262	0.08661820768519238	0.0952027093480375	0.0952027093480375	0.0952027093480375	0.0952027093480375	0.0952027093480375	0.0952027093480375	0.0952027093480375	0.0952027093480375	0.0952027093480375	0.0952027093480375	0.0952027093480375	0.0952027093480375
0.26900548356675247	0.42750050086401015	0.20942648203772443	0.16328217009960047	0.27359111262253977	0.22767672285827686	0.21032804572149066	0.23410273792363226	0.19775805663920332	0.3385051527527892	0.11390152604034934	0.30490246006164273	0.3993210726080739	0.23644694918293846	0.1276654756792891	0.33430519829513844	0.10787140386410982	0.10988450661283153	0.17582554097365344	0.23001332688097206	0.14488417746240348	0.180284038226581	0.2790947165762351	0.16420797977886895	0.37534095109446625	0.13791639852176246	0.19094300656775537	0.06916256256809626	0.22613620268442672	0.2675652863395729	0.30401115452683386	0.19133294020591662	0.3064773949347951	0.22941166793287185	0.1687253855079767	0.20084051138744594	0.16370660600970832	0.15509969944440838	0.10011153370787859	0.10194766124353055	0.38161193436087865	0.19766292148076034	0.18413764997371818	0.0296112542915712	0.10687445213264468	0.10687445213264468	0.10687445213264468	0.10687445213264468	0.10687445213264468	0.10687445213264468
0.1570639503595594	0.2317001554973321	0.12356728083074567	0.09943325883325223	0.10999439891857728	0.09804703507883127	0.06629210632404475	0.10688951327093045	0.05911714864103549	0.09625337597989253	0.10734013761290254	0.10450716886660498	0.09418103677563958	0.04034481872929614	0.16309869539156513	0.14654542965894907	0.06337142263695454	0.06995428654239699	0.057449905488122927	0.14140248026966473	0.0002111009809767934	0.06526136926896389	0.10350514005524072	0.09167317572890327	0.12971992236405736	0.1279026805276235	0.03969991315989955	0.11055601226618252	0.12048102447164552	0.06342242504047134	0.056108055861799414	0.13666110661497927	0.07470959582776136	0.10755123826384616	0.013743294135025801	0.019459838449758213	0.09572276268108058	0.13251039188214725	0.17289920692494498	0.13022834550017617	0.13152657640757187	0.2082117028208699	0.1661104748238504	0.26048870168393756	0.18066810523259455	0.22057840345826607	0.22057840345826607	0.22057840345826607	0.22057840345826607	0.22057840345826607
0.3754496909560525	0.2324782820866595	0.23363237086335906	0.3331902755924988	0.19499324482586677	0.40312979860834725	0.40981936257889745	0.3580014765010092	0.19006007010422804	0.25136219081462635	0.24793876923820787	0.21750124305500812	0.34812595840775656	0.4295604918795542	0.44702534774256736	0.17257308618440811	0.15135031211398348	0.24787068500388507	0.39438747213483616	0.09141654072961225	0.3554057070748812	0.2964083827523198	0.19484056019834867	0.27010774175218694	0.11796378236638494	0.23076328863596537	0.15913522178871495	0.2812407566909102	0.13995788630371517	0.26409719965815226	0.16715979025058966	0.17731874211341608	0.32795375256338727	0.22154626630043384	0.272755027704812	0.19298214336391858	0.23258376950990103	0.190487529203008	0.3480218309053358	0.2692546800541719	0.2692546800541719	0.2692546800541719	0.2692546800541719	0.2692546800541719	0.2692546800541719	0.2692546800541719	0.2692546800541719	0.2692546800541719	0.2692546800541719	0.2692546800541719
0.0011022392352080773	0.20594195269806173	0.3018467690066149	0.5385711698212496	0.4406777791061283	0.09995720132776333	0.3464214029785855	0.3008477967009463	0.4125732864291772	0.3567105415650617	0.3567105415650617	0.3567105415650617	0.3567105415650617	0.3567105415650617	0.3567105415650617	0.3567105415650617	0.3567105415650617	0.3567105415650617	0.3567105415650617	0.3567105415650617	0.3567105415650617	0.3567105415650617	0.3567105415650617	0.3567105415650617	0.3567105415650617	0.3567105415650617	0.3567105415650617	0.3567105415650617	0.3567105415650617	0.3567105415650617	0.3567105415650617	0.3567105415650617	0.3567105415650617	0.3567105415650617	0.3567105415650617	0.3567105415650617	0.3567105415650617	0.3567105415650617	0.3567105415650617	0.3567105415650617	0.3567105415650617	0.3567105415650617	0.3567105415650617	0.3567105415650617	0.3567105415650617	0.3567105415650617	0.3567105415650617	0.3567105415650617	0.3567105415650617	0.3567105415650617
0.0	0.0	0.0	0.0	0.0	0.0	0.0	0.05718158393288833	0.0	0.13724507540471023	0.16937102411878413	0.0	0.0	0.0	0.012805761838777236	0.0006285017144881261	0.03429967639395473	0.0	0.1042870221656203	0.05718158393288833	0.08073430304925432	0.08073430304925432	0.08073430304925432	0.08073430304925432	0.08073430304925432	0.08073430304925432	0.08073430304925432	0.08073430304925432	0.08073430304925432	0.08073430304925432	0.08073430304925432	0.08073430304925432	0.08073430304925432	0.08073430304925432	0.08073430304925432	0.08073430304925432	0.08073430304925432	0.08073430304925432	0.08073430304925432	0.08073430304925432	0.08073430304925432	0.08073430304925432	0.08073430304925432	0.08073430304925432	0.08073430304925432	0.08073430304925432	0.08073430304925432	0.08073430304925432	0.08073430304925432	0.08073430304925432
0.0	0.1194531772832248	0.13401323083038047	0.0731744262897447	0.06620374016509198	0.006823506787676718	0.0	0.06635091950206799	0.403471763183581	0.06620374016509198	0.06382862323842428	0.0	0.0025222962636437148	0.0	0.0007292849165188726	0.06562163458554912	0.06780948933510574	0.014859225899103986	0.08121014540117197	0.0	0.06635091950206799	0.0	0.014859225899103986	0.06562163458554912	0.06562163458554912	0.06635091950206799	0.06562163458554912	0.13879606087529384	0.006823506787676718	0.06635091950206799	0.1929585366350461	0.06635091950206799	0.12965472806855707	0.12965472806855707	0.12965472806855707	0.12965472806855707	0.12965472806855707	0.12965472806855707	0.12965472806855707	0.12965472806855707	0.12965472806855707	0.12965472806855707	0.12965472806855707	0.12965472806855707	0.12965472806855707	0.12965472806855707	0.12965472806855707	0.12965472806855707	0.12965472806855707	0.12965472806855707
0.31919988428733986	0.16465216000939328	0.15102194054708978	0.1149961777806315	0.12205278117703795	0.2532847629641875	0.14036121125530807	0.17967984241920656	0.18676893165645395	0.14252693675856526	0.1483141263753226	0.15683260392181675	0.15265818894592773	0.2505628846620324	0.18181545261544485	0.2108979285665586	0.20552030756966774	0.1829332500838058	0.2715304549950101	0.21818748019933784	0.2763440901386708	0.1719419007658457	0.2936590400153786	0.23280047039061214	0.23280047039061214	0.23280047039061214	0.23280047039061214	0.23280047039061214	0.23280047039061214	0.23280047039061214	0.23280047039061214	0.23280047039061214	0.23280047039061214	0.23280047039061214	0.23280047039061214	0.23280047039061214	0.23280047039061214	0.23280047039061214	0.23280047039061214	0.23280047039061214	0.23280047039061214	0.23280047039061214	0.23280047039061214	0.23280047039061214	0.23280047039061214	0.23280047039061214	0.23280047039061214	0.23280047039061214	0.23280047039061214	0.23280047039061214
0.3161379110486947	0.35331030089555937	0.3847396698242479	0.310484950317672	0.29741991049375543	0.290594515312332	0.23667982723991193	0.42189654005711524	0.35363286991866266	0.34765068505500535	0.08890737063675647	0.2182790278458809	0.2182790278458809	0.2182790278458809	0.2182790278458809	0.2182790278458809	0.2182790278458809	0.2182790278458809	0.2182790278458809	0.2182790278458809	0.2182790278458809	0.2182790278458809	0.2182790278458809	0.2182790278458809	0.2182790278458809	0.2182790278458809	0.2182790278458809	0.2182790278458809	0.2182790278458809	0.2182790278458809	0.2182790278458809	0.2182790278458809	0.2182790278458809	0.2182790278458809	0.2182790278458809	0.2182790278458809	0.2182790278458809	0.2182790278458809	0.2182790278458809	0.2182790278458809	0.2182790278458809	0.2182790278458809	0.2182790278458809	0.2182790278458809	0.2182790278458809	0.2182790278458809	0.2182790278458809	0.2182790278458809	0.2182790278458809	0.2182790278458809
0.5450342284018139	0.4517434091788718	0.38035174797233884	0.5558570024009489	0.43871835223220046	0.36839427236517536	0.3395521115024377	0.23051287975303947	0.4548039378489099	0.32570756632519327	0.44397520403256374	0.37447651801392023	0.35458860692136424	0.4019448996253531	0.2948386647440932	0.48441250649052564	0.3101475246766409	0.36261954061478446	0.43208013442778265	0.342941332712134	0.5017606831268485	0.42903359490102805	0.4011914901529169	0.3900467664331014	0.4018910073851478	0.37825001468859965	0.3334908901160134	0.3252413389350962	0.3293661145255548	0.3293661145255548	0.3293661145255548	0.3293661145255548	0.3293661145255548	0.3293661145255548	0.3293661145255548	0.3293661145255548	0.3293661145255548	0.3293661145255548	0.3293661145255548	0.3293661145255548	0.3293661145255548	0.3293661145255548	0.3293661145255548	0.3293661145255548	0.3293661145255548	0.3293661145255548	0.3293661145255548	0.3293661145255548	0.3293661145255548	0.3293661145255548
0.032936144397684504	0.06304443560088994	0.057344062946570656	0.15423976355561497	0.02711780210013145	0.18167657277994934	0.07066234985241161	0.07980625679741528	0.18014148011072625	0.05172395615673232	0.27062213126167395	0.1340153891384396	0.03584636763627753	0.054765367135442757	6.704776759731923e-05	0.2163745262362956	0.03137529669053957	0.03137529669053957	0.22345982922038093	0.1488332335250843	0.18410513199077905	0.10709873146646695	0.08763737107006266	0.09607268858007463	0.08284087047401514	0.042321667415583096	0.14465600474144605	0.10880963675890178	0.060452521981434006	0.10089145845399611	0.11739730940003155	0.12253223965295523	0.1199647745264934	0.1199647745264934	0.1199647745264934	0.1199647745264934	0.1199647745264934	0.1199647745264934	0.1199647745264934	0.1199647745264934	0.1199647745264934	0.1199647745264934	0.1199647745264934	0.1199647745264934	0.1199647745264934	0.1199647745264934	0.1199647745264934	0.1199647745264934	0.1199647745264934	0.1199647745264934
0.21162875714131357	0.07311964686640104	0.11152336841892267	0.11875217526906699	0.053935263992973166	0.12192204554341009	0.1669560962802729	0.17696332378711754	0.07926533007491612	0.05290210439297757	0.1340301895521882	0.08296730015342628	0.09190236962561334	0.08468400428232196	0.09858211513120282	0.3592109151849921	0.029344703916699567	0.15967859159259418	0.09942494812051128	0.07466014540976494	0.12254466014372326	0.19244138991846496	0.1617591463302187	0.12452304124376666	0.11083117039662897	0.12035432787526959	0.12677836625393207	0.07867923057420667	0.15357275984634436	0.1446973553458358	0.169205427011459	0.16193958073251638	0.1701831749167535	0.2800304055129986	0.21401601205626955	0.2108608368457384	0.21243842445100397	0.21243842445100397	0.21243842445100397	0.21243842445100397	0.21243842445100397	0.21243842445100397	0.21243842445100397	0.21243842445100397	0.21243842445100397	0.21243842445100397	0.21243842445100397	0.21243842445100397	0.21243842445100397	0.21243842445100397
0.3067541784550201	0.29337803107990873	0.22406502578712217	0.35986796865846044	0.29677342050137784	0.3510367669427265	0.29421332259914657	0.3105903335315722	0.3521475548143261	0.3314645738971413	0.2659757543445415	0.2909767458032118	0.3926412236628997	0.36232512799821487	0.5053421054341944	0.32904712816334303	0.32566046653567843	0.3900871123697715	0.3202634088956914	0.23819167229749594	0.2808421131538514	0.2263649663052466	0.3279043780139606	0.24494405884457632	0.2652876074594889	0.30895303551954256	0.3253960692680652	0.35336050115824574	0.28383747900849154	0.31528107230518176	0.26526267138202136	0.2902718718436016	0.2902718718436016	0.2902718718436016	0.2902718718436016	0.2902718718436016	0.2902718718436016	0.2902718718436016	0.2902718718436016	0.2902718718436016	0.2902718718436016	0.2902718718436016	0.2902718718436016	0.2902718718436016	0.2902718718436016	0.2902718718436016	0.2902718718436016	0.2902718718436016	0.2902718718436016	0.2902718718436016
0.2279523206248102	0.1176786663217914	0.2133054598422189	0.19469601729783742	0.055605248130016514	0.11699414919124729	0.12999254631167678	0.1382532671326901	0.12914041644139315	0.1902617808521289	0.09256788271416587	0.32509930927311464	0.1968292914615049	0.25581738300473705	0.11463867941882941	0.13083050868611487	0.12842311286777885	0.23672231487289647	0.13269987165905836	0.16722831990183784	0.1980700932350726	0.3047739277694132	0.1557572314354558	0.14564057227900604	0.24973520330666563	0.18535073192884946	0.1419117029219759	0.1356382929032735	0.11484405120028993	0.11694176211324463	0.16779161359575354	0.13390548680691186	0.10572096385359896	0.054149905176465875	0.1084521877812628	0.10919609894002225	0.1684694127088926	0.1388327558244574	0.1388327558244574	0.1388327558244574	0.1388327558244574	0.1388327558244574	0.1388327558244574	0.1388327558244574	0.1388327558244574	0.1388327558244574	0.1388327558244574	0.1388327558244574	0.1388327558244574	0.1388327558244574
0.0	0.025503095522351766	0.0	0.0	0.027345846245996754	0.0	0.0	0.0	0.1511723777000714	0.2718896111521611	0.1311977412711727	0.02842646372312465	0.09590152316425628	0.08604756367685694	0.10848344804335765	0.0	0.08803209505043097	0.07108843600265508	0.05762110025224345	0.13507829404419527	0.1163167773095052	0.03134983162538636	0.20706740623683254	0.08527939027384045	0.1468289900009909	0.12750619947742167	0.044081991452189495	0.11822918311887821	0.11423103056640922	0.07853513438369887	0.24748812235022621	0.0	0.12374406117511311	0.12374406117511311	0.12374406117511311	0.12374406117511311	0.12374406117511311	0.12374406117511311	0.12374406117511311	0.12374406117511311	0.12374406117511311	0.12374406117511311	0.12374406117511311	0.12374406117511311	0.12374406117511311	0.12374406117511311	0.12374406117511311	0.12374406117511311	0.12374406117511311	0.12374406117511311
0.00022538066694552307	0.048736911516977226	0.08693488602850544	0.05612932809757012	0.10778347149321339	0.042053846180075544	0.108379086699371	0.16050864227880096	0.15043293287944656	0.0541895433496855	0.08463449288602601	0.05272517078558757	0.1306593079486181	0.12994348972008954	0.14621645281630438	0.0005956152061576102	0.0	0.042053846180075544	0.044113833950331104	0.0	0.11998798334310609	0.05212955557942995	0.09883017782589151	0.0	0.0	0.0541895433496855	0.042053846180075544	0.12862812252068231	0.07646976459893257	0.10778347149321339	0.10849928972174196	0.10814138060747766	0.10814138060747766	0.10814138060747766	0.10814138060747766	0.10814138060747766	0.10814138060747766	0.10814138060747766	0.10814138060747766	0.10814138060747766	0.10814138060747766	0.10814138060747766	0.10814138060747766	0.10814138060747766	0.10814138060747766	0.10814138060747766	0.10814138060747766	0.10814138060747766	0.10814138060747766	0.10814138060747766
0.13213943128874434	0.07898893549680593	0.05481932720456713	0.13526162590873536	0.04020134550957731	0.05304938016545755	0.08565915734944028	0.10240786207847422	0.004278646485908673	0.11971971806928579	0.16076121140380392	0.07324263978863134	0.09432243016012742	0.05348896114698711	0.04169851194996984	0.028888407099227856	0.04744036722608243	0.07519262944256025	0.06030477129642609	0.07160997551832121	0.0329099917520804	0.09841958493600464	0.0710868392521566	0.10850670503669727	0.08021894952414486	0.09061702474307266	0.08766230024481547	0.12915475623967668	0.12099353502802714	0.06961919002989071	0.07209980506587575	0.09559391212404561	0.07161627631505918	0.06296769462422189	0.053849737462401195	0.19695546509782352	0.06731704260277081	0.10129196505315959	0.1301114940750214	0.1295277559261953	0.12981962500060837	0.12981962500060837	0.12981962500060837	0.12981962500060837	0.12981962500060837	0.12981962500060837	0.12981962500060837	0.12981962500060837	0.12981962500060837	0.12981962500060837
0.21505498046101645	0.13381720025337734	0.14574660143736237	0.15047334973769436	0.19887736031693112	0.07663710977248897	0.1211395372529623	0.10690149240844435	0.08468990984348523	0.1228052329379273	0.10056286425316795	0.09690882444184434	0.1424249206513077	0.06894468769281702	0.06543929202545852	0.09769068652823285	0.10664851844373657	0.11625555977811304	0.11551391478778075	0.08278766440880214	0.1810031404151911	0.050677682555146625	0.07660548437823815	0.10139832605176183	0.12956618110656495	0.058931369631507816	0.09453086998029954	0.12317945082388966	0.06186200834931875	0.059519088466920035	0.09920891019816722	0.06412117463951515	0.1372259920270773	0.040628586757604994	0.11486717057146689	0.07774787866453595	0.07774787866453595	0.07774787866453595	0.07774787866453595	0.07774787866453595	0.07774787866453595	0.07774787866453595	0.07774787866453595	0.07774787866453595	0.07774787866453595	0.07774787866453595	0.07774787866453595	0.07774787866453595	0.07774787866453595	0.07774787866453595
0.2460840486861441	0.157725723214493	0.1807946124996768	0.12048087784239118	0.10475055545287558	0.20789476749872904	0.10172365687636176	0.23898055457755685	0.11267381129411114	0.09522151085867592	0.09347031346461838	0.14502758387173206	0.12545464800836179	0.1411791301424559	0.05271062758910355	0.11132448501689514	0.06722838243234062	0.17071510185590544	0.10676389533573095	0.08090571933342075	0.12431699428255229	0.22468552041822815	0.1254546473350745	0.14136404967781122	0.06564056032340668	0.10963191769428877	0.21193989778656952	0.22119735057436676	0.1824118448202256	0.16508583436039287	0.17374883959030923	0.17374883959030923	0.17374883959030923	0.17374883959030923	0.17374883959030923	0.17374883959030923	0.17374883959030923	0.17374883959030923	0.17374883959030923	0.17374883959030923	0.17374883959030923	0.17374883959030923	0.17374883959030923	0.17374883959030923	0.17374883959030923	0.17374883959030923	0.17374883959030923	0.17374883959030923	0.17374883959030923	0.17374883959030923
0.09201703442430513	0.10545196329682945	0.19769417966525815	0.21043713580379247	0.0	0.011977135098361583	0.10406207579772611	0.0	0.10921839793705686	0.20024819485623468	0.10521856790189624	0.005156322139330743	0.1160392108960877	0.1643328137885584	0.0	0.0	0.10521856790189624	0.0	0.19189624386046877	0.14332322984680912	0.14732305988196973	0.10806190583288672	0.042104491980073495	0.042104491980073495	0.1160392108960877	0.19561666277444045	0.0	0.00023339539493321632	0.0	0.005156322139330743	0.10521856790189624	0.0	0.0	0.0943979249077048	0.0	0.0471989624538524	0.0471989624538524	0.0471989624538524	0.0471989624538524	0.0471989624538524	0.0471989624538524	0.0471989624538524	0.0471989624538524	0.0471989624538524	0.0471989624538524	0.0471989624538524	0.0471989624538524	0.0471989624538524	0.0471989624538524	0.0471989624538524
0.1065584003055424	0.1564878766142795	0.0992647274599285	0.09274968674972602	0.20888982368960546	0.0781057007938582	0.11290213387649148	0.061968014240234896	0.1235763707540083	0.0989264532069702	0.06005620305908387	0.06378496177922505	0.06399710179942336	0.08496887801822363	0.05595993972369026	0.09301667933668742	0.025090443298465638	0.08492606556043045	0.034747461338670696	0.10009199678393077	0.07918754271897273	0.0985310222885074	0.007723397113464619	0.050859237569536225	0.03860133422348291	0.09719422788540137	0.06481681216866934	0.07870879000711772	0.04058620849548983	0.06368333683715488	0.026290359238039178	0.055917127063217456	0.03735016493864289	0.035012672998259414	0.05923879599628627	0.04712573449727285	0.04712573449727285	0.04712573449727285	0.04712573449727285	0.04712573449727285	0.04712573449727285	0.04712573449727285	0.04712573449727285	0.04712573449727285	0.04712573449727285	0.04712573449727285	0.04712573449727285	0.04712573449727285	0.04712573449727285	0.04712573449727285
0.2049474874997354	0.46511421849150875	0.19432935867943485	0.40502713376195104	0.4089042913138902	0.35780991541774915	0.507494545253733	0.47164286822190105	0.327336131956724	0.3157064897393117	0.38844201992838157	0.46131759491506735	0.20005731116875947	0.24074833760666617	0.3410120168395954	0.41701463632125374	0.40261125707952733	0.3069816508062284	0.3854702510742154	0.38787850944042657	0.4521135264612035	0.5369298579273706	0.5049085438149735	0.39742062584695576	0.572928897530341	0.2784954384692705	0.44892686431464224	0.4831031849591875	0.4209842040339242	0.39656818180325926	0.4185524280326208	0.40756030491794004	0.40756030491794004	0.40756030491794004	0.40756030491794004	0.40756030491794004	0.40756030491794004	0.40756030491794004	0.40756030491794004	0.40756030491794004	0.40756030491794004	0.40756030491794004	0.40756030491794004	0.40756030491794004	0.40756030491794004	0.40756030491794004	0.40756030491794004	0.40756030491794004	0.40756030491794004	0.40756030491794004
0.4494860233891509	0.45451880705249825	0.3154063965115211	0.36670310194718897	0.2564441261206305	0.40407386693944536	0.330755230881483	0.3533086108708818	0.4050143457017279	0.33319276871963466	0.341352000571026	0.2564340638131648	0.2618355166366212	0.349809446797077	0.43697144907453667	0.31046463902699123	0.4082752747098074	0.3492163948945128	0.44912605190012983	0.33803383738824483	0.30490998479317794	0.37304182856298684	0.47413907393739707	0.3911156916491239	0.2503237690950897	0.3847170569097609	0.3634857866659438	0.3276230969135037	0.2686362481284044	0.2893276731533241	0.28136276388199927	0.39404190334336064	0.33770233361267993	0.33770233361267993	0.33770233361267993	0.33770233361267993	0.33770233361267993	0.33770233361267993	0.33770233361267993	0.33770233361267993	0.33770233361267993	0.33770233361267993	0.33770233361267993	0.33770233361267993	0.33770233361267993	0.33770233361267993	0.33770233361267993	0.33770233361267993	0.33770233361267993	0.33770233361267993
0.19028260631947017	0.14984716188357017	0.2077570398049837	0.05621849996012167	0.07447031599735565	0.05404727745983164	0.08772111665061579	0.18412651142016706	0.09009870477224863	0.07782481333870962	0.05545156747472037	0.144877799921028	0.10183097466792891	0.06289902164393635	0.138214029575649	0.11973449951542928	0.06051177848374578	0.12820068705766477	0.08996098787039981	0.08588379908881348	0.06596145376088702	0.10257949186294323	0.0677697002164665	0.05570275803065486	0.20689805144000328	0.08586976134933556	0.1157037709492224	0.10078676614927898	0.10078676614927898	0.10078676614927898	0.10078676614927898	0.10078676614927898	0.10078676614927898	0.10078676614927898	0.10078676614927898	0.10078676614927898	0.10078676614927898	0.10078676614927898	0.10078676614927898	0.10078676614927898	0.10078676614927898	0.10078676614927898	0.10078676614927898	0.10078676614927898	0.10078676614927898	0.10078676614927898	0.10078676614927898	0.10078676614927898	0.10078676614927898	0.10078676614927898
0.1819424428875367	0.13147170818862303	0.13352808898799454	0.1022171283173404	0.09745826296630053	0.15660800750219123	0.09479769218040678	0.15039014199135547	0.14226450604001814	0.1567183911664258	0.11527909150995519	0.09208545973787391	0.11222767264551786	0.1202133992012523	0.06173891661042756	0.09768089878726162	0.07801398770358547	0.10711562185023617	0.11781980802863928	0.1159271569894573	0.11454934577568845	0.11188836637493133	0.12658632774583245	0.10476408563782938	0.11224068029202108	0.07771162020432291	0.0765100084931585	0.10176507936910205	0.11178881325798262	0.1190434642480507	0.139643762356241	0.13021288270771783	0.057815488862120054	0.14994217217185982	0.08520594827793877	0.11876347601560475	0.08336485643139648	0.10690714523715966	0.12116869803386977	0.1757248808868536	0.10179114353287215	0.20548355963559767	0.12741950882555406	0.14607574907536564	0.11412354933115093	0.08998102723983141	0.11935980826198811	0.10467041775090977	0.10467041775090977	0.10467041775090977
0.4562868213070163	0.7301677585598546	0.7646107862428579	0.159847772365089	0.6943841409866077	0.46596300040968025	0.479767063507899	0.33907048125363126	0.3741457718522497	0.3958093337740868	0.13715989091543204	0.6618047044596602	0.2851599930973828	0.2851599930973828	0.029325760111179655	0.1425799965486914	0.5862337398199313	0.36683190506193525	0.2854762634598067	0.3630092362728642	0.7968577124772692	0.8940192602820641	0.7218264868033636	0.3779883866908779	0.8539128353601486	0.8353667006911109	0.5957607235680815	0.3881337032837562	1.1924101992974114	0.6490386709994821	0.97186850359366	0.6705077396439388	0.48125842119011797	0.5758830804170284	0.5758830804170284	0.5758830804170284	0.5758830804170284	0.5758830804170284	0.5758830804170284	0.5758830804170284	0.5758830804170284	0.5758830804170284	0.5758830804170284	0.5758830804170284	0.5758830804170284	0.5758830804170284	0.5758830804170284	0.5758830804170284	0.5758830804170284	0.5758830804170284
0.6976601901122658	0.0028787731120625587	0.010537465410711353	0.9130060318278264	1.061112153888407	0.9280492276496949	1.054148980467477	0.9392455689392982	0.758804122592711	0.36672076017270017	0.8777116131743566	1.371819438812455	0.49631008959543826	1.0845684525724235	0.2619130585271574	0.758804122592711	0.550761170043076	0.991875824567813	0.9482105836085591	1.466089675047286	1.602502964949773	0.5670998629349159	1.04068905768727	1.115766502452636	0.750068475278556	0.5982490740693543	1.4983907791815196	1.3160430292716383	0.009956490940595884	1.5425780971742853	1.459944538803878	0.7296301656482128	1.0947873522260454	1.0947873522260454	1.0947873522260454	1.0947873522260454	1.0947873522260454	1.0947873522260454	1.0947873522260454	1.0947873522260454	1.0947873522260454	1.0947873522260454	1.0947873522260454	1.0947873522260454	1.0947873522260454	1.0947873522260454	1.0947873522260454	1.0947873522260454	1.0947873522260454	1.0947873522260454
0.19432950164521284	0.20548077663438763	0.2020786189792098	0.12654948854389672	0.13563635014443817	0.13907313760524564	0.12980323037440578	0.15679507203306553	0.19026647907153402	0.11479237756484036	0.14758816549828996	0.17251831830406303	0.19402478563287334	0.1683807263827126	0.14874187992799498	0.16247890103219967	0.1716529262822615	0.13788516436163953	0.17835708557588256	0.16633689431607684	0.17501999269514493	0.17067844350561087	0.17067844350561087	0.17067844350561087	0.17067844350561087	0.17067844350561087	0.17067844350561087	0.17067844350561087	0.17067844350561087	0.17067844350561087	0.17067844350561087	0.17067844350561087	0.17067844350561087	0.17067844350561087	0.17067844350561087	0.17067844350561087	0.17067844350561087	0.17067844350561087	0.17067844350561087	0.17067844350561087	0.17067844350561087	0.17067844350561087	0.17067844350561087	0.17067844350561087	0.17067844350561087	0.17067844350561087	0.17067844350561087	0.17067844350561087	0.17067844350561087	0.17067844350561087
0.18218141861162523	0.1495292544460512	0.12689782360926824	0.09217266556798634	0.12543945870499704	0.12590562863194663	0.12143014897776327	0.13277469693829594	0.0708884002274586	0.09070789589816117	0.12402406970310022	0.0968142688287251	0.09195002263542787	0.1015882964746615	0.11769032180104637	0.09872198407440526	0.16248444468327397	0.13607654432123953	0.10684660906081248	0.11057682317459051	0.10661552550569331	0.09638577824782477	0.10150065187675902	0.10150065187675902	0.10150065187675902	0.10150065187675902	0.10150065187675902	0.10150065187675902	0.10150065187675902	0.10150065187675902	0.10150065187675902	0.10150065187675902	0.10150065187675902	0.10150065187675902	0.10150065187675902	0.10150065187675902	0.10150065187675902	0.10150065187675902	0.10150065187675902	0.10150065187675902	0.10150065187675902	0.10150065187675902	0.10150065187675902	0.10150065187675902	0.10150065187675902	0.10150065187675902	0.10150065187675902	0.10150065187675902	0.10150065187675902	0.10150065187675902
0.16225038103419132	0.1573090558043063	0.09494366187402672	0.1629564752686913	0.2352762553994862	0.17506642998053437	0.13957858733471748	0.14374606887110025	0.12256417465604254	0.13234339973943268	0.2173868649343611	0.13048708209869825	0.1946900931545196	0.19507281729707066	0.18425105429427738	0.15429039891141066	0.1398896422918139	0.13186537915357022	0.16861250009541856	0.1964052724319783	0.175143691633683	0.16192399486194348	0.16853384324781326	0.16853384324781326	0.16853384324781326	0.16853384324781326	0.16853384324781326	0.16853384324781326	0.16853384324781326	0.16853384324781326	0.16853384324781326	0.16853384324781326	0.16853384324781326	0.16853384324781326	0.16853384324781326	0.16853384324781326	0.16853384324781326	0.16853384324781326	0.16853384324781326	0.16853384324781326	0.16853384324781326	0.16853384324781326	0.16853384324781326	0.16853384324781326	0.16853384324781326	0.16853384324781326	0.16853384324781326	0.16853384324781326	0.16853384324781326	0.16853384324781326
0.1014606832476534	0.10469563181911358	0.1563145750900135	0.11566907798669036	0.1063176503149229	0.10463663313175083	0.13322548006593646	0.09284746774601652	0.09436262022135831	0.08010948342793112	0.10422810237038946	0.13141378864366202	0.06784947133625556	0.15857512363197204	0.13031274637548448	0.09679467205847478	0.1678184863631883	0.16935326177061397	0.15322924000823085	0.1612912508894224	0.1612912508894224	0.1612912508894224	0.1612912508894224	0.1612912508894224	0.1612912508894224	0.1612912508894224	0.1612912508894224	0.1612912508894224	0.1612912508894224	0.1612912508894224	0.1612912508894224	0.1612912508894224	0.1612912508894224	0.1612912508894224	0.1612912508894224	0.1612912508894224	0.1612912508894224	0.1612912508894224	0.1612912508894224	0.1612912508894224	0.1612912508894224	0.1612912508894224	0.1612912508894224	0.1612912508894224	0.1612912508894224	0.1612912508894224	0.1612912508894224	0.1612912508894224	0.1612912508894224	0.1612912508894224
[truncated: 6 more columns]
