# Supplementary material for: Neuronal tuning aligns dynamically with object and texture manifolds across the visual hierarchy
Source: Nat Neurosci. 2026 Mar 10;29(4):864–75. doi: 10.1038/s41593-026-02207-1 (PMC13061647; doi:10.1038/s41593-026-02207-1)
Supplement: Supplementary file 10 — Attribution data for time windows 5, 10, 20, 25 and 50 ms, for panel b. Time window specific evolution trajectory of time windows 10, 20, 25 and 50 ms, for panel c. [file 41593_2026_2207_MOESM10_ESM.zip › ExtendedFig4_Source_data/FigureExtended4C_src_normresp_wdw_125-150_DeePSim_mean.csv]

0	1	2	3	4	5	6	7	8	9	10	11	12	13	14	15	16	17	18	19	20	21	22	23	24	25	26	27	28	29	30	31	32	33	34	35	36	37	38	39	40	41	42	43	44	45	46	47	48	49
0.5968558647830896	0.6868354889446285	0.6113002340688086	0.6669198468968692	0.6883654095753267	0.7458881384097079	0.6761766405152982	0.7795505600936901	0.7287411143252387	0.6827834236674064	0.7912633601581255	0.6984094879212325	0.6352100749054763	0.738950526898842	0.8462239168554224	0.8485145999579529	0.8825099571486852	0.8455236810202456	0.865306092807725	0.8339745132013007	0.806610230222377	0.9096696791180566	0.8707764181452635	0.9079082412243406	0.8941542861513765	0.8483692757627621	0.8863064780519586	0.9027051301643799	0.9122208109911126	0.9342565712975958	0.907410425131961	0.8028714105697987	0.984325539551115	0.9455177014878483	0.8626307654045229	0.9117025323429264	0.9443970466525429	0.9387215332726533	0.9602886714915613	1.0045656903892368	0.9632454991536347	0.9398662117419346	0.872713251078733	0.9202582082154039	0.8537917556566001	0.8053916354911881	0.943361878854827	0.8743767571730076	0.8743767571730076	0.8743767571730076
0.7437542859342867	0.7021352455223823	0.8080350033177351	0.707765805546995	0.8408603628066849	0.7585695646791298	0.8123009138540623	0.8526445236512009	0.8020273274000372	0.8963918528277358	0.7912882736063969	0.8459422841983698	0.8063464615290039	0.947736457957099	0.9571471419097216	0.7819763382324856	0.8168555580737011	0.6318247769020053	0.8417743526517988	0.7832205065924049	0.9025925341264243	0.6401370883004773	0.8523839385456841	0.7760327314491234	0.7829089324763691	0.8337679487049	0.8704395322841644	0.9717796219859731	0.8463681342691823	0.8690682868414852	0.8579556748610873	0.8450604319512638	0.9546630870195542	1.028207751668162	0.9269567873693806	0.9775822695187714	0.9775822695187714	0.9775822695187714	0.9775822695187714	0.9775822695187714	0.9775822695187714	0.9775822695187714	0.9775822695187714	0.9775822695187714	0.9775822695187714	0.9775822695187714	0.9775822695187714	0.9775822695187714	0.9775822695187714	0.9775822695187714
0.35513001278258693	0.4902774060720932	0.48103367852646467	0.4971426372165918	0.39607187574605757	0.39226683969566384	0.3749782759753609	0.5609658817253831	0.5439747050863939	0.6071337726120222	0.5722161980038247	0.7111448525900642	0.589319884318722	0.7123661555745575	0.8023725074453744	0.8485585498295827	0.8044085482459632	0.7745585331119694	0.9295090669802039	0.8268527653527328	0.8398506737557203	0.865854415666006	0.840648349428798	0.9827145585371744	1.0975400110170852	0.9580202804596357	0.860952043929555	1.0076998368611443	1.03965763496512	1.1691014736449625	1.0898021546327215	0.8760520749615692	1.184019598671029	1.030035836816299	1.030035836816299	1.030035836816299	1.030035836816299	1.030035836816299	1.030035836816299	1.030035836816299	1.030035836816299	1.030035836816299	1.030035836816299	1.030035836816299	1.030035836816299	1.030035836816299	1.030035836816299	1.030035836816299	1.030035836816299	1.030035836816299
0.6450136326758795	0.5520878312794588	0.6234118701197803	0.6324044254505908	0.6687584887245823	0.7587475984723564	0.6280064326070769	0.7210405232971324	0.6618250649498508	0.7003126512412489	0.6253304169772398	0.6271253852951763	0.8000827952853132	0.8120107107785945	0.7624941307980377	0.7511831429935449	0.8085855377261704	0.672951553739565	0.7584102874086368	0.6045162732311505	0.7227752525419249	0.8066239875935212	0.7769678373223808	0.7894789542536672	0.7624570449946154	0.7594826296282774	0.9174531550343417	0.789668406019506	0.8135587033457471	0.8806225498977905	0.7357776953943409	0.7531474110138222	0.7903228683003334	0.7327197458525783	0.7455616644269569	0.7774067266586693	0.7924010644526001	0.6730252923809928	0.7327131784167964	0.7327131784167964	0.7327131784167964	0.7327131784167964	0.7327131784167964	0.7327131784167964	0.7327131784167964	0.7327131784167964	0.7327131784167964	0.7327131784167964	0.7327131784167964	0.7327131784167964
0.5814421856218501	0.5577455152845444	0.6548190503215028	0.6938702254100052	0.6197890721087502	0.721998155703164	0.6154354280882405	0.5941629448272931	0.7029680975664843	0.6812008550006396	0.7121652922129618	0.8026536507238408	0.7003779534493677	0.8132001944043257	0.7409581517394721	0.8906872837452686	0.8644034093023102	0.9074503115052839	0.982769796050153	1.0095044486262765	1.2062606455493576	1.2270885239414557	1.2797889029574105	1.203512349957892	1.0830242783268378	1.1041813166076555	1.1617161794699749	1.033523212751707	0.9084901818869178	1.2384857707969792	1.0734879763419485	1.0734879763419485	1.0734879763419485	1.0734879763419485	1.0734879763419485	1.0734879763419485	1.0734879763419485	1.0734879763419485	1.0734879763419485	1.0734879763419485	1.0734879763419485	1.0734879763419485	1.0734879763419485	1.0734879763419485	1.0734879763419485	1.0734879763419485	1.0734879763419485	1.0734879763419485	1.0734879763419485	1.0734879763419485
0.8298281095829299	0.8577779719451902	0.9175857146763774	1.0121949931059904	0.9625147320722252	0.8262468435371608	0.6897336555368532	0.8932563071616546	1.0133690525522583	0.9299850425413181	0.9043673184652418	0.9326501800890298	0.784288468286206	0.9558999096425393	0.8949903790355673	0.7825345826701942	0.9173187753032123	0.9489601572708136	0.9306040306202684	0.7503688845913697	1.0831141771669268	0.8497077849793092	0.943687354718027	0.731841665139903	1.0607254524215062	0.8237597242303131	0.8126770277843506	1.103761200705391	0.8238629147296256	0.8005611418332262	0.9593302359698992	0.8057541422571065	0.9082215645114452	0.8188594417668095	0.7959285889876314	0.980485352715392	1.0122993026289377	0.9489602375304188	0.905682732527936	0.7559781503998064	0.8308304414638712	0.8308304414638712	0.8308304414638712	0.8308304414638712	0.8308304414638712	0.8308304414638712	0.8308304414638712	0.8308304414638712	0.8308304414638712	0.8308304414638712
0.811631356552783	0.6214055285038784	0.9181564685278746	0.9328001270102998	0.9103191628378452	1.037639403496988	0.9143094275250162	1.0158583822227019	0.9666617207258514	0.9680722547119244	0.9011154965975406	0.833884101756607	1.0691889749269288	0.9611568870772687	0.7757826138930485	0.9918267916645446	0.7462420493610804	0.7315503153438219	0.9499638289350709	0.9006638478301626	0.7571941952268226	0.6912609057729212	0.9693164426492228	0.8929691490456192	0.7402400174031853	0.8795026106348665	0.8098713140190258	0.8098713140190258	0.8098713140190258	0.8098713140190258	0.8098713140190258	0.8098713140190258	0.8098713140190258	0.8098713140190258	0.8098713140190258	0.8098713140190258	0.8098713140190258	0.8098713140190258	0.8098713140190258	0.8098713140190258	0.8098713140190258	0.8098713140190258	0.8098713140190258	0.8098713140190258	0.8098713140190258	0.8098713140190258	0.8098713140190258	0.8098713140190258	0.8098713140190258	0.8098713140190258
0.7103872577405276	0.6994872896875297	0.7417808469755259	0.6830643065813233	0.6703991334032793	0.7414880072662464	0.6970394580691207	0.7171296576810119	0.7798237599015103	0.7714930437898274	0.6956122671374788	0.7500025617051396	0.7419552801815228	0.7014775823585285	0.7488784607668112	0.7431536293549799	0.7955282621901414	0.7278165239476858	0.810743117626154	0.8778143661253959	0.9876675575747844	0.884567728242966	1.006851941602041	0.9268947502381424	0.8406328392003241	0.7844637602400102	0.863892735404546	0.8241782478222781	0.8241782478222781	0.8241782478222781	0.8241782478222781	0.8241782478222781	0.8241782478222781	0.8241782478222781	0.8241782478222781	0.8241782478222781	0.8241782478222781	0.8241782478222781	0.8241782478222781	0.8241782478222781	0.8241782478222781	0.8241782478222781	0.8241782478222781	0.8241782478222781	0.8241782478222781	0.8241782478222781	0.8241782478222781	0.8241782478222781	0.8241782478222781	0.8241782478222781
0.4345633142221511	0.5662751399272437	0.6556883850436355	0.6228512862977005	0.6972198149922513	0.7134808956524614	0.6991269234772055	0.8058456506928096	0.7216807244916906	0.7381298336563471	0.7701194314393113	0.8006694210055398	0.7974853205810296	0.8213810555581145	0.7782715963026191	0.8222041573488122	0.8426070097227204	0.9315013100755718	0.955164657327201	0.9588482271290846	0.9860977211053753	0.9400722164037527	0.9205143511630665	0.9626387724038802	0.968205767366281	0.9149382710947431	0.8847677687983522	1.0013196759409533	1.0387359546127244	1.051497535633093	1.0960790557306002	1.0231076951812044	1.0361149931967155	1.0101626611172658	1.0231388271569906	1.0231388271569906	1.0231388271569906	1.0231388271569906	1.0231388271569906	1.0231388271569906	1.0231388271569906	1.0231388271569906	1.0231388271569906	1.0231388271569906	1.0231388271569906	1.0231388271569906	1.0231388271569906	1.0231388271569906	1.0231388271569906	1.0231388271569906
0.7398800253277426	0.7245604318287069	0.8925230525656118	0.747892177616029	0.959906277128766	0.9739960915134191	1.0406734756468676	1.1253431528855196	1.14608990620233	1.1514436133315666	1.158258126713327	1.1828125163136713	0.9887565045400035	1.1440905478283712	0.9855573673942871	1.1272044576622253	1.1115557344396743	1.0192039508266593	0.9173056496050143	1.205525995064573	1.1583096366983168	1.1450088330810881	1.1591237938365797	1.1567635050888794	1.069209407124801	1.0599110664929303	1.23642704968095	1.0493851643307077	0.9810007281331854	0.9565619066992757	0.901478206582926	1.0344522711416098	1.1285282083510952	1.0814902397463526	1.0814902397463526	1.0814902397463526	1.0814902397463526	1.0814902397463526	1.0814902397463526	1.0814902397463526	1.0814902397463526	1.0814902397463526	1.0814902397463526	1.0814902397463526	1.0814902397463526	1.0814902397463526	1.0814902397463526	1.0814902397463526	1.0814902397463526	1.0814902397463526
0.5617895071145934	0.4936673916814893	0.4853865411289665	0.6077151177208759	0.6727422675181981	0.6042509766324593	0.6690534525702245	0.5865716722037151	0.6036139235644399	0.6252058407596992	0.532996486825088	0.5707816394682815	0.5888207636542626	0.733223162447549	0.6959743479754549	0.5910761302784218	0.6776548988558266	0.6146839468030275	0.7629261249659212	0.7046082524922861	0.7889271218801721	0.7314643339645505	0.7735444150006595	0.7469769132752849	0.7223805854572442	0.7543743655721034	0.7534613412811557	0.8520461673161241	0.8378078555630275	0.8166643519915784	0.8026514317271529	0.8096578918593657	0.8096578918593657	0.8096578918593657	0.8096578918593657	0.8096578918593657	0.8096578918593657	0.8096578918593657	0.8096578918593657	0.8096578918593657	0.8096578918593657	0.8096578918593657	0.8096578918593657	0.8096578918593657	0.8096578918593657	0.8096578918593657	0.8096578918593657	0.8096578918593657	0.8096578918593657	0.8096578918593657
0.3964532245772186	0.40238037568285673	0.438725033814334	0.4187754858659944	0.42157066537164517	0.397704989074254	0.3873167060658269	0.46618251552399365	0.5383366637722523	0.471606845265818	0.5012132163239343	0.5394062375140358	0.5759530364911003	0.6363276696490302	0.593381851549622	0.5824576433590278	0.6868867671168438	0.7272277607805173	0.7306106964802144	0.7615802504626442	0.7551438160437675	0.787884783925297	0.7607534606816024	0.7679912212163909	0.9137120828840244	0.8063691494502104	0.8293535329495691	0.8808337482130474	0.9800683741307561	1.0363505875072967	0.9696549164593145	1.0030027519833056	1.0030027519833056	1.0030027519833056	1.0030027519833056	1.0030027519833056	1.0030027519833056	1.0030027519833056	1.0030027519833056	1.0030027519833056	1.0030027519833056	1.0030027519833056	1.0030027519833056	1.0030027519833056	1.0030027519833056	1.0030027519833056	1.0030027519833056	1.0030027519833056	1.0030027519833056	1.0030027519833056
0.8740554933862449	0.7718554283680028	0.8001857670398109	0.8189032334725901	0.7903663168579824	0.9069975779048299	0.8891069698558012	0.7429273532662026	0.8111184900475517	0.8696975673042244	0.9648651666292213	1.0255259069428946	1.099205454643229	0.9429091216505862	1.0477308979056643	0.9017340928369628	1.0083875586824007	1.0610874996953321	0.9318421837039474	1.0449822672676217	1.0307486673039117	1.0348672727258819	1.0000692171251375	1.1140544863203672	1.0079579285975393	1.0777464013685274	0.9283443516181441	0.9208661807981602	0.9414084068069876	0.87384360523968	0.957959334794822	0.915901470017251	0.915901470017251	0.915901470017251	0.915901470017251	0.915901470017251	0.915901470017251	0.915901470017251	0.915901470017251	0.915901470017251	0.915901470017251	0.915901470017251	0.915901470017251	0.915901470017251	0.915901470017251	0.915901470017251	0.915901470017251	0.915901470017251	0.915901470017251	0.915901470017251
0.7769587377926093	0.6306638932904904	0.6036956135802503	0.592607084933775	0.699978652651393	0.6883788113703975	0.6486887202300827	0.7178413032130814	0.6467214569207758	0.7592375650985114	0.8238159972080699	0.790096840987838	0.8251332878167223	0.8102850299420955	0.8316703232096471	0.8923544310196785	0.9554083814627815	0.689072140695123	0.7974646462987155	0.7321899661627216	0.7952252889751579	0.8539111028055615	0.8831754344514536	0.8432070274705895	0.7808762128141664	0.7466393496007707	0.975968170146806	0.8660735181522371	0.7548056173291867	0.9362701552362986	0.9108835156102295	0.8714955386089058	0.8911895271095677	0.8911895271095677	0.8911895271095677	0.8911895271095677	0.8911895271095677	0.8911895271095677	0.8911895271095677	0.8911895271095677	0.8911895271095677	0.8911895271095677	0.8911895271095677	0.8911895271095677	0.8911895271095677	0.8911895271095677	0.8911895271095677	0.8911895271095677	0.8911895271095677	0.8911895271095677
0.4888451506461908	0.5430283624715173	0.568753245612027	0.6038922808278472	0.7391277538067756	0.5489947917849821	0.6298594755165889	0.7006974755508953	0.6618510018407968	0.7243139512606577	0.7062129221794453	0.8591340717359993	0.7646359579525424	0.8169431345558945	0.8031705975351452	0.8842710307925115	0.8647058210557687	0.8009821716583496	0.8002959751440563	0.7847851369471561	0.9102890947056633	0.9429327009764583	0.9469640817375007	0.7792922492432289	0.928527733559315	0.8749891140320547	0.7374345261340467	0.9463141706831344	0.9271152008472888	0.9621239422554753	0.944619571551382	0.944619571551382	0.944619571551382	0.944619571551382	0.944619571551382	0.944619571551382	0.944619571551382	0.944619571551382	0.944619571551382	0.944619571551382	0.944619571551382	0.944619571551382	0.944619571551382	0.944619571551382	0.944619571551382	0.944619571551382	0.944619571551382	0.944619571551382	0.944619571551382	0.944619571551382
0.581989436800283	0.5458452586058501	0.5403676880621271	0.5821263700110751	0.5391782121074482	0.5682344417134759	0.4648689918665744	0.49941579737190683	0.5847020538833602	0.548167354901892	0.49631219650018177	0.4839660160928112	0.45116357667325435	0.4667067135975647	0.4111634687062939	0.44836660442298426	0.5823664559652665	0.47780012497680374	0.46496356690136004	0.545838177950073	0.5004763264270263	0.547731875074719	0.5398254615272224	0.5437786683009707	0.5437786683009707	0.5437786683009707	0.5437786683009707	0.5437786683009707	0.5437786683009707	0.5437786683009707	0.5437786683009707	0.5437786683009707	0.5437786683009707	0.5437786683009707	0.5437786683009707	0.5437786683009707	0.5437786683009707	0.5437786683009707	0.5437786683009707	0.5437786683009707	0.5437786683009707	0.5437786683009707	0.5437786683009707	0.5437786683009707	0.5437786683009707	0.5437786683009707	0.5437786683009707	0.5437786683009707	0.5437786683009707	0.5437786683009707
0.7056892770973681	0.53630897664764	0.49904022031314466	0.5289064079624157	0.6287514581978624	0.47259246351212963	0.5433942329885884	0.5789554326301058	0.4728080249832932	0.5192027682952512	0.4571900256878946	0.5457001964204269	0.5394099974984138	0.6105701756604011	0.6760070376441781	0.5970713290760989	0.6661017413904324	0.6344935653289365	0.6582290050662725	0.6451586493108087	0.6548925252755474	0.8051332792069539	0.8096467043753508	0.8073899917911525	0.8073899917911525	0.8073899917911525	0.8073899917911525	0.8073899917911525	0.8073899917911525	0.8073899917911525	0.8073899917911525	0.8073899917911525	0.8073899917911525	0.8073899917911525	0.8073899917911525	0.8073899917911525	0.8073899917911525	0.8073899917911525	0.8073899917911525	0.8073899917911525	0.8073899917911525	0.8073899917911525	0.8073899917911525	0.8073899917911525	0.8073899917911525	0.8073899917911525	0.8073899917911525	0.8073899917911525	0.8073899917911525	0.8073899917911525
0.7888087992234597	0.6652364835990892	0.8256938944851496	0.9147493271981088	0.7534514730124959	0.6837168257211119	0.7131728303325152	0.6096851419602589	0.7211037612277873	0.9260334019324309	0.931784864842377	0.6061103556075261	0.7377453812628568	0.8727682426202326	0.8752649414395847	1.0435903531119992	0.8805182615206338	0.9797394012051702	0.9508098759415995	1.0437707102301546	0.8232345869717838	1.1256778177842115	0.9282387909901841	1.0606268864180926	1.042764587898594	0.987896861768606	1.1600227566129657	1.206326211071987	0.9992215155455244	0.9171580672288887	0.9581897913872066	0.9581897913872066	0.9581897913872066	0.9581897913872066	0.9581897913872066	0.9581897913872066	0.9581897913872066	0.9581897913872066	0.9581897913872066	0.9581897913872066	0.9581897913872066	0.9581897913872066	0.9581897913872066	0.9581897913872066	0.9581897913872066	0.9581897913872066	0.9581897913872066	0.9581897913872066	0.9581897913872066	0.9581897913872066
0.40485392221607974	0.5798468819603891	0.6688567361401042	0.6058505749545197	0.7512662559516532	0.652592805568721	0.5344788472940528	0.5876690463308596	0.6234665449016106	0.6097580164827008	0.6346139259705162	0.5656068326566742	0.5843963144001223	0.630501383763188	0.7201924504898266	0.7159461275665094	0.7140220095223428	0.5780548807758955	0.7681035424122683	0.8895000255836896	0.8503483713996908	0.7834247892789454	0.764265510270276	0.8486165992949144	0.7232110292513579	0.9571597411199034	0.7748696074650866	0.8602806087157702	0.8511518438241459	0.6786987885716529	0.8232516481138682	0.6783672517837475	0.7508094499488079	0.7508094499488079	0.7508094499488079	0.7508094499488079	0.7508094499488079	0.7508094499488079	0.7508094499488079	0.7508094499488079	0.7508094499488079	0.7508094499488079	0.7508094499488079	0.7508094499488079	0.7508094499488079	0.7508094499488079	0.7508094499488079	0.7508094499488079	0.7508094499488079	0.7508094499488079
0.6650532595220672	0.9204711831742469	0.8019413431762945	0.7278928568455652	0.8097329645747665	0.8241332938649562	0.7694513000621461	0.7422640216690739	0.6380451127648998	0.6976090807380249	0.658897820333297	0.684668342748718	0.6918280420316938	0.7787193542258066	0.9277153263219218	0.874851367849127	0.8145977070495298	0.8621241696289796	0.8878088942234922	0.915087448257416	0.9247908451596462	0.9744628870740338	0.8664862579648667	0.8839595139690024	0.7925003595922601	0.8954264831760941	0.9637677176090694	1.006505253971754	0.9711912948478588	0.9985271735659171	0.9195042387804971	1.0400637819178664	1.0066780266952748	0.8567210214777157	0.8633040572417111	0.8600125393597134	0.8600125393597134	0.8600125393597134	0.8600125393597134	0.8600125393597134	0.8600125393597134	0.8600125393597134	0.8600125393597134	0.8600125393597134	0.8600125393597134	0.8600125393597134	0.8600125393597134	0.8600125393597134	0.8600125393597134	0.8600125393597134
0.47608269717780405	0.5317781793990809	0.5827637447427733	0.5735360573500423	0.6105592776606277	0.7431463927599272	0.6949471855645133	0.7320716223627411	0.7607017502887965	0.6539141102065975	0.8072539412096088	0.913523657339705	0.8689399287039945	0.883370713445757	0.9144881808214995	1.0232314356418324	0.9921434524289683	1.0516775958207734	1.0197005196504279	1.0384189708256641	1.0865569193247988	1.1042173887312348	1.160079712882445	1.1316986367164685	1.120114723681636	1.2020524979546863	1.1123212624072696	1.205812463129125	1.1590668627681973	1.1590668627681973	1.1590668627681973	1.1590668627681973	1.1590668627681973	1.1590668627681973	1.1590668627681973	1.1590668627681973	1.1590668627681973	1.1590668627681973	1.1590668627681973	1.1590668627681973	1.1590668627681973	1.1590668627681973	1.1590668627681973	1.1590668627681973	1.1590668627681973	1.1590668627681973	1.1590668627681973	1.1590668627681973	1.1590668627681973	1.1590668627681973
0.3983826137338428	0.4368747310967485	0.5304947687840649	0.5929884640166242	0.5531992757663716	0.5407179481445832	0.6032980750147906	0.5459360998641801	0.4363142454254253	0.5684734063289479	0.5932688338235629	0.642783822105822	0.5213843825411334	0.5351091514148606	0.5595691166118316	0.5215271354551387	0.6671387875755871	0.6914861023322059	0.6805489774782051	0.6502576192691388	0.643029547193488	0.5695162095586999	0.6384384281838321	0.6912626477985703	0.7632090120156284	0.6559217153770096	0.7794129191605148	0.8385333757920638	0.798230707391548	0.8183820415918058	0.8183820415918058	0.8183820415918058	0.8183820415918058	0.8183820415918058	0.8183820415918058	0.8183820415918058	0.8183820415918058	0.8183820415918058	0.8183820415918058	0.8183820415918058	0.8183820415918058	0.8183820415918058	0.8183820415918058	0.8183820415918058	0.8183820415918058	0.8183820415918058	0.8183820415918058	0.8183820415918058	0.8183820415918058	0.8183820415918058
0.632906475149586	0.6503508323339823	0.7725305188215769	0.817521308510864	0.859886517816409	0.7587270116562828	0.8660187818426378	0.9062672172414271	0.9480962674469499	0.9143875772543721	0.9566075519091406	0.8457499599566763	0.8991854456405544	0.9556052867769901	0.9296806630031884	0.8191367848426507	0.9232844398434298	0.909482471989876	0.9015913290331151	0.7883891112134868	0.9124532940891862	0.8056080196760268	0.8514244617745873	0.9076309333255954	0.8860316062853275	0.8208016794476398	0.8534166428664837	0.8534166428664837	0.8534166428664837	0.8534166428664837	0.8534166428664837	0.8534166428664837	0.8534166428664837	0.8534166428664837	0.8534166428664837	0.8534166428664837	0.8534166428664837	0.8534166428664837	0.8534166428664837	0.8534166428664837	0.8534166428664837	0.8534166428664837	0.8534166428664837	0.8534166428664837	0.8534166428664837	0.8534166428664837	0.8534166428664837	0.8534166428664837	0.8534166428664837	0.8534166428664837
0.532507251200019	0.6485483954029354	0.7203687955550069	0.8127875325643484	0.8030908242267396	0.8634885133574699	0.794052977162633	0.852096524749775	0.9468867255185733	0.9101648130323735	0.8630966795981672	0.903023103402627	0.8698765102499659	0.9214573512269633	0.9394774203125871	0.8922186867946421	0.9314268725162904	0.8892726810285241	0.8428181679210909	0.8602655621216394	0.8612273965850804	0.8774507984090255	0.869339097497053	0.869339097497053	0.869339097497053	0.869339097497053	0.869339097497053	0.869339097497053	0.869339097497053	0.869339097497053	0.869339097497053	0.869339097497053	0.869339097497053	0.869339097497053	0.869339097497053	0.869339097497053	0.869339097497053	0.869339097497053	0.869339097497053	0.869339097497053	0.869339097497053	0.869339097497053	0.869339097497053	0.869339097497053	0.869339097497053	0.869339097497053	0.869339097497053	0.869339097497053	0.869339097497053	0.869339097497053
0.5192498730208109	0.4120957636859398	0.4580968105462417	0.48442030403903613	0.49614116198065367	0.5293757552462139	0.46037429533447705	0.552499370715923	0.5574291873823215	0.5550370660096713	0.6333277327275499	0.6443826186638628	0.72446977482013	0.6545966595016404	0.649684493957333	0.7721874972387557	0.7944360030516476	0.7535795118888097	0.7660243131336453	0.8868126861582185	0.8230384709337741	0.9501875538310484	0.8935846471765858	0.8767013981344217	0.9764250635823463	0.9866607193348435	0.9330712071396523	0.9598659632372479	0.9598659632372479	0.9598659632372479	0.9598659632372479	0.9598659632372479	0.9598659632372479	0.9598659632372479	0.9598659632372479	0.9598659632372479	0.9598659632372479	0.9598659632372479	0.9598659632372479	0.9598659632372479	0.9598659632372479	0.9598659632372479	0.9598659632372479	0.9598659632372479	0.9598659632372479	0.9598659632372479	0.9598659632372479	0.9598659632372479	0.9598659632372479	0.9598659632372479
0.9875380180788947	0.9233683036120893	0.7576246435887763	0.9323501625781936	0.8213701792805458	0.9256854624152063	0.914716500180922	0.8331256741854125	0.9544896263583232	1.0329733951695115	0.8453514944362018	0.9114440323400931	0.9933979770818632	0.9072263242351178	1.0237696168431232	0.8839714090775176	1.0721138767457623	0.9353358538433139	0.9927754090112091	1.0734685812858318	1.0779624573538984	1.1803494961528607	1.0763914838706403	1.4172679684097758	1.1223029326588758	1.2869387935646546	1.1228685799030518	0.978403327840682	1.0856462162620422	1.032024772051362	1.032024772051362	1.032024772051362	1.032024772051362	1.032024772051362	1.032024772051362	1.032024772051362	1.032024772051362	1.032024772051362	1.032024772051362	1.032024772051362	1.032024772051362	1.032024772051362	1.032024772051362	1.032024772051362	1.032024772051362	1.032024772051362	1.032024772051362	1.032024772051362	1.032024772051362	1.032024772051362
0.8489450410657643	0.8149739243797255	0.870967711901368	0.7944760794317409	0.8159091240215663	0.828725590244417	0.8376831433937312	0.78501567192428	0.8503981244810677	0.9047422469747236	0.9396278252301362	0.8766720091202309	0.8773184601153579	0.9611926017500421	0.8135811604167781	0.9850044659849861	0.8706104191908826	0.9651404959503651	0.7853907290216584	0.8303606021449735	1.0068025286491695	0.9243689100894831	0.8475440628450106	0.9146183177631326	1.0173257987453723	0.9831820848919333	0.9419383354957671	0.911082135064921	1.0103687580938372	0.9562004495990936	0.9007172274161469	1.0856048855030176	1.0230390708820698	1.015236400962451	0.9690704280396606	0.87074711086459	0.827263943148181	1.0158291061654257	0.9215465246568033	0.9215465246568033	0.9215465246568033	0.9215465246568033	0.9215465246568033	0.9215465246568033	0.9215465246568033	0.9215465246568033	0.9215465246568033	0.9215465246568033	0.9215465246568033	0.9215465246568033
0.14244561245548878	0.11255969055117646	0.08182587979343481	0.03675162921592431	0.08085081149352265	0.05322617102539767	0.1165627309453043	0.07033041843300342	0.10697393673343429	0.09793607311956605	0.13962944748681774	0.13271415092727076	0.1994494169049392	0.2749331312994771	0.15267569661750863	0.1908363153174921	0.2671927892734783	0.29086255719664683	0.4069743661245376	0.3438893922953859	0.29558936662104385	0.5303672419494793	0.4644593579511205	0.3818371328379844	0.4903322277387429	0.39154091825654896	0.4738320453940129	0.747660999743696	0.4990420170060501	0.5834921536959746	0.5823983787865206	0.41334987740748574	0.39456483556378236	0.6066493840288164	0.48006994698501254	0.39771129160436547	0.4442261873449595	0.7227469047036563	0.5220873127096741	0.9115649556669255	0.6816844021328019	1.0550956898660562	0.8683900459994289	0.8683900459994289	0.8683900459994289	0.8683900459994289	0.8683900459994289	0.8683900459994289	0.8683900459994289	0.8683900459994289
0.6311321553889714	0.7712974602140386	0.8217062381305038	0.842224686077856	0.8447101767344778	0.8090628795881479	0.8577347861574119	0.8227904618165851	0.8814945738444414	0.9537411288049464	0.966717469038758	1.0370768042383123	0.9905811278956314	1.0702343738928783	1.0642467337749137	1.102557316272214	1.0387361128518096	1.115167931455427	1.0308283112880625	1.1763774935245517	1.1052844247080678	1.129151709792057	1.0836061150537735	1.1385535080094205	1.0865897046984856	1.0416630844095394	1.0566964375338528	1.096283722569294	1.0764900800515733	1.0764900800515733	1.0764900800515733	1.0764900800515733	1.0764900800515733	1.0764900800515733	1.0764900800515733	1.0764900800515733	1.0764900800515733	1.0764900800515733	1.0764900800515733	1.0764900800515733	1.0764900800515733	1.0764900800515733	1.0764900800515733	1.0764900800515733	1.0764900800515733	1.0764900800515733	1.0764900800515733	1.0764900800515733	1.0764900800515733	1.0764900800515733
0.7971460825511232	0.8806541084223588	0.830355408582998	0.7776288076078581	0.7528930789956496	0.824537972760106	0.800583242090618	0.8304285378531343	0.7239036378957902	0.7181997225076097	0.7215540610205501	0.8525713662520931	0.772890167987797	0.7595210482809746	0.7763152660613153	0.8346509342534666	0.8595119372298272	0.8535879720310392	0.8291474492106524	0.729922755278529	0.8256778552630948	0.9532120453364399	0.9089429553962926	0.7957319819394961	0.8848469876802817	0.840289484809889	0.840289484809889	0.840289484809889	0.840289484809889	0.840289484809889	0.840289484809889	0.840289484809889	0.840289484809889	0.840289484809889	0.840289484809889	0.840289484809889	0.840289484809889	0.840289484809889	0.840289484809889	0.840289484809889	0.840289484809889	0.840289484809889	0.840289484809889	0.840289484809889	0.840289484809889	0.840289484809889	0.840289484809889	0.840289484809889	0.840289484809889	0.840289484809889
0.7532753919054248	0.8947639752223828	0.7899227631948491	0.9749822848642121	0.9144719748793925	0.9269560394960077	0.9272529472654798	0.9413598132791289	1.0163118867787277	0.9758734857672051	1.0234930261039188	1.0417668205700847	0.9827548243259705	0.9933678203402949	0.9726620984081348	1.0378125721374971	0.981741716410308	1.0406175437197127	0.9293301576051552	0.9813908715471835	0.9730970430087605	0.9772439572779721	0.9772439572779721	0.9772439572779721	0.9772439572779721	0.9772439572779721	0.9772439572779721	0.9772439572779721	0.9772439572779721	0.9772439572779721	0.9772439572779721	0.9772439572779721	0.9772439572779721	0.9772439572779721	0.9772439572779721	0.9772439572779721	0.9772439572779721	0.9772439572779721	0.9772439572779721	0.9772439572779721	0.9772439572779721	0.9772439572779721	0.9772439572779721	0.9772439572779721	0.9772439572779721	0.9772439572779721	0.9772439572779721	0.9772439572779721	0.9772439572779721	0.9772439572779721
0.5468773743438851	0.6814491614445182	0.6863482655158146	0.6373590387766983	0.7378916547198846	0.7028954858180019	0.7604870513609163	0.7797647785372744	0.9164186812167963	0.9437041223081714	0.897487546991947	0.9533967015902415	0.9770542047581943	0.9403693769746544	0.9220785884175307	0.9204282138285753	0.8733780708153281	0.9694626565244906	1.0705910413148696	0.9925565438384387	1.033395026652679	0.9529172502335139	0.9827837533355783	0.9678505017845461	0.9678505017845461	0.9678505017845461	0.9678505017845461	0.9678505017845461	0.9678505017845461	0.9678505017845461	0.9678505017845461	0.9678505017845461	0.9678505017845461	0.9678505017845461	0.9678505017845461	0.9678505017845461	0.9678505017845461	0.9678505017845461	0.9678505017845461	0.9678505017845461	0.9678505017845461	0.9678505017845461	0.9678505017845461	0.9678505017845461	0.9678505017845461	0.9678505017845461	0.9678505017845461	0.9678505017845461	0.9678505017845461	0.9678505017845461
0.5861752239015788	0.5032530489981683	0.576305405583778	0.5826134090778131	0.6537362600117377	0.614375773014008	0.6720808658721764	0.6281734846561196	0.6721755194943269	0.7681628253558539	0.6986016557528504	0.7755920118597314	0.7117478370823074	0.8582643956618611	1.0117321554976038	0.9634600064584535	0.38491845547476616	0.49273950624496554	0.5262097028471794	0.4248515242342303	0.4453379906432112	0.4350947574387207	0.4350947574387207	0.4350947574387207	0.4350947574387207	0.4350947574387207	0.4350947574387207	0.4350947574387207	0.4350947574387207	0.4350947574387207	0.4350947574387207	0.4350947574387207	0.4350947574387207	0.4350947574387207	0.4350947574387207	0.4350947574387207	0.4350947574387207	0.4350947574387207	0.4350947574387207	0.4350947574387207	0.4350947574387207	0.4350947574387207	0.4350947574387207	0.4350947574387207	0.4350947574387207	0.4350947574387207	0.4350947574387207	0.4350947574387207	0.4350947574387207	0.4350947574387207
0.9081150729789935	0.9446798956480669	0.8848517462529912	0.9045810685755	0.9611858793627751	0.8979933127362231	0.8730912072986299	0.941674532584688	0.8877102198493677	0.8937732222072695	0.9702071093673889	0.9086473309749944	1.0460918050683514	0.9274100203823833	1.0149937030725638	1.0763914330839484	1.0703554825315473	1.1205302911477169	1.114220456593741	1.007765913865787	1.1748870578353605	1.048484591606926	1.084895652638779	1.100600196641136	1.0916347152387902	1.0961174559399631	1.0961174559399631	1.0961174559399631	1.0961174559399631	1.0961174559399631	1.0961174559399631	1.0961174559399631	1.0961174559399631	1.0961174559399631	1.0961174559399631	1.0961174559399631	1.0961174559399631	1.0961174559399631	1.0961174559399631	1.0961174559399631	1.0961174559399631	1.0961174559399631	1.0961174559399631	1.0961174559399631	1.0961174559399631	1.0961174559399631	1.0961174559399631	1.0961174559399631	1.0961174559399631	1.0961174559399631
0.7653734656920824	0.9167965249054582	0.7489452423847285	0.7088353344968884	0.8111029050650164	0.903736476331884	0.8753975926730145	0.8902821743092415	0.8789785409278157	0.8892440135714911	0.8509111029660787	0.8692511002061122	0.9453429051158597	0.820677356031117	0.788348290943196	0.8364099342914998	0.9730293897972732	0.8912951393301951	0.8812149627372806	0.9059030369483789	0.8935589998428297	0.8935589998428297	0.8935589998428297	0.8935589998428297	0.8935589998428297	0.8935589998428297	0.8935589998428297	0.8935589998428297	0.8935589998428297	0.8935589998428297	0.8935589998428297	0.8935589998428297	0.8935589998428297	0.8935589998428297	0.8935589998428297	0.8935589998428297	0.8935589998428297	0.8935589998428297	0.8935589998428297	0.8935589998428297	0.8935589998428297	0.8935589998428297	0.8935589998428297	0.8935589998428297	0.8935589998428297	0.8935589998428297	0.8935589998428297	0.8935589998428297	0.8935589998428297	0.8935589998428297
0.48968501889230737	0.5694857857611982	0.584655253555215	0.68847273266025	0.5841160930838473	0.7840355173722505	0.5472341089065873	0.6660171598752089	0.5707086482433933	0.6398921378570666	0.581884062557413	0.6753201317096339	0.6925937954756443	0.7881748662924304	1.0323441864875724	0.9044724356442624	0.786366788780861	0.7699296207493008	0.6965838570748015	0.7542251997103746	0.6441095306020591	0.7482854865036407	0.6961975085528499	0.6961975085528499	0.6961975085528499	0.6961975085528499	0.6961975085528499	0.6961975085528499	0.6961975085528499	0.6961975085528499	0.6961975085528499	0.6961975085528499	0.6961975085528499	0.6961975085528499	0.6961975085528499	0.6961975085528499	0.6961975085528499	0.6961975085528499	0.6961975085528499	0.6961975085528499	0.6961975085528499	0.6961975085528499	0.6961975085528499	0.6961975085528499	0.6961975085528499	0.6961975085528499	0.6961975085528499	0.6961975085528499	0.6961975085528499	0.6961975085528499
0.6813169933699378	0.814660058186453	0.8159763431716851	0.8344057518288951	0.8852038745510604	0.8680422066739462	0.7930487223558668	0.8544729103842741	0.8004204437572983	0.8930210670174857	0.9024441086708457	0.8870843262674085	0.9000230013146562	0.9259705768804449	0.9447081457769657	0.8455132397232534	0.8097902818309812	0.8881588296185607	1.0424577074538415	0.994505239636861	1.0184814735453513	1.0184814735453513	1.0184814735453513	1.0184814735453513	1.0184814735453513	1.0184814735453513	1.0184814735453513	1.0184814735453513	1.0184814735453513	1.0184814735453513	1.0184814735453513	1.0184814735453513	1.0184814735453513	1.0184814735453513	1.0184814735453513	1.0184814735453513	1.0184814735453513	1.0184814735453513	1.0184814735453513	1.0184814735453513	1.0184814735453513	1.0184814735453513	1.0184814735453513	1.0184814735453513	1.0184814735453513	1.0184814735453513	1.0184814735453513	1.0184814735453513	1.0184814735453513	1.0184814735453513
0.6579315226059922	0.5396821915951017	0.6216404725649722	0.6312476882728211	0.6044079184094393	0.5903841499154955	0.6894388565583314	0.6797022840420628	0.8172753417335741	0.6799866943317832	0.6833614959827919	0.6756842024165809	0.8486081812265229	0.7995295113352516	0.750846313926626	0.7569468086554997	0.8901627878728795	0.8008154832842626	0.7479210234298804	0.8400271009424144	0.8752354540523375	0.8800854311479233	0.8172629539408603	0.9240327221741921	0.9871276272354799	1.127592900886828	1.0297837284779763	1.0946758764919298	0.8614698321668353	0.8149176775774473	0.8145067745990658	0.9223922011788827	0.9376638916901814	1.1132259902137107	1.0305621242117404	1.0718940572127258	1.0718940572127258	1.0718940572127258	1.0718940572127258	1.0718940572127258	1.0718940572127258	1.0718940572127258	1.0718940572127258	1.0718940572127258	1.0718940572127258	1.0718940572127258	1.0718940572127258	1.0718940572127258	1.0718940572127258	1.0718940572127258
0.6078804960961302	0.8215591666633838	0.8146171463027878	0.8717337343976674	0.7872902753226513	0.8643071136396084	0.9403808358637544	0.9705138434138594	0.9100434600368776	0.9071636817700645	0.9734641475740445	0.9522826966872873	0.8672215167467182	0.9352177399173919	0.9882493155942502	0.9845931922721347	0.9864212539331925	0.9864212539331925	0.9864212539331925	0.9864212539331925	0.9864212539331925	0.9864212539331925	0.9864212539331925	0.9864212539331925	0.9864212539331925	0.9864212539331925	0.9864212539331925	0.9864212539331925	0.9864212539331925	0.9864212539331925	0.9864212539331925	0.9864212539331925	0.9864212539331925	0.9864212539331925	0.9864212539331925	0.9864212539331925	0.9864212539331925	0.9864212539331925	0.9864212539331925	0.9864212539331925	0.9864212539331925	0.9864212539331925	0.9864212539331925	0.9864212539331925	0.9864212539331925	0.9864212539331925	0.9864212539331925	0.9864212539331925	0.9864212539331925	0.9864212539331925
0.6172427727385579	0.679182098324734	0.8456230822774796	0.7777510122809046	0.8570834088467059	0.8379549986800047	0.8565373702871933	0.8440354245069437	0.9469806886640941	0.951608105586965	1.0070232744568437	0.8856288186431854	0.9810152286268099	0.8782271133379459	0.9455695241930555	0.9418564124097144	0.8975053472311352	0.8948526557727985	0.9768852537147314	0.9460746139900681	0.8845623786739009	0.9198370156636955	0.9385804029625807	0.9500189713894752	0.944299687176028	0.944299687176028	0.944299687176028	0.944299687176028	0.944299687176028	0.944299687176028	0.944299687176028	0.944299687176028	0.944299687176028	0.944299687176028	0.944299687176028	0.944299687176028	0.944299687176028	0.944299687176028	0.944299687176028	0.944299687176028	0.944299687176028	0.944299687176028	0.944299687176028	0.944299687176028	0.944299687176028	0.944299687176028	0.944299687176028	0.944299687176028	0.944299687176028	0.944299687176028
0.8596187225230016	0.902561327713678	0.9194020709760903	0.8415369215930277	0.7995603960533806	0.8867072413254551	0.8877948431556744	0.9698340956707193	0.8049438379163342	0.8923539263204731	0.7349334694379505	0.7374015697502883	0.8469254146358078	0.8739802475523721	0.8602850728918937	0.8554333052558083	0.9135875976069038	0.8172902000203791	0.8654388988136414	0.8654388988136414	0.8654388988136414	0.8654388988136414	0.8654388988136414	0.8654388988136414	0.8654388988136414	0.8654388988136414	0.8654388988136414	0.8654388988136414	0.8654388988136414	0.8654388988136414	0.8654388988136414	0.8654388988136414	0.8654388988136414	0.8654388988136414	0.8654388988136414	0.8654388988136414	0.8654388988136414	0.8654388988136414	0.8654388988136414	0.8654388988136414	0.8654388988136414	0.8654388988136414	0.8654388988136414	0.8654388988136414	0.8654388988136414	0.8654388988136414	0.8654388988136414	0.8654388988136414	0.8654388988136414	0.8654388988136414
0.53670067708623	0.616753373598498	0.8044138369573551	0.868794432780904	0.8107184628155861	0.9236072867918399	0.8441580701360741	0.8319495798200587	0.8632175424514409	0.8603547555958356	0.9108926874911017	0.7926732083488534	0.9152454856500779	0.8361106470733114	0.8610078506717526	0.9203465864661791	0.9624894884439179	0.9692165823308737	0.9674197516744709	0.9319790013444689	0.8753488574531384	0.9036639293988036	0.9036639293988036	0.9036639293988036	0.9036639293988036	0.9036639293988036	0.9036639293988036	0.9036639293988036	0.9036639293988036	0.9036639293988036	0.9036639293988036	0.9036639293988036	0.9036639293988036	0.9036639293988036	0.9036639293988036	0.9036639293988036	0.9036639293988036	0.9036639293988036	0.9036639293988036	0.9036639293988036	0.9036639293988036	0.9036639293988036	0.9036639293988036	0.9036639293988036	0.9036639293988036	0.9036639293988036	0.9036639293988036	0.9036639293988036	0.9036639293988036	0.9036639293988036
0.6637076857972851	0.7788540957065334	0.8863378671044723	0.9293661089472589	0.9594136588082487	0.9459108709580175	0.9620421150396523	0.9492724613785147	0.9820057596239153	0.8841052066140627	0.9330554831189889	0.9330554831189889	0.9330554831189889	0.9330554831189889	0.9330554831189889	0.9330554831189889	0.9330554831189889	0.9330554831189889	0.9330554831189889	0.9330554831189889	0.9330554831189889	0.9330554831189889	0.9330554831189889	0.9330554831189889	0.9330554831189889	0.9330554831189889	0.9330554831189889	0.9330554831189889	0.9330554831189889	0.9330554831189889	0.9330554831189889	0.9330554831189889	0.9330554831189889	0.9330554831189889	0.9330554831189889	0.9330554831189889	0.9330554831189889	0.9330554831189889	0.9330554831189889	0.9330554831189889	0.9330554831189889	0.9330554831189889	0.9330554831189889	0.9330554831189889	0.9330554831189889	0.9330554831189889	0.9330554831189889	0.9330554831189889	0.9330554831189889	0.9330554831189889
0.5818348375156798	0.6809319188942398	0.6693388584163292	0.7733725803704039	0.74479956815618	0.7869740406897738	0.753118278749594	0.8677642373076986	0.8269307139348384	0.8344857653313245	0.8647482869714579	0.692669752504722	0.93453927883288	0.8165517615704678	0.8488052947390485	0.8228118739424676	0.9153422267063042	0.9274592839169934	0.9214007553116488	0.9214007553116488	0.9214007553116488	0.9214007553116488	0.9214007553116488	0.9214007553116488	0.9214007553116488	0.9214007553116488	0.9214007553116488	0.9214007553116488	0.9214007553116488	0.9214007553116488	0.9214007553116488	0.9214007553116488	0.9214007553116488	0.9214007553116488	0.9214007553116488	0.9214007553116488	0.9214007553116488	0.9214007553116488	0.9214007553116488	0.9214007553116488	0.9214007553116488	0.9214007553116488	0.9214007553116488	0.9214007553116488	0.9214007553116488	0.9214007553116488	0.9214007553116488	0.9214007553116488	0.9214007553116488	0.9214007553116488
0.4981925900340426	0.6415789439729563	0.450142030892788	0.6114651010201585	0.7983931228547912	0.6855594246352831	0.6526735373216256	0.6737467778328087	0.8295838430024743	0.8457438562621331	0.7796422284130012	0.8623037938843253	0.9079634996493688	0.7051825513726341	0.5784761940338307	0.6668416501206225	0.44849439458142026	0.5047862918108067	0.6403264725790022	0.5317271829786117	0.5589990473687786	0.6891329230991624	0.5159561023777242	0.6369261623860695	0.7511515767439116	0.48863532927133163	0.7393935624481016	0.6690815650635524	1.0298074479703967	0.7029869386842599	0.6832704987702807	0.6931287187272703	0.6931287187272703	0.6931287187272703	0.6931287187272703	0.6931287187272703	0.6931287187272703	0.6931287187272703	0.6931287187272703	0.6931287187272703	0.6931287187272703	0.6931287187272703	0.6931287187272703	0.6931287187272703	0.6931287187272703	0.6931287187272703	0.6931287187272703	0.6931287187272703	0.6931287187272703	0.6931287187272703
0.5861639961699556	0.6946736017494092	0.8365289493528697	0.7235793127159659	0.7947602512571419	0.7789977563808789	0.6650453471332965	0.8218787826719363	0.7821971596616359	0.9952035052649236	0.953304915985749	1.0003167912646105	0.9347539443067387	1.0653055562639597	0.8709335992268677	0.9037079613524686	1.0424981243583404	1.1961302808884633	1.0114022487015524	1.1304205834583176	0.9788643729348349	0.9137989220534353	1.0767246158448796	0.9262595037212378	1.0014920597830586	1.0014920597830586	1.0014920597830586	1.0014920597830586	1.0014920597830586	1.0014920597830586	1.0014920597830586	1.0014920597830586	1.0014920597830586	1.0014920597830586	1.0014920597830586	1.0014920597830586	1.0014920597830586	1.0014920597830586	1.0014920597830586	1.0014920597830586	1.0014920597830586	1.0014920597830586	1.0014920597830586	1.0014920597830586	1.0014920597830586	1.0014920597830586	1.0014920597830586	1.0014920597830586	1.0014920597830586	1.0014920597830586
0.7650215800857348	0.8085930899983371	0.94717303827714	0.9203401796116936	0.8664195135456226	0.9215401532561834	0.9231417767490186	0.8804412524019855	0.9130277191563645	0.8256174969708564	0.7882239982126064	0.8069207475917314	0.8069207475917314	0.8069207475917314	0.8069207475917314	0.8069207475917314	0.8069207475917314	0.8069207475917314	0.8069207475917314	0.8069207475917314	0.8069207475917314	0.8069207475917314	0.8069207475917314	0.8069207475917314	0.8069207475917314	0.8069207475917314	0.8069207475917314	0.8069207475917314	0.8069207475917314	0.8069207475917314	0.8069207475917314	0.8069207475917314	0.8069207475917314	0.8069207475917314	0.8069207475917314	0.8069207475917314	0.8069207475917314	0.8069207475917314	0.8069207475917314	0.8069207475917314	0.8069207475917314	0.8069207475917314	0.8069207475917314	0.8069207475917314	0.8069207475917314	0.8069207475917314	0.8069207475917314	0.8069207475917314	0.8069207475917314	0.8069207475917314
0.8984155016083019	0.7374126670933904	0.6613605539446918	0.725909721872569	0.6897628036460451	0.8423451598030665	0.9503145370862494	0.8815318263801762	0.7523131012000644	0.9153262444521875	0.9804744611010919	0.9585786482469706	1.0238989191275563	1.090140465538724	1.0584557859220338	0.974048625406725	0.9000452232944607	0.8172240364891038	0.8586346298917823	0.8586346298917823	0.8586346298917823	0.8586346298917823	0.8586346298917823	0.8586346298917823	0.8586346298917823	0.8586346298917823	0.8586346298917823	0.8586346298917823	0.8586346298917823	0.8586346298917823	0.8586346298917823	0.8586346298917823	0.8586346298917823	0.8586346298917823	0.8586346298917823	0.8586346298917823	0.8586346298917823	0.8586346298917823	0.8586346298917823	0.8586346298917823	0.8586346298917823	0.8586346298917823	0.8586346298917823	0.8586346298917823	0.8586346298917823	0.8586346298917823	0.8586346298917823	0.8586346298917823	0.8586346298917823	0.8586346298917823
0.5015849315117068	0.5821369014057948	0.5953018500610449	0.5636858936196589	0.6743385436383725	0.7446551788613897	0.6774878346618189	0.6721504583886178	0.7975319120081843	0.8781782472292164	0.9689506458667416	0.9924358788345643	0.9811477347979846	0.92391630816299	0.8816719098563977	0.9027941090096938	0.9027941090096938	0.9027941090096938	0.9027941090096938	0.9027941090096938	0.9027941090096938	0.9027941090096938	0.9027941090096938	0.9027941090096938	0.9027941090096938	0.9027941090096938	0.9027941090096938	0.9027941090096938	0.9027941090096938	0.9027941090096938	0.9027941090096938	0.9027941090096938	0.9027941090096938	0.9027941090096938	0.9027941090096938	0.9027941090096938	0.9027941090096938	0.9027941090096938	0.9027941090096938	0.9027941090096938	0.9027941090096938	0.9027941090096938	0.9027941090096938	0.9027941090096938	0.9027941090096938	0.9027941090096938	0.9027941090096938	0.9027941090096938	0.9027941090096938	0.9027941090096938
0.5150157409499262	0.5560278706594207	0.5039247128959692	0.520594965166478	0.4691917725098601	0.662631242824876	0.548544312110366	0.7491796581760803	0.5645238086420272	0.8010625803797525	0.9125862023674552	0.8412253657897717	0.634412185741805	0.7201299969835384	0.9859533439479143	0.97075969198143	1.0279772214554443	1.044790395940683	0.977003686277156	0.883980060969432	1.0190376225684272	1.1470918836994168	1.0768423754158587	0.9754212647246459	0.9255568534661116	1.014123467375845	1.0581909871260602	1.0034013569599478	1.0307961720430039	1.0307961720430039	1.0307961720430039	1.0307961720430039	1.0307961720430039	1.0307961720430039	1.0307961720430039	1.0307961720430039	1.0307961720430039	1.0307961720430039	1.0307961720430039	1.0307961720430039	1.0307961720430039	1.0307961720430039	1.0307961720430039	1.0307961720430039	1.0307961720430039	1.0307961720430039	1.0307961720430039	1.0307961720430039	1.0307961720430039	1.0307961720430039
0.3821058418943743	0.5247078813411794	0.7429123312626364	0.70916185206167	0.6375932273536241	0.8359673972549809	0.7277428973654374	0.7636791943326464	0.8700452671444677	0.7310247666354187	0.8513312058563407	0.7775124760437725	0.8495642428919824	0.7478180672001555	1.0055246542575837	0.6868453398345488	0.8612932691636795	0.8201663929384879	0.9241287298150559	0.8338603092421216	0.7974838753402188	0.9313225676368434	0.8895539871036696	0.9104382773702564	0.9104382773702564	0.9104382773702564	0.9104382773702564	0.9104382773702564	0.9104382773702564	0.9104382773702564	0.9104382773702564	0.9104382773702564	0.9104382773702564	0.9104382773702564	0.9104382773702564	0.9104382773702564	0.9104382773702564	0.9104382773702564	0.9104382773702564	0.9104382773702564	0.9104382773702564	0.9104382773702564	0.9104382773702564	0.9104382773702564	0.9104382773702564	0.9104382773702564	0.9104382773702564	0.9104382773702564	0.9104382773702564	0.9104382773702564
0.5142722889987111	0.6903825024885829	0.7627325030055152	0.9058672475845837	0.8121558559576122	0.7765422344601772	0.777055005954723	0.8449483738862456	0.7762970957128434	0.8754521703568309	0.8264476065273901	0.9506958566670624	0.9002093363817135	0.8832831163169125	0.9695304203098013	0.8645133183678462	0.9293347969203004	0.8506504085102266	0.838222251830185	0.8185510354335066	0.8267318897233034	0.822641462578405	0.822641462578405	0.822641462578405	0.822641462578405	0.822641462578405	0.822641462578405	0.822641462578405	0.822641462578405	0.822641462578405	0.822641462578405	0.822641462578405	0.822641462578405	0.822641462578405	0.822641462578405	0.822641462578405	0.822641462578405	0.822641462578405	0.822641462578405	0.822641462578405	0.822641462578405	0.822641462578405	0.822641462578405	0.822641462578405	0.822641462578405	0.822641462578405	0.822641462578405	0.822641462578405	0.822641462578405	0.822641462578405
0.4960395238701638	0.6489722463397526	0.7500571439922192	0.7113003177062207	0.5900545000030427	0.6368109693520727	0.8014618776564153	0.7788649448458314	0.8878755692976615	0.7225980794645052	0.7132459698172761	0.7116804363146222	0.7110073984646916	0.7295575341419096	0.698234357811866	0.7414534484881542	0.773324160721606	0.8406601028531663	0.8069921317873862	0.8069921317873862	0.8069921317873862	0.8069921317873862	0.8069921317873862	0.8069921317873862	0.8069921317873862	0.8069921317873862	0.8069921317873862	0.8069921317873862	0.8069921317873862	0.8069921317873862	0.8069921317873862	0.8069921317873862	0.8069921317873862	0.8069921317873862	0.8069921317873862	0.8069921317873862	0.8069921317873862	0.8069921317873862	0.8069921317873862	0.8069921317873862	0.8069921317873862	0.8069921317873862	0.8069921317873862	0.8069921317873862	0.8069921317873862	0.8069921317873862	0.8069921317873862	0.8069921317873862	0.8069921317873862	0.8069921317873862
0.6422851865112202	0.6646814282692742	0.7093257930280251	0.7873529432622479	0.7239067179073466	0.8017870781806145	0.8371883675455193	0.7560338458907001	0.7965617356292962	0.8545824171559272	0.8621406154026531	0.8271196403661003	0.822830082601368	0.8843068655291432	0.9227994065601289	0.9059686357700018	0.9231888903478213	0.8766387362838137	0.942398030158272	0.8713257782889456	0.9068619042236087	0.9068619042236087	0.9068619042236087	0.9068619042236087	0.9068619042236087	0.9068619042236087	0.9068619042236087	0.9068619042236087	0.9068619042236087	0.9068619042236087	0.9068619042236087	0.9068619042236087	0.9068619042236087	0.9068619042236087	0.9068619042236087	0.9068619042236087	0.9068619042236087	0.9068619042236087	0.9068619042236087	0.9068619042236087	0.9068619042236087	0.9068619042236087	0.9068619042236087	0.9068619042236087	0.9068619042236087	0.9068619042236087	0.9068619042236087	0.9068619042236087	0.9068619042236087	0.9068619042236087
0.03771520632533332	0.27897545047563	0.34729253245614533	0.382381327209824	0.36479661443395167	0.5702366326048293	0.6643463412912763	0.39401557976331225	0.7829362049642771	1.0698650622920225	0.9289704953574253	0.6974148226718652	0.8999024182659593	0.7179629402316163	0.7460383129683738	0.8124295558549476	0.7150781363333749	0.6585524268872954	0.9260317466109653	0.683242128066845	1.2098556313374473	1.2315626197355478	1.1448395407317966	0.9014320223872362	0.8162913659496412	1.0880860500121945	1.2128812724205693	1.285236283592677	1.0369985599036273	0.7889992151627261	1.135595771320479	1.1846549094334697	0.9274761720035173	1.279300125855359	0.7606987384502263	1.1274738247818505	1.0907330243241184	0.9023472577400835	1.0910821044331442	1.3577273052451058	1.2239762482238092	1.2908517767344574	1.2908517767344574	1.2908517767344574	1.2908517767344574	1.2908517767344574	1.2908517767344574	1.2908517767344574	1.2908517767344574	1.2908517767344574
0.14102422372204262	0.07506042608092595	0.27538848282811534	0.2636952126155306	0.20334678665472386	0.39781554261034696	0.13919155954724596	0.25533277915968433	0.27119896681748146	0.20715430451284567	0.3344156993692423	0.22756493168040284	0.3807865710820962	0.3867680634081083	0.6460732293585996	0.580349107381098	0.49814412649344314	0.6809596379021244	0.8372354051815483	0.5419378083756726	0.6891876900633028	0.8333890679237046	0.5424145315946324	0.6646406069429855	0.5326283231914153	0.36860196160435477	0.8657063744940703	0.47404845471249785	0.3905170800593094	0.4926428771615269	0.5708048576136863	0.5730030846791718	0.5979695784393777	0.5324711302405037	0.4874456875492601	0.793855523749735	0.3857129916407841	0.3765928050089055	0.6372239717344466	0.4333615923261591	0.6740392436343948	0.7115962549093775	0.4830622879784962	0.3269764044790969	0.291250418998057	0.4725321485897009	0.38189128379387893	0.38189128379387893	0.38189128379387893	0.38189128379387893
0.7754669028222567	0.7902636707311639	0.6851024080902881	0.8589884669804533	0.8582002309428467	0.9265935639008207	0.9038572320220497	0.8778131822207289	0.9871354454984445	1.0092349568646972	0.9958952203081501	0.8847597291084737	0.9300001996724334	0.8920838242042437	0.99191345417286	1.0832862017467193	1.1496406374428365	1.2018881309707576	1.0883925829383434	1.0775079663416234	1.1427172017358225	1.1427775919929877	1.1256492519820571	1.1728297121197435	1.209829707585396	1.2840746971701449	1.2169132027587433	1.4388926417694736	1.3997488172365635	1.4643497898579774	1.2664931043639356	1.1991457844625681	1.1590985550110438	1.3472517287756973	1.1972928263978575	1.2351003531936864	1.258682146849251	1.1765805193833616	1.311659845244812	1.2730775438592028	1.3285267394326108	1.3008021416459068	1.3008021416459068	1.3008021416459068	1.3008021416459068	1.3008021416459068	1.3008021416459068	1.3008021416459068	1.3008021416459068	1.3008021416459068
0.4613597894369917	0.6967548590647756	0.7188852858865216	0.5244618888429784	0.5580805170920715	0.6954227080815966	0.4651146905972199	0.6803973592909155	0.6671792625299475	0.5666884069706487	0.5639788561401621	0.6234843712716481	0.5804534070086416	0.5152420565936887	0.614917083284038	0.6943423612300007	0.6712497062067506	0.74445704791395	0.6848908938358179	0.6038425041465705	0.7198599877417468	0.7102119434741169	0.6769814903320615	0.7019157563565456	0.7337414528248494	0.8888241739959547	0.7980958963413992	1.0417311962338456	0.9287845649726385	0.881165084282315	1.0808680196076195	1.0715305637217936	0.9795499746991142	1.2813852114980442	1.044726929203641	1.1001323171420387	1.015175791285875	0.9620470896078428	1.1471942256127237	1.2448942917932473	1.3088969329391429	1.2016253990971928	1.1385572892417264	0.9799366200476287	1.0559133100605902	1.1592830487198622	1.1075981793902263	1.1075981793902263	1.1075981793902263	1.1075981793902263
0.7010463819073827	0.4885788979243291	0.572569270279183	0.6120872489168044	0.84798553874221	0.5651454514367303	0.7718357030735902	0.6466111803425987	0.5622549800912645	0.6026801241009224	0.5265274535874505	0.6381244964493547	0.7578826369164879	0.7149908972405642	0.75839791029843	0.6172376781490674	0.658333932691226	0.9634819473912357	0.7550903421861322	0.710257507548158	0.7136721429659583	0.8075300986446383	0.8138249814413832	0.9140335385632519	0.9539642031574331	0.8930574203939573	0.8932365863581158	0.8070838197529631	1.1292957769684473	1.1542091464370063	1.0159288045070554	0.9509168343415006	0.8632252382573599	0.878796288020797	0.9750267400056671	0.6963689956674948	0.901760230976881	0.9798686198261565	0.9846760375554584	0.9606313757096173	1.1294789696070082	1.10322035326024	1.082043948512068	1.092632150886154	1.092632150886154	1.092632150886154	1.092632150886154	1.092632150886154	1.092632150886154	1.092632150886154
0.9109253640542192	0.8011499877433934	0.7040055008896677	0.7537706622971889	0.7976732499054665	0.752928385519663	1.0173352564203533	0.8104563194567347	0.8601149170908323	0.9827602673636073	0.73330981842576	0.8859358342631269	0.8096228263444435	0.8096228263444435	0.8096228263444435	0.8096228263444435	0.8096228263444435	0.8096228263444435	0.8096228263444435	0.8096228263444435	0.8096228263444435	0.8096228263444435	0.8096228263444435	0.8096228263444435	0.8096228263444435	0.8096228263444435	0.8096228263444435	0.8096228263444435	0.8096228263444435	0.8096228263444435	0.8096228263444435	0.8096228263444435	0.8096228263444435	0.8096228263444435	0.8096228263444435	0.8096228263444435	0.8096228263444435	0.8096228263444435	0.8096228263444435	0.8096228263444435	0.8096228263444435	0.8096228263444435	0.8096228263444435	0.8096228263444435	0.8096228263444435	0.8096228263444435	0.8096228263444435	0.8096228263444435	0.8096228263444435	0.8096228263444435
0.8324439128920221	0.7951034891606716	0.8092898261550088	0.899419558352644	1.0126253870839304	0.864466928875209	0.779647572974585	0.9573655283030394	0.6416828240444858	0.8142434836861909	0.8718370254224321	0.7508681498801083	0.8677722623756212	0.8304223554294344	0.7774454332033918	0.8466131694938092	0.8517000681661658	0.6485850896621403	0.6570702438600063	0.8342521084200206	0.6605911459179926	0.7300265695561966	0.9832053754310476	0.7122900196986935	0.8363423434180339	0.8107816741550291	0.7188147909859695	0.6100133322022712	0.8669498516325091	0.7569035959229138	0.7370274511596686	0.8780463533414321	0.8447556699240701	0.7449122651901319	0.592908901809984	0.6815161220856624	0.5731189158940853	0.7218141424599016	0.6838599706105835	0.8584269263830772	0.8181789740310123	0.8383029502070447	0.8383029502070447	0.8383029502070447	0.8383029502070447	0.8383029502070447	0.8383029502070447	0.8383029502070447	0.8383029502070447	0.8383029502070447
0.8981991893703589	0.8086530943916838	0.995934323160779	1.002273561021324	1.001993089734104	1.1415263209042945	0.985324307420896	0.9733232415031572	1.0062421910923578	0.9348093836265255	1.0021406107021447	0.9457158571475808	1.0487666626102368	1.0568013291581275	1.0672117566281933	0.9340868706686712	1.0441039425112515	1.170623251981811	1.0677091081166667	1.060945399781322	1.0835728068429966	1.1203532914660668	1.2089651078848922	1.1098953749349065	1.092960200145376	1.0970426713436294	1.210082291320804	1.030741040035698	1.0999292264382958	1.1641916426562064	1.1398884317981623	1.1531221929592395	1.0903542532352313	1.1523608174475872	1.1920006366476714	1.1139926171501848	1.0273480460920188	1.1485435634544863	1.115843779544201	1.0680823991241086	1.0666642935664863	1.0609738524116523	1.0655233284779586	1.1061799054280368	1.0114059444147938	1.0587929249214154	1.0587929249214154	1.0587929249214154	1.0587929249214154	1.0587929249214154
0.1968127673646138	0.5447533698100617	0.32190389905355976	0.19312956048140603	0.26398471848860844	0.5769465115883494	0.5307013259407357	0.2787917135072421	0.21428571424187826	0.42974907108761823	0.4163752513527278	0.10306987621546976	0.3834448253507523	0.5886694734006739	0.5843567193463193	0.10714285712093913	0.25833787670557196	0.32260621396667916	0.11357112323413199	0.34111246850202304	0.22648189495285187	0.10424751881933153	0.33244710762881463	0.23945789873578627	0.4606992634758566	0.2634524404212642	0.1502550407238582	0.33126946502495297	0.1370413721749953	0.09636198470031299	0.6507185832020135	0.6318386064596373	0.6330162490634992	0.4125399325537993	0.6864262021651937	0.5186552052672069	0.4957351041487554	0.37963438195213767	0.5438133948360842	0.40505221428445254	0.893343668160012	0.5368919303565243	0.4780086763676013	0.6489987788144586	0.7216606270847706	0.6853297029496146	0.6853297029496146	0.6853297029496146	0.6853297029496146	0.6853297029496146
0.9901931922041292	0.642390319453323	0.6801731234520961	0.5326941476360367	0.8401402562830039	0.8097125610160276	0.9053507696850488	0.9406641428398119	1.0177190449015556	0.8822737498867654	0.954493664073673	0.8123621065150413	1.0539331463028163	1.01482326790271	0.7822908699885606	1.0156331251974502	1.112039532647202	0.9659711907093689	1.0066825615256103	1.252633581929062	0.9606793150896844	0.9925565626158975	1.3071902261110129	1.0978280266647515	1.097613794366015	1.147418459505052	0.810827761245874	1.0283259822390285	0.9798108278969856	1.1200169663885045	0.9461073576196111	1.0670606531908366	1.1362185341438256	1.1938646046352863	0.9054948688188116	1.2940718450523991	1.444174051181571	0.9969627137351971	0.9932144931719309	1.0833168301653306	0.842159654081813	0.9625801540832414	0.9872903173552244	0.9749352357192329	0.9749352357192329	0.9749352357192329	0.9749352357192329	0.9749352357192329	0.9749352357192329	0.9749352357192329
0.6919117891937554	0.615269016663779	0.6523571528398479	0.6599784282922689	0.5931076320172696	0.5391384098281634	0.7108287137012193	0.8065077884556693	0.7375971930943612	0.7637939546745482	0.8276531535685516	0.8312368808837048	0.800188649102327	0.8164190432587345	0.8250506762508121	0.9373839954002484	0.7473694223689217	0.8556841764299219	0.8348082327716346	0.7869203565714964	0.74798773448284	0.8611325149820709	0.9055532588420528	0.9693152264075994	0.9686753046922466	0.7357010063352489	0.9271779899618005	1.057000752172708	0.7347019586380049	0.9240099729149511	0.8039476323891892	0.6791267828936035	0.753900195082784	0.9023750521609569	0.9011072868311948	0.8469544308410106	0.8764525806446402	0.9491125035895589	0.8707224279195489	0.8659456947322878	0.8683340613259183	0.8683340613259183	0.8683340613259183	0.8683340613259183	0.8683340613259183	0.8683340613259183	0.8683340613259183	0.8683340613259183	0.8683340613259183	0.8683340613259183
0.909172401977105	1.0083012116092065	1.0673959906025388	1.1141008701718838	0.7887871485126704	1.198682847689141	1.1604244882707584	1.0334319622593555	1.001010416678046	1.0307426439060983	1.2051103794122924	1.0899972233517368	1.015319504744331	1.3195992042119922	1.3611447869848188	1.392291903627116	1.2636750315950487	1.5121415265769693	1.5282244601506396	1.142375237646271	1.230284079836778	1.205243448139234	1.1360521418841247	1.2193330181425348	1.4068922522802876	1.3379757958025356	1.3091615003471229	1.197874784048942	1.253473947949921	1.305381515921402	1.073713828699645	1.1483864307354452	1.2182988404537922	1.3526984352767324	1.1763650770987097	1.2425995331704054	1.3329289162547786	1.1044534931986167	1.1743818184259938	1.3571375714024903	1.5160629711317968	1.4366002712671437	1.4366002712671437	1.4366002712671437	1.4366002712671437	1.4366002712671437	1.4366002712671437	1.4366002712671437	1.4366002712671437	1.4366002712671437
0.3463454324238001	0.43447485736781244	0.4080845645373303	0.5240448357482431	0.5791610100410403	0.6448743063139569	0.6319337768045427	0.7349925874634269	0.6714356984027963	0.7760297740994957	0.8569112260887743	0.8774966585220435	0.8731432628710514	0.9598968252089254	0.964632542353194	0.982405896485282	0.9740327339761429	1.047270116887746	1.0838902715809404	0.9207151682507158	1.0124715458070415	1.0843962762767105	1.0922052236929125	1.1026781827842593	1.1259313847658825	1.237723283647562	1.1465164448943221	1.3166029559444545	1.4261800948851495	1.2203397271042766	1.1278722023784464	1.276438411450092	1.2137499102175244	1.1759017857905376	1.3567790876680865	1.2487832559152325	1.2615974180428993	1.2764264995220933	1.1582609992978032	1.057141458216449	1.2657863851725135	1.3185503470837232	1.1501858235957627	1.219188813877157	1.397671757825733	1.4323190829263146	1.0963358863396837	1.2527995904889946	1.2451257416701316	1.2688588157417018
0.22711216209266424	0.5428349905061388	0.45334570261533474	0.5276115149283613	0.7635327136478801	0.32068976211124056	0.4216689147083292	0.455573904013569	0.4631474622353183	0.7076525608911617	0.33762263045077406	0.7294056083267435	0.47475457567474527	0.6602505020024024	0.5153908076202747	0.45138022422406243	0.6192109175556063	0.7877620963818337	0.5548834290922915	0.5990030415384248	0.3012402826958327	0.5785263589821558	0.36367602102838814	0.29311824132438863	0.513587242232554	0.6057224097038023	0.6871191605294095	0.5457157077064195	0.6422998357373186	0.5605272683568467	0.6410902731443497	0.5123379220342438	0.7116480530219413	0.7429342049106552	0.43141557500797073	0.6273098842086084	0.539957767886689	0.6437398081386261	0.7214938084962845	0.4625068261159441	0.5222821799533572	0.8851836302044689	0.31306772614972195	0.5131271769599725	0.18509257382639038	1.1953958136413514	0.5264400221923795	0.28966200184835494	0.35332661948560895	0.7371555920179947
0.675798963824382	0.8389169206503576	0.6408037232934477	0.7862190854030968	0.8950090573280627	0.558420217536547	0.7291676375043468	0.8244587946542226	0.8723194678761457	0.9192096203576957	0.7285565686538875	0.8908587622986933	1.0028664021925064	0.8232920534110241	0.8318529547166327	0.8322575709183966	0.87789552588432	0.9520891699710324	1.094406006312335	0.8964279890447208	0.9456538378358419	0.8696742637206358	0.9330078480844263	0.9280481205935917	0.894679074549159	1.1494162731133046	1.1482123508487643	1.1765004199789022	0.8521640317302367	0.6783753042123211	0.8566446377538188	0.9504472502684937	0.9366428469728664	1.0722341192196192	0.9017720241602563	1.0866768012259174	0.7200890566979308	0.9554593785240237	0.8802961658842342	0.9120451248262519	0.8320648024523601	1.01493020631535	0.8378244544260154	0.8236547485470448	0.9666304170543978	1.0237634075967008	1.058808981053473	1.0863760619090947	0.83640703100191	0.8419644880461437
0.6661772305158286	0.8101852950463149	0.8854000104344395	0.872595334684784	0.9709220486365052	0.85380215668765	1.0490779478341463	0.9503624161536609	0.8847784619826142	0.8739585173054717	0.776058173926993	0.8787018907051534	0.9217548666184986	0.8757312750299441	0.9491636838779027	0.9538270951429837	0.9602760308304217	0.9382609159740363	1.0733151476140614	1.0308160543510998	1.0249759358752601	0.9021788055981856	1.002078915224215	0.8364487775331406	0.8526211531940677	0.9086901811317046	1.07392708190005	0.9592361886928558	0.9562480141909526	1.1580191827215167	1.0116200978434506	0.9870967090085275	1.0390615312393972	1.03295847615929	1.0734123333221433	0.9727486860673351	1.0525262773075026	1.0006111623764287	1.0400487444709898	1.0850646459513362	0.9490934703440196	1.1278526120731356	1.196816437699684	1.0544173148684215	1.092620751334797	1.1554250156750339	1.1982795267795834	1.0063269214120802	1.0328539517071895	1.152058012165818
0.6291563014388124	0.6976504071694697	0.8054713776443636	1.1120396684263203	0.9715547551070473	1.0751901308759988	1.0860384255149462	1.0428255753447813	1.2545582798207855	1.018081576184747	0.9636538810901686	1.2664006976407298	1.0973535947109765	1.1384087432326473	1.0749658019626047	1.2640835608587864	1.2693195339379766	1.159208157797772	1.2570273889967167	1.1755211677935016	1.1713754472436104	1.235013017516001	1.2626117019885055	1.4503784022718573	1.2748391467130362	1.0693136701950456	1.3627842033397752	1.314665827189935	1.5150961356387718	1.3449691365463523	1.1058540003244541	1.2610294311837216	1.2400967272642651	1.3671540225199073	1.4302383271405479	1.4202265893303658	1.4677117241002753	1.2990189059820982	1.1825423672192874	1.420178565209307	1.1573825437146326	1.516218049069757	1.6092586432978548	1.468839238007204	1.4872232042325224	1.5132068114415989	1.6658917263991158	1.3249921375830824	1.4684843610109664	1.323960387596977
0.7657055950045034	0.7752351441035022	0.7991920240103958	0.8440019231288849	0.7870368076699453	0.7157908098429001	0.8684902009135373	0.9784008627976314	0.8727665442329796	0.8288046621761975	0.8614739006003357	0.8469350495754943	1.0816137056610027	0.8411252111202674	0.8863429213749474	0.8320512540222288	0.8533827513644923	0.9892287891154014	0.8421469065768924	0.9480397786452747	0.7977584068695893	0.8605959130217892	0.8204206708211061	0.7886099419461495	0.9095699782635389	0.9435242645172083	0.87489635012875	0.8675424712635166	0.8244240581524007	0.8200420836496588	0.9779339011425005	0.7632726731617737	0.8442529193444639	0.8605838356395411	0.797601752823712	1.019068756777262	0.7922980391301354	0.9614266550572437	0.9397294900343466	0.851962067994464	0.936259213621015	0.9828577874888983	1.007302735095643	0.9950802612922707	0.9950802612922707	0.9950802612922707	0.9950802612922707	0.9950802612922707	0.9950802612922707	0.9950802612922707
1.0578851250552967	0.8972401737082175	0.833753556308639	0.726887953243601	0.7760629545155526	0.7743440226388598	0.7127225700532256	0.6936066196506968	0.6251245264482693	0.7022649684170401	0.48747346589809204	0.594869217157566	0.594869217157566	0.594869217157566	0.594869217157566	0.594869217157566	0.594869217157566	0.594869217157566	0.594869217157566	0.594869217157566	0.594869217157566	0.594869217157566	0.594869217157566	0.594869217157566	0.594869217157566	0.594869217157566	0.594869217157566	0.594869217157566	0.594869217157566	0.594869217157566	0.594869217157566	0.594869217157566	0.594869217157566	0.594869217157566	0.594869217157566	0.594869217157566	0.594869217157566	0.594869217157566	0.594869217157566	0.594869217157566	0.594869217157566	0.594869217157566	0.594869217157566	0.594869217157566	0.594869217157566	0.594869217157566	0.594869217157566	0.594869217157566	0.594869217157566	0.594869217157566
1.0041874863569589	0.8118218718082187	0.8531198426463332	0.8998801509719239	0.7778819995913956	0.8389314512298304	0.808406725410613	0.808406725410613	0.808406725410613	0.808406725410613	0.808406725410613	0.808406725410613	0.808406725410613	0.808406725410613	0.808406725410613	0.808406725410613	0.808406725410613	0.808406725410613	0.808406725410613	0.808406725410613	0.808406725410613	0.808406725410613	0.808406725410613	0.808406725410613	0.808406725410613	0.808406725410613	0.808406725410613	0.808406725410613	0.808406725410613	0.808406725410613	0.808406725410613	0.808406725410613	0.808406725410613	0.808406725410613	0.808406725410613	0.808406725410613	0.808406725410613	0.808406725410613	0.808406725410613	0.808406725410613	0.808406725410613	0.808406725410613	0.808406725410613	0.808406725410613	0.808406725410613	0.808406725410613	0.808406725410613	0.808406725410613	0.808406725410613	0.808406725410613
0.471778598865611	0.32226786240357125	0.29650223439595036	0.22755696847869678	0.3217886115160984	0.4431374572485082	0.7144876000737188	0.3638493426789549	0.39610021327374606	0.21314659768966818	0.3306467101083789	0.6475693906182212	0.6253102920027196	0.3654051515810439	0.21834728169674902	0.8186961129395146	0.6042000321602566	0.7035226183592869	0.6244156453993274	0.8283549830720099	0.954746016951838	0.6368651882941907	0.5332413484034975	0.6870240863186993	0.8481970468859599	0.8568099400168601	0.6198067736857699	0.6208406299598558	1.0817414760327888	0.7352985568244278	0.8096337801325325	0.8946883196380828	0.787418452079866	0.8976076603419282	0.47499519625082176	0.39197648633646365	0.4334858412936427	0.4334858412936427	0.4334858412936427	0.4334858412936427	0.4334858412936427	0.4334858412936427	0.4334858412936427	0.4334858412936427	0.4334858412936427	0.4334858412936427	0.4334858412936427	0.4334858412936427	0.4334858412936427	0.4334858412936427
0.739571325087011	0.7293324899612532	0.6950391957466396	0.7999318744521876	0.6108080568829828	0.6903583362577269	0.5988557421596182	0.6006684226238153	0.6546364969634483	0.602893945927914	0.6012263299587494	0.5983266565877572	0.7186630649390954	0.6099859032391441	0.5220487816644548	0.6750740005648587	0.5587963156102513	0.61511765519562	0.5235287815583104	0.5717590556918695	0.6458156252504579	0.6055544067946086	0.5500378124259065	0.5785407395339707	0.5470177177140234	0.5674134530666753	0.4946480140087884	0.5310307335377318	0.5310307335377318	0.5310307335377318	0.5310307335377318	0.5310307335377318	0.5310307335377318	0.5310307335377318	0.5310307335377318	0.5310307335377318	0.5310307335377318	0.5310307335377318	0.5310307335377318	0.5310307335377318	0.5310307335377318	0.5310307335377318	0.5310307335377318	0.5310307335377318	0.5310307335377318	0.5310307335377318	0.5310307335377318	0.5310307335377318	0.5310307335377318	0.5310307335377318
0.6489359314854451	0.7067496345255586	0.6160316786804448	0.6906417448591281	0.5219021851201705	0.6537272411634416	0.5854131348429905	0.6196981693939784	0.4984337970660606	0.5735272431578256	0.632308934465475	0.8484779126934899	0.6418693866726027	0.4476946175943933	0.46312825187139184	0.41267454536738585	0.5096149460353523	0.5104828419101476	0.47056099833896053	0.5148041005666212	0.4926825494527909	0.4926825494527909	0.4926825494527909	0.4926825494527909	0.4926825494527909	0.4926825494527909	0.4926825494527909	0.4926825494527909	0.4926825494527909	0.4926825494527909	0.4926825494527909	0.4926825494527909	0.4926825494527909	0.4926825494527909	0.4926825494527909	0.4926825494527909	0.4926825494527909	0.4926825494527909	0.4926825494527909	0.4926825494527909	0.4926825494527909	0.4926825494527909	0.4926825494527909	0.4926825494527909	0.4926825494527909	0.4926825494527909	0.4926825494527909	0.4926825494527909	0.4926825494527909	0.4926825494527909
0.8116412086857299	0.5785363041232566	0.6132372136044959	0.621846921044917	0.6373195479531367	0.620159379606323	0.7018741738320823	0.6054341525270721	0.6783653341418633	0.5760234408879145	0.5317808487101977	0.5052945271156634	0.5582199417685705	0.5277582515505822	0.5169019993857765	0.5002041533571547	0.463227364050725	0.4718586973303525	0.5671064759689919	0.5561004389447594	0.5606584182318134	0.5272185317908021	0.6006561723369364	0.622191896991187	0.5435155035113166	0.5935018822929303	0.5314493405480352	0.6589669114491135	0.556157744317173	0.5780009657102815	0.5264453655132799	0.5984846051263469	0.5164504038501868	0.4807242291017611	0.5375654503515008	0.5758231909726704	0.6143354548134109	0.5950793228930407	0.5950793228930407	0.5950793228930407	0.5950793228930407	0.5950793228930407	0.5950793228930407	0.5950793228930407	0.5950793228930407	0.5950793228930407	0.5950793228930407	0.5950793228930407	0.5950793228930407	0.5950793228930407
0.7664012675906299	0.734943012763185	0.6167463488521174	0.5993731276368193	0.46867230160154427	0.6357079416034753	0.5426297998992341	0.6139178143485838	0.5562592753705271	0.4431446243008527	0.5422517515040588	0.6006618461905027	0.45919553962718807	0.5916642942120247	0.6563994729167689	0.47598174968713075	0.6716927999143516	0.551877504938854	0.5250185911493759	0.5635149088522957	0.3517873343088909	0.5617013474725818	0.5092682234267742	0.5205718903271778	0.5495624751110899	0.5680677921550302	0.658091303874447	0.531436264233733	0.5600374942132138	0.46006151572225285	0.44651063256069234	0.5646719689976466	0.5055913007791695	0.5055913007791695	0.5055913007791695	0.5055913007791695	0.5055913007791695	0.5055913007791695	0.5055913007791695	0.5055913007791695	0.5055913007791695	0.5055913007791695	0.5055913007791695	0.5055913007791695	0.5055913007791695	0.5055913007791695	0.5055913007791695	0.5055913007791695	0.5055913007791695	0.5055913007791695
0.7638074835459884	0.609945256096166	0.5139748251804328	0.4362898521214086	0.7237347224257363	0.889851832046732	0.8973239183927038	0.9460581928285179	0.9115480241267261	0.9941628661494202	0.8758328806182902	1.1165489175277725	0.9290880222384914	1.4058431426990186	0.9648262526985192	0.9012119607970203	1.2506331870010734	1.239575181319069	1.485901607310495	1.4669952910337674	1.2055697174205522	1.42986121931389	1.4345408668678268	1.0466710613854957	0.9205158017338101	1.3583076152076679	1.114867784383233	1.2903034373091562	1.6358319561206351	1.316412885594145	1.1429919882510733	1.4323554123656939	1.1639050946298046	1.318476110913968	1.2411906027718864	1.2411906027718864	1.2411906027718864	1.2411906027718864	1.2411906027718864	1.2411906027718864	1.2411906027718864	1.2411906027718864	1.2411906027718864	1.2411906027718864	1.2411906027718864	1.2411906027718864	1.2411906027718864	1.2411906027718864	1.2411906027718864	1.2411906027718864
0.5042309315400785	0.469461701282177	0.4725335590561249	0.4489783157520988	0.47902803658824084	0.41018075479269217	0.4411293160862907	0.44131721278017727	0.4325850041375483	0.40968685803798355	0.3784144486467553	0.4535559108097504	0.4459425887691348	0.43260082033402714	0.4296640487180691	0.3998869793361336	0.3747984846150971	0.5596252367159139	0.5980830599280303	0.4656739325131508	0.4967001049243799	0.7079931494493008	0.6023466271868404	0.6023466271868404	0.6023466271868404	0.6023466271868404	0.6023466271868404	0.6023466271868404	0.6023466271868404	0.6023466271868404	0.6023466271868404	0.6023466271868404	0.6023466271868404	0.6023466271868404	0.6023466271868404	0.6023466271868404	0.6023466271868404	0.6023466271868404	0.6023466271868404	0.6023466271868404	0.6023466271868404	0.6023466271868404	0.6023466271868404	0.6023466271868404	0.6023466271868404	0.6023466271868404	0.6023466271868404	0.6023466271868404	0.6023466271868404	0.6023466271868404
0.5100517670009095	0.3179795953316307	0.3800472010398859	0.2832037744962501	0.26207055116834455	0.2724178927617531	0.7988094557986684	0.4560580615410932	0.5566573162807308	0.4930994840070654	0.4417701008304901	0.6006434490185966	0.5855332385615494	0.5845453169997605	0.5484556070586228	0.7404152209064702	0.6150194459842515	0.6867205325115107	0.8421151786307808	0.8662138431683817	1.1131628223878094	1.084164180623315	1.0558796845021514	0.9647413671771704	1.3505780942825107	1.2013584415055092	1.1570417136526963	1.0766790061582365	1.1279978217978994	1.2915003822382376	1.6101165835161448	1.424399608139783	1.5900652308425307	1.5585315168151823	1.4042069173435254	1.426776635166331	1.334408216900664	1.80343826826326	1.5651045784157747	1.2241187163429195	1.4064796562872008	1.31529918631506	1.31529918631506	1.31529918631506	1.31529918631506	1.31529918631506	1.31529918631506	1.31529918631506	1.31529918631506	1.31529918631506
0.6495830961110294	0.5868416689406271	0.4628832263150384	0.5252628543589218	0.6758205600066529	0.6335771937325401	0.5640639484389517	0.728075339680294	0.78982498442921	0.7966638451488035	0.6617886230330475	0.7763943686106863	0.6590038474945227	0.7520843776199826	0.761664975886262	0.7900701160015139	0.8212300905470415	0.6644364888374429	0.7800729814065709	0.9203254441721358	1.0215049428135698	0.8268683329290976	0.9786300425223218	0.9318271617998005	0.9812995455008929	0.9565633536503466	0.9565633536503466	0.9565633536503466	0.9565633536503466	0.9565633536503466	0.9565633536503466	0.9565633536503466	0.9565633536503466	0.9565633536503466	0.9565633536503466	0.9565633536503466	0.9565633536503466	0.9565633536503466	0.9565633536503466	0.9565633536503466	0.9565633536503466	0.9565633536503466	0.9565633536503466	0.9565633536503466	0.9565633536503466	0.9565633536503466	0.9565633536503466	0.9565633536503466	0.9565633536503466	0.9565633536503466
0.5075916286318948	0.5460348533125793	0.6573484920345825	0.5849579429557208	0.7335168430255439	0.7023610868682598	0.7632606170374516	0.6489576999408833	0.7039697255923499	0.9388688399625841	0.7162402466400704	0.8454518329248493	0.8001693524889116	1.0533187673739397	1.1504563774510161	1.0695572257192247	1.0846515723478478	1.2288346586100511	1.0523236055236047	0.8305735148511372	0.8021041348149623	1.1500239407483799	0.9715124231290415	1.1056704985032086	1.23570548598702	0.9742364319251202	1.0842015478525486	1.0148493787205866	1.5276768600528663	1.2148115819361334	1.3712442209945	1.3712442209945	1.3712442209945	1.3712442209945	1.3712442209945	1.3712442209945	1.3712442209945	1.3712442209945	1.3712442209945	1.3712442209945	1.3712442209945	1.3712442209945	1.3712442209945	1.3712442209945	1.3712442209945	1.3712442209945	1.3712442209945	1.3712442209945	1.3712442209945	1.3712442209945
0.516698661227993	0.5106419765580567	0.527594683551864	0.5780870976477896	0.6106134395758287	0.496628850522126	0.5079282385579463	0.565258409272943	0.6111858349523983	0.5806884733491685	0.5177871707918859	0.5204538740441123	0.5477308019737407	0.5908678583710575	0.572613737309852	0.49927827491697013	0.6997317514494477	0.5620084684171751	0.6308701099333113	0.6308701099333113	0.6308701099333113	0.6308701099333113	0.6308701099333113	0.6308701099333113	0.6308701099333113	0.6308701099333113	0.6308701099333113	0.6308701099333113	0.6308701099333113	0.6308701099333113	0.6308701099333113	0.6308701099333113	0.6308701099333113	0.6308701099333113	0.6308701099333113	0.6308701099333113	0.6308701099333113	0.6308701099333113	0.6308701099333113	0.6308701099333113	0.6308701099333113	0.6308701099333113	0.6308701099333113	0.6308701099333113	0.6308701099333113	0.6308701099333113	0.6308701099333113	0.6308701099333113	0.6308701099333113	0.6308701099333113
0.4591029174021494	0.6444995882561613	0.4817367719312376	0.6881467765573599	0.6712656304256445	0.5535163878738346	0.5142861818089284	0.5937533529880012	0.7428435436935049	0.534997589545885	0.6472666479232311	0.5620598776273233	0.7196005896320538	0.6319202215836784	0.48959119733255874	0.5230950136808574	0.6513107518792849	0.6509237631010267	0.609567103494951	0.46600133095659907	0.4969508457183053	0.4319671732348096	0.6884926508758961	0.5085277885635813	0.6827879896795672	0.5278498648474655	0.5072160000698833	0.6273745786162883	0.651053616794168	0.6392140977052281	0.6392140977052281	0.6392140977052281	0.6392140977052281	0.6392140977052281	0.6392140977052281	0.6392140977052281	0.6392140977052281	0.6392140977052281	0.6392140977052281	0.6392140977052281	0.6392140977052281	0.6392140977052281	0.6392140977052281	0.6392140977052281	0.6392140977052281	0.6392140977052281	0.6392140977052281	0.6392140977052281	0.6392140977052281	0.6392140977052281
0.6817341878702611	0.536781934852518	0.549247660746725	0.5794144707431628	0.6211070121536081	0.5156356299412775	0.6446184312755703	0.6628987839315889	0.5923133484098796	0.7621848392210597	0.7720169457866325	0.7958666438511961	0.7930379419125104	0.6835123478065889	0.6696401183395206	0.9555385623692404	0.833024670929373	0.7293644952308163	0.596802893366121	0.6947903130055617	0.9392496008123419	0.7605135587099825	0.8498815797611622	0.8498815797611622	0.8498815797611622	0.8498815797611622	0.8498815797611622	0.8498815797611622	0.8498815797611622	0.8498815797611622	0.8498815797611622	0.8498815797611622	0.8498815797611622	0.8498815797611622	0.8498815797611622	0.8498815797611622	0.8498815797611622	0.8498815797611622	0.8498815797611622	0.8498815797611622	0.8498815797611622	0.8498815797611622	0.8498815797611622	0.8498815797611622	0.8498815797611622	0.8498815797611622	0.8498815797611622	0.8498815797611622	0.8498815797611622	0.8498815797611622
0.8582128485304217	0.8069864468384483	0.6876174526845086	0.6940001911611313	0.6695555374570153	0.7948260671656774	0.6204341236229217	0.7080222294356598	0.7352097479225019	0.6022163722752788	0.6605816080542672	0.6268562517593994	0.7051144696339537	0.6009585502906521	0.6418280763788322	0.6376593713096873	0.5371547441516838	0.5023458728151876	0.6966060649263085	0.6312892153613767	0.40239123190239934	0.47876869454038706	0.5024531212194151	0.4996560533322273	0.5111072599080602	0.546347504093646	0.5287273820008531	0.5287273820008531	0.5287273820008531	0.5287273820008531	0.5287273820008531	0.5287273820008531	0.5287273820008531	0.5287273820008531	0.5287273820008531	0.5287273820008531	0.5287273820008531	0.5287273820008531	0.5287273820008531	0.5287273820008531	0.5287273820008531	0.5287273820008531	0.5287273820008531	0.5287273820008531	0.5287273820008531	0.5287273820008531	0.5287273820008531	0.5287273820008531	0.5287273820008531	0.5287273820008531
0.8119702339680982	0.47347263842049336	0.6359693173626908	0.6018047356253986	0.7601920043564317	0.5990431016969308	0.745444565016498	0.7171386461550266	0.7531990840632156	0.7919204051212244	0.5046337572449698	0.6977377533450974	0.7874866775596887	0.7615971771714918	0.7926421521557336	0.8569142670704155	0.8415148732546486	0.8253204178361736	0.8425464804323577	0.8176225697460641	0.8357917427934065	0.6704457243071897	0.7422011608564194	0.5972999742636103	0.6697505675600147	0.6697505675600147	0.6697505675600147	0.6697505675600147	0.6697505675600147	0.6697505675600147	0.6697505675600147	0.6697505675600147	0.6697505675600147	0.6697505675600147	0.6697505675600147	0.6697505675600147	0.6697505675600147	0.6697505675600147	0.6697505675600147	0.6697505675600147	0.6697505675600147	0.6697505675600147	0.6697505675600147	0.6697505675600147	0.6697505675600147	0.6697505675600147	0.6697505675600147	0.6697505675600147	0.6697505675600147	0.6697505675600147
0.684683062500256	0.5877327143601977	0.6470722771538372	0.6201315255727307	0.7070110961416491	0.6812262981555531	0.6138029004259058	0.5683057660656737	0.6094231942262609	0.6071900486146334	0.5746693992941609	0.6939981089702659	0.6977411564649034	0.472425624818166	0.5766256487907613	0.815034459168406	0.6304158951826764	0.662884570202391	0.5908463001630531	0.7472817448456817	0.644775769400279	0.6415783022905077	0.5732551118497929	0.6820804687973725	0.6276677903235827	0.6276677903235827	0.6276677903235827	0.6276677903235827	0.6276677903235827	0.6276677903235827	0.6276677903235827	0.6276677903235827	0.6276677903235827	0.6276677903235827	0.6276677903235827	0.6276677903235827	0.6276677903235827	0.6276677903235827	0.6276677903235827	0.6276677903235827	0.6276677903235827	0.6276677903235827	0.6276677903235827	0.6276677903235827	0.6276677903235827	0.6276677903235827	0.6276677903235827	0.6276677903235827	0.6276677903235827	0.6276677903235827
0.24997688124731196	0.25571731980029727	0.28145603533355407	0.22979148998331478	0.2698393040942678	0.23133731223421578	0.32427184255859826	0.2814721789317739	0.26653995356274	0.36196045564740276	0.234650790866224	0.2863896703962863	0.2637547515044107	0.2127951297573488	0.25442222706789275	0.19464847613234926	0.17674979264231275	0.2882777934687739	0.16270266011975332	0.22585539655504716	0.2500207490263042	0.2680787311261837	0.17993650424395602	0.22400761768506988	0.22400761768506988	0.22400761768506988	0.22400761768506988	0.22400761768506988	0.22400761768506988	0.22400761768506988	0.22400761768506988	0.22400761768506988	0.22400761768506988	0.22400761768506988	0.22400761768506988	0.22400761768506988	0.22400761768506988	0.22400761768506988	0.22400761768506988	0.22400761768506988	0.22400761768506988	0.22400761768506988	0.22400761768506988	0.22400761768506988	0.22400761768506988	0.22400761768506988	0.22400761768506988	0.22400761768506988	0.22400761768506988	0.22400761768506988
0.7915563710136906	0.6927417082930752	0.6647564602895764	0.7686650121096189	0.6718628040237181	0.7090872033371928	0.8220056126137821	0.7721891521096191	0.7359384968917354	0.6186832226638694	0.7401673776050188	0.726737559442447	0.5922860463886412	0.7228494919869415	0.7861475084188199	0.7997123277061394	0.6679217110729827	0.6899818554543654	0.6644314830712973	0.6870999478152703	0.5989876877577742	0.6874457244205968	0.6385604240403369	0.6447006772409977	0.6416305506406672	0.6416305506406672	0.6416305506406672	0.6416305506406672	0.6416305506406672	0.6416305506406672	0.6416305506406672	0.6416305506406672	0.6416305506406672	0.6416305506406672	0.6416305506406672	0.6416305506406672	0.6416305506406672	0.6416305506406672	0.6416305506406672	0.6416305506406672	0.6416305506406672	0.6416305506406672	0.6416305506406672	0.6416305506406672	0.6416305506406672	0.6416305506406672	0.6416305506406672	0.6416305506406672	0.6416305506406672	0.6416305506406672
0.5067991876456686	0.5990399287799275	0.6049349827448879	0.6088268262958927	0.6487034176263091	0.7829656440099533	0.6188156972278521	0.7558105838951008	0.8121966361955811	0.739095568158007	0.7285700172845785	0.6687015713224017	0.8405171585757749	0.743897989181597	0.7686061670150713	0.7929285923016852	0.9154970492482174	0.8247885533367699	0.8205093604612185	0.8345281702126344	0.9706281520901656	0.8499534177306483	0.6738395922835864	0.8064661422510545	0.8630349694775424	0.7812643030134456	0.9883019639775036	0.7557342188331947	0.9034471484740683	0.837546711510358	0.8704969299922131	0.8704969299922131	0.8704969299922131	0.8704969299922131	0.8704969299922131	0.8704969299922131	0.8704969299922131	0.8704969299922131	0.8704969299922131	0.8704969299922131	0.8704969299922131	0.8704969299922131	0.8704969299922131	0.8704969299922131	0.8704969299922131	0.8704969299922131	0.8704969299922131	0.8704969299922131	0.8704969299922131	0.8704969299922131
0.6941531620313078	0.7142666682315705	0.8694193904919183	0.8788678079395615	0.6649554648544169	0.8775454559290126	0.8689644867455746	0.8250666412860543	0.7391932431990991	0.8637409997402236	0.8147551735337006	0.8361216945700601	0.8804376146239721	0.8338764478709079	0.8959924280823286	0.77513773894815	0.8658898118183506	0.8453052954941301	0.9120622952386926	0.954592597541716	0.8482776502825232	0.8337045848520432	0.9729647757775179	0.9601370305818737	0.8919382526394405	0.9608271972173912	1.0267493182147238	0.9330099203310106	1.0325824271741708	0.908578556638425	0.9457174958028814	0.9271480262206532	0.9271480262206532	0.9271480262206532	0.9271480262206532	0.9271480262206532	0.9271480262206532	0.9271480262206532	0.9271480262206532	0.9271480262206532	0.9271480262206532	0.9271480262206532	0.9271480262206532	0.9271480262206532	0.9271480262206532	0.9271480262206532	0.9271480262206532	0.9271480262206532	0.9271480262206532	0.9271480262206532
0.4042751633886129	0.4346178382821865	0.4018360048504119	0.3531585433313462	0.4259392549958601	0.570076791923315	0.5318347949936532	0.5786875336879104	0.47934597630552067	0.5769662538988606	0.6518256819446058	0.6161898313010784	0.6713161216808498	0.5686105699116195	0.5981214949093057	0.7938177038715205	0.6276349670369108	0.8607961914462868	0.789325695493385	0.756227479221466	0.9057946157456261	0.7584426996306021	0.8288912789186167	0.9262214675821595	0.8978108557138392	0.8242746032277933	0.9061166380281579	1.1335876892279693	1.0470804525163502	0.8145693090558894	0.9308248807861198	0.9308248807861198	0.9308248807861198	0.9308248807861198	0.9308248807861198	0.9308248807861198	0.9308248807861198	0.9308248807861198	0.9308248807861198	0.9308248807861198	0.9308248807861198	0.9308248807861198	0.9308248807861198	0.9308248807861198	0.9308248807861198	0.9308248807861198	0.9308248807861198	0.9308248807861198	0.9308248807861198	0.9308248807861198
0.6677375406702405	0.6616663507410937	0.6457658653618137	0.6286472419226709	0.7307138195865877	0.8522775349217241	0.754617044484245	0.7469156401259186	0.7589351638129866	0.856017076259782	1.0085228430316668	1.0058158209383932	0.9475125360623435	0.8715671295070776	1.0123284401292139	1.155421081510248	1.0645606951660564	0.9942623945200029	1.1532154492430255	1.1115077820338766	1.132361615638451	1.132361615638451	1.132361615638451	1.132361615638451	1.132361615638451	1.132361615638451	1.132361615638451	1.132361615638451	1.132361615638451	1.132361615638451	1.132361615638451	1.132361615638451	1.132361615638451	1.132361615638451	1.132361615638451	1.132361615638451	1.132361615638451	1.132361615638451	1.132361615638451	1.132361615638451	1.132361615638451	1.132361615638451	1.132361615638451	1.132361615638451	1.132361615638451	1.132361615638451	1.132361615638451	1.132361615638451	1.132361615638451	1.132361615638451
0.846983783577696	0.9867272410662632	0.8578757166556098	0.9368664225911375	0.9805094054720734	1.022838223869952	0.9721613379154714	1.1304633318256572	1.1256445616997526	1.0825680282473555	1.117027749109889	1.1496064819719705	1.0575722371945235	1.1193347546540253	0.9632689549503471	1.0504111784597676	1.0446717953569071	1.2800716471617755	1.1406287659906953	1.1004440697311155	1.105904705711401	1.1316568121054724	1.2282348667150111	1.0849040254800297	1.2423543962667618	1.1002447484817255	1.0128797750721599	1.0565622617769426	1.0565622617769426	1.0565622617769426	1.0565622617769426	1.0565622617769426	1.0565622617769426	1.0565622617769426	1.0565622617769426	1.0565622617769426	1.0565622617769426	1.0565622617769426	1.0565622617769426	1.0565622617769426	1.0565622617769426	1.0565622617769426	1.0565622617769426	1.0565622617769426	1.0565622617769426	1.0565622617769426	1.0565622617769426	1.0565622617769426	1.0565622617769426	1.0565622617769426
0.47248212800696376	0.4964296440565547	0.5141478994822328	0.6314416904455408	0.6029670138970658	0.7422585432101615	0.7448640311706756	0.6022221083070812	0.6237333072872147	0.6677585121005325	0.7533946881059173	0.7680141274134167	0.7122959563048945	0.8664474503516002	0.7499734896074568	0.7169387997623273	0.9121059076966445	0.9262179339220408	0.9664948540696614	0.8427989319600322	0.9352401592244148	0.9251301725442249	0.8563988225913943	0.7993386962998893	0.8426393392370973	0.8465769712513069	0.9593872903563295	0.9497444065327886	0.9692616741279423	0.9360144036208917	0.8424191492141154	0.9020786301514989	0.8722488896828071	0.8722488896828071	0.8722488896828071	0.8722488896828071	0.8722488896828071	0.8722488896828071	0.8722488896828071	0.8722488896828071	0.8722488896828071	0.8722488896828071	0.8722488896828071	0.8722488896828071	0.8722488896828071	0.8722488896828071	0.8722488896828071	0.8722488896828071	0.8722488896828071	0.8722488896828071
0.7339058340296697	0.8205902673144522	1.3236823656276357	0.8495359440324489	0.8829778281920031	0.9139945670753274	1.1775336827363756	1.409809335164533	0.7982175317761337	1.0602813369138495	1.0882904549731287	1.5894147221679282	1.580311098476567	1.778414696735512	1.4397552828693614	1.6090849898024366	1.6090849898024366	1.6090849898024366	1.6090849898024366	1.6090849898024366	1.6090849898024366	1.6090849898024366	1.6090849898024366	1.6090849898024366	1.6090849898024366	1.6090849898024366	1.6090849898024366	1.6090849898024366	1.6090849898024366	1.6090849898024366	1.6090849898024366	1.6090849898024366	1.6090849898024366	1.6090849898024366	1.6090849898024366	1.6090849898024366	1.6090849898024366	1.6090849898024366	1.6090849898024366	1.6090849898024366	1.6090849898024366	1.6090849898024366	1.6090849898024366	1.6090849898024366	1.6090849898024366	1.6090849898024366	1.6090849898024366	1.6090849898024366	1.6090849898024366	1.6090849898024366
0.6085806868193354	0.6524732342333656	0.6968216592779602	0.8009144049883351	0.8003542938710358	0.7752844370465435	0.842384511171293	0.7960089099378977	0.9273675876421873	0.8648839013383663	0.8784760017905128	0.7922176728829902	0.9423328841777141	0.8975169045907007	0.9137380788801386	0.8638646888838848	0.8696589372241901	0.9089804791196832	0.7028397208506564	0.9924894249574038	0.8933920422598364	0.9679572012365354	0.9167439051576871	0.9308752556021802	0.9238095803799337	0.9238095803799337	0.9238095803799337	0.9238095803799337	0.9238095803799337	0.9238095803799337	0.9238095803799337	0.9238095803799337	0.9238095803799337	0.9238095803799337	0.9238095803799337	0.9238095803799337	0.9238095803799337	0.9238095803799337	0.9238095803799337	0.9238095803799337	0.9238095803799337	0.9238095803799337	0.9238095803799337	0.9238095803799337	0.9238095803799337	0.9238095803799337	0.9238095803799337	0.9238095803799337	0.9238095803799337	0.9238095803799337
0.49694611121817805	0.7815734275495212	0.7275459020349779	0.8454497392543857	0.9140608823719637	0.950684337286194	1.169977837483991	1.0520116118501097	0.83432274942277	1.1057596523014213	0.9326966803852897	0.9454829663405709	1.1009702939998003	1.1076441997191246	1.204282491154776	1.3548865263910501	1.144129662742984	1.148990305554255	1.154107158918424	1.3073288141817228	1.1989289432518828	1.1081167944418366	1.054964605109468	1.0971816878014233	1.0760731464554456	1.0760731464554456	1.0760731464554456	1.0760731464554456	1.0760731464554456	1.0760731464554456	1.0760731464554456	1.0760731464554456	1.0760731464554456	1.0760731464554456	1.0760731464554456	1.0760731464554456	1.0760731464554456	1.0760731464554456	1.0760731464554456	1.0760731464554456	1.0760731464554456	1.0760731464554456	1.0760731464554456	1.0760731464554456	1.0760731464554456	1.0760731464554456	1.0760731464554456	1.0760731464554456	1.0760731464554456	1.0760731464554456
0.6405437369348779	0.6199967298024532	0.5942865288019217	0.5445995394264459	0.5427507609952729	0.6298009073173553	0.5948404021876366	0.822656507548466	0.5813326613242986	0.721857430668332	0.6427071460423427	0.6916494469376796	0.6951406522945248	0.7225377108449831	0.734697361309536	0.8317626762961031	0.7578483191461859	0.7641866458454977	0.7314685347483469	0.6211795676587362	0.7130422355402033	0.7238967203968437	0.743866257089515	0.8357582928892727	0.9685200596059139	0.6659194607123047	0.6542303942658838	0.8812539137253671	0.6086588864102858	0.7046931767151454	0.6566760315627156	0.6566760315627156	0.6566760315627156	0.6566760315627156	0.6566760315627156	0.6566760315627156	0.6566760315627156	0.6566760315627156	0.6566760315627156	0.6566760315627156	0.6566760315627156	0.6566760315627156	0.6566760315627156	0.6566760315627156	0.6566760315627156	0.6566760315627156	0.6566760315627156	0.6566760315627156	0.6566760315627156	0.6566760315627156
0.6070302558196207	0.540019704509083	0.4794748110546966	0.5569315337929128	0.5963310483805737	0.6371661215407906	0.7351890559370984	0.7261503632727411	0.7344557955832776	0.7603542863762836	0.7075171531556217	0.8110074934333429	0.7524120398868105	0.7817097666600766	0.7817097666600766	0.7817097666600766	0.7817097666600766	0.7817097666600766	0.7817097666600766	0.7817097666600766	0.7817097666600766	0.7817097666600766	0.7817097666600766	0.7817097666600766	0.7817097666600766	0.7817097666600766	0.7817097666600766	0.7817097666600766	0.7817097666600766	0.7817097666600766	0.7817097666600766	0.7817097666600766	0.7817097666600766	0.7817097666600766	0.7817097666600766	0.7817097666600766	0.7817097666600766	0.7817097666600766	0.7817097666600766	0.7817097666600766	0.7817097666600766	0.7817097666600766	0.7817097666600766	0.7817097666600766	0.7817097666600766	0.7817097666600766	0.7817097666600766	0.7817097666600766	0.7817097666600766	0.7817097666600766
0.5845943810549192	0.6115807429174377	0.5799080969374699	0.603116054051122	0.5606979151125734	0.48632969578040713	0.6303817093479442	0.6700731432894184	0.6242184619745542	0.5906760685677362	0.6688092385355348	0.6655818766941269	0.6192919108710524	0.5464888427188376	0.5532203254861956	0.5063930861988518	0.5513197536787295	0.5265705211971302	0.6025854473748372	0.4660789886701487	0.48960317307576445	0.47343841723627145	0.6250239192602988	0.3834993126234887	0.5047991049418871	0.4441492087826878	0.4441492087826878	0.4441492087826878	0.4441492087826878	0.4441492087826878	0.4441492087826878	0.4441492087826878	0.4441492087826878	0.4441492087826878	0.4441492087826878	0.4441492087826878	0.4441492087826878	0.4441492087826878	0.4441492087826878	0.4441492087826878	0.4441492087826878	0.4441492087826878	0.4441492087826878	0.4441492087826878	0.4441492087826878	0.4441492087826878	0.4441492087826878	0.4441492087826878	0.4441492087826878	0.4441492087826878
0.5383152841944041	0.5168705426438845	0.5433944110492546	0.528344067790888	0.588955566059896	0.6263373072118098	0.634547334097819	0.7028560201068413	0.6866825405643119	0.6905849362183798	0.6530103669620078	0.8158437540299522	0.7497955522091571	0.7289060923371934	0.7119126550415303	0.7965326949293786	0.8037111221642028	0.8289917444432806	0.7344494826466229	0.6479650568973664	0.8294861650834805	0.8161135939422709	0.7447265635332628	0.7423066720113002	0.7594713111050628	0.7167296401916309	0.7381004756483468	0.7381004756483468	0.7381004756483468	0.7381004756483468	0.7381004756483468	0.7381004756483468	0.7381004756483468	0.7381004756483468	0.7381004756483468	0.7381004756483468	0.7381004756483468	0.7381004756483468	0.7381004756483468	0.7381004756483468	0.7381004756483468	0.7381004756483468	0.7381004756483468	0.7381004756483468	0.7381004756483468	0.7381004756483468	0.7381004756483468	0.7381004756483468	0.7381004756483468	0.7381004756483468
0.580029443691947	0.5547366933237527	0.5757350669223422	0.7170416472852039	0.8063881542027583	1.00328956217382	0.9246864285095996	0.8932520099790316	0.72876774147378	1.0179967350038068	0.8778558429049476	1.0777864502801011	1.0725285911987463	1.063150481147942	0.8007309819393297	1.1473931844463638	0.9766095533606622	1.2644536258334835	1.1457537442321193	1.5086943145690939	1.0986341204682275	1.3198929878192591	1.4847834192246134	1.4345633256090475	1.2560905728833178	1.12501129510477	1.1905509339940439	1.1905509339940439	1.1905509339940439	1.1905509339940439	1.1905509339940439	1.1905509339940439	1.1905509339940439	1.1905509339940439	1.1905509339940439	1.1905509339940439	1.1905509339940439	1.1905509339940439	1.1905509339940439	1.1905509339940439	1.1905509339940439	1.1905509339940439	1.1905509339940439	1.1905509339940439	1.1905509339940439	1.1905509339940439	1.1905509339940439	1.1905509339940439	1.1905509339940439	1.1905509339940439
0.5648916583889397	0.6407968223404447	0.725088960864986	0.7403763463096799	0.7390547116354278	0.7563588575909413	0.8738831612593781	0.8810683768405393	0.8447895327423652	0.8806103333985419	0.8419037149885563	0.9476972772193499	0.8331516769777911	0.8985153225547398	0.9067525231559083	0.881124892575079	0.9567972979440025	1.0215342432456294	1.0211511996040898	0.8929827546972066	1.0823003026511926	1.0216668754603317	0.945433429578632	1.0433832254099613	0.9609936379431834	0.990321075091865	0.9756573565175243	0.9756573565175243	0.9756573565175243	0.9756573565175243	0.9756573565175243	0.9756573565175243	0.9756573565175243	0.9756573565175243	0.9756573565175243	0.9756573565175243	0.9756573565175243	0.9756573565175243	0.9756573565175243	0.9756573565175243	0.9756573565175243	0.9756573565175243	0.9756573565175243	0.9756573565175243	0.9756573565175243	0.9756573565175243	0.9756573565175243	0.9756573565175243	0.9756573565175243	0.9756573565175243
0.37117604861765946	0.5270425480767662	0.5964702004483191	0.5720618805785627	0.6645933641502154	0.7397713944734661	0.658048532300333	0.71742766142392	0.6850878436441157	0.7006538643544213	0.6950403465042403	0.8398027624027585	0.6702566344290859	0.8122325286166687	0.8713922684653255	0.7111362499343045	0.863448307891227	0.9215782435671287	0.7757035650822786	0.7256829484554433	0.8101457296118786	0.9089242437201007	0.717470302666678	0.9015077460165168	0.7261350125840274	0.8138213793002721	0.8138213793002721	0.8138213793002721	0.8138213793002721	0.8138213793002721	0.8138213793002721	0.8138213793002721	0.8138213793002721	0.8138213793002721	0.8138213793002721	0.8138213793002721	0.8138213793002721	0.8138213793002721	0.8138213793002721	0.8138213793002721	0.8138213793002721	0.8138213793002721	0.8138213793002721	0.8138213793002721	0.8138213793002721	0.8138213793002721	0.8138213793002721	0.8138213793002721	0.8138213793002721	0.8138213793002721
0.9190243645822221	1.0619306887598392	0.9817438123227047	1.0522555418069999	0.9027170152400821	0.9861245522799573	1.0815150751972804	0.9256434831133673	0.9502104697070248	0.8360322806068005	0.7842277593065348	0.832292309873308	0.8880216073989737	0.9995271747817459	1.019773076607203	0.9920133426085924	0.9042138201290737	0.8098473765873355	0.8748762313225961	0.7750502019436629	0.7221146340164658	0.8474700200494327	0.9797457294052088	0.7955139529758811	1.0111098602432373	0.9033119066095592	0.9033119066095592	0.9033119066095592	0.9033119066095592	0.9033119066095592	0.9033119066095592	0.9033119066095592	0.9033119066095592	0.9033119066095592	0.9033119066095592	0.9033119066095592	0.9033119066095592	0.9033119066095592	0.9033119066095592	0.9033119066095592	0.9033119066095592	0.9033119066095592	0.9033119066095592	0.9033119066095592	0.9033119066095592	0.9033119066095592	0.9033119066095592	0.9033119066095592	0.9033119066095592	0.9033119066095592
0.5586951291758524	0.6526982373619477	0.6800975874648776	0.688992814991138	0.6816113696687915	0.7312575749907375	0.8120362405552851	0.7779671557523687	0.8404884839491716	0.8263046421549535	0.8100291213903769	0.7942296852726816	0.8070680791632583	0.7689508727307105	0.8492779800521437	0.8508461143909475	0.9347307625747571	0.7865440100912026	0.8445229400704225	0.8754417211211053	0.7905014456157113	0.720997959060896	0.9047692509808541	0.8373482787317649	0.9305894818909967	0.8839688803113808	0.8839688803113808	0.8839688803113808	0.8839688803113808	0.8839688803113808	0.8839688803113808	0.8839688803113808	0.8839688803113808	0.8839688803113808	0.8839688803113808	0.8839688803113808	0.8839688803113808	0.8839688803113808	0.8839688803113808	0.8839688803113808	0.8839688803113808	0.8839688803113808	0.8839688803113808	0.8839688803113808	0.8839688803113808	0.8839688803113808	0.8839688803113808	0.8839688803113808	0.8839688803113808	0.8839688803113808
0.8023848370061943	0.7963358104536576	0.8201842277994499	0.9731046638244523	0.7959762138013852	0.6981062700627476	0.732458297452977	0.8588968808158941	0.9576560882980881	0.6969779005036337	0.6860342342298105	0.8386864255235632	0.6838920353251696	0.8204499088449874	0.8081440976584136	0.7429588976594692	0.8833044501391262	0.613700509172194	0.7339889499129741	0.61511907616004	0.6745540130365072	0.6745540130365072	0.6745540130365072	0.6745540130365072	0.6745540130365072	0.6745540130365072	0.6745540130365072	0.6745540130365072	0.6745540130365072	0.6745540130365072	0.6745540130365072	0.6745540130365072	0.6745540130365072	0.6745540130365072	0.6745540130365072	0.6745540130365072	0.6745540130365072	0.6745540130365072	0.6745540130365072	0.6745540130365072	0.6745540130365072	0.6745540130365072	0.6745540130365072	0.6745540130365072	0.6745540130365072	0.6745540130365072	0.6745540130365072	0.6745540130365072	0.6745540130365072	0.6745540130365072
0.5983326067392557	0.7267246760587136	0.7438796210217027	0.8045979572833437	0.6758022261229061	0.7894660395248343	0.8550231698649724	0.7904032424078008	0.8454570001331565	0.8756291346835833	0.8223934097825548	0.8948069249606786	0.8704707233527852	0.926510447248394	0.881422067069072	0.8805907076505985	0.9123449626483654	0.9231050127145377	0.9706443329873121	0.8524024713593988	0.9115234021733554	0.9115234021733554	0.9115234021733554	0.9115234021733554	0.9115234021733554	0.9115234021733554	0.9115234021733554	0.9115234021733554	0.9115234021733554	0.9115234021733554	0.9115234021733554	0.9115234021733554	0.9115234021733554	0.9115234021733554	0.9115234021733554	0.9115234021733554	0.9115234021733554	0.9115234021733554	0.9115234021733554	0.9115234021733554	0.9115234021733554	0.9115234021733554	0.9115234021733554	0.9115234021733554	0.9115234021733554	0.9115234021733554	0.9115234021733554	0.9115234021733554	0.9115234021733554	0.9115234021733554
0.6310002991764941	0.4405732173508459	0.35055056878473495	0.5107126860467704	0.22279181692482905	0.5546339996689588	0.816688148213524	0.7343618480843606	0.506269426074848	0.903721849095784	0.5909225644850508	1.0630376803798218	0.9880507048584823	0.8839452241210932	0.9222783126645167	0.6575816915615861	0.8737726461912744	0.7818960628516258	0.656876424782115	0.9415277952321557	0.9841382523576403	0.8057782934861254	1.0140652489690558	0.766149686934988	1.009864444491544	1.1625249085261973	0.8823396098945416	1.0224322592103694	1.0224322592103694	1.0224322592103694	1.0224322592103694	1.0224322592103694	1.0224322592103694	1.0224322592103694	1.0224322592103694	1.0224322592103694	1.0224322592103694	1.0224322592103694	1.0224322592103694	1.0224322592103694	1.0224322592103694	1.0224322592103694	1.0224322592103694	1.0224322592103694	1.0224322592103694	1.0224322592103694	1.0224322592103694	1.0224322592103694	1.0224322592103694	1.0224322592103694
0.5680814949322898	0.6643750132643514	0.6113317103380552	0.5649479829208924	0.4327489826517735	0.5581887095858546	0.5478459954575858	0.7412130458266533	0.551931368442396	0.3887385447314021	0.5532960243155307	0.5002968885656804	0.6131410668290309	0.517960208614221	0.626970549422574	0.5114846826428404	0.4285059169058172	0.719637592223491	0.3747794572765157	0.619700097212774	0.6870437445948068	0.8172108698025022	0.6568176511307134	0.5132089136562334	0.5850132823934734	0.5850132823934734	0.5850132823934734	0.5850132823934734	0.5850132823934734	0.5850132823934734	0.5850132823934734	0.5850132823934734	0.5850132823934734	0.5850132823934734	0.5850132823934734	0.5850132823934734	0.5850132823934734	0.5850132823934734	0.5850132823934734	0.5850132823934734	0.5850132823934734	0.5850132823934734	0.5850132823934734	0.5850132823934734	0.5850132823934734	0.5850132823934734	0.5850132823934734	0.5850132823934734	0.5850132823934734	0.5850132823934734
0.6599471304559054	0.6909569878941709	0.8184548945969422	0.8082575134190192	0.7508304471832254	0.8135443051202736	0.7748205866769537	0.6214337710422357	0.840237449042479	0.6499905306470101	0.6471261341723507	0.7194861814144663	0.707040051206506	0.7709733214599183	0.8437936376567765	0.9314955567375593	0.8579692185299553	0.605744660485857	0.8964169919211641	0.6388624684093649	0.8474761533015504	0.834278895444796	0.7355919201240757	0.8091929345483676	0.6291563391152809	0.8499523724610248	0.7395543557881529	0.7395543557881529	0.7395543557881529	0.7395543557881529	0.7395543557881529	0.7395543557881529	0.7395543557881529	0.7395543557881529	0.7395543557881529	0.7395543557881529	0.7395543557881529	0.7395543557881529	0.7395543557881529	0.7395543557881529	0.7395543557881529	0.7395543557881529	0.7395543557881529	0.7395543557881529	0.7395543557881529	0.7395543557881529	0.7395543557881529	0.7395543557881529	0.7395543557881529	0.7395543557881529
0.7050607101413925	0.2525307608643282	0.2661697179594499	0.48790087759507267	0.17046851955050202	0.3988348666370199	0.2676733028988427	0.5158736330847068	0.24879120417087525	0.25213437708567293	0.34538446240575943	0.4538276735771916	0.42166826505734256	0.3102965920286452	0.33106408401029164	0.3345872911199316	0.3559787057570459	0.43046125115005035	0.2867856498933519	0.3415003502649542	0.2999705515504336	0.44249332174009376	0.164106683822163	0.3033000027811284	0.3033000027811284	0.3033000027811284	0.3033000027811284	0.3033000027811284	0.3033000027811284	0.3033000027811284	0.3033000027811284	0.3033000027811284	0.3033000027811284	0.3033000027811284	0.3033000027811284	0.3033000027811284	0.3033000027811284	0.3033000027811284	0.3033000027811284	0.3033000027811284	0.3033000027811284	0.3033000027811284	0.3033000027811284	0.3033000027811284	0.3033000027811284	0.3033000027811284	0.3033000027811284	0.3033000027811284	0.3033000027811284	0.3033000027811284
0.6949726535435333	0.6588372616951511	0.7206813793306844	0.7764359267723554	0.6812402727817526	0.6731449858772767	0.5691960952099506	0.6915202384240465	0.659470104791964	0.6842318109012563	0.5757378422079652	0.7067184422058479	0.6026901497296078	0.6298984283326192	0.6673823450533846	0.5175953581444463	0.5527138786340337	0.5393400224599341	0.6677029994032514	0.520629306061583	0.5131291329930426	0.5168792195273127	0.5168792195273127	0.5168792195273127	0.5168792195273127	0.5168792195273127	0.5168792195273127	0.5168792195273127	0.5168792195273127	0.5168792195273127	0.5168792195273127	0.5168792195273127	0.5168792195273127	0.5168792195273127	0.5168792195273127	0.5168792195273127	0.5168792195273127	0.5168792195273127	0.5168792195273127	0.5168792195273127	0.5168792195273127	0.5168792195273127	0.5168792195273127	0.5168792195273127	0.5168792195273127	0.5168792195273127	0.5168792195273127	0.5168792195273127	0.5168792195273127	0.5168792195273127
0.35998204038345133	0.4689225716461064	0.5009284492502061	0.5682869464780204	0.535744048136318	0.4994890516248116	0.4055496560252771	0.5838299624461327	0.4266019521400907	0.4967133666394477	0.4656146318338539	0.4760943205976393	0.5565830717935383	0.5770606694370769	0.47027028227017426	0.5185505872992464	0.5343370817514318	0.5492127130206655	0.39249734743799086	0.4972529223425256	0.5459095745809907	0.5352047867206533	0.6536048177423289	0.5771433335382133	0.5457741648417219	0.6162563560904126	0.5384918924475562	0.6040074662542899	0.6176672552624909	0.6813124478495673	0.6515911494907404	0.604451186255736	0.5877525786078185	0.5961018824317773	0.5961018824317773	0.5961018824317773	0.5961018824317773	0.5961018824317773	0.5961018824317773	0.5961018824317773	0.5961018824317773	0.5961018824317773	0.5961018824317773	0.5961018824317773	0.5961018824317773	0.5961018824317773	0.5961018824317773	0.5961018824317773	0.5961018824317773	0.5961018824317773
0.5666520922581012	0.7216851703351977	0.5955768339797723	0.6645079035793274	0.8537394933525523	0.6583597542512171	0.6127695263707889	0.5792944903877237	0.7000096643865775	0.6719173867652581	0.7265698056869249	0.7458816116551198	0.6871934910060016	0.753018322188578	0.772795093325735	0.792794453291838	0.6163159465354773	0.6624303060459797	0.7385230178558481	0.787914552133036	0.7890520382278671	0.6666935385948903	0.7507866103591966	0.8273205276042257	0.7482214312597009	0.7734567744978337	0.7162760060001778	0.8261417333083209	0.7826184574808752	0.6437004983890966	0.6790795270269071	0.6016266343861251	0.7494853140692007	0.6755559742276629	0.6755559742276629	0.6755559742276629	0.6755559742276629	0.6755559742276629	0.6755559742276629	0.6755559742276629	0.6755559742276629	0.6755559742276629	0.6755559742276629	0.6755559742276629	0.6755559742276629	0.6755559742276629	0.6755559742276629	0.6755559742276629	0.6755559742276629	0.6755559742276629
0.9455566175518157	0.9463336373931891	0.9242453363248666	0.8473650582543008	0.9109261228668083	0.92982630147122	0.7716636052680467	0.8819803913031622	0.9125981423121204	0.9242978105484102	0.8147916692707741	0.8066367759148574	0.8818904529320979	0.79732999473899	0.8566780872669936	0.8847737797116586	0.802339093189241	0.7397895447133038	0.7941201366210215	0.7980478161460414	0.7696801388321918	0.7838639774891166	0.7838639774891166	0.7838639774891166	0.7838639774891166	0.7838639774891166	0.7838639774891166	0.7838639774891166	0.7838639774891166	0.7838639774891166	0.7838639774891166	0.7838639774891166	0.7838639774891166	0.7838639774891166	0.7838639774891166	0.7838639774891166	0.7838639774891166	0.7838639774891166	0.7838639774891166	0.7838639774891166	0.7838639774891166	0.7838639774891166	0.7838639774891166	0.7838639774891166	0.7838639774891166	0.7838639774891166	0.7838639774891166	0.7838639774891166	0.7838639774891166	0.7838639774891166
0.5212936249994577	0.44084415728693177	0.4486526701418643	0.530948427969668	0.39018526939504095	0.5243270679080095	0.47911760856069635	0.4512001265942313	0.4702186157238574	0.46152566534716216	0.4958461925285461	0.42849355798821454	0.48333572485815807	0.45032641100356663	0.49257743169838536	0.49179573696664525	0.4666497535903666	0.3738692002718052	0.5053534357774583	0.43361203199608134	0.43103688469954526	0.7161048814681001	0.45746120112270167	0.43608985263577454	0.4467755268792381	0.4467755268792381	0.4467755268792381	0.4467755268792381	0.4467755268792381	0.4467755268792381	0.4467755268792381	0.4467755268792381	0.4467755268792381	0.4467755268792381	0.4467755268792381	0.4467755268792381	0.4467755268792381	0.4467755268792381	0.4467755268792381	0.4467755268792381	0.4467755268792381	0.4467755268792381	0.4467755268792381	0.4467755268792381	0.4467755268792381	0.4467755268792381	0.4467755268792381	0.4467755268792381	0.4467755268792381	0.4467755268792381
0.6371718048378514	0.7654634248753169	0.7311970436596334	0.8587124432180459	0.7440601826727379	0.683796550297196	0.8891417073827953	0.8244082884362246	0.699436210091028	0.7972572352378511	0.7388447117726576	0.8140908308489837	0.6714838622855405	0.8749925888574612	0.673812278898001	0.7780135511406084	0.7536351380224802	0.7407453758150887	0.8371072997502428	0.8343611203351352	0.6022812717948829	0.6870263594370174	0.7121228714797578	0.6632226139810785	0.593679603277205	0.7548909784983165	0.6742852908877607	0.6742852908877607	0.6742852908877607	0.6742852908877607	0.6742852908877607	0.6742852908877607	0.6742852908877607	0.6742852908877607	0.6742852908877607	0.6742852908877607	0.6742852908877607	0.6742852908877607	0.6742852908877607	0.6742852908877607	0.6742852908877607	0.6742852908877607	0.6742852908877607	0.6742852908877607	0.6742852908877607	0.6742852908877607	0.6742852908877607	0.6742852908877607	0.6742852908877607	0.6742852908877607
0.5245997211049391	0.7094455507797564	0.745463961324231	0.633305340481848	0.7239207947270788	0.813849251438528	0.7729662606169052	0.8591474997070849	0.9170344521131503	0.8736520672628024	0.7707503710163769	0.8373160825083142	0.8066553369590308	0.8046072818966422	0.8841513162680531	0.7042877994635445	0.7958441250480778	0.7922255593550848	0.7489176392599328	0.859100311821632	0.8040089755407824	0.8040089755407824	0.8040089755407824	0.8040089755407824	0.8040089755407824	0.8040089755407824	0.8040089755407824	0.8040089755407824	0.8040089755407824	0.8040089755407824	0.8040089755407824	0.8040089755407824	0.8040089755407824	0.8040089755407824	0.8040089755407824	0.8040089755407824	0.8040089755407824	0.8040089755407824	0.8040089755407824	0.8040089755407824	0.8040089755407824	0.8040089755407824	0.8040089755407824	0.8040089755407824	0.8040089755407824	0.8040089755407824	0.8040089755407824	0.8040089755407824	0.8040089755407824	0.8040089755407824
0.5240172050495416	0.6802803690562395	0.6602438800293852	0.7550824391620311	0.8394101986865529	0.8009508789402868	0.715637120578431	0.7964813732548044	0.7635178908096518	0.7125503685641714	0.663105831712096	0.8354471425517804	0.7969431881061871	0.7256241801769828	0.8352727823659756	0.9402398950510438	0.8215731798663743	0.9050307005268188	0.8626971225799521	0.933469131379591	0.9392618505503986	0.9021170704438919	0.9206894604971452	0.9206894604971452	0.9206894604971452	0.9206894604971452	0.9206894604971452	0.9206894604971452	0.9206894604971452	0.9206894604971452	0.9206894604971452	0.9206894604971452	0.9206894604971452	0.9206894604971452	0.9206894604971452	0.9206894604971452	0.9206894604971452	0.9206894604971452	0.9206894604971452	0.9206894604971452	0.9206894604971452	0.9206894604971452	0.9206894604971452	0.9206894604971452	0.9206894604971452	0.9206894604971452	0.9206894604971452	0.9206894604971452	0.9206894604971452	0.9206894604971452
0.8678779490780012	0.7521756002507105	0.8641204148702254	0.7711474452430649	0.7298225585049894	0.8145972654456697	0.8548356329955377	0.7754488946389931	0.9068808581359369	0.8582493623510642	0.9298031468106933	0.7525862581281257	0.8938336287144973	0.7739103185641151	0.8073026605815343	0.7653893530525017	0.8255494624928078	0.7027950069170082	0.8378532945051113	0.944012149202175	0.8909327218536431	0.8909327218536431	0.8909327218536431	0.8909327218536431	0.8909327218536431	0.8909327218536431	0.8909327218536431	0.8909327218536431	0.8909327218536431	0.8909327218536431	0.8909327218536431	0.8909327218536431	0.8909327218536431	0.8909327218536431	0.8909327218536431	0.8909327218536431	0.8909327218536431	0.8909327218536431	0.8909327218536431	0.8909327218536431	0.8909327218536431	0.8909327218536431	0.8909327218536431	0.8909327218536431	0.8909327218536431	0.8909327218536431	0.8909327218536431	0.8909327218536431	0.8909327218536431	0.8909327218536431
0.924356985852298	0.7212448154675224	0.7783247142409913	0.7780492759447512	0.6805921780472624	0.7010137140368538	0.7032779962610313	0.7730335864775081	0.7119953213485078	0.7211307518855369	0.5970400367866899	0.7223727008538273	0.8405364258483932	0.6976632019208138	0.7545246976781174	0.6186734990775706	0.7631611272960938	0.6976888843213176	0.650430295265304	0.8504720458866217	0.6602113252991455	0.6025830319726911	0.719100675918899	0.6608418539457952	0.6608418539457952	0.6608418539457952	0.6608418539457952	0.6608418539457952	0.6608418539457952	0.6608418539457952	0.6608418539457952	0.6608418539457952	0.6608418539457952	0.6608418539457952	0.6608418539457952	0.6608418539457952	0.6608418539457952	0.6608418539457952	0.6608418539457952	0.6608418539457952	0.6608418539457952	0.6608418539457952	0.6608418539457952	0.6608418539457952	0.6608418539457952	0.6608418539457952	0.6608418539457952	0.6608418539457952	0.6608418539457952	0.6608418539457952
0.6070671754152575	0.797445515681691	0.7288682224900868	0.5610847902038746	0.670581646995714	0.7210060539552511	0.6299472224849715	0.5363406588962234	0.7672108851544862	0.5719539141251057	0.703785952811639	0.6677160270936717	0.6662454796689316	0.6037244371919815	0.5660634359573592	0.750686561388	0.6091649137371603	0.6643535649619896	0.7013279840474522	0.45368845019650744	0.6977477943581268	0.6177811932595844	0.6577644938088556	0.6577644938088556	0.6577644938088556	0.6577644938088556	0.6577644938088556	0.6577644938088556	0.6577644938088556	0.6577644938088556	0.6577644938088556	0.6577644938088556	0.6577644938088556	0.6577644938088556	0.6577644938088556	0.6577644938088556	0.6577644938088556	0.6577644938088556	0.6577644938088556	0.6577644938088556	0.6577644938088556	0.6577644938088556	0.6577644938088556	0.6577644938088556	0.6577644938088556	0.6577644938088556	0.6577644938088556	0.6577644938088556	0.6577644938088556	0.6577644938088556
0.6381128001195342	0.6853926229147893	0.6843429487126351	0.7738096540824965	0.7194718121581288	0.6342935109818723	0.7473646206469977	0.816653583054016	0.6600708047201974	0.7065657914042011	0.6885457394158087	0.7298233780486991	0.7252569660444518	0.6209968675057367	0.7616320441213452	0.5760143078323406	0.7304381275927486	0.9293510849662379	0.8221087297915532	0.6754652082134196	0.7738595141037468	0.8353367187321626	0.7317319083917679	0.6411088231024261	0.9349740084929843	0.8280711340475343	0.8152856291690602	0.7535919152045478	0.5830149238346186	0.7262996235226739	0.8232286638858127	0.7747641437042433	0.7747641437042433	0.7747641437042433	0.7747641437042433	0.7747641437042433	0.7747641437042433	0.7747641437042433	0.7747641437042433	0.7747641437042433	0.7747641437042433	0.7747641437042433	0.7747641437042433	0.7747641437042433	0.7747641437042433	0.7747641437042433	0.7747641437042433	0.7747641437042433	0.7747641437042433	0.7747641437042433
0.7522012077793347	0.8061662383363438	0.7469942658808761	0.8754603231800122	0.8231335900674565	0.8995704847284578	0.8027990839999385	0.7717145209019866	0.8484815621399959	0.9155034575591	0.9122787411919028	0.825851995926099	0.9475483058586577	0.8649521954799505	0.9947637348013282	0.9392478798019553	0.8648443444551025	0.8800751380677675	0.8813314490939953	0.7846017306371124	0.803524785160343	0.7865803945502321	0.8360876184982443	0.9004788382345473	0.7117035266789905	0.8879873927728583	0.8679434422404796	0.7887278334211134	0.8297337677251331	0.7668566146848066	0.7908260744695449	0.7788413445771758	0.7788413445771758	0.7788413445771758	0.7788413445771758	0.7788413445771758	0.7788413445771758	0.7788413445771758	0.7788413445771758	0.7788413445771758	0.7788413445771758	0.7788413445771758	0.7788413445771758	0.7788413445771758	0.7788413445771758	0.7788413445771758	0.7788413445771758	0.7788413445771758	0.7788413445771758	0.7788413445771758
0.8932056115356446	1.0302227803953088	1.1061637051918136	0.981675945460866	0.8535853075023316	0.7308687190487954	1.0017123221493807	0.9040621805503927	0.8618623400721389	0.769795238097915	0.7559390123870313	0.7906989023552417	0.9663527692322134	0.9497350299617584	0.9552146155076231	0.745227488225912	0.8591432785866167	0.7975002962260396	0.9712592276635408	0.9246206983155018	0.8921616481665877	0.9083911732410448	0.9083911732410448	0.9083911732410448	0.9083911732410448	0.9083911732410448	0.9083911732410448	0.9083911732410448	0.9083911732410448	0.9083911732410448	0.9083911732410448	0.9083911732410448	0.9083911732410448	0.9083911732410448	0.9083911732410448	0.9083911732410448	0.9083911732410448	0.9083911732410448	0.9083911732410448	0.9083911732410448	0.9083911732410448	0.9083911732410448	0.9083911732410448	0.9083911732410448	0.9083911732410448	0.9083911732410448	0.9083911732410448	0.9083911732410448	0.9083911732410448	0.9083911732410448
0.6380877143957767	0.9437242315556845	0.3636679295422459	0.799673663134358	1.1007027501474511	0.4055155481700736	0.8271016084022474	0.9171473367806486	0.5811668306046683	0.9187743439648609	1.0277502722353304	0.4470792963596374	0.23203739355564	1.0403276211990984	0.6404745229147655	0.3970178027942524	0.6416872130753243	0.7260902893506663	0.5956578292902208	0.41618642136605594	0.9630789608511137	0.6896326911085847	0.6896326911085847	0.6896326911085847	0.6896326911085847	0.6896326911085847	0.6896326911085847	0.6896326911085847	0.6896326911085847	0.6896326911085847	0.6896326911085847	0.6896326911085847	0.6896326911085847	0.6896326911085847	0.6896326911085847	0.6896326911085847	0.6896326911085847	0.6896326911085847	0.6896326911085847	0.6896326911085847	0.6896326911085847	0.6896326911085847	0.6896326911085847	0.6896326911085847	0.6896326911085847	0.6896326911085847	0.6896326911085847	0.6896326911085847	0.6896326911085847	0.6896326911085847
0.519449684650123	0.5844705912131531	0.49350194727313623	0.7075806309061567	0.5450918519952598	0.47964855184824357	0.56423999546338	0.616129939286774	0.6484599410321689	0.5866303116137185	0.7356601511359346	0.7301104302086514	0.6747507425283066	0.6881595090450835	0.5013636090786503	0.807580993266547	0.6099762182604238	0.6590778032810005	0.5247871358494693	0.7280482585773511	0.6209643281370612	0.6838917713677206	0.7245844780487454	0.5970843499576917	0.5334907963114677	0.6446203929474505	0.6353290531345559	0.6556003514897402	0.6433662187928664	0.6494832851413034	0.6494832851413034	0.6494832851413034	0.6494832851413034	0.6494832851413034	0.6494832851413034	0.6494832851413034	0.6494832851413034	0.6494832851413034	0.6494832851413034	0.6494832851413034	0.6494832851413034	0.6494832851413034	0.6494832851413034	0.6494832851413034	0.6494832851413034	0.6494832851413034	0.6494832851413034	0.6494832851413034	0.6494832851413034	0.6494832851413034
0.7328687870289289	0.7644221903281492	0.8197014223701362	0.6182927208175198	0.84789195417813	0.8756549955673478	0.6880198193614803	0.7774282756834823	0.7818225774074824	0.8401165406182503	0.9524944664854107	1.0300501464344403	1.0366612779998199	1.1515764746151949	1.1147916695640026	1.1086232857442504	1.2275246191287073	1.2835778312910184	1.198779831610381	1.1822158198123154	1.0237748607595492	1.1237840013138334	1.2307438984050865	1.2195690137766282	1.1018437845275468	1.0570180527597994	1.176524557544291	1.2920686312521412	1.229472113165236	1.335836532569019	1.2030976503256379	1.2608707714219027	1.1723172747370603	1.2158887109559195	1.2199653678509748	1.2179270394034472	1.2179270394034472	1.2179270394034472	1.2179270394034472	1.2179270394034472	1.2179270394034472	1.2179270394034472	1.2179270394034472	1.2179270394034472	1.2179270394034472	1.2179270394034472	1.2179270394034472	1.2179270394034472	1.2179270394034472	1.2179270394034472
0.6276280279407959	0.5039645032168903	0.4490441887930368	0.5056523425618327	0.460175704018164	0.508164105364632	0.5945900016773429	0.5674215283360162	0.6992380781580945	0.6607497726975556	0.5837706981098767	0.6379038525646065	0.6843057294299165	0.5267363075021961	0.5054983491218874	0.597486105300353	0.5400264742009686	0.6206808832297883	0.6038747897948494	0.633872971935028	0.6969752136567965	0.7249798017842184	0.6825429417606589	0.7548553715177246	0.7322674622390125	0.7117050201372939	0.6972884662379243	0.7283725627749429	0.7382830248408849	0.7491533876272659	0.5226002739591733	0.6508219758509579	0.6201613212759366	0.6615048587518956	0.7584844059089481	0.7350072035646705	0.6138484153950731	0.7308109407354374	0.7503179226976285	0.7450185128294001	0.7476682177635143	0.7476682177635143	0.7476682177635143	0.7476682177635143	0.7476682177635143	0.7476682177635143	0.7476682177635143	0.7476682177635143	0.7476682177635143	0.7476682177635143
0.8273110936644025	0.7529167278220181	0.7473439766175012	0.7570883586611085	0.6883433426925656	0.6658973985261734	0.7079001669566714	0.6768814438312327	0.6178868391398858	0.8214444089078056	0.6598010176318111	0.7597735950155323	0.7420269150296405	0.7219292639394421	0.7391705464925569	0.7663842714419912	0.8078468217794107	0.7754764461182834	0.700242855048081	0.6694204728471463	0.7757567591756717	0.727646423090105	0.6875324571257123	0.6304906500328898	0.6779166514291193	0.6542036507310045	0.6542036507310045	0.6542036507310045	0.6542036507310045	0.6542036507310045	0.6542036507310045	0.6542036507310045	0.6542036507310045	0.6542036507310045	0.6542036507310045	0.6542036507310045	0.6542036507310045	0.6542036507310045	0.6542036507310045	0.6542036507310045	0.6542036507310045	0.6542036507310045	0.6542036507310045	0.6542036507310045	0.6542036507310045	0.6542036507310045	0.6542036507310045	0.6542036507310045	0.6542036507310045	0.6542036507310045
0.7145440514464125	0.6825076056625188	0.6379048059931399	0.6796371466149771	0.697529002412989	0.5713509314052421	0.5781347734139198	0.6015802469343808	0.692611724418918	0.7264064742015189	0.6051236167591633	0.7822588718205499	0.639460393787587	0.682280108844279	0.587409281052348	0.6678220430723024	0.5661616958603745	0.7393037037924441	0.6780232353643771	0.7371503954535151	0.5504411281663325	0.5687654591155322	0.7123240370118675	0.6565649531375795	0.6930903463739776	0.6700364754939749	0.6877046443660351	0.655589281630245	0.5493941839154404	0.6086050611853735	0.6002432270724568	0.6044241441289152	0.6044241441289152	0.6044241441289152	0.6044241441289152	0.6044241441289152	0.6044241441289152	0.6044241441289152	0.6044241441289152	0.6044241441289152	0.6044241441289152	0.6044241441289152	0.6044241441289152	0.6044241441289152	0.6044241441289152	0.6044241441289152	0.6044241441289152	0.6044241441289152	0.6044241441289152	0.6044241441289152
0.6942668049663028	0.44007065243652177	0.21240768357584425	0.45295920201667783	0.4353311123605235	0.3017301294661448	0.3590252628236333	0.4284796756227055	0.3946919330600202	0.2793874952901867	0.1763519679397204	0.30131310357009494	0.5860237066591573	0.6409787763906933	0.2623127887516796	0.17538809364684302	0.5992925596280563	0.30661757966659875	0.6377948455385032	0.2770363569545594	0.11712082469018538	0.35212910673514836	0.21047993499008943	0.5218853940191471	0.36139675944710437	0.4263510362555363	0.3938738978513204	0.3938738978513204	0.3938738978513204	0.3938738978513204	0.3938738978513204	0.3938738978513204	0.3938738978513204	0.3938738978513204	0.3938738978513204	0.3938738978513204	0.3938738978513204	0.3938738978513204	0.3938738978513204	0.3938738978513204	0.3938738978513204	0.3938738978513204	0.3938738978513204	0.3938738978513204	0.3938738978513204	0.3938738978513204	0.3938738978513204	0.3938738978513204	0.3938738978513204	0.3938738978513204
0.5094955863262447	0.5797846155513979	0.6782135393754197	0.7057811555310103	0.7907564035048686	0.9011842296473919	0.9159235842799308	1.05510710514587	1.0207563301138387	1.0289328778487068	1.0796363092403987	1.1578606902608688	1.0655146914441886	0.9996067020070925	1.058288861636181	1.0287925943494447	1.0960811884930168	1.07649393215458	0.9759448027342027	1.0548198488605074	1.028452738372205	1.0786674062907555	1.0681956284022758	1.0734315173465157	1.0734315173465157	1.0734315173465157	1.0734315173465157	1.0734315173465157	1.0734315173465157	1.0734315173465157	1.0734315173465157	1.0734315173465157	1.0734315173465157	1.0734315173465157	1.0734315173465157	1.0734315173465157	1.0734315173465157	1.0734315173465157	1.0734315173465157	1.0734315173465157	1.0734315173465157	1.0734315173465157	1.0734315173465157	1.0734315173465157	1.0734315173465157	1.0734315173465157	1.0734315173465157	1.0734315173465157	1.0734315173465157	1.0734315173465157
0.5760477138469273	0.718627621461167	0.7700256966649329	0.7700714780847531	0.6312105862374022	0.8659007744940858	0.7316882334397231	0.6679367221294688	0.7696565979658326	0.6279904847399713	0.687154923084514	0.7212075059294506	0.7088634512928069	0.7688768817976631	0.6770208088136185	0.804424161855462	0.7623337419031335	0.8204237283459646	0.7840322870271621	0.7371479363983805	0.7363121481847946	0.6910241000674238	0.6424636393008897	0.7527790413974383	0.8315574159736563	0.7795229023423079	0.8193599274981935	0.6626876160840679	0.5060660862985022	0.6226303800551923	0.5832624410217095	0.602946410538451	0.602946410538451	0.602946410538451	0.602946410538451	0.602946410538451	0.602946410538451	0.602946410538451	0.602946410538451	0.602946410538451	0.602946410538451	0.602946410538451	0.602946410538451	0.602946410538451	0.602946410538451	0.602946410538451	0.602946410538451	0.602946410538451	0.602946410538451	0.602946410538451
0.1962493520685833	0.4161646179562898	0.8563681702834263	0.6385164331895524	0.3987289293551246	0.929942122087742	0.8106924847941153	0.26892623000450766	0.9492267664532913	0.824725950612092	1.0332720258283732	0.7977896630805792	0.8944642941703979	0.9793099921450354	0.6992011548273519	1.1541422388732696	1.2016963228476356	1.2155685228975137	0.8080278577464589	1.0458179669918317	1.0819111441195954	0.9453741694308943	1.0439133929767985	1.3364556966371912	1.791257785811757	1.0918946476965379	1.3012763900362077	1.4812252669595878	0.9143965058823236	1.3883427379183382	1.36254715609108	1.5827765511730574	1.638731148168829	0.9684307027445543	1.507185493228622	1.743322689314364	1.4247436877136708	0.9295239025941497	1.1771337951539103	1.1771337951539103	1.1771337951539103	1.1771337951539103	1.1771337951539103	1.1771337951539103	1.1771337951539103	1.1771337951539103	1.1771337951539103	1.1771337951539103	1.1771337951539103	1.1771337951539103
0.4331218881996858	0.3986222470426239	0.8470486344014385	1.2725692966743465	0.9078991200112163	1.106644519233042	0.8827393853883876	1.1073479218038724	1.007187818513275	1.3538851183021876	1.0426130396620714	1.3100788067850475	0.8469862983206339	0.9231903449819238	1.3147678613247102	1.266395021651512	1.6635720478415112	1.6974561315751964	0.7350264728758786	1.780619016920261	1.801550118799331	1.4601110054400757	1.874711663817508	1.412605118468429	1.4721940877976059	1.378748393665587	1.2498597125036752	1.2646974375666102	1.6645119185695199	1.2846237691926523	2.220532360373327	1.8111501701771031	1.7865967928291813	2.2451100792410443	2.0103570157991273	2.1638931376932002	2.1789645846769896	2.353894600690769	1.6792014537871103	1.8411877086881736	1.9326994247122085	2.0593469658841226	2.172473922745235	2.019562729983224	2.09601832636423	2.09601832636423	2.09601832636423	2.09601832636423	2.09601832636423	2.09601832636423
0.42728595156183835	0.2431916384547299	0.23182268043340246	0.43921458149986886	0.4809127454558769	0.379011069493037	0.4158828842789139	0.5178583381510603	0.6681473445435078	0.5027884125511446	0.6214260934013046	0.46834180069387077	0.5644495885090184	0.4330483445156959	0.38133072322011446	0.6754080603861998	0.5190815300778826	0.5030121934234019	0.6292327379943423	0.6127601862353513	0.6399758320965505	0.6666436524263177	0.8409491701395747	0.8029446476720148	0.702319661860072	0.5787212833603994	0.8180924080365091	0.7480623545411234	0.9189500604300881	0.6582604806404586	0.8289196799054093	0.9129137886305863	0.5827327336860018	1.0354157219490052	0.5966171638021465	0.7124073539164649	0.8483394351785098	0.8101975361409087	0.8543634011572843	0.6401449256426914	1.1504509860621968	0.7063358534123175	0.8781335252016901	1.0473391546866166	0.6879499765633299	0.8676445656249734	0.8676445656249734	0.8676445656249734	0.8676445656249734	0.8676445656249734
0.8250213730421112	0.7609998051346284	0.6799884239871599	1.0459445083498269	0.7394288538896707	0.9387418519332486	0.7236469611958193	0.8183093841727933	0.7510489670988054	0.6254583328394796	1.0458080045546694	0.8890169398221965	0.7376752267159665	0.8358027335493757	0.9369613048766401	0.6806258444640013	0.9245616253385771	0.881316836917066	0.6983119606641187	0.9784874390739721	0.9761130983865773	0.9530965881706939	1.0468137577873051	0.8515036421565443	1.0201490335144823	1.0556980139570553	1.296019650760292	0.9475234065132028	0.9833929616706847	0.9324531950003573	1.1347835354670537	0.9894992314212248	1.0185844148410064	1.0755042287831296	1.1425301498565121	1.1594387860544249	0.9603391130598306	1.0495224081441545	1.1517400865945002	1.1006312473693276	1.1006312473693276	1.1006312473693276	1.1006312473693276	1.1006312473693276	1.1006312473693276	1.1006312473693276	1.1006312473693276	1.1006312473693276	1.1006312473693276	1.1006312473693276
0.721152919009169	0.40916130087549074	0.6282259386356792	0.6596357918887517	0.5343724028057281	0.5888820197360066	0.7955125528402713	0.7361130148735214	0.8098963392703645	0.773004677071943	0.773004677071943	0.773004677071943	0.773004677071943	0.773004677071943	0.773004677071943	0.773004677071943	0.773004677071943	0.773004677071943	0.773004677071943	0.773004677071943	0.773004677071943	0.773004677071943	0.773004677071943	0.773004677071943	0.773004677071943	0.773004677071943	0.773004677071943	0.773004677071943	0.773004677071943	0.773004677071943	0.773004677071943	0.773004677071943	0.773004677071943	0.773004677071943	0.773004677071943	0.773004677071943	0.773004677071943	0.773004677071943	0.773004677071943	0.773004677071943	0.773004677071943	0.773004677071943	0.773004677071943	0.773004677071943	0.773004677071943	0.773004677071943	0.773004677071943	0.773004677071943	0.773004677071943	0.773004677071943
0.0006704018287873344	0.051685876966122465	0.08678610603119825	0.15616991518330786	0.12733442998523	0.06875522047812281	0.14788174031794662	0.1269911919679102	0.1295553078913612	0.32481982466250925	0.23527121888655328	0.3133815150677344	0.6184361169915342	0.2706375292131374	0.47845872080581714	0.4930114227562798	0.36742217149707324	0.46145135503713514	0.5577808808046938	0.4215184918314892	0.48964968631809147	0.48964968631809147	0.48964968631809147	0.48964968631809147	0.48964968631809147	0.48964968631809147	0.48964968631809147	0.48964968631809147	0.48964968631809147	0.48964968631809147	0.48964968631809147	0.48964968631809147	0.48964968631809147	0.48964968631809147	0.48964968631809147	0.48964968631809147	0.48964968631809147	0.48964968631809147	0.48964968631809147	0.48964968631809147	0.48964968631809147	0.48964968631809147	0.48964968631809147	0.48964968631809147	0.48964968631809147	0.48964968631809147	0.48964968631809147	0.48964968631809147	0.48964968631809147	0.48964968631809147
0.4464665856339503	0.746453523524828	0.8320287751330411	0.45192902017423453	0.6557092734270833	0.9486827675794757	0.651131365179457	0.4753386163990558	0.5212235326740161	0.8366269582034676	0.6560973611100436	1.03918373997172	1.0717575997829687	1.1359272101874245	0.8337500539051492	1.1930748834127416	1.2901993862248062	0.8971309180326228	1.0990342408117408	1.1651918532668868	0.7933323177388898	0.9636653120734353	0.5450827407516609	0.898458428557343	1.1075720352983867	0.9250597500949976	0.9755223892027775	1.1832001549307274	1.1982841619641704	1.3681542382604817	1.1172895424124623	0.725665323609895	0.9214774330111786	0.9214774330111786	0.9214774330111786	0.9214774330111786	0.9214774330111786	0.9214774330111786	0.9214774330111786	0.9214774330111786	0.9214774330111786	0.9214774330111786	0.9214774330111786	0.9214774330111786	0.9214774330111786	0.9214774330111786	0.9214774330111786	0.9214774330111786	0.9214774330111786	0.9214774330111786
0.6241543049513276	0.6966901384658232	0.6944710962993579	0.4835126590656103	0.8053639200784959	0.6282607157107295	0.7576225620791818	0.6944532889485305	0.5752561847508948	0.6182789460024901	0.7319466421934535	0.6953373300725065	0.6099554891754978	0.6255306831101684	0.6529505185180136	0.5226203128286698	0.5347781435990004	0.4964506586395017	0.7493698531434898	0.47387014003928674	0.608222425036458	0.607543176588963	0.6419489988689572	0.6247460877289601	0.6247460877289601	0.6247460877289601	0.6247460877289601	0.6247460877289601	0.6247460877289601	0.6247460877289601	0.6247460877289601	0.6247460877289601	0.6247460877289601	0.6247460877289601	0.6247460877289601	0.6247460877289601	0.6247460877289601	0.6247460877289601	0.6247460877289601	0.6247460877289601	0.6247460877289601	0.6247460877289601	0.6247460877289601	0.6247460877289601	0.6247460877289601	0.6247460877289601	0.6247460877289601	0.6247460877289601	0.6247460877289601	0.6247460877289601
0.6646237871869892	0.6825289194022356	0.9035422456314813	0.5164569445507683	0.630256782751233	0.8622297103682085	0.7598191238002469	0.7203709873891168	0.7511097115498149	0.8090384467122141	0.6848898066935588	0.7469641267028866	0.7469641267028866	0.7469641267028866	0.7469641267028866	0.7469641267028866	0.7469641267028866	0.7469641267028866	0.7469641267028866	0.7469641267028866	0.7469641267028866	0.7469641267028866	0.7469641267028866	0.7469641267028866	0.7469641267028866	0.7469641267028866	0.7469641267028866	0.7469641267028866	0.7469641267028866	0.7469641267028866	0.7469641267028866	0.7469641267028866	0.7469641267028866	0.7469641267028866	0.7469641267028866	0.7469641267028866	0.7469641267028866	0.7469641267028866	0.7469641267028866	0.7469641267028866	0.7469641267028866	0.7469641267028866	0.7469641267028866	0.7469641267028866	0.7469641267028866	0.7469641267028866	0.7469641267028866	0.7469641267028866	0.7469641267028866	0.7469641267028866
0.8724283347462107	0.7383474007991205	0.7815771806873405	0.9098928338214862	0.7264195102061346	0.8271450836776526	0.683598196349644	0.8506836731040672	0.7405575093783994	0.626223703864027	0.8239133376658277	0.632971015597393	0.7327616165114518	0.8157065506308016	0.646848538572568	0.8192739967412349	0.8439239834522513	0.8219148991181741	0.8827999229756652	0.7694550562319771	0.8024819287137199	0.7688219033829359	0.8447064041692863	0.775379153855273	0.7765525197487585	0.6165665458781516	0.7212587346337102	0.5489706292036215	0.6351146819186658	0.6351146819186658	0.6351146819186658	0.6351146819186658	0.6351146819186658	0.6351146819186658	0.6351146819186658	0.6351146819186658	0.6351146819186658	0.6351146819186658	0.6351146819186658	0.6351146819186658	0.6351146819186658	0.6351146819186658	0.6351146819186658	0.6351146819186658	0.6351146819186658	0.6351146819186658	0.6351146819186658	0.6351146819186658	0.6351146819186658	0.6351146819186658
0.23707461759969092	0.09834521126753366	0.4079955317012252	0.37391820577802976	0.699006730929038	0.613964352141533	0.8424707756468395	1.4118080730327534	1.1115609821930348	0.8310504163258076	0.9276042357144813	1.3608144349972973	0.9692628785968953	1.2934167226666997	1.117671752767965	1.4791679758547733	1.4835893621616347	1.333736199980545	1.4551853828047927	1.167500701343583	1.7285315591328485	1.757871713527077	1.3169716288203654	1.3724392191734311	1.2332950460046523	1.4942657652141305	1.5257344695834785	1.3699392098523735	1.6053885106567543	1.4306143562941254	1.1693902327339705	1.3054339811385693	1.2374121069362698	1.2374121069362698	1.2374121069362698	1.2374121069362698	1.2374121069362698	1.2374121069362698	1.2374121069362698	1.2374121069362698	1.2374121069362698	1.2374121069362698	1.2374121069362698	1.2374121069362698	1.2374121069362698	1.2374121069362698	1.2374121069362698	1.2374121069362698	1.2374121069362698	1.2374121069362698
0.43747509095320786	0.29526700205055767	0.5152898266002929	0.2989762262591091	0.27552269822664033	0.4994957750273561	0.34890478015257415	0.5641711431283108	0.5733422018088236	0.45017230647256307	0.276444711221374	0.2194997141201714	0.29717041887916484	0.44943633286758716	0.2698685288715464	0.5633270804139615	0.2816781857293197	0.39657261645773406	0.4058483614631398	0.4348991084330759	0.526527089403265	0.5281237670760102	0.4045852129712196	0.44772298915940895	0.7024799511343558	0.518942763835638	0.6251869057483035	0.6162931926548005	0.7683275375809133	0.7465844625228709	0.9973482867613231	1.1361750983731127	0.994870895539541	1.1490876499061728	1.1903798981002855	1.3236651479622734	1.2570225230312797	1.2570225230312797	1.2570225230312797	1.2570225230312797	1.2570225230312797	1.2570225230312797	1.2570225230312797	1.2570225230312797	1.2570225230312797	1.2570225230312797	1.2570225230312797	1.2570225230312797	1.2570225230312797	1.2570225230312797
0.6644980033452359	0.5646834378380678	0.6365136956630255	0.7037306599337374	0.644607924332738	0.6547580859778765	0.5886110596803743	0.7131793343871988	0.6648669161571589	0.6354006135413213	0.5161291240424588	0.6559081092309157	0.6083062816389397	0.6752213179869614	0.7370917020749047	0.5872656478900304	0.5716789382732964	0.7739787365333735	0.5874668181597319	0.7363612721523815	0.5699279013125561	0.5811527991327199	0.4971284900114483	0.6093646031716463	0.5973294911516305	0.6043753678970073	0.622007003552469	0.5320537551147817	0.6806217297017901	0.4628907383315546	0.6243032817684602	0.5435970100500073	0.5435970100500073	0.5435970100500073	0.5435970100500073	0.5435970100500073	0.5435970100500073	0.5435970100500073	0.5435970100500073	0.5435970100500073	0.5435970100500073	0.5435970100500073	0.5435970100500073	0.5435970100500073	0.5435970100500073	0.5435970100500073	0.5435970100500073	0.5435970100500073	0.5435970100500073	0.5435970100500073
0.5347619741535006	0.7352776076517872	0.7697572165333193	0.7289112274404319	0.722428156705493	0.8395032011965022	0.4727212782804401	0.7748463647744764	0.6470801226527265	0.8996534814854965	0.8146799133038437	0.5935884437772955	0.7114842615028363	0.8989499218705359	0.7390754979635275	0.7535538942881529	0.6334482078379893	0.6217125489608714	0.503905287029013	0.700341059577924	0.7399968447014574	0.5582402227552509	0.7807929821693308	0.7438667425663795	0.589330127878429	0.7778260783271754	0.596517297557651	0.525191165923075	0.7323446521474153	0.6690040911373869	0.7060344024917266	0.7148998206734951	0.5162986919203432	0.7022635392350505	0.5811940420018533	0.45809271357511977	0.6559799184617564	0.5570363160184381	0.5570363160184381	0.5570363160184381	0.5570363160184381	0.5570363160184381	0.5570363160184381	0.5570363160184381	0.5570363160184381	0.5570363160184381	0.5570363160184381	0.5570363160184381	0.5570363160184381	0.5570363160184381
0.15593212917842356	0.07245188276511363	0.1108672488580663	0.14574669389241166	0.09064543211889359	0.042529109151585816	0.04548234195699945	0.022741170978499724	0.5445801419163232	1.1558191845578136	1.0972952247994365	0.965134772748916	1.0801662292061278	1.2524482444950813	1.0771234870328892	1.1860148650103903	1.425279776520379	1.7282056129027175	1.1827428791949055	1.2134833299259058	1.2099715949373027	1.384223302099207	1.39132615312294	1.3707155178513863	1.4996127315275942	1.4939178620777567	1.2648548807690287	1.320990900415649	1.302586667780614	1.6840974435999958	1.5109921734200231	1.8090214076004787	1.6600067905102507	1.6600067905102507	1.6600067905102507	1.6600067905102507	1.6600067905102507	1.6600067905102507	1.6600067905102507	1.6600067905102507	1.6600067905102507	1.6600067905102507	1.6600067905102507	1.6600067905102507	1.6600067905102507	1.6600067905102507	1.6600067905102507	1.6600067905102507	1.6600067905102507	1.6600067905102507
0.09620085713751504	0.309452579640818	0.27512370695478616	0.13616116213951304	0.0720558674661124	0.18893286730125913	0.17729215202023416	0.19851255597864445	0.20503104389998839	0.22734974193201812	0.2605863019816169	0.20250493356126195	0.17660635673350578	0.17302620897196427	0.1539343715033915	0.09865551434746803	0.2519941888147807	0.22481874100099702	0.22286443149900986	0.13005490403924522	0.28191575926575363	0.20752610782798017	0.17175854850278918	0.2028798355293097	0.16369798098330562	0.1345131719233086	0.11223072703984757	0.17378686846602295	0.26934187364925233	0.2930670897358224	0.4295337169597917	0.3613004033478071	0.3613004033478071	0.3613004033478071	0.3613004033478071	0.3613004033478071	0.3613004033478071	0.3613004033478071	0.3613004033478071	0.3613004033478071	0.3613004033478071	0.3613004033478071	0.3613004033478071	0.3613004033478071	0.3613004033478071	0.3613004033478071	0.3613004033478071	0.3613004033478071	0.3613004033478071	0.3613004033478071
0.152605747715319	0.17178036364265128	0.14510245712887251	0.1113937365681766	0.12394224455202085	0.1304540296282749	0.18009882322961937	0.12931464176816757	0.20996972606723419	0.23486681082773397	0.3312763624157283	0.44805002636748253	0.25891366448645786	0.3993530935680315	0.2757432215081137	0.31311689966194267	0.2979925732923297	0.2914758547470319	0.31958882845911607	0.12171190458100264	0.37826729367796424	0.23929562999436227	0.2505729631241427	0.1469505630188801	0.20328937426086738	0.3716514044615181	0.49522378972454345	0.3017406431957851	0.6203225344603318	0.3354027416498189	0.4856279951998986	0.5892537537644804	0.7740311281335847	0.5272042014892886	0.88385916403966	0.443093336630462	0.7786598899089315	0.8359248060847204	0.7525564796314146	0.6631824744792286	0.7078694770553215	0.7078694770553215	0.7078694770553215	0.7078694770553215	0.7078694770553215	0.7078694770553215	0.7078694770553215	0.7078694770553215	0.7078694770553215	0.7078694770553215
0.6550266575104551	0.6310045416264233	0.6290697694208554	0.6706372064449606	0.585496432019673	0.5751028697363777	0.6087114250383283	0.6727976635191836	0.6847044671485237	0.5726683623240232	0.6231877796282308	0.5851199809162865	0.565917612504351	0.6298673718571934	0.5716825904525215	0.49863743214307643	0.6128979850643526	0.6072785195234379	0.5651918975554099	0.5806632067813949	0.5216111528051454	0.5243491902695641	0.5498858174553198	0.4475052242390347	0.5894855534521969	0.5371645043237097	0.5376569947547243	0.4961586582927291	0.5418630196585504	0.623771310710649	0.4916888254484822	0.5887309225328031	0.6017849894349222	0.5692553488108861	0.6008270279860988	0.5850411883984925	0.5850411883984925	0.5850411883984925	0.5850411883984925	0.5850411883984925	0.5850411883984925	0.5850411883984925	0.5850411883984925	0.5850411883984925	0.5850411883984925	0.5850411883984925	0.5850411883984925	0.5850411883984925	0.5850411883984925	0.5850411883984925
0.4919832950375694	0.4542951568576034	0.35835770352855034	0.5307875550397247	0.5324253563511928	0.4512299174470012	0.5442705665337264	0.3088081221365019	0.5139456854069182	0.42829433297750535	0.4393868063479699	0.5168056147069876	0.6863194685916147	0.5452320168642593	0.44631129826167437	0.6031053944055277	0.5775471956564554	0.3763545183479436	0.400788179459793	0.37755452982983273	0.46954238528485376	0.5064567278621052	0.40394364440696223	0.4322550205931928	0.49117949387569887	0.5331044834733151	0.3693224500798886	0.6976261691323862	0.41661537995970255	0.2824957123024505	0.3495555461310766	0.3495555461310766	0.3495555461310766	0.3495555461310766	0.3495555461310766	0.3495555461310766	0.3495555461310766	0.3495555461310766	0.3495555461310766	0.3495555461310766	0.3495555461310766	0.3495555461310766	0.3495555461310766	0.3495555461310766	0.3495555461310766	0.3495555461310766	0.3495555461310766	0.3495555461310766	0.3495555461310766	0.3495555461310766
0.3916209192877453	0.8297054492793187	1.3795387999363424	0.8491612175611767	1.1103439547091676	0.43251889699108004	0.8287472909429632	1.1477407002001294	0.7540003956086543	0.679360844889156	0.33651270097012137	0.7345898218577286	1.1236449244506455	1.0099115348190382	0.5743912667763176	0.48373685996218235	0.48137318166314336	0.1599167224214128	0.5858184687597894	0.7695638189956729	0.40641498996159997	0.24571677839779857	0.4598825872766739	0.9302681414403672	0.5821036588326686	0.4861982466229214	0.542012403959766	0.6895301733973742	0.354545279276128	0.7318276754884793	0.3368861336020145	0.5067926206126121	0.485041594747574	0.6570093400784675	0.4718967079259677	0.5644530240022176	0.5644530240022176	0.5644530240022176	0.5644530240022176	0.5644530240022176	0.5644530240022176	0.5644530240022176	0.5644530240022176	0.5644530240022176	0.5644530240022176	0.5644530240022176	0.5644530240022176	0.5644530240022176	0.5644530240022176	0.5644530240022176
0.5161780767273426	0.47714890715811703	0.6265433764728195	0.4343520797664301	0.6559378963297751	0.5617768278800879	0.4826774303903737	0.5062637688682674	0.5081133769341369	0.40034668830859826	0.48582991986087637	0.4041850665061743	0.4511577026889603	0.6871765307947693	0.5222600864477165	0.377622600868062	0.44109644833642514	0.6314943669064819	0.5619587064220214	0.48285008000805624	0.5078467124965312	0.48888894404591526	0.5743210959419889	0.5151815756909738	0.40793815517502446	0.6061340890511445	0.6605991765478082	0.6162263125691521	0.5102188129765582	0.4957637417255752	0.39084883798063913	0.41857859334694725	0.415299932173751	0.43088221785020403	0.5692547704730513	0.5000684941616277	0.5000684941616277	0.5000684941616277	0.5000684941616277	0.5000684941616277	0.5000684941616277	0.5000684941616277	0.5000684941616277	0.5000684941616277	0.5000684941616277	0.5000684941616277	0.5000684941616277	0.5000684941616277	0.5000684941616277	0.5000684941616277
0.7496959161238951	0.7221451534836868	0.6877540128800672	0.6462222238076107	0.630276341878382	0.6823652008579221	0.8382380137022555	0.7137718505154559	0.6941454925206333	0.7521193656634705	0.8702739409374594	0.8230992110211545	0.9281063186904339	1.0060573968423623	0.9469005180926683	0.9299703401746507	0.8702271343058612	1.0068377897630358	0.8222698614375878	1.0250484274369318	1.1518385968875302	0.9607106299993792	0.8872877580091006	1.1139995888446612	0.9832221888440419	0.9449706484604059	1.1163200354708909	0.9698789069803394	0.9750860589880401	0.938210235729939	0.826849479422276	0.8825298575761075	0.8825298575761075	0.8825298575761075	0.8825298575761075	0.8825298575761075	0.8825298575761075	0.8825298575761075	0.8825298575761075	0.8825298575761075	0.8825298575761075	0.8825298575761075	0.8825298575761075	0.8825298575761075	0.8825298575761075	0.8825298575761075	0.8825298575761075	0.8825298575761075	0.8825298575761075	0.8825298575761075
0.5863108608186333	0.5903208683277339	0.5809700748653179	0.5051093259618228	0.4818158880172352	0.7399387721451337	0.596593715363125	0.6450001035790223	0.5706889341696519	0.671807808313594	0.5874474816607849	0.7647493707956027	0.79758212148692	0.6276182531813819	0.6168519555262679	0.6583557083020738	0.6562863446952941	0.7470385367110062	0.6188440450282053	0.6522672356065544	0.6515289676205692	0.6978917695220573	0.610854492798513	0.6517720522864371	0.6200469686893256	0.6442892863036506	0.7798399842968684	0.693286638712279	0.6762539520385106	0.5283505558719589	0.6501158823296701	0.6464443940324696	0.6482801381810698	0.6482801381810698	0.6482801381810698	0.6482801381810698	0.6482801381810698	0.6482801381810698	0.6482801381810698	0.6482801381810698	0.6482801381810698	0.6482801381810698	0.6482801381810698	0.6482801381810698	0.6482801381810698	0.6482801381810698	0.6482801381810698	0.6482801381810698	0.6482801381810698	0.6482801381810698
0.26492878303668704	0.30869249072246796	0.30405027981612387	0.3285369913493743	0.4443249846819071	0.5419460403639373	0.5908830926348965	0.6229820926444488	0.6001856478800828	0.7393158425805256	0.7566724717361816	0.7582084545188862	0.8300947867592233	0.7831646210557887	0.7962115522149882	0.8136116085894735	0.7333934364940056	0.8570296079572628	0.8314288728288137	0.7876555523705602	0.8804853882886776	0.8795843940913001	0.7804725084756495	0.9038235694472233	1.011851163519207	1.0930078230774178	0.9991650633952202	1.046086443236319	1.046086443236319	1.046086443236319	1.046086443236319	1.046086443236319	1.046086443236319	1.046086443236319	1.046086443236319	1.046086443236319	1.046086443236319	1.046086443236319	1.046086443236319	1.046086443236319	1.046086443236319	1.046086443236319	1.046086443236319	1.046086443236319	1.046086443236319	1.046086443236319	1.046086443236319	1.046086443236319	1.046086443236319	1.046086443236319
0.7354669766736764	0.6362170369508238	0.7362953895662525	0.6570755500643647	0.7121190448054334	0.6648899878088647	0.7203381070943073	0.8637843449115666	0.9112541088197949	0.9150717103464078	0.9750832061986591	0.9959981729276675	0.9093257744474502	0.9487745597363068	0.984515750161637	0.9984312883973144	1.2243483019920298	1.0666222973623845	1.0803449256629416	1.0803208119584617	1.1500664459177652	1.13351755059592	1.1335706304527216	1.129484332266889	1.175313546780208	1.1508616185822864	1.1281279283295644	1.0030638956611895	1.0211864417071055	1.0692143104479277	1.0443808138369275	0.972335959674271	1.1228075476188801	1.2536569494350422	1.1652228661190527	1.045686304955558	1.175385867405249	1.084449160806303	1.1419533608235715	1.0799602715540686	1.194975347106065	1.15174074137778	1.0768381955815507	1.132163079448006	1.1781139724943936	1.1729166761328849	1.0602218263433605	1.1165692512381227	1.1165692512381227	1.1165692512381227
0.2088343015789987	0.0	0.004336084506607501	0.001253715145599846	0.34858551239906305	0.11840008174556063	0.2949805329751923	0.2534195028855571	0.3378559072102519	0.4276290948972149	0.38350000551655544	0.3406852602813204	0.1458938748921386	0.35266858061573136	0.11281028209335328	0.1868199806782102	0.263887814294324	0.2761346745120785	0.6588394587361289	1.1084466643987163	0.3066769107002757	0.5205088850771308	0.5543034808027204	0.43209757906457014	0.5648750351058893	0.5129455838439901	0.4026245290988917	0.0	0.3840581673587672	0.7004503719847981	0.5193283586854034	0.5334769486253623	0.639993600273015	0.5867352744491887	0.5867352744491887	0.5867352744491887	0.5867352744491887	0.5867352744491887	0.5867352744491887	0.5867352744491887	0.5867352744491887	0.5867352744491887	0.5867352744491887	0.5867352744491887	0.5867352744491887	0.5867352744491887	0.5867352744491887	0.5867352744491887	0.5867352744491887	0.5867352744491887
0.7519296177228679	0.0	0.0	0.0	0.0	0.20953044682172592	0.20953044682172592	0.20156525406924922	0.0	0.41906089364345184	0.39751285125244296	0.20953044682172592	0.0	0.04692414612230327	0.04692414612230327	0.16307108027551503	0.0	0.20999522639781834	1.1569413545328755	0.7401166240025563	0.4185961140673595	0.46979376973697096	0.2484894001915525	0.6018459033874345	0.20953044682172592	0.12568428550529176	0.000464779576092374	0.5029070549598861	0.4195256732195442	0.2338462872784773	0.4401441564583684	0.20953044682172592	0.3248373016400472	0.3248373016400472	0.3248373016400472	0.3248373016400472	0.3248373016400472	0.3248373016400472	0.3248373016400472	0.3248373016400472	0.3248373016400472	0.3248373016400472	0.3248373016400472	0.3248373016400472	0.3248373016400472	0.3248373016400472	0.3248373016400472	0.3248373016400472	0.3248373016400472	0.3248373016400472
0.4813440939192985	0.5555889396396799	0.6622329193227505	0.68702629126212	0.6659830236042579	0.8144754618847022	0.7457427515568777	0.8370038697149884	0.8305211626255578	0.8954468426667026	0.7330781464715995	0.8573195797326129	0.8721596266659644	0.8499164050158593	0.8460008574694856	0.8950767035747806	0.83210908867556	0.9427379752654748	0.7155042713894404	0.794525915514387	0.8450410353636387	0.8197834754390129	0.8197834754390129	0.8197834754390129	0.8197834754390129	0.8197834754390129	0.8197834754390129	0.8197834754390129	0.8197834754390129	0.8197834754390129	0.8197834754390129	0.8197834754390129	0.8197834754390129	0.8197834754390129	0.8197834754390129	0.8197834754390129	0.8197834754390129	0.8197834754390129	0.8197834754390129	0.8197834754390129	0.8197834754390129	0.8197834754390129	0.8197834754390129	0.8197834754390129	0.8197834754390129	0.8197834754390129	0.8197834754390129	0.8197834754390129	0.8197834754390129	0.8197834754390129
0.6024248096936451	0.6889333252038294	0.7672765295734293	0.7007155241855676	0.7299490630299861	0.7631935194152308	0.746149704546255	0.8336772861689263	0.9196159199336115	0.8909193769874506	0.9325311660765973	0.8632818970421046	0.833137007160544	0.8527499721178535	0.93185156334259	0.8894015044508562	0.900763737962729	0.8834736677421358	0.9370203473125197	0.9549627539708228	0.9203371766750201	0.786899990243981	0.8536185834595006	0.8536185834595006	0.8536185834595006	0.8536185834595006	0.8536185834595006	0.8536185834595006	0.8536185834595006	0.8536185834595006	0.8536185834595006	0.8536185834595006	0.8536185834595006	0.8536185834595006	0.8536185834595006	0.8536185834595006	0.8536185834595006	0.8536185834595006	0.8536185834595006	0.8536185834595006	0.8536185834595006	0.8536185834595006	0.8536185834595006	0.8536185834595006	0.8536185834595006	0.8536185834595006	0.8536185834595006	0.8536185834595006	0.8536185834595006	0.8536185834595006
0.6201617331416109	0.8010428198610144	0.7514215879055153	0.7969494546776242	0.7578681722456675	0.8863358784050044	0.810555523010555	0.8663243266092995	0.911882368006624	0.7387071017004915	0.8131694820494446	0.8780453152883217	0.8985923602246166	0.9224502301086328	0.8659795272258058	0.7779161755649096	0.9832499108294221	0.8375540018683971	0.862689690226453	0.8065014537492449	0.8412803336226399	0.8580511612008657	0.8496657474117528	0.8496657474117528	0.8496657474117528	0.8496657474117528	0.8496657474117528	0.8496657474117528	0.8496657474117528	0.8496657474117528	0.8496657474117528	0.8496657474117528	0.8496657474117528	0.8496657474117528	0.8496657474117528	0.8496657474117528	0.8496657474117528	0.8496657474117528	0.8496657474117528	0.8496657474117528	0.8496657474117528	0.8496657474117528	0.8496657474117528	0.8496657474117528	0.8496657474117528	0.8496657474117528	0.8496657474117528	0.8496657474117528	0.8496657474117528	0.8496657474117528
0.7381528940996133	0.9105439510180597	0.9339469632920698	0.9590611404270626	0.9222230531592545	0.8079635933171263	0.9736284682868657	0.8808795720654521	0.872845255142555	0.9015467392826846	0.8710197490553501	0.9504051178017199	0.9584263367158509	1.0312415620058735	0.9682694469883107	0.8110681322858818	0.9585244356853484	0.9876357520286572	0.9311302583647494	0.9593830051967033	0.9593830051967033	0.9593830051967033	0.9593830051967033	0.9593830051967033	0.9593830051967033	0.9593830051967033	0.9593830051967033	0.9593830051967033	0.9593830051967033	0.9593830051967033	0.9593830051967033	0.9593830051967033	0.9593830051967033	0.9593830051967033	0.9593830051967033	0.9593830051967033	0.9593830051967033	0.9593830051967033	0.9593830051967033	0.9593830051967033	0.9593830051967033	0.9593830051967033	0.9593830051967033	0.9593830051967033	0.9593830051967033	0.9593830051967033	0.9593830051967033	0.9593830051967033	0.9593830051967033	0.9593830051967033
[truncated: 6 more columns]
