# Supplementary material for: Neuronal tuning aligns dynamically with object and texture manifolds across the visual hierarchy
Source: Nat Neurosci. 2026 Mar 10;29(4):864–75. doi: 10.1038/s41593-026-02207-1 (PMC13061647; doi:10.1038/s41593-026-02207-1)
Supplement: Supplementary file 10 — Attribution data for time windows 5, 10, 20, 25 and 50 ms, for panel b. Time window specific evolution trajectory of time windows 10, 20, 25 and 50 ms, for panel c. [file 41593_2026_2207_MOESM10_ESM.zip › ExtendedFig4_Source_data/FigureExtended4C_src_normresp_wdw_180-200_DeePSim_sem.csv]

0	1	2	3	4	5	6	7	8	9	10	11	12	13	14	15	16	17	18	19	20	21	22	23	24	25	26	27	28	29	30	31	32	33	34	35	36	37	38	39	40	41	42	43	44	45	46	47	48	49
0.059651081515693226	0.053932500637151014	0.04666214258750248	0.04223811525614378	0.04847397191931589	0.05558422460661095	0.052682430376078976	0.04870821939050527	0.04393646869028555	0.05453236900757492	0.04443194944120127	0.050146063634313016	0.05226565498553852	0.04045370313788777	0.05437552164219817	0.0479293987480802	0.058971912960063544	0.04515991395237328	0.054536899099811714	0.05299695222683934	0.04514835380212334	0.05319509423059242	0.05483841090955372	0.054624013162776534	0.04571955354921093	0.052856405672169336	0.05418281776746596	0.042586461870586165	0.04866420142443524	0.046149937639750845	0.04104825055022331	0.061562153065219685	0.04679198321404049	0.0440055216829786	0.04433166558469834	0.061996842106511754	0.05537937522794551	0.05485353423131109	0.043951042903376564	0.051858635165763646	0.0513075294837963	0.04659774248828699	0.05702924301454821	0.056901777274178646	0.041303733598190305	0.05025110049255955	0.0556891678664652	0.05297013417951238	0.05297013417951238	0.05297013417951238
0.06949566472021258	0.07896444286472828	0.056165946954451686	0.07339538457080669	0.07679632238510342	0.07015210370555837	0.07677924084083061	0.07763550220557495	0.06021100431229325	0.08643253727156687	0.0851576301066632	0.06792865525386167	0.08396829133556001	0.051603074003905756	0.06539183066414377	0.0646248322484525	0.08074641871056105	0.07117616201144915	0.07174871402962009	0.06312507256404462	0.05924137265035057	0.10571893762808682	0.07850604929170701	0.07719142850529036	0.06078283473846082	0.056910845130269984	0.0915150279409897	0.07295675235408705	0.06988575785513546	0.08744170107795979	0.08436229692831307	0.07857875299466399	0.0692358045700182	0.08039057811956674	0.07807320469227222	0.07923189140591948	0.07923189140591948	0.07923189140591948	0.07923189140591948	0.07923189140591948	0.07923189140591948	0.07923189140591948	0.07923189140591948	0.07923189140591948	0.07923189140591948	0.07923189140591948	0.07923189140591948	0.07923189140591948	0.07923189140591948	0.07923189140591948
0.08795369760506587	0.05264613172207517	0.05203735632756249	0.051168063772490835	0.07049313419077485	0.07264126533067257	0.06177819093418379	0.061185508695231206	0.04601973006991703	0.051846420931361985	0.07932706204602204	0.06476748682258103	0.06899261967597323	0.057795117275910635	0.08746159766948843	0.07810530730596005	0.09959579765427308	0.0747558591861085	0.0897726085451976	0.10752397264317215	0.08196274508099843	0.09515819053334222	0.10393186093378222	0.08540624318808834	0.09033020866134976	0.10221510225720434	0.10064952498571092	0.09311324662393639	0.12355086979410268	0.09882889581303711	0.0866365495316648	0.08933361810520835	0.08747620741291326	0.0884049127590608	0.0884049127590608	0.0884049127590608	0.0884049127590608	0.0884049127590608	0.0884049127590608	0.0884049127590608	0.0884049127590608	0.0884049127590608	0.0884049127590608	0.0884049127590608	0.0884049127590608	0.0884049127590608	0.0884049127590608	0.0884049127590608	0.0884049127590608	0.0884049127590608
0.05857121114520139	0.04751202051483441	0.04810981966456184	0.049097975648268635	0.053166331983978535	0.04103612842111325	0.05519634603597146	0.04643587968143186	0.041449086555051605	0.05982580624079439	0.04553024042609519	0.06632963797926471	0.049966074571086816	0.05925257208692048	0.048921326187626124	0.0401760845227487	0.03893462325844677	0.05199582714915689	0.06297407342762396	0.04216666234461724	0.048524322891480356	0.033034827049800056	0.04369235960678306	0.05310962323277717	0.047209330018812515	0.05780444992418731	0.04696754916085149	0.04646758319024893	0.05947616802448014	0.04167453635031921	0.050624838266256626	0.04723391178634586	0.05633150489587701	0.052042068127306114	0.05527763037028186	0.05483398365409804	0.04161394601502967	0.03860902528471148	0.040111485649870576	0.040111485649870576	0.040111485649870576	0.040111485649870576	0.040111485649870576	0.040111485649870576	0.040111485649870576	0.040111485649870576	0.040111485649870576	0.040111485649870576	0.040111485649870576	0.040111485649870576
0.06653938525194732	0.04946477520440697	0.05447596003334891	0.047198587588001245	0.04766156924567919	0.05223402033548704	0.049557899271833884	0.05869882679110311	0.0529523780184981	0.04372131411659904	0.06255117158604483	0.06277897051637293	0.05764459752026264	0.06339582691267454	0.04955035505525171	0.061379109549283044	0.06384848727073575	0.048173433545005896	0.05959947185507905	0.05348576125783542	0.0726281241888584	0.07678250474696494	0.07622309500329909	0.06597534440820035	0.06359579012878067	0.04941603362660689	0.060341208515398446	0.06291805439318225	0.06730181584780114	0.06542576577879987	0.0663637908133005	0.0663637908133005	0.0663637908133005	0.0663637908133005	0.0663637908133005	0.0663637908133005	0.0663637908133005	0.0663637908133005	0.0663637908133005	0.0663637908133005	0.0663637908133005	0.0663637908133005	0.0663637908133005	0.0663637908133005	0.0663637908133005	0.0663637908133005	0.0663637908133005	0.0663637908133005	0.0663637908133005	0.0663637908133005
0.08160155450716841	0.08494819995877399	0.10005517366649089	0.08590924109535394	0.10722961730984949	0.09426760622802727	0.11776188999357276	0.09653354515563548	0.10378567230561984	0.13076608288306635	0.10070983781094706	0.08010467730582471	0.0865996370465164	0.11401840880258382	0.08592883041111335	0.08584372979481876	0.08965900091396183	0.09766715467505406	0.10760705945060507	0.11195180532333185	0.12210946087546933	0.09514847320404529	0.07636540231022339	0.08222963021704498	0.09697367749946144	0.09025192291379436	0.09853140563004947	0.09756727724606995	0.11199979378629156	0.08966527022352132	0.0736477938144637	0.0962251099819769	0.10580362370896168	0.10917886701816376	0.07663170679823926	0.10516000649163515	0.10695607452546696	0.12184212056939635	0.08789350161957346	0.11230589857076548	0.10009970009516947	0.10009970009516947	0.10009970009516947	0.10009970009516947	0.10009970009516947	0.10009970009516947	0.10009970009516947	0.10009970009516947	0.10009970009516947	0.10009970009516947
0.14515402298356894	0.07879783559669581	0.09794491686440593	0.103806460345528	0.0985679717251574	0.10254344721263722	0.11575600257370419	0.11361274862230471	0.0856735850298044	0.10258001306788035	0.09144974889804505	0.10084785247500631	0.09219075806719276	0.08820921714104368	0.11119334998831983	0.09275068993001769	0.09241563733109383	0.10846870252680142	0.09401261074053832	0.09425506396180303	0.09237205597459247	0.08017902450271924	0.10307226975468221	0.08577912524381683	0.08968459518361561	0.09794746811521926	0.09381603164941743	0.09381603164941743	0.09381603164941743	0.09381603164941743	0.09381603164941743	0.09381603164941743	0.09381603164941743	0.09381603164941743	0.09381603164941743	0.09381603164941743	0.09381603164941743	0.09381603164941743	0.09381603164941743	0.09381603164941743	0.09381603164941743	0.09381603164941743	0.09381603164941743	0.09381603164941743	0.09381603164941743	0.09381603164941743	0.09381603164941743	0.09381603164941743	0.09381603164941743	0.09381603164941743
0.04127051855860589	0.03095459636355494	0.03550558447920752	0.03269354106703288	0.03353008758233706	0.03774274113468825	0.03290151301284947	0.037050483527938126	0.03691889909332651	0.033050692118956025	0.03675175558454619	0.0392302356846883	0.03773066373006024	0.033135262756126146	0.03983132238067812	0.047026798076245754	0.04230642290061869	0.03996691789483392	0.03215193943654635	0.040127461381015896	0.04521254334593313	0.03795576900640635	0.043237082634781	0.04123246894524557	0.031221598783417386	0.03741162611492428	0.04088677166440623	0.039149198889665254	0.039149198889665254	0.039149198889665254	0.039149198889665254	0.039149198889665254	0.039149198889665254	0.039149198889665254	0.039149198889665254	0.039149198889665254	0.039149198889665254	0.039149198889665254	0.039149198889665254	0.039149198889665254	0.039149198889665254	0.039149198889665254	0.039149198889665254	0.039149198889665254	0.039149198889665254	0.039149198889665254	0.039149198889665254	0.039149198889665254	0.039149198889665254	0.039149198889665254
0.04960771978225793	0.06283786143801283	0.05336363870313758	0.06013928267240202	0.06544802368895734	0.0526666756665015	0.0443238836912423	0.052273999857514	0.04891308223746181	0.05359014341739874	0.04435834229391481	0.04746209658146524	0.06345520480331836	0.0508068279783054	0.04774990739796061	0.04802528370829105	0.05089674158874868	0.056917919804598975	0.04919843361960731	0.055594615864306314	0.0546961484965771	0.06316812615774792	0.0491001216041578	0.04416550600413795	0.061772173787745216	0.06509362750496524	0.059292155850897345	0.05837669906008356	0.05143808094787432	0.05827992371602006	0.07113617922066624	0.058483643716967154	0.05962130037606526	0.051608694779950406	0.05561499757800783	0.05561499757800783	0.05561499757800783	0.05561499757800783	0.05561499757800783	0.05561499757800783	0.05561499757800783	0.05561499757800783	0.05561499757800783	0.05561499757800783	0.05561499757800783	0.05561499757800783	0.05561499757800783	0.05561499757800783	0.05561499757800783	0.05561499757800783
0.07779579726418315	0.09112652616255353	0.07546760264882581	0.08337538640565179	0.07952057340104396	0.07434640737211543	0.07673209687570912	0.09008329042549683	0.07319074356143147	0.08290508766856641	0.10529992998516742	0.08204139800503006	0.06200704972136637	0.09175652845331649	0.07730619054400717	0.09434089597346809	0.07638347956462767	0.09927331129627674	0.08745749741954363	0.06521156798833411	0.0757644255754742	0.07497496233588621	0.08641185642465284	0.07063087252382089	0.08078838591713727	0.07538149615114081	0.08893818128711554	0.09044806804647713	0.10674345007984917	0.06772576862241209	0.09986710861560881	0.09349140942204018	0.07830423937331969	0.08589782439767994	0.08589782439767994	0.08589782439767994	0.08589782439767994	0.08589782439767994	0.08589782439767994	0.08589782439767994	0.08589782439767994	0.08589782439767994	0.08589782439767994	0.08589782439767994	0.08589782439767994	0.08589782439767994	0.08589782439767994	0.08589782439767994	0.08589782439767994	0.08589782439767994
0.08221193168218509	0.07786052125399831	0.04909354636882023	0.050989524363490364	0.056926237106341086	0.06033443405651287	0.05961805319639212	0.06819640633649707	0.05947579925119317	0.06354286429773708	0.05369222624850248	0.0558302893479458	0.06162873618787493	0.0621692632153154	0.05577205422346332	0.05566756191054772	0.060594580999557036	0.06206304780246486	0.06646148333275842	0.059362871028691866	0.06504269940714978	0.05800624609195066	0.05974793151776474	0.07042710317808677	0.08104107944120482	0.05987857147192341	0.07012223897333948	0.07020650688265932	0.07255917406620757	0.07272015557823823	0.06896693398762373	0.07084354478293099	0.07084354478293099	0.07084354478293099	0.07084354478293099	0.07084354478293099	0.07084354478293099	0.07084354478293099	0.07084354478293099	0.07084354478293099	0.07084354478293099	0.07084354478293099	0.07084354478293099	0.07084354478293099	0.07084354478293099	0.07084354478293099	0.07084354478293099	0.07084354478293099	0.07084354478293099	0.07084354478293099
0.035703406709993876	0.04032245404844015	0.03284479158888717	0.04486919007723043	0.03220162673509318	0.038180317818815486	0.03805059705414077	0.03668340310649282	0.03676368639713249	0.03197134779961071	0.04053003314636751	0.037719183072801366	0.04062332913158525	0.044595285254051986	0.0423505847271121	0.04006865866387046	0.03556620838452129	0.049858225025210375	0.046470160808594244	0.04164838074614718	0.05054614632272337	0.04597137793810468	0.04943808725096612	0.04785438796212987	0.03808296665221295	0.055778270864042724	0.040396270322905214	0.04845534606287511	0.055879636201198755	0.052182513197531345	0.04694467934913965	0.0495635962733355	0.0495635962733355	0.0495635962733355	0.0495635962733355	0.0495635962733355	0.0495635962733355	0.0495635962733355	0.0495635962733355	0.0495635962733355	0.0495635962733355	0.0495635962733355	0.0495635962733355	0.0495635962733355	0.0495635962733355	0.0495635962733355	0.0495635962733355	0.0495635962733355	0.0495635962733355	0.0495635962733355
0.07422097032557387	0.0597078477050695	0.05347174389560301	0.06430989548907165	0.06453622176112742	0.061529191519144266	0.06570695962199098	0.06333026840481865	0.05308071833303957	0.05680019376413409	0.05538752726948206	0.05437501372644098	0.06226052184837086	0.0724887724255131	0.05868453954826637	0.05949531966598397	0.06247171061891617	0.051642292301910274	0.07706919359715465	0.05264192859189631	0.06001515548659545	0.06722185780616904	0.06768902324946038	0.06644425721789388	0.05791387873348047	0.05894645329406229	0.06343279088016382	0.05915630125793284	0.09388262505290516	0.06842255311463633	0.0671579422870646	0.06779024770085047	0.06779024770085047	0.06779024770085047	0.06779024770085047	0.06779024770085047	0.06779024770085047	0.06779024770085047	0.06779024770085047	0.06779024770085047	0.06779024770085047	0.06779024770085047	0.06779024770085047	0.06779024770085047	0.06779024770085047	0.06779024770085047	0.06779024770085047	0.06779024770085047	0.06779024770085047	0.06779024770085047
0.09201499558882816	0.06452153232150205	0.05837837881209209	0.06647479455671283	0.07035821030399902	0.05585717784086215	0.044693227739104266	0.0760079416843506	0.06802000157487122	0.06823247620592027	0.060798829175046004	0.05647335286753976	0.07364871228306205	0.07163269736298082	0.04200600102666469	0.06961254410281059	0.07368203889380547	0.07917024376013103	0.07723953581255293	0.06602622161787312	0.0660811487080302	0.0797645427542785	0.07186468095259055	0.06651848708284151	0.055217913285227745	0.0656962568566092	0.08240908917628248	0.06320251995351718	0.07635892809540365	0.07390811111056797	0.059268241535028215	0.0686621189275047	0.06396518023126646	0.06396518023126646	0.06396518023126646	0.06396518023126646	0.06396518023126646	0.06396518023126646	0.06396518023126646	0.06396518023126646	0.06396518023126646	0.06396518023126646	0.06396518023126646	0.06396518023126646	0.06396518023126646	0.06396518023126646	0.06396518023126646	0.06396518023126646	0.06396518023126646	0.06396518023126646
0.04536735015777687	0.05314618347856897	0.05701765079794193	0.05548927685237311	0.055097784777718144	0.06568369396638059	0.06569606214782193	0.042055448988370235	0.05089765753231815	0.06218649442637171	0.043304226022144544	0.043639297186401714	0.06615907750125279	0.05608249421230775	0.06378033366163502	0.047898140539933166	0.05203899557286806	0.05539686911392346	0.07214974971382927	0.0729174494364496	0.05209655284936733	0.07504391533203496	0.06537720020856769	0.06371311310832595	0.04545028522287531	0.05442314073284305	0.07186735000857182	0.06532799721057239	0.06895141946669166	0.06014451351857768	0.06454796649263467	0.06454796649263467	0.06454796649263467	0.06454796649263467	0.06454796649263467	0.06454796649263467	0.06454796649263467	0.06454796649263467	0.06454796649263467	0.06454796649263467	0.06454796649263467	0.06454796649263467	0.06454796649263467	0.06454796649263467	0.06454796649263467	0.06454796649263467	0.06454796649263467	0.06454796649263467	0.06454796649263467	0.06454796649263467
0.055148456045742304	0.04144843513820391	0.04633725708514353	0.05326963800606811	0.05176610884239248	0.04258232882240272	0.050511767628356845	0.04340476730813275	0.048937774847441703	0.05370477985806726	0.03683806880537684	0.042533301952759096	0.049759650503822424	0.050920517794391336	0.03976083621075367	0.03635909617548976	0.05964977756580362	0.04187097974786692	0.04252320715458189	0.040960134769197305	0.04927882634136914	0.045142621304177635	0.037733048881699295	0.04143783509293847	0.04143783509293847	0.04143783509293847	0.04143783509293847	0.04143783509293847	0.04143783509293847	0.04143783509293847	0.04143783509293847	0.04143783509293847	0.04143783509293847	0.04143783509293847	0.04143783509293847	0.04143783509293847	0.04143783509293847	0.04143783509293847	0.04143783509293847	0.04143783509293847	0.04143783509293847	0.04143783509293847	0.04143783509293847	0.04143783509293847	0.04143783509293847	0.04143783509293847	0.04143783509293847	0.04143783509293847	0.04143783509293847	0.04143783509293847
0.06669949156188493	0.04507350361901427	0.048923368455534334	0.049866329165649335	0.04488087972482024	0.04599008537005176	0.04827855019717613	0.049381733809420326	0.044569567092074075	0.044665411006129904	0.052044170260768324	0.03770497335780008	0.03948708697411582	0.04523314371596129	0.041265323437303554	0.04750276029811279	0.040145037672287484	0.049503055173596995	0.0483972895600101	0.05232261588169579	0.042546140786504656	0.05683513459270057	0.05103878918722788	0.053936961889964226	0.053936961889964226	0.053936961889964226	0.053936961889964226	0.053936961889964226	0.053936961889964226	0.053936961889964226	0.053936961889964226	0.053936961889964226	0.053936961889964226	0.053936961889964226	0.053936961889964226	0.053936961889964226	0.053936961889964226	0.053936961889964226	0.053936961889964226	0.053936961889964226	0.053936961889964226	0.053936961889964226	0.053936961889964226	0.053936961889964226	0.053936961889964226	0.053936961889964226	0.053936961889964226	0.053936961889964226	0.053936961889964226	0.053936961889964226
0.13039894192239676	0.09528740738515502	0.11671380707369972	0.09937058647356899	0.07844732587733247	0.11447332580668021	0.12006411185802021	0.08248388380524611	0.09070244156691663	0.08540498677169588	0.09059619662013534	0.07417065783765259	0.11110054345203277	0.11234847299111703	0.09982937187800407	0.0832288788766643	0.07398249359427693	0.1008482729848402	0.10028472124692395	0.09312497874866384	0.08574069964603817	0.09097893041871023	0.10089727882520189	0.09617895142041348	0.10263170053213816	0.09037058674985048	0.14014837941106661	0.0761584711669637	0.10092018671085995	0.08369326637780705	0.0923067265443335	0.0923067265443335	0.0923067265443335	0.0923067265443335	0.0923067265443335	0.0923067265443335	0.0923067265443335	0.0923067265443335	0.0923067265443335	0.0923067265443335	0.0923067265443335	0.0923067265443335	0.0923067265443335	0.0923067265443335	0.0923067265443335	0.0923067265443335	0.0923067265443335	0.0923067265443335	0.0923067265443335	0.0923067265443335
0.05652328403273317	0.06053065820554114	0.04957243135562705	0.046036584099682296	0.058165907279043944	0.0635362984381181	0.05689871146016139	0.052309860210343534	0.046007171713221266	0.05133122509536883	0.05168441169686737	0.04670758938045544	0.04336444516950374	0.06074313390756865	0.07206590170637987	0.07078506923260132	0.06200696057353221	0.049562243095619254	0.06120688419835784	0.04640726708503802	0.06703345186036502	0.06471112326273248	0.06403012115758344	0.055163427556538455	0.05590996510516367	0.06244637703058313	0.06731591179902388	0.06291396929580279	0.0600461084912994	0.051797526637183004	0.06708405528780034	0.05967640780106012	0.06338023154443025	0.06338023154443025	0.06338023154443025	0.06338023154443025	0.06338023154443025	0.06338023154443025	0.06338023154443025	0.06338023154443025	0.06338023154443025	0.06338023154443025	0.06338023154443025	0.06338023154443025	0.06338023154443025	0.06338023154443025	0.06338023154443025	0.06338023154443025	0.06338023154443025	0.06338023154443025
0.08090983731726739	0.065919577603474	0.07851195660418134	0.062313256715954106	0.06132844021379524	0.04665294206318419	0.06585342413724825	0.05748781784063025	0.07418094739396641	0.0699658137476408	0.07056764218360297	0.054027701285825666	0.067281525081648	0.06783028916010507	0.10423809149520896	0.049415410676916814	0.05460212575845396	0.057299621893757	0.06408314797345019	0.06411493300896212	0.06271366556915738	0.0624608127857324	0.06625856196937335	0.06862456796737897	0.06923092888320305	0.07108270591404978	0.06291617532023785	0.06467435009660245	0.07460548431841975	0.07020376997378988	0.06299062511590643	0.052649629178180876	0.07999628930460558	0.08179144443235403	0.06334075992091301	0.07256610217663352	0.07256610217663352	0.07256610217663352	0.07256610217663352	0.07256610217663352	0.07256610217663352	0.07256610217663352	0.07256610217663352	0.07256610217663352	0.07256610217663352	0.07256610217663352	0.07256610217663352	0.07256610217663352	0.07256610217663352	0.07256610217663352
0.04190180035979674	0.05560540365131784	0.036979363215123046	0.038135333213431065	0.04172347251667311	0.0498138108196896	0.05541929259244463	0.04882179466106948	0.04705898658490876	0.05100774098052304	0.04340569890431071	0.045568485905511456	0.05076559344215113	0.056126203229096526	0.05485311455660582	0.056375048947221805	0.05916076056109128	0.05773086740591014	0.06174906936515629	0.06625061479835737	0.052163692849200666	0.05253025463051115	0.062486807648800886	0.06275744979732711	0.062416349563765565	0.05532143327324899	0.06731332766211513	0.06856249836365828	0.0679379130128867	0.0679379130128867	0.0679379130128867	0.0679379130128867	0.0679379130128867	0.0679379130128867	0.0679379130128867	0.0679379130128867	0.0679379130128867	0.0679379130128867	0.0679379130128867	0.0679379130128867	0.0679379130128867	0.0679379130128867	0.0679379130128867	0.0679379130128867	0.0679379130128867	0.0679379130128867	0.0679379130128867	0.0679379130128867	0.0679379130128867	0.0679379130128867
0.05099753859664917	0.07735791561619997	0.07188699303021141	0.05959078277377993	0.061872241029920186	0.05065493222348883	0.06110969405442248	0.08020881544643499	0.09939855457590797	0.0569855697978838	0.06571251472563493	0.058158700354738906	0.05660957503122571	0.05209794353259683	0.05593641493801812	0.05107106670966739	0.04746567258097272	0.049930204199707624	0.05026384138203022	0.05872706159428862	0.04491313451916822	0.056075834666843134	0.06128158237137952	0.05672115643649451	0.062336313186214846	0.06658468735915775	0.05924477279423204	0.053021583985490194	0.05214430312367487	0.05258294355458253	0.05258294355458253	0.05258294355458253	0.05258294355458253	0.05258294355458253	0.05258294355458253	0.05258294355458253	0.05258294355458253	0.05258294355458253	0.05258294355458253	0.05258294355458253	0.05258294355458253	0.05258294355458253	0.05258294355458253	0.05258294355458253	0.05258294355458253	0.05258294355458253	0.05258294355458253	0.05258294355458253	0.05258294355458253	0.05258294355458253
0.06508092607010545	0.05564350445004073	0.04581627993641596	0.04894857965561322	0.05632984549178889	0.051673415457989195	0.04924557618599394	0.05844036872764396	0.04458022657192648	0.057193583261241625	0.04727972617614581	0.03785926201585263	0.052214129867724036	0.048245225843027546	0.04943781913690184	0.042516555681129595	0.048643772240804205	0.045986298305101155	0.0499842797561313	0.043352769310896565	0.05605345088671041	0.04322913002195372	0.04765862488089081	0.04970210436881173	0.04521792873201193	0.04895928107717819	0.04708860490459506	0.04708860490459506	0.04708860490459506	0.04708860490459506	0.04708860490459506	0.04708860490459506	0.04708860490459506	0.04708860490459506	0.04708860490459506	0.04708860490459506	0.04708860490459506	0.04708860490459506	0.04708860490459506	0.04708860490459506	0.04708860490459506	0.04708860490459506	0.04708860490459506	0.04708860490459506	0.04708860490459506	0.04708860490459506	0.04708860490459506	0.04708860490459506	0.04708860490459506	0.04708860490459506
0.05990599421656	0.049593742079530385	0.04521961820639108	0.0478440315938409	0.04162586752324291	0.0440703304321508	0.03924976133593583	0.04468284834603984	0.04829852472107477	0.0373858761114612	0.04887313750643989	0.0462391921204704	0.04240618982622098	0.053451089672065334	0.05566968620187615	0.04776288963326368	0.040484155295384065	0.03755281564128984	0.046257544777085276	0.044280989454390574	0.04478257522293386	0.05031454585117722	0.047548560537055536	0.047548560537055536	0.047548560537055536	0.047548560537055536	0.047548560537055536	0.047548560537055536	0.047548560537055536	0.047548560537055536	0.047548560537055536	0.047548560537055536	0.047548560537055536	0.047548560537055536	0.047548560537055536	0.047548560537055536	0.047548560537055536	0.047548560537055536	0.047548560537055536	0.047548560537055536	0.047548560537055536	0.047548560537055536	0.047548560537055536	0.047548560537055536	0.047548560537055536	0.047548560537055536	0.047548560537055536	0.047548560537055536	0.047548560537055536	0.047548560537055536
0.04585102918701689	0.03554581460436944	0.040020758036923114	0.05449791704323983	0.03547627614598687	0.040998966659502145	0.048605497952728095	0.04788883016370857	0.04326494711398353	0.04061313453816386	0.038219559457353454	0.04431692342980898	0.04869547348828944	0.04930637847525963	0.042512919040595724	0.055660051005260704	0.0526161595584327	0.04254549316431748	0.04855796504503062	0.04273539953173078	0.04349560728361213	0.056659315313515146	0.058435880163189874	0.040518068899071155	0.05158401990536508	0.05170708280973372	0.060176674960541805	0.05594187888513776	0.05594187888513776	0.05594187888513776	0.05594187888513776	0.05594187888513776	0.05594187888513776	0.05594187888513776	0.05594187888513776	0.05594187888513776	0.05594187888513776	0.05594187888513776	0.05594187888513776	0.05594187888513776	0.05594187888513776	0.05594187888513776	0.05594187888513776	0.05594187888513776	0.05594187888513776	0.05594187888513776	0.05594187888513776	0.05594187888513776	0.05594187888513776	0.05594187888513776
0.0799620083405068	0.07868467359203118	0.07480547563296915	0.0974646253462411	0.07227008952401881	0.08260848129654774	0.07518746230713284	0.07451825833299208	0.07385825955857364	0.0752018205873714	0.08321248189568232	0.09901749998774385	0.10353322969574764	0.08283279156941148	0.07885801691576834	0.10175346248800313	0.0803150443143661	0.0755733619060297	0.09661740984504227	0.09734328404333453	0.09536908002971034	0.10663586921855837	0.08861903303430374	0.1136267814490886	0.09072147322951053	0.1075679401028619	0.10295915580345172	0.08588344265472864	0.11022204447667373	0.09805274356570118	0.09805274356570118	0.09805274356570118	0.09805274356570118	0.09805274356570118	0.09805274356570118	0.09805274356570118	0.09805274356570118	0.09805274356570118	0.09805274356570118	0.09805274356570118	0.09805274356570118	0.09805274356570118	0.09805274356570118	0.09805274356570118	0.09805274356570118	0.09805274356570118	0.09805274356570118	0.09805274356570118	0.09805274356570118	0.09805274356570118
0.06695936266156713	0.06390684117176205	0.06671993669006605	0.0720247883320729	0.07622472064293154	0.07127510833215173	0.07278346317837057	0.07094664808910661	0.07130894871846434	0.075439675291298	0.05943635614848794	0.06398990024033349	0.08596792635795002	0.07003417150421946	0.07083858198869683	0.09604769085179554	0.08626421677807806	0.0658535949756828	0.07358790967588806	0.06889465539783833	0.07271267071196089	0.07943051849916033	0.08060542319254743	0.07216993145960914	0.08604049176706068	0.08995033906653176	0.08704824731147102	0.07198719752825247	0.06585523446513525	0.07573908158767671	0.06847815155353791	0.08097114993489078	0.07561481010609417	0.07282429338836727	0.07497568949515317	0.07525795580410036	0.07517176173365754	0.07624896871147041	0.07571036522256397	0.07571036522256397	0.07571036522256397	0.07571036522256397	0.07571036522256397	0.07571036522256397	0.07571036522256397	0.07571036522256397	0.07571036522256397	0.07571036522256397	0.07571036522256397	0.07571036522256397
0.029292504787184825	0.018163422901994745	0.01539726049653023	0.03656439559805415	0.015278921396220346	0.029905528904492436	0.02222470842702881	0.030189038418337904	0.041723144904270565	0.024695490291629738	0.027224928646772523	0.021392027927581395	0.03365410552049962	0.056100258763196124	0.04987933556127738	0.02933258805988315	0.04736476711145193	0.04850486128016456	0.03169228004105384	0.039484578285727115	0.05927735869728232	0.061304721139334696	0.06973608224732536	0.0445610448683481	0.05969275485281466	0.053334903922248655	0.06167762725052124	0.07856749701872696	0.08190849311494985	0.061816911925312155	0.05554324546672679	0.057306654224126834	0.07487841413542874	0.036437372506495244	0.04186384859777788	0.024731388614568205	0.0514399612072067	0.057613671707155624	0.09331736471153694	0.07816821259415967	0.06825706548682704	0.19425812741841833	0.1312575964526227	0.1312575964526227	0.1312575964526227	0.1312575964526227	0.1312575964526227	0.1312575964526227	0.1312575964526227	0.1312575964526227
0.05772788241052303	0.048687570647191286	0.0612261992233813	0.04786311315053747	0.04977480410006508	0.056531154326443636	0.05621740849678447	0.0476019018084675	0.05245910029698275	0.049075800437236305	0.043047879294377776	0.05876612159305766	0.048432754728162976	0.05549173455123631	0.05126035095131502	0.048333500677346375	0.04815817217545294	0.05122764684585608	0.05444900651154616	0.04938231910125638	0.05037889288803087	0.05059415147164305	0.05454214190849787	0.05154588620252307	0.04644665256429903	0.05653090828019208	0.05243732222061407	0.04995275492004909	0.05119503857033157	0.05119503857033157	0.05119503857033157	0.05119503857033157	0.05119503857033157	0.05119503857033157	0.05119503857033157	0.05119503857033157	0.05119503857033157	0.05119503857033157	0.05119503857033157	0.05119503857033157	0.05119503857033157	0.05119503857033157	0.05119503857033157	0.05119503857033157	0.05119503857033157	0.05119503857033157	0.05119503857033157	0.05119503857033157	0.05119503857033157	0.05119503857033157
0.06532702546300258	0.07873983444487584	0.050126642253922736	0.06097055468195909	0.052885871011423696	0.057297619472275935	0.05247282128118004	0.0646261549424204	0.06749024516162432	0.06352449049280476	0.05704573529859208	0.05683068960422179	0.060053187125309423	0.047383261018778905	0.061907614096553605	0.05289336278904684	0.06704217962698206	0.06347876524831872	0.06356151876139693	0.057537878618806576	0.043215391843316166	0.06059076646119609	0.05785056693044789	0.06973215143763258	0.07193093219264063	0.0708315418151366	0.0708315418151366	0.0708315418151366	0.0708315418151366	0.0708315418151366	0.0708315418151366	0.0708315418151366	0.0708315418151366	0.0708315418151366	0.0708315418151366	0.0708315418151366	0.0708315418151366	0.0708315418151366	0.0708315418151366	0.0708315418151366	0.0708315418151366	0.0708315418151366	0.0708315418151366	0.0708315418151366	0.0708315418151366	0.0708315418151366	0.0708315418151366	0.0708315418151366	0.0708315418151366	0.0708315418151366
0.05017459081037668	0.03134405469273547	0.04464068017350026	0.03363828208164231	0.03593769521134009	0.03930916080576728	0.03549650738113285	0.037504811919193255	0.03602049574730491	0.042169917856890116	0.023912648154155117	0.03293121879464729	0.03387402795804971	0.03594321119454317	0.03222229325250582	0.04097984973707558	0.03874772049142562	0.04135955278315973	0.04238213711999845	0.03258531402051318	0.040195467567722104	0.03639039079411764	0.03639039079411764	0.03639039079411764	0.03639039079411764	0.03639039079411764	0.03639039079411764	0.03639039079411764	0.03639039079411764	0.03639039079411764	0.03639039079411764	0.03639039079411764	0.03639039079411764	0.03639039079411764	0.03639039079411764	0.03639039079411764	0.03639039079411764	0.03639039079411764	0.03639039079411764	0.03639039079411764	0.03639039079411764	0.03639039079411764	0.03639039079411764	0.03639039079411764	0.03639039079411764	0.03639039079411764	0.03639039079411764	0.03639039079411764	0.03639039079411764	0.03639039079411764
0.06320230765553528	0.05748736489853769	0.048959648420002645	0.04619575458273932	0.05445162590492356	0.060820041104460494	0.06368957532840971	0.060774854019858694	0.051569971572725935	0.06619494461091974	0.06497169022586381	0.06008082403399036	0.0629334448278445	0.06642992012678407	0.04464075970906031	0.06282498247884238	0.05263758247341429	0.06619358568431963	0.058497922408011355	0.06176620328724347	0.05636597955775684	0.06080266422549075	0.05906218520907079	0.059932424717280774	0.059932424717280774	0.059932424717280774	0.059932424717280774	0.059932424717280774	0.059932424717280774	0.059932424717280774	0.059932424717280774	0.059932424717280774	0.059932424717280774	0.059932424717280774	0.059932424717280774	0.059932424717280774	0.059932424717280774	0.059932424717280774	0.059932424717280774	0.059932424717280774	0.059932424717280774	0.059932424717280774	0.059932424717280774	0.059932424717280774	0.059932424717280774	0.059932424717280774	0.059932424717280774	0.059932424717280774	0.059932424717280774	0.059932424717280774
0.0515295578361879	0.03624126363952425	0.03421744195888408	0.04737439279956305	0.04866088722031951	0.04255576592716259	0.04017225016192437	0.03994642768197177	0.044508371050073596	0.04599110619510031	0.04519467404169288	0.04918254680712092	0.03339864213772515	0.049178905105559265	0.031475434383933756	0.04936664666071202	0.032234104463069124	0.029995501779223263	0.03650768828116189	0.030982398730714646	0.04097536888394013	0.03597888380732739	0.03597888380732739	0.03597888380732739	0.03597888380732739	0.03597888380732739	0.03597888380732739	0.03597888380732739	0.03597888380732739	0.03597888380732739	0.03597888380732739	0.03597888380732739	0.03597888380732739	0.03597888380732739	0.03597888380732739	0.03597888380732739	0.03597888380732739	0.03597888380732739	0.03597888380732739	0.03597888380732739	0.03597888380732739	0.03597888380732739	0.03597888380732739	0.03597888380732739	0.03597888380732739	0.03597888380732739	0.03597888380732739	0.03597888380732739	0.03597888380732739	0.03597888380732739
0.07068273400761256	0.05864736358594044	0.05059749006721041	0.0627835703618342	0.06102845356657953	0.05094222459586371	0.049044185321427375	0.06200335695399862	0.06898473494451123	0.07231060105921555	0.06300002996170119	0.062132870876513875	0.07566676353543446	0.07414555910836668	0.06671343755276249	0.06624642297175393	0.064682863918042	0.0709687143909235	0.07658260585207183	0.04975566326875847	0.06572824235391847	0.06355983802608181	0.07210584858989195	0.06056931875672013	0.07520814013175046	0.0678887294442353	0.0678887294442353	0.0678887294442353	0.0678887294442353	0.0678887294442353	0.0678887294442353	0.0678887294442353	0.0678887294442353	0.0678887294442353	0.0678887294442353	0.0678887294442353	0.0678887294442353	0.0678887294442353	0.0678887294442353	0.0678887294442353	0.0678887294442353	0.0678887294442353	0.0678887294442353	0.0678887294442353	0.0678887294442353	0.0678887294442353	0.0678887294442353	0.0678887294442353	0.0678887294442353	0.0678887294442353
0.0757118275800495	0.06868269810302326	0.0663722249532629	0.06914397444360508	0.0664190642298222	0.06336394898397019	0.07244537649524374	0.06047288734202401	0.08387942929709037	0.052615320014443655	0.0649716188620275	0.060403603711444674	0.06395723193226023	0.07630193043733142	0.06582036621696347	0.0640076149978507	0.07414617768761243	0.0689614604330727	0.06229067087586426	0.06941436431203929	0.06585251759395178	0.06585251759395178	0.06585251759395178	0.06585251759395178	0.06585251759395178	0.06585251759395178	0.06585251759395178	0.06585251759395178	0.06585251759395178	0.06585251759395178	0.06585251759395178	0.06585251759395178	0.06585251759395178	0.06585251759395178	0.06585251759395178	0.06585251759395178	0.06585251759395178	0.06585251759395178	0.06585251759395178	0.06585251759395178	0.06585251759395178	0.06585251759395178	0.06585251759395178	0.06585251759395178	0.06585251759395178	0.06585251759395178	0.06585251759395178	0.06585251759395178	0.06585251759395178	0.06585251759395178
0.04615657555982569	0.035840814122669845	0.037028336764290654	0.038264518927778594	0.049867483736793734	0.04188818467858036	0.04110242505642853	0.05162963276111168	0.04256715367318455	0.05918727144218923	0.04002858010677004	0.029902970872863692	0.03865837660403226	0.038222220252465515	0.03633363951702899	0.04189147238568342	0.034357868143680775	0.04088595979265247	0.040637262126859704	0.03976255820434338	0.04262540235725894	0.03867344243137958	0.04064942239431926	0.04064942239431926	0.04064942239431926	0.04064942239431926	0.04064942239431926	0.04064942239431926	0.04064942239431926	0.04064942239431926	0.04064942239431926	0.04064942239431926	0.04064942239431926	0.04064942239431926	0.04064942239431926	0.04064942239431926	0.04064942239431926	0.04064942239431926	0.04064942239431926	0.04064942239431926	0.04064942239431926	0.04064942239431926	0.04064942239431926	0.04064942239431926	0.04064942239431926	0.04064942239431926	0.04064942239431926	0.04064942239431926	0.04064942239431926	0.04064942239431926
0.03381155619196604	0.04811378836019715	0.042963980970354684	0.05218136260730962	0.05205565356997829	0.057814945171044824	0.03976621185734728	0.04885190611681875	0.04455480353185668	0.03905073301267949	0.051426686622823556	0.046125237416358114	0.04262839765788456	0.041869463346838415	0.037852538158321916	0.03492927320472287	0.036306308965442215	0.049995677038422934	0.04653077308562667	0.04942281236944572	0.047976792727536195	0.047976792727536195	0.047976792727536195	0.047976792727536195	0.047976792727536195	0.047976792727536195	0.047976792727536195	0.047976792727536195	0.047976792727536195	0.047976792727536195	0.047976792727536195	0.047976792727536195	0.047976792727536195	0.047976792727536195	0.047976792727536195	0.047976792727536195	0.047976792727536195	0.047976792727536195	0.047976792727536195	0.047976792727536195	0.047976792727536195	0.047976792727536195	0.047976792727536195	0.047976792727536195	0.047976792727536195	0.047976792727536195	0.047976792727536195	0.047976792727536195	0.047976792727536195	0.047976792727536195
0.07768219337559033	0.06303563633411317	0.0572424694784948	0.07882873842806452	0.06360124276990184	0.04568557182988099	0.08704818930214805	0.06441493113509918	0.05855370598391724	0.07866849105212308	0.05030469467694655	0.04591485301352238	0.06847028103806578	0.06806270524835156	0.0748491735569355	0.07066569572731243	0.08107993608434429	0.06425691987266548	0.07077634509928524	0.06666828690116339	0.07762940500221897	0.054112211944030854	0.06506555487154546	0.08208161735605696	0.09366765424586788	0.09205416785828109	0.09891417084952568	0.09898847403013081	0.08912263846828834	0.08836778146477652	0.11174696017704898	0.10396890156556984	0.07877923005141173	0.0732075973915619	0.07668958475050475	0.07494859107103333	0.07494859107103333	0.07494859107103333	0.07494859107103333	0.07494859107103333	0.07494859107103333	0.07494859107103333	0.07494859107103333	0.07494859107103333	0.07494859107103333	0.07494859107103333	0.07494859107103333	0.07494859107103333	0.07494859107103333	0.07494859107103333
0.04335737958798518	0.05376698044667061	0.04761885540649234	0.052956264795375005	0.053035419920674474	0.0522874015073574	0.038678684482375277	0.0425919457730808	0.05193624692181908	0.04466069834764704	0.039564251927350066	0.052898181410340715	0.04419388890543939	0.04950491884321392	0.04855803532228522	0.04908261243204301	0.04882032387716412	0.04882032387716412	0.04882032387716412	0.04882032387716412	0.04882032387716412	0.04882032387716412	0.04882032387716412	0.04882032387716412	0.04882032387716412	0.04882032387716412	0.04882032387716412	0.04882032387716412	0.04882032387716412	0.04882032387716412	0.04882032387716412	0.04882032387716412	0.04882032387716412	0.04882032387716412	0.04882032387716412	0.04882032387716412	0.04882032387716412	0.04882032387716412	0.04882032387716412	0.04882032387716412	0.04882032387716412	0.04882032387716412	0.04882032387716412	0.04882032387716412	0.04882032387716412	0.04882032387716412	0.04882032387716412	0.04882032387716412	0.04882032387716412	0.04882032387716412
0.07021512701145198	0.0565895212713895	0.06004302006907731	0.050426828742638784	0.049853616367595735	0.050121832081262994	0.04866740715454155	0.050390226435538324	0.05154927684972254	0.059418514377856856	0.047363340282618974	0.05787455959906759	0.05871907611667762	0.04775242365131523	0.045086728628304915	0.050077192825613764	0.05243006752948022	0.0507456214798538	0.0464938775271762	0.042348543669205846	0.035753474188638515	0.04063218728542309	0.05526772803314878	0.04157302666640573	0.048420377349777256	0.048420377349777256	0.048420377349777256	0.048420377349777256	0.048420377349777256	0.048420377349777256	0.048420377349777256	0.048420377349777256	0.048420377349777256	0.048420377349777256	0.048420377349777256	0.048420377349777256	0.048420377349777256	0.048420377349777256	0.048420377349777256	0.048420377349777256	0.048420377349777256	0.048420377349777256	0.048420377349777256	0.048420377349777256	0.048420377349777256	0.048420377349777256	0.048420377349777256	0.048420377349777256	0.048420377349777256	0.048420377349777256
0.09710170556186971	0.07872685667148949	0.08470279605029575	0.09709730521869347	0.08675984672416705	0.07730854186576126	0.07892450832454738	0.09554917867150801	0.10804964564936055	0.09687593782745506	0.09727015695048064	0.09896432481439832	0.0769687353977333	0.09642366269526588	0.0781937943352999	0.10094188103836187	0.08021373427536012	0.08640594918495219	0.08330984173015615	0.08330984173015615	0.08330984173015615	0.08330984173015615	0.08330984173015615	0.08330984173015615	0.08330984173015615	0.08330984173015615	0.08330984173015615	0.08330984173015615	0.08330984173015615	0.08330984173015615	0.08330984173015615	0.08330984173015615	0.08330984173015615	0.08330984173015615	0.08330984173015615	0.08330984173015615	0.08330984173015615	0.08330984173015615	0.08330984173015615	0.08330984173015615	0.08330984173015615	0.08330984173015615	0.08330984173015615	0.08330984173015615	0.08330984173015615	0.08330984173015615	0.08330984173015615	0.08330984173015615	0.08330984173015615	0.08330984173015615
0.07708635628537056	0.059138647795741024	0.0424285994692782	0.04193491370760434	0.0442657478551993	0.058366347102983704	0.04504956998146273	0.0508751654484334	0.04083321328572266	0.04319404511572648	0.047906861125338485	0.05908193927516781	0.03522770048502317	0.04067769087642571	0.06246504529818043	0.04801135490602394	0.04120039484634325	0.04848350819408921	0.055135549906007476	0.049332728170487936	0.04223397653153081	0.045783352351009374	0.045783352351009374	0.045783352351009374	0.045783352351009374	0.045783352351009374	0.045783352351009374	0.045783352351009374	0.045783352351009374	0.045783352351009374	0.045783352351009374	0.045783352351009374	0.045783352351009374	0.045783352351009374	0.045783352351009374	0.045783352351009374	0.045783352351009374	0.045783352351009374	0.045783352351009374	0.045783352351009374	0.045783352351009374	0.045783352351009374	0.045783352351009374	0.045783352351009374	0.045783352351009374	0.045783352351009374	0.045783352351009374	0.045783352351009374	0.045783352351009374	0.045783352351009374
0.06896808733958483	0.05277716159878475	0.05668049462361626	0.06302410414780193	0.04514775818613457	0.05601283736055945	0.07244491217514451	0.06629840966351574	0.051306163785135576	0.05331392814523327	0.05231004596518442	0.05231004596518442	0.05231004596518442	0.05231004596518442	0.05231004596518442	0.05231004596518442	0.05231004596518442	0.05231004596518442	0.05231004596518442	0.05231004596518442	0.05231004596518442	0.05231004596518442	0.05231004596518442	0.05231004596518442	0.05231004596518442	0.05231004596518442	0.05231004596518442	0.05231004596518442	0.05231004596518442	0.05231004596518442	0.05231004596518442	0.05231004596518442	0.05231004596518442	0.05231004596518442	0.05231004596518442	0.05231004596518442	0.05231004596518442	0.05231004596518442	0.05231004596518442	0.05231004596518442	0.05231004596518442	0.05231004596518442	0.05231004596518442	0.05231004596518442	0.05231004596518442	0.05231004596518442	0.05231004596518442	0.05231004596518442	0.05231004596518442	0.05231004596518442
0.06453704127044975	0.05311852443096642	0.043351558159537264	0.0504124274994194	0.0514242466463643	0.054555305084168025	0.04554932011339784	0.054754628947620475	0.038871794893006024	0.05591439165495131	0.047742152792911316	0.05040269598522928	0.04431840524269508	0.04242086596024004	0.04868987080922564	0.054694597165661364	0.06199506148589984	0.06016973381399843	0.061082397649949126	0.061082397649949126	0.061082397649949126	0.061082397649949126	0.061082397649949126	0.061082397649949126	0.061082397649949126	0.061082397649949126	0.061082397649949126	0.061082397649949126	0.061082397649949126	0.061082397649949126	0.061082397649949126	0.061082397649949126	0.061082397649949126	0.061082397649949126	0.061082397649949126	0.061082397649949126	0.061082397649949126	0.061082397649949126	0.061082397649949126	0.061082397649949126	0.061082397649949126	0.061082397649949126	0.061082397649949126	0.061082397649949126	0.061082397649949126	0.061082397649949126	0.061082397649949126	0.061082397649949126	0.061082397649949126	0.061082397649949126
0.09127075960659152	0.10313129332148166	0.08061707806012615	0.0966945279442422	0.10029139998082992	0.08142774486092853	0.0918584235472665	0.10434626054199235	0.1197906283411332	0.07754897281051452	0.0984456311684623	0.09871658048071504	0.09869825398177878	0.08513892079074074	0.1083532253446861	0.08255714172458398	0.08263918894345897	0.10285375494525	0.07461848293934055	0.08548593932504739	0.07206324567172565	0.11085945346599868	0.08199573391250087	0.0786534910189202	0.06672117997739335	0.09074218721081467	0.08385487838339602	0.11778198156321784	0.09522664097388328	0.10567213192361834	0.08685404088803333	0.09626308640582584	0.09626308640582584	0.09626308640582584	0.09626308640582584	0.09626308640582584	0.09626308640582584	0.09626308640582584	0.09626308640582584	0.09626308640582584	0.09626308640582584	0.09626308640582584	0.09626308640582584	0.09626308640582584	0.09626308640582584	0.09626308640582584	0.09626308640582584	0.09626308640582584	0.09626308640582584	0.09626308640582584
0.06501840682959688	0.06600403480006907	0.06041624277927138	0.07376642325932957	0.06559513789469885	0.0521784523285461	0.06515152244471818	0.051540100293833054	0.07223681927953658	0.06988288883731693	0.07852388667407734	0.05834233601190381	0.06547801028524933	0.06904930808162552	0.06830139677784873	0.05297176614250837	0.08851467301037043	0.07605299873910237	0.08331782841750324	0.0905961777920071	0.08196590027754921	0.06632199106768177	0.07002938472458808	0.07105410523735738	0.07054174498097272	0.07054174498097272	0.07054174498097272	0.07054174498097272	0.07054174498097272	0.07054174498097272	0.07054174498097272	0.07054174498097272	0.07054174498097272	0.07054174498097272	0.07054174498097272	0.07054174498097272	0.07054174498097272	0.07054174498097272	0.07054174498097272	0.07054174498097272	0.07054174498097272	0.07054174498097272	0.07054174498097272	0.07054174498097272	0.07054174498097272	0.07054174498097272	0.07054174498097272	0.07054174498097272	0.07054174498097272	0.07054174498097272
0.07584960835358813	0.05671132247381319	0.06027927999706227	0.059703897493742095	0.046751609995640646	0.05611274407359017	0.04685450385723468	0.05817000026332811	0.05522926387506721	0.05777391695091636	0.05132056983482822	0.054547243392872286	0.054547243392872286	0.054547243392872286	0.054547243392872286	0.054547243392872286	0.054547243392872286	0.054547243392872286	0.054547243392872286	0.054547243392872286	0.054547243392872286	0.054547243392872286	0.054547243392872286	0.054547243392872286	0.054547243392872286	0.054547243392872286	0.054547243392872286	0.054547243392872286	0.054547243392872286	0.054547243392872286	0.054547243392872286	0.054547243392872286	0.054547243392872286	0.054547243392872286	0.054547243392872286	0.054547243392872286	0.054547243392872286	0.054547243392872286	0.054547243392872286	0.054547243392872286	0.054547243392872286	0.054547243392872286	0.054547243392872286	0.054547243392872286	0.054547243392872286	0.054547243392872286	0.054547243392872286	0.054547243392872286	0.054547243392872286	0.054547243392872286
0.10714264561737095	0.08247059082904414	0.10673375012430532	0.0935564869541586	0.08923235716202031	0.0742147285486717	0.07358665550225947	0.09001217432139103	0.07735534769775274	0.08646538275760336	0.07779794386219363	0.10751348455153979	0.07544548665719593	0.07796555483145336	0.07910322355160737	0.08856175834191535	0.07399704679459465	0.08376862196873221	0.07888283438166342	0.07888283438166342	0.07888283438166342	0.07888283438166342	0.07888283438166342	0.07888283438166342	0.07888283438166342	0.07888283438166342	0.07888283438166342	0.07888283438166342	0.07888283438166342	0.07888283438166342	0.07888283438166342	0.07888283438166342	0.07888283438166342	0.07888283438166342	0.07888283438166342	0.07888283438166342	0.07888283438166342	0.07888283438166342	0.07888283438166342	0.07888283438166342	0.07888283438166342	0.07888283438166342	0.07888283438166342	0.07888283438166342	0.07888283438166342	0.07888283438166342	0.07888283438166342	0.07888283438166342	0.07888283438166342	0.07888283438166342
0.083300015209604	0.05938441567874641	0.09895163536152105	0.08582269855748892	0.06410246569696683	0.0720417384945543	0.0780674368680425	0.09961398835829112	0.07439409995362067	0.06112705711465664	0.07435200339497577	0.06596878368945527	0.08530290124457465	0.08468249835175207	0.06815301616874404	0.07641775726024806	0.07641775726024806	0.07641775726024806	0.07641775726024806	0.07641775726024806	0.07641775726024806	0.07641775726024806	0.07641775726024806	0.07641775726024806	0.07641775726024806	0.07641775726024806	0.07641775726024806	0.07641775726024806	0.07641775726024806	0.07641775726024806	0.07641775726024806	0.07641775726024806	0.07641775726024806	0.07641775726024806	0.07641775726024806	0.07641775726024806	0.07641775726024806	0.07641775726024806	0.07641775726024806	0.07641775726024806	0.07641775726024806	0.07641775726024806	0.07641775726024806	0.07641775726024806	0.07641775726024806	0.07641775726024806	0.07641775726024806	0.07641775726024806	0.07641775726024806	0.07641775726024806
0.09971581080230038	0.05145303046807396	0.0505860595888273	0.0566256745240744	0.05373717613196941	0.06483131540928005	0.06508611209355891	0.07691709684658143	0.05844792349306157	0.06887970547273448	0.07610607263070594	0.08534662585764582	0.07204762864486701	0.08105456228130432	0.08449053007032838	0.08359080003002206	0.06993455594244563	0.07650694031045285	0.08344850846410098	0.07564493539073877	0.08817852624484915	0.09281747775931501	0.09156787694814995	0.0724801638584147	0.0802304113216916	0.06594854967139509	0.08887857169863593	0.10019941031268832	0.09453899100566213	0.09453899100566213	0.09453899100566213	0.09453899100566213	0.09453899100566213	0.09453899100566213	0.09453899100566213	0.09453899100566213	0.09453899100566213	0.09453899100566213	0.09453899100566213	0.09453899100566213	0.09453899100566213	0.09453899100566213	0.09453899100566213	0.09453899100566213	0.09453899100566213	0.09453899100566213	0.09453899100566213	0.09453899100566213	0.09453899100566213	0.09453899100566213
0.08191813832764376	0.06534720232107313	0.06135566619923087	0.07840729717870878	0.05591718470080795	0.05733797738367234	0.04871854602337896	0.05274479618243262	0.07240870481203254	0.05302095346519828	0.056498558263485356	0.06303582045702508	0.06036926132632123	0.061676887120273825	0.059168836029742954	0.05101370311176421	0.04029752029633608	0.0443962807326261	0.05929547897353442	0.08872075432974802	0.06560502403512598	0.06693876912840219	0.052362739312873156	0.05965075422063766	0.05965075422063766	0.05965075422063766	0.05965075422063766	0.05965075422063766	0.05965075422063766	0.05965075422063766	0.05965075422063766	0.05965075422063766	0.05965075422063766	0.05965075422063766	0.05965075422063766	0.05965075422063766	0.05965075422063766	0.05965075422063766	0.05965075422063766	0.05965075422063766	0.05965075422063766	0.05965075422063766	0.05965075422063766	0.05965075422063766	0.05965075422063766	0.05965075422063766	0.05965075422063766	0.05965075422063766	0.05965075422063766	0.05965075422063766
0.08751208540908154	0.05481700893240773	0.0628265952165672	0.07668713121855769	0.06340484944823496	0.06648145046386135	0.06257239665784159	0.06060051078468117	0.056295304208865936	0.06189610152245232	0.05334088453155148	0.05204481005632939	0.05775398978948769	0.052229941691900456	0.05528514837673455	0.05806099180160953	0.06437499254534493	0.05674098916324965	0.05743353881004599	0.0549789226140068	0.058095886746158044	0.05653740468008243	0.05653740468008243	0.05653740468008243	0.05653740468008243	0.05653740468008243	0.05653740468008243	0.05653740468008243	0.05653740468008243	0.05653740468008243	0.05653740468008243	0.05653740468008243	0.05653740468008243	0.05653740468008243	0.05653740468008243	0.05653740468008243	0.05653740468008243	0.05653740468008243	0.05653740468008243	0.05653740468008243	0.05653740468008243	0.05653740468008243	0.05653740468008243	0.05653740468008243	0.05653740468008243	0.05653740468008243	0.05653740468008243	0.05653740468008243	0.05653740468008243	0.05653740468008243
0.08111324299797584	0.05850576332768634	0.08856818131031739	0.06701117203760568	0.06797642595235112	0.07061146134410842	0.0786851902124014	0.07088924268542994	0.07976119341149401	0.06442109530706078	0.06817465129670292	0.06403314812513122	0.08026331482906383	0.07044569388407455	0.07719790546863371	0.06186605465858227	0.06785567649888609	0.0722381486748977	0.07004691258689189	0.07004691258689189	0.07004691258689189	0.07004691258689189	0.07004691258689189	0.07004691258689189	0.07004691258689189	0.07004691258689189	0.07004691258689189	0.07004691258689189	0.07004691258689189	0.07004691258689189	0.07004691258689189	0.07004691258689189	0.07004691258689189	0.07004691258689189	0.07004691258689189	0.07004691258689189	0.07004691258689189	0.07004691258689189	0.07004691258689189	0.07004691258689189	0.07004691258689189	0.07004691258689189	0.07004691258689189	0.07004691258689189	0.07004691258689189	0.07004691258689189	0.07004691258689189	0.07004691258689189	0.07004691258689189	0.07004691258689189
0.06194415903010969	0.04486619297573769	0.05041483089436584	0.04744040383157538	0.04515952313034318	0.06023470258252013	0.049657682925806905	0.053158416586019885	0.05386889574473306	0.045333528051332624	0.038874333946030765	0.052765556334093064	0.04246899920724071	0.04787553796866484	0.047051601824850034	0.049403246141607696	0.04478541240185765	0.049253336050302056	0.04837396172485029	0.0459877470141017	0.04718085436947599	0.04718085436947599	0.04718085436947599	0.04718085436947599	0.04718085436947599	0.04718085436947599	0.04718085436947599	0.04718085436947599	0.04718085436947599	0.04718085436947599	0.04718085436947599	0.04718085436947599	0.04718085436947599	0.04718085436947599	0.04718085436947599	0.04718085436947599	0.04718085436947599	0.04718085436947599	0.04718085436947599	0.04718085436947599	0.04718085436947599	0.04718085436947599	0.04718085436947599	0.04718085436947599	0.04718085436947599	0.04718085436947599	0.04718085436947599	0.04718085436947599	0.04718085436947599	0.04718085436947599
0.05701854620839201	0.09784080615396122	0.09788966163283748	0.11784266888351871	0.12645028964504135	0.11956481972678398	0.14856955931019988	0.13911642309869737	0.1361797956522341	0.1456358681551028	0.1615387373687816	0.11537959342166634	0.16386487594938964	0.09902049583752093	0.19413831006817778	0.13958700989533251	0.12449804336827003	0.12068684031852966	0.11893519534898353	0.18757226296991603	0.12596884470819247	0.13203378819734143	0.13417625948596545	0.12360471556973156	0.1406347331706754	0.1380707750267145	0.18946380481822717	0.13258537216234592	0.1492163538890516	0.1208223955224644	0.15813454984623465	0.1442031402993295	0.15649625423187014	0.2050807385972816	0.13394504184240327	0.12263135924711376	0.1590637044877866	0.20316477086557796	0.11429372224947391	0.20653065311552143	0.14320169530259172	0.17486617420905656	0.17486617420905656	0.17486617420905656	0.17486617420905656	0.17486617420905656	0.17486617420905656	0.17486617420905656	0.17486617420905656	0.17486617420905656
0.09928527765684067	0.06920634667997798	0.058040000590138606	0.07258010497675821	0.09024453706536109	0.08815067785090734	0.05441350980184694	0.0770008455152876	0.07809471228618062	0.07605600714645701	0.14418221511241958	0.13430422379293716	0.13584783796141495	0.11105624653452431	0.10604992194213146	0.14007052081497487	0.1741915789561937	0.11668699310915098	0.13888251550824815	0.23824978852861964	0.11046228328727208	0.13625931199715355	0.13787067947488363	0.12382784277105256	0.18292197554316225	0.20436364332920864	0.1354697775418001	0.10915710966039083	0.11365273878121297	0.11816311537627107	0.12477694025185243	0.11800056020806898	0.15048346497886664	0.1735873496538401	0.14768989116437636	0.18143351313518083	0.19043017659689124	0.1023992317683673	0.08890781383361658	0.14489992962805315	0.16321984244327226	0.15113786756319997	0.14398015281053528	0.06881540149935031	0.09995158411730562	0.11713925629889535	0.10854542020810048	0.10854542020810048	0.10854542020810048	0.10854542020810048
0.04400072569793616	0.05678842960278104	0.06021101015894903	0.054428976537609156	0.06181805929983615	0.043083102837305105	0.05986918911214179	0.04977316165251074	0.06446285962228893	0.058010402704482156	0.07016703615446875	0.07380966753174187	0.048926430133507885	0.059542219401021224	0.06303739938460733	0.05419892536222847	0.056292410417029023	0.061449549766944195	0.05805036583409964	0.05198547142443401	0.0602018250855078	0.06625860148388436	0.07141442806124332	0.05935830395398087	0.06969930004604503	0.0676481377311996	0.056886814457521875	0.06406912463259452	0.060081103207896204	0.06722268196383441	0.05069170961468447	0.05880175550967704	0.07134166892061894	0.059178017572495425	0.06484411079065948	0.054191172453398495	0.05580140929935177	0.05540560104947099	0.06373208813419329	0.07798597179021727	0.06481406687390703	0.07140001933206215	0.07140001933206215	0.07140001933206215	0.07140001933206215	0.07140001933206215	0.07140001933206215	0.07140001933206215	0.07140001933206215	0.07140001933206215
0.06862475681298347	0.07045598422508322	0.06818498725468501	0.058884753167675614	0.058165393776597615	0.06777991777402168	0.05513385369347839	0.06109092626885798	0.07025762569721127	0.046140264425457475	0.06576068738267506	0.08202290090700166	0.07167806102660734	0.07261442852598357	0.04813527291265259	0.058517920146602155	0.061194849645993254	0.06985382761855588	0.061129721785653186	0.05623396652385277	0.07233063695597916	0.05929409270826821	0.06054335407336102	0.07326683438748481	0.07447687225685755	0.0882958943952696	0.07051313245089993	0.09088127783751188	0.06832681358933636	0.08132989128061105	0.07848682654274647	0.07937518595964015	0.0787729443160885	0.08767120513210853	0.07447693071330888	0.06723104046776042	0.07763841741889634	0.0817314365274597	0.08686269603416809	0.06494766775722577	0.08387826196265669	0.0979307192007664	0.07345271188961809	0.0889236801895495	0.06193555386713142	0.08303188362879335	0.07248371874796238	0.07248371874796238	0.07248371874796238	0.07248371874796238
0.09915647888024458	0.11721530627098849	0.10781242150072384	0.11793729160504696	0.12114639701541974	0.12411214107281118	0.09638805995708602	0.12150366772180564	0.09711607537625969	0.10867214826791216	0.08837442617792801	0.11367757056432018	0.09946307313634005	0.12053919626779531	0.14428070487136918	0.12630598327630543	0.09381920465834918	0.10184489419481059	0.1459502367953688	0.12784833489008815	0.0935761240913529	0.10358480650063345	0.13854905282913815	0.1816818312318379	0.10514804970709928	0.1370762269436926	0.12164740679126915	0.15783568096245656	0.12557627963089643	0.12419645534910219	0.11844127061455778	0.13496958336122533	0.12320302369460415	0.1260517320965113	0.18399781105709254	0.12326976684830228	0.1152461423916758	0.16724144854768508	0.1300573777296852	0.11051760885119752	0.1612872243621759	0.13563991569977443	0.13361557933273746	0.13462774751625592	0.13462774751625592	0.13462774751625592	0.13462774751625592	0.13462774751625592	0.13462774751625592	0.13462774751625592
0.10632819949442358	0.0734509823423618	0.08758066421376683	0.07211165424478269	0.0931820468164267	0.09525632163696161	0.0843645492962289	0.09645257579439888	0.11295956282946497	0.08078959958784442	0.08777340151475117	0.10279119498427097	0.09528229824951108	0.09528229824951108	0.09528229824951108	0.09528229824951108	0.09528229824951108	0.09528229824951108	0.09528229824951108	0.09528229824951108	0.09528229824951108	0.09528229824951108	0.09528229824951108	0.09528229824951108	0.09528229824951108	0.09528229824951108	0.09528229824951108	0.09528229824951108	0.09528229824951108	0.09528229824951108	0.09528229824951108	0.09528229824951108	0.09528229824951108	0.09528229824951108	0.09528229824951108	0.09528229824951108	0.09528229824951108	0.09528229824951108	0.09528229824951108	0.09528229824951108	0.09528229824951108	0.09528229824951108	0.09528229824951108	0.09528229824951108	0.09528229824951108	0.09528229824951108	0.09528229824951108	0.09528229824951108	0.09528229824951108	0.09528229824951108
0.10262792269016864	0.12181150147891433	0.10321223081594066	0.12750803103858757	0.09246683886634907	0.098262000537157	0.10896040751092922	0.1251347396285658	0.10019860578344487	0.1155862703762371	0.11384046883253895	0.13011164300615946	0.08999048952066528	0.11113676418526375	0.10389156477057637	0.11526901756854338	0.10206767161710298	0.08460827634506429	0.1176009121845047	0.08165187313034795	0.09444235271495685	0.09937191264753205	0.10256041346335146	0.0980098722007797	0.09606023227189671	0.09356435729128278	0.10100190051842392	0.10119487253995545	0.09813495012190968	0.07156407924127287	0.09865868682892577	0.10198840308468175	0.09452880663369331	0.10309898990978132	0.08885011692963267	0.10155241749371693	0.11179327922991766	0.09489796627528452	0.10855180056184029	0.11407128392512485	0.09759524545695634	0.1058332646910406	0.1058332646910406	0.1058332646910406	0.1058332646910406	0.1058332646910406	0.1058332646910406	0.1058332646910406	0.1058332646910406	0.1058332646910406
0.05458284731953495	0.060198808087064785	0.05471143015267794	0.06355920978235266	0.06782528488270478	0.059910852328872076	0.049150240693728295	0.043084098510607544	0.05389634590641067	0.05330612759207176	0.06009322740200122	0.0501339437075687	0.05617961434386526	0.06048812337616564	0.06142004079766424	0.048546233421494216	0.05738125480918034	0.06416628971757647	0.07357562294299837	0.06883223190406966	0.05435842663332158	0.05054864270478635	0.04752679275996509	0.04546718418463541	0.04056634415516799	0.061557024640566775	0.051899296666294024	0.0588867070103215	0.04688916389814069	0.06863279448486619	0.060672377493202624	0.051375321292939966	0.060797568350614124	0.047721898499308336	0.05459463933208006	0.04624328887908765	0.05695199734422851	0.05385245787691322	0.05890750856662073	0.0678490822588969	0.047934154053761065	0.044243738778926026	0.060147338752732135	0.054206970112037976	0.07108756183562899	0.06264726597383348	0.06264726597383348	0.06264726597383348	0.06264726597383348	0.06264726597383348
0.11479591834386334	0.0	0.1664394085921131	0.12883734526933724	0.0	0.0	0.0	0.0014720532548272037	0.0	0.0	0.13363149159445992	0.12876235814137685	0.00029707980671399254	0.0	0.0	0.0	0.0	0.10388451771722032	0.1339285714011739	0.19126346095041935	0.0	0.19573442718103448	0.0	0.005091226131836694	0.0	0.0	0.0	0.12015540106867725	0.0	0.0	0.029993177362557796	0.12015540106867725	0.0	0.029993177362557796	0.22301249254439243	0.13370679939480706	0.18731295173755813	0.1339285714011739	0.12883734526933727	0.0325349798929174	0.0	0.1392269837017434	0.0	0.0	0.23045976871778429	0.11522988435889214	0.11522988435889214	0.11522988435889214	0.11522988435889214	0.11522988435889214
0.08793365156056711	0.08279179320650268	0.08373160847859186	0.09660037881798388	0.09035551286819887	0.11011863617957465	0.15625278432530526	0.13015272987001691	0.1401822638364245	0.11175624278414219	0.11923326709002079	0.11776279699644364	0.09431601472688499	0.10892221638385793	0.13307726815843757	0.12474539318518825	0.1528159341720575	0.10381961002688805	0.13544148156598762	0.14256928700711757	0.14397958183985174	0.10689879241231418	0.13589965203499177	0.10627691217134679	0.15219245387640587	0.1110797553316751	0.100264285740508	0.13579482325076833	0.09869739321824358	0.11255083622615641	0.13322219781034506	0.12989413305352243	0.10702646652675199	0.12438075157458328	0.1537763313806332	0.13606133930633196	0.11824973721654883	0.10244861443434268	0.10474662767006823	0.12689098491773443	0.11854852445111208	0.10798365216640578	0.12512913497683872	0.11655639357162224	0.11655639357162224	0.11655639357162224	0.11655639357162224	0.11655639357162224	0.11655639357162224	0.11655639357162224
0.07055890045503817	0.08730640748905931	0.09999438686547818	0.08035088940351587	0.07974585814295992	0.10606139952041986	0.09984702829976533	0.08588000532882405	0.07926457094824747	0.07122718070722579	0.07763616121073172	0.07616752125951004	0.08504249742020524	0.08764665586032218	0.08238722205673916	0.08666408952640399	0.08273431771771053	0.07974124196264674	0.09518453683355863	0.10656201148707861	0.09100724751026992	0.0930552873781072	0.09192186438556074	0.07931231131720246	0.0897806454256139	0.06360866021902635	0.09507138239651584	0.06759725898591862	0.09659930147168715	0.10053601711079176	0.0631878335724928	0.08175109999703853	0.07798113126523545	0.0979808542340898	0.0917069024543895	0.08543644544184173	0.1052222623629205	0.07704192862127313	0.09579386023260111	0.09357095794734625	0.09468240908997368	0.09468240908997368	0.09468240908997368	0.09468240908997368	0.09468240908997368	0.09468240908997368	0.09468240908997368	0.09468240908997368	0.09468240908997368	0.09468240908997368
0.11247867968495756	0.09422357878420569	0.0981882687859957	0.07179339067435664	0.07893477793947339	0.09552817607606828	0.13604087624052053	0.10054200976603374	0.11047288916126495	0.10437383982663971	0.10495482067088448	0.12900861448612058	0.11386785308071401	0.16794544313047768	0.12916705332317427	0.08398357573733967	0.10959816418592307	0.10623201347277046	0.12052583358928948	0.11287647151119488	0.1440381336079909	0.10202664487486815	0.116153110374953	0.09310267238141708	0.10574896134909426	0.12599650802018977	0.14080820430822702	0.11351096678343658	0.10494900712452844	0.12074455197964346	0.10163697706714862	0.1369732630672221	0.1553945073317104	0.11444500464952728	0.1313799817075657	0.09380261303523339	0.12230143510779333	0.11544498366036479	0.13849948855427613	0.11078769281031102	0.14875731630100608	0.12977250455565856	0.12977250455565856	0.12977250455565856	0.12977250455565856	0.12977250455565856	0.12977250455565856	0.12977250455565856	0.12977250455565856	0.12977250455565856
0.06201390111795581	0.04112010179134425	0.051074289283936175	0.04373534951898792	0.0561166183033611	0.05664622477909604	0.046754067367294025	0.04902048381251286	0.05445673895390927	0.0544242494964557	0.06172028082115454	0.05687248950626927	0.05176712569558504	0.06902788528946391	0.05808229181935566	0.072440584253393	0.06639266496849767	0.06595845325628945	0.06620816671714849	0.06268278919503933	0.07275339159641685	0.06390335334095823	0.06547796918838224	0.06476934056717298	0.07756201357287375	0.06599734004365554	0.05812080850395742	0.06714074089579904	0.07032027200699079	0.0666526537750156	0.06260701905731003	0.05941283152069175	0.07377405925128691	0.07507421726591058	0.07794543740159265	0.06795203908629091	0.09916102864344395	0.06919771973869025	0.07126193829331132	0.06118953664362022	0.07590885937292992	0.04984839624537828	0.07157657591563794	0.07079327440257702	0.06663333058507931	0.07314893312587027	0.06609739146508947	0.06750745091854785	0.06839591402745986	0.07014875769165521
0.2894353545995335	0.2421247785783011	0.11337981535327933	0.12068129261884783	0.11384653827138815	0.20099599024159903	0.22729751509565266	0.10192572723797547	0.149986490481055	0.011687600830484365	0.21151049566480334	0.15791589582954446	0.11438424358003615	0.1577531527170082	0.1693503021056969	0.23583874984277947	0.13233242383047011	0.18268299367071342	0.16549756668150778	0.1660019538251639	0.146901370224046	0.21655773676631487	0.23394410967482004	0.2570553129383492	0.23558722727966028	0.24592402408292155	0.13044111848897244	0.23275704284182913	0.21187541626565587	0.20427678629936125	0.17687223809555078	0.17731046330345834	0.26820806123859176	0.18954638153555192	0.25801490483884704	0.2451121084093251	0.26611436887657286	0.18642694326471762	0.3634844993968058	0.2954075063134913	0.19245872452348364	0.201739637637477	0.012317771982038076	0.348926564514406	0.12094558031777135	0.17214434625976	0.18280861331650383	0.21670726277502433	0.1135758412197124	0.21399647662375698
0.10234063560859911	0.11782069905530515	0.0755084993914251	0.1197326586090045	0.10457031833326445	0.10072129625249561	0.12530417635127397	0.10948043036569086	0.10668664545310197	0.11773591426440898	0.10027445217448361	0.10759274261657925	0.11694038876336063	0.12967895814539546	0.10923154271567266	0.09934805205931253	0.09888452815827556	0.11286533963979856	0.12448244618324304	0.129345460360378	0.13013186969467608	0.10083868043359985	0.1334386177258215	0.12044225618449868	0.09823188768661978	0.1358525975592965	0.14078860659848147	0.10947318601048937	0.08809120922721271	0.12252051306282	0.12704987978560525	0.1299946957598173	0.10186040465223864	0.14050695314116837	0.12878870966323022	0.1146387050541036	0.11802102541783877	0.11542293826143074	0.10415980271876012	0.1246773716976255	0.12106284599228215	0.14439806149210635	0.11232942325677049	0.12170333887378612	0.1182012787250318	0.12439243758762163	0.11631859261719317	0.10898543180197169	0.10164585767217146	0.11456693744581732
0.0731947296063638	0.050111206880235785	0.05429164806305102	0.06330962850354299	0.06707663784021663	0.0697724528657533	0.05706504848963262	0.06810384341003	0.058008739131359996	0.06491591633031683	0.05978321805404342	0.057519794195463866	0.07321895416248062	0.05767737175442254	0.07355368416687715	0.06062750005612432	0.0607163492273208	0.07464348043340298	0.052435799451899655	0.07106681926230135	0.0724930572454052	0.0627801363952694	0.05170297478130308	0.07062493261768146	0.06703472959412561	0.06511947966618123	0.0640222669762592	0.056493711018530464	0.07228322375205923	0.0707271217785478	0.05516061242182299	0.06361282691852442	0.07705001474548495	0.08351675089692849	0.055928310403265236	0.060146278355068146	0.06413666624696561	0.08590489705902683	0.07946796653691411	0.05613853596983696	0.07021739875497339	0.07991751856033526	0.06496316583083353	0.07382646690650993	0.07414110891268925	0.06599238495829404	0.09184144135271174	0.07257639343903179	0.07503784515815257	0.07342370015574666
0.09233993159474893	0.08750403769329528	0.08221303175696673	0.06797431461378532	0.10689310763154651	0.08597255244024993	0.07087462840561617	0.07294252709868561	0.07660275432732551	0.07631495007684613	0.07169992937287391	0.08908039178951804	0.09642290799714186	0.06025328055142736	0.08443823116190614	0.10715534825563573	0.08882677517229635	0.07711486771440876	0.0823835951025796	0.08445276493463731	0.0838417244979333	0.0922904918650405	0.0936052936827824	0.09294361160503481	0.0717843652019929	0.0936789670325353	0.09673019529427875	0.08294740718803817	0.07439146251252222	0.09224120864624819	0.09373792603678853	0.08426941197478047	0.10142760280455797	0.0951674577243342	0.09245903043089887	0.09460258883348105	0.09108507299609697	0.09440100252275102	0.09615536319683317	0.09136796832897053	0.09145834595547384	0.09754769887752035	0.0973977831210471	0.10702548852966477	0.09117272733592191	0.0857702060788181	0.08123868097834688	0.10123182296078974	0.10246686368595691	0.09000274453813313
0.06300032159238199	0.06128765706159974	0.06829432865847798	0.07308400124884999	0.062101298625030416	0.05857502526173461	0.04878953337891988	0.05906673761501553	0.06999368765580927	0.06566070309914507	0.06209074036848352	0.0734591016259004	0.06499154956614264	0.06996916795396539	0.060196498368631356	0.07541964880713617	0.06809016300950647	0.0682318849503979	0.0562826602897468	0.0718287029631136	0.07244224332772424	0.06422561791593774	0.056122915664755024	0.061294346899218574	0.08406226825413819	0.07226294105834756	0.06545761089998921	0.06084303062356521	0.049642491223612584	0.0626275509300626	0.08681167198847979	0.07487583471389835	0.07053162114851408	0.06448547408213047	0.05958610607735832	0.08077955773865098	0.07801277441462227	0.08081592044775064	0.08309370384738225	0.06279964589547804	0.06415223176782164	0.05624797472005763	0.0661096027707307	0.06117878874539417	0.06117878874539417	0.06117878874539417	0.06117878874539417	0.06117878874539417	0.06117878874539417	0.06117878874539417
0.07767957404038546	0.10127307268025014	0.08111067444482864	0.08864891884953856	0.09096713691983806	0.09381139779259769	0.09042631070585241	0.07855148403988015	0.08712298447343482	0.07601392139504523	0.08389171462929723	0.07995281801217125	0.07995281801217125	0.07995281801217125	0.07995281801217125	0.07995281801217125	0.07995281801217125	0.07995281801217125	0.07995281801217125	0.07995281801217125	0.07995281801217125	0.07995281801217125	0.07995281801217125	0.07995281801217125	0.07995281801217125	0.07995281801217125	0.07995281801217125	0.07995281801217125	0.07995281801217125	0.07995281801217125	0.07995281801217125	0.07995281801217125	0.07995281801217125	0.07995281801217125	0.07995281801217125	0.07995281801217125	0.07995281801217125	0.07995281801217125	0.07995281801217125	0.07995281801217125	0.07995281801217125	0.07995281801217125	0.07995281801217125	0.07995281801217125	0.07995281801217125	0.07995281801217125	0.07995281801217125	0.07995281801217125	0.07995281801217125	0.07995281801217125
0.09454524160038164	0.0775792169469143	0.07825888966552089	0.08962479463610787	0.09794664496160611	0.0940314096455009	0.0959890273035535	0.0959890273035535	0.0959890273035535	0.0959890273035535	0.0959890273035535	0.0959890273035535	0.0959890273035535	0.0959890273035535	0.0959890273035535	0.0959890273035535	0.0959890273035535	0.0959890273035535	0.0959890273035535	0.0959890273035535	0.0959890273035535	0.0959890273035535	0.0959890273035535	0.0959890273035535	0.0959890273035535	0.0959890273035535	0.0959890273035535	0.0959890273035535	0.0959890273035535	0.0959890273035535	0.0959890273035535	0.0959890273035535	0.0959890273035535	0.0959890273035535	0.0959890273035535	0.0959890273035535	0.0959890273035535	0.0959890273035535	0.0959890273035535	0.0959890273035535	0.0959890273035535	0.0959890273035535	0.0959890273035535	0.0959890273035535	0.0959890273035535	0.0959890273035535	0.0959890273035535	0.0959890273035535	0.0959890273035535	0.0959890273035535
0.09699149208302466	0.12676348983817978	0.137827555405385	0.1404273837860056	0.1630223168096117	0.11436756196623504	0.09690643098309287	0.13953261073228615	0.12289428709285831	0.1472416831101543	0.1045578214855995	0.15059953104504084	0.048104411393485424	0.12318874256053856	0.06677488510511133	0.11961591812781817	0.1435897863791079	0.10442188884041578	0.13321155584977037	0.08943458548786981	0.17784074756635068	0.11905881185515074	0.14069131228120804	0.11238949958025604	0.1660639069924804	0.23345332518911768	0.17009617852310843	0.14154105701130448	0.1264358059370676	0.1476946915200552	0.145694368531932	0.15862677045814116	0.13463969470551984	0.11189994506444317	0.12064374984388872	0.16151273671465768	0.1410782432792732	0.1410782432792732	0.1410782432792732	0.1410782432792732	0.1410782432792732	0.1410782432792732	0.1410782432792732	0.1410782432792732	0.1410782432792732	0.1410782432792732	0.1410782432792732	0.1410782432792732	0.1410782432792732	0.1410782432792732
0.06996104243966135	0.05789068224518811	0.04979674651416911	0.05664456600155628	0.05512441566227666	0.057315814797679436	0.05512480794117363	0.05248861600651534	0.05839040812223362	0.059701606174239766	0.04740942484386304	0.056127087475306155	0.0645823101049558	0.07428905871924266	0.0719206204329457	0.07109001444982094	0.057993501118928786	0.06154344005253513	0.05238579574774908	0.05822874919632509	0.05927386288198371	0.06556948845014135	0.07150068665469243	0.05886721153153157	0.040981509098249755	0.05657177080597781	0.0616384705434884	0.05910512067473311	0.05910512067473311	0.05910512067473311	0.05910512067473311	0.05910512067473311	0.05910512067473311	0.05910512067473311	0.05910512067473311	0.05910512067473311	0.05910512067473311	0.05910512067473311	0.05910512067473311	0.05910512067473311	0.05910512067473311	0.05910512067473311	0.05910512067473311	0.05910512067473311	0.05910512067473311	0.05910512067473311	0.05910512067473311	0.05910512067473311	0.05910512067473311	0.05910512067473311
0.08884572216815662	0.07793294427115698	0.07360387686672948	0.07269893648145109	0.07077507435496584	0.08652036685792558	0.06258366802447463	0.07095168542154164	0.06867159149629604	0.06132251277401162	0.06828141956140349	0.08731848602596474	0.07454556285913903	0.0787975005066079	0.06862966334561044	0.06362118589710146	0.07984293916628436	0.0648222643596892	0.08296846435101825	0.06620761073753806	0.07458803754427815	0.07458803754427815	0.07458803754427815	0.07458803754427815	0.07458803754427815	0.07458803754427815	0.07458803754427815	0.07458803754427815	0.07458803754427815	0.07458803754427815	0.07458803754427815	0.07458803754427815	0.07458803754427815	0.07458803754427815	0.07458803754427815	0.07458803754427815	0.07458803754427815	0.07458803754427815	0.07458803754427815	0.07458803754427815	0.07458803754427815	0.07458803754427815	0.07458803754427815	0.07458803754427815	0.07458803754427815	0.07458803754427815	0.07458803754427815	0.07458803754427815	0.07458803754427815	0.07458803754427815
0.05436874729359245	0.04313492514057839	0.055101942925654505	0.040685405751816874	0.050538399301322756	0.03912317637445516	0.054848062256492046	0.05354395319754083	0.050527114494370216	0.042723623889597724	0.054272645625941744	0.05237799653296179	0.04593015445829356	0.06052996433648289	0.048144538707570836	0.05758274936737042	0.03919445372351396	0.05030987255565214	0.05164211386973242	0.05238216660744249	0.05403348494664647	0.0566076220488159	0.05831458295286118	0.04848971163126328	0.04547905375615392	0.051458867884682555	0.05296901644183707	0.05735698788309911	0.04739959026170768	0.06342301101873146	0.04967201624896062	0.04376861953157372	0.046060408749067375	0.04761332238393371	0.05327320506722977	0.048280643109741846	0.07734316401349904	0.06281190356162045	0.06281190356162045	0.06281190356162045	0.06281190356162045	0.06281190356162045	0.06281190356162045	0.06281190356162045	0.06281190356162045	0.06281190356162045	0.06281190356162045	0.06281190356162045	0.06281190356162045	0.06281190356162045
0.08023415052485056	0.06941487976957311	0.07933409316426629	0.07090433283472168	0.07237341694387855	0.06579107849904382	0.05670983223814149	0.07442823275402212	0.06405023015453139	0.08414421396062577	0.07378479647268583	0.05958852106821075	0.06497383117973105	0.06864768398554066	0.06356656261723614	0.0625709801491956	0.04669397194181452	0.05826343248027529	0.0642302137168603	0.07415073963047177	0.07407300014912142	0.06335932188685023	0.050829408887087445	0.058874713645418034	0.057950684778123006	0.0686731263015057	0.07012126194495746	0.05780527042485282	0.048910610361341984	0.06885663523269468	0.06823778808846696	0.06865836140020734	0.06844807474433715	0.06844807474433715	0.06844807474433715	0.06844807474433715	0.06844807474433715	0.06844807474433715	0.06844807474433715	0.06844807474433715	0.06844807474433715	0.06844807474433715	0.06844807474433715	0.06844807474433715	0.06844807474433715	0.06844807474433715	0.06844807474433715	0.06844807474433715	0.06844807474433715	0.06844807474433715
0.19552941231966794	0.13390015931165422	0.1445767482621027	0.12208322768119821	0.08950354654485403	0.11414525109774908	0.14283571692685615	0.1424320277939477	0.12403265831013972	0.15760642480264772	0.13214413601514016	0.16043872652735303	0.1574999835926204	0.14397159339832025	0.1623718617031164	0.15610656593745967	0.1680425236837585	0.17865393002687188	0.15637911337403465	0.1320806448020418	0.14252897012386043	0.18290069017649455	0.11670036756074056	0.15963851400297732	0.17912325693395736	0.1462831476115662	0.23456445517443603	0.18604538385407732	0.16870527543256897	0.12690537481511208	0.16274037789032209	0.16200151593649784	0.20122632398279058	0.1940743301360534	0.19765032705942198	0.19765032705942198	0.19765032705942198	0.19765032705942198	0.19765032705942198	0.19765032705942198	0.19765032705942198	0.19765032705942198	0.19765032705942198	0.19765032705942198	0.19765032705942198	0.19765032705942198	0.19765032705942198	0.19765032705942198	0.19765032705942198	0.19765032705942198
0.07505764954077526	0.05103867257433304	0.056943987120467214	0.06980794173865677	0.059676247961937635	0.07755691426672026	0.07638067696622203	0.06639428449681278	0.058771278872488106	0.06541496816600693	0.07124782972953987	0.04857835697723017	0.050387811734842816	0.05437700588482387	0.06441788375456246	0.040817998678641915	0.06250265796368579	0.04855296570865403	0.0737859603562703	0.06447573654209292	0.05609475434022035	0.06378951241313392	0.059942133376677136	0.059942133376677136	0.059942133376677136	0.059942133376677136	0.059942133376677136	0.059942133376677136	0.059942133376677136	0.059942133376677136	0.059942133376677136	0.059942133376677136	0.059942133376677136	0.059942133376677136	0.059942133376677136	0.059942133376677136	0.059942133376677136	0.059942133376677136	0.059942133376677136	0.059942133376677136	0.059942133376677136	0.059942133376677136	0.059942133376677136	0.059942133376677136	0.059942133376677136	0.059942133376677136	0.059942133376677136	0.059942133376677136	0.059942133376677136	0.059942133376677136
0.13783459735818232	0.09798186602973895	0.11444838946693688	0.1009250613289079	0.13690702234031502	0.09750704329027525	0.06536023005779967	0.09169790504565555	0.11068213428214964	0.08352612556326534	0.0962070834271377	0.09614498383626527	0.16911058926588018	0.13170836667449565	0.1271270291058927	0.12274497539810134	0.15956260358048413	0.1296279413374728	0.11422603742620353	0.10264612581142925	0.15214821303953635	0.16291510866190703	0.18966067213506915	0.18881782798320856	0.15300084407711148	0.16997970202903087	0.20458052757800668	0.16287606145155473	0.2275818755389138	0.17847434766812537	0.16693606871254468	0.12729480347945826	0.12104616727692649	0.2302508580866344	0.1766795878479672	0.15623879936162283	0.1701480548932219	0.15490838544928073	0.1651127429939809	0.15515129189283075	0.16459963694089508	0.1598754644168629	0.1598754644168629	0.1598754644168629	0.1598754644168629	0.1598754644168629	0.1598754644168629	0.1598754644168629	0.1598754644168629	0.1598754644168629
0.055884364522110805	0.0636251655048901	0.0583274693117855	0.07655169619220317	0.06454754679293455	0.070964737877512	0.06177154327755649	0.05137933253003355	0.07629341955748768	0.08146506604545325	0.07335098325532305	0.08380390798387226	0.09455154468541353	0.058113784456940674	0.09315150199939323	0.07526869663074083	0.09259609021753114	0.06363433898177336	0.0792559788087958	0.08287578105043705	0.09423317572870271	0.07643730787069745	0.07879032538361956	0.08576123128564175	0.07730091803828797	0.08153107466196485	0.08153107466196485	0.08153107466196485	0.08153107466196485	0.08153107466196485	0.08153107466196485	0.08153107466196485	0.08153107466196485	0.08153107466196485	0.08153107466196485	0.08153107466196485	0.08153107466196485	0.08153107466196485	0.08153107466196485	0.08153107466196485	0.08153107466196485	0.08153107466196485	0.08153107466196485	0.08153107466196485	0.08153107466196485	0.08153107466196485	0.08153107466196485	0.08153107466196485	0.08153107466196485	0.08153107466196485
0.12570259991143343	0.13219046302260826	0.12665348640198748	0.13130072593522776	0.1429099776172559	0.14774997535994266	0.13002510900119588	0.11927562808191648	0.12836412054322474	0.13006190450461	0.16003404594180784	0.14525446196928374	0.1469379912490001	0.1456231904397887	0.14806747142175947	0.13330489286878663	0.14490065901812332	0.14173715474267892	0.12470270119868045	0.1410633784618169	0.15861898670816252	0.14585701242365273	0.13291940139783387	0.14020943917821954	0.16085568119161386	0.1578732272068382	0.15523427957170566	0.15965551205725156	0.15927968014732702	0.17392928547046813	0.16660448280889756	0.16660448280889756	0.16660448280889756	0.16660448280889756	0.16660448280889756	0.16660448280889756	0.16660448280889756	0.16660448280889756	0.16660448280889756	0.16660448280889756	0.16660448280889756	0.16660448280889756	0.16660448280889756	0.16660448280889756	0.16660448280889756	0.16660448280889756	0.16660448280889756	0.16660448280889756	0.16660448280889756	0.16660448280889756
0.06146297651079968	0.050949841924508854	0.04627369172775729	0.06287745697130144	0.05851588537258025	0.06394169566683303	0.06638277521207035	0.06405092651163448	0.061504166782438884	0.05613342249160109	0.058950486327757776	0.06378006331432888	0.06580579665103478	0.05637655337679148	0.05639254449347381	0.08512777094474204	0.07586919675464611	0.07855659769708812	0.07721289722586712	0.07721289722586712	0.07721289722586712	0.07721289722586712	0.07721289722586712	0.07721289722586712	0.07721289722586712	0.07721289722586712	0.07721289722586712	0.07721289722586712	0.07721289722586712	0.07721289722586712	0.07721289722586712	0.07721289722586712	0.07721289722586712	0.07721289722586712	0.07721289722586712	0.07721289722586712	0.07721289722586712	0.07721289722586712	0.07721289722586712	0.07721289722586712	0.07721289722586712	0.07721289722586712	0.07721289722586712	0.07721289722586712	0.07721289722586712	0.07721289722586712	0.07721289722586712	0.07721289722586712	0.07721289722586712	0.07721289722586712
0.07127107348647094	0.06370510340167541	0.07408589180320538	0.06130400186248305	0.06781565801862242	0.06499062197056518	0.06399359485070923	0.0767812609554256	0.06797495400352459	0.06784409292821966	0.05819671816756143	0.0676811397127665	0.05693948030007909	0.07485953928826337	0.07151530787187238	0.0733000710922096	0.0815067774197684	0.07490490063824334	0.06808593077579789	0.063616520101953	0.07899792325638048	0.08376461443127275	0.06218845672942764	0.07676799008677812	0.07763764625419194	0.05593633388455271	0.06309420276919422	0.06474008907431843	0.06521018848728251	0.06497513878080047	0.06497513878080047	0.06497513878080047	0.06497513878080047	0.06497513878080047	0.06497513878080047	0.06497513878080047	0.06497513878080047	0.06497513878080047	0.06497513878080047	0.06497513878080047	0.06497513878080047	0.06497513878080047	0.06497513878080047	0.06497513878080047	0.06497513878080047	0.06497513878080047	0.06497513878080047	0.06497513878080047	0.06497513878080047	0.06497513878080047
0.08452190843219926	0.09370248745533079	0.06195494690118337	0.09048857068630782	0.07540932276047345	0.07796476260061054	0.10643215808455944	0.07967461381519364	0.09841046999900852	0.09374209542871498	0.10448240684090347	0.08875659716467288	0.09835672918120032	0.1022685980916206	0.09625759695876404	0.1317113023859047	0.11263326234604897	0.09608638711835853	0.09021706007985776	0.09661985926215445	0.10110593976216446	0.10436257993606249	0.10273425984911347	0.10273425984911347	0.10273425984911347	0.10273425984911347	0.10273425984911347	0.10273425984911347	0.10273425984911347	0.10273425984911347	0.10273425984911347	0.10273425984911347	0.10273425984911347	0.10273425984911347	0.10273425984911347	0.10273425984911347	0.10273425984911347	0.10273425984911347	0.10273425984911347	0.10273425984911347	0.10273425984911347	0.10273425984911347	0.10273425984911347	0.10273425984911347	0.10273425984911347	0.10273425984911347	0.10273425984911347	0.10273425984911347	0.10273425984911347	0.10273425984911347
0.06426507998439866	0.06255810383283715	0.062157635555465864	0.06436081614549292	0.06738063312968619	0.07512688548731065	0.08096832915963009	0.06326763504680775	0.06509491899965072	0.0700736336475396	0.07144082424922933	0.050978688461794784	0.07270972559083638	0.06511566528870258	0.06635592978464722	0.06515182264591683	0.07076252317939152	0.06048105349222455	0.06278479132899388	0.06181621717355074	0.06590423098730802	0.05874129381781288	0.06257877234253799	0.05109101775430808	0.06792631856430692	0.05513642101558865	0.06153136978994778	0.06153136978994778	0.06153136978994778	0.06153136978994778	0.06153136978994778	0.06153136978994778	0.06153136978994778	0.06153136978994778	0.06153136978994778	0.06153136978994778	0.06153136978994778	0.06153136978994778	0.06153136978994778	0.06153136978994778	0.06153136978994778	0.06153136978994778	0.06153136978994778	0.06153136978994778	0.06153136978994778	0.06153136978994778	0.06153136978994778	0.06153136978994778	0.06153136978994778	0.06153136978994778
0.06510964340968665	0.10006494289502268	0.08295696221650381	0.08895305762791053	0.10148550757746373	0.06369391278340239	0.09751995544392512	0.10617349181646937	0.07363155375090374	0.097554589226331	0.0866553857333364	0.09715075474652549	0.08246068397698758	0.08574257208133364	0.11818622318527032	0.10861606163490833	0.08946178794764954	0.08561357295914954	0.08468124195320981	0.054680701137926335	0.08403531507393945	0.08292232417795617	0.07047753573667301	0.0946369595242334	0.08255724763045322	0.08255724763045322	0.08255724763045322	0.08255724763045322	0.08255724763045322	0.08255724763045322	0.08255724763045322	0.08255724763045322	0.08255724763045322	0.08255724763045322	0.08255724763045322	0.08255724763045322	0.08255724763045322	0.08255724763045322	0.08255724763045322	0.08255724763045322	0.08255724763045322	0.08255724763045322	0.08255724763045322	0.08255724763045322	0.08255724763045322	0.08255724763045322	0.08255724763045322	0.08255724763045322	0.08255724763045322	0.08255724763045322
0.08220548729028901	0.052312734627580924	0.05898033598688967	0.05995297127351587	0.056777599291648655	0.06248873356754172	0.062401947378923225	0.07385604095770425	0.06840984101353886	0.07116040662932985	0.07599729890438846	0.06399216670873335	0.06753153240253602	0.05906139504750585	0.05947790679433896	0.07600190641491653	0.07349105219902104	0.06578416234759644	0.05407029422918329	0.07849742914667113	0.0680202174183893	0.07387311798805078	0.06471492029279632	0.06152761208730299	0.06312126619004965	0.06312126619004965	0.06312126619004965	0.06312126619004965	0.06312126619004965	0.06312126619004965	0.06312126619004965	0.06312126619004965	0.06312126619004965	0.06312126619004965	0.06312126619004965	0.06312126619004965	0.06312126619004965	0.06312126619004965	0.06312126619004965	0.06312126619004965	0.06312126619004965	0.06312126619004965	0.06312126619004965	0.06312126619004965	0.06312126619004965	0.06312126619004965	0.06312126619004965	0.06312126619004965	0.06312126619004965	0.06312126619004965
0.04537334899092696	0.03899693498905929	0.03833632810003123	0.027172313353840166	0.035314839886325965	0.0304610000036916	0.05170263787387084	0.03645571438233554	0.04444526951731399	0.04062178969994159	0.041844303589402415	0.03234583442310176	0.049523462809145005	0.039897376790837394	0.038828627233092786	0.01901004175924303	0.04058905051187309	0.03115172027759226	0.03758172493391453	0.03170658552530461	0.046373328240608976	0.04329553370070033	0.027815192702481773	0.035555363201591056	0.035555363201591056	0.035555363201591056	0.035555363201591056	0.035555363201591056	0.035555363201591056	0.035555363201591056	0.035555363201591056	0.035555363201591056	0.035555363201591056	0.035555363201591056	0.035555363201591056	0.035555363201591056	0.035555363201591056	0.035555363201591056	0.035555363201591056	0.035555363201591056	0.035555363201591056	0.035555363201591056	0.035555363201591056	0.035555363201591056	0.035555363201591056	0.035555363201591056	0.035555363201591056	0.035555363201591056	0.035555363201591056	0.035555363201591056
0.07755749013799078	0.06379555230335957	0.06109716557686343	0.06570342554865201	0.08274437393794852	0.06329702038342103	0.06189513893440929	0.06696239659723222	0.058859151198830964	0.07286225164447503	0.06167421666359913	0.07033107127811318	0.055675779537296924	0.06027818458894348	0.0712757672796864	0.06987617733138626	0.05671998062256523	0.054821690166143446	0.07191068835895996	0.05686883328410753	0.055196631101820576	0.0737238399449459	0.06672665869267609	0.06084838997994254	0.06378752433630933	0.06378752433630933	0.06378752433630933	0.06378752433630933	0.06378752433630933	0.06378752433630933	0.06378752433630933	0.06378752433630933	0.06378752433630933	0.06378752433630933	0.06378752433630933	0.06378752433630933	0.06378752433630933	0.06378752433630933	0.06378752433630933	0.06378752433630933	0.06378752433630933	0.06378752433630933	0.06378752433630933	0.06378752433630933	0.06378752433630933	0.06378752433630933	0.06378752433630933	0.06378752433630933	0.06378752433630933	0.06378752433630933
0.05657184674756384	0.042894314512581556	0.05806442061393823	0.05557977495190945	0.04592189151489513	0.05990055479340581	0.059909726675578916	0.0575111834318861	0.055600249601781365	0.04964231593373168	0.06069166244678858	0.05249372251112443	0.056645608552116436	0.062230538606464665	0.06076717849543847	0.05468154884770401	0.04600565126598173	0.05956374050325296	0.04954934920197151	0.04837594409519463	0.07090108505706247	0.06245199057672413	0.05037781955093758	0.057071839858699375	0.050236754517858286	0.056768884303861386	0.06313047645183184	0.03911514681790625	0.0542279592935089	0.0578732817486484	0.05605062052107865	0.05605062052107865	0.05605062052107865	0.05605062052107865	0.05605062052107865	0.05605062052107865	0.05605062052107865	0.05605062052107865	0.05605062052107865	0.05605062052107865	0.05605062052107865	0.05605062052107865	0.05605062052107865	0.05605062052107865	0.05605062052107865	0.05605062052107865	0.05605062052107865	0.05605062052107865	0.05605062052107865	0.05605062052107865
0.05214860786685855	0.043476216095450874	0.050536872500207664	0.04301695531703857	0.043779298920820386	0.041338117046211015	0.05116740756971996	0.04887638938250869	0.048021439477403095	0.049430957979074375	0.04573510152961505	0.04465244912491009	0.04144073381806767	0.051063386864011795	0.039996139587486	0.04671280531266888	0.04373405220705203	0.042680438676892155	0.04505365653688794	0.044892987972423117	0.04708213397253077	0.04346251539477271	0.0396964593308455	0.0445099228634471	0.04622077329947257	0.04149496206434504	0.050613140274120824	0.034449338274504214	0.045525019448732246	0.0382174106298068	0.043335280211639	0.0407763454207229	0.0407763454207229	0.0407763454207229	0.0407763454207229	0.0407763454207229	0.0407763454207229	0.0407763454207229	0.0407763454207229	0.0407763454207229	0.0407763454207229	0.0407763454207229	0.0407763454207229	0.0407763454207229	0.0407763454207229	0.0407763454207229	0.0407763454207229	0.0407763454207229	0.0407763454207229	0.0407763454207229
0.0840452287085678	0.05745567935937229	0.06461070925803636	0.05751036466915841	0.05404877149581091	0.07592471372775104	0.07224366353277545	0.058102466809715154	0.06648535728599181	0.05385916340151215	0.054994352963433635	0.050879155429247105	0.07587371020975209	0.07105667006479008	0.06813930418935306	0.08390689929628896	0.07841487992584531	0.0841142003346853	0.09692379710325033	0.09239981089564224	0.0835453441680984	0.08526454192858045	0.05885361805382192	0.07199301965619692	0.08761355952713214	0.09077138497094127	0.06660088738334877	0.10833147068145609	0.07902032819166521	0.07645541489229306	0.07773787154197914	0.07773787154197914	0.07773787154197914	0.07773787154197914	0.07773787154197914	0.07773787154197914	0.07773787154197914	0.07773787154197914	0.07773787154197914	0.07773787154197914	0.07773787154197914	0.07773787154197914	0.07773787154197914	0.07773787154197914	0.07773787154197914	0.07773787154197914	0.07773787154197914	0.07773787154197914	0.07773787154197914	0.07773787154197914
0.04923162340642302	0.05573120962877542	0.049838898045953026	0.05632604820714023	0.06045558471503036	0.06255365839854672	0.06437113807428096	0.057799947493713484	0.04237436820800738	0.06858264756439103	0.051594384958304956	0.07050235237615401	0.05379332922965827	0.07266974757529006	0.06412969927293562	0.0703048548758694	0.07363122529548119	0.060822893177368095	0.07157434401238152	0.0705298942688578	0.07105211914061967	0.07105211914061967	0.07105211914061967	0.07105211914061967	0.07105211914061967	0.07105211914061967	0.07105211914061967	0.07105211914061967	0.07105211914061967	0.07105211914061967	0.07105211914061967	0.07105211914061967	0.07105211914061967	0.07105211914061967	0.07105211914061967	0.07105211914061967	0.07105211914061967	0.07105211914061967	0.07105211914061967	0.07105211914061967	0.07105211914061967	0.07105211914061967	0.07105211914061967	0.07105211914061967	0.07105211914061967	0.07105211914061967	0.07105211914061967	0.07105211914061967	0.07105211914061967	0.07105211914061967
0.08111319715110721	0.07852822060495	0.06934222262695637	0.0753041913945551	0.07717703224435214	0.06706930013081054	0.07907655462091992	0.07821446759341628	0.07070186944304682	0.07405138200341037	0.08131510634605917	0.0833380941528002	0.08785625369553327	0.07279914320483843	0.06670257972010524	0.07570156488413153	0.059220912218435603	0.08325697050618577	0.07326529177150493	0.0634644976467686	0.07344129793906234	0.09382289442386071	0.07183858159422846	0.07608873474132778	0.08273402882302842	0.08603731009926169	0.06418605985946231	0.075111684979362	0.075111684979362	0.075111684979362	0.075111684979362	0.075111684979362	0.075111684979362	0.075111684979362	0.075111684979362	0.075111684979362	0.075111684979362	0.075111684979362	0.075111684979362	0.075111684979362	0.075111684979362	0.075111684979362	0.075111684979362	0.075111684979362	0.075111684979362	0.075111684979362	0.075111684979362	0.075111684979362	0.075111684979362	0.075111684979362
0.04862376462195724	0.04401602775455395	0.0522050508328406	0.044388635319794846	0.037010414591284416	0.04930045801124727	0.049754895880103796	0.03960593953217121	0.04426678123526155	0.043951619624191626	0.04863327313735366	0.04939842429352385	0.038956864643971315	0.040526226067159866	0.049696803570360014	0.051523891790542384	0.04943516495600968	0.04979500924534897	0.054285150746782244	0.045851793296015665	0.05805051224499118	0.05493722114289642	0.041204933057350394	0.06052925428595051	0.05358454479817709	0.04936847863242687	0.05882109612654598	0.06680341269052416	0.056388450040141855	0.07040805743158542	0.051215654617304804	0.058304197048468426	0.05475992583288661	0.05475992583288661	0.05475992583288661	0.05475992583288661	0.05475992583288661	0.05475992583288661	0.05475992583288661	0.05475992583288661	0.05475992583288661	0.05475992583288661	0.05475992583288661	0.05475992583288661	0.05475992583288661	0.05475992583288661	0.05475992583288661	0.05475992583288661	0.05475992583288661	0.05475992583288661
0.09281888004374918	0.06907250695366995	0.18562276015682636	0.14104816522700436	0.1133514437204269	0.06847986029071966	0.08561762333582598	0.15451942669839167	0.13740185846160002	0.11162764696984676	0.18182422126547362	0.13784165065346524	0.26020590347475175	0.13725753448579633	0.2519119541333475	0.1945847443095719	0.1945847443095719	0.1945847443095719	0.1945847443095719	0.1945847443095719	0.1945847443095719	0.1945847443095719	0.1945847443095719	0.1945847443095719	0.1945847443095719	0.1945847443095719	0.1945847443095719	0.1945847443095719	0.1945847443095719	0.1945847443095719	0.1945847443095719	0.1945847443095719	0.1945847443095719	0.1945847443095719	0.1945847443095719	0.1945847443095719	0.1945847443095719	0.1945847443095719	0.1945847443095719	0.1945847443095719	0.1945847443095719	0.1945847443095719	0.1945847443095719	0.1945847443095719	0.1945847443095719	0.1945847443095719	0.1945847443095719	0.1945847443095719	0.1945847443095719	0.1945847443095719
0.046615597546564004	0.04903963799750736	0.052386511293435085	0.04654807053450301	0.06331987325530795	0.053556484509551076	0.054895190494516924	0.05053909446304183	0.045666327712402185	0.04425279681729535	0.04870951356167215	0.05804180885213864	0.05621126342838362	0.04737866253722728	0.040916031135070086	0.050307702170990905	0.04510141342485846	0.047217780351659466	0.04509117518323649	0.043280131310359335	0.05165606098501682	0.044761442833263346	0.04657366908689602	0.04262981597797727	0.04460174253243664	0.04460174253243664	0.04460174253243664	0.04460174253243664	0.04460174253243664	0.04460174253243664	0.04460174253243664	0.04460174253243664	0.04460174253243664	0.04460174253243664	0.04460174253243664	0.04460174253243664	0.04460174253243664	0.04460174253243664	0.04460174253243664	0.04460174253243664	0.04460174253243664	0.04460174253243664	0.04460174253243664	0.04460174253243664	0.04460174253243664	0.04460174253243664	0.04460174253243664	0.04460174253243664	0.04460174253243664	0.04460174253243664
0.09908076198475047	0.08388410570805763	0.13106092517346443	0.0958130094424397	0.08301881245396524	0.08959300199826277	0.10978008608393897	0.09786080849757449	0.10822148234799854	0.09956591386836278	0.12610911988919574	0.09524637138637379	0.12167570755091672	0.11143061376654212	0.12983992959980203	0.11290235680748469	0.09917558861818242	0.11750449720895194	0.10712772901289706	0.11603535909748917	0.10807433937775153	0.09479595947892153	0.11878192421017784	0.13038405514933601	0.12458298967975694	0.12458298967975694	0.12458298967975694	0.12458298967975694	0.12458298967975694	0.12458298967975694	0.12458298967975694	0.12458298967975694	0.12458298967975694	0.12458298967975694	0.12458298967975694	0.12458298967975694	0.12458298967975694	0.12458298967975694	0.12458298967975694	0.12458298967975694	0.12458298967975694	0.12458298967975694	0.12458298967975694	0.12458298967975694	0.12458298967975694	0.12458298967975694	0.12458298967975694	0.12458298967975694	0.12458298967975694	0.12458298967975694
0.05921862098131778	0.09659231536029765	0.0667169075273604	0.06870713660442274	0.07860895746106633	0.07518826699083693	0.07114477926537534	0.08012060687404932	0.06596433281254611	0.07039536501213069	0.058433119857697544	0.07364145800310407	0.08773958217897053	0.09884962980397988	0.06978537886732719	0.06469671126908509	0.08309562747577103	0.09071761786971518	0.07572542034606339	0.07399003468911998	0.06929092522039133	0.07277118557729298	0.08652061612218649	0.09916430741431219	0.09160378549192186	0.09825075360961956	0.09552564579483365	0.09091487345256646	0.08656021575723076	0.0863596573456276	0.08645993655142917	0.08645993655142917	0.08645993655142917	0.08645993655142917	0.08645993655142917	0.08645993655142917	0.08645993655142917	0.08645993655142917	0.08645993655142917	0.08645993655142917	0.08645993655142917	0.08645993655142917	0.08645993655142917	0.08645993655142917	0.08645993655142917	0.08645993655142917	0.08645993655142917	0.08645993655142917	0.08645993655142917	0.08645993655142917
0.04844869874070027	0.03721447498551725	0.040288408849591686	0.0508488972975045	0.05067676396238951	0.05345046152081564	0.05198431387899527	0.05335047762138885	0.05902006338665715	0.05391692638613888	0.046644724319784704	0.04649833868770778	0.05165114765871729	0.04907474317321254	0.04907474317321254	0.04907474317321254	0.04907474317321254	0.04907474317321254	0.04907474317321254	0.04907474317321254	0.04907474317321254	0.04907474317321254	0.04907474317321254	0.04907474317321254	0.04907474317321254	0.04907474317321254	0.04907474317321254	0.04907474317321254	0.04907474317321254	0.04907474317321254	0.04907474317321254	0.04907474317321254	0.04907474317321254	0.04907474317321254	0.04907474317321254	0.04907474317321254	0.04907474317321254	0.04907474317321254	0.04907474317321254	0.04907474317321254	0.04907474317321254	0.04907474317321254	0.04907474317321254	0.04907474317321254	0.04907474317321254	0.04907474317321254	0.04907474317321254	0.04907474317321254	0.04907474317321254	0.04907474317321254
0.08447182580178642	0.08680226136699927	0.07275584892123418	0.06508398613158818	0.06322952912998976	0.06874830304607354	0.06420327418224973	0.08699322793191333	0.06311640750947992	0.08772092397511475	0.07931968675533421	0.07741147883152771	0.06783803624564302	0.08778161361398669	0.07550581898375479	0.07641072317657838	0.08088637236153827	0.08626360938434	0.07157866136245483	0.0836537342847954	0.083878893002434	0.0673445799343129	0.06424982658881255	0.06667118038246846	0.07016032587779866	0.06841575313013357	0.06841575313013357	0.06841575313013357	0.06841575313013357	0.06841575313013357	0.06841575313013357	0.06841575313013357	0.06841575313013357	0.06841575313013357	0.06841575313013357	0.06841575313013357	0.06841575313013357	0.06841575313013357	0.06841575313013357	0.06841575313013357	0.06841575313013357	0.06841575313013357	0.06841575313013357	0.06841575313013357	0.06841575313013357	0.06841575313013357	0.06841575313013357	0.06841575313013357	0.06841575313013357	0.06841575313013357
0.05500438406729328	0.04952427933002333	0.04681787242538024	0.037369778637367665	0.03511727403358034	0.03624260471572464	0.046045475081440815	0.04790317966152743	0.04365672607180686	0.043069719819054844	0.050649844201998064	0.04414706610971152	0.03965779188183764	0.04744801999588567	0.04253445006959604	0.043945210369841226	0.04260963927503493	0.03676154014713909	0.04509631264762548	0.04352970922090668	0.052977253342128605	0.04183464085988782	0.04964149702562369	0.04505030900603516	0.040267905879147574	0.1133453151905699	0.07680661053485874	0.07680661053485874	0.07680661053485874	0.07680661053485874	0.07680661053485874	0.07680661053485874	0.07680661053485874	0.07680661053485874	0.07680661053485874	0.07680661053485874	0.07680661053485874	0.07680661053485874	0.07680661053485874	0.07680661053485874	0.07680661053485874	0.07680661053485874	0.07680661053485874	0.07680661053485874	0.07680661053485874	0.07680661053485874	0.07680661053485874	0.07680661053485874	0.07680661053485874	0.07680661053485874
0.08361540414864958	0.11248425922772533	0.08333569867692395	0.09823601809802503	0.06702776317918725	0.12706270174698467	0.07891575474118287	0.08603346150875832	0.12328746991895632	0.11318961052418108	0.11401750123224344	0.10557176731954922	0.13300526554993305	0.08893460141511614	0.07202768970637084	0.0986503412885552	0.10312870530323931	0.09701023400604558	0.14821977712849213	0.13312297862055045	0.19542940220707403	0.13446553203882947	0.17084508960741554	0.11061799969306382	0.11260425907858206	0.1724368163582538	0.14252053771841794	0.14252053771841794	0.14252053771841794	0.14252053771841794	0.14252053771841794	0.14252053771841794	0.14252053771841794	0.14252053771841794	0.14252053771841794	0.14252053771841794	0.14252053771841794	0.14252053771841794	0.14252053771841794	0.14252053771841794	0.14252053771841794	0.14252053771841794	0.14252053771841794	0.14252053771841794	0.14252053771841794	0.14252053771841794	0.14252053771841794	0.14252053771841794	0.14252053771841794	0.14252053771841794
0.04175283002334136	0.03661012087211868	0.04750252990968383	0.05050863288396488	0.04976201914586641	0.047443384976706034	0.04120666289294408	0.04158636877079279	0.0482671082904064	0.047479834236162095	0.059989008141800984	0.04473851673531354	0.04710334303199675	0.05048534992721161	0.054064054798754486	0.0493579020557201	0.06120382714186084	0.050890789770218554	0.04339874462830272	0.038562779404065196	0.04412377909909659	0.0460491309549688	0.05155947049104355	0.045229355090123755	0.04843349319216082	0.04067993363309967	0.04455671341263025	0.04455671341263025	0.04455671341263025	0.04455671341263025	0.04455671341263025	0.04455671341263025	0.04455671341263025	0.04455671341263025	0.04455671341263025	0.04455671341263025	0.04455671341263025	0.04455671341263025	0.04455671341263025	0.04455671341263025	0.04455671341263025	0.04455671341263025	0.04455671341263025	0.04455671341263025	0.04455671341263025	0.04455671341263025	0.04455671341263025	0.04455671341263025	0.04455671341263025	0.04455671341263025
0.05874355483084766	0.06336086483971493	0.0628265316276571	0.06589375231026667	0.0655413295645591	0.039761891928444516	0.04977505779871136	0.06383630085108552	0.053356826923399346	0.03564304725325814	0.05241893420225755	0.06612189742850111	0.05277097100156368	0.06633357209578687	0.06791964883341808	0.048599796019352756	0.044653385550448	0.05245750951126242	0.06182676263034343	0.07471351300818625	0.049760049045858186	0.0545339325169446	0.06905538751025081	0.07527710915577782	0.05382002381525415	0.06454856648551599	0.06454856648551599	0.06454856648551599	0.06454856648551599	0.06454856648551599	0.06454856648551599	0.06454856648551599	0.06454856648551599	0.06454856648551599	0.06454856648551599	0.06454856648551599	0.06454856648551599	0.06454856648551599	0.06454856648551599	0.06454856648551599	0.06454856648551599	0.06454856648551599	0.06454856648551599	0.06454856648551599	0.06454856648551599	0.06454856648551599	0.06454856648551599	0.06454856648551599	0.06454856648551599	0.06454856648551599
0.12643808232001064	0.0956376024557909	0.08616337943586119	0.09154319681859036	0.08096011504264572	0.08399169491293881	0.10838636935132857	0.10806191661028794	0.09123220086532118	0.09307578495215091	0.09160522119188327	0.10161432908176293	0.08370969961940872	0.09116775670842484	0.09791948386397732	0.0784667711245735	0.06764656437775277	0.07420082088319906	0.08413150438257674	0.07654945547479315	0.09813404895115055	0.1039476555806415	0.0828826694698979	0.07577051762135985	0.08822303276530503	0.08199677519333243	0.08199677519333243	0.08199677519333243	0.08199677519333243	0.08199677519333243	0.08199677519333243	0.08199677519333243	0.08199677519333243	0.08199677519333243	0.08199677519333243	0.08199677519333243	0.08199677519333243	0.08199677519333243	0.08199677519333243	0.08199677519333243	0.08199677519333243	0.08199677519333243	0.08199677519333243	0.08199677519333243	0.08199677519333243	0.08199677519333243	0.08199677519333243	0.08199677519333243	0.08199677519333243	0.08199677519333243
0.04723526778186217	0.04950625850529305	0.04368685921231715	0.04458637663694	0.045857435682009076	0.053080095853838896	0.0486587910202003	0.05064814046745204	0.049629955990175854	0.04971151552971164	0.05067959984410998	0.045585708675232525	0.045664320542887354	0.04899283497520242	0.04662026376273698	0.04942322526666145	0.05374778807312687	0.04663310140576757	0.04502946301898631	0.04758432739898979	0.04035288778456532	0.04907739842134109	0.04343677373707318	0.037640422581262226	0.04360082026589742	0.04062062142357983	0.04062062142357983	0.04062062142357983	0.04062062142357983	0.04062062142357983	0.04062062142357983	0.04062062142357983	0.04062062142357983	0.04062062142357983	0.04062062142357983	0.04062062142357983	0.04062062142357983	0.04062062142357983	0.04062062142357983	0.04062062142357983	0.04062062142357983	0.04062062142357983	0.04062062142357983	0.04062062142357983	0.04062062142357983	0.04062062142357983	0.04062062142357983	0.04062062142357983	0.04062062142357983	0.04062062142357983
0.10771483971760863	0.0961720930583968	0.07880532400102348	0.09896381154985477	0.09676453221501173	0.08851951833031822	0.08985384903519991	0.07271479371577413	0.09549059653349562	0.09943852948375306	0.07603697582206465	0.09085074688124645	0.0911950029581981	0.08653031224964675	0.09274464037205203	0.09902308981493929	0.09518560086224105	0.09548850137669541	0.09360242166448922	0.12701927886469488	0.11031085026459206	0.11031085026459206	0.11031085026459206	0.11031085026459206	0.11031085026459206	0.11031085026459206	0.11031085026459206	0.11031085026459206	0.11031085026459206	0.11031085026459206	0.11031085026459206	0.11031085026459206	0.11031085026459206	0.11031085026459206	0.11031085026459206	0.11031085026459206	0.11031085026459206	0.11031085026459206	0.11031085026459206	0.11031085026459206	0.11031085026459206	0.11031085026459206	0.11031085026459206	0.11031085026459206	0.11031085026459206	0.11031085026459206	0.11031085026459206	0.11031085026459206	0.11031085026459206	0.11031085026459206
0.05489381201813894	0.030794725034274658	0.03976212132891616	0.048058707545802666	0.038749776288034325	0.04077915726371355	0.04361967521666121	0.04200256728552198	0.04655553978831369	0.04450089360120947	0.03706165108037138	0.04586235245832946	0.04305800746027464	0.04096711300756268	0.0585492767572749	0.0442694225512095	0.0472773505179792	0.042965262416095634	0.04394664844245562	0.040714152366999844	0.04233040040472773	0.04233040040472773	0.04233040040472773	0.04233040040472773	0.04233040040472773	0.04233040040472773	0.04233040040472773	0.04233040040472773	0.04233040040472773	0.04233040040472773	0.04233040040472773	0.04233040040472773	0.04233040040472773	0.04233040040472773	0.04233040040472773	0.04233040040472773	0.04233040040472773	0.04233040040472773	0.04233040040472773	0.04233040040472773	0.04233040040472773	0.04233040040472773	0.04233040040472773	0.04233040040472773	0.04233040040472773	0.04233040040472773	0.04233040040472773	0.04233040040472773	0.04233040040472773	0.04233040040472773
0.16475310146131147	0.15779640402365674	0.14841070900985956	0.14348663217463783	0.13631858625774138	0.15076979282131295	0.10793457037218127	0.12648967266538447	0.13573944973678706	0.18696574040739233	0.12332242930486804	0.12380138714511087	0.13550051062900195	0.15736667234705431	0.18594317217422052	0.14331429736466747	0.16462084186922732	0.18525605991045707	0.13620186931583925	0.16971761435132807	0.1517301384174377	0.16297021773500894	0.1742982469876699	0.15592608232983857	0.16784934965342238	0.1856049626507161	0.1443426808459607	0.16497382174833838	0.16497382174833838	0.16497382174833838	0.16497382174833838	0.16497382174833838	0.16497382174833838	0.16497382174833838	0.16497382174833838	0.16497382174833838	0.16497382174833838	0.16497382174833838	0.16497382174833838	0.16497382174833838	0.16497382174833838	0.16497382174833838	0.16497382174833838	0.16497382174833838	0.16497382174833838	0.16497382174833838	0.16497382174833838	0.16497382174833838	0.16497382174833838	0.16497382174833838
0.08639437776309221	0.09661312718474549	0.07609339272125294	0.06761017334039758	0.07249762542121428	0.09175556488142765	0.10087332451635019	0.08029443150363952	0.06803816608669983	0.07657838397737424	0.08403303593271037	0.09691188256144785	0.08589924453011591	0.08897938032230562	0.08168960747602998	0.0657200557719218	0.08514274441064738	0.0865461375153992	0.07845741840460604	0.08009676886663566	0.08391631347746942	0.0930666985591386	0.0929974867857873	0.09397913398035747	0.09348831038307238	0.09348831038307238	0.09348831038307238	0.09348831038307238	0.09348831038307238	0.09348831038307238	0.09348831038307238	0.09348831038307238	0.09348831038307238	0.09348831038307238	0.09348831038307238	0.09348831038307238	0.09348831038307238	0.09348831038307238	0.09348831038307238	0.09348831038307238	0.09348831038307238	0.09348831038307238	0.09348831038307238	0.09348831038307238	0.09348831038307238	0.09348831038307238	0.09348831038307238	0.09348831038307238	0.09348831038307238	0.09348831038307238
0.07172688247711613	0.08212516271926833	0.0575052037624981	0.05750414907238514	0.06256169495797492	0.09292907569356708	0.08033392854052042	0.08695691548424647	0.07631139155187278	0.07200377689532111	0.08290982529938373	0.06760786973112237	0.06777286696260677	0.0757820632870895	0.07431910137569842	0.06998611719519968	0.06490149560203692	0.06530894043326543	0.05918819023243979	0.08818352996989155	0.07951081707577096	0.07051033319755652	0.07628951195465399	0.06839980875339706	0.07563184717135615	0.09283486537714945	0.0842333562742528	0.0842333562742528	0.0842333562742528	0.0842333562742528	0.0842333562742528	0.0842333562742528	0.0842333562742528	0.0842333562742528	0.0842333562742528	0.0842333562742528	0.0842333562742528	0.0842333562742528	0.0842333562742528	0.0842333562742528	0.0842333562742528	0.0842333562742528	0.0842333562742528	0.0842333562742528	0.0842333562742528	0.0842333562742528	0.0842333562742528	0.0842333562742528	0.0842333562742528	0.0842333562742528
0.12643255919310323	0.03863816903406988	0.09023367531335334	0.07457275454221214	0.09061286298256196	0.08549153569622923	0.0891743789160432	0.0832148893419806	0.09679110633530014	0.06497428536960742	0.0803304148407592	0.09708704969832029	0.1072459122637679	0.06693939965846694	0.08367492581070345	0.07994052275804313	0.11801950467325362	0.11757930563671097	0.0819968382957245	0.06597109478276256	0.07702853094623019	0.07791100494210544	0.07190610274617376	0.07490855384413961	0.07490855384413961	0.07490855384413961	0.07490855384413961	0.07490855384413961	0.07490855384413961	0.07490855384413961	0.07490855384413961	0.07490855384413961	0.07490855384413961	0.07490855384413961	0.07490855384413961	0.07490855384413961	0.07490855384413961	0.07490855384413961	0.07490855384413961	0.07490855384413961	0.07490855384413961	0.07490855384413961	0.07490855384413961	0.07490855384413961	0.07490855384413961	0.07490855384413961	0.07490855384413961	0.07490855384413961	0.07490855384413961	0.07490855384413961
0.06594724455310311	0.07015933098438433	0.05557828570893742	0.05148027413534887	0.060262948742765096	0.06621036475429988	0.06348105609207788	0.057781833593726975	0.056829569300217875	0.05536684466217168	0.06893621743488802	0.055657015205048066	0.06275108708314729	0.06713185092605259	0.06466237629270022	0.06804554781579067	0.059019755807254964	0.05792637100739348	0.06615636638003135	0.07153071384914117	0.0630646458500865	0.06729767984961384	0.06729767984961384	0.06729767984961384	0.06729767984961384	0.06729767984961384	0.06729767984961384	0.06729767984961384	0.06729767984961384	0.06729767984961384	0.06729767984961384	0.06729767984961384	0.06729767984961384	0.06729767984961384	0.06729767984961384	0.06729767984961384	0.06729767984961384	0.06729767984961384	0.06729767984961384	0.06729767984961384	0.06729767984961384	0.06729767984961384	0.06729767984961384	0.06729767984961384	0.06729767984961384	0.06729767984961384	0.06729767984961384	0.06729767984961384	0.06729767984961384	0.06729767984961384
0.052322047679478755	0.04772346241518616	0.05728549429913352	0.06269181722040104	0.055604227590394496	0.057608034336427145	0.06451440983759239	0.05202108406049128	0.05668156686508653	0.06780791996182645	0.050047382614826115	0.05828457523599906	0.05372224466374908	0.05539955889304159	0.0554489952154744	0.051146188467022326	0.06497141278126535	0.06448472108124291	0.04824855939896064	0.05231427950446733	0.05155641396520427	0.060353817714602485	0.05043482864137753	0.06066487229616833	0.057479449914688334	0.06817221916936633	0.052765199835433124	0.044792951293210134	0.048783464811452244	0.05021266105181094	0.05021153024025482	0.05717811074179612	0.11576066801416184	0.08646938937797898	0.08646938937797898	0.08646938937797898	0.08646938937797898	0.08646938937797898	0.08646938937797898	0.08646938937797898	0.08646938937797898	0.08646938937797898	0.08646938937797898	0.08646938937797898	0.08646938937797898	0.08646938937797898	0.08646938937797898	0.08646938937797898	0.08646938937797898	0.08646938937797898
0.06364772560445962	0.06548685850356875	0.05627634429644004	0.05427367125741558	0.0614874159927014	0.05785187663021943	0.06877169149578077	0.06685929966725407	0.044315762632753844	0.05844949990864308	0.06762134788926566	0.04395983858774652	0.059080922238713744	0.07031667586295852	0.05874709925469844	0.0615222933163886	0.08004984383145557	0.0505674861680125	0.07335490414095933	0.07133773342048415	0.06627827359372665	0.06861790790042303	0.07696721024757418	0.05943208168185284	0.055232939358856765	0.06199435190231876	0.057093899186917305	0.060706513163484764	0.0587038198066013	0.062401123962298584	0.06109445745267075	0.0650269429788172	0.06298877041895272	0.06400785669888495	0.06400785669888495	0.06400785669888495	0.06400785669888495	0.06400785669888495	0.06400785669888495	0.06400785669888495	0.06400785669888495	0.06400785669888495	0.06400785669888495	0.06400785669888495	0.06400785669888495	0.06400785669888495	0.06400785669888495	0.06400785669888495	0.06400785669888495	0.06400785669888495
0.07397320621646655	0.07766753118922921	0.07846766419489973	0.0643019159368615	0.06657166496489172	0.06578681061875771	0.07535710196609226	0.06273059756977215	0.06859655874986167	0.05602956510385998	0.08455635969454703	0.07217127686464714	0.06598735100174791	0.08652766757945073	0.07846457263626772	0.05837593406775206	0.07676216722829086	0.06175741629869892	0.06470917222838451	0.06973887697922561	0.07498397919459845	0.07236142808691204	0.07236142808691204	0.07236142808691204	0.07236142808691204	0.07236142808691204	0.07236142808691204	0.07236142808691204	0.07236142808691204	0.07236142808691204	0.07236142808691204	0.07236142808691204	0.07236142808691204	0.07236142808691204	0.07236142808691204	0.07236142808691204	0.07236142808691204	0.07236142808691204	0.07236142808691204	0.07236142808691204	0.07236142808691204	0.07236142808691204	0.07236142808691204	0.07236142808691204	0.07236142808691204	0.07236142808691204	0.07236142808691204	0.07236142808691204	0.07236142808691204	0.07236142808691204
0.046337434511064465	0.04769505958865739	0.04657350673111321	0.056440486130729974	0.0418547958391708	0.04436421623556062	0.05026663963054169	0.041611023027372275	0.05106937518803506	0.04528767848034097	0.04310359195317826	0.04539420434144103	0.04707684902401369	0.031971069043136714	0.04277133213696573	0.04956075485858507	0.03936737274336711	0.044812029514399596	0.05741596846232429	0.08737510578533896	0.03942296860864926	0.05735990732172931	0.05677394292270729	0.03180882143108145	0.04429138217689437	0.04429138217689437	0.04429138217689437	0.04429138217689437	0.04429138217689437	0.04429138217689437	0.04429138217689437	0.04429138217689437	0.04429138217689437	0.04429138217689437	0.04429138217689437	0.04429138217689437	0.04429138217689437	0.04429138217689437	0.04429138217689437	0.04429138217689437	0.04429138217689437	0.04429138217689437	0.04429138217689437	0.04429138217689437	0.04429138217689437	0.04429138217689437	0.04429138217689437	0.04429138217689437	0.04429138217689437	0.04429138217689437
0.08191300928709415	0.08367224865884172	0.09196433751201667	0.07274192708538772	0.0854402345285407	0.08994287215616159	0.06670769096891757	0.06082569681511728	0.08470490284749323	0.07782129888901373	0.07081929551538466	0.07077667996697284	0.07088875596805432	0.08456404494717018	0.08304195900806478	0.06564948350883269	0.07090639887238401	0.07700573719182917	0.07859744175160231	0.0910056361727842	0.07781527259038203	0.0729478271088613	0.06831107174620689	0.0914956693070711	0.07985640474694027	0.08487964376559867	0.08236802425626946	0.08236802425626946	0.08236802425626946	0.08236802425626946	0.08236802425626946	0.08236802425626946	0.08236802425626946	0.08236802425626946	0.08236802425626946	0.08236802425626946	0.08236802425626946	0.08236802425626946	0.08236802425626946	0.08236802425626946	0.08236802425626946	0.08236802425626946	0.08236802425626946	0.08236802425626946	0.08236802425626946	0.08236802425626946	0.08236802425626946	0.08236802425626946	0.08236802425626946	0.08236802425626946
0.07073771880700626	0.04888002157806269	0.04851132580337618	0.06052044261099569	0.051273518798657707	0.040859669426922283	0.04352641686116451	0.05042999025632014	0.041660530259538676	0.04852903791975565	0.03766304189086234	0.04951952700099126	0.047157538935592026	0.05057156706202682	0.05554026192045527	0.05573624523174385	0.05283843817021005	0.04538783073031672	0.050931959926289364	0.047306783729111075	0.049119371827700216	0.049119371827700216	0.049119371827700216	0.049119371827700216	0.049119371827700216	0.049119371827700216	0.049119371827700216	0.049119371827700216	0.049119371827700216	0.049119371827700216	0.049119371827700216	0.049119371827700216	0.049119371827700216	0.049119371827700216	0.049119371827700216	0.049119371827700216	0.049119371827700216	0.049119371827700216	0.049119371827700216	0.049119371827700216	0.049119371827700216	0.049119371827700216	0.049119371827700216	0.049119371827700216	0.049119371827700216	0.049119371827700216	0.049119371827700216	0.049119371827700216	0.049119371827700216	0.049119371827700216
0.051368830480969636	0.046584844546049206	0.05963110537416638	0.05360191687589709	0.05712511196608539	0.053016527519860704	0.05408467387431169	0.05258517647590483	0.04720193113817405	0.05381015449362673	0.04723663898146032	0.044191516516093245	0.041242061274993545	0.05408026822861936	0.043943951635342475	0.05739241537658708	0.04729002868918285	0.053970418176522046	0.05011266620948703	0.04985577487195548	0.05320709556906924	0.059809534277052635	0.05650831492306094	0.05650831492306094	0.05650831492306094	0.05650831492306094	0.05650831492306094	0.05650831492306094	0.05650831492306094	0.05650831492306094	0.05650831492306094	0.05650831492306094	0.05650831492306094	0.05650831492306094	0.05650831492306094	0.05650831492306094	0.05650831492306094	0.05650831492306094	0.05650831492306094	0.05650831492306094	0.05650831492306094	0.05650831492306094	0.05650831492306094	0.05650831492306094	0.05650831492306094	0.05650831492306094	0.05650831492306094	0.05650831492306094	0.05650831492306094	0.05650831492306094
0.10838408178256746	0.10322527333375248	0.07530284469627087	0.09265714155463027	0.09516773483228218	0.09838545019975954	0.09483161336985693	0.086499297602361	0.08553373425400834	0.088722395617812	0.09563611890210325	0.0820234401727674	0.09653034037485479	0.07767100589902877	0.08887093594812237	0.0893724544512154	0.08703892258623966	0.1099050736888456	0.09014743530744056	0.11296986341749145	0.101558649362466	0.101558649362466	0.101558649362466	0.101558649362466	0.101558649362466	0.101558649362466	0.101558649362466	0.101558649362466	0.101558649362466	0.101558649362466	0.101558649362466	0.101558649362466	0.101558649362466	0.101558649362466	0.101558649362466	0.101558649362466	0.101558649362466	0.101558649362466	0.101558649362466	0.101558649362466	0.101558649362466	0.101558649362466	0.101558649362466	0.101558649362466	0.101558649362466	0.101558649362466	0.101558649362466	0.101558649362466	0.101558649362466	0.101558649362466
0.1110072713269017	0.09983816673262913	0.07278404415761862	0.10928904550646995	0.09809107159404497	0.08254382950032063	0.1019618363618661	0.10727253384568046	0.09497484362945507	0.11138772513402263	0.08509277606448035	0.08423683674894887	0.10005900311692381	0.08774589202516456	0.10933992639152877	0.08533755508003082	0.10802242573464742	0.11371249859600296	0.10920978312975817	0.11664928289414991	0.07994862406613651	0.12223202357152328	0.10255192412230099	0.11239197384691214	0.11239197384691214	0.11239197384691214	0.11239197384691214	0.11239197384691214	0.11239197384691214	0.11239197384691214	0.11239197384691214	0.11239197384691214	0.11239197384691214	0.11239197384691214	0.11239197384691214	0.11239197384691214	0.11239197384691214	0.11239197384691214	0.11239197384691214	0.11239197384691214	0.11239197384691214	0.11239197384691214	0.11239197384691214	0.11239197384691214	0.11239197384691214	0.11239197384691214	0.11239197384691214	0.11239197384691214	0.11239197384691214	0.11239197384691214
0.08589743082270361	0.08027125509605237	0.0748389402189638	0.07770791922327477	0.08712726706183281	0.08386248006050716	0.07645368984130191	0.072293940117275	0.07136884590447105	0.07620558685531532	0.08170827338768795	0.07435761087265565	0.058629446106290346	0.07263339878994052	0.07154251150653675	0.08805323833218169	0.07562276434030435	0.07584772976062434	0.07006747829829064	0.06210749424855063	0.07013759667645876	0.07856305710471181	0.0743503268905853	0.0743503268905853	0.0743503268905853	0.0743503268905853	0.0743503268905853	0.0743503268905853	0.0743503268905853	0.0743503268905853	0.0743503268905853	0.0743503268905853	0.0743503268905853	0.0743503268905853	0.0743503268905853	0.0743503268905853	0.0743503268905853	0.0743503268905853	0.0743503268905853	0.0743503268905853	0.0743503268905853	0.0743503268905853	0.0743503268905853	0.0743503268905853	0.0743503268905853	0.0743503268905853	0.0743503268905853	0.0743503268905853	0.0743503268905853	0.0743503268905853
0.09029112651430005	0.09461555676051842	0.08221139471179817	0.0879598736867015	0.08545743371924841	0.09118785343944528	0.08039923096352516	0.08738013369956969	0.07490085256013078	0.10073252168783438	0.09337014487577408	0.09246075345803989	0.09409330381361602	0.07324891927689789	0.10612870210635436	0.08845590360878464	0.08805198377020075	0.07537673061603141	0.11381976457152795	0.09443402800596919	0.0952886903625534	0.09567909436222209	0.09286902926933402	0.10124623653888505	0.0995119539887385	0.06624271369161779	0.07894210660543761	0.09665120935528451	0.09788217362208078	0.08830593613527381	0.14018317167631922	0.1142445539057965	0.1142445539057965	0.1142445539057965	0.1142445539057965	0.1142445539057965	0.1142445539057965	0.1142445539057965	0.1142445539057965	0.1142445539057965	0.1142445539057965	0.1142445539057965	0.1142445539057965	0.1142445539057965	0.1142445539057965	0.1142445539057965	0.1142445539057965	0.1142445539057965	0.1142445539057965	0.1142445539057965
0.06781276587766033	0.06588510905701134	0.06738717491958306	0.08969436287884433	0.0642087931819566	0.06874984233669242	0.07805642260049978	0.09081959262151401	0.05707213326309196	0.08120107773025292	0.06443919161911855	0.06013255077339503	0.06982475877438496	0.08001957179948306	0.06650455634515444	0.06990332875082512	0.08079399536206294	0.08640545632724957	0.06630206311987151	0.06050941323427741	0.06601683918789986	0.0687158618418641	0.0681034624872101	0.07138944260880652	0.06035116988211327	0.06699069925113882	0.0804431159000893	0.08427388794431241	0.06641109941852541	0.05833842128887394	0.0733818591594579	0.06586014022416593	0.06586014022416593	0.06586014022416593	0.06586014022416593	0.06586014022416593	0.06586014022416593	0.06586014022416593	0.06586014022416593	0.06586014022416593	0.06586014022416593	0.06586014022416593	0.06586014022416593	0.06586014022416593	0.06586014022416593	0.06586014022416593	0.06586014022416593	0.06586014022416593	0.06586014022416593	0.06586014022416593
0.07600512277616428	0.09735907898997712	0.09546325966110518	0.09202069468653502	0.08157125045210945	0.10603213048740717	0.09185950050651301	0.09489688061765016	0.08653824428660839	0.09313208242596045	0.10023341297000103	0.10314522756178222	0.09412097382355253	0.08909017259827273	0.11887144115490603	0.10887975281583487	0.09764747691865779	0.10815812652305615	0.08503391274125309	0.09245395237313826	0.09046674631839123	0.09146034934576475	0.09146034934576475	0.09146034934576475	0.09146034934576475	0.09146034934576475	0.09146034934576475	0.09146034934576475	0.09146034934576475	0.09146034934576475	0.09146034934576475	0.09146034934576475	0.09146034934576475	0.09146034934576475	0.09146034934576475	0.09146034934576475	0.09146034934576475	0.09146034934576475	0.09146034934576475	0.09146034934576475	0.09146034934576475	0.09146034934576475	0.09146034934576475	0.09146034934576475	0.09146034934576475	0.09146034934576475	0.09146034934576475	0.09146034934576475	0.09146034934576475	0.09146034934576475
0.0	0.02872672039443768	0.6005607548696024	0.4714045412546749	0.3706416049459819	0.2688023785049968	0.5106500977125372	0.45408044234282086	0.04202883927221391	0.3713076684958817	0.49985638554208983	0.4220513649353523	0.3900697092216304	0.3491775555803037	0.5116116809732496	0.4010551744574788	0.4324235772283	0.5226908133136116	0.43542010902863304	0.387938115829927	0.38301679859358423	0.38547745721175564	0.38547745721175564	0.38547745721175564	0.38547745721175564	0.38547745721175564	0.38547745721175564	0.38547745721175564	0.38547745721175564	0.38547745721175564	0.38547745721175564	0.38547745721175564	0.38547745721175564	0.38547745721175564	0.38547745721175564	0.38547745721175564	0.38547745721175564	0.38547745721175564	0.38547745721175564	0.38547745721175564	0.38547745721175564	0.38547745721175564	0.38547745721175564	0.38547745721175564	0.38547745721175564	0.38547745721175564	0.38547745721175564	0.38547745721175564	0.38547745721175564	0.38547745721175564
0.06503244396361386	0.07899190392762245	0.07103458839565983	0.0797434801960768	0.08746012260771602	0.06834403308334983	0.07521832000612884	0.07171666922583844	0.07297016198292818	0.08777900875335183	0.06857343250025139	0.07211391580487483	0.07481826135500012	0.07794707380539496	0.06268512696785833	0.08325448011657417	0.07588043858235805	0.07674256180700337	0.09117793977824216	0.07899573559405147	0.07296144220441875	0.0781738786976533	0.07200316832030697	0.08251180843743129	0.061390641638790204	0.07127813187739523	0.07919798885490806	0.09501802177261834	0.07864860892086122	0.08683331534673977	0.08683331534673977	0.08683331534673977	0.08683331534673977	0.08683331534673977	0.08683331534673977	0.08683331534673977	0.08683331534673977	0.08683331534673977	0.08683331534673977	0.08683331534673977	0.08683331534673977	0.08683331534673977	0.08683331534673977	0.08683331534673977	0.08683331534673977	0.08683331534673977	0.08683331534673977	0.08683331534673977	0.08683331534673977	0.08683331534673977
0.08904257808599418	0.06922736342553198	0.07363850926745721	0.06237921040681824	0.06266315887825015	0.06405148696636134	0.054602203947946314	0.07040648973273025	0.07449410056680068	0.06705118179704901	0.060387293442434604	0.07024283220254973	0.07127333425625954	0.0830190673350149	0.06896436399995375	0.07353047150732227	0.0819123538782525	0.08139156851822976	0.07538915149577786	0.06348119384141358	0.07619545244079544	0.0664169762993054	0.07485048411795464	0.06666615389464593	0.07977547158458935	0.07064986663099555	0.06955456375339299	0.08708113775660066	0.06484523354410852	0.07620963065731806	0.07004294049867932	0.0731160891802798	0.06747775186485537	0.09204633800938355	0.08218748460703813	0.08711691130821084	0.08711691130821084	0.08711691130821084	0.08711691130821084	0.08711691130821084	0.08711691130821084	0.08711691130821084	0.08711691130821084	0.08711691130821084	0.08711691130821084	0.08711691130821084	0.08711691130821084	0.08711691130821084	0.08711691130821084	0.08711691130821084
0.05783908643539439	0.062207078748185034	0.06887233571291303	0.057875635668966245	0.057081174054848756	0.05806744200098278	0.05889335952166318	0.0526139975231481	0.05472053673965322	0.05428408351875084	0.05810196288889995	0.058373470446728894	0.05616402763289912	0.046208877756633536	0.04420418603253432	0.05175037437140972	0.0656236860569863	0.048733998836989735	0.06205629872959581	0.05661012315036805	0.056226974146689826	0.05949728977618846	0.05801909753911486	0.057253007092715816	0.0683186195148669	0.0637940272408848	0.05514549856129498	0.07276314747984203	0.06561599750362071	0.06357474147255084	0.05129134631340536	0.054829833316785835	0.05388151522707492	0.05379537836722134	0.06177457124813858	0.06769182077306475	0.06530250371600603	0.054166486234913255	0.06584906618609443	0.06894672596247782	0.06739789607428613	0.06739789607428613	0.06739789607428613	0.06739789607428613	0.06739789607428613	0.06739789607428613	0.06739789607428613	0.06739789607428613	0.06739789607428613	0.06739789607428613
0.08024519441786061	0.06887778262652217	0.04964601797454802	0.08135364510328033	0.06752602269837202	0.06144720478656312	0.06313357142988206	0.06347221064364136	0.055354056535531174	0.06449700412023776	0.058680142292536985	0.06740668277752392	0.06934765109229153	0.07269430113311358	0.05765093307926111	0.05824639796851521	0.06583466955356819	0.06704282980612561	0.07203576400533326	0.0636076306346959	0.061609179118568565	0.06904176411385962	0.06259048006153428	0.04925603107189557	0.06743525127393775	0.05834564117291666	0.05834564117291666	0.05834564117291666	0.05834564117291666	0.05834564117291666	0.05834564117291666	0.05834564117291666	0.05834564117291666	0.05834564117291666	0.05834564117291666	0.05834564117291666	0.05834564117291666	0.05834564117291666	0.05834564117291666	0.05834564117291666	0.05834564117291666	0.05834564117291666	0.05834564117291666	0.05834564117291666	0.05834564117291666	0.05834564117291666	0.05834564117291666	0.05834564117291666	0.05834564117291666	0.05834564117291666
0.05321301553145258	0.05211620678606935	0.061121336658939075	0.060432123436384516	0.059632192038071394	0.06430046768178262	0.06826559230857324	0.06238579638634602	0.06033157516268327	0.06211662345572876	0.06678810616198334	0.05910008380567969	0.05666212098329179	0.06306268062230069	0.062013537922432554	0.05499755746632973	0.061509344524187354	0.06087857559023871	0.05983543273179704	0.061234656186976086	0.0666438311492561	0.06356094153120317	0.07193258199621927	0.05026442626267238	0.05728106332868975	0.06049664283345507	0.05786595501719688	0.0638705824364976	0.07286916120051307	0.05516784668338269	0.04715976884771898	0.05116380776555084	0.05116380776555084	0.05116380776555084	0.05116380776555084	0.05116380776555084	0.05116380776555084	0.05116380776555084	0.05116380776555084	0.05116380776555084	0.05116380776555084	0.05116380776555084	0.05116380776555084	0.05116380776555084	0.05116380776555084	0.05116380776555084	0.05116380776555084	0.05116380776555084	0.05116380776555084	0.05116380776555084
0.2786294538690241	0.254110077520193	0.15281312696794974	0.1998673031697284	0.26112336563330607	0.21194890884702663	0.06571246895375267	0.10101931505815522	0.10897529442447519	0.15281312696794974	0.1878581050310889	0.23952641323695917	0.1322854492603976	0.11688229998449942	0.15882680841560873	0.1521750104187099	0.1291202305614643	0.06577794720895765	0.2488510615551517	0.10936844073115116	0.26767024021686103	0.18461453834146832	0.1720200202799812	0.2308541760350312	0.10686164934648944	0.01133653780686456	0.059099093576677	0.059099093576677	0.059099093576677	0.059099093576677	0.059099093576677	0.059099093576677	0.059099093576677	0.059099093576677	0.059099093576677	0.059099093576677	0.059099093576677	0.059099093576677	0.059099093576677	0.059099093576677	0.059099093576677	0.059099093576677	0.059099093576677	0.059099093576677	0.059099093576677	0.059099093576677	0.059099093576677	0.059099093576677	0.059099093576677	0.059099093576677
0.04817345154409027	0.05118922833748672	0.058064692179820056	0.05869351062068415	0.05312303314296976	0.06659745397754267	0.05741089450000616	0.05980409439393455	0.0447920855689003	0.06209744798180307	0.05914177961949217	0.06452267550972064	0.051047839521028614	0.0459743025960972	0.050827936416050136	0.06042273164375624	0.05500268927639915	0.05584386084022201	0.0524532671946876	0.04768036862611018	0.05229618459079966	0.058402874426689344	0.06313284763321142	0.060767861029950375	0.060767861029950375	0.060767861029950375	0.060767861029950375	0.060767861029950375	0.060767861029950375	0.060767861029950375	0.060767861029950375	0.060767861029950375	0.060767861029950375	0.060767861029950375	0.060767861029950375	0.060767861029950375	0.060767861029950375	0.060767861029950375	0.060767861029950375	0.060767861029950375	0.060767861029950375	0.060767861029950375	0.060767861029950375	0.060767861029950375	0.060767861029950375	0.060767861029950375	0.060767861029950375	0.060767861029950375	0.060767861029950375	0.060767861029950375
0.09816465061581399	0.08789532438259492	0.08067744326617125	0.09479732815916456	0.08349994551038682	0.09406232427720129	0.08209110711764307	0.07628193337323598	0.08258252819185811	0.0981281149933898	0.09804547676684555	0.08525273374471723	0.0920699060466839	0.09051367686534882	0.07337788744363316	0.0900527066859172	0.09036551062307327	0.07097975507225363	0.09031292717596526	0.08739501480152946	0.07745773924163264	0.0881164731084753	0.08608532775749358	0.08141897363679841	0.09060660703434201	0.08735906137751413	0.0939882874442944	0.08378796540321251	0.09430904232082042	0.08313412045745641	0.14358567621296658	0.1133598983352115	0.1133598983352115	0.1133598983352115	0.1133598983352115	0.1133598983352115	0.1133598983352115	0.1133598983352115	0.1133598983352115	0.1133598983352115	0.1133598983352115	0.1133598983352115	0.1133598983352115	0.1133598983352115	0.1133598983352115	0.1133598983352115	0.1133598983352115	0.1133598983352115	0.1133598983352115	0.1133598983352115
0.15421174948295183	0.18736527300396166	0.16682290588948395	0.16449278094358902	0.2019652157506874	0.25887490581639205	0.18254591978670023	0.24949159732444726	0.2265440566606174	0.15381189935281508	0.2214309092584953	0.20192007232954878	0.19474607314521813	0.2114660978042322	0.19609546365744238	0.21199376954357463	0.2721550963079474	0.1336053213242242	0.2802237182640603	0.2018674741790889	0.20730222036957724	0.22330729270311206	0.25417574213179894	0.19968582014217995	0.24174555974530512	0.22962291052750827	0.19679674924983687	0.20066906484274585	0.21685463592894066	0.29607992957408846	0.2707095456017811	0.22043681400647894	0.22759485854553846	0.23931765003970643	0.19715098269697914	0.2405732396824868	0.23692407724242553	0.3097720869902808	0.2733480821163532	0.2733480821163532	0.2733480821163532	0.2733480821163532	0.2733480821163532	0.2733480821163532	0.2733480821163532	0.2733480821163532	0.2733480821163532	0.2733480821163532	0.2733480821163532	0.2733480821163532
0.06860226708365741	0.11332680154353596	0.14459227365907898	0.06255779726911412	0.14121681803497269	0.08614588526036487	0.17245423779255153	0.12595549811773307	0.10958860857707757	0.15810514564997344	0.1284508008606456	0.126201099908483	0.13977382903389673	0.1586244220806469	0.11239401677703872	0.22033509032352433	0.08123050284097498	0.15795558886005265	0.12526005735622492	0.1277961267172146	0.10822899923038372	0.1498746621598575	0.1179289455410456	0.12717138002960915	0.08671888102686603	0.13122609100142718	0.1361153540582667	0.09194516996313173	0.11610190841486241	0.17783103596449176	0.12671573565540084	0.1113545328862755	0.13961157385473275	0.13606399474803793	0.18495734146519688	0.10431734138773585	0.18618157805380892	0.15018455393545527	0.10972339079195777	0.08236431354134667	0.1698638361554562	0.2409963144604151	0.130336555878125	0.17624791527745998	0.15329223557779248	0.15329223557779248	0.15329223557779248	0.15329223557779248	0.15329223557779248	0.15329223557779248
0.07126352625589705	0.055665525984698636	0.07665459863056687	0.08113806147211028	0.05721631303378494	0.06708832400503702	0.07982522176455513	0.09631130112229598	0.07135320599328444	0.07936202892866	0.08101922697025014	0.10823760543815689	0.06552447781936166	0.07833435076782982	0.08119214163064761	0.08587637225886562	0.07403082979305638	0.07010237087585622	0.07717623389538009	0.07386421026143175	0.09134720342443504	0.0677193113749711	0.0823434103470442	0.0849458417524058	0.09726521096410166	0.07866506283025093	0.08201459420180969	0.08569123744764141	0.09987288768989837	0.09750518269795247	0.08154213412623218	0.09623821823204694	0.08185986401314638	0.10104650113873181	0.0828844045297059	0.09924576362494554	0.09997514486053026	0.10652659490140481	0.09014426400823065	0.11396396089680119	0.11036656810482183	0.10140084069371305	0.09747453594425397	0.12169644217982946	0.11118553135797593	0.11644098676890269	0.11644098676890269	0.11644098676890269	0.11644098676890269	0.11644098676890269
0.1270392420506273	0.11010571545476117	0.10083393270932557	0.14385572004159103	0.10765754719390487	0.11807356907252402	0.1289267019202083	0.09723422974495378	0.11795629121907096	0.11262173431308531	0.12073268042688089	0.12042446814424546	0.11025286365668657	0.11759664122249606	0.10405893132888122	0.10781704667048626	0.09931838401642362	0.11273622876862348	0.10185614372854684	0.10681487358150539	0.11921828801047571	0.08350393456052896	0.10391664212993032	0.10847084413147914	0.11590705865404337	0.11036461270656649	0.09643180456791879	0.11938537533897191	0.13427892766976285	0.10310852523561624	0.11143226554857108	0.11000789226548138	0.11423628986648983	0.1019829009313239	0.11539616697741305	0.1113228318831908	0.11894977907155174	0.08904265273941006	0.19790174053755405	0.14347219663848204	0.14347219663848204	0.14347219663848204	0.14347219663848204	0.14347219663848204	0.14347219663848204	0.14347219663848204	0.14347219663848204	0.14347219663848204	0.14347219663848204	0.14347219663848204
0.23634399240120102	0.20708896507117666	0.2554406144322216	0.24117716169112194	0.13430587443978975	0.18035641691880136	0.2822308654035657	0.17903049043604116	0.24725164876217917	0.21314106959911017	0.21314106959911017	0.21314106959911017	0.21314106959911017	0.21314106959911017	0.21314106959911017	0.21314106959911017	0.21314106959911017	0.21314106959911017	0.21314106959911017	0.21314106959911017	0.21314106959911017	0.21314106959911017	0.21314106959911017	0.21314106959911017	0.21314106959911017	0.21314106959911017	0.21314106959911017	0.21314106959911017	0.21314106959911017	0.21314106959911017	0.21314106959911017	0.21314106959911017	0.21314106959911017	0.21314106959911017	0.21314106959911017	0.21314106959911017	0.21314106959911017	0.21314106959911017	0.21314106959911017	0.21314106959911017	0.21314106959911017	0.21314106959911017	0.21314106959911017	0.21314106959911017	0.21314106959911017	0.21314106959911017	0.21314106959911017	0.21314106959911017	0.21314106959911017	0.21314106959911017
0.08888453801087672	0.13679932328602887	0.0	0.13816235643238	0.11867187255001527	0.14151600385497848	0.1343944918125211	0.1585413028119317	0.15386147138336714	0.09500211369034131	0.15090277560446289	0.1642006960320936	0.18959780396326442	0.13639358239694058	0.13433918240824938	0.16577911947192991	0.18782553603328536	0.14287631604479342	0.17927763726957888	0.1602685417414406	0.16977308950550973	0.16977308950550973	0.16977308950550973	0.16977308950550973	0.16977308950550973	0.16977308950550973	0.16977308950550973	0.16977308950550973	0.16977308950550973	0.16977308950550973	0.16977308950550973	0.16977308950550973	0.16977308950550973	0.16977308950550973	0.16977308950550973	0.16977308950550973	0.16977308950550973	0.16977308950550973	0.16977308950550973	0.16977308950550973	0.16977308950550973	0.16977308950550973	0.16977308950550973	0.16977308950550973	0.16977308950550973	0.16977308950550973	0.16977308950550973	0.16977308950550973	0.16977308950550973	0.16977308950550973
0.2223257059711656	0.1513220241577956	0.22162681059928604	0.17172758271826263	0.2206408412154311	0.1274048857503207	0.1616751653062366	0.18359723615572301	0.15529689484421222	0.17961816151211066	0.19048920329765381	0.1811392636086693	0.20378530568416553	0.196807178135827	0.1757679170982661	0.27866724475397636	0.1753876260998707	0.1262316942679642	0.18887190820362032	0.1697546434515787	0.20489250963150238	0.20835260602199795	0.300327497205002	0.20831357517748159	0.20275605050537512	0.2160450258328182	0.24572027173784006	0.2191631638921704	0.20101761928156583	0.17952401514261015	0.17245512977801525	0.2003926680511069	0.18642389891456104	0.18642389891456104	0.18642389891456104	0.18642389891456104	0.18642389891456104	0.18642389891456104	0.18642389891456104	0.18642389891456104	0.18642389891456104	0.18642389891456104	0.18642389891456104	0.18642389891456104	0.18642389891456104	0.18642389891456104	0.18642389891456104	0.18642389891456104	0.18642389891456104	0.18642389891456104
0.08752521109510773	0.07831401618297597	0.08785113661218825	0.07698793118519526	0.07569081245447944	0.08028733586936691	0.08767048186337467	0.07822586298876892	0.0924995082296028	0.07199165227143178	0.07695628696631153	0.08410838552043733	0.0559638937289294	0.0867900414109784	0.08062466568702793	0.08017122227011986	0.08598433419453433	0.08733037110743488	0.08204295072325404	0.08307721185000334	0.06217730312425733	0.07026797715997499	0.0737966844187597	0.07203233078936734	0.07203233078936734	0.07203233078936734	0.07203233078936734	0.07203233078936734	0.07203233078936734	0.07203233078936734	0.07203233078936734	0.07203233078936734	0.07203233078936734	0.07203233078936734	0.07203233078936734	0.07203233078936734	0.07203233078936734	0.07203233078936734	0.07203233078936734	0.07203233078936734	0.07203233078936734	0.07203233078936734	0.07203233078936734	0.07203233078936734	0.07203233078936734	0.07203233078936734	0.07203233078936734	0.07203233078936734	0.07203233078936734	0.07203233078936734
0.14410671033659153	0.1493818194795845	0.12225576829714149	0.1508206362020548	0.14614003540590917	0.1554970676084669	0.1273979383172029	0.11765306527371726	0.12839978481885972	0.17404086245921932	0.1408199239070516	0.15743039318313543	0.15743039318313543	0.15743039318313543	0.15743039318313543	0.15743039318313543	0.15743039318313543	0.15743039318313543	0.15743039318313543	0.15743039318313543	0.15743039318313543	0.15743039318313543	0.15743039318313543	0.15743039318313543	0.15743039318313543	0.15743039318313543	0.15743039318313543	0.15743039318313543	0.15743039318313543	0.15743039318313543	0.15743039318313543	0.15743039318313543	0.15743039318313543	0.15743039318313543	0.15743039318313543	0.15743039318313543	0.15743039318313543	0.15743039318313543	0.15743039318313543	0.15743039318313543	0.15743039318313543	0.15743039318313543	0.15743039318313543	0.15743039318313543	0.15743039318313543	0.15743039318313543	0.15743039318313543	0.15743039318313543	0.15743039318313543	0.15743039318313543
0.0914505854410156	0.07836782225697127	0.08128134672852035	0.09350011112436939	0.08978152774827462	0.09796407183130015	0.06567592199549613	0.0831973059529695	0.08666423336376083	0.061708517571840975	0.061255099070403815	0.0626844758282199	0.08537034159742185	0.0811184964385106	0.08300791322368763	0.08555992954893266	0.08270085021076677	0.08217273952633003	0.06897735912741886	0.08466625032056221	0.0684716859122818	0.10215675074989711	0.0812168551730279	0.08315557051227362	0.08467027048269407	0.06498814205254856	0.0969892843458267	0.07339811521632403	0.08519369978107537	0.08519369978107537	0.08519369978107537	0.08519369978107537	0.08519369978107537	0.08519369978107537	0.08519369978107537	0.08519369978107537	0.08519369978107537	0.08519369978107537	0.08519369978107537	0.08519369978107537	0.08519369978107537	0.08519369978107537	0.08519369978107537	0.08519369978107537	0.08519369978107537	0.08519369978107537	0.08519369978107537	0.08519369978107537	0.08519369978107537	0.08519369978107537
0.14536089589919213	0.14979418192357383	0.13166109511163732	0.17068637508476886	0.11241075777699196	0.19630220336097176	0.14721549145740168	0.14927698663800937	0.15621984926728075	0.15138418883720894	0.1422292808970459	0.17593064587087762	0.13879425185045455	0.147119833801074	0.15612286687741503	0.194308925078108	0.1343169227387201	0.17015324201197685	0.15681910600342522	0.14757930230056318	0.1788646503686732	0.144016995669726	0.12693885841922653	0.13690976154246212	0.10276157508406013	0.14316781598537717	0.1243614778025301	0.1559127751684382	0.15770660580961163	0.15169682560929637	0.12933416497546046	0.09925703770247944	0.11429560133896995	0.11429560133896995	0.11429560133896995	0.11429560133896995	0.11429560133896995	0.11429560133896995	0.11429560133896995	0.11429560133896995	0.11429560133896995	0.11429560133896995	0.11429560133896995	0.11429560133896995	0.11429560133896995	0.11429560133896995	0.11429560133896995	0.11429560133896995	0.11429560133896995	0.11429560133896995
0.08491479672591613	0.10197035200986941	0.11888374325721061	0.11541468237281369	0.09872987749663711	0.1323069738547669	0.0766871983884734	0.09962977219656001	0.1441515816659421	0.07880165748064867	0.05851706744808809	0.05997915583757839	0.08302946039223491	0.06582075868948487	0.0794679985474474	0.10300917310433567	0.056387956533999826	0.09119954946986861	0.10397239390244112	0.05996880000915956	0.09403743380556918	0.11524312931851326	0.09896490956423813	0.13799628339303524	0.12041213396309683	0.1369019967514013	0.1335926858167638	0.13543196251255285	0.12728950490976748	0.14129032664724864	0.128494457908552	0.21924147796010393	0.1983886028347854	0.1372223502514899	0.11761893676021183	0.1902318842329247	0.15392541049656827	0.15392541049656827	0.15392541049656827	0.15392541049656827	0.15392541049656827	0.15392541049656827	0.15392541049656827	0.15392541049656827	0.15392541049656827	0.15392541049656827	0.15392541049656827	0.15392541049656827	0.15392541049656827	0.15392541049656827
0.08014191523370269	0.08743657600635901	0.07400907881829787	0.07049163590998829	0.07024827819181091	0.08089764671005113	0.06827000465665595	0.06687013933402282	0.06963394453584877	0.06333824797349204	0.08432295645213518	0.062167457764586	0.08501614714345514	0.06014672941400603	0.08757847844321377	0.07644565918221752	0.06792689891353444	0.07893070335073528	0.06839708208821882	0.06680894058148192	0.06551443554844734	0.0673518852593944	0.07441443613586854	0.07093054836667655	0.0821138527704648	0.06412641142633595	0.06859415825140182	0.05871360356953357	0.08292959459302736	0.06791225161125003	0.059336090161169044	0.06362417088620954	0.06362417088620954	0.06362417088620954	0.06362417088620954	0.06362417088620954	0.06362417088620954	0.06362417088620954	0.06362417088620954	0.06362417088620954	0.06362417088620954	0.06362417088620954	0.06362417088620954	0.06362417088620954	0.06362417088620954	0.06362417088620954	0.06362417088620954	0.06362417088620954	0.06362417088620954	0.06362417088620954
0.14777089142532782	0.11426752762936487	0.10081406522288944	0.11620189076419983	0.09068903108510802	0.10492445302606489	0.13354519633225245	0.1167442222494766	0.08384191856361826	0.07910637428891783	0.11308490106652512	0.1131933981550726	0.07686873783139356	0.0793203164212482	0.08800992494412438	0.09892792692700104	0.0906140272948967	0.10522965302812493	0.09844066356024767	0.0943911638915825	0.06052706024206643	0.1277769687935862	0.11831578399004504	0.1016285592921506	0.11495646103582924	0.1252269237972342	0.08803094681837331	0.09867690165354542	0.10176601997323771	0.10069400514169566	0.09191464206286326	0.10771391641762235	0.13553353897689624	0.07585987298899113	0.08331837846288122	0.1075979493911596	0.0681283538555714	0.0878631516233655	0.0878631516233655	0.0878631516233655	0.0878631516233655	0.0878631516233655	0.0878631516233655	0.0878631516233655	0.0878631516233655	0.0878631516233655	0.0878631516233655	0.0878631516233655	0.0878631516233655	0.0878631516233655
0.07224816280517678	0.07382727081523478	0.08196096188241506	0.0630322125174858	0.05385502529884695	0.06277223538061928	0.02811401905199089	0.00691300062732838	0.33568074684992916	0.2112914528064455	0.18252307212346602	0.16667885520809642	0.15675472431568097	0.19705335329081053	0.20992574543715503	0.17197733278286143	0.18906527675040127	0.14580767950188808	0.16129942757978688	0.17823640864217621	0.1904166532230274	0.19127698769022522	0.17258126639318658	0.15349035007769557	0.16796265315938666	0.16106963573383376	0.15563675102604274	0.20436660554049588	0.1797676927875314	0.15996323368567508	0.15877826295044978	0.3135205608682224	0.23614941190933608	0.23614941190933608	0.23614941190933608	0.23614941190933608	0.23614941190933608	0.23614941190933608	0.23614941190933608	0.23614941190933608	0.23614941190933608	0.23614941190933608	0.23614941190933608	0.23614941190933608	0.23614941190933608	0.23614941190933608	0.23614941190933608	0.23614941190933608	0.23614941190933608	0.23614941190933608
0.06594505353687863	0.14340134143353883	0.05768521768372173	0.05412522234658839	0.10888557509446511	0.11344297508453216	0.005572834855079233	0.03250493730659604	0.034220003608522245	0.10930874771342647	0.11313814270995969	0.15715829902656384	0.09532371849876202	0.06232136611962255	0.10324862386651709	0.07698185891528203	0.12518900872933197	0.09254824819520126	0.11746336746603382	0.09430855933630326	0.09011653606453382	0.09049780183391219	0.024481594523300215	0.13708546298217392	0.0828192113073824	0.05417227544495836	0.09312317607393816	0.10887911979082285	0.08066934437018168	0.10029856913751768	0.06755858844597681	0.08392857879174725	0.08392857879174725	0.08392857879174725	0.08392857879174725	0.08392857879174725	0.08392857879174725	0.08392857879174725	0.08392857879174725	0.08392857879174725	0.08392857879174725	0.08392857879174725	0.08392857879174725	0.08392857879174725	0.08392857879174725	0.08392857879174725	0.08392857879174725	0.08392857879174725	0.08392857879174725	0.08392857879174725
0.05356683296349064	0.08850232468415624	0.06212918142311282	0.06910794340190629	0.09397111673852873	0.07065569952846223	0.07626777907337738	0.06373777540834005	0.10909208189816719	0.06492487100968354	0.09238618686714277	0.06880689381518179	0.08076615037778823	0.09618882653138695	0.06792250953692106	0.08476397303725339	0.0685536111218658	0.1066089199902699	0.13351928703980218	0.08899382088053301	0.09125689503749729	0.08152207464370737	0.07310217754217731	0.10653410967927578	0.07685789852572808	0.09782145421318104	0.11197923579711301	0.11149936418456476	0.10314856942577576	0.1017380152907172	0.10900880662437186	0.12980023083265005	0.08396304518107925	0.11932514452004711	0.11801360815016004	0.14550715517132307	0.15320660511959097	0.12671295317782053	0.11807313988412396	0.11683646660204927	0.11745480324308663	0.11745480324308663	0.11745480324308663	0.11745480324308663	0.11745480324308663	0.11745480324308663	0.11745480324308663	0.11745480324308663	0.11745480324308663	0.11745480324308663
0.051988531715925414	0.06846471348750911	0.07307039063584997	0.06799719591231532	0.07057075871923826	0.073361978415138	0.07942272668372084	0.059907846885022695	0.06839158994828341	0.07743604586890589	0.06084461598401687	0.0712322114225974	0.06924026256654658	0.05975201120807852	0.05891667650771704	0.07939894350394228	0.05272679785735188	0.06153981829187644	0.05779329518781084	0.052829388891971765	0.07195829612344715	0.07010027912541963	0.0718659648894772	0.05890973160261652	0.05534938107613113	0.08936565298998261	0.057214853318747004	0.061696348940558525	0.06322837916518277	0.054016338648955886	0.03975969310641452	0.06683481641596967	0.0675337823785986	0.08169505017375535	0.08206508384031863	0.08188006700703698	0.08188006700703698	0.08188006700703698	0.08188006700703698	0.08188006700703698	0.08188006700703698	0.08188006700703698	0.08188006700703698	0.08188006700703698	0.08188006700703698	0.08188006700703698	0.08188006700703698	0.08188006700703698	0.08188006700703698	0.08188006700703698
0.13603544339664533	0.13189565356427693	0.11060187426144089	0.09807977124501438	0.07756930662249076	0.11425003369264393	0.11807361491140445	0.10737743602799123	0.1085763025221266	0.10469553818528408	0.09264671277645595	0.07898954346053297	0.09502819734639492	0.08016248529163025	0.11943143287897665	0.08303367404497476	0.14789287820286565	0.1091292398139938	0.0818847129694123	0.08634995028655779	0.062187426537288606	0.10181575811801297	0.09057800868873311	0.07985523137458161	0.06122135223100329	0.11466916936755779	0.0800381154679216	0.14042991894917842	0.07634145974240039	0.09700892595508039	0.08667519284874038	0.08667519284874038	0.08667519284874038	0.08667519284874038	0.08667519284874038	0.08667519284874038	0.08667519284874038	0.08667519284874038	0.08667519284874038	0.08667519284874038	0.08667519284874038	0.08667519284874038	0.08667519284874038	0.08667519284874038	0.08667519284874038	0.08667519284874038	0.08667519284874038	0.08667519284874038	0.08667519284874038	0.08667519284874038
0.29595270765410453	0.2198961565485983	0.20324259162484068	0.2162057609419928	0.31020981548292226	0.22176714376115866	0.21669621754223542	0.21508467100457085	0.25708638217374513	0.195372430473578	0.16003614150784354	0.18429288972457405	0.12081535203702289	0.17577220611362204	0.1970192115808258	0.1443893041453503	0.14511526474394718	0.14764544786205946	0.15369766368150695	0.1070812195113807	0.14616064411177668	0.092449596346085	0.24215957883070174	0.2280179034481288	0.18591952970721815	0.27268562479110553	0.2663399947635525	0.19455737336113496	0.2157627833848167	0.3858925491476147	0.17132066252126515	0.22919182650240133	0.17192993426378567	0.12266585439163233	0.18285617441388857	0.15276101440276046	0.15276101440276046	0.15276101440276046	0.15276101440276046	0.15276101440276046	0.15276101440276046	0.15276101440276046	0.15276101440276046	0.15276101440276046	0.15276101440276046	0.15276101440276046	0.15276101440276046	0.15276101440276046	0.15276101440276046	0.15276101440276046
0.06783360097427911	0.07428162916597307	0.08458407520485245	0.06494399143420286	0.08207391224550968	0.08911131738588463	0.08914115739493969	0.07618722112399036	0.07117701408375392	0.08262534698695694	0.061497823805988325	0.07259065740456687	0.07773780481275393	0.07904215294502735	0.05338613665831191	0.04887999787540088	0.06915573437557748	0.07241641372812095	0.07740928429128731	0.08178122065415613	0.07497913989164118	0.07483404115812654	0.06764158534270187	0.054653062670441	0.07426759238163651	0.06731794471555543	0.06796508893195553	0.08641467560800738	0.08976037369938965	0.06816793752760154	0.06834444443472137	0.06020774674889836	0.0798600853081445	0.08235418953188078	0.0909576082263901	0.08665589887913544	0.08665589887913544	0.08665589887913544	0.08665589887913544	0.08665589887913544	0.08665589887913544	0.08665589887913544	0.08665589887913544	0.08665589887913544	0.08665589887913544	0.08665589887913544	0.08665589887913544	0.08665589887913544	0.08665589887913544	0.08665589887913544
0.06510738544122191	0.08816184658561722	0.08532196166260454	0.09465165292125545	0.07091595877343995	0.08336333706268706	0.06270593988104506	0.08906218114120254	0.09234053529338718	0.07034172144941306	0.05069066339079713	0.09770898260532503	0.09538782238157126	0.09762533749103691	0.08002138957352053	0.0854574706815691	0.1080649447779701	0.07992970961826784	0.07469540617317823	0.09017093466806672	0.08932100401760137	0.11206276987274039	0.10500910174686058	0.0828199870504489	0.09065676730284358	0.07195683758452624	0.07303666858790578	0.09034505751417903	0.08749003383603725	0.0741694684537609	0.10030225096521873	0.08723585970948981	0.08723585970948981	0.08723585970948981	0.08723585970948981	0.08723585970948981	0.08723585970948981	0.08723585970948981	0.08723585970948981	0.08723585970948981	0.08723585970948981	0.08723585970948981	0.08723585970948981	0.08723585970948981	0.08723585970948981	0.08723585970948981	0.08723585970948981	0.08723585970948981	0.08723585970948981	0.08723585970948981
0.06293519335742195	0.0451762727867018	0.08110769918481646	0.05933395643108769	0.07859038259246819	0.057963220585336865	0.06522483524433252	0.05290425102461118	0.07241683400161823	0.0585731864540767	0.06045019769003666	0.05076889579550743	0.07704127722431799	0.07029047687138877	0.07406998895883492	0.07259531729997953	0.05745315356291057	0.059267605863250285	0.07717668732929543	0.06882454327127849	0.06192796763990134	0.05992093406073422	0.05882871127909378	0.07141709075364208	0.08153398096276845	0.06888319092859557	0.05212163932606505	0.07237882732499339	0.07694489630521992	0.05458948474288162	0.06887197532455717	0.09195915848292512	0.08041556690374115	0.08041556690374115	0.08041556690374115	0.08041556690374115	0.08041556690374115	0.08041556690374115	0.08041556690374115	0.08041556690374115	0.08041556690374115	0.08041556690374115	0.08041556690374115	0.08041556690374115	0.08041556690374115	0.08041556690374115	0.08041556690374115	0.08041556690374115	0.08041556690374115	0.08041556690374115
0.053299148398600955	0.05858858091562612	0.05262154510374355	0.049431201272797584	0.06202381235339984	0.051129300051603474	0.05761271203377676	0.08957921034151807	0.07441937425948138	0.07094441625925187	0.0720714327045157	0.0719091645917217	0.0786235242084635	0.0707428276161182	0.06771178642376169	0.06729627842100448	0.06063794725735393	0.06879938041861645	0.07733519253799218	0.0771143759715934	0.08794865013869399	0.06982880504863818	0.07923696139691941	0.07843546747733424	0.056521134455943485	0.07052101916183205	0.07356248704208769	0.07204175310195987	0.07204175310195987	0.07204175310195987	0.07204175310195987	0.07204175310195987	0.07204175310195987	0.07204175310195987	0.07204175310195987	0.07204175310195987	0.07204175310195987	0.07204175310195987	0.07204175310195987	0.07204175310195987	0.07204175310195987	0.07204175310195987	0.07204175310195987	0.07204175310195987	0.07204175310195987	0.07204175310195987	0.07204175310195987	0.07204175310195987	0.07204175310195987	0.07204175310195987
0.05454314858469257	0.059744677475532804	0.06740972620772903	0.0560767306804596	0.050983064760799536	0.05546529174496124	0.06060859824155514	0.055133567831184394	0.05938142086051482	0.06665374424005813	0.06156489101019715	0.06340559585531048	0.057399777480705835	0.06892304674439058	0.04641275853811933	0.05606006394187906	0.0437160449422628	0.0481529996617453	0.06678352431016985	0.04903803136528135	0.06594887076260215	0.06717700440104771	0.06575118217249341	0.053133583513090964	0.05653093226131896	0.06013230948067733	0.05588417488244675	0.0535677893917618	0.04803835559488479	0.058960470169344005	0.052285161011521954	0.06836460023156682	0.05123303309805072	0.05640495201700165	0.05351054329990547	0.05550718838082462	0.06811932595439003	0.056646325277924764	0.0635099836787247	0.06230913939645845	0.06134827578251099	0.06253463578833172	0.06124446131310624	0.05608442547183933	0.05723417605178345	0.061794737567385315	0.06581956404443247	0.06380715080590889	0.06380715080590889	0.06380715080590889
0.18961017716104736	0.14223217115446585	0.1283720761750206	0.14257999654869138	0.14222799493249366	0.1990366679014189	0.13104539326301956	0.2828301468473328	0.20035000721745996	0.0905027995151463	0.14537240715908878	0.24051182748666133	0.14226372618626745	0.18886113277583602	0.057036459173024655	0.0804539122571269	0.05717347186349375	0.142548422373734	0.1968676192205242	0.24063322282399108	0.2504878734747393	0.23955311657120926	0.2720649630217966	0.03193065587198743	0.24073464301846653	0.14612693415877684	0.23261078322750106	0.14257223761591492	0.22631345117967092	0.30743591883488	0.3136483461132609	0.2635823754334983	0.2732234850457321	0.26840293023961515	0.26840293023961515	0.26840293023961515	0.26840293023961515	0.26840293023961515	0.26840293023961515	0.26840293023961515	0.26840293023961515	0.26840293023961515	0.26840293023961515	0.26840293023961515	0.26840293023961515	0.26840293023961515	0.26840293023961515	0.26840293023961515	0.26840293023961515	0.26840293023961515
0.0	0.027014958979905974	0.36562143155412474	0.0	0.026935052988761168	0.2618470010123946	0.3452419746251315	0.0	0.43437342218174424	0.4982876262123347	0.0	0.2589764608637256	0.0	0.2349780055383962	0.26191305852715735	0.49856939053237226	0.26191305852715735	0.2589764608637256	0.2625251637467675	0.2625907509893552	0.1048077016455427	0.25722493581992206	0.3635262470699123	0.33996184405309293	0.26179623330841795	0.3691254915833387	0.20982626103858776	0.5027180163313233	0.2767752295546975	0.5105058243821182	0.4748624164560408	0.262606494184935	0.3687344553204879	0.3687344553204879	0.3687344553204879	0.3687344553204879	0.3687344553204879	0.3687344553204879	0.3687344553204879	0.3687344553204879	0.3687344553204879	0.3687344553204879	0.3687344553204879	0.3687344553204879	0.3687344553204879	0.3687344553204879	0.3687344553204879	0.3687344553204879	0.3687344553204879	0.3687344553204879
0.03935595448123765	0.0413245882586505	0.043357069700446636	0.04208308559429422	0.04573539641984496	0.051311323073984776	0.041094961555998274	0.04145664118723139	0.037622439882933616	0.03708983092637596	0.0313724626663155	0.04484267442641167	0.051049751796534565	0.05526963914403291	0.03943221279338371	0.03868358122326484	0.034528892404223174	0.041431736202705745	0.04436959720428659	0.044310029159289596	0.0451105912291391	0.04471031019421434	0.04471031019421434	0.04471031019421434	0.04471031019421434	0.04471031019421434	0.04471031019421434	0.04471031019421434	0.04471031019421434	0.04471031019421434	0.04471031019421434	0.04471031019421434	0.04471031019421434	0.04471031019421434	0.04471031019421434	0.04471031019421434	0.04471031019421434	0.04471031019421434	0.04471031019421434	0.04471031019421434	0.04471031019421434	0.04471031019421434	0.04471031019421434	0.04471031019421434	0.04471031019421434	0.04471031019421434	0.04471031019421434	0.04471031019421434	0.04471031019421434	0.04471031019421434
0.05003440224080093	0.03675458467878624	0.03332649240645067	0.044629266401500514	0.046286625347935706	0.044306801531357534	0.046610809319896765	0.040703799692844114	0.02973172876239573	0.027053854552979904	0.03758672648771146	0.04192384477019237	0.04499708815567265	0.039182505878555006	0.04072964315012668	0.04443825924357071	0.0456671864621123	0.04154157877272315	0.031133638412414	0.04150757671634927	0.03598007335873591	0.04089005979694215	0.03843506657783903	0.03843506657783903	0.03843506657783903	0.03843506657783903	0.03843506657783903	0.03843506657783903	0.03843506657783903	0.03843506657783903	0.03843506657783903	0.03843506657783903	0.03843506657783903	0.03843506657783903	0.03843506657783903	0.03843506657783903	0.03843506657783903	0.03843506657783903	0.03843506657783903	0.03843506657783903	0.03843506657783903	0.03843506657783903	0.03843506657783903	0.03843506657783903	0.03843506657783903	0.03843506657783903	0.03843506657783903	0.03843506657783903	0.03843506657783903	0.03843506657783903
0.04433357159974709	0.04840752807281568	0.05301273456487057	0.049598655106842686	0.060452017451701756	0.05235857622541167	0.058133353468319195	0.04544446336148459	0.04176132275354752	0.041267669650183074	0.0464030339947895	0.05708159216050116	0.046703773634471216	0.062488672487675034	0.0462695424364812	0.046323001881926555	0.0508789186109959	0.049441290199650524	0.045448142301075786	0.04361087357337721	0.04706697793520595	0.04360802643969274	0.04533750218744934	0.04533750218744934	0.04533750218744934	0.04533750218744934	0.04533750218744934	0.04533750218744934	0.04533750218744934	0.04533750218744934	0.04533750218744934	0.04533750218744934	0.04533750218744934	0.04533750218744934	0.04533750218744934	0.04533750218744934	0.04533750218744934	0.04533750218744934	0.04533750218744934	0.04533750218744934	0.04533750218744934	0.04533750218744934	0.04533750218744934	0.04533750218744934	0.04533750218744934	0.04533750218744934	0.04533750218744934	0.04533750218744934	0.04533750218744934	0.04533750218744934
0.055193744201097066	0.04174134884540266	0.04434672420836726	0.04246518364301334	0.04120219662548567	0.04467936954523177	0.05333841852601796	0.04926758480889214	0.04206654683547533	0.0481872635985823	0.040831679018848474	0.04438849712801836	0.04102537502682482	0.0443602667474197	0.03775804808769904	0.04200025490492684	0.046820701493206614	0.03460760020940241	0.03538162805434075	0.034994614131871576	0.034994614131871576	0.034994614131871576	0.034994614131871576	0.034994614131871576	0.034994614131871576	0.034994614131871576	0.034994614131871576	0.034994614131871576	0.034994614131871576	0.034994614131871576	0.034994614131871576	0.034994614131871576	0.034994614131871576	0.034994614131871576	0.034994614131871576	0.034994614131871576	0.034994614131871576	0.034994614131871576	0.034994614131871576	0.034994614131871576	0.034994614131871576	0.034994614131871576	0.034994614131871576	0.034994614131871576	0.034994614131871576	0.034994614131871576	0.034994614131871576	0.034994614131871576	0.034994614131871576	0.034994614131871576
[truncated: 6 more columns]
