# Supplementary material for: Neuronal tuning aligns dynamically with object and texture manifolds across the visual hierarchy
Source: Nat Neurosci. 2026 Mar 10;29(4):864–75. doi: 10.1038/s41593-026-02207-1 (PMC13061647; doi:10.1038/s41593-026-02207-1)
Supplement: Supplementary file 10 — Attribution data for time windows 5, 10, 20, 25 and 50 ms, for panel b. Time window specific evolution trajectory of time windows 10, 20, 25 and 50 ms, for panel c. [file 41593_2026_2207_MOESM10_ESM.zip › ExtendedFig4_Source_data/FigureExtended4C_src_normresp_wdw_100-125_DeePSim_mean.csv]

0	1	2	3	4	5	6	7	8	9	10	11	12	13	14	15	16	17	18	19	20	21	22	23	24	25	26	27	28	29	30	31	32	33	34	35	36	37	38	39	40	41	42	43	44	45	46	47	48	49
0.48514121229259505	0.5634110108557359	0.6509268605276034	0.6637997579229892	0.6666195924150503	0.7078584379332118	0.6202109165250639	0.7407029973968912	0.7358851299790693	0.6938446351459022	0.8222260414993231	0.8584946757177588	0.7851235044455307	0.8234248366396937	0.9627264900049077	1.0073271698058743	0.9199548371681924	0.9809972454118632	1.0270683873303348	0.9746218869904377	0.9268217314788733	1.087382747064945	1.0809715913493403	1.0569855492735316	1.0481832360897445	1.1310631518209466	1.0809896077595385	1.1816004637497242	1.1518244837456062	1.2126421113683705	1.1510684432380747	1.1963302180766169	1.1259625975557106	1.2292877847707646	1.159069066553351	1.1058386043689725	1.1127835098584389	1.184063026752785	1.1747267393359457	1.1507162108767384	1.0634210934255102	1.2436613880107497	1.2268311181676577	1.1896928967421128	1.1999719645749107	1.1266889109801992	1.1719042849017183	1.1492965979409586	1.1492965979409586	1.1492965979409586
0.8134857538663195	1.0072523439348704	0.9967380979240228	1.1498720806725513	0.9886848262129039	0.9328779266243694	1.0094664513585052	1.0169802786028808	0.9102357137084222	1.2114584793954406	1.0787236463151153	1.0935308013734097	0.9099842090098385	1.1417813888586221	1.1486834660019967	1.0975034082849446	1.108667799128183	1.0563808883523507	1.071095271204689	1.158889762462089	1.0842356648256464	1.0953782028848422	1.17535084714902	0.9708264394060948	1.11133963118411	1.0670653576130809	1.1425459710861658	1.1049230464112565	1.057304691564397	0.9783573027966997	1.0314787149848816	1.0745019546854966	1.2375497944714433	1.1784936342476922	1.2040895273829433	1.191291580815318	1.191291580815318	1.191291580815318	1.191291580815318	1.191291580815318	1.191291580815318	1.191291580815318	1.191291580815318	1.191291580815318	1.191291580815318	1.191291580815318	1.191291580815318	1.191291580815318	1.191291580815318	1.191291580815318
0.4985546545264449	0.344821252484047	0.36630792069234747	0.39094555587648594	0.47197422363325214	0.5072582219711972	0.5453535949200158	0.5186959627439006	0.45898287268348664	0.6727621041045546	0.600049463501726	0.6975273707476004	0.5729937777351599	0.6411890283126707	0.8210584802805558	0.853640479834048	1.0206288784061683	0.9080855481880076	0.8080731809779588	1.067808118589985	1.052598914449141	1.0146657165776127	1.083831665807814	0.9134143240639743	0.9504293179550541	1.0923154427672754	1.20437393588941	1.1787765824802179	1.0314330868698929	1.1921822945109313	1.3385891617333703	1.0874744074904734	1.1938605277913579	1.1406674676409156	1.1406674676409156	1.1406674676409156	1.1406674676409156	1.1406674676409156	1.1406674676409156	1.1406674676409156	1.1406674676409156	1.1406674676409156	1.1406674676409156	1.1406674676409156	1.1406674676409156	1.1406674676409156	1.1406674676409156	1.1406674676409156	1.1406674676409156	1.1406674676409156
0.6853908264007509	0.5038653430592119	0.5077604122147432	0.6571887037050813	0.5581771344026353	0.6213097429003117	0.5987939256326582	0.6028258811058892	0.5777490969608836	0.5293728776028536	0.5045910943523622	0.5955050736429361	0.6181293743434123	0.5786266363503932	0.5951497422830616	0.6021467307633707	0.554961264453096	0.5189723336718344	0.663842954266432	0.45307331693458214	0.647653374370529	0.7736501012029169	0.7277757053667397	0.6119396439803216	0.6086518278728772	0.6987517324982334	0.7423632492927517	0.7796876229790175	0.8010747945815704	0.807697567304963	0.7174393155515938	0.6708004245429682	0.7311968987870989	0.6782986518714387	0.7151338123841516	0.7789136109423247	0.7649291538089074	0.7432155267648225	0.754072340286865	0.754072340286865	0.754072340286865	0.754072340286865	0.754072340286865	0.754072340286865	0.754072340286865	0.754072340286865	0.754072340286865	0.754072340286865	0.754072340286865	0.754072340286865
0.4993908481192768	0.5415722640733456	0.6945947788778646	0.6246779330148295	0.5233164280785477	0.6968731056820305	0.7020698451702382	0.6491305137388805	0.7141727636383013	0.7344206808239696	0.821015961740497	0.7599604471454314	0.7747190216560667	0.7296569218988116	0.818580302621871	0.8301542723126294	0.918930709529878	0.9577539796512772	0.9891559769654527	1.0367125852133596	1.0060614929556582	1.1622445348512087	1.0876562171094053	1.1979253172811193	1.167532806443069	1.0781074958050403	1.0572074160205143	1.099157532592033	1.1417117906007324	1.2281517478869395	1.184931769243836	1.184931769243836	1.184931769243836	1.184931769243836	1.184931769243836	1.184931769243836	1.184931769243836	1.184931769243836	1.184931769243836	1.184931769243836	1.184931769243836	1.184931769243836	1.184931769243836	1.184931769243836	1.184931769243836	1.184931769243836	1.184931769243836	1.184931769243836	1.184931769243836	1.184931769243836
0.7552873674423372	0.9023204139541563	1.0124897309111953	1.0230691129114156	0.8889509661441476	0.8830319875383433	0.8377117251612463	0.9455396541624695	1.0166670845560701	0.780444156334097	0.8045330064970785	0.8331682683252584	0.9987276129774008	1.0766271119383697	0.8526228317891046	0.7920976252506595	0.8460339855675422	0.9277254605049268	0.9965713358153361	0.8479175164742727	1.1161800155522734	0.9083087285687934	0.8338670180031494	0.8518789946803982	0.7789701195841405	0.7901530057351862	0.9617727700328723	1.0462679532047476	0.9105257354110976	0.8150747251814864	1.007317185720941	0.8307948842250775	0.9302159983644753	0.8988491603646335	1.0283923676505664	1.0387048285895693	0.6556529103758554	0.9807148714030612	1.0308398018736007	0.8879765866943834	0.959408194283992	0.959408194283992	0.959408194283992	0.959408194283992	0.959408194283992	0.959408194283992	0.959408194283992	0.959408194283992	0.959408194283992	0.959408194283992
0.9664798375595082	0.9206429856586185	1.0216577762367178	0.8322016478855215	0.9975839719920262	1.037822909043521	1.0228300623295112	0.9960381807157148	0.8156124979118251	0.9453947047727522	1.286821978309117	0.9450290974898673	0.8628606249036282	1.1902797636110887	0.8576403422220699	0.9760149587749135	0.9349034911150863	0.8547585614737372	1.057008803341026	1.1563399068932123	0.9631204458155554	1.0038957240541153	1.0534397369082598	0.9776589056358351	0.8509815022899777	1.0827016680024728	0.9668415851462252	0.9668415851462252	0.9668415851462252	0.9668415851462252	0.9668415851462252	0.9668415851462252	0.9668415851462252	0.9668415851462252	0.9668415851462252	0.9668415851462252	0.9668415851462252	0.9668415851462252	0.9668415851462252	0.9668415851462252	0.9668415851462252	0.9668415851462252	0.9668415851462252	0.9668415851462252	0.9668415851462252	0.9668415851462252	0.9668415851462252	0.9668415851462252	0.9668415851462252	0.9668415851462252
0.7943797677749279	0.7146561783270637	0.7750557001160436	0.7369543776743092	0.7202988881864967	0.8037065578983593	0.6941835841052278	0.820161786182371	0.8173221838643313	0.8412378524414347	0.7819341486021283	0.797244029876261	0.8191593883176246	0.787813239605592	0.825596670687192	0.7675640972907762	0.777123316997689	0.7786014363410182	0.9184377476954361	0.8494945878341563	1.055720222629026	0.9355765715594688	0.9338090305229704	0.9242454367389061	0.8997298764698856	0.9110425675268363	0.9258662683575406	0.9184544179421884	0.9184544179421884	0.9184544179421884	0.9184544179421884	0.9184544179421884	0.9184544179421884	0.9184544179421884	0.9184544179421884	0.9184544179421884	0.9184544179421884	0.9184544179421884	0.9184544179421884	0.9184544179421884	0.9184544179421884	0.9184544179421884	0.9184544179421884	0.9184544179421884	0.9184544179421884	0.9184544179421884	0.9184544179421884	0.9184544179421884	0.9184544179421884	0.9184544179421884
0.4467542576878489	0.5890377564245216	0.6713319747678597	0.6585755167382229	0.7331955087264379	0.8274531882904294	0.819628002009839	0.9491385295750525	0.8095113559834574	0.8798059196113167	0.9068542719001018	0.8605323011708147	0.878955366370404	1.0162710428759272	1.0622694785125468	1.0358691565439215	1.1316294612075135	1.070750959535126	1.104764413208857	1.0771555728579438	1.0657485031314082	1.0734544003544777	1.0950701044538191	1.056675925096391	1.118558230788355	1.2760432334337568	1.0686983361210776	1.1781041183860308	1.2621974571509913	1.2089698116205962	1.292853588610377	1.2408156890882218	1.2360057902861399	1.2164206838821914	1.2262132370841656	1.2262132370841656	1.2262132370841656	1.2262132370841656	1.2262132370841656	1.2262132370841656	1.2262132370841656	1.2262132370841656	1.2262132370841656	1.2262132370841656	1.2262132370841656	1.2262132370841656	1.2262132370841656	1.2262132370841656	1.2262132370841656	1.2262132370841656
0.7026263947099831	0.5939238021088517	0.7297866575435036	0.6568914142235878	0.8346701759972438	1.2007092808354916	1.1364676410667596	1.0458515274970304	1.0418858805695586	1.1672286922673314	1.0431101829427931	1.1468100030339077	1.0420659519289606	1.199376273235953	1.020116960884683	0.9941068789662383	1.0549551698655022	1.2100789705691464	1.143977186655406	1.1967133894556747	1.1513345842330311	1.1477568203329112	1.1565074950664174	0.963903692079864	1.1291113071525585	1.076683741931398	1.3032958155327075	1.053256561991945	1.183852093772297	1.0926993257729123	0.988616817932975	1.1331701020711558	1.13504225685528	1.134106179463218	1.134106179463218	1.134106179463218	1.134106179463218	1.134106179463218	1.134106179463218	1.134106179463218	1.134106179463218	1.134106179463218	1.134106179463218	1.134106179463218	1.134106179463218	1.134106179463218	1.134106179463218	1.134106179463218	1.134106179463218	1.134106179463218
0.7129727284603371	0.5544292740710071	0.66270216341289	0.7245452579810774	0.6317957804947346	0.6401335169156946	0.7230748874134558	0.5392249980971604	0.6683703684387327	0.7080334281133825	0.7276886114891619	0.5810664379520107	0.6143560803825865	0.6038636627109982	0.7342827753117032	0.663497040118536	0.7577580300376029	0.6402051602190261	0.7002145333141344	0.5720964210565789	0.7936269055413782	0.7327105955160925	0.7479304128961817	0.7501090259702339	0.7209318057357397	0.8338730671862024	0.8355894523968376	0.858938422405288	0.841278737264743	0.8556421157746229	0.6988970454602235	0.7772695806174232	0.7772695806174232	0.7772695806174232	0.7772695806174232	0.7772695806174232	0.7772695806174232	0.7772695806174232	0.7772695806174232	0.7772695806174232	0.7772695806174232	0.7772695806174232	0.7772695806174232	0.7772695806174232	0.7772695806174232	0.7772695806174232	0.7772695806174232	0.7772695806174232	0.7772695806174232	0.7772695806174232
0.423045435990085	0.40369311175621164	0.35790612546099926	0.4134549866520063	0.45497955087455344	0.4774088235619307	0.4283602330785437	0.45139664039633365	0.49398952255281164	0.5015571537322684	0.5412975777292884	0.5924123314680774	0.5983541634064378	0.7204798565188065	0.6023168569439508	0.6941099128464016	0.6248732900532107	0.7247522202524713	0.6686831876743339	0.7151394962462397	0.7551734723842126	0.8045075509110142	0.735000488498786	0.8578320956559228	0.928283615316143	0.8519118305571136	0.9610202685010888	0.9509929408158855	0.9795577552811628	0.8915315529544342	0.9744964059337334	0.9330139794440838	0.9330139794440838	0.9330139794440838	0.9330139794440838	0.9330139794440838	0.9330139794440838	0.9330139794440838	0.9330139794440838	0.9330139794440838	0.9330139794440838	0.9330139794440838	0.9330139794440838	0.9330139794440838	0.9330139794440838	0.9330139794440838	0.9330139794440838	0.9330139794440838	0.9330139794440838	0.9330139794440838
0.6231224707479107	0.6762748762882094	0.7598151753758415	0.7938419371651388	0.8568683077218007	0.8898849180337582	0.9832038882774882	0.8608489868063285	0.8406718023371779	0.8810783545339796	0.9270925396892382	1.025146044208123	1.0618518307336064	0.9936903815988111	1.1541401118526504	1.0215887286693126	1.045505818166512	1.0158320104413823	0.9993352627601586	1.1784452695806933	1.094761173258293	1.0188868586103537	1.056449208695252	1.0974028494124095	1.1401381064705456	1.1559634007936241	1.059322794825669	1.0433631632422042	0.9389828134216394	1.0264620379202596	0.9650164995377596	0.9957392687290096	0.9957392687290096	0.9957392687290096	0.9957392687290096	0.9957392687290096	0.9957392687290096	0.9957392687290096	0.9957392687290096	0.9957392687290096	0.9957392687290096	0.9957392687290096	0.9957392687290096	0.9957392687290096	0.9957392687290096	0.9957392687290096	0.9957392687290096	0.9957392687290096	0.9957392687290096	0.9957392687290096
0.5589630780969191	0.6709029242587001	0.5221151721888044	0.6232057642344625	0.6831648054097607	0.7975598284194477	0.7552440958290503	0.9179152316627982	0.7466743538955896	0.8616744548295606	0.7673654404669925	0.8706285222596597	0.9328716990907944	0.7251724806329936	0.7987903662020106	0.7988721605202408	0.902899606163094	0.8401813499431726	0.8777747539518788	0.8293986634330509	0.7863791013034673	0.9853739450499833	0.8499566914619936	0.8250275452887389	0.9267124319374845	0.8895503351640364	0.9865683905517929	0.8400184522938634	0.7552881107599325	0.9436291003824563	0.9274618972460741	0.7929431973150762	0.8602025472805751	0.8602025472805751	0.8602025472805751	0.8602025472805751	0.8602025472805751	0.8602025472805751	0.8602025472805751	0.8602025472805751	0.8602025472805751	0.8602025472805751	0.8602025472805751	0.8602025472805751	0.8602025472805751	0.8602025472805751	0.8602025472805751	0.8602025472805751	0.8602025472805751	0.8602025472805751
0.4766274208267553	0.5446240745158898	0.46749837023712637	0.5955408278572236	0.690677678585123	0.5474177270644703	0.56965951753959	0.6836997161425458	0.6640254597330885	0.8391385949570379	0.8248188198277567	0.619789213164234	0.63466034835196	0.8137858667039806	0.7900866664152834	0.8729050812835346	0.7646726989229494	0.6504821545370918	0.6274590177590287	0.5518449307411063	0.8902360661379031	0.8686483333804936	0.7968837791110602	0.7003679249672395	0.7383752626682792	0.7232065383491586	0.7532178351508769	0.6764027362797714	0.8519800281865715	0.8378910919370848	0.844935560061828	0.844935560061828	0.844935560061828	0.844935560061828	0.844935560061828	0.844935560061828	0.844935560061828	0.844935560061828	0.844935560061828	0.844935560061828	0.844935560061828	0.844935560061828	0.844935560061828	0.844935560061828	0.844935560061828	0.844935560061828	0.844935560061828	0.844935560061828	0.844935560061828	0.844935560061828
0.6751671168505861	0.5216697625567117	0.5010118633003048	0.5604295716861601	0.6184001419424352	0.5971004301305539	0.5661939049197933	0.5613879806850807	0.5621172895421872	0.5152570063535912	0.5408698564075061	0.47912540919510793	0.578491282918535	0.5993482574570017	0.5001807228628596	0.4764053397532953	0.6012368421817831	0.5494252193510403	0.5554554484527465	0.5691285387348783	0.42414103463015945	0.5853860236010472	0.519918609647519	0.5526523166242832	0.5526523166242832	0.5526523166242832	0.5526523166242832	0.5526523166242832	0.5526523166242832	0.5526523166242832	0.5526523166242832	0.5526523166242832	0.5526523166242832	0.5526523166242832	0.5526523166242832	0.5526523166242832	0.5526523166242832	0.5526523166242832	0.5526523166242832	0.5526523166242832	0.5526523166242832	0.5526523166242832	0.5526523166242832	0.5526523166242832	0.5526523166242832	0.5526523166242832	0.5526523166242832	0.5526523166242832	0.5526523166242832	0.5526523166242832
0.657240874695951	0.5569428122716882	0.5397868211887866	0.5638078484559315	0.6384859232237385	0.6083566344463605	0.5799400353451889	0.6180207702652972	0.5452903518840496	0.5642673824831427	0.6019788415842291	0.586619156469125	0.608250705007494	0.6669052091301421	0.7048965836818705	0.7337089055498747	0.6892188751594045	0.6148377012867787	0.653229230984134	0.6939065946291607	0.7008382124660586	0.7370698659876139	0.8409459083329466	0.7890078871602803	0.7890078871602803	0.7890078871602803	0.7890078871602803	0.7890078871602803	0.7890078871602803	0.7890078871602803	0.7890078871602803	0.7890078871602803	0.7890078871602803	0.7890078871602803	0.7890078871602803	0.7890078871602803	0.7890078871602803	0.7890078871602803	0.7890078871602803	0.7890078871602803	0.7890078871602803	0.7890078871602803	0.7890078871602803	0.7890078871602803	0.7890078871602803	0.7890078871602803	0.7890078871602803	0.7890078871602803	0.7890078871602803	0.7890078871602803
0.6162815824641443	0.747415974679386	0.8040205568353079	0.7433939696764442	0.7117553112940649	0.6713754125312145	0.6321845525083324	0.6702494359195099	0.9055307760482515	0.6277409315388673	0.74699309275082	0.5050230295938966	0.6469609623533533	0.9046883964210258	0.8477587800661458	0.8027443524378668	0.8098477733684104	0.912591772433617	0.9505497711767819	1.038207643473976	0.9625942778680393	1.0824678229894606	0.9410520721273418	0.8077734567946181	1.0318444497799129	1.162170009505219	1.1173285756375253	0.922835536228755	0.9201587315036954	1.0117365309186617	0.9659476312111785	0.9659476312111785	0.9659476312111785	0.9659476312111785	0.9659476312111785	0.9659476312111785	0.9659476312111785	0.9659476312111785	0.9659476312111785	0.9659476312111785	0.9659476312111785	0.9659476312111785	0.9659476312111785	0.9659476312111785	0.9659476312111785	0.9659476312111785	0.9659476312111785	0.9659476312111785	0.9659476312111785	0.9659476312111785
0.4140138570517339	0.48574702667446884	0.5766736803137107	0.5927165725362996	0.7672578945758861	0.585835639522968	0.5978083632847953	0.5067495245641952	0.5802360283658623	0.5829586846421759	0.6480031552064428	0.6962446370076593	0.6582704466209526	0.731706782035294	0.7279911021662085	0.8883344146874642	0.7661148596432628	0.8014197867898037	0.9023541882008831	1.0585368598037603	0.7826964536004548	0.9765044031235599	0.951157369343545	0.8889087326895573	0.9530301593200409	0.969535738557198	0.8203859502637232	0.8679375319243297	0.7834163479864608	0.700934445099229	0.8232575365046377	0.7070113079963799	0.7651344222505088	0.7651344222505088	0.7651344222505088	0.7651344222505088	0.7651344222505088	0.7651344222505088	0.7651344222505088	0.7651344222505088	0.7651344222505088	0.7651344222505088	0.7651344222505088	0.7651344222505088	0.7651344222505088	0.7651344222505088	0.7651344222505088	0.7651344222505088	0.7651344222505088	0.7651344222505088
0.8078109944860273	0.667196649950519	0.6806901082407105	0.6332891979410841	0.6415751552559014	0.7401104879266978	0.6352409506247476	0.7984253048987536	0.7151059180946955	0.6241195459506123	0.6970406086895281	0.7834734782033768	0.7205194948689626	0.7151446382426054	0.8773164539589474	0.6086818800215456	0.8007249228161256	0.8201880724914795	0.8887369402366524	0.9668394198027092	1.003882296428849	0.9297162614254145	0.9759654305985618	0.9637325200958397	0.8690222839952347	1.0618509434863925	1.0509034672571138	0.9155267000083381	0.8364863776103256	0.8651942167677492	0.8001643862971028	0.9020203994125351	1.2103218018775854	1.0322087374209155	1.0349749924198313	1.0335918649203732	1.0335918649203732	1.0335918649203732	1.0335918649203732	1.0335918649203732	1.0335918649203732	1.0335918649203732	1.0335918649203732	1.0335918649203732	1.0335918649203732	1.0335918649203732	1.0335918649203732	1.0335918649203732	1.0335918649203732	1.0335918649203732
0.535067335897661	0.5151420553606888	0.5424494590720709	0.5659747562042013	0.6589603097615796	0.7871100489497846	0.7260221245674595	0.8046646255581993	0.8864819979894548	0.8769580489573614	0.9624138540792433	1.061380565959113	0.8663084127027136	1.0600596163367024	1.133044277517249	1.125352823160249	1.0422663538809682	1.0703365812932504	1.1637497520807232	1.2410174412221942	1.2019359528211064	1.4076667587529517	1.3689734399312723	1.3693907870992335	1.4153258487009979	1.4931571924823304	1.4381030537413595	1.4511051055346922	1.4446040796380257	1.4446040796380257	1.4446040796380257	1.4446040796380257	1.4446040796380257	1.4446040796380257	1.4446040796380257	1.4446040796380257	1.4446040796380257	1.4446040796380257	1.4446040796380257	1.4446040796380257	1.4446040796380257	1.4446040796380257	1.4446040796380257	1.4446040796380257	1.4446040796380257	1.4446040796380257	1.4446040796380257	1.4446040796380257	1.4446040796380257	1.4446040796380257
0.34867873742942757	0.5064603511967123	0.7903164983717095	0.8471325943407316	0.6873233725243685	0.8412443943780695	0.8629598349813	0.91527174718121	0.7788861661219211	0.8050311143775831	0.8309136955654408	0.6392534765300849	0.8125528138777416	0.8204097888825035	0.7939722243580974	0.8676462887410943	0.8912900898048749	1.034137230488589	0.690938402582957	0.9741608247135984	0.9053791150372529	0.8262225082878916	0.9049254562317769	0.8483361810333904	1.0458296755067766	1.0961772419976283	1.015030535947155	1.1162628703801252	0.8641201342572887	0.990191502318707	0.990191502318707	0.990191502318707	0.990191502318707	0.990191502318707	0.990191502318707	0.990191502318707	0.990191502318707	0.990191502318707	0.990191502318707	0.990191502318707	0.990191502318707	0.990191502318707	0.990191502318707	0.990191502318707	0.990191502318707	0.990191502318707	0.990191502318707	0.990191502318707	0.990191502318707	0.990191502318707
0.6319678176307976	0.8061676403393857	0.8726814505727263	0.873306379837043	0.923860121282116	0.9510497040507927	1.0475789207763535	1.1021003287573405	1.073388038545666	0.9902530798944935	1.0303792272765593	1.065278700157799	1.0311083383721926	1.0573864441918341	1.0889700530043964	1.0516338067562536	1.0348154628403587	0.9818686689233067	1.049136180522298	0.9906530953075412	1.0413887160519792	0.9204390944021366	1.0391899418751256	1.074214422472323	0.9358377220368842	0.918808597513997	0.9273231597754406	0.9273231597754406	0.9273231597754406	0.9273231597754406	0.9273231597754406	0.9273231597754406	0.9273231597754406	0.9273231597754406	0.9273231597754406	0.9273231597754406	0.9273231597754406	0.9273231597754406	0.9273231597754406	0.9273231597754406	0.9273231597754406	0.9273231597754406	0.9273231597754406	0.9273231597754406	0.9273231597754406	0.9273231597754406	0.9273231597754406	0.9273231597754406	0.9273231597754406	0.9273231597754406
0.528472017451304	0.7554120809536592	0.6771485332105359	0.9594402474832624	0.9621587573578088	0.9490756044101453	0.9615016522664062	0.945257066323441	1.0713024398716235	0.9930731953575855	1.0828794725267064	1.0166210604496686	0.9860128520983579	1.016319418168884	1.0309462732470638	0.9582802415408013	1.1085246583425314	1.0170588434171683	1.0366795696641173	1.027032484349822	0.9866108044107283	0.9883589341585995	0.987484869284664	0.987484869284664	0.987484869284664	0.987484869284664	0.987484869284664	0.987484869284664	0.987484869284664	0.987484869284664	0.987484869284664	0.987484869284664	0.987484869284664	0.987484869284664	0.987484869284664	0.987484869284664	0.987484869284664	0.987484869284664	0.987484869284664	0.987484869284664	0.987484869284664	0.987484869284664	0.987484869284664	0.987484869284664	0.987484869284664	0.987484869284664	0.987484869284664	0.987484869284664	0.987484869284664	0.987484869284664
0.748730779708718	0.5024248246953035	0.5251888884895525	0.6090587104165422	0.6654896257609567	0.613515551034845	0.6253395185080297	0.7231566191165895	0.8006312289719069	0.683828307089066	0.8259788296233551	0.8744741555039508	0.8207762902213176	0.9491864450988062	0.9150453310976773	0.9071433330647858	0.9158474065271873	1.035465484480742	0.965110836070653	0.9825532431232263	0.9343619836315255	1.0474446574680014	0.8902205651824501	0.9888531336536944	1.0374123886436024	1.0747347065831323	1.096521989393708	1.0856283479884201	1.0856283479884201	1.0856283479884201	1.0856283479884201	1.0856283479884201	1.0856283479884201	1.0856283479884201	1.0856283479884201	1.0856283479884201	1.0856283479884201	1.0856283479884201	1.0856283479884201	1.0856283479884201	1.0856283479884201	1.0856283479884201	1.0856283479884201	1.0856283479884201	1.0856283479884201	1.0856283479884201	1.0856283479884201	1.0856283479884201	1.0856283479884201	1.0856283479884201
1.1488516299756233	1.0263784503034228	0.8088656562750076	0.9007713348033085	0.8435197446560257	0.766346444125077	0.9467224477776689	0.8692181850869074	0.7738498279313506	0.8486971449846521	0.9147112694961206	0.9560642986842149	0.9272684071914887	0.9043076794253109	0.8839745879457762	0.885351540854196	0.8997115109682726	0.8074835366872996	0.9755154444791442	0.9717320975206392	0.8879865144347157	0.9638747903719274	0.9479052867507373	1.045321315491837	1.0555813387527129	0.9356584769471342	0.8867558166544491	1.027977308930329	0.893732678468136	0.9608549936992326	0.9608549936992326	0.9608549936992326	0.9608549936992326	0.9608549936992326	0.9608549936992326	0.9608549936992326	0.9608549936992326	0.9608549936992326	0.9608549936992326	0.9608549936992326	0.9608549936992326	0.9608549936992326	0.9608549936992326	0.9608549936992326	0.9608549936992326	0.9608549936992326	0.9608549936992326	0.9608549936992326	0.9608549936992326	0.9608549936992326
0.722367780164047	0.8021100627171972	0.9145417819274496	0.8364346143863722	0.9439110925156279	0.9655975315744907	0.7868646816874183	0.8298019546318357	0.8906693555758899	0.8064891761829374	0.9655569543139876	0.7507666539061424	0.8995039186375805	0.7696269023203672	0.8851029449191321	0.8444396289285473	0.7574902833954357	0.8341488566722097	0.7282698368539181	0.7917919913014921	0.9264509661358103	0.8196262077744629	0.9423250323511334	0.8000249011841031	0.8967831881098058	0.8403521470979781	0.8848118285063529	0.9361910633887403	0.9329280294504925	0.9642723522384111	0.9542855810811981	0.8945483858753109	0.9854597733161936	1.0573747370684208	1.0134459382280447	1.0583256069866545	1.0444013704692365	1.1135207514700411	1.078961060969639	1.078961060969639	1.078961060969639	1.078961060969639	1.078961060969639	1.078961060969639	1.078961060969639	1.078961060969639	1.078961060969639	1.078961060969639	1.078961060969639	1.078961060969639
0.12198538325001383	0.12658285688721393	0.16059081991155288	0.22392508351489823	0.19146450967327408	0.17806168934618782	0.2379915482882932	0.24458021803813335	0.269133248537322	0.27194422982792427	0.3157208669542573	0.27005367661253254	0.5422705321829473	0.42045115492926854	0.42501518068206046	0.4849442329303625	0.6006926431288503	0.7514884121216209	0.7528488634378153	0.7411369155328045	0.8809452316060599	0.9166901544616407	0.7199175191249014	0.909609558187185	0.9374544230473696	0.9727859726201736	0.7784506600926184	1.4693629290482255	1.1873999714902823	1.0379322940385758	1.103969675076544	1.3304629290836998	0.9417641272498598	1.1813624509473903	0.903985049195888	0.8304150203421377	0.9290689662515291	1.2949927067684066	1.2031002364387413	1.103473621667109	1.0150630554517195	1.6255919308356592	1.3203274931436895	1.3203274931436895	1.3203274931436895	1.3203274931436895	1.3203274931436895	1.3203274931436895	1.3203274931436895	1.3203274931436895
0.5518010617838335	0.7527558493785037	0.8073265493791221	0.8156705793980237	0.8080651208249008	0.7731321702623749	0.8373329347423505	0.8367332790771032	0.9232542344348398	0.9231087925264226	0.9224099164376428	0.9846402862220797	1.0483806079189035	1.123813874569857	1.0444121106108097	1.0689230896659023	1.0873082095092823	1.1296775986115508	1.1046997572545858	1.1852677389277968	1.1286024805664148	1.1430867563318199	1.0569315028907325	1.1623800475736341	1.1639084292710407	1.1313762720036116	1.11642312107874	1.1083649043774164	1.1123940127280785	1.1123940127280785	1.1123940127280785	1.1123940127280785	1.1123940127280785	1.1123940127280785	1.1123940127280785	1.1123940127280785	1.1123940127280785	1.1123940127280785	1.1123940127280785	1.1123940127280785	1.1123940127280785	1.1123940127280785	1.1123940127280785	1.1123940127280785	1.1123940127280785	1.1123940127280785	1.1123940127280785	1.1123940127280785	1.1123940127280785	1.1123940127280785
0.7635247094491855	0.8058858885037016	0.8701964128587332	0.7414451189771841	0.8201602138660095	0.7451347486755716	0.7809275418764239	0.8653251080272959	0.863924592947797	0.792659461172246	0.7998781421593213	0.760647116248643	0.9801427434520067	0.9598976867717538	0.8740301730524306	0.8314583400880113	1.025062929951932	0.9557428921738618	0.9921664312829297	0.7838853757759972	0.8260998327213831	1.0490983371433722	0.9963981835220896	0.961753360289747	0.9205122217169066	0.9411327910033269	0.9411327910033269	0.9411327910033269	0.9411327910033269	0.9411327910033269	0.9411327910033269	0.9411327910033269	0.9411327910033269	0.9411327910033269	0.9411327910033269	0.9411327910033269	0.9411327910033269	0.9411327910033269	0.9411327910033269	0.9411327910033269	0.9411327910033269	0.9411327910033269	0.9411327910033269	0.9411327910033269	0.9411327910033269	0.9411327910033269	0.9411327910033269	0.9411327910033269	0.9411327910033269	0.9411327910033269
0.7623262395387831	0.9090053961715842	0.9055313293340862	1.0145932851679957	0.9836476492003765	1.066086094735662	1.0046860740164638	1.0299627919911454	1.0684161733346713	1.1143859227054542	1.063981454629116	1.0532349582356244	1.0443822834808512	1.0521785458085833	1.0105920222436544	1.072373249948413	1.0940206516905067	1.0526925695910174	1.0251224695897099	1.0155345028785854	1.0550438791790644	1.0352891910288249	1.0352891910288249	1.0352891910288249	1.0352891910288249	1.0352891910288249	1.0352891910288249	1.0352891910288249	1.0352891910288249	1.0352891910288249	1.0352891910288249	1.0352891910288249	1.0352891910288249	1.0352891910288249	1.0352891910288249	1.0352891910288249	1.0352891910288249	1.0352891910288249	1.0352891910288249	1.0352891910288249	1.0352891910288249	1.0352891910288249	1.0352891910288249	1.0352891910288249	1.0352891910288249	1.0352891910288249	1.0352891910288249	1.0352891910288249	1.0352891910288249	1.0352891910288249
0.5545816311544165	0.6822238288922268	0.6374285670978461	0.7942040315642405	0.8884353532141618	0.7934284362796286	0.9573486903852223	0.9661102235483968	1.0496045074101723	1.1717373103480182	1.1402773212861521	1.101364563341469	1.2660525679510535	1.4028494287384796	1.2362371632225437	1.2278648013110804	1.3074828305391377	1.2167685136371604	1.4116819923459758	1.3533089042353597	1.3443636575346032	1.2697030386187538	1.3605350300788555	1.3151190343488046	1.3151190343488046	1.3151190343488046	1.3151190343488046	1.3151190343488046	1.3151190343488046	1.3151190343488046	1.3151190343488046	1.3151190343488046	1.3151190343488046	1.3151190343488046	1.3151190343488046	1.3151190343488046	1.3151190343488046	1.3151190343488046	1.3151190343488046	1.3151190343488046	1.3151190343488046	1.3151190343488046	1.3151190343488046	1.3151190343488046	1.3151190343488046	1.3151190343488046	1.3151190343488046	1.3151190343488046	1.3151190343488046	1.3151190343488046
0.6380626905830107	0.6763035254219577	0.6315805167072086	0.6235240094352823	0.6914734695888473	0.686536707434468	0.7109797867932104	0.611308266060966	0.6976708696039139	0.8169970447795984	0.7665416183091786	0.8102233256971234	0.7102883690145978	0.9550801137572774	1.0015809966505127	1.0692857060608116	0.5345406495587685	0.5955184965967036	0.6771401672875305	0.5539226668446224	0.5469286121413688	0.5504256394929956	0.5504256394929956	0.5504256394929956	0.5504256394929956	0.5504256394929956	0.5504256394929956	0.5504256394929956	0.5504256394929956	0.5504256394929956	0.5504256394929956	0.5504256394929956	0.5504256394929956	0.5504256394929956	0.5504256394929956	0.5504256394929956	0.5504256394929956	0.5504256394929956	0.5504256394929956	0.5504256394929956	0.5504256394929956	0.5504256394929956	0.5504256394929956	0.5504256394929956	0.5504256394929956	0.5504256394929956	0.5504256394929956	0.5504256394929956	0.5504256394929956	0.5504256394929956
0.8255866467743607	0.8676388126753876	0.8385692124958363	0.8865760282875806	0.9514128691504327	0.965134759304952	1.0779931453068423	0.8757960173970443	1.1017788334379088	0.9612641363814398	1.0580464824727671	1.0893808095488198	1.2122810254734224	0.9740284220689712	1.1146832500457091	1.1348798879787638	1.0902156183232135	1.17801445122521	1.210944521288174	1.1276815356049823	0.9713448564831239	0.9784471096073287	1.124920183258171	1.148011349321412	1.0968113887580666	1.1224113690397393	1.1224113690397393	1.1224113690397393	1.1224113690397393	1.1224113690397393	1.1224113690397393	1.1224113690397393	1.1224113690397393	1.1224113690397393	1.1224113690397393	1.1224113690397393	1.1224113690397393	1.1224113690397393	1.1224113690397393	1.1224113690397393	1.1224113690397393	1.1224113690397393	1.1224113690397393	1.1224113690397393	1.1224113690397393	1.1224113690397393	1.1224113690397393	1.1224113690397393	1.1224113690397393	1.1224113690397393
0.8683600198852323	0.7288680103112718	1.031663029009305	0.7822684918608801	0.9044386276284755	0.8805670134101488	0.8824186752086302	0.8697979783224064	0.9088303159467402	0.8508093791431913	0.777834658707936	0.9980554768712794	0.9258631975667186	0.833933912252956	0.8094587322460913	0.9675088014591038	0.8929256949054982	0.953269644434254	0.8829592339411415	0.8597965067465382	0.8713778703438398	0.8713778703438398	0.8713778703438398	0.8713778703438398	0.8713778703438398	0.8713778703438398	0.8713778703438398	0.8713778703438398	0.8713778703438398	0.8713778703438398	0.8713778703438398	0.8713778703438398	0.8713778703438398	0.8713778703438398	0.8713778703438398	0.8713778703438398	0.8713778703438398	0.8713778703438398	0.8713778703438398	0.8713778703438398	0.8713778703438398	0.8713778703438398	0.8713778703438398	0.8713778703438398	0.8713778703438398	0.8713778703438398	0.8713778703438398	0.8713778703438398	0.8713778703438398	0.8713778703438398
0.5341460391392172	0.5806136189167941	0.6321166596163303	0.756866964148438	0.629098016175597	0.8685963897685951	0.7097675264746852	0.7270760857399783	0.68433439515098	0.7389765601439333	0.6234545260326215	0.737208464956974	0.7346792268576303	0.7957071411273322	0.9978402547371701	0.9694128665908043	0.8000806683972226	0.7588553233682429	0.8317622449803325	0.7634864387046798	0.7146583058765817	0.8029000956108027	0.7587792007436922	0.7587792007436922	0.7587792007436922	0.7587792007436922	0.7587792007436922	0.7587792007436922	0.7587792007436922	0.7587792007436922	0.7587792007436922	0.7587792007436922	0.7587792007436922	0.7587792007436922	0.7587792007436922	0.7587792007436922	0.7587792007436922	0.7587792007436922	0.7587792007436922	0.7587792007436922	0.7587792007436922	0.7587792007436922	0.7587792007436922	0.7587792007436922	0.7587792007436922	0.7587792007436922	0.7587792007436922	0.7587792007436922	0.7587792007436922	0.7587792007436922
0.7081125775480244	0.8335052233485661	0.8355355462829286	0.9946954320624801	1.0374627099015628	0.9765293449371965	0.9973470456330688	0.9061687296180144	0.9290467399642379	1.007493586701206	0.9460661632301537	0.9110401262167986	1.0348741462962825	1.0646727171884733	1.0450496205798883	1.1086104044479717	0.9875424795141441	0.9793790560541332	0.9806625952459465	1.0328354976403546	1.0067490464431506	1.0067490464431506	1.0067490464431506	1.0067490464431506	1.0067490464431506	1.0067490464431506	1.0067490464431506	1.0067490464431506	1.0067490464431506	1.0067490464431506	1.0067490464431506	1.0067490464431506	1.0067490464431506	1.0067490464431506	1.0067490464431506	1.0067490464431506	1.0067490464431506	1.0067490464431506	1.0067490464431506	1.0067490464431506	1.0067490464431506	1.0067490464431506	1.0067490464431506	1.0067490464431506	1.0067490464431506	1.0067490464431506	1.0067490464431506	1.0067490464431506	1.0067490464431506	1.0067490464431506
0.757082430006603	0.424490819427024	0.6636734610407076	0.7189139323462267	0.6656960653397359	0.6647491249203356	0.7319158387953363	0.8066576179771112	0.7925757711084843	0.6926967704398718	0.7734663114809049	0.8973376895946622	0.8677612661382673	0.8609024632461831	0.8336795975600031	0.7829613012968359	0.8883891792275723	0.7882725548463647	0.9046321276135911	1.150296946542024	0.9490415310879313	0.9460538297835813	1.0372958688559895	1.0335015419482572	1.205502865759561	1.179560459971214	0.7847784364190568	1.2840878728621652	0.8679284947851539	1.2337126086338561	0.8961527300621351	0.9558811461459895	1.075031512623334	1.0417176589899908	1.0466897711759744	1.0442037150829826	1.0442037150829826	1.0442037150829826	1.0442037150829826	1.0442037150829826	1.0442037150829826	1.0442037150829826	1.0442037150829826	1.0442037150829826	1.0442037150829826	1.0442037150829826	1.0442037150829826	1.0442037150829826	1.0442037150829826	1.0442037150829826
0.7273524864895027	0.9534000922565348	0.8208988840266845	0.8402808292179583	0.9135147944503775	1.0044485485583274	0.991464524064402	1.1130561238332313	1.125472036447908	1.0248925656990961	1.0445752554176313	1.0712112620788774	1.1199995083226668	1.110220944529118	1.066644073116677	1.0327688180668477	1.0497064455917622	1.0497064455917622	1.0497064455917622	1.0497064455917622	1.0497064455917622	1.0497064455917622	1.0497064455917622	1.0497064455917622	1.0497064455917622	1.0497064455917622	1.0497064455917622	1.0497064455917622	1.0497064455917622	1.0497064455917622	1.0497064455917622	1.0497064455917622	1.0497064455917622	1.0497064455917622	1.0497064455917622	1.0497064455917622	1.0497064455917622	1.0497064455917622	1.0497064455917622	1.0497064455917622	1.0497064455917622	1.0497064455917622	1.0497064455917622	1.0497064455917622	1.0497064455917622	1.0497064455917622	1.0497064455917622	1.0497064455917622	1.0497064455917622	1.0497064455917622
0.6666598214934004	0.7094795585656065	0.8975225590986543	0.9992706332251317	0.9195851963722758	0.9511078872753557	0.9547133990562372	0.9990353192177236	1.051068666854422	1.0283154747177778	0.9706035670373787	1.1389839263505064	1.019410625778625	1.0156348896991587	1.0135775006518062	1.0134329941251854	1.0057694544767126	1.1281337750220413	0.9877238071992228	1.0444333099875773	0.9858467106954755	1.1055187343490285	1.0930311022990378	1.130049585293476	1.111540343796257	1.111540343796257	1.111540343796257	1.111540343796257	1.111540343796257	1.111540343796257	1.111540343796257	1.111540343796257	1.111540343796257	1.111540343796257	1.111540343796257	1.111540343796257	1.111540343796257	1.111540343796257	1.111540343796257	1.111540343796257	1.111540343796257	1.111540343796257	1.111540343796257	1.111540343796257	1.111540343796257	1.111540343796257	1.111540343796257	1.111540343796257	1.111540343796257	1.111540343796257
0.8653919212176744	0.8915624273740701	0.8807161034292388	0.7783949739956877	0.9413684321431495	0.9872281328629793	0.8895270046436554	0.7877812984195242	0.786252731934382	0.8984155730063114	1.010149243902529	0.8300097227966888	0.858140024741502	0.9411567868813425	0.8664406477578059	0.9477813533924042	0.8404848442079249	0.7675302943651943	0.8040075692865596	0.8040075692865596	0.8040075692865596	0.8040075692865596	0.8040075692865596	0.8040075692865596	0.8040075692865596	0.8040075692865596	0.8040075692865596	0.8040075692865596	0.8040075692865596	0.8040075692865596	0.8040075692865596	0.8040075692865596	0.8040075692865596	0.8040075692865596	0.8040075692865596	0.8040075692865596	0.8040075692865596	0.8040075692865596	0.8040075692865596	0.8040075692865596	0.8040075692865596	0.8040075692865596	0.8040075692865596	0.8040075692865596	0.8040075692865596	0.8040075692865596	0.8040075692865596	0.8040075692865596	0.8040075692865596	0.8040075692865596
0.5404544767200379	0.7903078236810248	0.9170964571915547	1.028165294296945	1.0259564980984939	0.9894252750190807	0.952546038398075	1.0546855931131294	0.9924020088063172	0.9633635999373572	0.9417622250316062	0.9705591332382848	1.0299050889151276	1.067532907432727	1.0505033587329384	1.0366391079950035	0.987601645940584	1.179512528213135	1.0632123795906423	1.0291580473464819	1.0678894660888427	1.0485237567176624	1.0485237567176624	1.0485237567176624	1.0485237567176624	1.0485237567176624	1.0485237567176624	1.0485237567176624	1.0485237567176624	1.0485237567176624	1.0485237567176624	1.0485237567176624	1.0485237567176624	1.0485237567176624	1.0485237567176624	1.0485237567176624	1.0485237567176624	1.0485237567176624	1.0485237567176624	1.0485237567176624	1.0485237567176624	1.0485237567176624	1.0485237567176624	1.0485237567176624	1.0485237567176624	1.0485237567176624	1.0485237567176624	1.0485237567176624	1.0485237567176624	1.0485237567176624
0.8559255802971288	0.9250558308016732	0.922647811819885	1.0648444184595984	1.1117480322944822	1.0400750200071347	1.1640085898218746	1.0935349246059602	1.2129011382229196	1.0581049978903148	1.135503068056617	1.135503068056617	1.135503068056617	1.135503068056617	1.135503068056617	1.135503068056617	1.135503068056617	1.135503068056617	1.135503068056617	1.135503068056617	1.135503068056617	1.135503068056617	1.135503068056617	1.135503068056617	1.135503068056617	1.135503068056617	1.135503068056617	1.135503068056617	1.135503068056617	1.135503068056617	1.135503068056617	1.135503068056617	1.135503068056617	1.135503068056617	1.135503068056617	1.135503068056617	1.135503068056617	1.135503068056617	1.135503068056617	1.135503068056617	1.135503068056617	1.135503068056617	1.135503068056617	1.135503068056617	1.135503068056617	1.135503068056617	1.135503068056617	1.135503068056617	1.135503068056617	1.135503068056617
0.6815629982837882	0.7390519648426035	0.7257820796840649	0.8185579680540491	0.7348511033258599	0.8913281688662092	0.800871286366657	1.0570816853137932	0.9775748219060221	0.983894735580673	0.9728113317200724	0.8437031654876863	0.8298868264267305	0.8619362221186354	0.9333891120946649	0.9426664510385924	0.9984117076253132	0.9688853147395167	0.9836485111824149	0.9836485111824149	0.9836485111824149	0.9836485111824149	0.9836485111824149	0.9836485111824149	0.9836485111824149	0.9836485111824149	0.9836485111824149	0.9836485111824149	0.9836485111824149	0.9836485111824149	0.9836485111824149	0.9836485111824149	0.9836485111824149	0.9836485111824149	0.9836485111824149	0.9836485111824149	0.9836485111824149	0.9836485111824149	0.9836485111824149	0.9836485111824149	0.9836485111824149	0.9836485111824149	0.9836485111824149	0.9836485111824149	0.9836485111824149	0.9836485111824149	0.9836485111824149	0.9836485111824149	0.9836485111824149	0.9836485111824149
0.4094746018253267	0.5850113230975752	0.5012542656914472	0.9151548244281358	0.8490364763365156	0.8389435103217382	0.7646036609360196	0.9357176847815903	0.8966510790344119	1.0459715796010116	1.154323230539847	1.132504261701242	0.8150834580545824	0.8940519663708619	1.0329338976871436	1.1085010367624493	0.9577578314053873	0.9420027523251746	0.9027377465486554	0.8447509090466747	0.6601097056957574	0.9808185431388114	1.0556833584242327	0.9668286647389202	1.1704436176666255	1.098032267048014	1.294470594634799	1.2108093314061974	1.4992502510180528	1.2746223262336807	1.3198822279215219	1.2972522770776012	1.2972522770776012	1.2972522770776012	1.2972522770776012	1.2972522770776012	1.2972522770776012	1.2972522770776012	1.2972522770776012	1.2972522770776012	1.2972522770776012	1.2972522770776012	1.2972522770776012	1.2972522770776012	1.2972522770776012	1.2972522770776012	1.2972522770776012	1.2972522770776012	1.2972522770776012	1.2972522770776012
0.6693250783866871	0.6618804470309113	0.812698397539466	0.7352776318156155	0.908785078738581	0.908581645024231	0.8823244189539774	1.1880684846188942	0.9186637075545221	1.2165304911024692	1.2772809070257787	1.20063230846064	1.3976031279741188	1.331552533886361	1.355112564648995	1.3368380063930225	1.4292858439003595	1.5204251777771103	1.2763548184397762	1.4244228018441998	1.328644447260694	1.4601595839338435	1.5339647785584167	1.4874178091874193	1.510691293872918	1.510691293872918	1.510691293872918	1.510691293872918	1.510691293872918	1.510691293872918	1.510691293872918	1.510691293872918	1.510691293872918	1.510691293872918	1.510691293872918	1.510691293872918	1.510691293872918	1.510691293872918	1.510691293872918	1.510691293872918	1.510691293872918	1.510691293872918	1.510691293872918	1.510691293872918	1.510691293872918	1.510691293872918	1.510691293872918	1.510691293872918	1.510691293872918	1.510691293872918
0.8040057179976119	0.8440439296151354	1.0420310959867358	0.8867902949038936	0.9017116416634559	0.9508345567330477	0.9520625073458986	1.0208635133094617	0.8817404851351716	0.8110167834598024	0.8127207490959937	0.8118687662778981	0.8118687662778981	0.8118687662778981	0.8118687662778981	0.8118687662778981	0.8118687662778981	0.8118687662778981	0.8118687662778981	0.8118687662778981	0.8118687662778981	0.8118687662778981	0.8118687662778981	0.8118687662778981	0.8118687662778981	0.8118687662778981	0.8118687662778981	0.8118687662778981	0.8118687662778981	0.8118687662778981	0.8118687662778981	0.8118687662778981	0.8118687662778981	0.8118687662778981	0.8118687662778981	0.8118687662778981	0.8118687662778981	0.8118687662778981	0.8118687662778981	0.8118687662778981	0.8118687662778981	0.8118687662778981	0.8118687662778981	0.8118687662778981	0.8118687662778981	0.8118687662778981	0.8118687662778981	0.8118687662778981	0.8118687662778981	0.8118687662778981
0.5550530547373647	0.701129284915988	0.6736682515236995	0.7884297127696923	0.6820860829182939	0.9388228946323368	0.8366645284765805	0.8373660710151197	0.9964178235316977	0.8846677662977506	1.066751976592216	1.1152996103879436	1.0231620899329301	1.0516873152162818	1.0595265253937134	1.0616525118053415	1.1241294020787314	1.0004007448968215	1.0622650734877763	1.0622650734877763	1.0622650734877763	1.0622650734877763	1.0622650734877763	1.0622650734877763	1.0622650734877763	1.0622650734877763	1.0622650734877763	1.0622650734877763	1.0622650734877763	1.0622650734877763	1.0622650734877763	1.0622650734877763	1.0622650734877763	1.0622650734877763	1.0622650734877763	1.0622650734877763	1.0622650734877763	1.0622650734877763	1.0622650734877763	1.0622650734877763	1.0622650734877763	1.0622650734877763	1.0622650734877763	1.0622650734877763	1.0622650734877763	1.0622650734877763	1.0622650734877763	1.0622650734877763	1.0622650734877763	1.0622650734877763
0.34266861642234775	0.45937295091260805	0.9769309132980848	0.6789361977852167	0.7511030969449493	0.795934163392713	0.7647977918572931	0.9899894463788068	0.8823513474896345	0.9402753213959054	1.0820351961716328	1.0987041906270263	1.0459597265643445	1.2044268957589659	1.1181676814595636	1.1612972886092647	1.1612972886092647	1.1612972886092647	1.1612972886092647	1.1612972886092647	1.1612972886092647	1.1612972886092647	1.1612972886092647	1.1612972886092647	1.1612972886092647	1.1612972886092647	1.1612972886092647	1.1612972886092647	1.1612972886092647	1.1612972886092647	1.1612972886092647	1.1612972886092647	1.1612972886092647	1.1612972886092647	1.1612972886092647	1.1612972886092647	1.1612972886092647	1.1612972886092647	1.1612972886092647	1.1612972886092647	1.1612972886092647	1.1612972886092647	1.1612972886092647	1.1612972886092647	1.1612972886092647	1.1612972886092647	1.1612972886092647	1.1612972886092647	1.1612972886092647	1.1612972886092647
0.6822218232621919	0.6654978115300785	0.6472874235716376	0.7095879615961532	0.8751959935423145	0.7561351959642665	0.7959918873048456	0.6699256296737525	0.8557805465128242	0.972291015052071	1.0076042085125432	1.0130911366176987	1.1913491009635488	0.8220365462981089	1.1054781248304222	1.030699211671501	1.1849355649043845	1.0595780584545857	1.1801607580071896	1.191635941033822	1.1189340809526203	1.1026413198831946	1.174223828713477	1.2315163526634065	1.139482714545482	1.101759418306483	1.3143842256612974	1.190115290214359	1.2522497579378282	1.2522497579378282	1.2522497579378282	1.2522497579378282	1.2522497579378282	1.2522497579378282	1.2522497579378282	1.2522497579378282	1.2522497579378282	1.2522497579378282	1.2522497579378282	1.2522497579378282	1.2522497579378282	1.2522497579378282	1.2522497579378282	1.2522497579378282	1.2522497579378282	1.2522497579378282	1.2522497579378282	1.2522497579378282	1.2522497579378282	1.2522497579378282
0.43713390285066656	0.7132857713711221	0.7148952957747693	0.7512064170024287	0.835482825684913	0.8373704031671478	0.7284570792655735	0.9016645824734256	0.9858597977034428	0.8102974204606577	0.9509447365327968	0.9860883039249213	0.8709585032602799	0.9494792569443501	1.1207282162676937	1.0921487228177116	1.1696208438466031	0.9195601561433427	1.0442383694567554	1.0053507788043254	0.9325341407564606	1.0710113160548345	1.0931548159884397	1.082083066021637	1.082083066021637	1.082083066021637	1.082083066021637	1.082083066021637	1.082083066021637	1.082083066021637	1.082083066021637	1.082083066021637	1.082083066021637	1.082083066021637	1.082083066021637	1.082083066021637	1.082083066021637	1.082083066021637	1.082083066021637	1.082083066021637	1.082083066021637	1.082083066021637	1.082083066021637	1.082083066021637	1.082083066021637	1.082083066021637	1.082083066021637	1.082083066021637	1.082083066021637	1.082083066021637
0.5858182237449611	0.9617486047774222	1.0316426366156974	1.1027206440360517	1.027846683711336	1.1306649521345957	1.053549641364268	1.1094945797909175	1.2113530930671421	1.0681646305359997	1.131061132216328	1.202573627137458	1.0953955883427406	1.0444505447324124	1.1870364750189584	1.0231701456338598	1.2260651343036155	1.1364469511206743	1.0606536470038552	1.0257623053150366	1.1397495102479744	1.0827559077815054	1.0827559077815054	1.0827559077815054	1.0827559077815054	1.0827559077815054	1.0827559077815054	1.0827559077815054	1.0827559077815054	1.0827559077815054	1.0827559077815054	1.0827559077815054	1.0827559077815054	1.0827559077815054	1.0827559077815054	1.0827559077815054	1.0827559077815054	1.0827559077815054	1.0827559077815054	1.0827559077815054	1.0827559077815054	1.0827559077815054	1.0827559077815054	1.0827559077815054	1.0827559077815054	1.0827559077815054	1.0827559077815054	1.0827559077815054	1.0827559077815054	1.0827559077815054
0.6605550964633763	0.7614863631475051	0.8903873701997982	0.8254046421162252	0.7943166511910489	0.8388032154492272	0.9178780553715746	0.8933478222261648	0.9576663625251721	0.889473095617773	0.9145796470015233	0.8295253657521326	0.979121505738223	0.9205811475389831	0.8331402716865035	1.0724755447088812	0.933928775641943	0.9380255921600373	0.9359771839009902	0.9359771839009902	0.9359771839009902	0.9359771839009902	0.9359771839009902	0.9359771839009902	0.9359771839009902	0.9359771839009902	0.9359771839009902	0.9359771839009902	0.9359771839009902	0.9359771839009902	0.9359771839009902	0.9359771839009902	0.9359771839009902	0.9359771839009902	0.9359771839009902	0.9359771839009902	0.9359771839009902	0.9359771839009902	0.9359771839009902	0.9359771839009902	0.9359771839009902	0.9359771839009902	0.9359771839009902	0.9359771839009902	0.9359771839009902	0.9359771839009902	0.9359771839009902	0.9359771839009902	0.9359771839009902	0.9359771839009902
0.6998597268635779	0.761136349939125	0.8544878660030131	0.9411884008469515	0.9368099033846672	1.0815206461129894	0.9648306535341187	0.9618314402630102	0.9653669631357181	0.9743295476350768	1.0293917294400674	0.8420662357942705	0.9210961152452855	0.945535932369703	0.9242989420100421	1.0691099531757482	1.0447189808066997	1.06715350421836	0.9947251987728514	1.04729691861856	1.0210110586957057	1.0210110586957057	1.0210110586957057	1.0210110586957057	1.0210110586957057	1.0210110586957057	1.0210110586957057	1.0210110586957057	1.0210110586957057	1.0210110586957057	1.0210110586957057	1.0210110586957057	1.0210110586957057	1.0210110586957057	1.0210110586957057	1.0210110586957057	1.0210110586957057	1.0210110586957057	1.0210110586957057	1.0210110586957057	1.0210110586957057	1.0210110586957057	1.0210110586957057	1.0210110586957057	1.0210110586957057	1.0210110586957057	1.0210110586957057	1.0210110586957057	1.0210110586957057	1.0210110586957057
0.06453101423769105	0.11273854047212037	0.2329965456793322	0.3065767230854774	0.2765317775022231	0.3243783653483151	0.43510317396718245	0.2822127583342001	0.5185960836597059	0.5191732396331138	0.6239041896243194	0.8144786161692502	0.5385535309033942	0.659696194021427	0.7486765161869318	0.8468914581039646	0.6764005106203659	0.6248673610112683	0.911522308535177	0.8698028973066828	1.043719435229932	0.960893701130802	0.8069727096549999	0.8142827883438041	0.7685227375005079	0.7725606843474331	1.1211309217373788	1.1165275708828066	0.9931530384043207	0.6762366822023609	0.8412635888509009	0.8215249571624654	0.8552029007590313	0.9999660653101741	1.08606802212029	0.9818392663314185	0.8467565521746042	1.0375499939985802	0.9942596374540887	0.9994369967766248	1.0713474044383249	1.035392200607475	1.035392200607475	1.035392200607475	1.035392200607475	1.035392200607475	1.035392200607475	1.035392200607475	1.035392200607475	1.035392200607475
0.3648919498555014	0.2497601081099824	0.3237283631455964	0.413697317049652	0.4379776839176071	0.28138629564377293	0.4766817842082616	0.3718319736219677	0.4369363538826253	0.6007915446144373	0.23039398126930213	0.3633230240921284	0.5531129684008675	0.5148742163053193	0.5053504306559294	0.7577854903331261	1.108863728195075	0.7669081141188819	0.8408006255390991	1.21413934259857	0.9271043257079481	0.8899100774668911	1.2088106039026791	0.812370828687553	1.2473691604224806	1.314948236928023	0.8940168215717155	0.7455612699160308	0.8779920034780044	1.1172415357778633	0.796626882057699	0.7836820123747794	1.0469270918588114	1.0282571097648148	1.3210381836883591	0.8409061632421663	0.8974882305149168	1.1837945584929783	1.0524492637917082	0.894028728267616	1.273337098017503	1.1776940692613906	0.9613556310572131	1.0369244551620342	0.6781104039813378	0.7012279829167379	0.6896691934490378	0.6896691934490378	0.6896691934490378	0.6896691934490378
0.482847933697471	0.7020338845275944	0.7113316709313913	0.7272269934146314	0.6921401113628052	0.7870343750142768	0.7254606978265837	0.5822534201767826	0.7503216748601882	0.8035934433325165	0.7366201957884212	0.8135321892092724	0.7870885086774884	0.7637601913765059	0.97415634001898	0.963350223912461	0.9780185297330757	0.9184226116782531	1.0674484092500056	0.99244160509491	1.0025220322466672	1.1287865725562407	1.100100704594461	1.112687250857782	1.1626166469135004	1.1317488192085137	1.1518797052580083	1.357116443557112	1.3469898232429645	1.352052962156579	1.2933509129855743	1.3727642937351998	1.1799595929643194	1.1965329072813562	1.266323803475404	1.2494530034525144	1.2007369949743598	1.3417287712221593	1.2933109277217782	1.3833491744740405	1.3480855908595972	1.3657173826668187	1.3657173826668187	1.3657173826668187	1.3657173826668187	1.3657173826668187	1.3657173826668187	1.3657173826668187	1.3657173826668187	1.3657173826668187
0.6750019138978546	0.7705366445142544	0.7463592475709103	0.6543609570448417	0.6615876295113892	0.6226667666126199	0.8784508542626964	0.8131624136307355	0.6205610618149453	0.8479005748755095	0.8205969941521226	0.8871987163766009	0.9207083543413938	1.0057615640422481	0.7581853805433335	0.9957858490550406	0.8527377626840951	1.0665682944072992	1.1358102874344387	1.114411447291402	0.9824207870983869	0.9784740679394743	1.0614791609957914	1.0529847212853447	1.0372622881202065	1.0065781657777753	1.2339856515411929	1.288075784539418	1.2816351239387336	1.3032099163553588	1.1389818743240985	1.3755771965884154	1.4190455195549836	1.568001265707716	1.6815777385061734	1.5052098347303298	1.5040406281697751	1.4904840697948878	1.5746434442827084	1.544627805128372	1.614552929792034	1.6479011891370523	1.5780605746762788	1.6122123580953291	1.539593725743315	1.7490582124574146	1.6443259691003647	1.6443259691003647	1.6443259691003647	1.6443259691003647
0.8279992602003508	0.6315015155678934	0.5434158972427072	0.6900789522561714	0.725907816151438	0.6014065434943463	0.8011714966487237	0.6670175815226769	0.6006588942685523	0.6887471987592262	0.6029265763961027	0.6122079801441935	0.6832480696333116	0.6738565285715816	0.5268268306700099	0.6313959473876053	0.6197999538486562	0.528252795765534	0.6219961097827867	0.6063797405878762	0.7483220904725031	0.6722744110802866	0.6877678199487816	0.7163544435234194	0.6339307383375774	0.6094853242899491	0.6530339054496834	0.4567948329299146	0.6655220000639025	0.8653475991187213	0.6413045467329881	0.7466191630402564	0.5412065593117814	0.5847304783980772	0.7293843377132844	0.534472798815964	0.6360415478044198	0.7253820185934865	0.7292259433004707	0.6213890857251145	0.7326323861709159	0.7029952007587864	0.6932981815151735	0.6981466911369799	0.6981466911369799	0.6981466911369799	0.6981466911369799	0.6981466911369799	0.6981466911369799	0.6981466911369799
0.965045778226563	0.94400274732026	0.9841353709270833	1.1436651015693118	1.0119153630274753	1.1429377544165709	1.5702550944843194	1.0829813819148617	1.3815322944759625	1.0775031841224287	0.9649926298986727	1.1846088333544416	1.074800731626557	1.074800731626557	1.074800731626557	1.074800731626557	1.074800731626557	1.074800731626557	1.074800731626557	1.074800731626557	1.074800731626557	1.074800731626557	1.074800731626557	1.074800731626557	1.074800731626557	1.074800731626557	1.074800731626557	1.074800731626557	1.074800731626557	1.074800731626557	1.074800731626557	1.074800731626557	1.074800731626557	1.074800731626557	1.074800731626557	1.074800731626557	1.074800731626557	1.074800731626557	1.074800731626557	1.074800731626557	1.074800731626557	1.074800731626557	1.074800731626557	1.074800731626557	1.074800731626557	1.074800731626557	1.074800731626557	1.074800731626557	1.074800731626557	1.074800731626557
1.0731328412526233	1.171549564805878	1.1433771966274007	1.1633089496464473	1.1396629900850244	1.1840082061231787	1.3153752527284681	1.169863440036779	1.0275596233153412	1.0405972308362195	0.9954558514477202	1.0458360385404641	1.1581031769185473	1.2651049698221077	1.0813538672008363	1.1765137155838452	1.052611448607689	0.8685400381717281	0.8627939609070596	0.9510685647497655	0.7978124993496825	1.0881180695524317	1.1406015815810584	0.8289313306633546	1.0494751855315094	0.9873432070418537	0.867402612396165	1.0068886150772844	1.0021579549632968	1.0593200222953756	1.0307615951922702	0.9605295518468486	0.8439943219908828	0.8582896319252253	0.9747334009223054	0.8888861060904035	0.8669027522990215	0.9631077960748602	1.0943788148224016	0.9748116438052732	1.0692453524604608	1.0220284981328671	1.0220284981328671	1.0220284981328671	1.0220284981328671	1.0220284981328671	1.0220284981328671	1.0220284981328671	1.0220284981328671	1.0220284981328671
1.1008063133678982	1.1547161221671125	1.1256648567874659	1.118065830648165	1.2071247605671607	1.3226851086228388	1.2148804539415812	1.121498793734864	1.1694980585499886	1.2021681157051822	1.1087935272399125	1.2551842558850217	1.1628421759867218	1.2782579936287959	1.2061865519603172	1.1890917191363832	1.3867213393372313	1.1403163400384955	1.2099794251874276	1.2595291817052119	1.1666922958607824	1.2074480554629914	1.271320988022787	1.1564206766282896	1.2861325390022589	1.139526550342143	1.2531290024719786	1.13394114102187	1.2597337566300773	1.2274594020670362	1.1798120616732435	1.2744414110390498	1.2542474840784943	1.2854435560756987	1.179920550861114	1.1299408378499312	1.3352410094894394	1.205681432712968	1.296581054288011	1.2611094166832193	1.2028718302653265	1.3531637495350786	1.2166392526455923	1.2986609929229864	1.300173333634763	1.2994171632788747	1.2994171632788747	1.2994171632788747	1.2994171632788747	1.2994171632788747
0.609354806387195	0.8108386115374994	1.0237579854068584	0.7620154650430955	0.7645693329632349	0.5373565791740214	0.8569051931221418	0.9666979491613567	0.4283337646383853	0.4841842940090635	0.9912888900226277	1.0976767932325875	1.7481561173657982	1.2515030180816893	2.1869442684651332	1.815826980389715	1.616340496470628	1.478222569106318	1.2567714992765595	1.9896577934298056	1.1666129096236135	2.161794067082941	1.6400554151066775	1.89766551960435	1.6617382315352647	1.0307118973815403	2.1527570949427606	1.7550589303326165	1.5724706409603049	1.5554142765735586	1.6218528798205056	1.7038313289060545	2.4414688128588686	1.6477011788384828	1.623905213319236	2.203547798363854	1.3266072419012735	2.820201473695868	1.7977525289845928	1.7435650737403354	1.6314638830272636	2.6850253459758844	1.5543577067844412	2.0275442310716745	1.6546076467244388	1.8410759388980567	1.8410759388980567	1.8410759388980567	1.8410759388980567	1.8410759388980567
0.745348873549142	1.1225247038284376	0.8198637987809065	0.751538769334859	0.9576337535405538	1.074845243384858	1.0815690610482878	1.1023878925016268	1.2979283774526271	1.1674081450415925	1.2258683401775456	1.1942922543127554	1.5018208352559326	1.4128339926943947	1.1630097743812	1.510309334678684	1.6017561392366972	1.4355530688440046	1.4363944739971681	1.6161073519778593	1.3715326397789362	1.6646860757046815	1.7190546618539877	1.7073073700335166	1.7830593874497491	1.6643269382400512	1.5465199490009307	1.5691455684229823	1.6466468781609918	1.2378344621678625	1.5497714640547517	1.5400683447376147	1.3185839758144826	1.6254255848576094	1.6528308615011504	1.5470955320556987	1.5260823699393298	1.5868293910667102	1.7487368908688978	1.9189527076376116	1.2912277120634756	1.5759562195445391	1.6499626042156814	1.6129594118801103	1.6129594118801103	1.6129594118801103	1.6129594118801103	1.6129594118801103	1.6129594118801103	1.6129594118801103
0.6413865875637119	0.6055567625209988	0.4514548779457834	0.5131884951753691	0.6340788040822135	0.593201975380663	0.5839597391922752	0.4939727261002157	0.6093446793388714	0.5874392751349234	0.6273414761947911	0.7737888192503871	0.49158480774906077	0.697668643738791	0.7704021410335884	0.5711743578601164	0.629144848204988	0.6340632388961306	0.6343703627587498	0.6469496156858308	0.7352228634245263	0.8331398242459848	0.7447526623705334	0.717153168560268	0.8285271399216125	0.7565192139947613	0.7258264616979377	0.7417691811482773	0.6722434883554447	0.7243053580614562	0.6049956013830627	0.7919173770373348	0.6926826885405222	0.6778069264319477	0.6979954525907514	0.7804030843754495	0.8254602123141951	0.7336120493555212	0.7626793343689573	0.7959676758250046	0.7793235050969809	0.7793235050969809	0.7793235050969809	0.7793235050969809	0.7793235050969809	0.7793235050969809	0.7793235050969809	0.7793235050969809	0.7793235050969809	0.7793235050969809
0.4309600087539437	0.7224276027544704	0.7403671498943923	0.848136186821995	0.9541746372984461	0.9491539173639075	1.0924677199715012	0.9151072648538394	0.9694753717679881	1.3484886072750224	1.3872732344554373	1.2421788666463798	1.161403694536912	1.1045552882848675	1.2790345202117015	1.306316993950599	1.0346608824915948	1.0393782514781738	1.1380760448792968	0.9796915818377668	1.3185297616874527	1.6475691137051276	1.412047171173322	1.462524643462499	1.595156020190577	1.3374692794040546	1.5847440924319187	1.4902545821919042	1.3677417200649735	1.102639911667036	1.2145623537240788	1.4313163353290617	1.6473512885089454	1.4341259757040026	1.2793743260565653	1.579797078287132	1.6800715390466048	1.5870582393780077	1.800265020010842	1.472398480762156	1.6740848176437078	1.5732416492029317	1.5732416492029317	1.5732416492029317	1.5732416492029317	1.5732416492029317	1.5732416492029317	1.5732416492029317	1.5732416492029317	1.5732416492029317
0.30486996742422173	0.4449300043046378	0.4488959084417352	0.48770373905738246	0.5511458265940163	0.5906731318816787	0.47107196566468545	0.5706684319110087	0.6988560272177253	0.747820538916576	0.9332954238807972	1.0422880604879656	0.8758334510030376	1.0133311276516503	0.8780792834905382	0.9052392142903573	1.1148149922693549	1.1459974555037797	1.3611332992335803	1.2480698229158136	1.2789527870648347	1.2942990075551368	1.1911244579924292	1.3671997206690951	1.2927500245152255	1.4274027916487988	1.4148541341747791	1.4493323748922258	1.5448198360546506	1.4427107049488563	1.4765694120810464	1.5226715524502517	1.5554541841367941	1.4935379021913742	1.4435724923944218	1.5695206357059273	1.5915006958099631	1.5107316051020696	1.5083124812828237	1.4870126595372757	1.496847707266811	1.48102262821575	1.434838681610328	1.5189707327267223	1.5313370151763388	1.5389661410148923	1.3984983908760467	1.4322405308676789	1.5368199906479068	1.4968694764622568
0.797572244228315	0.6543856703830561	1.1905496226499868	0.6081997726668963	0.7361562718339711	0.7701366229005743	0.35332661948560895	0.4637434307860352	0.2634069351069036	0.1867325308241562	0.4602871913100016	0.8876278304964197	0.7429698134932735	1.064753680152759	0.4631474622353183	0.5973716509593586	0.48531421875850944	0.5614196976092144	0.6472359076392892	0.9338137257822912	1.0362704125338493	0.6951838172416492	0.9456207228744206	0.5491719508278855	0.677164053283022	1.014259307897454	1.0360880586366863	0.7668734959471503	0.8101973306608382	0.5545199367892463	0.7226550433329837	0.9081907316925786	1.2138738578258814	1.2746405762989153	1.6729861418449883	0.8442973956407727	1.1364229141456248	0.9671636307543255	1.168901675110458	1.2799760782170078	0.8260276325358192	1.132304932365212	1.4334673839532843	0.8651041790346699	0.5506102280163816	0.7977081427326702	1.3244357945669754	1.178289150792878	0.9986514604560007	1.3188067751998271
0.6326471846219152	0.5364590759596536	0.4827754567384399	0.6566120239545504	0.5374314176508787	0.5531499115276332	0.6091119111172997	0.5822824518709736	0.6505755060084106	0.5829296456878622	0.7247813720923887	0.6985500704340958	0.9263525223551423	0.6695593086509248	0.7348727380868685	0.784337101872619	0.6149032520397445	0.6442122399268527	0.603407721400575	0.6721836845009141	0.5684788706100408	0.6176526540664107	0.7732258974080048	0.7616224156534744	0.768608524046414	0.8772831039210318	0.7929119616182403	0.696446993605344	0.888446531531511	0.5994830520943113	0.8249422798192613	0.7925999526504885	0.6740212232890631	0.6495718696287038	0.6966635579776673	0.7571134457750074	0.8477723233457302	0.8113705902862922	0.6730638113967036	0.6239956473549192	0.7834100069049115	0.7404937365074055	0.6647319239168861	0.6317781376567216	0.5834216775934241	0.8239924400554804	0.8413423408554893	0.7727579803129662	0.7739552846169966	0.7651871393805625
0.9165353041472039	0.9740200698060706	1.0588374722906686	1.0905415328138464	1.213469010579608	1.0623160575324793	1.1946037828663885	1.1946924252089473	1.101688084364058	1.2045290880643744	1.0489160098216967	1.2501646215520517	1.2354676462215761	1.0897636687435874	1.106548880421776	1.1784133276337436	1.156458630309509	1.350256353172766	1.282560996565743	1.285760511606628	1.3403961801691464	1.2953716455356734	1.3118280904186257	1.3152798315429364	1.324240102694504	1.3184147195037348	1.1774149593230443	1.3187389463758736	1.3344176356281587	1.4076946543130684	1.2674480839994393	1.2576206789761142	1.2590005972812908	1.231447536640012	1.2147503591006306	1.2674562841285313	1.3140768464986645	1.390897894117382	1.3146792591181966	1.5144078179016336	1.405541447334125	1.3781551800074836	1.4171379904634074	1.3689029475773025	1.342660481857153	1.5187303003263342	1.457949873242275	1.4040913673440234	1.4262491939215738	1.4193003383848184
0.32007527229286503	0.27124005552331937	0.37360769300262653	0.6717949563234645	0.5834221259154183	0.5265289967549595	0.6478053209639423	0.7021166386479873	0.8172512785790406	0.7001490344820752	0.5775093684763929	0.7277788413179718	0.8248584403026652	0.7676552320768998	0.7789509109645216	0.6696752988265557	1.036410490801888	0.9539343911387159	0.7555800136873346	0.6525667356434185	0.6294458888829274	0.6788703229180418	0.7027749777573596	0.7756133897647969	0.8692617143660158	0.7330774512276922	0.8668750156530751	0.8213563685813627	0.8339084113486711	1.0021398406047428	0.8258523147515013	1.0071398509347624	0.9244103571927483	0.9427886949925888	1.0374392638731689	0.9683314589187572	1.0931933161041283	1.1006460011946324	1.174292000137774	1.0477021150659145	0.9915584442287281	0.9663335652927099	1.072411385989709	1.1133266426025814	1.128957148048771	1.329721547988506	1.1411029619500723	1.2452447453748223	1.4470579451044947	1.1733996668471447
0.6166355470075375	0.6535295505919196	0.8628456598649169	0.8124635616291933	0.7842145262660799	0.7761206632639255	0.7876497048074333	0.9324179784727614	0.8583095918682979	0.8797550788628672	0.9316309256199722	0.9303342151937934	1.0009869464019188	0.846068128753016	0.9683537725249921	0.936123313234544	0.9370001102371374	1.002738072598855	0.906658444906677	0.9508617815138146	0.9313282421609156	0.9280772474954349	0.8826270215797288	0.8996735015942809	0.9531871365699706	0.9583078300936702	0.927336631034438	1.016660591768819	0.9566738173409631	0.887392141942513	0.9339236352506209	0.8533127593936404	1.0341942209809396	1.0283448439473524	1.006244646775426	1.0992720378143686	0.895679939872613	1.1215530283764121	1.0430616925593001	1.1229805447737427	1.0932620362264653	1.0945553300980597	1.038176225971839	1.0663657780349494	1.0663657780349494	1.0663657780349494	1.0663657780349494	1.0663657780349494	1.0663657780349494	1.0663657780349494
1.1001421365096384	0.7145178024509514	0.9263921053880483	0.7611185455329558	0.8538560476185433	0.7378539207939127	0.6926080140941073	0.6879791443582297	0.6553170195580631	0.861273318319643	0.6376231479742873	0.7494482331469652	0.7494482331469652	0.7494482331469652	0.7494482331469652	0.7494482331469652	0.7494482331469652	0.7494482331469652	0.7494482331469652	0.7494482331469652	0.7494482331469652	0.7494482331469652	0.7494482331469652	0.7494482331469652	0.7494482331469652	0.7494482331469652	0.7494482331469652	0.7494482331469652	0.7494482331469652	0.7494482331469652	0.7494482331469652	0.7494482331469652	0.7494482331469652	0.7494482331469652	0.7494482331469652	0.7494482331469652	0.7494482331469652	0.7494482331469652	0.7494482331469652	0.7494482331469652	0.7494482331469652	0.7494482331469652	0.7494482331469652	0.7494482331469652	0.7494482331469652	0.7494482331469652	0.7494482331469652	0.7494482331469652	0.7494482331469652	0.7494482331469652
1.159125959608038	0.9844529789173009	1.0975449646598754	0.9476158924504356	0.9250099637960385	1.003188464077684	0.9640992139368613	0.9640992139368613	0.9640992139368613	0.9640992139368613	0.9640992139368613	0.9640992139368613	0.9640992139368613	0.9640992139368613	0.9640992139368613	0.9640992139368613	0.9640992139368613	0.9640992139368613	0.9640992139368613	0.9640992139368613	0.9640992139368613	0.9640992139368613	0.9640992139368613	0.9640992139368613	0.9640992139368613	0.9640992139368613	0.9640992139368613	0.9640992139368613	0.9640992139368613	0.9640992139368613	0.9640992139368613	0.9640992139368613	0.9640992139368613	0.9640992139368613	0.9640992139368613	0.9640992139368613	0.9640992139368613	0.9640992139368613	0.9640992139368613	0.9640992139368613	0.9640992139368613	0.9640992139368613	0.9640992139368613	0.9640992139368613	0.9640992139368613	0.9640992139368613	0.9640992139368613	0.9640992139368613	0.9640992139368613	0.9640992139368613
0.19718145067436574	0.4752172936378408	0.3538339491492083	0.20190476588651182	0.48867707130789706	0.528393656575553	0.23079762992096176	0.4510759302599242	0.34231410371162574	0.3054949123503319	0.2810339919351786	0.16783513320813073	0.4417464307561082	0.27066162784361936	0.19563144356745507	0.34216059756288447	0.4254186391082864	0.5002718952901898	0.54521676449806	0.27333111942236915	0.7541318628675315	0.28514058987092583	0.43754364164894977	0.984510576992322	0.75739367835959	0.9235339871340722	0.5972703312545288	0.7078809874233425	0.6384691043065792	0.8373727755145267	0.6928983831564759	0.5626121058984048	0.8102960060455522	0.356272176776816	0.4872064180694236	0.4511057039841568	0.46915606102679025	0.46915606102679025	0.46915606102679025	0.46915606102679025	0.46915606102679025	0.46915606102679025	0.46915606102679025	0.46915606102679025	0.46915606102679025	0.46915606102679025	0.46915606102679025	0.46915606102679025	0.46915606102679025	0.46915606102679025
0.7083787697643803	0.8479345826373259	0.7073174095573773	0.6612446250811185	0.6650613517538676	0.7034142808581796	0.7957107962676092	0.6771527936926408	0.813009905063834	0.7531435679220249	0.8054916697592969	0.701496999287293	0.742981760313577	0.5941746797608037	0.7057803281464375	0.8146414684782897	0.7165540445851485	0.6764324681755304	0.6556792370419645	0.7798383195272062	0.7513034043773	0.723265877703236	0.7146422936160886	0.7465044179154289	0.6789458179679765	0.5187639694332683	0.6949923099687686	0.6068781397010184	0.6068781397010184	0.6068781397010184	0.6068781397010184	0.6068781397010184	0.6068781397010184	0.6068781397010184	0.6068781397010184	0.6068781397010184	0.6068781397010184	0.6068781397010184	0.6068781397010184	0.6068781397010184	0.6068781397010184	0.6068781397010184	0.6068781397010184	0.6068781397010184	0.6068781397010184	0.6068781397010184	0.6068781397010184	0.6068781397010184	0.6068781397010184	0.6068781397010184
0.8422562184473789	0.8077687229895951	0.6684681768558499	0.7195467970743771	0.8112833765001793	0.8335191290468053	0.7566517677711485	0.6932099049949269	0.6804662737038407	0.645618282307815	0.6703229440945615	0.6606510126349041	0.6044983025613198	0.4999186713125386	0.4372645030548043	0.6051679341114778	0.5087565860021627	0.5073846457466776	0.7838760877393643	0.6049555547400576	0.694415821239711	0.694415821239711	0.694415821239711	0.694415821239711	0.694415821239711	0.694415821239711	0.694415821239711	0.694415821239711	0.694415821239711	0.694415821239711	0.694415821239711	0.694415821239711	0.694415821239711	0.694415821239711	0.694415821239711	0.694415821239711	0.694415821239711	0.694415821239711	0.694415821239711	0.694415821239711	0.694415821239711	0.694415821239711	0.694415821239711	0.694415821239711	0.694415821239711	0.694415821239711	0.694415821239711	0.694415821239711	0.694415821239711	0.694415821239711
0.9704917394817816	0.8809523816967763	0.8388502392233795	0.8366792220329842	0.7676313487070479	0.8792366467891627	0.7347751536557335	0.7029627537742186	0.768726344314069	0.7399929558116514	0.7961058522846689	0.6617228993544467	0.7051641208430101	0.714585846766842	0.7930684663120636	0.7715897494954029	0.6607594147424058	0.6914750785688807	0.803338173657975	0.6991673874920292	0.7480232217298897	0.5854836103987224	0.7404786378325533	0.6778575925607238	0.7843631054932314	0.6922515871403317	0.6414288554360951	0.7382250497352839	0.6528875788593255	0.7166729061981362	0.6678182754021003	0.6332397939796577	0.7415477173128014	0.6736994426937025	0.654028672339172	0.6755739929619637	0.690882215754694	0.6832281043583289	0.6832281043583289	0.6832281043583289	0.6832281043583289	0.6832281043583289	0.6832281043583289	0.6832281043583289	0.6832281043583289	0.6832281043583289	0.6832281043583289	0.6832281043583289	0.6832281043583289	0.6832281043583289
0.7646018317873664	0.5311540205990192	0.5310460368806204	0.5144650705155106	0.4881568976288106	0.5069671990849131	0.5412905080391575	0.4039883774954685	0.39454901969623096	0.5715983050990809	0.49037502168601005	0.4338807045098935	0.5388066339797416	0.6599574960292061	0.5185713907541412	0.40056414975695215	0.47593367091404604	0.44949903606929154	0.47029205347007685	0.47689930217175336	0.4862138427201434	0.5321881193795108	0.5349140481548594	0.5509957671158677	0.4883089995553215	0.4484672903756516	0.5311753806186666	0.5717331813440951	0.31345461054959317	0.459074864513343	0.42868064446276927	0.5312043491562652	0.4799424968095172	0.4799424968095172	0.4799424968095172	0.4799424968095172	0.4799424968095172	0.4799424968095172	0.4799424968095172	0.4799424968095172	0.4799424968095172	0.4799424968095172	0.4799424968095172	0.4799424968095172	0.4799424968095172	0.4799424968095172	0.4799424968095172	0.4799424968095172	0.4799424968095172	0.4799424968095172
0.4276138434626099	0.3314864534887495	0.290024662745702	0.4014673236086339	0.5476904768470373	0.4865321958262305	0.44630311711121046	0.6263690565966347	0.5538912384046446	0.5295525878645223	0.4008023075918372	0.5678916356505099	0.5781834608516949	0.5822507715083856	0.9192127135320588	0.9109259639291174	0.81709283864605	0.6769491314885383	0.9655497090772135	0.9219042597812658	0.7081182918364518	0.7196963999118916	0.5981812137354542	0.7007646859090593	0.6855487103128778	0.6677394328717633	0.682018390526575	0.8201417819042475	0.9878654096024608	0.8055347346949847	1.0179034848326787	0.8433244941591269	0.6704510389335018	0.9006532453715984	0.7855521421525501	0.7855521421525501	0.7855521421525501	0.7855521421525501	0.7855521421525501	0.7855521421525501	0.7855521421525501	0.7855521421525501	0.7855521421525501	0.7855521421525501	0.7855521421525501	0.7855521421525501	0.7855521421525501	0.7855521421525501	0.7855521421525501	0.7855521421525501
0.9937859238630046	0.8537678177859873	0.8036863938727354	0.7994968213462496	0.8591735571836925	0.8406040277130703	0.7590188031523213	0.885492826875005	0.7987407753468018	0.7907810107207198	0.6444475360648201	0.7076026336972517	0.7389406597747925	0.7266572590446797	0.6656531599172278	0.7487535604445769	0.7829479897051962	0.7847114214363461	0.8749255982321675	0.7124992863458895	0.6928268560387002	0.7789286867045297	0.7358777713716149	0.7358777713716149	0.7358777713716149	0.7358777713716149	0.7358777713716149	0.7358777713716149	0.7358777713716149	0.7358777713716149	0.7358777713716149	0.7358777713716149	0.7358777713716149	0.7358777713716149	0.7358777713716149	0.7358777713716149	0.7358777713716149	0.7358777713716149	0.7358777713716149	0.7358777713716149	0.7358777713716149	0.7358777713716149	0.7358777713716149	0.7358777713716149	0.7358777713716149	0.7358777713716149	0.7358777713716149	0.7358777713716149	0.7358777713716149	0.7358777713716149
0.7522846300789494	0.48399256987276085	0.5445595349949233	0.48862727607960854	0.20765365290067356	0.5890149719106152	0.34974041336470063	0.4316866298435536	0.5585119450350554	0.49688066245918905	0.48617215812748604	0.47720528566828785	0.8582910935696023	1.1056669201569778	0.8780530540302954	0.9252594539363572	0.9063628972895933	0.7351418680797825	1.1538960767014586	1.2278483064704417	1.3782029077905373	0.9840351594205564	1.1628961589909539	1.244722615274597	1.1391774210454493	1.371918547182637	1.1077075371995055	0.9817226648575489	1.0333563556694174	1.2817485849120946	1.1642378310786454	1.4821152305768595	1.0835546763090638	1.166586599540704	1.2971515520699632	1.2327083321809666	1.4830213388516345	1.3234872303386558	1.6124172340935188	1.4195633326411288	1.4226722816959911	1.4211178071685602	1.4211178071685602	1.4211178071685602	1.4211178071685602	1.4211178071685602	1.4211178071685602	1.4211178071685602	1.4211178071685602	1.4211178071685602
0.559319534462109	0.4194051116958702	0.45574079960225033	0.593030638153709	0.5718464128163029	0.5960505489295618	0.5996071961053674	0.5963749394005416	0.7396189116525024	0.7337008233788245	0.6966588401704381	0.8032397177349744	0.7393281456111725	0.9096154455819394	0.9287973683641912	0.8624078566246355	0.7899180836848686	0.851410789735629	0.8493623935238196	0.846687314930445	1.0138886135970033	0.8954244335011184	0.8844323192280829	1.1885574439644848	0.958377334976389	1.073467389470437	1.073467389470437	1.073467389470437	1.073467389470437	1.073467389470437	1.073467389470437	1.073467389470437	1.073467389470437	1.073467389470437	1.073467389470437	1.073467389470437	1.073467389470437	1.073467389470437	1.073467389470437	1.073467389470437	1.073467389470437	1.073467389470437	1.073467389470437	1.073467389470437	1.073467389470437	1.073467389470437	1.073467389470437	1.073467389470437	1.073467389470437	1.073467389470437
0.6551038889077359	0.6400719147862955	0.4891576279831781	0.6203048518826016	0.5293122483818379	0.7912248547935166	0.8138350948428555	0.5460123609323918	1.0003068390345335	0.8870442542442563	0.9844575298868066	0.7218989633587067	0.5669802561116847	0.9841670638622074	0.8384269767973526	0.8253296457450376	1.030154876053053	1.0845437988490985	1.0500821652828216	1.042200962710434	0.7948286079789272	0.844734978614315	0.7665778066551981	1.2055703424700497	1.2300667274773063	1.1390197875727894	1.2299269580622612	1.0213727904933305	1.1883105388035946	1.2397258503948676	1.214018194599231	1.214018194599231	1.214018194599231	1.214018194599231	1.214018194599231	1.214018194599231	1.214018194599231	1.214018194599231	1.214018194599231	1.214018194599231	1.214018194599231	1.214018194599231	1.214018194599231	1.214018194599231	1.214018194599231	1.214018194599231	1.214018194599231	1.214018194599231	1.214018194599231	1.214018194599231
0.5829172147632986	0.5955292965706821	0.5235729634079659	0.5484293607015313	0.5845588817758979	0.5778146782552055	0.4814426476438149	0.6420413291651147	0.6576648074191053	0.5318729574430998	0.5361709459468291	0.5565142043890725	0.5303235668159408	0.5468052596383428	0.6692257361542985	0.5574592393483865	0.5821652109962495	0.5264424388377691	0.5543038249170094	0.5543038249170094	0.5543038249170094	0.5543038249170094	0.5543038249170094	0.5543038249170094	0.5543038249170094	0.5543038249170094	0.5543038249170094	0.5543038249170094	0.5543038249170094	0.5543038249170094	0.5543038249170094	0.5543038249170094	0.5543038249170094	0.5543038249170094	0.5543038249170094	0.5543038249170094	0.5543038249170094	0.5543038249170094	0.5543038249170094	0.5543038249170094	0.5543038249170094	0.5543038249170094	0.5543038249170094	0.5543038249170094	0.5543038249170094	0.5543038249170094	0.5543038249170094	0.5543038249170094	0.5543038249170094	0.5543038249170094
0.5660298276460884	0.5289206403709455	0.503605072699715	0.6437346796216864	0.6320450867233213	0.6332637674256306	0.5555000726029594	0.7948398094566012	0.6578363906417753	0.6716662438375174	0.6332425194215737	0.6952588862158973	0.5887213398569868	0.5950225300118863	0.6983825498711653	0.6523135965833606	0.7088391443462391	0.70806796130845	0.6562779327139221	0.6341120614777014	0.5571362956749383	0.5918038019941713	0.8291306708324528	0.6525268345129038	0.6186629474490073	0.5977924835273373	0.6265449838800493	0.6607265661550767	0.7702120669011319	0.7154693165281043	0.7154693165281043	0.7154693165281043	0.7154693165281043	0.7154693165281043	0.7154693165281043	0.7154693165281043	0.7154693165281043	0.7154693165281043	0.7154693165281043	0.7154693165281043	0.7154693165281043	0.7154693165281043	0.7154693165281043	0.7154693165281043	0.7154693165281043	0.7154693165281043	0.7154693165281043	0.7154693165281043	0.7154693165281043	0.7154693165281043
0.7747602847117363	0.7486866340653415	0.5819030359117385	0.6395657314651745	0.6466477668901666	0.6732167191254047	0.6514787277247553	0.6601721531680154	0.8093191729747599	0.645089971490661	0.7328900554105946	0.6069202343579835	0.5553545702634841	0.6604492901814951	0.828830516574557	0.7209636419696316	0.7336294929639846	0.7214339540236815	0.6818594482900155	0.6137410484075642	0.7545260917521589	0.8344565132601011	0.79449130250613	0.79449130250613	0.79449130250613	0.79449130250613	0.79449130250613	0.79449130250613	0.79449130250613	0.79449130250613	0.79449130250613	0.79449130250613	0.79449130250613	0.79449130250613	0.79449130250613	0.79449130250613	0.79449130250613	0.79449130250613	0.79449130250613	0.79449130250613	0.79449130250613	0.79449130250613	0.79449130250613	0.79449130250613	0.79449130250613	0.79449130250613	0.79449130250613	0.79449130250613	0.79449130250613	0.79449130250613
0.6855688207406826	0.7098393198185401	0.7063105246316044	0.6816984753486467	0.6043457962936598	0.7018368825476543	0.6831211358938019	0.5839196451143076	0.660037024554406	0.6443595193497955	0.7148847559153825	0.695394639703358	0.7601987612436296	0.6390663261412659	0.7583674243417982	0.6053969625396035	0.7640571026425859	0.6699002640231232	0.7250222975924838	0.5930617642968958	0.5107802015963758	0.6454584907080035	0.6167675033312608	0.6497111387635954	0.5895663624791173	0.7466565264172563	0.6681114444481868	0.6681114444481868	0.6681114444481868	0.6681114444481868	0.6681114444481868	0.6681114444481868	0.6681114444481868	0.6681114444481868	0.6681114444481868	0.6681114444481868	0.6681114444481868	0.6681114444481868	0.6681114444481868	0.6681114444481868	0.6681114444481868	0.6681114444481868	0.6681114444481868	0.6681114444481868	0.6681114444481868	0.6681114444481868	0.6681114444481868	0.6681114444481868	0.6681114444481868	0.6681114444481868
0.5479903124108867	0.5293379097480695	0.4552851495781609	0.5054868494668212	0.5102306553364185	0.6046033427036928	0.6108403422713913	0.5511812032081358	0.7273944723361224	0.6949333878567464	0.5149062763264206	0.5842623028486449	0.5380196268839614	0.6938146393859705	0.7156599822803675	0.6588079185038805	0.6913926799526257	0.7818746631837565	0.6380523234519673	0.804621314058867	0.6828185818153278	0.5755232568978835	0.5869403551336294	0.44182886407047983	0.5143846096020546	0.5143846096020546	0.5143846096020546	0.5143846096020546	0.5143846096020546	0.5143846096020546	0.5143846096020546	0.5143846096020546	0.5143846096020546	0.5143846096020546	0.5143846096020546	0.5143846096020546	0.5143846096020546	0.5143846096020546	0.5143846096020546	0.5143846096020546	0.5143846096020546	0.5143846096020546	0.5143846096020546	0.5143846096020546	0.5143846096020546	0.5143846096020546	0.5143846096020546	0.5143846096020546	0.5143846096020546	0.5143846096020546
0.789012440821085	0.6207782952369375	0.6208238122993389	0.6212598420460878	0.7586913235615331	0.7509312361109212	0.6520976548014585	0.7627533038766562	0.7353248276727704	0.7269440815790409	0.8218839200535472	0.8471047173012571	0.694194230307434	0.6669249753434452	0.7381903595577798	0.6904856824843817	0.694158911652713	0.6441280911485849	0.7957682085175439	0.662206291290071	0.7636728589065421	0.7444773404313937	0.6136218886724496	0.7434641185759705	0.67854300362421	0.67854300362421	0.67854300362421	0.67854300362421	0.67854300362421	0.67854300362421	0.67854300362421	0.67854300362421	0.67854300362421	0.67854300362421	0.67854300362421	0.67854300362421	0.67854300362421	0.67854300362421	0.67854300362421	0.67854300362421	0.67854300362421	0.67854300362421	0.67854300362421	0.67854300362421	0.67854300362421	0.67854300362421	0.67854300362421	0.67854300362421	0.67854300362421	0.67854300362421
0.2959433480759794	0.416932065281586	0.3102338828549555	0.2547561506179094	0.30205713503434195	0.21814787404922556	0.35662587519235633	0.2822176854574406	0.31068043192985295	0.3243295316789842	0.3336211202262768	0.24869582507157303	0.2695148157082771	0.24120343515757653	0.21626381715480517	0.23756195484343418	0.19498846070242448	0.27233653955612697	0.27675959082448237	0.17744723684929645	0.23758005412709154	0.33806509164737353	0.2691152495355441	0.3035901705914588	0.3035901705914588	0.3035901705914588	0.3035901705914588	0.3035901705914588	0.3035901705914588	0.3035901705914588	0.3035901705914588	0.3035901705914588	0.3035901705914588	0.3035901705914588	0.3035901705914588	0.3035901705914588	0.3035901705914588	0.3035901705914588	0.3035901705914588	0.3035901705914588	0.3035901705914588	0.3035901705914588	0.3035901705914588	0.3035901705914588	0.3035901705914588	0.3035901705914588	0.3035901705914588	0.3035901705914588	0.3035901705914588	0.3035901705914588
0.8309629301704162	0.884045317986324	0.7664525805778158	0.7821361191756577	0.7573994189328338	0.7239010166102686	0.8678034061404175	0.6880965972035441	0.7860302850716182	0.8516174431490336	0.9457332298140664	0.8750012446147903	0.6710301206038641	0.7948052304251393	0.7310416677542831	0.8311939949050093	0.8243317592682476	0.8396426734955004	0.7720755629008742	0.8202410429324365	0.7495097931162691	0.8698039690016048	0.8105633846886366	0.6789954386593515	0.7447794116739941	0.7447794116739941	0.7447794116739941	0.7447794116739941	0.7447794116739941	0.7447794116739941	0.7447794116739941	0.7447794116739941	0.7447794116739941	0.7447794116739941	0.7447794116739941	0.7447794116739941	0.7447794116739941	0.7447794116739941	0.7447794116739941	0.7447794116739941	0.7447794116739941	0.7447794116739941	0.7447794116739941	0.7447794116739941	0.7447794116739941	0.7447794116739941	0.7447794116739941	0.7447794116739941	0.7447794116739941	0.7447794116739941
0.5671413478966368	0.6689991133369989	0.749593716687547	0.706491730607803	0.7762021745000591	0.9690807463271375	0.830580372227432	0.918450771156962	0.8787640260116203	0.9445227654945049	0.8859855996110816	0.9207351530776208	0.9491196542745655	0.8766244510253711	0.9795218475268206	0.8997636664976869	1.0809942952744436	0.9471880248225659	1.1723473880545514	1.0649412748286615	0.9430195886058576	0.939437905830605	1.1392350945869572	0.9704138018238447	1.126345859425579	1.0133727112618414	1.052764037840782	1.0463373440855541	1.1239782024016247	1.1124542102889008	1.1182162063452625	1.1182162063452625	1.1182162063452625	1.1182162063452625	1.1182162063452625	1.1182162063452625	1.1182162063452625	1.1182162063452625	1.1182162063452625	1.1182162063452625	1.1182162063452625	1.1182162063452625	1.1182162063452625	1.1182162063452625	1.1182162063452625	1.1182162063452625	1.1182162063452625	1.1182162063452625	1.1182162063452625	1.1182162063452625
0.7461984991021419	0.834724447224859	0.7905002488938839	0.8606254920699958	0.8452938841244801	0.998657247183194	0.9658527502695382	0.9226199908688415	0.9251438243743183	0.959394757467133	0.9127963064807859	0.9595163904706444	0.994275418574772	1.0308063026128624	0.96325489433092	0.9461253176898345	1.0603895484015884	0.9793409869171166	1.0577344737932148	0.9743475821639173	1.024589147939573	1.0644547224125613	0.9383318178391763	1.0532249985530702	1.0640815713115628	1.0686615403603577	1.052950218065133	1.0347004281342418	0.9395686284511416	1.0013163902831708	0.9676441365263692	0.9844802634047698	0.9844802634047698	0.9844802634047698	0.9844802634047698	0.9844802634047698	0.9844802634047698	0.9844802634047698	0.9844802634047698	0.9844802634047698	0.9844802634047698	0.9844802634047698	0.9844802634047698	0.9844802634047698	0.9844802634047698	0.9844802634047698	0.9844802634047698	0.9844802634047698	0.9844802634047698	0.9844802634047698
0.3733298065370656	0.3646877056029297	0.4015800913827971	0.39921160764735897	0.30611585908297534	0.47496522574967215	0.5053734051431482	0.43514332137674877	0.48866482593171007	0.5928193170794641	0.5438843834598899	0.6546064995903397	0.6940025753897116	0.5539798342756346	0.6225792773716602	0.7537605567505113	0.6331286584326586	0.6689097700846823	0.773257081547481	0.7174115866366118	0.7535687581439123	0.7399810249300229	0.8255728203856455	0.8121737718671779	0.809037271607886	0.7358598644012829	0.9056399101470425	1.0470649822678246	0.8053185049444275	0.7708838933874987	0.7881011991659631	0.7881011991659631	0.7881011991659631	0.7881011991659631	0.7881011991659631	0.7881011991659631	0.7881011991659631	0.7881011991659631	0.7881011991659631	0.7881011991659631	0.7881011991659631	0.7881011991659631	0.7881011991659631	0.7881011991659631	0.7881011991659631	0.7881011991659631	0.7881011991659631	0.7881011991659631	0.7881011991659631	0.7881011991659631
0.6124089351878967	0.740357327577516	0.6959700844640637	0.607946979971198	0.6904742288002251	0.8981415613563346	0.8562102558836134	0.9028580435048909	1.114200438767647	0.9854967301072672	0.9995442388524715	1.045668434953941	0.9445851858718669	0.9036082351243048	0.9823853791328537	1.2005667791712646	1.1983834257350312	1.1550692365214101	1.2637804545644133	1.2533830335745153	1.2585817440694644	1.2585817440694644	1.2585817440694644	1.2585817440694644	1.2585817440694644	1.2585817440694644	1.2585817440694644	1.2585817440694644	1.2585817440694644	1.2585817440694644	1.2585817440694644	1.2585817440694644	1.2585817440694644	1.2585817440694644	1.2585817440694644	1.2585817440694644	1.2585817440694644	1.2585817440694644	1.2585817440694644	1.2585817440694644	1.2585817440694644	1.2585817440694644	1.2585817440694644	1.2585817440694644	1.2585817440694644	1.2585817440694644	1.2585817440694644	1.2585817440694644	1.2585817440694644	1.2585817440694644
0.9314406568644292	0.9380105564752436	0.8809697602512012	0.9504058741286274	0.926556522299249	1.0147109430499253	1.1067328051279495	1.140570370871407	1.0824784794034408	1.0181502080271572	1.1370300754908156	1.1053781417034656	1.0510529014303258	1.150159126118443	0.9307881449751967	1.0407790627120679	1.0271653863959853	1.1570421905460966	1.1594866064969387	1.0704050387255142	1.097729185512741	1.1969269553138155	0.9795470326515896	1.078781863685765	1.0766742849989774	1.1996053143261396	1.0766843925584353	1.1381448534422876	1.1381448534422876	1.1381448534422876	1.1381448534422876	1.1381448534422876	1.1381448534422876	1.1381448534422876	1.1381448534422876	1.1381448534422876	1.1381448534422876	1.1381448534422876	1.1381448534422876	1.1381448534422876	1.1381448534422876	1.1381448534422876	1.1381448534422876	1.1381448534422876	1.1381448534422876	1.1381448534422876	1.1381448534422876	1.1381448534422876	1.1381448534422876	1.1381448534422876
0.5015906510036727	0.6224390970261725	0.6742963920864337	0.6476397940032985	0.6034451331634194	0.5912072262039875	0.7357726764961072	0.7340024117167883	0.8353314463023733	0.7974281566622408	0.8031832423237172	0.8201511547169484	0.9700271011603183	0.8929792504912579	0.855246362933476	0.9019944895877013	0.9129750078159742	1.003919346812045	1.0611880929012587	0.9315001248711763	1.0523772377256473	0.8462345840601627	0.965731410821075	0.8810278708934032	1.0439868392614047	0.9919397292243405	0.977625960375259	1.0071236402190027	1.0579469897717098	0.9780930854415233	1.0367022668195764	1.0889734624008924	1.0628378646102343	1.0628378646102343	1.0628378646102343	1.0628378646102343	1.0628378646102343	1.0628378646102343	1.0628378646102343	1.0628378646102343	1.0628378646102343	1.0628378646102343	1.0628378646102343	1.0628378646102343	1.0628378646102343	1.0628378646102343	1.0628378646102343	1.0628378646102343	1.0628378646102343	1.0628378646102343
1.3675465795072017	1.0338071149467862	1.2025626190951908	1.4462807107518467	1.2203187772923134	2.024736336176382	1.7851896746443507	1.4708899105489552	1.806437350979913	2.153320479314883	2.0184885823282785	1.8139727268853039	1.6973414537506706	1.9507343148925642	2.287107882100844	2.118921098496704	2.118921098496704	2.118921098496704	2.118921098496704	2.118921098496704	2.118921098496704	2.118921098496704	2.118921098496704	2.118921098496704	2.118921098496704	2.118921098496704	2.118921098496704	2.118921098496704	2.118921098496704	2.118921098496704	2.118921098496704	2.118921098496704	2.118921098496704	2.118921098496704	2.118921098496704	2.118921098496704	2.118921098496704	2.118921098496704	2.118921098496704	2.118921098496704	2.118921098496704	2.118921098496704	2.118921098496704	2.118921098496704	2.118921098496704	2.118921098496704	2.118921098496704	2.118921098496704	2.118921098496704	2.118921098496704
0.8063967669184142	0.7019163676278967	0.8396300038210738	0.875001192657743	1.0983872624892703	0.9618427257165156	1.0044023260574269	0.9581797377861649	0.9888215066344168	0.8957465968352849	1.2229252565594033	0.9542514777330602	0.9918044310855878	0.9564180583526012	1.0320281219297562	1.060725859201935	1.0222267664133613	1.08966992677741	0.9534064821409272	1.156376700932216	0.9811386421298091	1.0949406725013728	1.136658753552407	1.2159136769748267	1.1762862152636169	1.1762862152636169	1.1762862152636169	1.1762862152636169	1.1762862152636169	1.1762862152636169	1.1762862152636169	1.1762862152636169	1.1762862152636169	1.1762862152636169	1.1762862152636169	1.1762862152636169	1.1762862152636169	1.1762862152636169	1.1762862152636169	1.1762862152636169	1.1762862152636169	1.1762862152636169	1.1762862152636169	1.1762862152636169	1.1762862152636169	1.1762862152636169	1.1762862152636169	1.1762862152636169	1.1762862152636169	1.1762862152636169
0.5255074875236934	0.7113712074658873	1.0299965627658758	1.021468584244761	1.0708862818539489	0.9156676739836133	0.9693671532887861	1.0772709569965466	0.9570648058840239	1.0762305180359117	1.1115451569401222	1.0991358281609518	1.2035960246737307	1.2953247548957014	1.1818211676772337	1.5117147066673329	1.4497504146334441	1.381041351124947	1.400993410245095	1.4294985060708714	1.364157091371647	1.3231101896921658	1.2037092792709527	1.310521772808692	1.2571155260398224	1.2571155260398224	1.2571155260398224	1.2571155260398224	1.2571155260398224	1.2571155260398224	1.2571155260398224	1.2571155260398224	1.2571155260398224	1.2571155260398224	1.2571155260398224	1.2571155260398224	1.2571155260398224	1.2571155260398224	1.2571155260398224	1.2571155260398224	1.2571155260398224	1.2571155260398224	1.2571155260398224	1.2571155260398224	1.2571155260398224	1.2571155260398224	1.2571155260398224	1.2571155260398224	1.2571155260398224	1.2571155260398224
0.47114228088715904	0.7041807349581185	0.5907253456292767	0.6181552374880566	0.5739113367863597	0.8065115141161961	0.6367595279508367	0.6860298801443907	0.5756107853483811	0.9136695331020974	0.70869560989622	0.7399321004979618	0.6761331771430803	1.061847371071133	0.9192622902144443	0.8432185358756561	1.0100006266500612	1.1422747367217307	1.224087551397791	0.9477672196659855	1.0584572704385777	1.0073066437576632	1.2545481938688137	1.1569134976067803	1.2947698470110431	1.0308027876465284	1.1694821358746996	1.2615798560676674	1.151816366147364	1.2643285481874253	1.2080724571673946	1.2080724571673946	1.2080724571673946	1.2080724571673946	1.2080724571673946	1.2080724571673946	1.2080724571673946	1.2080724571673946	1.2080724571673946	1.2080724571673946	1.2080724571673946	1.2080724571673946	1.2080724571673946	1.2080724571673946	1.2080724571673946	1.2080724571673946	1.2080724571673946	1.2080724571673946	1.2080724571673946	1.2080724571673946
0.5302134465789734	0.7428454580617335	0.5648126743006261	0.7138728225467129	0.8604307991428003	0.8943598912633051	0.9603836897053655	0.8664137102894194	0.9736288787419367	1.01662002668204	0.8844960573630202	0.9910041061418109	1.143730137718014	1.0673671219299123	1.0673671219299123	1.0673671219299123	1.0673671219299123	1.0673671219299123	1.0673671219299123	1.0673671219299123	1.0673671219299123	1.0673671219299123	1.0673671219299123	1.0673671219299123	1.0673671219299123	1.0673671219299123	1.0673671219299123	1.0673671219299123	1.0673671219299123	1.0673671219299123	1.0673671219299123	1.0673671219299123	1.0673671219299123	1.0673671219299123	1.0673671219299123	1.0673671219299123	1.0673671219299123	1.0673671219299123	1.0673671219299123	1.0673671219299123	1.0673671219299123	1.0673671219299123	1.0673671219299123	1.0673671219299123	1.0673671219299123	1.0673671219299123	1.0673671219299123	1.0673671219299123	1.0673671219299123	1.0673671219299123
0.7896755583678048	0.6908120763378519	0.7136069773810493	0.6551820094088499	0.6370901649969509	0.6093934541042225	0.5710258905197733	0.7506590611025423	0.6153131954688869	0.5366015749216976	0.6342131380456851	0.6687801939662731	0.5526937048242364	0.6838011502656605	0.5144283334206635	0.6778289807978856	0.6214124297229783	0.6796891964211025	0.6625285079500954	0.7391404384974787	0.5896177346075933	0.5164494308256342	0.5979644178388477	0.578470638642487	0.489838768030662	0.5341547033365746	0.5341547033365746	0.5341547033365746	0.5341547033365746	0.5341547033365746	0.5341547033365746	0.5341547033365746	0.5341547033365746	0.5341547033365746	0.5341547033365746	0.5341547033365746	0.5341547033365746	0.5341547033365746	0.5341547033365746	0.5341547033365746	0.5341547033365746	0.5341547033365746	0.5341547033365746	0.5341547033365746	0.5341547033365746	0.5341547033365746	0.5341547033365746	0.5341547033365746	0.5341547033365746	0.5341547033365746
0.7134602726316699	0.6062644421104582	0.8018771410660192	0.6949046665586166	0.7991907085301351	0.7568424697683689	0.9523220486883515	1.0282598812159278	1.0360916632308033	0.9098851866404646	0.9883572788263894	1.1961911476467644	0.9884836235426954	0.9305567608371056	0.998591188168144	1.0163430061977854	1.0003777764688278	0.9751273855108593	0.9749955262913045	0.935973704164806	1.14323386744936	1.0255201509783183	0.9096277156157037	1.1309835851106131	0.8931186342972416	0.8621701613401984	0.87764439781872	0.87764439781872	0.87764439781872	0.87764439781872	0.87764439781872	0.87764439781872	0.87764439781872	0.87764439781872	0.87764439781872	0.87764439781872	0.87764439781872	0.87764439781872	0.87764439781872	0.87764439781872	0.87764439781872	0.87764439781872	0.87764439781872	0.87764439781872	0.87764439781872	0.87764439781872	0.87764439781872	0.87764439781872	0.87764439781872	0.87764439781872
0.4459222028213991	0.5376412982650877	0.9352454892260151	0.9384118923587539	0.9414240124756593	1.1430038809808614	1.0314402509401375	0.9126495208913147	1.114087287767884	1.2533277380340706	1.0028112649613443	1.362557608669153	1.1696573095052478	1.1874517659840311	1.3435583689966477	1.3929313160290104	1.6123311585425093	1.3303797309871501	1.391999143963428	1.56085050725928	1.5736990868063496	2.1059265720418816	1.6584480701064124	1.9210987557594412	1.875278963035191	1.465095589454062	1.6701872762446264	1.6701872762446264	1.6701872762446264	1.6701872762446264	1.6701872762446264	1.6701872762446264	1.6701872762446264	1.6701872762446264	1.6701872762446264	1.6701872762446264	1.6701872762446264	1.6701872762446264	1.6701872762446264	1.6701872762446264	1.6701872762446264	1.6701872762446264	1.6701872762446264	1.6701872762446264	1.6701872762446264	1.6701872762446264	1.6701872762446264	1.6701872762446264	1.6701872762446264	1.6701872762446264
0.5509366711612991	0.5970031964630876	0.7069021530130282	0.793515577847841	0.8198729479173491	0.878245338468904	0.9010046283060349	0.9696856878048453	1.0573670905678723	1.0358653233257935	1.0441780919021348	1.0722259482378027	0.9642463488992041	1.0360446530524425	1.0346430764235703	1.0692859854293586	1.1076798589521244	1.0840747484474942	1.1439765308311796	1.234482660776918	1.290383689834383	1.1324425091884416	1.1493441791119394	1.193590499159864	1.1020219386621246	1.1764703564209955	1.13924614754156	1.13924614754156	1.13924614754156	1.13924614754156	1.13924614754156	1.13924614754156	1.13924614754156	1.13924614754156	1.13924614754156	1.13924614754156	1.13924614754156	1.13924614754156	1.13924614754156	1.13924614754156	1.13924614754156	1.13924614754156	1.13924614754156	1.13924614754156	1.13924614754156	1.13924614754156	1.13924614754156	1.13924614754156	1.13924614754156	1.13924614754156
0.6798162004675112	0.7002402050590709	0.6750071385199449	0.7637895243908972	0.7513039466644291	0.8015402543049371	0.8401424906505482	0.8983426256210307	0.8540731619491412	0.9133647730622605	0.8889876329448128	1.0795415148324587	1.181898709073592	1.091433896055972	1.010872481257376	1.2509239313714724	0.9619236212470121	0.978205701889263	0.9600464294138787	0.9062081854032886	1.0080432270009336	0.9813522861575634	1.021711113784255	1.0351248966142348	0.961049218963416	0.9980870577888253	0.9980870577888253	0.9980870577888253	0.9980870577888253	0.9980870577888253	0.9980870577888253	0.9980870577888253	0.9980870577888253	0.9980870577888253	0.9980870577888253	0.9980870577888253	0.9980870577888253	0.9980870577888253	0.9980870577888253	0.9980870577888253	0.9980870577888253	0.9980870577888253	0.9980870577888253	0.9980870577888253	0.9980870577888253	0.9980870577888253	0.9980870577888253	0.9980870577888253	0.9980870577888253	0.9980870577888253
0.8912618551964857	0.7830586756670862	0.8719823651327023	0.8738203685286302	0.8589208460740221	0.932188073265796	0.8906278495907145	0.7529868048389792	0.945447089969759	0.7337708313562425	0.7164399523396028	0.8893743583298287	0.7906210842371995	0.822890480485473	0.873566632401992	0.8665390631291332	0.8279925562056677	0.9149319925534021	0.8422546736318597	0.8195907504048573	0.9080678631492944	0.8662071121964208	0.9558966408206809	0.8912614970245483	0.9415825057439494	0.9164220013842488	0.9164220013842488	0.9164220013842488	0.9164220013842488	0.9164220013842488	0.9164220013842488	0.9164220013842488	0.9164220013842488	0.9164220013842488	0.9164220013842488	0.9164220013842488	0.9164220013842488	0.9164220013842488	0.9164220013842488	0.9164220013842488	0.9164220013842488	0.9164220013842488	0.9164220013842488	0.9164220013842488	0.9164220013842488	0.9164220013842488	0.9164220013842488	0.9164220013842488	0.9164220013842488	0.9164220013842488
0.6087842902716968	0.6777801681648222	0.8285247565732212	0.8023216929911594	0.8965431817501583	0.9338240368031909	0.9708889344487265	1.005683944225189	0.978132772242314	1.0179970247849592	1.0208727921191034	0.9587079639867009	1.0258761272326513	1.0355103341899183	1.0468380451665737	1.099617334063579	1.1471003460214453	1.162692929638848	0.9975166952545279	0.9541353116937414	1.0496587028082736	1.1359340413113055	1.074868946011449	0.9949117630518451	1.0345376008349774	1.0147246819434113	1.0147246819434113	1.0147246819434113	1.0147246819434113	1.0147246819434113	1.0147246819434113	1.0147246819434113	1.0147246819434113	1.0147246819434113	1.0147246819434113	1.0147246819434113	1.0147246819434113	1.0147246819434113	1.0147246819434113	1.0147246819434113	1.0147246819434113	1.0147246819434113	1.0147246819434113	1.0147246819434113	1.0147246819434113	1.0147246819434113	1.0147246819434113	1.0147246819434113	1.0147246819434113	1.0147246819434113
1.0394436682462302	0.9354920138512373	0.7275642008179487	0.7542767239870249	0.6609655454460139	0.905167969657871	0.8188887940335232	0.8272137419538255	0.8681734770479483	0.7075589000314115	0.680869136940802	0.6881310812698443	0.7289933887149109	0.8054124309468181	0.8951055416691953	0.7744707029478775	0.8433739104691966	0.7656124160905494	0.7770687072213007	0.6926778189929114	0.734873263107106	0.734873263107106	0.734873263107106	0.734873263107106	0.734873263107106	0.734873263107106	0.734873263107106	0.734873263107106	0.734873263107106	0.734873263107106	0.734873263107106	0.734873263107106	0.734873263107106	0.734873263107106	0.734873263107106	0.734873263107106	0.734873263107106	0.734873263107106	0.734873263107106	0.734873263107106	0.734873263107106	0.734873263107106	0.734873263107106	0.734873263107106	0.734873263107106	0.734873263107106	0.734873263107106	0.734873263107106	0.734873263107106	0.734873263107106
0.7976748069323684	0.8332333715139223	0.8641318492495689	0.9225866703579848	0.8052682709692492	0.8265274853358258	0.8989775412209899	0.9135118856930592	1.0428003072058587	0.9817367496916336	0.9702100017009744	0.9491611713679003	1.0677270553989318	1.0461301015273066	0.9965306927840435	0.9297225056827007	1.1073455075487153	1.0304255525343375	1.0710606729827987	1.0072067747275602	1.0391337238551797	1.0391337238551797	1.0391337238551797	1.0391337238551797	1.0391337238551797	1.0391337238551797	1.0391337238551797	1.0391337238551797	1.0391337238551797	1.0391337238551797	1.0391337238551797	1.0391337238551797	1.0391337238551797	1.0391337238551797	1.0391337238551797	1.0391337238551797	1.0391337238551797	1.0391337238551797	1.0391337238551797	1.0391337238551797	1.0391337238551797	1.0391337238551797	1.0391337238551797	1.0391337238551797	1.0391337238551797	1.0391337238551797	1.0391337238551797	1.0391337238551797	1.0391337238551797	1.0391337238551797
0.7418216799117582	0.7276712752664747	0.8528097985750946	0.6688954619437912	0.9036115759144008	0.7804372365890226	0.610016666980112	0.9613955016293195	0.7457725238421065	0.7618913037042148	0.8270968299619162	1.0940166744120845	1.0660805007262057	1.073079906854068	1.2656558176536086	1.215049809462364	1.1614933735998658	1.126503007178305	0.9420856775041664	1.40681143509194	1.0959482638286462	1.0736484459297932	1.1112298207001514	0.8261240666574493	0.964440289728373	1.1663591792254995	1.1603494736764872	1.1633543264509936	1.1633543264509936	1.1633543264509936	1.1633543264509936	1.1633543264509936	1.1633543264509936	1.1633543264509936	1.1633543264509936	1.1633543264509936	1.1633543264509936	1.1633543264509936	1.1633543264509936	1.1633543264509936	1.1633543264509936	1.1633543264509936	1.1633543264509936	1.1633543264509936	1.1633543264509936	1.1633543264509936	1.1633543264509936	1.1633543264509936	1.1633543264509936	1.1633543264509936
0.7181323867298489	0.5946346824060811	0.7418938287572605	0.5927011440726696	0.47369303133215945	0.6247351003588943	0.5430836469398781	0.6083584782637957	0.6232302802574767	0.67698789352891	0.5724540066357663	0.5334540132751263	0.6239305740120137	0.5723022734922203	0.6483106756025205	0.5843537949845615	0.3523819389878187	0.6494569642558642	0.5751148654410906	0.4951604945994568	0.5693282100515816	0.42395997190719564	0.6088499365061439	0.7061375478740591	0.6574937421901015	0.6574937421901015	0.6574937421901015	0.6574937421901015	0.6574937421901015	0.6574937421901015	0.6574937421901015	0.6574937421901015	0.6574937421901015	0.6574937421901015	0.6574937421901015	0.6574937421901015	0.6574937421901015	0.6574937421901015	0.6574937421901015	0.6574937421901015	0.6574937421901015	0.6574937421901015	0.6574937421901015	0.6574937421901015	0.6574937421901015	0.6574937421901015	0.6574937421901015	0.6574937421901015	0.6574937421901015	0.6574937421901015
0.8029519853738517	0.830143153863667	0.8218392179324147	0.7459792972528186	0.6454312319544954	0.8573056113003595	0.8549995618906616	0.8004718310933385	0.7881598719395712	0.7994252246549076	0.7530142383040255	0.7419098182770946	0.8746378701423496	0.9161178421885996	0.8755684512004646	0.7512431672355827	0.9886977763803513	0.8249861211378151	0.9206447002022092	0.7235533688753402	0.8108645867944246	0.8098083565136439	0.865154828005179	0.8485370125691353	0.8180013787773188	0.8315214195310711	0.824761399154195	0.824761399154195	0.824761399154195	0.824761399154195	0.824761399154195	0.824761399154195	0.824761399154195	0.824761399154195	0.824761399154195	0.824761399154195	0.824761399154195	0.824761399154195	0.824761399154195	0.824761399154195	0.824761399154195	0.824761399154195	0.824761399154195	0.824761399154195	0.824761399154195	0.824761399154195	0.824761399154195	0.824761399154195	0.824761399154195	0.824761399154195
1.0463968053749735	0.8761558275381027	0.9565321439734726	0.5846568281907224	0.7487823927778763	0.8284200934519952	0.9050596640254484	0.8781511071401272	1.015239025840073	0.8228246633771945	0.7295985913107588	1.1150104452821832	1.0554238877883946	1.0067932703144924	0.8874119667282309	0.821702443100364	0.7841700515601735	0.8178815418885426	0.7657934341743071	0.7132767764580253	0.825275293397483	0.5335339008677185	0.8627379450037	0.6981359229357093	0.6981359229357093	0.6981359229357093	0.6981359229357093	0.6981359229357093	0.6981359229357093	0.6981359229357093	0.6981359229357093	0.6981359229357093	0.6981359229357093	0.6981359229357093	0.6981359229357093	0.6981359229357093	0.6981359229357093	0.6981359229357093	0.6981359229357093	0.6981359229357093	0.6981359229357093	0.6981359229357093	0.6981359229357093	0.6981359229357093	0.6981359229357093	0.6981359229357093	0.6981359229357093	0.6981359229357093	0.6981359229357093	0.6981359229357093
0.807862749992244	0.7346523552153179	0.6549397434255245	0.7864196775478435	0.7356475126271144	0.7880841506681253	0.6727648620400593	0.761684790533936	0.7908515616842341	0.777341115722273	0.6957001695971032	0.8462705773717921	0.8307823237945181	0.740015117315078	0.6387659082215972	0.785973712111123	0.6413570866327655	0.7675260150150406	0.7098579794408832	0.6851859388867515	0.6557926284503758	0.6704892836685636	0.6704892836685636	0.6704892836685636	0.6704892836685636	0.6704892836685636	0.6704892836685636	0.6704892836685636	0.6704892836685636	0.6704892836685636	0.6704892836685636	0.6704892836685636	0.6704892836685636	0.6704892836685636	0.6704892836685636	0.6704892836685636	0.6704892836685636	0.6704892836685636	0.6704892836685636	0.6704892836685636	0.6704892836685636	0.6704892836685636	0.6704892836685636	0.6704892836685636	0.6704892836685636	0.6704892836685636	0.6704892836685636	0.6704892836685636	0.6704892836685636	0.6704892836685636
0.5984353772599341	0.5714829337089528	0.49335091767519346	0.6375996775363588	0.597913144991912	0.5962603896878742	0.5563325057775784	0.6222567673889822	0.6630031631415234	0.5253566321444864	0.5466323835424027	0.6451474592994638	0.6551863700762535	0.6371761310573408	0.5983554021428733	0.6713488406522009	0.5568367540527411	0.6432088219240326	0.5839174875244336	0.5473849556612549	0.5908957744072252	0.6779831324344687	0.5591064193174872	0.7427495157001599	0.6080650512665424	0.6561173032411795	0.7748219060872743	0.7363229522380563	0.7091033638840227	0.8591679734933985	0.819823830143888	0.760772365643454	0.8534790272426385	0.8071256964430462	0.8071256964430462	0.8071256964430462	0.8071256964430462	0.8071256964430462	0.8071256964430462	0.8071256964430462	0.8071256964430462	0.8071256964430462	0.8071256964430462	0.8071256964430462	0.8071256964430462	0.8071256964430462	0.8071256964430462	0.8071256964430462	0.8071256964430462	0.8071256964430462
0.7599188119034056	0.7545025965992778	0.9112615754290071	0.9748199723358686	0.759334398607187	0.8460578952176158	0.944907474504546	0.8865475897446544	0.9413549879186068	0.913264928188437	1.0097177348832291	1.0158857120275582	0.9861330661984874	0.9243325953120883	0.9479635984988299	0.819493016616199	0.9498487812114267	0.8601667827263537	1.0349077020789534	1.0731521647664557	1.070491574632209	0.9438307838837592	0.9122520071472161	0.9613063148969982	0.9396871273564855	1.0731860055934304	0.9271010196041142	0.9904313317923121	0.9644006562299721	0.9565961098376233	0.9363793488374952	0.8729696804746158	0.9175024771342082	0.895236078804412	0.895236078804412	0.895236078804412	0.895236078804412	0.895236078804412	0.895236078804412	0.895236078804412	0.895236078804412	0.895236078804412	0.895236078804412	0.895236078804412	0.895236078804412	0.895236078804412	0.895236078804412	0.895236078804412	0.895236078804412	0.895236078804412
0.7431209525718976	0.9741700103972201	0.8178993683727772	0.8309698455345753	0.8784947891334619	0.8801613900391532	0.9651468484024591	0.9722561500668034	1.1543144962015355	1.018487697230844	0.9646159251318329	1.0265193816569134	0.9741652646911353	1.0056091477924358	0.9010974362565997	1.0010190733994258	0.8675843860673941	0.9088448662406873	0.9083518433293971	0.8308204377826522	0.8196861462431899	0.8252532920129211	0.8252532920129211	0.8252532920129211	0.8252532920129211	0.8252532920129211	0.8252532920129211	0.8252532920129211	0.8252532920129211	0.8252532920129211	0.8252532920129211	0.8252532920129211	0.8252532920129211	0.8252532920129211	0.8252532920129211	0.8252532920129211	0.8252532920129211	0.8252532920129211	0.8252532920129211	0.8252532920129211	0.8252532920129211	0.8252532920129211	0.8252532920129211	0.8252532920129211	0.8252532920129211	0.8252532920129211	0.8252532920129211	0.8252532920129211	0.8252532920129211	0.8252532920129211
0.6681689809454047	0.6226222416388776	0.6200646458149894	0.5219385454746884	0.5159809842440377	0.5725181110331563	0.6075378172473676	0.5380654618127786	0.5575719571765566	0.6548578875985129	0.6338886343798047	0.545555208847697	0.6181096057997182	0.5674751754024142	0.5698663368323399	0.6330439992084071	0.47704415227019153	0.54698663770133	0.5621144526132422	0.5795400121221147	0.5483946398900863	0.8764511646871371	0.670236797379223	0.5557935473407052	0.6130151723599642	0.6130151723599642	0.6130151723599642	0.6130151723599642	0.6130151723599642	0.6130151723599642	0.6130151723599642	0.6130151723599642	0.6130151723599642	0.6130151723599642	0.6130151723599642	0.6130151723599642	0.6130151723599642	0.6130151723599642	0.6130151723599642	0.6130151723599642	0.6130151723599642	0.6130151723599642	0.6130151723599642	0.6130151723599642	0.6130151723599642	0.6130151723599642	0.6130151723599642	0.6130151723599642	0.6130151723599642	0.6130151723599642
0.7619142186260496	0.8725202621264877	0.6563616977749183	0.6970323780830375	0.8515292128232382	0.6071191326209744	0.5737116079266947	0.7739769081002856	0.8895408548408327	0.7452878555050751	0.7015488486841877	0.7559272085133981	0.6699530150653835	0.8270140235980397	0.7213614740692733	0.7041721337734468	0.9280679346525307	0.7717840387909556	0.7897745968907985	0.7338528641667885	0.6709474346921229	0.49766345819988606	0.8313411867624618	0.7583236905616787	0.6964801896145121	0.8318166172006364	0.7641484034075743	0.7641484034075743	0.7641484034075743	0.7641484034075743	0.7641484034075743	0.7641484034075743	0.7641484034075743	0.7641484034075743	0.7641484034075743	0.7641484034075743	0.7641484034075743	0.7641484034075743	0.7641484034075743	0.7641484034075743	0.7641484034075743	0.7641484034075743	0.7641484034075743	0.7641484034075743	0.7641484034075743	0.7641484034075743	0.7641484034075743	0.7641484034075743	0.7641484034075743	0.7641484034075743
0.7631784675736634	0.789269797632059	0.8561893945248319	0.763217391169392	0.8713567506076375	1.0359471153728927	1.0253783427069474	1.0266885069459424	1.060162135382047	1.0479990634074154	0.998451946431134	1.1062232548910405	1.0781686928528686	0.9902491660148967	1.0079168513120846	0.9898399248756246	0.930278370825578	1.0634391895573583	1.0537809271357146	1.1027547574327285	1.0782678422842216	1.0782678422842216	1.0782678422842216	1.0782678422842216	1.0782678422842216	1.0782678422842216	1.0782678422842216	1.0782678422842216	1.0782678422842216	1.0782678422842216	1.0782678422842216	1.0782678422842216	1.0782678422842216	1.0782678422842216	1.0782678422842216	1.0782678422842216	1.0782678422842216	1.0782678422842216	1.0782678422842216	1.0782678422842216	1.0782678422842216	1.0782678422842216	1.0782678422842216	1.0782678422842216	1.0782678422842216	1.0782678422842216	1.0782678422842216	1.0782678422842216	1.0782678422842216	1.0782678422842216
0.6504956677707401	0.7692602437775836	0.7995815247949263	0.8064616507725827	0.8722362887902948	0.8716667755571038	0.7733396220297956	0.9137033029586671	0.934983608787334	0.9403595897450142	0.8368365504296605	1.0188892782344436	1.0829285573843048	0.9905287251233749	1.049628725915028	0.9376686197647177	0.9762596832154007	1.0186723127469997	0.941530286201454	0.8782096826063729	1.0883994510872559	0.9843093160402678	1.0363543835637619	1.0363543835637619	1.0363543835637619	1.0363543835637619	1.0363543835637619	1.0363543835637619	1.0363543835637619	1.0363543835637619	1.0363543835637619	1.0363543835637619	1.0363543835637619	1.0363543835637619	1.0363543835637619	1.0363543835637619	1.0363543835637619	1.0363543835637619	1.0363543835637619	1.0363543835637619	1.0363543835637619	1.0363543835637619	1.0363543835637619	1.0363543835637619	1.0363543835637619	1.0363543835637619	1.0363543835637619	1.0363543835637619	1.0363543835637619	1.0363543835637619
0.96721869522973	1.0904131480458994	1.0230726538220147	0.9382888925540858	0.7951094356798647	1.1381576689982182	0.9422927364777567	0.8867388893252058	0.8177614835928321	0.94755127642942	0.8380840554153928	0.6978262487057064	0.7794543831701517	0.942200633431841	0.8498085359154949	0.8433018471682227	0.7600427750105433	0.841703281949072	0.7570958711787401	0.9740463365933097	0.865571103886025	0.865571103886025	0.865571103886025	0.865571103886025	0.865571103886025	0.865571103886025	0.865571103886025	0.865571103886025	0.865571103886025	0.865571103886025	0.865571103886025	0.865571103886025	0.865571103886025	0.865571103886025	0.865571103886025	0.865571103886025	0.865571103886025	0.865571103886025	0.865571103886025	0.865571103886025	0.865571103886025	0.865571103886025	0.865571103886025	0.865571103886025	0.865571103886025	0.865571103886025	0.865571103886025	0.865571103886025	0.865571103886025	0.865571103886025
0.8115140403425283	0.7464567597895267	0.8646441212171628	0.710007990759387	0.7256916287110547	0.8224981322630828	0.8975075778195615	0.7233118675764154	0.699423914310786	0.9380129612329235	0.8539611216540408	0.6623456948235895	0.7849389935194192	0.8094914562095676	0.971609749455845	0.7914565318134552	0.7513305594229225	0.6928084640028402	0.9870546255843522	0.8364254427414135	0.7809846008618516	0.8464282112781073	0.7030845751362782	0.7747563932071927	0.7747563932071927	0.7747563932071927	0.7747563932071927	0.7747563932071927	0.7747563932071927	0.7747563932071927	0.7747563932071927	0.7747563932071927	0.7747563932071927	0.7747563932071927	0.7747563932071927	0.7747563932071927	0.7747563932071927	0.7747563932071927	0.7747563932071927	0.7747563932071927	0.7747563932071927	0.7747563932071927	0.7747563932071927	0.7747563932071927	0.7747563932071927	0.7747563932071927	0.7747563932071927	0.7747563932071927	0.7747563932071927	0.7747563932071927
0.80234991902512	0.7243803495028711	0.8339276202877371	0.7966179288358555	0.6585641568671015	0.9000703978712091	0.5939744354235833	0.6884070568854544	0.6802113399115272	0.6597919839327672	0.7068924191810535	0.6066081640706463	0.7010846808830317	0.6239840181695828	0.604082138463245	0.6725643876963571	0.7046619910579264	0.694967308804286	0.7024329637984529	0.7663646427793506	0.8138390875004594	0.7540566433567286	0.783947865428594	0.783947865428594	0.783947865428594	0.783947865428594	0.783947865428594	0.783947865428594	0.783947865428594	0.783947865428594	0.783947865428594	0.783947865428594	0.783947865428594	0.783947865428594	0.783947865428594	0.783947865428594	0.783947865428594	0.783947865428594	0.783947865428594	0.783947865428594	0.783947865428594	0.783947865428594	0.783947865428594	0.783947865428594	0.783947865428594	0.783947865428594	0.783947865428594	0.783947865428594	0.783947865428594	0.783947865428594
0.7825985862832434	0.7615863938036838	0.6134994639720391	0.7334675920223159	0.5916661305073067	0.63320504713322	0.7940696584923711	0.7715124022975277	0.7913204581413165	0.7886438885802632	0.8935600988963194	0.942858886424642	0.9744984112800097	0.9547084654328822	0.8200425337013045	0.8212288939447593	0.8742464411415998	0.8428715885549521	0.8939577704744449	0.6505900989054864	0.9199007994001877	0.785825703317016	0.8647647748719095	0.82519526785347	0.9423647414734039	0.7950615362500069	0.901285895107668	0.6569294241316215	0.8498143933067973	0.796238014273698	0.9261218704516669	0.8611799423626825	0.8611799423626825	0.8611799423626825	0.8611799423626825	0.8611799423626825	0.8611799423626825	0.8611799423626825	0.8611799423626825	0.8611799423626825	0.8611799423626825	0.8611799423626825	0.8611799423626825	0.8611799423626825	0.8611799423626825	0.8611799423626825	0.8611799423626825	0.8611799423626825	0.8611799423626825	0.8611799423626825
0.7205477608503807	0.8250011332210913	0.8420333897193665	0.6837361926028268	0.8200818121916681	0.8531653114394037	0.9425917401176331	0.8322552665586211	0.8068492362781171	1.0399033610285915	0.845163230047361	0.8779966938508733	0.8599508960584	0.8384592209202756	0.8829476636791431	1.0482983032795445	1.002506121992115	0.9291249113497392	0.9745865744587084	0.9004651265925246	0.8682928506698411	0.8422821695018182	0.8739444399619094	0.9417573972687667	0.9484116884390713	0.9446226292235506	1.0152907801917175	0.9282218624975304	0.9142846238051902	0.8795959001465768	0.9052538618860618	0.8924248810163193	0.8924248810163193	0.8924248810163193	0.8924248810163193	0.8924248810163193	0.8924248810163193	0.8924248810163193	0.8924248810163193	0.8924248810163193	0.8924248810163193	0.8924248810163193	0.8924248810163193	0.8924248810163193	0.8924248810163193	0.8924248810163193	0.8924248810163193	0.8924248810163193	0.8924248810163193	0.8924248810163193
0.9393143632592369	0.936667100596559	1.0070372077514707	1.1084892270465194	0.9729627956087353	0.9576856938106847	0.9555220376308092	0.9116275562803978	1.0317167781295942	0.9646540474317585	1.1050694931187803	0.8500175137487775	0.9884405928324659	0.9474780207334708	1.0099918585858374	0.8141532465263669	0.8656573234601177	0.9160120175683559	0.9421164204518095	0.7942120773745884	0.9063325088941373	0.8502722931343629	0.8502722931343629	0.8502722931343629	0.8502722931343629	0.8502722931343629	0.8502722931343629	0.8502722931343629	0.8502722931343629	0.8502722931343629	0.8502722931343629	0.8502722931343629	0.8502722931343629	0.8502722931343629	0.8502722931343629	0.8502722931343629	0.8502722931343629	0.8502722931343629	0.8502722931343629	0.8502722931343629	0.8502722931343629	0.8502722931343629	0.8502722931343629	0.8502722931343629	0.8502722931343629	0.8502722931343629	0.8502722931343629	0.8502722931343629	0.8502722931343629	0.8502722931343629
1.4121853359438499	1.3876386906372105	1.63369790539057	1.9632606288534578	0.8069677147615174	2.029440128288608	1.4554035139739248	1.4687385555705985	1.2156481002097026	1.506218298317525	0.6599480713434739	2.002863233513571	0.8851649926144785	1.3322442889741157	1.2372947764585718	1.0361291984778727	1.5207567908107422	1.0622268960878833	1.7037952900299285	1.5062182983175245	0.8022494805260619	1.1542338894217934	1.1542338894217934	1.1542338894217934	1.1542338894217934	1.1542338894217934	1.1542338894217934	1.1542338894217934	1.1542338894217934	1.1542338894217934	1.1542338894217934	1.1542338894217934	1.1542338894217934	1.1542338894217934	1.1542338894217934	1.1542338894217934	1.1542338894217934	1.1542338894217934	1.1542338894217934	1.1542338894217934	1.1542338894217934	1.1542338894217934	1.1542338894217934	1.1542338894217934	1.1542338894217934	1.1542338894217934	1.1542338894217934	1.1542338894217934	1.1542338894217934	1.1542338894217934
0.7234913835230677	0.8254166443882464	0.7867355912718258	0.744776805291928	0.8276320557321624	0.7867619756936368	0.7918093094593472	0.8242244638759503	0.729001110341173	0.8111059909891921	0.7405222307407037	1.0074914907443469	0.9512523996397089	0.839178696760375	0.879382179994726	1.0110464265835897	0.9740143240432969	0.887613836061771	0.8321666755229614	0.9281143108011052	0.7909127146007284	0.9776056391473633	0.9627129556537504	0.8296732082705174	0.8714462681843705	0.8979476977238496	0.9288147054090665	0.7391847614904226	0.9320072943693377	0.8355960279298802	0.8355960279298802	0.8355960279298802	0.8355960279298802	0.8355960279298802	0.8355960279298802	0.8355960279298802	0.8355960279298802	0.8355960279298802	0.8355960279298802	0.8355960279298802	0.8355960279298802	0.8355960279298802	0.8355960279298802	0.8355960279298802	0.8355960279298802	0.8355960279298802	0.8355960279298802	0.8355960279298802	0.8355960279298802	0.8355960279298802
0.5797501634087321	0.6208141313745317	0.6084206881098321	0.4966304332005815	0.5615489518869411	0.6420622149796182	0.6655353251635486	0.689204190939793	0.6079896628496152	0.6512237325159899	0.7933127492165738	0.7597914618364251	0.8249262419038942	0.8832237603572628	0.8970510528140446	0.8856269768156069	0.8109417846328366	0.9168939120264274	0.8776781481713011	0.7913471395417001	0.9004180340638842	0.9875441866258687	0.9455497600587667	1.053240220072705	0.856609403517685	0.9595524725912005	1.0095918695790187	1.0430215853209217	0.9375768032889408	0.9862948558526801	0.9572193421345861	1.1408697316652223	0.9754269392545079	1.0124911217676877	1.2597147794856707	1.136102950626679	1.136102950626679	1.136102950626679	1.136102950626679	1.136102950626679	1.136102950626679	1.136102950626679	1.136102950626679	1.136102950626679	1.136102950626679	1.136102950626679	1.136102950626679	1.136102950626679	1.136102950626679	1.136102950626679
1.063909866320272	0.8540252056773088	0.7943263878664143	0.7543589123081367	0.8010356607147121	0.7503801872386893	0.8149217469055927	0.9459212742974155	0.857781813414561	0.9125150138321135	0.7974932781530715	0.9469310777218561	0.8669038395783409	0.8140440154102835	0.7285491929430107	0.7504463150292602	0.8393245300426232	0.8738799569387476	0.9174779952200902	0.9841530917123692	0.784285719465626	0.9197611465491772	0.8604456915107501	0.9407260968237442	0.9925629051448117	1.0289704022125716	0.995771295720043	1.0400284099891632	0.9262022792137149	0.980993605254184	0.9450385841644758	0.9421733577349942	1.0122430807693938	1.1097329381041081	1.0213140501780111	1.0644499476191398	1.040588223518964	1.0462397254662759	0.928771268469887	1.09579986257497	1.0122855655224288	1.0122855655224288	1.0122855655224288	1.0122855655224288	1.0122855655224288	1.0122855655224288	1.0122855655224288	1.0122855655224288	1.0122855655224288	1.0122855655224288
1.1287384565414746	0.9025203661535093	0.7927750861483158	0.7835291037058497	0.9004245117955695	0.7603632498414344	0.7983754866861343	0.8679496776683254	0.7381689157115047	0.8926640049894895	0.8749715520114989	0.7547590811029518	0.9282926044873525	0.896689914828807	0.9032656158385046	0.8690918007459754	0.878558526089107	0.8494878924708708	0.910954163975064	0.9134408464537928	0.8715726409631316	0.8566126306333207	0.8843675162538791	0.8599702885737464	0.9572871658465198	0.9086287272101332	0.9086287272101332	0.9086287272101332	0.9086287272101332	0.9086287272101332	0.9086287272101332	0.9086287272101332	0.9086287272101332	0.9086287272101332	0.9086287272101332	0.9086287272101332	0.9086287272101332	0.9086287272101332	0.9086287272101332	0.9086287272101332	0.9086287272101332	0.9086287272101332	0.9086287272101332	0.9086287272101332	0.9086287272101332	0.9086287272101332	0.9086287272101332	0.9086287272101332	0.9086287272101332	0.9086287272101332
0.7829894324231473	0.6697041064190057	0.5763094677178444	0.6299886974045126	0.7234467307773322	0.6425505662787719	0.5503230062394336	0.5173102032477244	0.6018364574526673	0.7020496449226062	0.608981828169009	0.7066275807708134	0.533033489191147	0.6521325186115717	0.6811525818246386	0.6694395161284323	0.6355887736302689	0.7030942918624297	0.5792533426900638	0.655497247420565	0.6188396616267308	0.6504689828673297	0.661807647247097	0.5926475047494497	0.5560005689626684	0.6570382507464344	0.7427168773334558	0.6719231339296485	0.5619835050914065	0.7174645334463884	0.6295983052668864	0.6735314193566374	0.6735314193566374	0.6735314193566374	0.6735314193566374	0.6735314193566374	0.6735314193566374	0.6735314193566374	0.6735314193566374	0.6735314193566374	0.6735314193566374	0.6735314193566374	0.6735314193566374	0.6735314193566374	0.6735314193566374	0.6735314193566374	0.6735314193566374	0.6735314193566374	0.6735314193566374	0.6735314193566374
0.6002213871827012	0.4359059396630354	0.4598489940001883	0.26737965909401845	0.40555364023756785	0.27723087952885184	0.7952917948896852	0.592090693599282	0.5173403733361841	0.36526515360262785	0.675884357637981	0.1369626079727201	0.6308498733935681	0.5893870585741225	0.35174006158656346	0.3156843459504397	0.7058947032276224	0.3427216345891831	0.4965429804994727	0.259748496139388	0.47806237821584396	0.44517186738014813	0.14338876211264773	0.6150167246311204	0.5186828303762602	0.28755340966009263	0.4031181200181764	0.4031181200181764	0.4031181200181764	0.4031181200181764	0.4031181200181764	0.4031181200181764	0.4031181200181764	0.4031181200181764	0.4031181200181764	0.4031181200181764	0.4031181200181764	0.4031181200181764	0.4031181200181764	0.4031181200181764	0.4031181200181764	0.4031181200181764	0.4031181200181764	0.4031181200181764	0.4031181200181764	0.4031181200181764	0.4031181200181764	0.4031181200181764	0.4031181200181764	0.4031181200181764
0.5694305725151263	0.47959964811279177	0.6024144929434322	0.7573866640573113	0.6191377134516	0.7191723466114712	1.0178525954451696	1.0475104762777365	0.9806855357805133	1.0428355965656166	1.1672681104447034	1.218822380853588	1.1633585018503014	1.170747395213958	1.1064875303043955	1.0993929720704598	1.2518150371745989	1.3169367898054718	1.1339414046272391	1.1682298564444245	1.128136151747746	1.196309748854354	1.20148146289475	1.1988956058745521	1.1988956058745521	1.1988956058745521	1.1988956058745521	1.1988956058745521	1.1988956058745521	1.1988956058745521	1.1988956058745521	1.1988956058745521	1.1988956058745521	1.1988956058745521	1.1988956058745521	1.1988956058745521	1.1988956058745521	1.1988956058745521	1.1988956058745521	1.1988956058745521	1.1988956058745521	1.1988956058745521	1.1988956058745521	1.1988956058745521	1.1988956058745521	1.1988956058745521	1.1988956058745521	1.1988956058745521	1.1988956058745521	1.1988956058745521
0.9968580814371446	0.9940221928478804	0.9978400848882424	1.1150937158182848	1.2504310680561483	0.9668859729553653	1.2177339345870988	1.080502173178371	0.9516611634994778	1.1077654416369043	1.034617356645371	1.1719830002650198	0.9910758883623414	1.1060622891981737	1.1385713952373895	1.0103793687776315	1.1069744031717226	0.9762057233009935	1.0000820785304156	1.0914339873314738	1.0143499491143102	1.0478654327341135	0.8964244187188011	0.9585435898693421	0.9659416022816685	0.9851961740219272	1.0829582643137425	1.1948445359476783	1.0416569313904753	1.1588410498354786	0.870637297313945	1.0147391735747118	1.0147391735747118	1.0147391735747118	1.0147391735747118	1.0147391735747118	1.0147391735747118	1.0147391735747118	1.0147391735747118	1.0147391735747118	1.0147391735747118	1.0147391735747118	1.0147391735747118	1.0147391735747118	1.0147391735747118	1.0147391735747118	1.0147391735747118	1.0147391735747118	1.0147391735747118	1.0147391735747118
0.7505986074713188	0.4971995333628459	0.8318157095147661	0.7795628446346321	0.7503543510535051	0.787584164334874	1.095784593751336	0.891648183229906	0.9458422819177684	1.2813411295846708	0.8135741588429859	1.1983633940573206	1.2483110570997717	0.5460929655266594	0.8452583588783376	1.2747998214689324	0.4955385267965433	0.7244005521977596	0.9899598390454815	0.8374783173805503	0.797037930985098	0.9589918730281267	1.0513252074175605	1.2123307147929947	1.0200188412757925	0.8270256809522228	0.9938894344429106	1.0871682458518985	1.2455608761146488	1.1262083863164447	1.135478386141803	1.1364842833170536	1.2845351300362031	1.0861465517312576	1.4013859950003194	1.3037069121441431	1.4764474063157806	1.028422372342191	1.2524348893289858	1.2524348893289858	1.2524348893289858	1.2524348893289858	1.2524348893289858	1.2524348893289858	1.2524348893289858	1.2524348893289858	1.2524348893289858	1.2524348893289858	1.2524348893289858	1.2524348893289858
0.12978133103549527	0.11666248024689291	0.24337418308659708	0.5207554128734293	0.2538742467580235	0.3223890691299689	0.46145746648900604	0.16480696871498987	0.22864898431673317	0.29468577199174245	0.25182877985112073	0.7264051196809221	0.4253190613535304	0.4820743925573822	0.28424464039886976	0.24539015082380633	0.6150759583676039	0.5928786613639716	0.6066555975514172	0.827641062950001	0.6001915139825608	0.5933481893910711	0.5227686626971629	0.7443134682231698	0.5064928419462659	0.47601795044246104	0.9915876472862726	0.5339787722672871	0.8257492106719213	0.287781056006628	0.46931803038910186	0.7307684413639626	1.2150338568577255	0.5780904165608732	0.9957477793227846	1.2116412712578961	0.3839532187865112	0.9854456162759574	1.0214138532448351	0.8385181931251581	0.7835033522995444	0.8063206757490378	1.1759994050193827	1.2821772604141641	1.2290883327167734	1.2290883327167734	1.2290883327167734	1.2290883327167734	1.2290883327167734	1.2290883327167734
0.6992341504175325	0.6913780585199848	0.8372914351118133	0.941681350962268	0.9488970786245504	1.0739287343110526	0.9030930255234637	1.0168021133937986	1.045134855518768	1.0957940161290651	0.954706045648693	0.8824128168788262	0.9574926073838099	1.0974661032809383	0.9887012856682864	0.9922369774946727	1.0884668059589395	1.0295667263503527	1.1643886075302758	1.1306946502687667	0.95476819307307	1.270381754165376	1.2930711037643958	1.3917355634117778	1.1084585320167721	1.1501015267836223	1.208131929352441	1.3221252554270735	1.4738302026739387	1.0271893800447918	1.108217033968536	1.4473655213161674	1.3509305112241738	1.3289141803115216	1.3186255425659856	1.4245424476897888	1.226682175491963	1.4776007687542585	1.4653999507816595	1.3122701167436182	1.3719351916641997	1.422960725736437	1.415173911250164	1.028534005843818	1.3128152038214678	1.170674604832643	1.170674604832643	1.170674604832643	1.170674604832643	1.170674604832643
1.035945632343634	1.1646055368187342	1.0932787389427743	1.1429333325941466	1.0366578083915428	1.0972559558198793	1.1142205726539176	1.0720429620821017	1.0169370333287826	1.0713613546838288	1.138944028884255	0.9512131313625297	1.0984886803781293	1.175563947858966	1.0343696263639055	1.196075115582377	1.2897949869767789	1.326847037630266	1.0959952372859918	1.1622124162921987	1.113849302453606	1.010497739290508	1.344611972486131	1.1661561841759984	1.2052253483212576	1.183295100964013	1.26508744317449	1.1376098657884315	1.1512716721823555	1.3782004114481348	1.211667492049672	1.324133047094472	1.125694720725021	1.4315228210265127	1.3774123794872255	1.4364386141406476	1.5247944487659217	1.528515838845611	1.3933806064602967	1.460948222652954	1.460948222652954	1.460948222652954	1.460948222652954	1.460948222652954	1.460948222652954	1.460948222652954	1.460948222652954	1.460948222652954	1.460948222652954	1.460948222652954
1.448186482164457	0.8859740031447395	0.8152265661011192	1.1992660917182711	0.7036035418474692	0.6621320868148266	1.1687885336740917	0.8048792888627696	0.5682089305544338	0.6865441097086016	0.6865441097086016	0.6865441097086016	0.6865441097086016	0.6865441097086016	0.6865441097086016	0.6865441097086016	0.6865441097086016	0.6865441097086016	0.6865441097086016	0.6865441097086016	0.6865441097086016	0.6865441097086016	0.6865441097086016	0.6865441097086016	0.6865441097086016	0.6865441097086016	0.6865441097086016	0.6865441097086016	0.6865441097086016	0.6865441097086016	0.6865441097086016	0.6865441097086016	0.6865441097086016	0.6865441097086016	0.6865441097086016	0.6865441097086016	0.6865441097086016	0.6865441097086016	0.6865441097086016	0.6865441097086016	0.6865441097086016	0.6865441097086016	0.6865441097086016	0.6865441097086016	0.6865441097086016	0.6865441097086016	0.6865441097086016	0.6865441097086016	0.6865441097086016	0.6865441097086016
0.09690960918651194	0.10979606032376821	0.04400628421633142	0.12636260342493583	0.27772661903828505	0.11809452245960944	0.3100737325167505	0.13376755473589763	0.4676972809341284	0.2681296636500593	0.36512728405933165	0.44558117141711523	0.7846166505683144	0.32142873637477715	0.41943626905001624	0.3309061906552257	0.7216596606697558	0.8184895170455373	1.061568817940909	0.3354800430226907	0.6985244304817998	0.6985244304817998	0.6985244304817998	0.6985244304817998	0.6985244304817998	0.6985244304817998	0.6985244304817998	0.6985244304817998	0.6985244304817998	0.6985244304817998	0.6985244304817998	0.6985244304817998	0.6985244304817998	0.6985244304817998	0.6985244304817998	0.6985244304817998	0.6985244304817998	0.6985244304817998	0.6985244304817998	0.6985244304817998	0.6985244304817998	0.6985244304817998	0.6985244304817998	0.6985244304817998	0.6985244304817998	0.6985244304817998	0.6985244304817998	0.6985244304817998	0.6985244304817998	0.6985244304817998
0.2998819912185024	0.30729820429343907	0.9524155516926187	0.6438620417276939	0.9780164682237806	0.44575914652828513	0.8782226770501537	0.6619144005643518	0.5874641270976826	0.4931607759883376	0.6443045113859504	0.7508755411446731	1.0813700765793994	1.2057921653004262	0.724726147802074	1.1158412261601176	0.9699772234946512	1.0029746520554448	0.9634357179705307	1.327472139345276	1.348359810022051	0.8403859499571612	0.965529766699832	0.9362263226203408	0.6492041489331893	0.9282878446311021	0.6206960107812145	0.8058221081245366	1.3397765848538876	0.7041286565677516	1.0129518850787653	0.6872713637078514	0.8501116243933083	0.8501116243933083	0.8501116243933083	0.8501116243933083	0.8501116243933083	0.8501116243933083	0.8501116243933083	0.8501116243933083	0.8501116243933083	0.8501116243933083	0.8501116243933083	0.8501116243933083	0.8501116243933083	0.8501116243933083	0.8501116243933083	0.8501116243933083	0.8501116243933083	0.8501116243933083
0.7883590309399486	0.5637098498488816	0.6584022505089744	0.7459827321996084	0.8555038300943258	0.6980706784355063	0.7167917896107094	0.7433132427400737	0.6993936594446537	0.6864251680488819	0.833506169294765	0.8893577376306567	0.814351007540012	0.6917050780219547	0.6938664131134863	0.7030074824745689	0.564466001153218	0.8420047121794447	0.7895233684718153	0.5451075631810925	0.6691147785385413	0.5849686943943264	0.813664214754793	0.6993164545745596	0.6993164545745596	0.6993164545745596	0.6993164545745596	0.6993164545745596	0.6993164545745596	0.6993164545745596	0.6993164545745596	0.6993164545745596	0.6993164545745596	0.6993164545745596	0.6993164545745596	0.6993164545745596	0.6993164545745596	0.6993164545745596	0.6993164545745596	0.6993164545745596	0.6993164545745596	0.6993164545745596	0.6993164545745596	0.6993164545745596	0.6993164545745596	0.6993164545745596	0.6993164545745596	0.6993164545745596	0.6993164545745596	0.6993164545745596
0.8938288617626354	1.0541064710663022	1.0330273553294054	0.9260475270686951	1.1042638478626208	0.9041113043460844	0.994667292256778	0.8415181370720349	0.7913195446507686	0.7296541912867393	0.6656620534848025	0.6976581223857709	0.6976581223857709	0.6976581223857709	0.6976581223857709	0.6976581223857709	0.6976581223857709	0.6976581223857709	0.6976581223857709	0.6976581223857709	0.6976581223857709	0.6976581223857709	0.6976581223857709	0.6976581223857709	0.6976581223857709	0.6976581223857709	0.6976581223857709	0.6976581223857709	0.6976581223857709	0.6976581223857709	0.6976581223857709	0.6976581223857709	0.6976581223857709	0.6976581223857709	0.6976581223857709	0.6976581223857709	0.6976581223857709	0.6976581223857709	0.6976581223857709	0.6976581223857709	0.6976581223857709	0.6976581223857709	0.6976581223857709	0.6976581223857709	0.6976581223857709	0.6976581223857709	0.6976581223857709	0.6976581223857709	0.6976581223857709	0.6976581223857709
1.1796015130730324	0.9469020600663767	0.91288228793235	0.9891075340854681	0.8682553906997498	0.839692677451728	0.8873596763471236	0.7891726631689329	0.9733666509671054	0.9567108108119288	0.8657774594124894	0.6995456659653791	0.9895293338847454	0.7812005050838365	0.8268669281623731	0.8997113630582341	0.9361518160603657	0.9729859536130407	0.869966354046974	0.8008489442119339	0.7662269593783266	0.7834960711901773	0.92244200671405	0.8445660732134259	0.8665431449013381	0.8397495185628484	0.8393551626230915	0.6409306208159802	0.7401428917195358	0.7401428917195358	0.7401428917195358	0.7401428917195358	0.7401428917195358	0.7401428917195358	0.7401428917195358	0.7401428917195358	0.7401428917195358	0.7401428917195358	0.7401428917195358	0.7401428917195358	0.7401428917195358	0.7401428917195358	0.7401428917195358	0.7401428917195358	0.7401428917195358	0.7401428917195358	0.7401428917195358	0.7401428917195358	0.7401428917195358	0.7401428917195358
0.1384387609247054	0.09672403556273	0.2079527527697938	0.19465601065952892	0.2733062217202858	0.3585121498703466	0.5385754480304564	0.5667262919011807	0.5975652944661687	0.49524034526189065	0.31624884280609294	0.44038586044980677	0.6314206485610018	0.9222380990982103	0.7352510515275844	1.0399807396027132	0.8783234690565332	0.8542506915802832	1.0562572412772564	1.3711655350407623	1.1379119699952382	1.1980266264228954	0.8697712800735653	1.0561372880478825	0.7336517148411816	0.828287296659648	0.8492453808516809	1.043582147061574	0.8401566380719833	1.1224041505947953	0.8757647968451497	1.0402758992173118	0.9580203480312307	0.9580203480312307	0.9580203480312307	0.9580203480312307	0.9580203480312307	0.9580203480312307	0.9580203480312307	0.9580203480312307	0.9580203480312307	0.9580203480312307	0.9580203480312307	0.9580203480312307	0.9580203480312307	0.9580203480312307	0.9580203480312307	0.9580203480312307	0.9580203480312307	0.9580203480312307
0.45277853044767025	0.3404176724782612	0.2618846031467544	0.34027982688278363	0.2098078283975599	0.2887987373391851	0.4125761283197912	0.23882994626042825	0.242323409290475	0.5054536387026828	0.36863493612909803	0.395239563847808	0.39132732096336786	0.2974876740831653	0.5741683091295232	0.6720643026792875	0.5097786170560102	0.5372549000125915	0.4093135489163509	0.6921779096977678	0.49993126347148026	0.5372731795740383	0.6638499266579702	0.9119679834999064	0.6508550635862774	0.8846886887615203	1.12782164980564	0.9320425541996679	0.8860560652637116	0.9213446219040794	1.1909245897769627	1.2062628735833236	1.4459627520035343	1.0898992375303052	1.4126434107816426	1.1869122331458144	1.2997778219637286	1.2997778219637286	1.2997778219637286	1.2997778219637286	1.2997778219637286	1.2997778219637286	1.2997778219637286	1.2997778219637286	1.2997778219637286	1.2997778219637286	1.2997778219637286	1.2997778219637286	1.2997778219637286	1.2997778219637286
0.6356314775912892	0.6718284919527523	0.5535329560199806	0.6416265832217549	0.7224438062888184	0.7789166797761908	0.7036665705780462	0.7860672162465776	0.7247649462244752	0.6905065931132043	0.7476216492939796	0.7542246874424785	0.68076334352805	0.7059612278286647	0.6556399080013818	0.7933472400562435	0.7486094091545559	0.7189419550023239	0.6478211268436235	0.8473589142625567	0.8451849892749222	0.750989344948606	0.6846497216505426	0.7107959865829752	0.6516073381292938	0.7949959986140509	0.6821226500432194	0.7088431189372448	0.7505247433091818	0.7064418200398536	0.7279763827626843	0.7172091014012689	0.7172091014012689	0.7172091014012689	0.7172091014012689	0.7172091014012689	0.7172091014012689	0.7172091014012689	0.7172091014012689	0.7172091014012689	0.7172091014012689	0.7172091014012689	0.7172091014012689	0.7172091014012689	0.7172091014012689	0.7172091014012689	0.7172091014012689	0.7172091014012689	0.7172091014012689	0.7172091014012689
1.4512366899217548	0.9307702332019704	1.19823108574946	1.0884938402521231	1.0357240844158113	0.9037500031287633	0.9815975898273346	1.073371523011798	0.8274067079937274	1.1875748805746145	1.0929225781561027	1.009272950720869	1.0225345366932992	1.0038647380095387	0.8314743400391251	0.7862720218162654	0.6284563521250631	0.9012281429661904	0.7630404697085567	0.8986862819579733	0.9543048525073314	0.8136858351454291	0.8982719748114633	0.6810690609015266	0.691513003865363	0.8583798159324423	0.6442839375567624	0.7444278142778374	1.0391347012510115	0.7047217567497983	0.836226803579504	0.691549648992782	0.8331892946156104	0.7712346964910445	0.8992680885013955	0.8907666985003605	0.9894299129042669	0.9400983057023137	0.9400983057023137	0.9400983057023137	0.9400983057023137	0.9400983057023137	0.9400983057023137	0.9400983057023137	0.9400983057023137	0.9400983057023137	0.9400983057023137	0.9400983057023137	0.9400983057023137	0.9400983057023137
0.05853025189119111	0.04038947814568266	0.09171455112471989	0.05544699259521966	0.1132110570779132	0.046096880201794754	0.022741170978499724	0.0	0.5705749879263681	0.8950776874725299	0.6780695251794621	0.6089183062742688	0.5653471572486066	0.713924670723158	0.7369667163239378	0.8782278274849838	1.0225736138670178	1.1069209531456432	0.8535073488830593	0.7878151119416056	0.979218698085771	1.0256008891234203	1.0898402853173004	1.3120720592288964	1.0863245816932012	1.1519027280331615	1.0929251006105862	0.9528455927845176	1.1833302993603838	1.2497582597057935	1.212928563083589	0.9640392469236327	1.0884839050036108	1.0884839050036108	1.0884839050036108	1.0884839050036108	1.0884839050036108	1.0884839050036108	1.0884839050036108	1.0884839050036108	1.0884839050036108	1.0884839050036108	1.0884839050036108	1.0884839050036108	1.0884839050036108	1.0884839050036108	1.0884839050036108	1.0884839050036108	1.0884839050036108	1.0884839050036108
0.38130115015029975	0.4518811675988483	0.5003671182838636	0.26319450487531393	0.5023954393645119	0.22374255071104585	0.42526862898194845	0.3504153774872646	0.2476871350928403	0.22519907066525488	0.3543971527925447	0.47200116734977104	0.34952719355704964	0.29365672272881127	0.24711447893735997	0.2498055523962378	0.252525732723933	0.21957766166622483	0.35425498857066823	0.13460933434120537	0.42539183212781834	0.3109493556948995	0.3094715384406099	0.3546813202044487	0.08727592394231966	0.14506880337078396	0.34624042285516443	0.2836409546313347	0.5546446489846948	0.29009553264964727	0.6393212620042583	0.46470839732695274	0.46470839732695274	0.46470839732695274	0.46470839732695274	0.46470839732695274	0.46470839732695274	0.46470839732695274	0.46470839732695274	0.46470839732695274	0.46470839732695274	0.46470839732695274	0.46470839732695274	0.46470839732695274	0.46470839732695274	0.46470839732695274	0.46470839732695274	0.46470839732695274	0.46470839732695274	0.46470839732695274
0.3957141389536657	0.436303182573382	0.21951163275485178	0.2953151017332992	0.39919321325016033	0.22032003143305168	0.5791442655968934	0.43698997577839555	0.48937099609787177	0.4658498457084458	0.6056098227524764	0.6118249999746879	0.5846822157388046	0.5803522496443646	0.33277510294965107	0.7368167984222993	0.5181115141967789	0.6115457092797236	0.5959924807543658	0.5523857959949687	0.5595529673601332	0.5142402199989788	0.5775014355319313	0.45594377040722933	0.4579632186060855	0.45085272845272295	0.5059150987968238	0.37413237460764664	0.36648560870938274	0.39068291408844635	0.3987418416353466	0.5752461725559964	0.46510710171343744	0.7590055530669506	0.6609032294262043	0.7587895934958174	0.692340639041216	0.6766876635848563	0.5895525811917098	0.5565962103695428	0.5730743957806262	0.5730743957806262	0.5730743957806262	0.5730743957806262	0.5730743957806262	0.5730743957806262	0.5730743957806262	0.5730743957806262	0.5730743957806262	0.5730743957806262
0.46859156926400514	0.7306013993591386	0.6052511396978677	0.6025424683595448	0.797836380341521	0.6751257734820877	0.8565723056634511	0.824791586655109	0.8299336097066091	0.7487907573736716	0.7930457014170842	0.8098717238394794	0.8427779511760327	0.6645908272175886	0.7429123092159784	0.8222611056326824	0.7481784812116244	0.7345041432682855	0.7189422071235495	0.8786808960350001	0.7047014267778177	0.9307982397876269	0.716079196804944	0.9162280983957336	0.7836218905468645	0.854109947718791	0.7610631014338531	0.918878047737121	0.901637309520157	0.8100948509537393	0.7840888443892675	0.8416430646257834	0.812860110670306	0.7959622106380742	0.8501113533119061	0.8230367819749901	0.8230367819749901	0.8230367819749901	0.8230367819749901	0.8230367819749901	0.8230367819749901	0.8230367819749901	0.8230367819749901	0.8230367819749901	0.8230367819749901	0.8230367819749901	0.8230367819749901	0.8230367819749901	0.8230367819749901	0.8230367819749901
0.7027851600401993	0.9789547410873861	0.6919975655843086	0.7208872903267376	0.7222810491958856	0.5736711726553385	0.6113739029183318	0.7389721056244534	0.5670033400057872	0.8161659952697623	0.5277192706901098	0.5223267770537094	0.6011997585969259	0.4448028741741941	0.6626336566355686	0.6379840338576628	0.5162077355627565	0.792875852700664	0.6094960349851581	0.46326330737269705	0.5187266854271	0.6360398678973634	0.6163631449619774	0.5886879692125765	0.5557091233314636	0.44157226202902705	0.41765165545223604	0.5436242581265884	0.5321873289173534	0.45366248541563403	0.49292490716649373	0.49292490716649373	0.49292490716649373	0.49292490716649373	0.49292490716649373	0.49292490716649373	0.49292490716649373	0.49292490716649373	0.49292490716649373	0.49292490716649373	0.49292490716649373	0.49292490716649373	0.49292490716649373	0.49292490716649373	0.49292490716649373	0.49292490716649373	0.49292490716649373	0.49292490716649373	0.49292490716649373	0.49292490716649373
1.4205859811084873	1.0603564001602448	1.084115555376694	0.8014516481117585	0.8311522306657979	0.8184342536348399	0.8725509164049491	0.8922398030686935	0.789337115707358	0.7568179425783266	0.47660250005579036	0.9208731479901131	0.600574996956436	1.147118859126887	0.7912572824777118	0.6121999187147026	0.5389194358291073	0.6020134822150005	0.7787181631824077	0.3923268615212738	0.8115930499119736	0.6106698327610238	0.9243855447711972	0.6852552129956175	0.9889727036536694	1.2034750419399587	0.7963154638907917	0.8979277493053957	0.4879417413064314	1.2386607883410783	0.5041239322457659	0.7080138943197387	0.8041266085570239	0.7447921167868351	0.37005643553048734	0.5574242761586612	0.5574242761586612	0.5574242761586612	0.5574242761586612	0.5574242761586612	0.5574242761586612	0.5574242761586612	0.5574242761586612	0.5574242761586612	0.5574242761586612	0.5574242761586612	0.5574242761586612	0.5574242761586612	0.5574242761586612	0.5574242761586612
0.7562470516812302	0.8056838583709607	0.9034969944110799	0.7128673211176025	0.7839990778256062	0.8853242219986762	0.88084894132248	0.7859249680579377	0.7585680790229614	0.7266790776227825	0.7690026859020647	0.7484261616614205	0.6970913176531169	0.7423830310628416	0.675056901088718	0.7397568936307654	0.8023015112140351	0.8406347154420246	0.7299582340417815	0.6652294333854144	0.5931214652884959	0.8501849692704877	0.7100453516321672	0.7102840136179877	0.6451457619864861	0.7088328091025128	0.7121796146417977	0.7205159382559125	0.8158100827582678	0.963312112689048	0.653414677425844	0.6775225106624868	0.664639718067781	0.7204320785839817	0.6158068653173648	0.6681194719506732	0.6681194719506732	0.6681194719506732	0.6681194719506732	0.6681194719506732	0.6681194719506732	0.6681194719506732	0.6681194719506732	0.6681194719506732	0.6681194719506732	0.6681194719506732	0.6681194719506732	0.6681194719506732	0.6681194719506732	0.6681194719506732
0.6170360730049121	0.7199817018919112	0.6322560202946054	0.6639007676051432	0.6241540049511403	0.7689543288169806	0.7388185901516787	0.7217579845940717	0.642845870313728	0.6814661940270007	0.78667835598989	0.6990887916558138	0.7919688979970281	0.8302506999223473	0.7540299761945188	0.7988014092770143	0.8113861711426146	0.8641260931506777	0.7927544457426986	0.8729322398628367	0.9156426561982521	0.829509365810071	0.6511163318339853	0.8678719747411451	0.8043340161730285	0.8468611086136838	0.7290124823968501	0.823113328811616	0.8753687292554714	0.7039067455205119	0.6973395873208423	0.7006231664206771	0.7006231664206771	0.7006231664206771	0.7006231664206771	0.7006231664206771	0.7006231664206771	0.7006231664206771	0.7006231664206771	0.7006231664206771	0.7006231664206771	0.7006231664206771	0.7006231664206771	0.7006231664206771	0.7006231664206771	0.7006231664206771	0.7006231664206771	0.7006231664206771	0.7006231664206771	0.7006231664206771
0.809969820082973	0.7646676879965316	0.7534488478676891	0.7910263351367808	0.6329943753214506	0.8607741384720431	0.6365799647545098	0.7016220049336803	0.7134128909875905	0.664304374855093	0.6588016471512906	0.793756918424655	0.6612329158488645	0.6800310054622266	0.6960894033485013	0.6454275693805759	0.8423636211512241	0.8003604245820175	0.7463226268360879	0.8807682867813664	0.7815122282297802	0.7661086888050557	0.8283482982924311	0.9003494406851614	0.7134779393520282	0.790643057736044	0.7975780305872501	0.8653720288753927	0.7285520417791677	0.8152366234509079	0.6015722978856743	0.814954056917174	0.7082631774014242	0.7082631774014242	0.7082631774014242	0.7082631774014242	0.7082631774014242	0.7082631774014242	0.7082631774014242	0.7082631774014242	0.7082631774014242	0.7082631774014242	0.7082631774014242	0.7082631774014242	0.7082631774014242	0.7082631774014242	0.7082631774014242	0.7082631774014242	0.7082631774014242	0.7082631774014242
0.1990886696201907	0.18930470181131667	0.18549283661972862	0.2851610909738052	0.3240284623804565	0.38340484229773386	0.46076567890441855	0.6566389120815449	0.6332956011797528	0.77261517642736	0.8432447667706624	0.8703666351289326	0.9638659301181494	0.8330026179621912	0.8360910397177965	0.806272814372876	0.8932940845227317	0.8864329075013562	1.134151225800261	1.0881308964533591	1.092510997980192	1.0256329573722909	1.0887829071209543	1.1600481865064605	1.0948242432428714	1.268878968191801	1.1142591439888534	1.1915690560903271	1.1915690560903271	1.1915690560903271	1.1915690560903271	1.1915690560903271	1.1915690560903271	1.1915690560903271	1.1915690560903271	1.1915690560903271	1.1915690560903271	1.1915690560903271	1.1915690560903271	1.1915690560903271	1.1915690560903271	1.1915690560903271	1.1915690560903271	1.1915690560903271	1.1915690560903271	1.1915690560903271	1.1915690560903271	1.1915690560903271	1.1915690560903271	1.1915690560903271
0.5906872559915017	0.5958237200603009	0.6475091921725213	0.5493385734483894	0.514628994245048	0.6194169728177313	0.658606379918966	0.778405612367342	0.8364674442376445	0.7581234581123688	0.8043255707385587	0.8172512621188998	0.7118014319939764	0.8100900448850067	0.7233457404594452	0.8518499932053031	0.9614334980209415	0.9032109982089321	0.9298328982599132	0.9515743199736413	1.0045305995742069	1.1397254686828655	0.9644637002145959	1.049544905662235	0.9199253655460156	1.0457665648086871	1.1477885817945057	1.073140016793832	1.1026978055733367	0.88504096530809	1.055606815575388	0.9435409222122844	0.8648229412796948	1.1158671760492767	0.8686087205697993	1.0746707763456569	0.9720509029846797	0.9418848745919365	1.0690245145557582	0.9983460573594007	0.9561660810532226	0.9747175942730147	0.9930001295274157	0.9393279153855276	0.9180967578117589	0.9741413324306593	1.0865681289720317	1.0303547307013454	1.0303547307013454	1.0303547307013454
0.15208532965193752	0.0	0.0002530162899391352	0.10972791273234563	0.001253715145599846	0.0	0.08851947254136318	0.08851947254136318	0.08851947254136318	0.22253819482569892	0.045644098306303546	0.045644098306303546	0.02554452469758994	0.001253715145599846	0.02679823984318979	0.1479777915007848	0.31816247594491354	0.0	0.11431701352889229	0.254926234321096	0.3779600890233822	0.46365020849367694	0.22379190997129877	0.23677592916137047	0.20802842086919265	0.10458586109244256	0.06967361407824943	0.0	0.12579430128342498	0.3304616922458271	0.31614143443939113	0.1962981168247208	0.11531771238455296	0.1558079146046369	0.1558079146046369	0.1558079146046369	0.1558079146046369	0.1558079146046369	0.1558079146046369	0.1558079146046369	0.1558079146046369	0.1558079146046369	0.1558079146046369	0.1558079146046369	0.1558079146046369	0.1558079146046369	0.1558079146046369	0.1558079146046369	0.1558079146046369	0.1558079146046369
0.02873072318801191	0.0	0.0	0.0	0.0	0.0	0.20953044682172592	0.16260630069942264	0.021548042391008937	0.0	0.0	0.0	0.0	0.0	0.16260630069942264	0.16260630069942264	0.0	0.21183346531137595	0.4406089360344608	0.12614906508138413	0.0	0.7040075294530429	0.38010194027362526	0.021548042391008937	0.0	0.20953044682172592	0.20906566724563355	0.0	0.5447451791487435	0.20722742833207589	0.20953044682172592	0.5839702128325246	0.39675032982712527	0.39675032982712527	0.39675032982712527	0.39675032982712527	0.39675032982712527	0.39675032982712527	0.39675032982712527	0.39675032982712527	0.39675032982712527	0.39675032982712527	0.39675032982712527	0.39675032982712527	0.39675032982712527	0.39675032982712527	0.39675032982712527	0.39675032982712527	0.39675032982712527	0.39675032982712527
0.5176117412871777	0.6022496560315639	0.7522982536051889	0.8928536234354548	0.7961726288996842	0.8848808468152016	0.9032966539887938	0.9847022400649023	0.8447629014547307	0.986365978902728	0.9624412764271315	0.9765124393165153	0.9606882600628587	0.9900442728890513	1.0109123032405578	0.8666392682134738	0.9873982632251157	1.056292021778421	0.9441305251691227	0.9630815851702496	0.98262272964665	0.9728521574084499	0.9728521574084499	0.9728521574084499	0.9728521574084499	0.9728521574084499	0.9728521574084499	0.9728521574084499	0.9728521574084499	0.9728521574084499	0.9728521574084499	0.9728521574084499	0.9728521574084499	0.9728521574084499	0.9728521574084499	0.9728521574084499	0.9728521574084499	0.9728521574084499	0.9728521574084499	0.9728521574084499	0.9728521574084499	0.9728521574084499	0.9728521574084499	0.9728521574084499	0.9728521574084499	0.9728521574084499	0.9728521574084499	0.9728521574084499	0.9728521574084499	0.9728521574084499
0.6778123888027978	0.767138736448803	0.8441698116679717	0.7880637141756408	0.8423906861423359	0.8748903055266535	0.8550532365179133	1.0780007282775088	1.0145761961223536	0.8881618686378789	1.0327908182209968	0.9033653974274997	1.0097538280005556	0.950017773125697	1.03563637538008	1.069247103378801	1.0512152397033847	0.9935300582335433	1.0557174253886847	1.080591235797891	1.009675515906619	1.0443913821402537	1.0270334490234363	1.0270334490234363	1.0270334490234363	1.0270334490234363	1.0270334490234363	1.0270334490234363	1.0270334490234363	1.0270334490234363	1.0270334490234363	1.0270334490234363	1.0270334490234363	1.0270334490234363	1.0270334490234363	1.0270334490234363	1.0270334490234363	1.0270334490234363	1.0270334490234363	1.0270334490234363	1.0270334490234363	1.0270334490234363	1.0270334490234363	1.0270334490234363	1.0270334490234363	1.0270334490234363	1.0270334490234363	1.0270334490234363	1.0270334490234363	1.0270334490234363
0.7210097129245064	0.8392527068339176	0.864461770051676	0.8616839789390959	0.8694382970055616	0.914411941516788	1.0038798965047178	0.9473144440480289	1.06595078673478	0.9582501356269983	0.9380933192852836	1.1018485113154566	1.0231268450076072	1.0448982643552276	0.9765989077547703	0.8991257117562201	0.9670212397119453	1.0524022901579742	0.9801402187525212	0.952225067722317	0.9884277055523879	0.9118011043449171	0.9501144049486525	0.9501144049486525	0.9501144049486525	0.9501144049486525	0.9501144049486525	0.9501144049486525	0.9501144049486525	0.9501144049486525	0.9501144049486525	0.9501144049486525	0.9501144049486525	0.9501144049486525	0.9501144049486525	0.9501144049486525	0.9501144049486525	0.9501144049486525	0.9501144049486525	0.9501144049486525	0.9501144049486525	0.9501144049486525	0.9501144049486525	0.9501144049486525	0.9501144049486525	0.9501144049486525	0.9501144049486525	0.9501144049486525	0.9501144049486525	0.9501144049486525
0.5934756106474498	0.8811412155313088	0.900715006762972	0.991518482727901	0.9899332089244771	0.9099944728918572	0.9307101714595789	0.9299944078568243	0.9115972467543403	1.008896409118271	1.0100509493126166	0.970321350060522	0.9710401471206299	1.032377573115569	1.0062284913062665	1.0097911326120994	1.0137997784450892	1.0413137694483912	1.0924884376741784	1.066901103561285	1.066901103561285	1.066901103561285	1.066901103561285	1.066901103561285	1.066901103561285	1.066901103561285	1.066901103561285	1.066901103561285	1.066901103561285	1.066901103561285	1.066901103561285	1.066901103561285	1.066901103561285	1.066901103561285	1.066901103561285	1.066901103561285	1.066901103561285	1.066901103561285	1.066901103561285	1.066901103561285	1.066901103561285	1.066901103561285	1.066901103561285	1.066901103561285	1.066901103561285	1.066901103561285	1.066901103561285	1.066901103561285	1.066901103561285	1.066901103561285
[truncated: 6 more columns]
