# Supplementary material for: Neuronal tuning aligns dynamically with object and texture manifolds across the visual hierarchy
Source: Nat Neurosci. 2026 Mar 10;29(4):864–75. doi: 10.1038/s41593-026-02207-1 (PMC13061647; doi:10.1038/s41593-026-02207-1)
Supplement: Supplementary file 10 — Attribution data for time windows 5, 10, 20, 25 and 50 ms, for panel b. Time window specific evolution trajectory of time windows 10, 20, 25 and 50 ms, for panel c. [file 41593_2026_2207_MOESM10_ESM.zip › ExtendedFig4_Source_data/FigureExtended4C_src_normresp_wdw_100-150_BigGAN_mean.csv]

0	1	2	3	4	5	6	7	8	9	10	11	12	13	14	15	16	17	18	19	20	21	22	23	24	25	26	27	28	29	30	31	32	33	34	35	36	37	38	39	40	41	42	43	44	45	46	47	48	49
0.8232838434993863	0.9586037806729787	1.0119598186274419	0.9379909816405292	1.0314883872202991	1.0187323298449604	0.9823739306694286	1.108454739992971	1.0842683589216304	1.0507592539912682	1.0756677534061327	1.08518917404993	1.1679873182160567	1.1029955691632038	1.1887223269050915	1.1646904694358478	1.092391289990417	1.1072049121885663	1.1152343872761097	1.1040395081875967	1.1124886989622478	1.064218332928522	1.1196898068592986	1.1369037476282655	1.0829531857055614	1.064941124223317	1.0897663948941156	1.180037230915274	1.1613724514246577	1.1161726642084977	1.1281237964983903	1.0694197070297922	1.1666945154161403	1.1893337736126772	1.15695064982567	1.2060595672415604	1.1124182112111045	1.030730044681272	1.0959046028255137	1.0999065373278916	1.0887488568860348	1.1474107528440323	1.1570204988846993	1.0467725775806997	1.1217300258701128	1.1302344083771383	1.1520605693061439	1.141147488841641	1.141147488841641	1.141147488841641
0.9292458217141432	0.8438053070264592	0.9749810938482292	0.8975206579781959	1.035221618675945	0.9523892364205757	1.0811966854976482	0.9603547409297005	1.0001834619499912	1.0200580025830603	1.193172543112034	1.023680198287464	0.973391451194643	0.9756366067080023	1.0534433909293588	1.0430843222155135	1.0491523056610927	1.1380638895795538	1.0887498497167905	1.083330601898176	1.079737662210264	1.108624634037158	1.1919661979765765	1.1713530517109672	1.0855685441481495	1.093326310262917	1.1222110132783436	1.1641495804254534	1.0671359256223818	1.1885075638577278	1.1854818775045974	1.1158849612539292	1.2096677070077577	1.181238236462228	1.1256270204629706	1.1534326284625993	1.1534326284625993	1.1534326284625993	1.1534326284625993	1.1534326284625993	1.1534326284625993	1.1534326284625993	1.1534326284625993	1.1534326284625993	1.1534326284625993	1.1534326284625993	1.1534326284625993	1.1534326284625993	1.1534326284625993	1.1534326284625993
0.4523075223765946	0.3954153906023418	0.3416838521442851	0.4853832723590872	0.3741236357584871	0.49834685438321386	0.5797686861136986	0.4632345264255601	0.6140012452468148	0.6818431981629077	0.38542407053006383	0.3994662579008932	0.464147112474037	0.5170556918751192	0.5798482947742577	0.5790903977917958	0.6491403533671924	0.5172336606871	0.5079740053029959	0.6840104809833062	0.5444267923978159	0.48102460214960324	0.42034388456440136	0.4842324116324747	0.5824082274460984	0.512432735608473	0.533606192736076	0.6387653643548636	0.5213934161087604	0.5984362950266766	0.4641402379623344	0.4888282068105607	0.616914159515036	0.5528711831627985	0.5528711831627985	0.5528711831627985	0.5528711831627985	0.5528711831627985	0.5528711831627985	0.5528711831627985	0.5528711831627985	0.5528711831627985	0.5528711831627985	0.5528711831627985	0.5528711831627985	0.5528711831627985	0.5528711831627985	0.5528711831627985	0.5528711831627985	0.5528711831627985
0.7320742976639477	0.6469811160227704	0.876747980427127	1.0588336416425415	1.0580451308188557	1.0473494452011076	1.103857818886041	1.2396662084567753	1.1097533186578814	1.1513365658201236	1.0234459074729954	1.1419124828445166	1.210279044450297	1.1891117538437352	1.1426633191467495	1.189847499009084	1.1220725611154672	1.1394391619957094	1.2672649508150962	1.0806653388082343	1.05787311268769	1.1326639132732517	1.1773364663044095	1.2204867793966048	1.0795022444558227	1.1766793737203234	1.2529744037338462	1.1789740331454368	1.223916502833719	1.250513777909807	1.0885515303050812	1.1325259588000207	1.1548313706663442	1.1065593590338	1.1501228258845257	1.15190085783598	1.173191386374453	1.1168571766209954	1.1450242814977243	1.1450242814977243	1.1450242814977243	1.1450242814977243	1.1450242814977243	1.1450242814977243	1.1450242814977243	1.1450242814977243	1.1450242814977243	1.1450242814977243	1.1450242814977243	1.1450242814977243
0.690376165294021	0.5955323442242569	0.7261980575580838	0.5954978002568677	0.6161349596303367	0.6139043681669293	0.6494975316911124	0.6679561809623561	0.597564667646199	0.673276889572091	0.706151863114523	0.6891797627870137	0.6611643091240546	0.6454684691697146	0.6331719997151684	0.5833835447107336	0.7070795317463624	0.6165626135690502	0.718278716972048	0.6650031143020079	0.6481620085118367	0.6260791999564108	0.7074684692843307	0.7055797674953757	0.7069522098122548	0.6758449401601723	0.6983351833815782	0.793701301575479	0.7650536814067602	0.8806838514255426	0.8228687664161515	0.8228687664161515	0.8228687664161515	0.8228687664161515	0.8228687664161515	0.8228687664161515	0.8228687664161515	0.8228687664161515	0.8228687664161515	0.8228687664161515	0.8228687664161515	0.8228687664161515	0.8228687664161515	0.8228687664161515	0.8228687664161515	0.8228687664161515	0.8228687664161515	0.8228687664161515	0.8228687664161515	0.8228687664161515
0.9662258197055033	1.07166072056153	1.0496024727313118	1.0124672261191274	0.9244418439515971	1.0330061341821246	0.9745965924182929	0.9653762245406768	0.9159303610205665	0.9160741865852374	0.9501821386593714	0.916909353139985	0.9469621075482151	1.082190725918598	0.9294268825170642	0.9896676550952279	1.0490347164164313	1.1366991725912927	1.233886308284754	1.1490828947351428	1.1641867991670551	0.969167215810935	0.9777685141256157	1.1020164522434617	0.9183479780537436	0.9587704435066088	1.167707563293154	1.1792612030994878	0.901667328216877	1.1125788826661287	1.0939357263337715	1.1099643883677943	1.2212034891903576	1.2240239277240783	1.111482925306034	1.1057728999959044	1.0464954143486287	0.9341409842458906	1.0342025426315378	1.1151941783839145	1.0746983605077263	1.0746983605077263	1.0746983605077263	1.0746983605077263	1.0746983605077263	1.0746983605077263	1.0746983605077263	1.0746983605077263	1.0746983605077263	1.0746983605077263
0.9894385302878494	1.0292533004372033	0.9971115274073563	1.0207159292131296	1.143112042836099	1.0952615734129012	1.2371191695690984	1.0920309880066514	1.2927582775777866	1.1946394081442815	1.3161754828448875	1.1427178046501814	1.0261016706317851	1.1743118753373103	1.0546236504793738	0.9393476237649339	0.9881180204158853	1.0985357859629026	0.9558894169756086	1.0354659795703653	0.925247152523535	0.9418693765831925	1.0380750980952442	1.2390320300649904	1.0330568290030075	0.915091870054777	0.9740743495288923	0.9740743495288923	0.9740743495288923	0.9740743495288923	0.9740743495288923	0.9740743495288923	0.9740743495288923	0.9740743495288923	0.9740743495288923	0.9740743495288923	0.9740743495288923	0.9740743495288923	0.9740743495288923	0.9740743495288923	0.9740743495288923	0.9740743495288923	0.9740743495288923	0.9740743495288923	0.9740743495288923	0.9740743495288923	0.9740743495288923	0.9740743495288923	0.9740743495288923	0.9740743495288923
0.7996544748489454	0.8363693200285969	0.8461910840660536	0.8425029099241034	0.7767065120153533	0.7779344440732151	0.8701324896638067	0.8204156858097904	0.8888939409193976	0.9197375675003148	0.8801959156841673	0.8355298751681687	0.8523387002349374	0.852722480277649	0.8832572541489315	0.9042824282491274	0.875356015183244	0.8883024109430172	0.9147747424845822	0.9179986701833075	1.0312752814986768	1.0591200727633392	0.9766339137051921	1.0218528828181235	0.97760285324964	0.9178892026160992	0.9134305812879051	0.915659891952002	0.915659891952002	0.915659891952002	0.915659891952002	0.915659891952002	0.915659891952002	0.915659891952002	0.915659891952002	0.915659891952002	0.915659891952002	0.915659891952002	0.915659891952002	0.915659891952002	0.915659891952002	0.915659891952002	0.915659891952002	0.915659891952002	0.915659891952002	0.915659891952002	0.915659891952002	0.915659891952002	0.915659891952002	0.915659891952002
0.7440380275643593	0.8631207491586159	0.9792468749014093	0.9621496846252211	1.1119000896918612	1.1454129876482533	1.1426040134873305	1.1561466818728137	1.2284266515544866	1.2583747067659452	1.2523798875758478	1.2369047187612732	1.1341163163820025	1.2048216583325742	1.1207050115668715	1.2357650475395279	1.2421234025397536	1.275403780668463	1.2075613943935959	1.253107044147118	1.3385412639847543	1.2231221423426424	1.1763827485054517	1.116030226974972	1.1888235362396142	1.1822938396767122	1.1986145661267753	1.2628710873186777	1.343040339159764	1.1614569370257577	1.2191664058058094	1.2568069088918852	1.1956531999221012	1.1948789032324967	1.195266051577299	1.195266051577299	1.195266051577299	1.195266051577299	1.195266051577299	1.195266051577299	1.195266051577299	1.195266051577299	1.195266051577299	1.195266051577299	1.195266051577299	1.195266051577299	1.195266051577299	1.195266051577299	1.195266051577299	1.195266051577299
0.8368783464809573	0.7484824299990367	0.809274713780011	0.8605741971353017	0.9663531835082746	0.9700818192111578	0.9172791594933273	1.1134813566765287	0.9969846693256647	1.083051110034282	1.0787026792284562	1.103655758793131	1.102689839659232	1.0257822827075693	1.1251498775824929	1.0452287732085217	1.278379111987928	1.3005641705715933	1.1447697626341113	1.0721751227124299	1.033497455543945	1.2304495178066641	1.111922860492737	1.1486949160534927	1.1161321976058414	1.2815545410978033	1.0706641194457194	1.196862552470753	1.2290500942042277	1.3422855329965122	1.351874262473666	1.3057692015789182	1.1775442763580555	1.2416567389684867	1.2416567389684867	1.2416567389684867	1.2416567389684867	1.2416567389684867	1.2416567389684867	1.2416567389684867	1.2416567389684867	1.2416567389684867	1.2416567389684867	1.2416567389684867	1.2416567389684867	1.2416567389684867	1.2416567389684867	1.2416567389684867	1.2416567389684867	1.2416567389684867
0.8858419956379198	0.8217941024439861	0.7041955713177425	0.8687316057089716	0.8669566316039997	0.7946877402266022	0.693516901697442	0.8544428813867755	0.8597364461573406	0.9225850340557749	0.7784445567379688	0.8956481880762862	0.9855113549809561	0.9623154791963952	0.9240235894839058	0.923101971464606	0.9624549329800588	0.9046706689968518	1.0683542684888827	1.0693809982518079	0.986346707998731	1.0243660653245226	1.0126112810297725	0.9984049895537784	1.26576545534291	1.1676226208088676	1.14536151384025	1.0159813211243804	1.0443759470085032	0.9222789935690947	0.9051096602124572	0.9136943268907761	0.9136943268907761	0.9136943268907761	0.9136943268907761	0.9136943268907761	0.9136943268907761	0.9136943268907761	0.9136943268907761	0.9136943268907761	0.9136943268907761	0.9136943268907761	0.9136943268907761	0.9136943268907761	0.9136943268907761	0.9136943268907761	0.9136943268907761	0.9136943268907761	0.9136943268907761	0.9136943268907761
0.4466211186599668	0.4402673395006256	0.5341886961391903	0.4595183116858411	0.5157611374691277	0.5395626947132953	0.5440508941106531	0.6352079150181345	0.6368800293143035	0.5015692798872854	0.571728904941228	0.612603513420775	0.6914633229968671	0.7320263742277582	0.6373951072220243	0.7126348326737355	0.6637448923521023	0.7033323822968596	0.6835320047804572	0.7032493131276458	0.74817934788053	0.7083365111024751	0.7572733353419422	0.8374478005932843	0.7939231485481977	0.8037864949285793	0.8263329666115194	0.9688272675151861	0.995405646107435	1.035987292810595	1.0143115029662397	1.0251493978884176	1.0251493978884176	1.0251493978884176	1.0251493978884176	1.0251493978884176	1.0251493978884176	1.0251493978884176	1.0251493978884176	1.0251493978884176	1.0251493978884176	1.0251493978884176	1.0251493978884176	1.0251493978884176	1.0251493978884176	1.0251493978884176	1.0251493978884176	1.0251493978884176	1.0251493978884176	1.0251493978884176
0.9955933146593082	0.9895873755081775	0.9455263919750242	0.9760838359382953	1.0224047756831633	0.9716283354803982	1.0690579223105134	0.9060823212495552	1.0096372696163554	0.9506278659913197	1.171974566315264	1.0451748471808078	0.9849558594915321	1.0687799390694381	1.1420187929138026	1.113141096358007	1.0713702151227842	1.0341253391961254	1.1212670648568384	1.1944116704121215	1.120536472443808	1.0602911997501778	1.1581430391143104	1.0261364014770626	1.0824315545310825	1.121918664155744	1.1695430357896415	0.8447189631097605	1.058545361792193	1.050295552361236	1.109632039960748	1.079963796160992	1.079963796160992	1.079963796160992	1.079963796160992	1.079963796160992	1.079963796160992	1.079963796160992	1.079963796160992	1.079963796160992	1.079963796160992	1.079963796160992	1.079963796160992	1.079963796160992	1.079963796160992	1.079963796160992	1.079963796160992	1.079963796160992	1.079963796160992	1.079963796160992
0.8030249309588673	1.0157828246715057	0.9948659266469612	0.930527692746393	0.9650812715039206	1.0753290683599028	1.0016504136861761	1.1053180622637855	1.1010858778333346	1.0282459180401247	1.0773413658081599	1.0728579565118388	0.9611487972072467	0.9982862009478577	1.0561086783895393	0.9531824178993307	1.0522145467534465	1.0176332246519004	1.11179229253592	1.0754284572896369	1.010463824106703	1.2345080541291256	1.1568545359410514	1.0466712860234546	1.0391649785130426	1.0464806716329162	1.1118804527492812	1.1333524668108017	1.110858931989525	1.1839049011137777	1.0785512063420644	1.1245335539976262	1.1015423801698452	1.1015423801698452	1.1015423801698452	1.1015423801698452	1.1015423801698452	1.1015423801698452	1.1015423801698452	1.1015423801698452	1.1015423801698452	1.1015423801698452	1.1015423801698452	1.1015423801698452	1.1015423801698452	1.1015423801698452	1.1015423801698452	1.1015423801698452	1.1015423801698452	1.1015423801698452
0.6901034517579028	0.6614120403991602	0.7495643801727981	0.7614020686167732	0.7882091172560678	0.8705804780253525	0.9337791443459892	0.8729484179125975	1.0235811271969197	1.0644584508691213	1.0629181671164845	0.9281013337808032	1.031711114892927	1.1323977185010698	0.8887509794473644	1.2534009161160056	1.0728465985527278	1.09024905997452	1.1823507797302997	0.9775259160111335	1.1904141045432375	1.284632532564503	1.0340268634588081	1.0496588257067037	0.9941947992557656	1.0213295978570527	1.098178488265286	1.2496350571477863	1.2603311101599919	1.141075895295781	1.2007035027278865	1.2007035027278865	1.2007035027278865	1.2007035027278865	1.2007035027278865	1.2007035027278865	1.2007035027278865	1.2007035027278865	1.2007035027278865	1.2007035027278865	1.2007035027278865	1.2007035027278865	1.2007035027278865	1.2007035027278865	1.2007035027278865	1.2007035027278865	1.2007035027278865	1.2007035027278865	1.2007035027278865	1.2007035027278865
0.7823524105225185	0.731730171444225	0.7548564491697315	0.880525340830102	0.8147241180880453	0.9426094218116063	0.8726901850767438	1.0066716046323532	0.9848319615339055	1.0694836072441205	1.0059953592285533	1.0395349392807893	1.0353337463769003	1.0998287637532729	1.000227654815932	1.0471539617538674	0.9712332841557486	1.092113276331225	1.1293347330195123	1.0298668307204106	1.0051248328002647	1.1706512347640639	1.1385549549991614	1.1546030948816126	1.1546030948816126	1.1546030948816126	1.1546030948816126	1.1546030948816126	1.1546030948816126	1.1546030948816126	1.1546030948816126	1.1546030948816126	1.1546030948816126	1.1546030948816126	1.1546030948816126	1.1546030948816126	1.1546030948816126	1.1546030948816126	1.1546030948816126	1.1546030948816126	1.1546030948816126	1.1546030948816126	1.1546030948816126	1.1546030948816126	1.1546030948816126	1.1546030948816126	1.1546030948816126	1.1546030948816126	1.1546030948816126	1.1546030948816126
0.7608206103080986	0.8882079640234671	0.9446736598223522	1.044534976060593	0.9099417584879527	1.0031608511655214	1.0569927204663687	0.9553082954257033	1.0222025164319148	1.034795679630789	0.986728773852476	1.0901939956403663	1.1421777030165794	1.1131214621355014	1.1274586408773863	1.0949488318075042	1.1291836458272462	1.1283492488309468	1.0969991198585618	1.0840814686038036	1.1636615682359364	1.0654242080608445	1.180399568828065	1.1229118884444547	1.1229118884444547	1.1229118884444547	1.1229118884444547	1.1229118884444547	1.1229118884444547	1.1229118884444547	1.1229118884444547	1.1229118884444547	1.1229118884444547	1.1229118884444547	1.1229118884444547	1.1229118884444547	1.1229118884444547	1.1229118884444547	1.1229118884444547	1.1229118884444547	1.1229118884444547	1.1229118884444547	1.1229118884444547	1.1229118884444547	1.1229118884444547	1.1229118884444547	1.1229118884444547	1.1229118884444547	1.1229118884444547	1.1229118884444547
0.9063076557393659	0.8513786671273512	0.8340301958385449	0.7385218818604979	0.7516856322796641	0.8689530239564641	0.7405341317806651	0.6000767629456554	0.6931224109752835	0.6812801168192386	0.8492493679986897	0.7610532908950062	0.7673550290103496	0.9967469920584655	1.135531815913313	1.038602822500008	1.0107075783755803	1.048162949170196	0.7288715870978683	0.8865256416155808	1.0993038475151433	1.0517941534490685	0.9264151153675121	0.9903765921355585	0.8385744227730485	1.0952464225167085	0.8571165097563203	0.843362742797056	1.1389495461629382	0.9408054790145829	1.0398775125887605	1.0398775125887605	1.0398775125887605	1.0398775125887605	1.0398775125887605	1.0398775125887605	1.0398775125887605	1.0398775125887605	1.0398775125887605	1.0398775125887605	1.0398775125887605	1.0398775125887605	1.0398775125887605	1.0398775125887605	1.0398775125887605	1.0398775125887605	1.0398775125887605	1.0398775125887605	1.0398775125887605	1.0398775125887605
1.151338934135107	1.0572627380181754	1.1929415877694762	1.127103546391501	1.2248150657205792	1.195581193870216	1.3162307858462403	1.1346598542506754	1.0406295945071213	1.1128152556824238	1.217720318429484	1.1728699878023565	1.0808602009587087	1.0940565960714395	1.142565394503525	1.0003651893470833	0.9209045390224553	1.0149179321180133	1.132880532969051	1.0956311645520798	1.0768815017791942	1.0931807248826868	1.1443034935285723	1.028231665566865	0.9575502661343587	1.0800530971316384	1.0018870730873153	0.9859144620645577	1.057234440936908	1.0538362634204301	1.111334256221884	1.0437548327977526	1.0775445445098184	1.0775445445098184	1.0775445445098184	1.0775445445098184	1.0775445445098184	1.0775445445098184	1.0775445445098184	1.0775445445098184	1.0775445445098184	1.0775445445098184	1.0775445445098184	1.0775445445098184	1.0775445445098184	1.0775445445098184	1.0775445445098184	1.0775445445098184	1.0775445445098184	1.0775445445098184
0.8094510485426982	0.8803630487157972	0.916836038553434	1.0726673978104362	0.9025471939958232	0.8479139296222741	0.9694790844923903	1.0151324150435124	1.0500416040617042	0.9162659668310619	0.9736541655099451	1.041093189569898	1.085033290395757	1.0955778647450873	1.0710261404256796	1.0012477712906809	0.9267597775240584	1.036054456202881	1.0171757546276472	1.0679801217827176	0.9946515795596317	1.1037497890633516	1.0471616470525151	1.1028857673114392	1.16284632388839	1.122864200246099	1.0448643097674168	1.1034214050390452	0.9262619055719524	1.0303902022647848	0.9283677131920213	1.082181102343423	1.1204798184692073	1.08586535747884	1.1484650027368586	1.1171651801078493	1.1171651801078493	1.1171651801078493	1.1171651801078493	1.1171651801078493	1.1171651801078493	1.1171651801078493	1.1171651801078493	1.1171651801078493	1.1171651801078493	1.1171651801078493	1.1171651801078493	1.1171651801078493	1.1171651801078493	1.1171651801078493
0.6283237141389839	0.675094945622064	0.6661731018113143	0.6045996880278389	0.6717380495298628	0.6013688707849146	0.6861676534109751	0.6188307210630242	0.6682460154250991	0.7576112894596991	0.6428976002016793	0.6981609795471188	0.6559856819741241	0.6367759891326292	0.7303795465071315	0.7462452179981854	0.7225394051448265	0.699554595817163	0.6973427175325183	0.6989251591268965	0.6906445234415954	0.7610163305955882	0.6304928601677651	0.678907543842805	0.6654558352239169	0.7004001542367191	0.7291787492890717	0.7446224308053573	0.7369005900472144	0.7369005900472144	0.7369005900472144	0.7369005900472144	0.7369005900472144	0.7369005900472144	0.7369005900472144	0.7369005900472144	0.7369005900472144	0.7369005900472144	0.7369005900472144	0.7369005900472144	0.7369005900472144	0.7369005900472144	0.7369005900472144	0.7369005900472144	0.7369005900472144	0.7369005900472144	0.7369005900472144	0.7369005900472144	0.7369005900472144	0.7369005900472144
0.618504693970499	0.6356372737975877	0.5536633509343792	0.5384025473685891	0.513675207224244	0.5240198354202947	0.6877683799818867	0.6117595128070072	0.625700092529958	0.682372207345674	0.8586101480581163	0.7347189393630282	0.6148396183181247	0.5841762791149616	0.7116366737696059	0.737482864001363	0.6790514953290231	0.7836998028476648	0.6831040134728396	0.6899007420732313	0.7357265480965529	0.5830706324062278	0.778146751906846	0.7841630689606266	0.7806951247697825	0.5793752804519264	0.6508150910286061	0.6541597993307189	0.6684713228517241	0.6613155610912215	0.6613155610912215	0.6613155610912215	0.6613155610912215	0.6613155610912215	0.6613155610912215	0.6613155610912215	0.6613155610912215	0.6613155610912215	0.6613155610912215	0.6613155610912215	0.6613155610912215	0.6613155610912215	0.6613155610912215	0.6613155610912215	0.6613155610912215	0.6613155610912215	0.6613155610912215	0.6613155610912215	0.6613155610912215	0.6613155610912215
0.6483098424251766	0.6598801370224782	0.7806817071797791	0.732385196565048	0.8401380536446236	0.7834284258675388	0.8480433143186001	0.8926801809531533	0.8433449654776694	0.8981586891221501	0.9408080292828525	0.925312904050671	0.9480869686917675	0.8304101763583358	0.8945772944025271	0.9491759935061768	0.8868240897104784	0.832795293610787	0.9485942646572311	0.9496606480788171	1.0133296021971834	0.9157030229113174	0.894370507843229	0.9074643934427906	0.8835390599066788	0.9657600711711073	0.924649565538893	0.924649565538893	0.924649565538893	0.924649565538893	0.924649565538893	0.924649565538893	0.924649565538893	0.924649565538893	0.924649565538893	0.924649565538893	0.924649565538893	0.924649565538893	0.924649565538893	0.924649565538893	0.924649565538893	0.924649565538893	0.924649565538893	0.924649565538893	0.924649565538893	0.924649565538893	0.924649565538893	0.924649565538893	0.924649565538893	0.924649565538893
0.7835011630081883	0.7623417936690263	0.8233352934952475	0.7274617788476364	0.7216060389652142	0.8204866623559829	0.8912166203885111	0.8550022564754326	0.7694821770141845	0.7219313813219939	0.8593316698331116	0.8740047823873013	0.7181635377861086	0.8423079954073402	0.7986877748987383	0.8756832395012323	0.9319416958059231	0.8351081288583827	0.8167579421599217	0.8816722701257148	0.8883381654675475	0.9183938545690528	0.9033660100183002	0.9033660100183002	0.9033660100183002	0.9033660100183002	0.9033660100183002	0.9033660100183002	0.9033660100183002	0.9033660100183002	0.9033660100183002	0.9033660100183002	0.9033660100183002	0.9033660100183002	0.9033660100183002	0.9033660100183002	0.9033660100183002	0.9033660100183002	0.9033660100183002	0.9033660100183002	0.9033660100183002	0.9033660100183002	0.9033660100183002	0.9033660100183002	0.9033660100183002	0.9033660100183002	0.9033660100183002	0.9033660100183002	0.9033660100183002	0.9033660100183002
0.6938203461923727	0.7832266793750219	0.7224670997999972	0.8176830040881073	0.8168253317305288	0.820935395125228	0.785091604545125	0.92691230672297	0.8823937799420895	0.7965654726291741	0.7581191660047472	0.8430450684635349	0.7686464742899494	0.7318859189709971	0.783300614867818	0.7816364693935938	0.699976937511104	0.8302641028712935	0.8249697818793157	0.7121010396891629	0.707805475962436	0.7745326470906709	0.8728064764280423	0.8425996828844942	0.8624698469987063	0.7935828286158327	0.8177421504613924	0.8056624895386126	0.8056624895386126	0.8056624895386126	0.8056624895386126	0.8056624895386126	0.8056624895386126	0.8056624895386126	0.8056624895386126	0.8056624895386126	0.8056624895386126	0.8056624895386126	0.8056624895386126	0.8056624895386126	0.8056624895386126	0.8056624895386126	0.8056624895386126	0.8056624895386126	0.8056624895386126	0.8056624895386126	0.8056624895386126	0.8056624895386126	0.8056624895386126	0.8056624895386126
0.982584331804339	1.0580630636411754	0.9214303197849726	0.891548719431678	0.8768073446322002	0.9616809339299576	0.9443741195221211	0.7558741718347132	0.8575471384805193	0.8938670878098545	0.9291047923401922	0.8884370862180503	0.8485540147659864	0.9725517793788067	0.9239247311104136	0.9982935806977069	0.7406130052698996	0.8430867751428153	0.9626808415169041	0.9179866373197105	0.765114174081666	0.9375886841364789	1.0213776195873308	0.82561869385519	0.9227916791667437	0.9653314462352197	0.887952010335788	0.9651759671040033	0.7835243076288805	0.8743501373664418	0.8743501373664418	0.8743501373664418	0.8743501373664418	0.8743501373664418	0.8743501373664418	0.8743501373664418	0.8743501373664418	0.8743501373664418	0.8743501373664418	0.8743501373664418	0.8743501373664418	0.8743501373664418	0.8743501373664418	0.8743501373664418	0.8743501373664418	0.8743501373664418	0.8743501373664418	0.8743501373664418	0.8743501373664418	0.8743501373664418
0.8395220683247163	0.8045802057331491	0.820569328849223	0.8878478180769606	0.9002242540819703	0.8495846227383652	0.8739931161865928	0.8303728269205948	0.7846610914436817	0.8609684437460862	0.9316559360256366	0.9018414558460902	0.9140504415972363	1.0541945119373957	0.9639546223165074	1.00879496072133	1.0117157438791156	1.1487874581308704	0.9730103431471461	1.0314951005916682	1.0226044327268904	1.098704357957204	1.0935032811166727	1.1297563225681686	0.9542535797089545	1.0090571077097046	1.08649243031525	1.065048792653234	1.0572010753434544	1.0055882125493756	1.0125147649706139	1.1006015877884674	0.8972157918449026	0.908515358580303	1.0749274283329724	0.9084053081321072	1.0178255507183656	0.9837578085376771	1.0007916796280214	1.0007916796280214	1.0007916796280214	1.0007916796280214	1.0007916796280214	1.0007916796280214	1.0007916796280214	1.0007916796280214	1.0007916796280214	1.0007916796280214	1.0007916796280214	1.0007916796280214
0.1908097345798329	0.16035873683137564	0.12937356665060168	0.14031495265919877	0.08425717864423174	0.08528458130311341	0.08310576076423173	0.12992017548759677	0.13805995116257996	0.09955659876183433	0.09752905718224728	0.10915168645930351	0.09202118455017261	0.13466099373025706	0.12416855294004232	0.11279485013043784	0.10123330412832603	0.17775485711614192	0.07736387792389621	0.20070743641333788	0.10971241356275156	0.21644869590996937	0.10837086186734506	0.08420321617646048	0.07482438126760248	0.050538249825908384	0.09399911626706552	0.1421833011210946	0.037870540980015986	0.0511364495296707	0.14817088800420095	0.04637251961067634	0.04665103031806606	0.11380743422904116	0.09566312156270237	0.09032005992031712	0.10506220531993751	0.05388452520262878	0.14549024473673228	0.15149752027857696	0.1041163545253139	0.0772040982818947	0.0906602264036043	0.0906602264036043	0.0906602264036043	0.0906602264036043	0.0906602264036043	0.0906602264036043	0.0906602264036043	0.0906602264036043
0.7285488037892369	0.6194268178862922	0.7398267216026027	0.7534152537725702	0.9027676120603009	0.7447837437833582	0.8161739030771575	0.7797556608073216	0.8599985006681645	0.9335299721118833	0.9386407830646565	0.890358114105767	1.029004305923595	0.9434167086752576	1.0379870516930252	1.1330887724243721	1.0871113188609032	1.1444456567688857	1.1281852550087852	1.1306697542545714	1.0670141422783193	1.053838706118091	1.1585197483400829	1.071472259657632	1.058856630562668	1.116365974983329	1.0499857147598644	1.0843424285989038	1.0671640716793842	1.0671640716793842	1.0671640716793842	1.0671640716793842	1.0671640716793842	1.0671640716793842	1.0671640716793842	1.0671640716793842	1.0671640716793842	1.0671640716793842	1.0671640716793842	1.0671640716793842	1.0671640716793842	1.0671640716793842	1.0671640716793842	1.0671640716793842	1.0671640716793842	1.0671640716793842	1.0671640716793842	1.0671640716793842	1.0671640716793842	1.0671640716793842
0.9795339558653445	1.0910276128982312	0.9628811061691721	1.0239335654722024	0.9822828298457105	1.0770125089981684	1.0905296179220798	0.9015399239603666	0.9458044066310647	0.9739625553169852	1.0585793428777126	0.9991509205877547	1.0727494552199708	1.0606249229937532	1.0511453318098951	1.0241261979723357	1.1808760666391676	1.0718292929290172	0.9554875620006701	1.0505998891497652	0.9757271365094123	1.0021431747431655	1.1327066892793771	0.8850913605753928	1.0581904740521433	0.9716409173137681	0.9716409173137681	0.9716409173137681	0.9716409173137681	0.9716409173137681	0.9716409173137681	0.9716409173137681	0.9716409173137681	0.9716409173137681	0.9716409173137681	0.9716409173137681	0.9716409173137681	0.9716409173137681	0.9716409173137681	0.9716409173137681	0.9716409173137681	0.9716409173137681	0.9716409173137681	0.9716409173137681	0.9716409173137681	0.9716409173137681	0.9716409173137681	0.9716409173137681	0.9716409173137681	0.9716409173137681
0.937653155430086	0.8870683400282241	0.9895326827518887	1.0058689693455614	0.9902860941753213	0.8916505063262518	0.9350212864661771	0.9281016073974757	0.9660239541673779	1.0418306131480082	0.9636477765538919	0.9777801420244696	0.989726913284096	1.0284518391607151	0.9735424825565081	1.0151053344412255	0.9697315665637577	1.041135913622317	0.8908368787779772	0.9900864487407097	1.0010445397689796	0.9955654942548446	0.9955654942548446	0.9955654942548446	0.9955654942548446	0.9955654942548446	0.9955654942548446	0.9955654942548446	0.9955654942548446	0.9955654942548446	0.9955654942548446	0.9955654942548446	0.9955654942548446	0.9955654942548446	0.9955654942548446	0.9955654942548446	0.9955654942548446	0.9955654942548446	0.9955654942548446	0.9955654942548446	0.9955654942548446	0.9955654942548446	0.9955654942548446	0.9955654942548446	0.9955654942548446	0.9955654942548446	0.9955654942548446	0.9955654942548446	0.9955654942548446	0.9955654942548446
0.701603883097901	0.697912951987833	0.7530173176360355	0.8819375013106233	1.0033568904081371	0.8626746813213577	0.9468990597267142	0.912277715809691	0.9743717493678986	0.9847960743689703	0.8637384622279116	0.893699945173882	0.9549751768962437	0.9017523250742064	0.8235778212789887	0.8518520281165171	0.9818058977862953	1.0046581885877628	1.0041856751979952	0.9380912046140184	0.9636374463852483	0.9576833640046193	0.9850337678868276	0.9713585659457235	0.9713585659457235	0.9713585659457235	0.9713585659457235	0.9713585659457235	0.9713585659457235	0.9713585659457235	0.9713585659457235	0.9713585659457235	0.9713585659457235	0.9713585659457235	0.9713585659457235	0.9713585659457235	0.9713585659457235	0.9713585659457235	0.9713585659457235	0.9713585659457235	0.9713585659457235	0.9713585659457235	0.9713585659457235	0.9713585659457235	0.9713585659457235	0.9713585659457235	0.9713585659457235	0.9713585659457235	0.9713585659457235	0.9713585659457235
0.6337195599665295	0.5727231922305648	0.6183146528727048	0.573579973889106	0.6443595061665093	0.614032198175124	0.6399066253941311	0.6649171904772583	0.6858834225696134	0.8140913422754271	0.6921718090933036	0.7831351362202713	0.716938615998368	0.8870007694898873	0.9459731224230973	0.8581624366889535	0.5108179401950703	0.5656864818414327	0.5858907352789463	0.49833646638731127	0.511098549608617	0.5047175079979641	0.5047175079979641	0.5047175079979641	0.5047175079979641	0.5047175079979641	0.5047175079979641	0.5047175079979641	0.5047175079979641	0.5047175079979641	0.5047175079979641	0.5047175079979641	0.5047175079979641	0.5047175079979641	0.5047175079979641	0.5047175079979641	0.5047175079979641	0.5047175079979641	0.5047175079979641	0.5047175079979641	0.5047175079979641	0.5047175079979641	0.5047175079979641	0.5047175079979641	0.5047175079979641	0.5047175079979641	0.5047175079979641	0.5047175079979641	0.5047175079979641	0.5047175079979641
1.09406508314216	1.0443463959078438	0.9564501238760938	1.132813064597391	1.0147916432206325	1.0255858288881745	1.020372341745772	1.009815441047124	1.0649473559499716	1.0244385807290939	1.0502647191387162	1.0490637712924835	0.9736193436590896	1.040429288244822	1.0622998336392897	1.1007367692040835	1.051375700899956	1.081252758845739	1.0380989872727617	1.021535983864976	1.0690987812376844	1.0491413472011755	1.1269636472535711	1.1965745846122842	1.0645986718823013	1.1305866282472927	1.1305866282472927	1.1305866282472927	1.1305866282472927	1.1305866282472927	1.1305866282472927	1.1305866282472927	1.1305866282472927	1.1305866282472927	1.1305866282472927	1.1305866282472927	1.1305866282472927	1.1305866282472927	1.1305866282472927	1.1305866282472927	1.1305866282472927	1.1305866282472927	1.1305866282472927	1.1305866282472927	1.1305866282472927	1.1305866282472927	1.1305866282472927	1.1305866282472927	1.1305866282472927	1.1305866282472927
0.8287893607864608	0.8766587383576817	0.8621522928002088	0.9022641099405578	0.9369650777042352	0.8961893175689466	0.9160963974698245	1.098325560829444	0.9411290866287967	0.8571649073866773	0.9418934713394702	1.072892763569865	0.9226669700921237	1.0039999291791766	0.8802956051744366	0.9303092807976062	0.9741715679323838	0.9870545266382109	0.8981738379752882	1.0192697680181924	0.9587218029967403	0.9587218029967403	0.9587218029967403	0.9587218029967403	0.9587218029967403	0.9587218029967403	0.9587218029967403	0.9587218029967403	0.9587218029967403	0.9587218029967403	0.9587218029967403	0.9587218029967403	0.9587218029967403	0.9587218029967403	0.9587218029967403	0.9587218029967403	0.9587218029967403	0.9587218029967403	0.9587218029967403	0.9587218029967403	0.9587218029967403	0.9587218029967403	0.9587218029967403	0.9587218029967403	0.9587218029967403	0.9587218029967403	0.9587218029967403	0.9587218029967403	0.9587218029967403	0.9587218029967403
0.6839958743007735	0.6064062444591161	0.6686022637896833	0.6568384974675716	0.5948786689280703	0.731196073969023	0.6539850882305638	0.6791165826840001	0.5611040809227439	0.6959251549531927	0.5943083846641689	0.6198956816842761	0.6628656833472255	0.8461420950729852	0.9688727414453602	0.9263520426812246	0.7300980600180939	0.6999726847212956	0.7277593408533655	0.616480865692318	0.6505352360445973	0.6785977792667314	0.6645665076556643	0.6645665076556643	0.6645665076556643	0.6645665076556643	0.6645665076556643	0.6645665076556643	0.6645665076556643	0.6645665076556643	0.6645665076556643	0.6645665076556643	0.6645665076556643	0.6645665076556643	0.6645665076556643	0.6645665076556643	0.6645665076556643	0.6645665076556643	0.6645665076556643	0.6645665076556643	0.6645665076556643	0.6645665076556643	0.6645665076556643	0.6645665076556643	0.6645665076556643	0.6645665076556643	0.6645665076556643	0.6645665076556643	0.6645665076556643	0.6645665076556643
0.8595187661166657	0.9076586725061419	0.8763147923129724	0.9011835260405171	0.8888164064408298	0.9646965042474895	0.9404132233908742	0.947195359639977	0.9511927098707839	0.9091496911854847	0.8962354289849487	0.9357012833954507	0.9869920375373524	0.8730197661775384	0.88501783302508	0.9702066714448101	0.8845967760428122	0.9350335586547478	0.9454803145690186	0.9301228357312652	0.9378015751501418	0.9378015751501418	0.9378015751501418	0.9378015751501418	0.9378015751501418	0.9378015751501418	0.9378015751501418	0.9378015751501418	0.9378015751501418	0.9378015751501418	0.9378015751501418	0.9378015751501418	0.9378015751501418	0.9378015751501418	0.9378015751501418	0.9378015751501418	0.9378015751501418	0.9378015751501418	0.9378015751501418	0.9378015751501418	0.9378015751501418	0.9378015751501418	0.9378015751501418	0.9378015751501418	0.9378015751501418	0.9378015751501418	0.9378015751501418	0.9378015751501418	0.9378015751501418	0.9378015751501418
0.659270434740251	0.5380657958918749	0.7683721366882234	0.7151242327232972	0.614343523639543	0.7466102267393039	0.6198823278123663	0.7608423494282375	0.8229423190158711	0.8393809762616803	0.8366671038243771	0.7092461980945937	0.724251990163864	0.7948537508078476	0.7400631591993899	0.7239525942895647	0.6898840367711337	0.6824786103743489	0.7646138948764138	0.8519547916993204	0.6916038055142687	0.7119576239673192	0.7087874808962995	0.7691049506807346	0.7143113314227196	0.6349840012752132	0.8090382714841656	0.6437082786409349	0.7111418248739428	0.7631382719461536	0.6428449548099404	0.7565614660520245	0.7586508786277752	0.9648989011036475	0.741018861460639	0.8529588812821431	0.8529588812821431	0.8529588812821431	0.8529588812821431	0.8529588812821431	0.8529588812821431	0.8529588812821431	0.8529588812821431	0.8529588812821431	0.8529588812821431	0.8529588812821431	0.8529588812821431	0.8529588812821431	0.8529588812821431	0.8529588812821431
0.8636846189670488	0.9131687423919692	0.8699234373036588	0.831693946503937	0.8967363470122278	0.8236569971689754	0.87533456756991	0.832319525983712	0.9294214515852967	0.9133422698226155	0.932015906180638	0.9236001373614012	0.9351435242696533	0.9648987047235905	0.9533285847584906	0.9191458650191439	0.9362372248888172	0.9362372248888172	0.9362372248888172	0.9362372248888172	0.9362372248888172	0.9362372248888172	0.9362372248888172	0.9362372248888172	0.9362372248888172	0.9362372248888172	0.9362372248888172	0.9362372248888172	0.9362372248888172	0.9362372248888172	0.9362372248888172	0.9362372248888172	0.9362372248888172	0.9362372248888172	0.9362372248888172	0.9362372248888172	0.9362372248888172	0.9362372248888172	0.9362372248888172	0.9362372248888172	0.9362372248888172	0.9362372248888172	0.9362372248888172	0.9362372248888172	0.9362372248888172	0.9362372248888172	0.9362372248888172	0.9362372248888172	0.9362372248888172	0.9362372248888172
0.8733219719342101	0.9345692484277045	0.8203630605708948	0.8523750176065426	0.7591725462964612	0.807161301809237	0.8365724810359252	0.8143770440287041	0.8250135553910491	0.8208624684002814	0.863949321067081	0.8386008969690688	0.8036841118249842	0.8250499662919514	0.8198126696095304	0.9059407868274248	0.7996236383211573	0.7915461027670079	0.839754779942633	0.8667983157788652	0.8721534254159209	0.8463145760704094	0.9710017603105875	0.9046729667211922	0.9378373635158899	0.9378373635158899	0.9378373635158899	0.9378373635158899	0.9378373635158899	0.9378373635158899	0.9378373635158899	0.9378373635158899	0.9378373635158899	0.9378373635158899	0.9378373635158899	0.9378373635158899	0.9378373635158899	0.9378373635158899	0.9378373635158899	0.9378373635158899	0.9378373635158899	0.9378373635158899	0.9378373635158899	0.9378373635158899	0.9378373635158899	0.9378373635158899	0.9378373635158899	0.9378373635158899	0.9378373635158899	0.9378373635158899
0.9802694089530654	0.8641035689636183	0.9923920146373971	1.0589676342654681	0.8137387697649481	1.0931818208404076	0.8770590925037736	0.9273045207464212	0.9017042401025321	1.0190852153140284	1.126519530821965	0.9598229650408456	0.9941111965406919	1.019896631008719	1.055308276207511	0.8355443213106651	0.9888500032396006	0.9204196082453003	0.9546348057424504	0.9546348057424504	0.9546348057424504	0.9546348057424504	0.9546348057424504	0.9546348057424504	0.9546348057424504	0.9546348057424504	0.9546348057424504	0.9546348057424504	0.9546348057424504	0.9546348057424504	0.9546348057424504	0.9546348057424504	0.9546348057424504	0.9546348057424504	0.9546348057424504	0.9546348057424504	0.9546348057424504	0.9546348057424504	0.9546348057424504	0.9546348057424504	0.9546348057424504	0.9546348057424504	0.9546348057424504	0.9546348057424504	0.9546348057424504	0.9546348057424504	0.9546348057424504	0.9546348057424504	0.9546348057424504	0.9546348057424504
0.8592351958851577	0.7471491990187465	0.7177874496465692	0.7564101701842203	0.7719355585090253	0.7762922340036587	0.7114269328343369	0.6226071892257765	0.7410348857504848	0.8025106076985796	0.7106170956327679	0.7751898546129066	0.6977798591392008	0.7600556664350502	0.8386782416131173	0.6792082864280643	0.8101006938105045	0.8043976652129504	0.7597123761178873	0.8305361481007447	0.7777871026119635	0.8041616253563542	0.8041616253563542	0.8041616253563542	0.8041616253563542	0.8041616253563542	0.8041616253563542	0.8041616253563542	0.8041616253563542	0.8041616253563542	0.8041616253563542	0.8041616253563542	0.8041616253563542	0.8041616253563542	0.8041616253563542	0.8041616253563542	0.8041616253563542	0.8041616253563542	0.8041616253563542	0.8041616253563542	0.8041616253563542	0.8041616253563542	0.8041616253563542	0.8041616253563542	0.8041616253563542	0.8041616253563542	0.8041616253563542	0.8041616253563542	0.8041616253563542	0.8041616253563542
0.8215643648294426	0.773405870578294	0.8357693948128139	0.9078209983625083	0.9119235483186473	0.9401834769671268	0.8463722708219149	0.8597086123054942	0.8466076372891537	0.8722865289472039	0.8594470831181787	0.8594470831181787	0.8594470831181787	0.8594470831181787	0.8594470831181787	0.8594470831181787	0.8594470831181787	0.8594470831181787	0.8594470831181787	0.8594470831181787	0.8594470831181787	0.8594470831181787	0.8594470831181787	0.8594470831181787	0.8594470831181787	0.8594470831181787	0.8594470831181787	0.8594470831181787	0.8594470831181787	0.8594470831181787	0.8594470831181787	0.8594470831181787	0.8594470831181787	0.8594470831181787	0.8594470831181787	0.8594470831181787	0.8594470831181787	0.8594470831181787	0.8594470831181787	0.8594470831181787	0.8594470831181787	0.8594470831181787	0.8594470831181787	0.8594470831181787	0.8594470831181787	0.8594470831181787	0.8594470831181787	0.8594470831181787	0.8594470831181787	0.8594470831181787
0.7801563563878577	0.6848257780461062	0.7613624140983016	0.6766827082136601	0.7711726626606242	0.6290666803077531	0.7873711915079961	0.762379978520139	0.8458380088719315	0.8167281618452439	0.6541758568211982	0.673682676560498	0.7548981102614931	0.660518705234459	0.6697936260080861	0.7666111687810281	0.8241723843286403	0.770417323739765	0.7972948540342026	0.7972948540342026	0.7972948540342026	0.7972948540342026	0.7972948540342026	0.7972948540342026	0.7972948540342026	0.7972948540342026	0.7972948540342026	0.7972948540342026	0.7972948540342026	0.7972948540342026	0.7972948540342026	0.7972948540342026	0.7972948540342026	0.7972948540342026	0.7972948540342026	0.7972948540342026	0.7972948540342026	0.7972948540342026	0.7972948540342026	0.7972948540342026	0.7972948540342026	0.7972948540342026	0.7972948540342026	0.7972948540342026	0.7972948540342026	0.7972948540342026	0.7972948540342026	0.7972948540342026	0.7972948540342026	0.7972948540342026
0.8173171073139729	0.8288972539570395	0.777514258649342	1.0641139192706666	0.9875750223934925	1.032408770863414	0.9969664943532186	1.053008099265225	0.958748319406695	1.0819266843031534	1.0636489861200438	1.066703308067472	1.0042338241201743	0.9169307707346508	1.1377256098088713	1.0968721433557478	1.3716208909567489	1.1961525092397258	1.1809009866601041	0.9530913680009262	0.9934263346502198	1.2966285073503558	1.2049820168995367	1.2546322839620767	1.0840901903572222	1.2457260097026315	1.217815833613317	1.2033340300842723	1.1801521421881331	1.1060536809181916	1.2108422633426785	1.158447972130435	1.158447972130435	1.158447972130435	1.158447972130435	1.158447972130435	1.158447972130435	1.158447972130435	1.158447972130435	1.158447972130435	1.158447972130435	1.158447972130435	1.158447972130435	1.158447972130435	1.158447972130435	1.158447972130435	1.158447972130435	1.158447972130435	1.158447972130435	1.158447972130435
0.6716937719566431	0.6483212357231765	0.5863703302062301	0.629478024959033	0.6690378227886182	0.5711166885328012	0.6263514977353999	0.6172326259676422	0.7813595581062992	0.7726792662298999	0.6395260218101363	0.7744423485224912	0.6517015714058471	0.6906798484358418	0.7645905194391517	0.7689236769174606	0.7547130541165232	0.6341819265384029	0.6358318376977402	0.7388776176889675	0.759074834597904	0.743764207731472	0.6206723781174204	0.7859187210354758	0.7032955495764481	0.7032955495764481	0.7032955495764481	0.7032955495764481	0.7032955495764481	0.7032955495764481	0.7032955495764481	0.7032955495764481	0.7032955495764481	0.7032955495764481	0.7032955495764481	0.7032955495764481	0.7032955495764481	0.7032955495764481	0.7032955495764481	0.7032955495764481	0.7032955495764481	0.7032955495764481	0.7032955495764481	0.7032955495764481	0.7032955495764481	0.7032955495764481	0.7032955495764481	0.7032955495764481	0.7032955495764481	0.7032955495764481
0.9245251473724954	0.8893096784570874	0.9770652008971817	0.9302501203513697	0.9481033834325181	0.9553215897494222	0.9658624968197503	0.9268151138555819	0.8907315811942526	0.7070001203159767	0.8215319950772064	0.7642660576965916	0.7642660576965916	0.7642660576965916	0.7642660576965916	0.7642660576965916	0.7642660576965916	0.7642660576965916	0.7642660576965916	0.7642660576965916	0.7642660576965916	0.7642660576965916	0.7642660576965916	0.7642660576965916	0.7642660576965916	0.7642660576965916	0.7642660576965916	0.7642660576965916	0.7642660576965916	0.7642660576965916	0.7642660576965916	0.7642660576965916	0.7642660576965916	0.7642660576965916	0.7642660576965916	0.7642660576965916	0.7642660576965916	0.7642660576965916	0.7642660576965916	0.7642660576965916	0.7642660576965916	0.7642660576965916	0.7642660576965916	0.7642660576965916	0.7642660576965916	0.7642660576965916	0.7642660576965916	0.7642660576965916	0.7642660576965916	0.7642660576965916
0.7463203822723542	0.8352291304040392	0.7367849702090602	0.7663340449468411	0.8396914843548927	0.6815280755609682	0.7196257830424416	0.6926403896713764	0.8210807328810144	0.6703298851253509	0.8057751591275744	0.8655496902004057	0.7276749168652904	0.6601575513275544	0.707175387755734	0.6581899126930213	0.7923218207857541	0.7021284949196837	0.7472251578527188	0.7472251578527188	0.7472251578527188	0.7472251578527188	0.7472251578527188	0.7472251578527188	0.7472251578527188	0.7472251578527188	0.7472251578527188	0.7472251578527188	0.7472251578527188	0.7472251578527188	0.7472251578527188	0.7472251578527188	0.7472251578527188	0.7472251578527188	0.7472251578527188	0.7472251578527188	0.7472251578527188	0.7472251578527188	0.7472251578527188	0.7472251578527188	0.7472251578527188	0.7472251578527188	0.7472251578527188	0.7472251578527188	0.7472251578527188	0.7472251578527188	0.7472251578527188	0.7472251578527188	0.7472251578527188	0.7472251578527188
0.7001933884728847	0.668641906028583	0.5583367218925899	0.6854095170682954	0.6296891747034953	0.6253329118385076	0.692670985032213	0.6088705448919962	0.5895865642892504	0.5886497731129412	0.6081703916232843	0.5912656158198091	0.5960518962228223	0.6165513027847563	0.656870364128398	0.6367108334565772	0.6367108334565772	0.6367108334565772	0.6367108334565772	0.6367108334565772	0.6367108334565772	0.6367108334565772	0.6367108334565772	0.6367108334565772	0.6367108334565772	0.6367108334565772	0.6367108334565772	0.6367108334565772	0.6367108334565772	0.6367108334565772	0.6367108334565772	0.6367108334565772	0.6367108334565772	0.6367108334565772	0.6367108334565772	0.6367108334565772	0.6367108334565772	0.6367108334565772	0.6367108334565772	0.6367108334565772	0.6367108334565772	0.6367108334565772	0.6367108334565772	0.6367108334565772	0.6367108334565772	0.6367108334565772	0.6367108334565772	0.6367108334565772	0.6367108334565772	0.6367108334565772
0.5628377139259855	0.5487006205241844	0.5072401591251732	0.5587014838371342	0.6081302256147723	0.5583692923906547	0.4864845200488076	0.3643669815985971	0.5463722822103733	0.4468685699084781	0.5344996527557156	0.425583803051763	0.39956563599918493	0.48480387654235507	0.4332162747844807	0.5005896024186501	0.5725397362332876	0.6443614564822125	0.5790223562340608	0.4460323912985587	0.737006440844182	0.7207515441315971	0.43943890760200754	0.7039431050788689	0.5711163272640444	0.7228396674420825	0.6518259509565799	0.8180323329022716	0.7349291419294257	0.7349291419294257	0.7349291419294257	0.7349291419294257	0.7349291419294257	0.7349291419294257	0.7349291419294257	0.7349291419294257	0.7349291419294257	0.7349291419294257	0.7349291419294257	0.7349291419294257	0.7349291419294257	0.7349291419294257	0.7349291419294257	0.7349291419294257	0.7349291419294257	0.7349291419294257	0.7349291419294257	0.7349291419294257	0.7349291419294257	0.7349291419294257
0.8329082350447972	0.8236804470856255	0.6957873967680769	0.813230252279538	0.8197577690219091	0.876164851690687	0.6956293971345019	0.7086155048080325	0.8545019136338226	0.7766731697184727	0.8251911134573989	0.7704821931129058	0.8010824490985249	0.7124996770128779	0.8434086226531862	0.8546101486866488	0.8468500708501395	0.8451772420560958	0.9163868387975674	0.8430540199250044	0.9283482317145865	0.8985146225370826	0.7808506409669993	0.8396826317520409	0.8396826317520409	0.8396826317520409	0.8396826317520409	0.8396826317520409	0.8396826317520409	0.8396826317520409	0.8396826317520409	0.8396826317520409	0.8396826317520409	0.8396826317520409	0.8396826317520409	0.8396826317520409	0.8396826317520409	0.8396826317520409	0.8396826317520409	0.8396826317520409	0.8396826317520409	0.8396826317520409	0.8396826317520409	0.8396826317520409	0.8396826317520409	0.8396826317520409	0.8396826317520409	0.8396826317520409	0.8396826317520409	0.8396826317520409
0.872449655610374	0.955849532528731	0.8861570939464468	0.7312738069586375	0.748939057966286	0.8922378137899387	0.7037065661591912	0.8610956274299176	0.6753437658158967	0.7476830285000998	0.7345237652972854	0.7969230375709343	0.8888778320587404	0.7643664462749947	0.8012951200401892	0.8489561130369019	0.8122425745325702	0.8031964246756177	0.7459954821128755	0.7978221177770883	0.8112364390232107	0.8045292784001494	0.8045292784001494	0.8045292784001494	0.8045292784001494	0.8045292784001494	0.8045292784001494	0.8045292784001494	0.8045292784001494	0.8045292784001494	0.8045292784001494	0.8045292784001494	0.8045292784001494	0.8045292784001494	0.8045292784001494	0.8045292784001494	0.8045292784001494	0.8045292784001494	0.8045292784001494	0.8045292784001494	0.8045292784001494	0.8045292784001494	0.8045292784001494	0.8045292784001494	0.8045292784001494	0.8045292784001494	0.8045292784001494	0.8045292784001494	0.8045292784001494	0.8045292784001494
0.9405451507261247	0.807410959847506	0.8470587360640521	0.8240094565156807	0.8938766531306753	0.8118910114713958	0.8115949883072906	0.9278621920860934	0.844199191342132	0.9133281083299202	0.9413133599159477	0.7863406854861514	1.0532931885720143	0.9091516324883002	0.896424893890896	0.820236434098759	0.9420246854315459	0.9374192428885169	0.9397219641600314	0.9397219641600314	0.9397219641600314	0.9397219641600314	0.9397219641600314	0.9397219641600314	0.9397219641600314	0.9397219641600314	0.9397219641600314	0.9397219641600314	0.9397219641600314	0.9397219641600314	0.9397219641600314	0.9397219641600314	0.9397219641600314	0.9397219641600314	0.9397219641600314	0.9397219641600314	0.9397219641600314	0.9397219641600314	0.9397219641600314	0.9397219641600314	0.9397219641600314	0.9397219641600314	0.9397219641600314	0.9397219641600314	0.9397219641600314	0.9397219641600314	0.9397219641600314	0.9397219641600314	0.9397219641600314	0.9397219641600314
0.8624517372578204	0.8656134345694996	0.8216333010106439	0.816756818262345	0.8019699186546536	0.8389815185608512	0.9033885829973322	0.7960549665648108	0.9265991547029433	0.8903827325810166	0.825685249114679	0.9298953672524676	0.9563722196781446	1.023350668034999	0.8946932223857121	0.9824534189860271	0.9423897716576635	0.9596815678257877	0.9719061112007208	0.9739427235890457	0.9729244173948832	0.9729244173948832	0.9729244173948832	0.9729244173948832	0.9729244173948832	0.9729244173948832	0.9729244173948832	0.9729244173948832	0.9729244173948832	0.9729244173948832	0.9729244173948832	0.9729244173948832	0.9729244173948832	0.9729244173948832	0.9729244173948832	0.9729244173948832	0.9729244173948832	0.9729244173948832	0.9729244173948832	0.9729244173948832	0.9729244173948832	0.9729244173948832	0.9729244173948832	0.9729244173948832	0.9729244173948832	0.9729244173948832	0.9729244173948832	0.9729244173948832	0.9729244173948832	0.9729244173948832
0.23417172857165397	0.18954734090089842	0.2335756393590376	0.17992697525963305	0.16134211407828908	0.2341016353368326	0.2659301464528083	0.3362568000386482	0.288227187751833	0.31052164798034293	0.37334253914383336	0.5594617892694388	0.6904340871264025	0.5925529883369742	0.6098328364291042	0.6802302474740838	0.8164115618099327	0.8050128211726783	0.7811151369339675	0.8506063207644919	0.8953751179883143	1.1225016043659806	1.1887502959803218	1.1866428231401214	1.2843558801762136	1.1234102544441982	1.1625984592406287	1.201190960369009	1.031054350614499	0.923360696717256	1.1678247106115234	1.141791239801155	1.146979964879651	1.4487231848132054	1.2657001213720545	1.0353374517788263	1.1257555333843652	1.1940611040478069	1.318332089769438	1.2397236603668784	1.4154922843145674	1.327607972340723	1.327607972340723	1.327607972340723	1.327607972340723	1.327607972340723	1.327607972340723	1.327607972340723	1.327607972340723	1.327607972340723
0.1178274460334055	0.3423909050060419	0.18818149331354944	0.34954315694877686	0.2598558534190461	0.23865526667864698	0.3075445030787884	0.13629595357656904	0.2122140609566919	0.4042107683939189	0.22398838926538886	0.2775608517313816	0.3115749999427384	0.5411705560992125	0.7599522675872564	0.7794597803403331	0.6748970310165379	0.8294674126166582	0.8985306227448456	0.9089833412254629	1.0925128696402524	0.7647460868470093	0.8498390443231991	0.9365302154326934	0.9248565708476323	0.8089483549419788	0.933787354378927	0.8942181842493266	0.9158527544192684	0.8125756361403191	0.9172985237477007	0.9055758031569542	1.1204115441341114	0.9449818737349449	1.0863503439048507	1.0464564237999419	0.9989434093974774	1.0914751710474695	1.3028623676353392	1.1263419172302147	1.0237456729458856	0.8388725247569296	0.9970660488124797	0.9075805328559007	0.9682777158004643	0.8903045330609016	0.929291124430683	0.929291124430683	0.929291124430683	0.929291124430683
0.6498807634941028	0.8494611950697895	0.8833035958171063	0.9419728230160537	1.0141960475116316	1.0589881821509926	1.0906180730101604	1.3826949870413343	1.264865946127393	1.2419042182345597	1.1442176383328337	1.2029490929455782	1.1817963724303395	1.2016099695145113	1.1855733967001616	1.3426174050707866	1.1302694750751998	1.2375095729974448	1.346612118189644	1.0787837715450828	1.2293935104000984	1.1450794251090108	1.1978682854858336	1.2906990975024701	1.325751158661527	1.317551969417741	1.2964845323428682	1.2883725578617733	1.2178205322132936	1.3014023680201863	1.3287020332901016	1.2523443982470055	1.2881461121855136	1.287438622296774	1.3725388354826742	1.1956591235948477	1.359762609286873	1.2527699061944555	1.2853461565889452	1.4036215135116177	1.3330349980346632	1.3683282557731404	1.3683282557731404	1.3683282557731404	1.3683282557731404	1.3683282557731404	1.3683282557731404	1.3683282557731404	1.3683282557731404	1.3683282557731404
0.7948453955056509	0.6444241086570915	0.8961167180585482	0.904975128908493	0.7994300641448627	0.9211589016285386	0.8242564217345397	0.9060765445823096	0.9282051936960293	1.1218406565484327	1.0309878936179817	1.0356916651870762	1.0999046945230209	1.0755767824898028	1.0833311996312323	1.0806838228424338	1.1145591698082649	1.1446692950237989	1.045718663378579	1.0684627926127088	0.9388640495527004	1.112854614140276	0.9959800310283572	0.9612300266608829	0.9953388645066805	1.145867103915929	1.2887284437924509	1.0476328253208569	1.142241141340824	1.0837379428406293	1.0549200059823836	1.0491573474014264	1.0453997255206915	0.9994616663751262	1.174118181163171	1.2143777598893142	1.1435069279032233	1.1436846806525587	1.2119233401253733	1.1390972119031122	1.2119058550861825	1.0589412425428455	1.0763670650871549	1.1995710994761797	1.1042378607562948	1.254320385643275	1.1792791231997848	1.1792791231997848	1.1792791231997848	1.1792791231997848
0.7850428711047377	0.7562870332365718	0.8229827687309185	0.8719347676621165	0.9470938711256163	1.0078676466760732	1.0920712558200114	0.8854234358224287	1.080729205477034	1.0741766651409523	1.0459900217356866	1.034893131621536	1.0274751452541784	1.0943870894214154	0.9587048472812328	0.8731986346411968	0.9329570664512559	0.9712539018763662	0.8947782168859019	0.9663694613789741	1.160609624195477	1.1342206502998107	1.1946335636395236	0.9697963735183661	1.0188966006749485	1.0662505488458585	1.1459254281932252	0.9719144233844615	0.9383886082407751	0.9570317781921934	1.0779014114511758	1.1121878998393737	1.0956438240863622	1.020633246135997	1.1415646170615419	1.183973541914379	1.2490263812896656	1.123504072019392	1.207207039411874	1.0139639394517554	1.0817052805478373	1.170948370445773	1.0873764823850107	1.1291624264153919	1.1291624264153919	1.1291624264153919	1.1291624264153919	1.1291624264153919	1.1291624264153919	1.1291624264153919
1.2829553986820168	1.2429041274280903	1.1273375366034513	1.1807074808409743	1.0752503255097454	0.942201895210077	0.9898433498551912	1.0130314398222837	1.0126903762000392	1.049026693693383	1.1550174344534025	1.110690320064255	1.1328538772588288	1.1328538772588288	1.1328538772588288	1.1328538772588288	1.1328538772588288	1.1328538772588288	1.1328538772588288	1.1328538772588288	1.1328538772588288	1.1328538772588288	1.1328538772588288	1.1328538772588288	1.1328538772588288	1.1328538772588288	1.1328538772588288	1.1328538772588288	1.1328538772588288	1.1328538772588288	1.1328538772588288	1.1328538772588288	1.1328538772588288	1.1328538772588288	1.1328538772588288	1.1328538772588288	1.1328538772588288	1.1328538772588288	1.1328538772588288	1.1328538772588288	1.1328538772588288	1.1328538772588288	1.1328538772588288	1.1328538772588288	1.1328538772588288	1.1328538772588288	1.1328538772588288	1.1328538772588288	1.1328538772588288	1.1328538772588288
0.951011654884255	1.1805513464879058	1.1365245285561212	1.2207447695892653	1.0134464243651928	1.0299475321138434	0.9796055260186307	0.9741570110682451	1.0271154318385836	0.8998290153021522	1.0524197001040132	1.0535400571217612	0.9826960972941184	1.1469115866060309	0.9745035729980551	1.0021367177353786	1.0284745879007906	0.8957628985282623	0.9735007631898169	0.8749043209291139	0.8938585775228961	0.943425235950514	1.1756245055731742	1.0817470953625103	1.112225173250656	1.029651721679952	1.0925541952574742	0.9654859549105479	1.1007315825827122	0.8212176019065042	1.0869788333910617	1.0507580256631965	0.9835762934651302	1.0330239565082908	0.9890905128933353	1.1238749387222093	1.0871576822270417	1.1594677956849888	1.102927020304853	1.193150818042607	1.0659098528717574	1.1295303354571822	1.1295303354571822	1.1295303354571822	1.1295303354571822	1.1295303354571822	1.1295303354571822	1.1295303354571822	1.1295303354571822	1.1295303354571822
1.058187663227849	1.0983830191514319	1.0983228281750181	1.1321021051040807	1.125045811624325	1.12841973778162	1.088856829997877	1.0247618730831587	1.0661944319016787	1.1137579789912762	1.1400330597482318	1.136120978510459	1.138453821800059	1.107721642995149	1.175868322442001	1.1309946075321102	1.1443844070283804	1.1824312894494764	1.2220381698950467	1.1949872385930482	1.1729575871214284	1.12453966744578	1.223577367114733	1.1989169704074705	1.1721041095797542	1.1699130605833439	1.1652835522763316	1.22029110173037	1.2337872794112656	1.2435439399959503	1.2077474501866328	1.2004428485937786	1.3822725393662303	1.2455797155812633	1.2533075960795694	1.2494536601099717	1.1786328250686244	1.180866143434295	1.1882796885166216	1.2450518748952386	1.2264277463528501	1.2149668367875257	1.1339718429003962	1.172421370730834	1.0860418065804758	1.129231588655655	1.129231588655655	1.129231588655655	1.129231588655655	1.129231588655655
0.794021753133467	0.418876521269029	0.2646521830987551	0.7917776289690607	0.1706428034256481	0.3518427466650933	0.172193877515795	0.0825484059556909	0.3256307488765667	0.26851253116256657	0.23177379074422816	0.2633904254674392	0.8129275034770174	0.958831089645724	0.3212919423871691	0.6857080362059979	0.8479878492852999	1.0085205451968438	0.3464423891709283	0.624843884297079	0.8854889566977727	0.4570017187162061	0.4010275145391843	0.35724197390125767	0.7995601484613574	0.6166306921225172	0.45497218663883365	0.45008640716825005	0.551441770140062	0.5330164585708834	0.5059093677342188	0.8198747729370645	0.8319707865532969	0.8232455935866855	1.2319191459645553	0.9799951088994042	0.31264380263781394	0.48227948656782504	0.774069269523977	0.5606218129100479	0.5702465635726683	0.7461734691255216	0.6565279964695161	0.30840721449676917	0.34460086962423647	0.3265040420605028	0.3265040420605028	0.3265040420605028	0.3265040420605028	0.3265040420605028
0.8034776231333798	0.8844496931377385	0.8059257186417639	0.7708793637432979	0.8755836916496095	0.6865179368948091	0.7554294375617995	0.9186723350583734	1.0081065254375556	0.9359135109307121	0.7518835852798577	0.7315815813139845	0.7666472169962615	0.9628787860953252	0.8518572484735187	1.0887850421824015	0.9896507334257596	0.9860484406993243	1.033096163410269	0.9160637791752689	0.9932001462693472	1.110324534463767	0.9963019526961835	0.9706142685528472	1.1548339574347346	1.1276539410563602	1.173689946032646	1.015771511616911	1.0877579572758111	0.91740803713788	1.0166646183866281	0.9628344445243092	1.1666560349622621	1.1078370486596252	0.9141505034107121	1.0178070110670607	0.9615781157222816	1.0212924511073673	0.983276563033175	1.1309249848398562	1.0107172575091017	1.0722557447052503	1.1098047725016476	1.091030258603449	1.091030258603449	1.091030258603449	1.091030258603449	1.091030258603449	1.091030258603449	1.091030258603449
0.683692850757497	0.869701961496256	0.7268344396851958	0.7823137802487781	0.956152806381348	1.1023493185344535	0.9524011372526605	0.9412663701476165	1.0525290084535899	1.0487992957819543	1.0991479723489501	1.1261114639949121	1.2150935308978708	1.1578535854234804	1.2059301841346513	1.1934769462215422	1.1264958458195302	1.109589895610687	1.0785344614534818	1.0102138274534325	1.0280281404731215	1.0929626042941016	0.9629927033547108	1.1638260436040988	1.0747575913163232	1.0519063472012338	1.0566618519854227	1.2366781214449867	1.072264423341832	1.1554574827925115	1.1591304127981332	1.194394560912289	1.1517515236559217	1.1474415706197767	1.2984547205986696	1.1696403452076143	1.178081724924163	1.1336170242802588	1.1799839230188762	0.9444003283197929	1.0621921256693345	1.0621921256693345	1.0621921256693345	1.0621921256693345	1.0621921256693345	1.0621921256693345	1.0621921256693345	1.0621921256693345	1.0621921256693345	1.0621921256693345
0.784837067937536	0.7709599626990196	0.7304884038455666	0.8043264859221008	1.0296745203818034	0.8419881985975827	0.9714671955133345	0.907202285035676	0.8276290491110153	0.980503357814778	1.045661684659823	1.0254820833702705	1.0035262485491583	1.0731535944529293	0.9945871582732664	1.0538320148790117	1.0399094384786285	0.878928835977782	0.949607114095364	1.0224270533143447	1.3849766793778384	1.176406870564117	1.2468151999643196	1.3267642166647147	1.259930676116896	1.1997151163263187	1.1896704001562333	1.2964656322633987	1.0810090219237063	1.292755277183388	1.1786859949766768	1.2244368620610515	1.210218133418771	1.5892275559147302	1.245131718916204	1.2555064476626627	1.3054246535921532	1.3598293986573338	1.393430863563039	1.1383983474854258	1.2497426450932456	1.1940704962893356	1.1940704962893356	1.1940704962893356	1.1940704962893356	1.1940704962893356	1.1940704962893356	1.1940704962893356	1.1940704962893356	1.1940704962893356
0.5114385099996913	0.5727100721742033	0.5889045813294524	0.4981828392990548	0.5171820583212171	0.5493301176412038	0.6067235681206595	0.5900467028392857	0.6318851620286945	0.6731701332864231	0.5968349485853154	0.6547064004253208	0.523170153403383	0.5251703613624891	0.51585392155812	0.6320781241148478	0.753833611545028	0.7768870523035427	0.8781673784144005	0.8960119545424013	1.0377442783028912	0.8110270795311589	1.1758205089889826	0.9240222836459004	1.0151018956056925	0.9265170114314442	1.1305871036818653	0.9464318718876678	1.0089968855240896	0.9727503403859946	1.0160072525346622	1.1557061515005587	1.077076526446248	1.1151439441694988	1.0609761601321857	1.0764791901889779	1.1926149125787011	1.0837064121795863	1.0993194711696965	1.0683092977085595	0.9632654819499293	0.907633683418612	1.0450591236212332	1.1692597432062692	1.0680573351121936	1.0926195166072084	1.169065785437171	1.0865693716296403	1.0421894255019784	1.1359564874601942
0.2454886870202132	0.4969760023585221	0.5532891684066553	0.7988008913815935	0.3645099731760098	0.6008124480277243	0.5925267136340188	0.5089435509224405	0.5741068705770312	0.6387348403190293	0.5758965733343058	0.9659554660978444	1.0715454189155091	0.9984156323852306	0.8134227559180381	0.8756030485060394	0.9662009678284754	0.9228035247722577	0.9976959009246574	1.0442980339293082	0.9466596491892542	1.022838808584367	1.4812898092112832	1.217345977229655	1.0174025295492513	0.8036981927875108	1.0854916420535063	1.1242993001894337	0.8209357610078495	0.9060382319767692	1.2262638884489068	1.164854104426965	0.8522194659931339	1.2079397258071176	0.8396974902347778	1.1656663353840757	1.1171453915692988	0.8825097660817601	1.0336385689991732	0.8544714841474721	1.2903463745345174	0.8776816366140706	1.7251107908262029	0.8740128003688049	1.4897709716497718	1.3531653420241192	1.2596487954048659	1.0147406371222818	1.290362869929643	1.5500581974332877
0.6635508655911105	0.6899793213695328	0.6442787488708756	0.7409825173775121	0.7064498798942727	0.8197154316533378	0.7668247013710042	0.813417143862631	1.0220067533830646	0.9804953198461084	0.8545186717887795	0.981610170893807	0.9966582116211803	1.0787380045285038	0.825171942515587	0.9026993592531519	0.862001780835935	0.9360013561962025	0.897216474372439	0.7603207563487735	0.9021974635008041	1.0638325061036815	1.0904733785888094	0.807784223886476	0.793985021891699	1.0180023852523052	1.0035665367378135	0.9733194485432228	0.9418959571884041	1.0172400680037297	0.9327708157918745	0.9536270484599717	0.858580373941137	1.129868383101185	0.8427341119978311	0.8904988552913795	1.002007327076241	1.1129224670462594	0.8593176758793962	0.8279315649155439	0.880886006441874	0.9999218209463083	1.0800962568169385	0.8046951113992623	1.0227263274253475	1.1237856593228908	0.9191579571108122	0.9668717634954958	1.06228510465535	1.1183943048675815
0.9250387699273699	0.8840897433141949	0.8880861623042762	1.0677865516245149	1.0581236224438628	1.0075138640267896	0.9702714160524416	1.0368864381187413	0.9480881895230302	0.9981897264111321	1.0463976945582765	1.034667971678512	1.083349414030148	1.019609501942311	1.050530592510351	1.103420469684671	1.078852965269947	1.0126878371752464	0.9444476675137595	0.9470119819874055	0.9933321307804647	0.9781280236151619	0.9901974404711987	1.1212180431923877	1.0747369892110814	1.0716248433413387	0.9377255972947957	1.0608469487336545	1.0985901259276483	1.0269179089506466	0.9110509458494541	0.9957865356601567	0.9681235507890857	1.0333757334582034	1.0468340252869635	0.8869908110076526	0.9681567422992	0.9577902121324804	0.9447813873756357	0.9502748045402153	1.035626239511389	0.9818221872521309	0.9753920270748264	1.0127208326360537	1.0918269998929213	1.039882628975171	1.0649161727033147	1.0688260897909605	0.9573767050302304	1.07685166978966
0.5387356769429795	0.5422065347131533	0.5220429438726402	0.6496736157412936	0.6108817146325535	0.7983695747452217	0.7396916538491058	0.6543177701990035	0.7084729266290254	0.8179250040672218	0.8501351802471384	0.903764882740786	0.7693540150371363	0.7910050490668882	0.789687140782418	0.9014781056578767	0.8889844883524858	0.9676418321518999	0.7811951851818631	0.7104993243272195	0.7613832567960683	0.7420719570084642	0.7267404943337898	0.878999710237617	1.05134329780016	1.0287811242951574	0.8727592334963276	1.118767137773189	1.193421399239142	1.1013422111193125	1.1476385225578198	1.120235832754361	1.0016117392258717	1.2095945831743655	1.2046101192085785	0.9997931077736011	1.070503238927615	1.0251936181465542	1.0308093952834718	0.9787795448771655	0.8616781430869945	1.0636059318535236	0.979703995876407	1.0326477042979565	1.0394895028415119	1.1196906084939853	1.1930881750249263	1.3385515881555574	1.279713689404108	1.2857050813609365
0.7297103579584961	0.785735180001212	0.6097542681356929	0.8023073041584635	0.6836260659427412	0.766861023243355	0.7626246251170343	0.7604287299434301	0.81837075814226	0.7628293963547176	0.6945775703101724	0.7551019219191158	0.7826065803236714	0.7326301254663935	0.6618317777721806	0.7554512915208534	0.812381687060522	0.7977069189144849	0.7929536237211988	0.7124202510443564	0.6855026790682198	0.7042289282093328	0.7304001512911356	0.6683070039837673	0.7202155535222323	0.8162165018744499	0.6999579847583184	0.762508134650037	0.7893090046851327	0.6931748062143628	0.738737109469878	0.7451719543329186	0.7896819978415351	0.7622295436963686	0.7458494058385633	0.7520616338158085	0.8068564179301029	0.7146262886955203	0.8182765452186	0.6804652623985561	0.785109002777912	0.8155805341165709	0.8327201533735881	0.8241503437450796	0.8241503437450796	0.8241503437450796	0.8241503437450796	0.8241503437450796	0.8241503437450796	0.8241503437450796
0.9429542267612373	0.959994861414477	1.0147609925243684	0.9378305021163224	0.8083953996255976	0.7869198271874208	0.8340073300893487	0.6844732152828377	0.8867473328737044	0.7145296428201348	0.5221858368623882	0.6183577398412614	0.6183577398412614	0.6183577398412614	0.6183577398412614	0.6183577398412614	0.6183577398412614	0.6183577398412614	0.6183577398412614	0.6183577398412614	0.6183577398412614	0.6183577398412614	0.6183577398412614	0.6183577398412614	0.6183577398412614	0.6183577398412614	0.6183577398412614	0.6183577398412614	0.6183577398412614	0.6183577398412614	0.6183577398412614	0.6183577398412614	0.6183577398412614	0.6183577398412614	0.6183577398412614	0.6183577398412614	0.6183577398412614	0.6183577398412614	0.6183577398412614	0.6183577398412614	0.6183577398412614	0.6183577398412614	0.6183577398412614	0.6183577398412614	0.6183577398412614	0.6183577398412614	0.6183577398412614	0.6183577398412614	0.6183577398412614	0.6183577398412614
1.0526082408202815	1.0355349418929414	1.1284253797397694	1.1672222272824169	1.1799244618023401	1.0391817440961482	1.1095531029492443	1.1095531029492443	1.1095531029492443	1.1095531029492443	1.1095531029492443	1.1095531029492443	1.1095531029492443	1.1095531029492443	1.1095531029492443	1.1095531029492443	1.1095531029492443	1.1095531029492443	1.1095531029492443	1.1095531029492443	1.1095531029492443	1.1095531029492443	1.1095531029492443	1.1095531029492443	1.1095531029492443	1.1095531029492443	1.1095531029492443	1.1095531029492443	1.1095531029492443	1.1095531029492443	1.1095531029492443	1.1095531029492443	1.1095531029492443	1.1095531029492443	1.1095531029492443	1.1095531029492443	1.1095531029492443	1.1095531029492443	1.1095531029492443	1.1095531029492443	1.1095531029492443	1.1095531029492443	1.1095531029492443	1.1095531029492443	1.1095531029492443	1.1095531029492443	1.1095531029492443	1.1095531029492443	1.1095531029492443	1.1095531029492443
0.343916478075375	0.9229811674665463	1.1300481039097454	1.324171540157337	1.5444624643973814	1.4671109892955765	1.4923777972734793	1.199478893074036	1.0968476697366951	1.1140243632285989	1.1757039184346236	0.9726985424324557	0.7507084773007024	0.5936325272794873	1.0618199425475678	0.7035738070274337	0.7767499442544336	0.8271070910887361	0.4845765479727743	0.9672598968545703	1.1977315386848135	1.0466232015779122	1.3019417000058515	0.975875118293789	1.3127700408326142	1.161935232225336	0.8249754045342036	0.7633146628695691	0.5544005341747988	0.5563795520241106	0.608429179101976	0.8172282410522376	0.8608265840668059	0.5499467108327031	0.6504892795317935	0.5729462546424027	0.611717767087098	0.611717767087098	0.611717767087098	0.611717767087098	0.611717767087098	0.611717767087098	0.611717767087098	0.611717767087098	0.611717767087098	0.611717767087098	0.611717767087098	0.611717767087098	0.611717767087098	0.611717767087098
0.8511423539493332	0.909110153655975	0.9440913246418823	1.0229086031983325	0.898923155124739	0.9859653737000844	1.1185912674620002	1.1176621832984814	1.1646024076996928	1.1466965644701719	1.24468662414345	1.2201043145695374	1.0466956305528972	1.016187264655686	1.0231646982365745	1.1408715418567983	1.1291135830423862	1.104306032051629	1.1046656315713301	1.1756174830695585	1.1582629388832746	1.135817835608086	1.0747569279817817	1.030101094185061	1.1342563915876507	1.078751336318491	1.1222536347772234	1.1005024855478571	1.1005024855478571	1.1005024855478571	1.1005024855478571	1.1005024855478571	1.1005024855478571	1.1005024855478571	1.1005024855478571	1.1005024855478571	1.1005024855478571	1.1005024855478571	1.1005024855478571	1.1005024855478571	1.1005024855478571	1.1005024855478571	1.1005024855478571	1.1005024855478571	1.1005024855478571	1.1005024855478571	1.1005024855478571	1.1005024855478571	1.1005024855478571	1.1005024855478571
1.0088751815392052	0.7922301113822191	0.9663504960127619	1.0294284312303832	1.0271683108723633	0.9978671869544016	0.9648090405607939	0.9748269730788562	0.9108147733309452	1.0531456328508682	0.9576797522782357	1.1434102783288667	0.9288990211153998	0.7809314078869162	0.8305502491760068	0.8134634164269846	1.1624024644354287	0.8227111660588216	0.9215649113810024	0.8115457150878844	0.8665553132344433	0.8665553132344433	0.8665553132344433	0.8665553132344433	0.8665553132344433	0.8665553132344433	0.8665553132344433	0.8665553132344433	0.8665553132344433	0.8665553132344433	0.8665553132344433	0.8665553132344433	0.8665553132344433	0.8665553132344433	0.8665553132344433	0.8665553132344433	0.8665553132344433	0.8665553132344433	0.8665553132344433	0.8665553132344433	0.8665553132344433	0.8665553132344433	0.8665553132344433	0.8665553132344433	0.8665553132344433	0.8665553132344433	0.8665553132344433	0.8665553132344433	0.8665553132344433	0.8665553132344433
0.8854258472200477	0.8631760140257182	0.8491859397130914	0.808727210743434	0.8230330852097595	0.9898101890376533	0.9048447377741978	0.8607782072341102	0.9059026458943291	1.05161031146246	0.9246417061717755	0.9972398444160285	0.9954056922798483	1.0574453842514409	0.9242870273397671	0.9499942150455509	0.9624157989437048	1.04043666843014	0.9300678867904506	0.9227743891765764	0.9544236519049738	0.9708242662749182	1.0743427134114916	1.0507439686772428	0.9956128131492795	0.9978480572245008	1.0603854377227515	1.2133434642249676	0.8541339366604058	1.0403805536733108	0.9830061952730536	1.1868678289413057	1.1046168490352228	0.9724738469562519	1.2325515473000128	1.0080607650433504	1.1397461445882568	1.0739034548158035	1.0739034548158035	1.0739034548158035	1.0739034548158035	1.0739034548158035	1.0739034548158035	1.0739034548158035	1.0739034548158035	1.0739034548158035	1.0739034548158035	1.0739034548158035	1.0739034548158035	1.0739034548158035
0.9618503446796725	0.9207300900711705	0.8255797331970268	0.8634874003489479	0.8540309700257854	0.8307194432604162	0.9366481842301374	0.865637491398148	0.9781848763102897	0.9000497622977119	0.8907804484486578	0.941344885223891	0.8359560932424288	1.049547230512826	0.7905422103877028	0.8437599008708446	0.8620177222561798	0.9795282468975697	0.8694600656078535	0.881959076625847	0.9476719282671906	0.8346076238237068	0.9174677087429752	0.8000149482059559	0.8781765546929438	0.9255467862697467	1.029879619430745	0.9773743051990643	0.9776939878245108	1.0686368571064644	0.8521908862375503	0.8982828080461709	0.8752368471418606	0.8752368471418606	0.8752368471418606	0.8752368471418606	0.8752368471418606	0.8752368471418606	0.8752368471418606	0.8752368471418606	0.8752368471418606	0.8752368471418606	0.8752368471418606	0.8752368471418606	0.8752368471418606	0.8752368471418606	0.8752368471418606	0.8752368471418606	0.8752368471418606	0.8752368471418606
0.4445617920908207	0.3719012387034889	0.5766483897215631	0.37995505229808807	0.6475674049802597	0.477837726733583	0.557344343961016	0.7630114564751845	0.9530748350133688	0.8030786841732154	0.6708236448547554	0.8733153104190936	0.7703750292392268	0.7058365097781424	0.5810343837214482	0.9090225313574319	0.6774287068319831	0.6291018625198399	0.9161970762812975	0.6538659968790866	0.5534964655248462	0.8881098758280432	0.6954877141502642	0.842418826057058	0.61935180220755	0.9608103441319256	0.752960316599298	0.8109540934597778	0.8601618216214626	0.9926095608102423	0.8852352161468985	0.8606253746203049	0.9559525035441511	0.9037272587959395	0.9298398811700452	0.9298398811700452	0.9298398811700452	0.9298398811700452	0.9298398811700452	0.9298398811700452	0.9298398811700452	0.9298398811700452	0.9298398811700452	0.9298398811700452	0.9298398811700452	0.9298398811700452	0.9298398811700452	0.9298398811700452	0.9298398811700452	0.9298398811700452
0.8573448031899907	0.913498915009295	1.0117752502706925	1.0178683925502303	1.036015966122694	1.016298962320326	0.9324314898294069	1.0603103816912602	1.1850704291782626	1.1505703007833508	1.1714135346483308	1.2250452719211684	1.1451848425918472	1.1870846219128826	1.152158058214108	1.1385552603289968	1.1477424700025338	1.0855368140962505	1.156640174235604	1.18480351031341	1.3147748859124422	1.1623217063281264	1.2385482961202845	1.2385482961202845	1.2385482961202845	1.2385482961202845	1.2385482961202845	1.2385482961202845	1.2385482961202845	1.2385482961202845	1.2385482961202845	1.2385482961202845	1.2385482961202845	1.2385482961202845	1.2385482961202845	1.2385482961202845	1.2385482961202845	1.2385482961202845	1.2385482961202845	1.2385482961202845	1.2385482961202845	1.2385482961202845	1.2385482961202845	1.2385482961202845	1.2385482961202845	1.2385482961202845	1.2385482961202845	1.2385482961202845	1.2385482961202845	1.2385482961202845
0.3517992457069624	0.27461658885387735	0.2708249373776147	0.30066396864823963	0.4652586604101725	0.46332541296808855	0.419229875862519	0.43759476450609464	0.7264165427191582	0.7526415679989723	0.7614991192712398	0.8068068419576253	0.629608199519473	0.5239684457831354	0.7193825967319796	0.7545098327876976	0.4366779474078412	0.6998708669270056	0.6455977083398254	0.7167059256310413	0.6568804742590161	0.6129821953957441	0.5768482688125233	0.5584280107376277	0.709621146174251	0.7036770906801268	0.347516671248682	0.6287753789552786	0.7517945022249412	0.527159733408694	0.6637085392931971	0.7230204812210046	0.919212655376087	0.47186951218941586	1.0133057621643404	0.5429749840782054	0.8056214311006905	0.7536043648801557	0.5696438784227842	0.6342505606770649	0.4341905431576099	0.5342205519173373	0.5342205519173373	0.5342205519173373	0.5342205519173373	0.5342205519173373	0.5342205519173373	0.5342205519173373	0.5342205519173373	0.5342205519173373
0.7556750845593896	0.7052920567504667	0.7548608803271467	0.8320750625312602	0.7920660143928303	0.8834998048143653	0.9167163345144987	0.9629794331522183	0.9918176888435309	0.9912719906785007	1.0491885415014843	0.9012015896625665	0.7558901244084609	0.8020602349707495	1.0087422868796736	0.8732576566934591	0.9622797219498713	0.9058673049486903	0.8444133942016013	0.970725726667515	0.8995487051062194	0.975725488527057	1.1167375227679153	0.960771254359667	0.8650530571929936	0.9129121557763303	0.9129121557763303	0.9129121557763303	0.9129121557763303	0.9129121557763303	0.9129121557763303	0.9129121557763303	0.9129121557763303	0.9129121557763303	0.9129121557763303	0.9129121557763303	0.9129121557763303	0.9129121557763303	0.9129121557763303	0.9129121557763303	0.9129121557763303	0.9129121557763303	0.9129121557763303	0.9129121557763303	0.9129121557763303	0.9129121557763303	0.9129121557763303	0.9129121557763303	0.9129121557763303	0.9129121557763303
0.6901117548728234	0.6059136412368309	0.646504858836622	0.5842150405015989	0.6146176773844699	0.848346815384394	0.5413204546141398	0.6892484536381728	1.086591193726985	0.7771304862797713	0.7215724071858794	0.7576660136192537	0.7941279127519209	0.9247810914233335	0.7800135977571512	0.9457036939420642	0.9501467264826241	0.8903869444457362	1.0624549750884578	0.9918259692416925	0.9757459142502347	1.1135564804466092	0.9100009439240028	1.2047207440751584	1.0016075716915624	1.0121361940793998	0.9317274519596442	1.0601223133749604	1.0662985768431752	1.1900942729101995	1.1281964248766874	1.1281964248766874	1.1281964248766874	1.1281964248766874	1.1281964248766874	1.1281964248766874	1.1281964248766874	1.1281964248766874	1.1281964248766874	1.1281964248766874	1.1281964248766874	1.1281964248766874	1.1281964248766874	1.1281964248766874	1.1281964248766874	1.1281964248766874	1.1281964248766874	1.1281964248766874	1.1281964248766874	1.1281964248766874
0.8527574966708109	0.96651831453046	1.0044189635674647	1.2203787054888389	1.2297510471205073	1.1925249583017354	1.1057450937235869	1.2196298123667548	1.195907260119135	1.1581024293957285	0.9996644795765947	1.2880821596111856	1.1285979091316871	1.1814379715270127	1.0447255068052033	1.2049355603274559	1.3276127471809889	1.11666921855812	1.2221409828695544	1.2221409828695544	1.2221409828695544	1.2221409828695544	1.2221409828695544	1.2221409828695544	1.2221409828695544	1.2221409828695544	1.2221409828695544	1.2221409828695544	1.2221409828695544	1.2221409828695544	1.2221409828695544	1.2221409828695544	1.2221409828695544	1.2221409828695544	1.2221409828695544	1.2221409828695544	1.2221409828695544	1.2221409828695544	1.2221409828695544	1.2221409828695544	1.2221409828695544	1.2221409828695544	1.2221409828695544	1.2221409828695544	1.2221409828695544	1.2221409828695544	1.2221409828695544	1.2221409828695544	1.2221409828695544	1.2221409828695544
0.873109446453183	0.7407454950165095	0.8319032958999764	0.9650784898027481	0.8535558024691706	0.9773310159931876	0.8222929006056136	1.073115835259059	1.0484170758446278	0.9773134561116317	0.8973365646969848	1.0198103641463523	1.1294332402945733	1.1397969773432324	0.9353215013356412	1.2231667590122548	1.0982717672059366	1.027067839134761	0.9399597782978791	0.9796079021158611	0.8265798559288738	0.9107601743947255	1.015650112932821	0.9952236678563464	1.1165331470081796	0.9806618515722788	0.936934219233981	1.0249196648101329	0.9616279404191501	0.9932738026146415	0.9932738026146415	0.9932738026146415	0.9932738026146415	0.9932738026146415	0.9932738026146415	0.9932738026146415	0.9932738026146415	0.9932738026146415	0.9932738026146415	0.9932738026146415	0.9932738026146415	0.9932738026146415	0.9932738026146415	0.9932738026146415	0.9932738026146415	0.9932738026146415	0.9932738026146415	0.9932738026146415	0.9932738026146415	0.9932738026146415
0.7315923489011926	0.8206530797805819	0.8467263770868608	0.9921033126495622	1.0467599325487975	1.0234910492507245	1.4232925085644228	1.287141858680692	1.2013480724638448	1.287953834526544	1.2530019654476645	1.111658449045586	1.2607801089384572	1.3256265224971735	1.089768869950451	1.2559502106575953	1.1215029656405149	1.1498252778704718	1.2812322388867563	0.977876083346866	0.9696634155213523	1.050350765183333	1.0100070903523426	1.0100070903523426	1.0100070903523426	1.0100070903523426	1.0100070903523426	1.0100070903523426	1.0100070903523426	1.0100070903523426	1.0100070903523426	1.0100070903523426	1.0100070903523426	1.0100070903523426	1.0100070903523426	1.0100070903523426	1.0100070903523426	1.0100070903523426	1.0100070903523426	1.0100070903523426	1.0100070903523426	1.0100070903523426	1.0100070903523426	1.0100070903523426	1.0100070903523426	1.0100070903523426	1.0100070903523426	1.0100070903523426	1.0100070903523426	1.0100070903523426
0.931353489092648	0.9465267344663315	1.058629447525768	1.086890102694637	1.0058703185640145	0.9070802767551387	0.9559088763516767	0.8921211712091451	0.9386557378432613	0.9695131982906211	1.0654871969593758	0.9760540261074317	1.0082223495319107	1.0646995585726753	0.982384416297412	0.9930250922722229	0.8795549914781929	0.880463171686178	0.8827748927117129	0.9020336391847397	0.8003083550265562	0.8284016599155754	0.8492606363189734	0.9163791623574505	0.8160470414397645	0.8455882559148123	0.8308176486772885	0.8308176486772885	0.8308176486772885	0.8308176486772885	0.8308176486772885	0.8308176486772885	0.8308176486772885	0.8308176486772885	0.8308176486772885	0.8308176486772885	0.8308176486772885	0.8308176486772885	0.8308176486772885	0.8308176486772885	0.8308176486772885	0.8308176486772885	0.8308176486772885	0.8308176486772885	0.8308176486772885	0.8308176486772885	0.8308176486772885	0.8308176486772885	0.8308176486772885	0.8308176486772885
0.9340863741876594	0.8429237447738067	0.7704010799808605	1.016802748668572	0.8559174744144011	1.207625660417167	1.0596808455730362	1.12597441969743	1.0407587002389866	1.3040899220322804	1.0648661926441207	1.2211349912059986	1.2146867345854648	1.3718060103150682	1.3323039713814806	1.3129905618639248	1.3362968058880225	1.1880361539660784	1.3121398747065	1.399526818963547	1.314043954548887	1.3910879980424204	1.3811867979156236	1.3899850253939694	1.3855859116547966	1.3855859116547966	1.3855859116547966	1.3855859116547966	1.3855859116547966	1.3855859116547966	1.3855859116547966	1.3855859116547966	1.3855859116547966	1.3855859116547966	1.3855859116547966	1.3855859116547966	1.3855859116547966	1.3855859116547966	1.3855859116547966	1.3855859116547966	1.3855859116547966	1.3855859116547966	1.3855859116547966	1.3855859116547966	1.3855859116547966	1.3855859116547966	1.3855859116547966	1.3855859116547966	1.3855859116547966	1.3855859116547966
0.9256769135307183	0.8765094919411046	0.9512330830544906	0.8856015022189602	1.037566481733245	1.091596772677143	0.9389352753781683	1.1610759717977461	1.113018372814194	1.0493157888155258	0.9920096491228417	1.039183688706399	0.9795038221158389	0.9358023151741899	1.1100308671132109	1.0330660842511739	1.0041014379946267	0.9237489803636643	1.1199789386831098	0.9656061611224745	1.0504708121733213	1.0442900364489252	1.1919144575375316	1.1235737727917359	1.157744115164634	1.157744115164634	1.157744115164634	1.157744115164634	1.157744115164634	1.157744115164634	1.157744115164634	1.157744115164634	1.157744115164634	1.157744115164634	1.157744115164634	1.157744115164634	1.157744115164634	1.157744115164634	1.157744115164634	1.157744115164634	1.157744115164634	1.157744115164634	1.157744115164634	1.157744115164634	1.157744115164634	1.157744115164634	1.157744115164634	1.157744115164634	1.157744115164634	1.157744115164634
0.38637709926192676	0.4507736220771474	0.4456638199993958	0.5179264566545297	0.8762271899177114	0.9035857088490403	1.1394412207447182	1.1007392795439317	1.133947990667071	1.1490666363386783	1.1101274337196148	1.0166374702301801	1.056704082292307	1.0948742788377457	1.1037565498410418	1.0920250209858773	1.0479105669595248	1.1497820585301994	1.382903249099949	1.1541445787984053	1.2453803064173237	1.2177742053888065	1.111336625310775	1.1645554153497908	1.1645554153497908	1.1645554153497908	1.1645554153497908	1.1645554153497908	1.1645554153497908	1.1645554153497908	1.1645554153497908	1.1645554153497908	1.1645554153497908	1.1645554153497908	1.1645554153497908	1.1645554153497908	1.1645554153497908	1.1645554153497908	1.1645554153497908	1.1645554153497908	1.1645554153497908	1.1645554153497908	1.1645554153497908	1.1645554153497908	1.1645554153497908	1.1645554153497908	1.1645554153497908	1.1645554153497908	1.1645554153497908	1.1645554153497908
0.9204315744146145	0.8373343913714951	0.8603555322551047	1.1353597469837038	1.099014436286904	1.1963286148586136	1.2463536076059825	1.2399521795294386	1.196255344620123	1.0322610026738372	1.1971136626870311	0.9515189391806788	1.1360762767709842	1.0913985901453098	1.0593637430156542	1.176464250321271	1.1248857758359527	1.1646856969151496	1.0832225199601424	1.092238129670696	1.079463435027572	1.0862449260705243	1.007531797525173	1.0459002481413338	1.0267160228332535	1.0267160228332535	1.0267160228332535	1.0267160228332535	1.0267160228332535	1.0267160228332535	1.0267160228332535	1.0267160228332535	1.0267160228332535	1.0267160228332535	1.0267160228332535	1.0267160228332535	1.0267160228332535	1.0267160228332535	1.0267160228332535	1.0267160228332535	1.0267160228332535	1.0267160228332535	1.0267160228332535	1.0267160228332535	1.0267160228332535	1.0267160228332535	1.0267160228332535	1.0267160228332535	1.0267160228332535	1.0267160228332535
0.6991207131797127	0.651705243474146	0.6573332773250369	0.7870942932118535	0.654093783073848	0.607142017182741	0.7006485085730045	0.5532077087769522	0.6789353581649795	0.5859378639486905	0.6351042061152793	0.5856753395639034	0.5605373697824158	0.652435978022847	0.7360235242416283	0.5935920224981777	0.6857724134247194	0.6372807513128855	0.7045521146018913	0.6303159975892558	0.6640645495545177	0.7048670040348526	0.6874059167073023	0.6801169338956884	0.6769910626789716	0.6643908619579151	0.63787024011185	0.7219816770453833	0.7167410179356655	0.6356801077895032	0.6762105628625844	0.6762105628625844	0.6762105628625844	0.6762105628625844	0.6762105628625844	0.6762105628625844	0.6762105628625844	0.6762105628625844	0.6762105628625844	0.6762105628625844	0.6762105628625844	0.6762105628625844	0.6762105628625844	0.6762105628625844	0.6762105628625844	0.6762105628625844	0.6762105628625844	0.6762105628625844	0.6762105628625844	0.6762105628625844
0.7147581452683118	0.8092500173535088	0.773033773733295	0.7767432402429113	0.7718206398378524	0.8509076423380206	0.8523745398250218	0.8149436013131004	0.9447888042844304	0.8266310236015766	0.7641002678425263	0.9204494978436784	0.8732372478664175	0.7913026060173468	0.773107185590345	0.885547065598752	0.8084765964046251	0.7592473959840036	0.8348142188427595	0.9165091219213637	0.7417045865155713	0.9744472676201015	0.7678722228915219	0.8032613789043286	0.8706430974378639	0.9039452771547928	0.8482204887788941	0.8930939350104901	0.8765478287227575	0.8376904500448972	0.8842820464322483	0.8609862482385727	0.8609862482385727	0.8609862482385727	0.8609862482385727	0.8609862482385727	0.8609862482385727	0.8609862482385727	0.8609862482385727	0.8609862482385727	0.8609862482385727	0.8609862482385727	0.8609862482385727	0.8609862482385727	0.8609862482385727	0.8609862482385727	0.8609862482385727	0.8609862482385727	0.8609862482385727	0.8609862482385727
0.612610580822784	0.6541396501788486	0.5524267247188246	0.45714883539095236	0.6413743120425182	0.6600914364183249	0.6099118582880051	0.6475335888029187	0.689085750115329	0.6679586881365459	0.5794030814384837	0.6914286653130208	0.6521204600436427	0.6978205107394354	0.7835596737867455	0.7698824055521661	0.7857577768056765	0.7484309079935383	0.7823694717432037	0.786479805269522	0.733417088754651	0.7816454229477904	0.8266266169879087	0.6815885303445675	0.7085650465848977	0.8197572182360943	0.7387542577400178	0.7017487822326542	0.7121770832891446	0.7800432099207272	0.7461101466049359	0.7461101466049359	0.7461101466049359	0.7461101466049359	0.7461101466049359	0.7461101466049359	0.7461101466049359	0.7461101466049359	0.7461101466049359	0.7461101466049359	0.7461101466049359	0.7461101466049359	0.7461101466049359	0.7461101466049359	0.7461101466049359	0.7461101466049359	0.7461101466049359	0.7461101466049359	0.7461101466049359	0.7461101466049359
0.5036048498349331	0.6603056943518363	0.5499492088031306	0.6959017064051295	0.6563337355208991	0.593014744471755	0.7204789305761008	0.8079758461915706	0.6078609099915167	0.6563737113256962	0.6049738566724487	0.7884658825311741	0.6864344526421822	0.7732932953288778	0.776565844960622	0.693502504150609	0.8431704485843	0.764097210575856	0.8544441696861503	0.8120358542010209	0.8332400119435857	0.8332400119435857	0.8332400119435857	0.8332400119435857	0.8332400119435857	0.8332400119435857	0.8332400119435857	0.8332400119435857	0.8332400119435857	0.8332400119435857	0.8332400119435857	0.8332400119435857	0.8332400119435857	0.8332400119435857	0.8332400119435857	0.8332400119435857	0.8332400119435857	0.8332400119435857	0.8332400119435857	0.8332400119435857	0.8332400119435857	0.8332400119435857	0.8332400119435857	0.8332400119435857	0.8332400119435857	0.8332400119435857	0.8332400119435857	0.8332400119435857	0.8332400119435857	0.8332400119435857
0.8388824956842854	0.7921586367795457	0.6320176478600549	0.6661635161208481	0.7557948268739756	0.7791322900001154	0.7804118389985711	0.7472627746217085	0.7794217206299057	0.7941955013036057	0.8025756508742966	0.8709754271477557	0.9346287965803886	0.9656655214229446	0.9728495386807716	1.0581736932783454	1.0982536714604416	1.0860864836732156	1.0712982753021896	1.07829904085369	0.9840643478981704	1.1243071159053697	1.0026129439767362	1.043064516089601	1.0544150164712658	0.9950435835654745	1.0805590475630766	1.0378013155642756	1.0378013155642756	1.0378013155642756	1.0378013155642756	1.0378013155642756	1.0378013155642756	1.0378013155642756	1.0378013155642756	1.0378013155642756	1.0378013155642756	1.0378013155642756	1.0378013155642756	1.0378013155642756	1.0378013155642756	1.0378013155642756	1.0378013155642756	1.0378013155642756	1.0378013155642756	1.0378013155642756	1.0378013155642756	1.0378013155642756	1.0378013155642756	1.0378013155642756
0.4468509615150035	0.4361883231612439	0.43580878044586296	0.3946481266142701	0.49629448707305823	0.4002356125539109	0.48558597209670457	0.5320051217707182	0.44434653534315216	0.4677067654919741	0.5256729035840443	0.4608474313360992	0.4771328767030181	0.5307844444286423	0.48167813601890935	0.4791105857643228	0.6192838807013424	0.5173606018154511	0.3700579280110324	0.5092132302848618	0.4769943448581509	0.5424734727884029	0.6062058564060832	0.5514018931129178	0.5128050939861117	0.5954751970748705	0.49208356543125314	0.5576800895046032	0.6068306205349702	0.7202637327560159	0.6316475411265122	0.5665955181217924	0.5991215296241523	0.5991215296241523	0.5991215296241523	0.5991215296241523	0.5991215296241523	0.5991215296241523	0.5991215296241523	0.5991215296241523	0.5991215296241523	0.5991215296241523	0.5991215296241523	0.5991215296241523	0.5991215296241523	0.5991215296241523	0.5991215296241523	0.5991215296241523	0.5991215296241523	0.5991215296241523
0.41735918800098376	0.47248502420523697	0.5063101508508089	0.30676048874046163	0.4325699959173841	0.49271568564720974	0.7375741244659649	1.077888339117985	0.9028127013276257	0.7679383088290102	0.8730314008530821	1.2010729474925161	0.6057721908267548	0.7869345032485134	0.5976018440179596	0.6922681736332366	0.6922681736332366	0.6922681736332366	0.6922681736332366	0.6922681736332366	0.6922681736332366	0.6922681736332366	0.6922681736332366	0.6922681736332366	0.6922681736332366	0.6922681736332366	0.6922681736332366	0.6922681736332366	0.6922681736332366	0.6922681736332366	0.6922681736332366	0.6922681736332366	0.6922681736332366	0.6922681736332366	0.6922681736332366	0.6922681736332366	0.6922681736332366	0.6922681736332366	0.6922681736332366	0.6922681736332366	0.6922681736332366	0.6922681736332366	0.6922681736332366	0.6922681736332366	0.6922681736332366	0.6922681736332366	0.6922681736332366	0.6922681736332366	0.6922681736332366	0.6922681736332366
0.7238428284531104	0.7520979682420604	0.7387153095183141	0.7297867717020796	0.7599393127246662	0.7046739512651949	0.7536777851313221	0.806438003104942	0.6985631233933057	0.7486027461354632	0.750495729721566	0.800097409465167	0.8222020303267785	0.8455024544632858	0.8478025018308902	0.8281237466489826	0.9489794490596918	0.7936524660937317	0.8287899529880809	0.8052606034414574	0.7610363566607201	0.7426781976727114	0.7314675418239307	0.8330990062111693	0.78228327401755	0.78228327401755	0.78228327401755	0.78228327401755	0.78228327401755	0.78228327401755	0.78228327401755	0.78228327401755	0.78228327401755	0.78228327401755	0.78228327401755	0.78228327401755	0.78228327401755	0.78228327401755	0.78228327401755	0.78228327401755	0.78228327401755	0.78228327401755	0.78228327401755	0.78228327401755	0.78228327401755	0.78228327401755	0.78228327401755	0.78228327401755	0.78228327401755	0.78228327401755
0.5172358163026066	0.7254039463438766	0.6947213591629617	0.6988631418926861	0.7718460059125993	1.0691505186238244	0.7637753739343116	0.7904506073180003	1.0082725229705685	0.8099207897204971	0.6171703378482103	0.8654911718922708	0.9552016095932363	0.6492634544077062	0.9911044863566608	0.8934404262375425	0.8679361171537638	1.063826246740333	1.0301563430589156	0.8185123544913008	1.060522037442562	0.9437396968263253	1.0524784865930006	0.8242481298350101	0.9383633082140053	0.9383633082140053	0.9383633082140053	0.9383633082140053	0.9383633082140053	0.9383633082140053	0.9383633082140053	0.9383633082140053	0.9383633082140053	0.9383633082140053	0.9383633082140053	0.9383633082140053	0.9383633082140053	0.9383633082140053	0.9383633082140053	0.9383633082140053	0.9383633082140053	0.9383633082140053	0.9383633082140053	0.9383633082140053	0.9383633082140053	0.9383633082140053	0.9383633082140053	0.9383633082140053	0.9383633082140053	0.9383633082140053
0.9024646608528581	0.8554750155851188	0.8630951002757193	0.737067890609072	0.7575170917049617	0.8455689040476481	0.9819841642961468	0.8688779285736579	0.9325169105875691	0.9456364667230717	1.0107050464236111	0.781366790178735	1.0349718536063621	1.0735803312730456	0.9645737258829413	0.8674495489533268	0.9248200195041562	0.8531241306490934	0.7826996433652099	0.9130433789215291	0.9063856316801393	1.0037325098159826	0.9371927415651121	1.0565400361226616	0.998855048485857	0.8713616489290413	0.8896934312389323	0.8092508106666231	0.9553331578016406	0.8651755990134212	0.910254378407531	0.910254378407531	0.910254378407531	0.910254378407531	0.910254378407531	0.910254378407531	0.910254378407531	0.910254378407531	0.910254378407531	0.910254378407531	0.910254378407531	0.910254378407531	0.910254378407531	0.910254378407531	0.910254378407531	0.910254378407531	0.910254378407531	0.910254378407531	0.910254378407531	0.910254378407531
0.6306913754461234	0.5583217098466606	0.6248972482820255	0.5188986632616776	0.6048248655721636	0.5781709974355999	0.711343149954243	0.6760121955557284	0.7230398661229253	0.7138212204357415	0.7793097536951182	0.7246655288131191	0.7384897364965105	0.7315776326548148	0.7315776326548148	0.7315776326548148	0.7315776326548148	0.7315776326548148	0.7315776326548148	0.7315776326548148	0.7315776326548148	0.7315776326548148	0.7315776326548148	0.7315776326548148	0.7315776326548148	0.7315776326548148	0.7315776326548148	0.7315776326548148	0.7315776326548148	0.7315776326548148	0.7315776326548148	0.7315776326548148	0.7315776326548148	0.7315776326548148	0.7315776326548148	0.7315776326548148	0.7315776326548148	0.7315776326548148	0.7315776326548148	0.7315776326548148	0.7315776326548148	0.7315776326548148	0.7315776326548148	0.7315776326548148	0.7315776326548148	0.7315776326548148	0.7315776326548148	0.7315776326548148	0.7315776326548148	0.7315776326548148
0.9193930590957758	0.697364145994251	0.7551167192689671	0.8536732642006183	1.2456193827602169	0.9581059523977923	1.0240357065236076	0.924485655724686	0.9853114919953837	1.088903903506359	0.830109513117194	0.9498769228825334	0.8728909918480559	0.8730909922622963	0.8686506074232971	0.7991153462219579	0.88395860482991	0.7888525125406207	0.9589741503041201	0.8344488830141774	0.8382225799396149	0.9024716235856299	1.0010050867819307	0.7839071378524755	0.8658664617393996	0.8248867997959376	0.8248867997959376	0.8248867997959376	0.8248867997959376	0.8248867997959376	0.8248867997959376	0.8248867997959376	0.8248867997959376	0.8248867997959376	0.8248867997959376	0.8248867997959376	0.8248867997959376	0.8248867997959376	0.8248867997959376	0.8248867997959376	0.8248867997959376	0.8248867997959376	0.8248867997959376	0.8248867997959376	0.8248867997959376	0.8248867997959376	0.8248867997959376	0.8248867997959376	0.8248867997959376	0.8248867997959376
0.41306632678914496	0.548233037877572	0.49958117257770557	0.6225152912990356	0.5963313687357871	0.6271425247404752	0.5984905699016623	0.6050978779021868	0.6665798587515542	0.5684695393628256	0.6636871312995516	0.717323599858069	0.7873391453137476	0.8014939136598325	0.6764028545840511	0.8693039296963087	0.8614767034671698	0.7683518763519707	0.7259486488259905	0.7621536881770958	0.7776742295478007	0.7339051625535157	0.8239711285227154	0.7969754999214989	0.7665187776460868	0.8716731071790056	0.8190959424125462	0.8190959424125462	0.8190959424125462	0.8190959424125462	0.8190959424125462	0.8190959424125462	0.8190959424125462	0.8190959424125462	0.8190959424125462	0.8190959424125462	0.8190959424125462	0.8190959424125462	0.8190959424125462	0.8190959424125462	0.8190959424125462	0.8190959424125462	0.8190959424125462	0.8190959424125462	0.8190959424125462	0.8190959424125462	0.8190959424125462	0.8190959424125462	0.8190959424125462	0.8190959424125462
0.7587924311222736	0.40339000045318585	0.28383033605036617	0.508466204551018	0.5665978517524305	0.5437738054379726	0.49404389331533216	0.5294532663902917	0.47445652965217655	0.22498632088360285	0.4295756758084473	0.46050049415979516	0.3774142473113237	0.2638714882353837	0.24711943331345204	0.4755818727494965	0.4158131998668047	0.4349814041922065	0.3112967833009757	0.3362933613837577	0.3798995300551448	0.3407844079977348	0.5242360292864848	0.44921680707067885	0.3327849293014334	0.47784297911745127	0.40531395420944233	0.40531395420944233	0.40531395420944233	0.40531395420944233	0.40531395420944233	0.40531395420944233	0.40531395420944233	0.40531395420944233	0.40531395420944233	0.40531395420944233	0.40531395420944233	0.40531395420944233	0.40531395420944233	0.40531395420944233	0.40531395420944233	0.40531395420944233	0.40531395420944233	0.40531395420944233	0.40531395420944233	0.40531395420944233	0.40531395420944233	0.40531395420944233	0.40531395420944233	0.40531395420944233
0.6910466184973443	0.6516509625109482	0.7622305923336545	0.7350790987036098	0.783412603358864	0.8143815108491712	0.7363813781792486	0.748158260565895	0.7129680186509617	0.7779718891635635	0.7044345327405138	0.7674062883446531	0.7859819070903218	0.7036012986637444	0.7799637847780458	0.7886209500361011	0.773507140012878	0.7771792181437196	0.7556218343872776	0.7429814582927936	0.7961137670939583	0.8262456819800299	0.8307068316417248	0.868083045393971	0.7729767997539096	0.8352202546824964	0.8040985272182031	0.8040985272182031	0.8040985272182031	0.8040985272182031	0.8040985272182031	0.8040985272182031	0.8040985272182031	0.8040985272182031	0.8040985272182031	0.8040985272182031	0.8040985272182031	0.8040985272182031	0.8040985272182031	0.8040985272182031	0.8040985272182031	0.8040985272182031	0.8040985272182031	0.8040985272182031	0.8040985272182031	0.8040985272182031	0.8040985272182031	0.8040985272182031	0.8040985272182031	0.8040985272182031
0.5453345251074125	0.6543444626213482	0.6573861484320918	0.4425484084579109	0.5038885173661244	0.6432834442367207	0.5595403217667966	0.612338944621378	0.6022259351055878	0.6999078134750895	0.5925497166369007	0.6817493048654883	0.6720411503364514	0.6382673059799984	0.6395098685459394	0.6646780796612803	0.5963195947622062	0.8069614545426266	0.619697325093606	0.5752737161505739	0.6202724201858161	0.6032496277901618	0.6971626760963698	0.6695903502915327	0.6876314708192275	0.6786109105553801	0.6786109105553801	0.6786109105553801	0.6786109105553801	0.6786109105553801	0.6786109105553801	0.6786109105553801	0.6786109105553801	0.6786109105553801	0.6786109105553801	0.6786109105553801	0.6786109105553801	0.6786109105553801	0.6786109105553801	0.6786109105553801	0.6786109105553801	0.6786109105553801	0.6786109105553801	0.6786109105553801	0.6786109105553801	0.6786109105553801	0.6786109105553801	0.6786109105553801	0.6786109105553801	0.6786109105553801
1.0119885021518005	0.9522903667786629	0.8659065785050272	0.8318773352603681	0.7808569600050249	0.835227997936818	0.9753986673270686	0.8827104229473082	0.7701638913390925	0.828054212356078	0.7133084741215938	0.9343573496529912	0.7899693797339965	0.9283814603118045	0.798273396543279	0.8487453691433517	0.8092739863532907	0.8644525316442819	0.8032193223508672	0.9268450512522831	0.9439956635704456	0.8486658450440561	0.858316486226878	0.7847045256043315	0.9022257946415717	0.8434651601229516	0.8434651601229516	0.8434651601229516	0.8434651601229516	0.8434651601229516	0.8434651601229516	0.8434651601229516	0.8434651601229516	0.8434651601229516	0.8434651601229516	0.8434651601229516	0.8434651601229516	0.8434651601229516	0.8434651601229516	0.8434651601229516	0.8434651601229516	0.8434651601229516	0.8434651601229516	0.8434651601229516	0.8434651601229516	0.8434651601229516	0.8434651601229516	0.8434651601229516	0.8434651601229516	0.8434651601229516
0.685396861112531	0.7500697570898458	0.6504700135895759	0.861014500109146	0.732825876236331	0.7307786179866732	0.6149419009665577	0.6434090263618847	0.8292158280501272	0.7874990066058727	0.8048504579085332	0.7703434168198086	0.7445375620344563	0.7384294556467439	0.6266652782943024	0.6905306302536073	0.6453321196085384	0.6734082904036339	0.6580799518974724	0.7329523007920519	0.7864228801924181	0.6639955124555726	0.7248739512196275	0.6877777228855968	0.6873799184246917	0.6875788206551442	0.6875788206551442	0.6875788206551442	0.6875788206551442	0.6875788206551442	0.6875788206551442	0.6875788206551442	0.6875788206551442	0.6875788206551442	0.6875788206551442	0.6875788206551442	0.6875788206551442	0.6875788206551442	0.6875788206551442	0.6875788206551442	0.6875788206551442	0.6875788206551442	0.6875788206551442	0.6875788206551442	0.6875788206551442	0.6875788206551442	0.6875788206551442	0.6875788206551442	0.6875788206551442	0.6875788206551442
0.940356664651793	0.891934281530298	0.9904408995588917	0.9504190226536552	0.9115979292141265	0.9241953159584019	0.9626912674647339	1.0585667305616058	0.9727568654009917	0.9575738455235386	0.9744248347630305	0.9248422028927572	1.0457286196268107	0.84516235134731	1.0633969628953326	0.9356116535415413	1.0248178848876748	1.010076708053662	1.0298199026784391	1.0564753500578397	1.0431476263681394	1.0431476263681394	1.0431476263681394	1.0431476263681394	1.0431476263681394	1.0431476263681394	1.0431476263681394	1.0431476263681394	1.0431476263681394	1.0431476263681394	1.0431476263681394	1.0431476263681394	1.0431476263681394	1.0431476263681394	1.0431476263681394	1.0431476263681394	1.0431476263681394	1.0431476263681394	1.0431476263681394	1.0431476263681394	1.0431476263681394	1.0431476263681394	1.0431476263681394	1.0431476263681394	1.0431476263681394	1.0431476263681394	1.0431476263681394	1.0431476263681394	1.0431476263681394	1.0431476263681394
0.6979196022105801	0.6682807101116522	0.7404741312040516	0.77861367103901	0.8468963351540754	0.7696114359494552	0.8603226003465662	0.816678418655236	0.7968196985630215	0.8179618736741713	0.7614672125006072	0.8164685378791955	0.8576528538429484	0.7420838783407189	0.7927733167212394	0.7860363663738572	0.904453075877776	0.7788399705826037	0.9438288682488336	0.9237863007634957	0.9338075845061646	0.9338075845061646	0.9338075845061646	0.9338075845061646	0.9338075845061646	0.9338075845061646	0.9338075845061646	0.9338075845061646	0.9338075845061646	0.9338075845061646	0.9338075845061646	0.9338075845061646	0.9338075845061646	0.9338075845061646	0.9338075845061646	0.9338075845061646	0.9338075845061646	0.9338075845061646	0.9338075845061646	0.9338075845061646	0.9338075845061646	0.9338075845061646	0.9338075845061646	0.9338075845061646	0.9338075845061646	0.9338075845061646	0.9338075845061646	0.9338075845061646	0.9338075845061646	0.9338075845061646
0.4856230615554899	0.4757235479398624	0.44172782722699167	0.4145677760894568	0.5133641147374519	0.5393144514978001	0.5281292608547751	0.6532912691571721	0.4028740511743664	0.49414427563898017	0.4389618227170462	0.37087637653259803	0.32694394626909945	0.47391149577023467	0.5757312590553145	0.7197613122790697	0.43664117337017294	0.4658266815693415	0.48904869434305315	0.7038170765599772	0.23790833451320037	0.46646780264784815	0.592985625943076	0.23279086822840467	0.25780810318200087	0.550715976302829	0.411844822996617	0.4812803996497231	0.4812803996497231	0.4812803996497231	0.4812803996497231	0.4812803996497231	0.4812803996497231	0.4812803996497231	0.4812803996497231	0.4812803996497231	0.4812803996497231	0.4812803996497231	0.4812803996497231	0.4812803996497231	0.4812803996497231	0.4812803996497231	0.4812803996497231	0.4812803996497231	0.4812803996497231	0.4812803996497231	0.4812803996497231	0.4812803996497231	0.4812803996497231	0.4812803996497231
1.0185947403080267	0.9053411927631766	1.0645915105477741	1.1296683717254576	1.2006534298806957	1.1649547713263972	1.3223031501132079	1.1268404851174	1.3131314405654042	1.1046357611494806	1.229353968931905	1.1694989880466478	1.170493438504231	1.2091891146810998	0.9775945586069675	1.0455439034108218	1.3178380643331904	1.179281029545427	1.0273308320428127	1.1346469951552987	1.0287266179408177	1.1257847656889186	1.121648241579067	1.1275192600167276	1.1245837507978973	1.1245837507978973	1.1245837507978973	1.1245837507978973	1.1245837507978973	1.1245837507978973	1.1245837507978973	1.1245837507978973	1.1245837507978973	1.1245837507978973	1.1245837507978973	1.1245837507978973	1.1245837507978973	1.1245837507978973	1.1245837507978973	1.1245837507978973	1.1245837507978973	1.1245837507978973	1.1245837507978973	1.1245837507978973	1.1245837507978973	1.1245837507978973	1.1245837507978973	1.1245837507978973	1.1245837507978973	1.1245837507978973
0.9089809891154846	1.1357361309101768	1.0140561326983464	0.8070945677238357	0.9101532807466483	1.0218685388393902	0.9133573380793583	1.012813469975466	0.9472519640809918	1.1067668039950018	1.0977483798145624	0.7900570557666738	1.0005262432943591	0.9537506046896407	0.8029698152514232	0.9772645482961209	0.954741563655556	0.9676658779060799	1.0334957079821423	0.8982077392294231	0.9056510501925282	0.9555607815867695	0.9780369026656892	0.8764653938684941	0.9092580014879007	1.2314522219351696	1.070355111711535	1.070355111711535	1.070355111711535	1.070355111711535	1.070355111711535	1.070355111711535	1.070355111711535	1.070355111711535	1.070355111711535	1.070355111711535	1.070355111711535	1.070355111711535	1.070355111711535	1.070355111711535	1.070355111711535	1.070355111711535	1.070355111711535	1.070355111711535	1.070355111711535	1.070355111711535	1.070355111711535	1.070355111711535	1.070355111711535	1.070355111711535
1.0845103939065701	0.9405542449005995	1.000580285956124	1.1214805712263727	1.1612089614649481	0.9011616618302438	1.0886316857668217	0.9803919509427751	0.9727915671594564	0.9302170070479912	1.2244498795607373	1.1667433210069624	1.2784993636058757	1.0094960926731409	1.137912993586052	1.2335738069012339	1.1664011227832947	1.0841133667987324	1.1185397132557215	1.0340024257956968	1.0606583285855877	1.100221262790632	1.001136193018601	1.0506787279046164	1.0506787279046164	1.0506787279046164	1.0506787279046164	1.0506787279046164	1.0506787279046164	1.0506787279046164	1.0506787279046164	1.0506787279046164	1.0506787279046164	1.0506787279046164	1.0506787279046164	1.0506787279046164	1.0506787279046164	1.0506787279046164	1.0506787279046164	1.0506787279046164	1.0506787279046164	1.0506787279046164	1.0506787279046164	1.0506787279046164	1.0506787279046164	1.0506787279046164	1.0506787279046164	1.0506787279046164	1.0506787279046164	1.0506787279046164
1.0362502252582195	1.0056348358345772	1.0879529939684223	1.0208755497678585	1.1426227318022215	1.082996961193994	1.0307624341151567	1.1219970608862104	1.1821367198932569	0.9883625319380432	1.0432106010102398	0.8389547693268177	0.8844324988871003	0.9095203128457245	0.9672773077720453	0.9898623821935202	0.8698643865591492	0.973732645124634	0.9631511739416739	0.9873512240471448	0.8808931499852543	0.9341221870161996	0.9341221870161996	0.9341221870161996	0.9341221870161996	0.9341221870161996	0.9341221870161996	0.9341221870161996	0.9341221870161996	0.9341221870161996	0.9341221870161996	0.9341221870161996	0.9341221870161996	0.9341221870161996	0.9341221870161996	0.9341221870161996	0.9341221870161996	0.9341221870161996	0.9341221870161996	0.9341221870161996	0.9341221870161996	0.9341221870161996	0.9341221870161996	0.9341221870161996	0.9341221870161996	0.9341221870161996	0.9341221870161996	0.9341221870161996	0.9341221870161996	0.9341221870161996
0.6877786636046347	0.7776786157180923	0.6756109898161762	0.7053807123987151	0.7709078098414608	0.7191134738431701	0.7728504932814553	0.8111789634448082	0.758387709668494	0.7648184304973111	0.826515903826425	0.7667182520005373	0.9146680649474588	0.8952544541198528	0.9285141836069039	0.928936188216375	0.8055155349677132	0.8236367939280982	0.7480682999619028	0.7766709224460112	0.8545345364032108	0.929046184928034	1.0366422067694279	1.1138080652064581	0.9778356232682355	0.9619943220463926	1.0512442453318627	0.9428817420640636	1.1633715124346993	1.065943502266783	1.1653865217587887	1.1677847949378892	1.185798961687775	1.1767918783128322	1.1767918783128322	1.1767918783128322	1.1767918783128322	1.1767918783128322	1.1767918783128322	1.1767918783128322	1.1767918783128322	1.1767918783128322	1.1767918783128322	1.1767918783128322	1.1767918783128322	1.1767918783128322	1.1767918783128322	1.1767918783128322	1.1767918783128322	1.1767918783128322
0.8630682499311224	0.8285945838504405	0.7925924319972951	0.7904620917944818	0.8657399619652493	0.8205562857924161	0.7737845986529195	0.8621787719768277	0.9505338473413228	0.9319898865934999	0.9973130521579308	0.978800250711539	1.0853388997178888	0.9790026200578008	0.9167997121575383	1.0446318200313838	1.0814388825336776	1.008486898542495	1.1197161830557638	1.1580102347053978	1.1795341122546266	1.0845786160886777	1.167857243046199	1.1014001584026296	0.992257050056223	1.0615761296655846	1.1210906070727824	1.0906478209445902	0.9765200187762956	1.0402589481634428	1.1054152290024715	1.0814019577628176	1.1433314085943673	1.1123666831785923	1.1123666831785923	1.1123666831785923	1.1123666831785923	1.1123666831785923	1.1123666831785923	1.1123666831785923	1.1123666831785923	1.1123666831785923	1.1123666831785923	1.1123666831785923	1.1123666831785923	1.1123666831785923	1.1123666831785923	1.1123666831785923	1.1123666831785923	1.1123666831785923
1.1054048118309299	0.9013136077147729	0.9450779846310787	1.0323958581983264	1.0080184803531562	1.0462570431171538	0.9599548437676152	1.1019178540090724	0.9823291978168018	0.981728927617788	0.9819721985311488	0.9653386951243019	0.9730007616351204	1.059850640904672	1.1070398290546954	1.018922641203957	1.0243270485869809	0.9864187469428749	0.9745819405352812	0.860747475715343	0.8937109240464486	0.877229199880896	0.877229199880896	0.877229199880896	0.877229199880896	0.877229199880896	0.877229199880896	0.877229199880896	0.877229199880896	0.877229199880896	0.877229199880896	0.877229199880896	0.877229199880896	0.877229199880896	0.877229199880896	0.877229199880896	0.877229199880896	0.877229199880896	0.877229199880896	0.877229199880896	0.877229199880896	0.877229199880896	0.877229199880896	0.877229199880896	0.877229199880896	0.877229199880896	0.877229199880896	0.877229199880896	0.877229199880896	0.877229199880896
0.754927463360219	0.66775322233944	0.6782715877506048	0.7234915729934934	0.6568588822715294	0.7504919550274061	0.7972298942981627	0.8191233977017138	0.812890327819527	0.7442102973912897	0.7901377309455994	0.797390264594359	0.8216919368703559	0.8534786051335703	0.761928844180566	0.7567479723038758	0.7935637401281563	0.7459062539393134	0.7655429147201965	0.8444287263351498	0.7446151876508087	1.1184004857141432	0.8043255480062241	0.7289786629723412	0.7666521054892826	0.7666521054892826	0.7666521054892826	0.7666521054892826	0.7666521054892826	0.7666521054892826	0.7666521054892826	0.7666521054892826	0.7666521054892826	0.7666521054892826	0.7666521054892826	0.7666521054892826	0.7666521054892826	0.7666521054892826	0.7666521054892826	0.7666521054892826	0.7666521054892826	0.7666521054892826	0.7666521054892826	0.7666521054892826	0.7666521054892826	0.7666521054892826	0.7666521054892826	0.7666521054892826	0.7666521054892826	0.7666521054892826
0.8165164357504497	0.9836761492829592	0.9472698515776736	0.8645282350093259	0.8404334177753932	0.835484296329294	0.8153701242419319	0.937537909846527	0.877753409446469	0.839023393078757	0.9885531101517205	1.0992534369331932	0.8657765617455779	1.0598871939835586	1.0618475640787537	1.0094545764444243	0.8993920215545794	1.0220177331443872	0.9662533482015022	0.9263555718788088	0.8977998421507897	0.9997148847862473	1.0381741517948655	1.0164339255357802	1.0563193744887354	1.131914602321528	1.0941169884051318	1.0941169884051318	1.0941169884051318	1.0941169884051318	1.0941169884051318	1.0941169884051318	1.0941169884051318	1.0941169884051318	1.0941169884051318	1.0941169884051318	1.0941169884051318	1.0941169884051318	1.0941169884051318	1.0941169884051318	1.0941169884051318	1.0941169884051318	1.0941169884051318	1.0941169884051318	1.0941169884051318	1.0941169884051318	1.0941169884051318	1.0941169884051318	1.0941169884051318	1.0941169884051318
0.8642816298999888	0.6943635379789361	0.8054602009635728	0.8494004394926865	0.7603724351758755	0.8774772538319056	0.8651389086077707	0.6838709942132943	0.8273876598772466	0.7823125247080149	0.7118770982778886	0.7064555806548759	0.896430437978351	0.8052507747589297	0.9041895321149604	0.7164330015337073	0.8235699290809634	0.8674529162419786	0.8112870671852048	0.8270850140468182	0.8191860406160115	0.8191860406160115	0.8191860406160115	0.8191860406160115	0.8191860406160115	0.8191860406160115	0.8191860406160115	0.8191860406160115	0.8191860406160115	0.8191860406160115	0.8191860406160115	0.8191860406160115	0.8191860406160115	0.8191860406160115	0.8191860406160115	0.8191860406160115	0.8191860406160115	0.8191860406160115	0.8191860406160115	0.8191860406160115	0.8191860406160115	0.8191860406160115	0.8191860406160115	0.8191860406160115	0.8191860406160115	0.8191860406160115	0.8191860406160115	0.8191860406160115	0.8191860406160115	0.8191860406160115
0.7294379299490624	0.6670638718848505	0.7104062693723715	0.7532878110901802	0.5948017270251376	0.6877197393035179	0.7994023514303472	0.7582249600284554	0.8383115984326612	0.786962556714597	0.7783972836934933	0.7346143666487228	0.6590338880777227	0.6077425689396193	0.6871896517359526	0.6612661028787411	0.721041943483421	0.726442766876746	0.6756829858316266	0.7338480878656649	0.8031559835174251	0.8681833211982481	0.8356696523578366	0.8356696523578366	0.8356696523578366	0.8356696523578366	0.8356696523578366	0.8356696523578366	0.8356696523578366	0.8356696523578366	0.8356696523578366	0.8356696523578366	0.8356696523578366	0.8356696523578366	0.8356696523578366	0.8356696523578366	0.8356696523578366	0.8356696523578366	0.8356696523578366	0.8356696523578366	0.8356696523578366	0.8356696523578366	0.8356696523578366	0.8356696523578366	0.8356696523578366	0.8356696523578366	0.8356696523578366	0.8356696523578366	0.8356696523578366	0.8356696523578366
1.1635903405248391	1.1740414505495813	0.9537437293318203	0.8684485653932742	1.0363756164154434	0.9254473387095714	0.9230730235573175	0.9222805985696844	0.9046080907637943	1.0262208313693801	0.993894629173902	0.7977329210574807	0.8726928325513376	0.7971180467536245	0.8676774808296038	0.9808374563866653	0.9512177645260028	0.9148093405507247	0.7429059734593889	0.9681860290529963	0.8555460012561927	0.8555460012561927	0.8555460012561927	0.8555460012561927	0.8555460012561927	0.8555460012561927	0.8555460012561927	0.8555460012561927	0.8555460012561927	0.8555460012561927	0.8555460012561927	0.8555460012561927	0.8555460012561927	0.8555460012561927	0.8555460012561927	0.8555460012561927	0.8555460012561927	0.8555460012561927	0.8555460012561927	0.8555460012561927	0.8555460012561927	0.8555460012561927	0.8555460012561927	0.8555460012561927	0.8555460012561927	0.8555460012561927	0.8555460012561927	0.8555460012561927	0.8555460012561927	0.8555460012561927
0.9579720545649214	0.9490987210549737	0.8073594126337019	0.8181208201252039	1.0501685380092562	1.0187251516471179	0.9406837855397584	1.0096872332928821	1.1846573535011828	1.1359137302233067	1.1001712349917185	1.140706366102068	1.0013181279740735	1.0228684105186527	0.9401850252915244	0.8876608442653446	0.9867180280722183	0.8726631079506452	0.9648671454752735	0.9430173496515692	0.8912976221263016	0.9234518174313683	0.9381902791614267	0.9308210482963976	0.9308210482963976	0.9308210482963976	0.9308210482963976	0.9308210482963976	0.9308210482963976	0.9308210482963976	0.9308210482963976	0.9308210482963976	0.9308210482963976	0.9308210482963976	0.9308210482963976	0.9308210482963976	0.9308210482963976	0.9308210482963976	0.9308210482963976	0.9308210482963976	0.9308210482963976	0.9308210482963976	0.9308210482963976	0.9308210482963976	0.9308210482963976	0.9308210482963976	0.9308210482963976	0.9308210482963976	0.9308210482963976	0.9308210482963976
0.925790193627271	0.9183326101299213	0.8763001020708663	0.9721663019470961	1.1091982388428794	1.0025052378349852	0.9553775525158952	0.9103402152209004	1.00717079863724	0.8287220340529764	1.025290920265446	0.9391673731095143	0.9325182781371616	1.0179929525849873	1.0352341709417057	1.1277567826055213	1.0554919029706684	1.0210241462275205	0.8843074445178511	0.9344060422107486	0.8928429403558179	0.8890717946214769	0.8909573674886474	0.8909573674886474	0.8909573674886474	0.8909573674886474	0.8909573674886474	0.8909573674886474	0.8909573674886474	0.8909573674886474	0.8909573674886474	0.8909573674886474	0.8909573674886474	0.8909573674886474	0.8909573674886474	0.8909573674886474	0.8909573674886474	0.8909573674886474	0.8909573674886474	0.8909573674886474	0.8909573674886474	0.8909573674886474	0.8909573674886474	0.8909573674886474	0.8909573674886474	0.8909573674886474	0.8909573674886474	0.8909573674886474	0.8909573674886474	0.8909573674886474
0.8645404822137962	0.9593234350733949	0.9571365130724001	1.0294096233308234	0.8319321494826754	0.8681464281050446	0.9513600446941368	0.9993128392660201	1.0581147397547708	0.8342683653955499	0.9800946091733527	0.9566924487938604	1.0573711476028789	0.9999804610553444	0.8250204110450419	0.9396281679571001	0.8827283381403488	0.9574972729453306	0.889667357519828	0.9955078801747994	1.2023713755467327	1.0031884831026676	0.750652391833534	0.7480477252415039	0.9417968252159954	1.0885414851605917	1.1437627658566567	0.9106951967236788	1.1454769925858985	0.9394177074082442	0.9467060790575617	0.9430618932329029	0.9430618932329029	0.9430618932329029	0.9430618932329029	0.9430618932329029	0.9430618932329029	0.9430618932329029	0.9430618932329029	0.9430618932329029	0.9430618932329029	0.9430618932329029	0.9430618932329029	0.9430618932329029	0.9430618932329029	0.9430618932329029	0.9430618932329029	0.9430618932329029	0.9430618932329029	0.9430618932329029
0.8543222746252612	0.8721727262192464	0.6940558500373325	0.7908750552184574	0.7546207185700674	0.7805390843906511	0.7292056015148471	0.8175735484804144	0.9098329753975187	0.9238804796248926	0.9776806309734564	0.9239809098840936	0.9992380235332423	1.0185162104146865	1.056320546898027	0.9998527046884125	1.170730606790664	1.1161813186626086	1.1964749183863808	1.0268594443682946	1.0699831540306561	1.1297452497616847	1.1202939498097897	1.093788055333165	1.177210468166506	0.9629558270180864	0.9782299132445555	1.1248029043623236	1.0417849374579768	0.9478615410218649	0.9626991799526337	0.9552803604872493	0.9552803604872493	0.9552803604872493	0.9552803604872493	0.9552803604872493	0.9552803604872493	0.9552803604872493	0.9552803604872493	0.9552803604872493	0.9552803604872493	0.9552803604872493	0.9552803604872493	0.9552803604872493	0.9552803604872493	0.9552803604872493	0.9552803604872493	0.9552803604872493	0.9552803604872493	0.9552803604872493
1.0905005056945758	1.0090894578942105	0.8735890767313451	0.9730264440748567	0.9746326499565882	1.287183855974941	1.056126757526088	1.127339182732634	1.3069918524101927	1.1673466761873466	1.1311047434077395	1.166244973905336	1.149011414659996	1.3381371886625102	1.008120377962585	1.119428161353634	1.111144094627262	1.3942854881738382	1.1316281245180966	1.1676555256309282	1.2118703333351855	1.189762929483057	1.189762929483057	1.189762929483057	1.189762929483057	1.189762929483057	1.189762929483057	1.189762929483057	1.189762929483057	1.189762929483057	1.189762929483057	1.189762929483057	1.189762929483057	1.189762929483057	1.189762929483057	1.189762929483057	1.189762929483057	1.189762929483057	1.189762929483057	1.189762929483057	1.189762929483057	1.189762929483057	1.189762929483057	1.189762929483057	1.189762929483057	1.189762929483057	1.189762929483057	1.189762929483057	1.189762929483057	1.189762929483057
0.8228154028919283	0.7709951204962732	0.39771263194001794	1.208918813474953	0.7326442151745153	1.4306537483508397	0.8157987052707875	0.9158167923224839	0.35962903569444993	0.5296969593309079	1.2049746386540197	0.18079731715059494	0.543293351932222	0.5380640704551246	0.6152517268632325	1.0710247126563899	0.38611983299157593	1.1445520024109601	0.8065681887122658	0.7317522708177789	0.6505633793282466	0.6911578250730127	0.6911578250730127	0.6911578250730127	0.6911578250730127	0.6911578250730127	0.6911578250730127	0.6911578250730127	0.6911578250730127	0.6911578250730127	0.6911578250730127	0.6911578250730127	0.6911578250730127	0.6911578250730127	0.6911578250730127	0.6911578250730127	0.6911578250730127	0.6911578250730127	0.6911578250730127	0.6911578250730127	0.6911578250730127	0.6911578250730127	0.6911578250730127	0.6911578250730127	0.6911578250730127	0.6911578250730127	0.6911578250730127	0.6911578250730127	0.6911578250730127	0.6911578250730127
0.9887882542513832	0.9390224714806179	1.0207561515005281	1.0606486337814163	1.0487769041240167	1.201141736414567	1.0675953220720864	1.1279190721214127	1.1832678387135287	1.153303988689374	1.0223299161546222	1.1805161383222718	1.0807603650188462	1.0915425197407256	1.133197494579576	1.1599671498436637	1.3138056839067693	1.312797029992708	1.2455594618634729	1.0941648962029504	1.1351977390641013	1.1580292239555394	0.9292272106365795	1.077037735752539	1.0587189824959662	1.0309905376701771	1.2882129829288234	1.1377858229209952	1.2856889341750222	1.2117373785480086	1.2117373785480086	1.2117373785480086	1.2117373785480086	1.2117373785480086	1.2117373785480086	1.2117373785480086	1.2117373785480086	1.2117373785480086	1.2117373785480086	1.2117373785480086	1.2117373785480086	1.2117373785480086	1.2117373785480086	1.2117373785480086	1.2117373785480086	1.2117373785480086	1.2117373785480086	1.2117373785480086	1.2117373785480086	1.2117373785480086
0.813265128124687	0.8783530601611744	0.7646143725737565	0.9089180945035987	0.8251491433097391	1.084317204994717	0.9434876010046138	1.0634862365325037	1.0651258682018445	0.9020032102421012	1.060313196131973	1.0156629478634494	0.973307831192507	0.9676981396013478	0.9273354394682727	1.038324927100329	1.017932794563671	0.9601910664662465	0.9528811865185144	0.8664308054426697	0.9825306727247088	0.9690842023622857	1.0264335378952258	0.9316848941018164	0.9469599119201614	0.8690723695392185	0.991050544681486	0.9776811340317849	0.9850636136788988	0.9691198293809984	0.9872285720154932	0.9111905823998435	1.0358245481598838	0.9352032812996351	0.9374234887916922	0.9363133850456636	0.9363133850456636	0.9363133850456636	0.9363133850456636	0.9363133850456636	0.9363133850456636	0.9363133850456636	0.9363133850456636	0.9363133850456636	0.9363133850456636	0.9363133850456636	0.9363133850456636	0.9363133850456636	0.9363133850456636	0.9363133850456636
0.7244131164630266	0.6547285293975171	0.6907647336624199	0.7518410109762157	0.7207603644092568	0.6951797209699545	0.8249934874098861	0.7357413539474976	0.8534830846297446	0.8696978984359126	0.7837371502939117	0.7321606658978902	0.8565542237544738	0.8382218929050609	0.8619391754827533	0.8880527191795244	0.8677068430059383	0.8810718144384876	0.9808561648448345	1.0600845445405855	0.9183826081438514	1.0344850275876525	1.0515365627347837	1.043829892836313	0.9303438673384218	0.980699861889127	1.0063960061276775	1.0155690463079021	0.9398535616929129	0.9015568208343621	0.9124565636448476	1.019019534790596	0.9462392710410491	0.976279345989875	0.9590471313437152	0.8995295625294036	1.0171991778241931	0.9345244037560048	0.9667768562191993	0.9126242739704112	0.9397005650948054	0.9397005650948054	0.9397005650948054	0.9397005650948054	0.9397005650948054	0.9397005650948054	0.9397005650948054	0.9397005650948054	0.9397005650948054	0.9397005650948054
1.0633427418476298	0.9150029104931531	0.9980159570085883	1.1044758248247157	1.0695681426072539	1.069161718929988	1.1133139377224155	1.1002100995040567	1.1231085572821127	1.1984094038062032	1.1163190300972328	1.2773292113410581	1.136794096302359	1.2244346803707953	1.1284209895853006	1.1489332174420395	1.1550745053516023	1.133962371672516	1.1386617513047774	1.1407094957778943	1.0939865354295828	1.0590971311547783	1.0830132704608748	1.012915472335094	1.1037459705983441	1.058330721466719	1.058330721466719	1.058330721466719	1.058330721466719	1.058330721466719	1.058330721466719	1.058330721466719	1.058330721466719	1.058330721466719	1.058330721466719	1.058330721466719	1.058330721466719	1.058330721466719	1.058330721466719	1.058330721466719	1.058330721466719	1.058330721466719	1.058330721466719	1.058330721466719	1.058330721466719	1.058330721466719	1.058330721466719	1.058330721466719	1.058330721466719	1.058330721466719
0.9138007067690054	0.9423219483979289	1.0161312522749832	1.0916858211838634	1.0509416559886098	0.9785891660375384	1.0539544478771676	1.0897513213766463	1.0673875172614629	1.1549371677057685	1.059799367624431	1.1101238395239157	1.2589161916136808	1.0699293566591332	1.0728208752535926	1.1787523738518721	1.2895618602037282	1.2144510732278222	1.13140140976801	1.184594401330582	1.0510887107307767	1.1540743562638944	1.137833469737426	1.0394871020528127	1.2514441344740215	1.2961438826247622	1.23587259817381	1.1069596636080883	1.1942236985512602	1.21008859119605	1.2178894563327636	1.2139890237644066	1.2139890237644066	1.2139890237644066	1.2139890237644066	1.2139890237644066	1.2139890237644066	1.2139890237644066	1.2139890237644066	1.2139890237644066	1.2139890237644066	1.2139890237644066	1.2139890237644066	1.2139890237644066	1.2139890237644066	1.2139890237644066	1.2139890237644066	1.2139890237644066	1.2139890237644066	1.2139890237644066
1.595276755385893	1.514259407896408	0.5060267620974974	0.8117379423404161	0.3737912162720487	1.2599703591298876	0.8970779847331626	1.1873201112310274	1.3682377223700781	0.8022923825259736	1.3026303187465351	0.8210041182960489	1.192831944817836	0.9507509243076188	1.297661290413096	0.8593142467964506	1.2671962966098782	0.6744056190065109	1.019520960484244	1.174105301676648	1.2620231732155958	1.0813660452221614	0.9699001429475337	0.7026784726527685	0.8386177426251468	0.4801095882658899	0.6593636654455184	0.6593636654455184	0.6593636654455184	0.6593636654455184	0.6593636654455184	0.6593636654455184	0.6593636654455184	0.6593636654455184	0.6593636654455184	0.6593636654455184	0.6593636654455184	0.6593636654455184	0.6593636654455184	0.6593636654455184	0.6593636654455184	0.6593636654455184	0.6593636654455184	0.6593636654455184	0.6593636654455184	0.6593636654455184	0.6593636654455184	0.6593636654455184	0.6593636654455184	0.6593636654455184
0.8707993828313862	0.8460387657233766	1.0344968646943118	1.118296951407126	1.150633429439665	1.1339990259346007	1.1910534794701104	1.2240084564921907	1.1835012162407283	1.3082367855572485	1.1595832093413594	1.270858169003293	1.1452800593496069	1.3270871164868208	1.2048552126982932	1.162353044952894	1.2543013424654965	1.3068301099239692	1.155201565386322	1.2217317645029053	1.2505308426982318	1.249740720089927	1.2276364775689041	1.2386885988294156	1.2386885988294156	1.2386885988294156	1.2386885988294156	1.2386885988294156	1.2386885988294156	1.2386885988294156	1.2386885988294156	1.2386885988294156	1.2386885988294156	1.2386885988294156	1.2386885988294156	1.2386885988294156	1.2386885988294156	1.2386885988294156	1.2386885988294156	1.2386885988294156	1.2386885988294156	1.2386885988294156	1.2386885988294156	1.2386885988294156	1.2386885988294156	1.2386885988294156	1.2386885988294156	1.2386885988294156	1.2386885988294156	1.2386885988294156
0.8398309864106158	0.9664762004404143	0.920066911143196	0.8490014592046261	0.9121105803461508	0.9099510913292295	0.9476136276469416	0.9253077854161823	0.8897218972397009	0.9706975494859361	1.0204997652542136	1.039724887394226	0.957930934620011	1.0188759704317711	1.1077743478476114	1.022160653379905	1.0334831197378163	1.1329548197461383	1.0557524994769043	1.1349577161958435	1.0812659625820744	0.9953597828726654	1.1809129436029273	1.0583361279380707	1.1732755022457941	1.2982676265658677	0.9686312269677344	0.9924461447545712	0.8808148225057272	1.0442508703556446	0.9232293755414811	0.983740122948563	0.983740122948563	0.983740122948563	0.983740122948563	0.983740122948563	0.983740122948563	0.983740122948563	0.983740122948563	0.983740122948563	0.983740122948563	0.983740122948563	0.983740122948563	0.983740122948563	0.983740122948563	0.983740122948563	0.983740122948563	0.983740122948563	0.983740122948563	0.983740122948563
0.5669053839564409	0.6741129595685516	0.723259202140425	0.63777115814118	0.4801728230418888	0.6386319123877792	0.5840127312564434	0.6064841789747379	1.0350753019484562	0.659704916883872	0.6629688014672722	0.5600735553670235	0.6601077472060085	0.5606053159838491	0.5193483666042678	0.6416161901829907	0.7191072842484538	0.39398118206638943	0.5485178786208077	0.7121008313230272	0.29830554522238917	0.3123219350139604	0.28261222141974773	0.683295060415517	0.45959457303484164	0.2782135409139165	0.4109365390388833	0.6227782899597478	0.577419897284476	0.6333362398534853	0.706727370046192	0.4663211251373918	1.002299897325987	0.5471067014675253	0.5543339259989276	0.8356207396558295	0.643006700493193	0.6289095369673454	0.6359581187302692	0.6359581187302692	0.6359581187302692	0.6359581187302692	0.6359581187302692	0.6359581187302692	0.6359581187302692	0.6359581187302692	0.6359581187302692	0.6359581187302692	0.6359581187302692	0.6359581187302692
0.23483676316582835	0.16683451375361721	0.21564474331241154	0.39242532643193806	0.2344777573687429	0.187666262056976	0.3716960223088251	0.2093677153748569	0.3189289896401798	0.3469597528032311	0.38578237194767784	0.3822481226172765	0.9091532800105228	0.4646850659434215	1.057986148321314	0.8299404416188891	1.1217129581173362	0.5985971983568974	1.2714153954024003	1.018963604058363	0.9238530929134156	1.2812725267197442	0.9856997484296166	0.9001565046047219	1.1264888944299498	1.139326410183358	1.3451648020941918	1.0499689122535787	1.0049795509884958	1.1695099465374457	0.8331245105824148	0.949952126591623	0.9849100141791527	1.1208375721097845	0.8871150699424535	1.1050408856142442	0.6464738488314743	1.4340386576032829	1.3556012656277827	0.870576935322997	1.2061060844306206	0.8243336649280748	1.0011316325830208	1.0497043830465769	1.0254180078147987	1.0254180078147987	1.0254180078147987	1.0254180078147987	1.0254180078147987	1.0254180078147987
0.4313599491750713	0.3982783702416432	0.3440839337933877	0.28403024164083857	0.2756979431547734	0.27907328587554925	0.29563457486029443	0.30458433365383153	0.2817366577379849	0.3781527867203894	0.24341512043012362	0.2949485013875337	0.29422582381433565	0.23040188989192922	0.17760051279718478	0.26506570712514904	0.20549944146108182	0.26177368470517404	0.2290970671280084	0.2699783324419641	0.2588850204187346	0.23356526487304674	0.3166719025172367	0.20858174860181114	0.23088498702673535	0.26548336750116813	0.26177267069671	0.3396663811412336	0.3478904896012294	0.32717312250736025	0.30973245086429974	0.35225482250393186	0.31512122474596577	0.3022364927021525	0.49518035242887154	0.6138889344686842	0.4700715625270024	0.630031951248369	0.7340750653916168	0.6397656133606673	0.9209819917606104	0.925766528714694	1.158190881454214	1.071202755404384	0.9901170498302989	1.0306599026173415	1.0306599026173415	1.0306599026173415	1.0306599026173415	1.0306599026173415
0.8759513942491081	0.9951626168078533	1.0134980332439674	0.9885889647210697	0.9805730828080764	0.8001561414916686	1.0528516319282508	0.9991956259664017	1.171436266823623	1.060239474868937	1.0828087975142273	1.1796700509263909	1.1424045330866222	1.2176881160592332	1.2199433325087732	1.1572926789937572	1.3190078348926912	1.053799550524614	1.2615165788453013	1.0268383072547922	1.030083079374792	1.1700231891926318	1.055692534331743	1.2961717215529334	1.0732342520483218	1.143250735020766	1.058527667909355	1.1183541160484873	1.1833113019264276	1.1255230000474914	1.1724032724379843	0.9723528516092643	1.0387777508494804	1.213880325606304	1.1046888538388673	1.1238310379228715	1.2709011184032317	1.0684905263198194	1.1291283714483584	1.098809448884089	1.098809448884089	1.098809448884089	1.098809448884089	1.098809448884089	1.098809448884089	1.098809448884089	1.098809448884089	1.098809448884089	1.098809448884089	1.098809448884089
1.162635061186539	0.805337270028615	0.8835674214738827	0.7134320898491548	0.8105332086999711	0.8176529515044659	1.0221660306492666	0.7287239753089462	0.29063830212655856	0.5096811387177523	0.5096811387177523	0.5096811387177523	0.5096811387177523	0.5096811387177523	0.5096811387177523	0.5096811387177523	0.5096811387177523	0.5096811387177523	0.5096811387177523	0.5096811387177523	0.5096811387177523	0.5096811387177523	0.5096811387177523	0.5096811387177523	0.5096811387177523	0.5096811387177523	0.5096811387177523	0.5096811387177523	0.5096811387177523	0.5096811387177523	0.5096811387177523	0.5096811387177523	0.5096811387177523	0.5096811387177523	0.5096811387177523	0.5096811387177523	0.5096811387177523	0.5096811387177523	0.5096811387177523	0.5096811387177523	0.5096811387177523	0.5096811387177523	0.5096811387177523	0.5096811387177523	0.5096811387177523	0.5096811387177523	0.5096811387177523	0.5096811387177523	0.5096811387177523	0.5096811387177523
0.027204746187000684	0.06139310934501614	0.07763261852625951	0.09838471629323034	0.1303416187520674	0.08370806605557563	0.06535038163758666	0.05351713656532406	0.036467120530658495	0.03303433465564369	0.10527067067596864	0.06535038163758666	0.08734768836177652	0.052275005901053176	0.06535038163758666	0.11110094819291348	0.019599815082259848	0.09802557245637998	0.2577545561002226	0.301952690148832	0.2798536231245273	0.2798536231245273	0.2798536231245273	0.2798536231245273	0.2798536231245273	0.2798536231245273	0.2798536231245273	0.2798536231245273	0.2798536231245273	0.2798536231245273	0.2798536231245273	0.2798536231245273	0.2798536231245273	0.2798536231245273	0.2798536231245273	0.2798536231245273	0.2798536231245273	0.2798536231245273	0.2798536231245273	0.2798536231245273	0.2798536231245273	0.2798536231245273	0.2798536231245273	0.2798536231245273	0.2798536231245273	0.2798536231245273	0.2798536231245273	0.2798536231245273	0.2798536231245273	0.2798536231245273
0.8912471386056535	0.5457474807618825	0.7203053644108417	0.7601691200449611	0.6113695913447316	0.7789978597001469	0.43844845199692534	0.3495404859623976	0.5029210428276466	0.6764701498319713	0.49357643540249274	0.5464830170215311	0.6525900865447417	0.5823688245908165	0.46124208789143223	0.43696761065172346	0.8456825108511576	0.41247108352652867	0.5450591068826144	0.7779251349633041	0.5061197160885511	0.8343781526036708	0.7396530162103744	0.8104620403505021	0.6588035407128808	0.9232694968193633	0.7298128724580868	0.8926609418338686	1.0573555029975463	0.6783274516802514	0.9113126774188776	0.797520096040502	0.8544163867296899	0.8544163867296899	0.8544163867296899	0.8544163867296899	0.8544163867296899	0.8544163867296899	0.8544163867296899	0.8544163867296899	0.8544163867296899	0.8544163867296899	0.8544163867296899	0.8544163867296899	0.8544163867296899	0.8544163867296899	0.8544163867296899	0.8544163867296899	0.8544163867296899	0.8544163867296899
1.014080544782271	1.1077164260728816	1.1881510408903342	1.0804620379582968	1.0517578581979377	1.0284502401774718	1.1132684120076464	1.1489869593915245	1.126654474050415	1.0190179486769284	1.15587337113079	1.1488728928427194	1.1393623141024913	0.9172456772335759	1.1479362275301026	0.9935770861578223	0.9295361954592201	1.0935344122506887	0.9724511096779808	0.9847547448759992	0.9259155378135915	0.8658731175564788	1.0138788757320296	0.9398759966442541	0.9398759966442541	0.9398759966442541	0.9398759966442541	0.9398759966442541	0.9398759966442541	0.9398759966442541	0.9398759966442541	0.9398759966442541	0.9398759966442541	0.9398759966442541	0.9398759966442541	0.9398759966442541	0.9398759966442541	0.9398759966442541	0.9398759966442541	0.9398759966442541	0.9398759966442541	0.9398759966442541	0.9398759966442541	0.9398759966442541	0.9398759966442541	0.9398759966442541	0.9398759966442541	0.9398759966442541	0.9398759966442541	0.9398759966442541
1.046918461222706	1.0112024026218358	0.945049363987521	1.106310081930325	0.714768521178783	0.8820502985421143	0.9666576592453223	1.0338160081034133	0.6504805703076952	0.7656928828191486	0.6853152707631617	0.7255040767911551	0.7255040767911551	0.7255040767911551	0.7255040767911551	0.7255040767911551	0.7255040767911551	0.7255040767911551	0.7255040767911551	0.7255040767911551	0.7255040767911551	0.7255040767911551	0.7255040767911551	0.7255040767911551	0.7255040767911551	0.7255040767911551	0.7255040767911551	0.7255040767911551	0.7255040767911551	0.7255040767911551	0.7255040767911551	0.7255040767911551	0.7255040767911551	0.7255040767911551	0.7255040767911551	0.7255040767911551	0.7255040767911551	0.7255040767911551	0.7255040767911551	0.7255040767911551	0.7255040767911551	0.7255040767911551	0.7255040767911551	0.7255040767911551	0.7255040767911551	0.7255040767911551	0.7255040767911551	0.7255040767911551	0.7255040767911551	0.7255040767911551
1.1233949599496964	0.9087794054944831	0.823613206706475	1.0984656971936024	1.1338376388826745	0.9180305268952506	1.0011929285695582	0.8437029966442274	1.0849192606568951	0.8696575717374955	0.9215639415045189	0.8620860346199024	0.8840016213776037	0.9432550017344619	1.0007190812495985	0.7939224925426526	0.8062055544714485	0.9100590151921103	1.062547982378938	0.7638370947455347	0.8577366099013122	0.8462332062335814	0.9446833449424198	0.9123091843978859	0.8548572040480714	0.8250843974717751	0.7523563712736696	0.8172171250480483	0.784786748160859	0.784786748160859	0.784786748160859	0.784786748160859	0.784786748160859	0.784786748160859	0.784786748160859	0.784786748160859	0.784786748160859	0.784786748160859	0.784786748160859	0.784786748160859	0.784786748160859	0.784786748160859	0.784786748160859	0.784786748160859	0.784786748160859	0.784786748160859	0.784786748160859	0.784786748160859	0.784786748160859	0.784786748160859
0.1490412432120574	0.18173636057952083	0.06505532481693933	0.31253284163154305	0.16014064347024412	0.10639157267773763	0.06798486518321227	0.11710818481270736	0.21102305314875927	0.2448123783756866	0.20274654425386465	0.293047750806554	0.2662629597839328	0.322397577764807	0.2764407231389611	0.26681697954729866	0.21992576264883512	0.24679384669433904	0.2446738478729418	0.3816012690939282	0.2720363469254194	0.17940990411461244	0.24957188789256024	0.2135259553938055	0.3489550730729278	0.126032743544403	0.28029915654461274	0.22946606559669577	0.3172528782396891	0.294636304055032	0.3694093297839595	0.25670354763767256	0.313056438710816	0.313056438710816	0.313056438710816	0.313056438710816	0.313056438710816	0.313056438710816	0.313056438710816	0.313056438710816	0.313056438710816	0.313056438710816	0.313056438710816	0.313056438710816	0.313056438710816	0.313056438710816	0.313056438710816	0.313056438710816	0.313056438710816	0.313056438710816
0.38262601514097	0.43019965414496847	0.3935951391128928	0.6767320651778699	0.40822452931873837	0.7357650793388808	0.7707426490805911	0.9735984913091323	0.8583956019298049	0.7548753166318223	0.9046673658373655	1.033065042926786	0.9575157603547632	1.0171662510972261	0.8192537605787397	1.1692736398507422	0.9289195536094913	0.8273146905035158	1.1157087940060033	1.2233988149616948	0.9810071786052351	0.961933070819044	1.005056492103623	0.988153401032854	1.0140868471203965	1.1711261424521309	0.9635213653500915	0.8652023239601045	1.0118000868805812	1.1733982653007098	1.1731890761908674	1.0550379134283696	1.1783854259148945	1.065344380748051	1.1765519936608262	1.1692113667558386	1.1728816802083324	1.1728816802083324	1.1728816802083324	1.1728816802083324	1.1728816802083324	1.1728816802083324	1.1728816802083324	1.1728816802083324	1.1728816802083324	1.1728816802083324	1.1728816802083324	1.1728816802083324	1.1728816802083324	1.1728816802083324
0.7489687317829266	1.0414199657977967	1.1742602249241958	1.0750197639555445	1.181923592495373	1.2279442392642634	1.0909813808382112	0.9928099209696312	1.083118200520112	1.1425723706227862	1.2217431309655467	1.1866516370751197	0.9978048062090494	1.286309527265993	1.1613138202507984	1.2031994257124685	1.1424924297634178	1.143896025397223	1.1950356572146497	1.128425642932513	1.13000221722114	1.230382262614835	1.1727666010648907	1.0831307003687367	1.0528325858341856	1.113943146908357	1.0982750002957902	0.9730332286584777	1.0747290574516943	1.1921266434741347	1.1539816426938285	1.1730541430839818	1.1730541430839818	1.1730541430839818	1.1730541430839818	1.1730541430839818	1.1730541430839818	1.1730541430839818	1.1730541430839818	1.1730541430839818	1.1730541430839818	1.1730541430839818	1.1730541430839818	1.1730541430839818	1.1730541430839818	1.1730541430839818	1.1730541430839818	1.1730541430839818	1.1730541430839818	1.1730541430839818
1.0830031888271827	0.896599495743789	1.0029978476605652	0.7768846535222436	0.7577278406189374	0.7505326086956491	0.9335076034493762	0.876491997403054	0.8655802263509723	0.8702361391417477	1.0274342800499483	1.07918472789148	1.1430734715146194	1.2065141539663098	1.3558719235316496	1.1721635430285835	1.1017276036268773	1.1132629426528	1.0566234438067557	1.14731930595868	1.2326881574410076	1.0615308321333683	1.1333055909613914	1.1122178846436321	1.260599802539791	1.141404341579262	1.2271186305597712	1.0628473496713327	1.1260904595575822	1.2600328445299205	1.1548134174544185	1.2708589432325779	1.4243396202884455	1.1549731472095564	1.169038953944649	1.2679377593749375	1.1909723731860622	1.2294550662804997	1.2294550662804997	1.2294550662804997	1.2294550662804997	1.2294550662804997	1.2294550662804997	1.2294550662804997	1.2294550662804997	1.2294550662804997	1.2294550662804997	1.2294550662804997	1.2294550662804997	1.2294550662804997
0.03411175646774958	0.0	0.012182770167053422	0.024231635475049525	0.043855996745079104	0.012182770167053422	0.0	0.0	0.3994371507597078	0.49342304896234107	0.09647685905855534	0.09529736851278198	0.12591303528353526	0.17317748201467834	0.21915595800834062	0.1343669521676069	0.13322072164375712	0.08610149286055596	0.12324683038048558	0.17255018546279963	0.24085020492488962	0.16897733720118868	0.19391199638002582	0.2669545700851418	0.21716479430575727	0.2706192453886699	0.2296640806890356	0.1678847495306709	0.24201425584472627	0.21282880302349458	0.337625369734868	0.3770989474757221	0.357362158605295	0.357362158605295	0.357362158605295	0.357362158605295	0.357362158605295	0.357362158605295	0.357362158605295	0.357362158605295	0.357362158605295	0.357362158605295	0.357362158605295	0.357362158605295	0.357362158605295	0.357362158605295	0.357362158605295	0.357362158605295	0.357362158605295	0.357362158605295
0.25100800773476334	0.8388177634023872	0.5847563098444417	0.6995722554864522	0.9734546733376958	0.9419380215063399	1.2927928208459012	1.128512705542879	1.1716043839864556	1.511135671470014	1.6774626092126441	1.6145039517224926	1.501005540169843	1.3158730488985064	1.2958430897996527	1.3096465603711283	1.3400798280037267	1.432733724843133	1.4127461329594535	1.3950939133132458	1.2634848200817088	1.0044080195235447	1.165516978847905	1.135699514214648	1.3649560885293692	1.4491337786619938	1.3185861421428149	1.3410114484202205	1.493463181081809	1.1529236809342474	1.207876477786345	1.1804000793602962	1.1804000793602962	1.1804000793602962	1.1804000793602962	1.1804000793602962	1.1804000793602962	1.1804000793602962	1.1804000793602962	1.1804000793602962	1.1804000793602962	1.1804000793602962	1.1804000793602962	1.1804000793602962	1.1804000793602962	1.1804000793602962	1.1804000793602962	1.1804000793602962	1.1804000793602962	1.1804000793602962
0.35243742930388006	0.27374789389683496	0.33784477278802816	0.32498530213168136	0.41622504105479996	0.4992451669600441	0.643967079017846	0.6204053901547963	0.5885806355783086	0.49814144409526334	0.6968951795065657	0.7297201549743049	0.7645998197436411	0.8413091788764643	0.8390535849394593	0.9267350282523348	1.1076621847092845	1.2168917315731087	0.9620125794604645	1.0361793053731545	1.1691342652566254	0.9101083317321476	1.0691425262162624	1.079363548608362	0.949591466691828	0.943372837029117	1.011870969638767	1.0711356084742285	0.93184714129544	0.9529939899070873	0.9464716258913467	1.0267328852811397	1.0564020125241125	1.0468893674431847	1.126363146306032	1.0941197985745303	0.9010145297802478	1.0042001844455632	0.9978591160448543	0.9279215662999545	0.9628903411724044	0.9628903411724044	0.9628903411724044	0.9628903411724044	0.9628903411724044	0.9628903411724044	0.9628903411724044	0.9628903411724044	0.9628903411724044	0.9628903411724044
0.9521265483524394	0.8113521350392943	0.8311678865601672	0.8003076459520888	0.7623410897247552	0.8545795930116096	0.9375702106561895	0.8240640866052412	0.8722793347533124	0.9310213600114061	0.9705852044653964	1.0035163171514396	1.0902687402240971	1.2660061790950852	1.1230360601128724	1.1283747579950303	1.1076638940212895	1.0924536643023444	1.02805942454359	1.1170990808324472	1.0082182242302618	1.0949303332996225	0.9872008788354452	1.0393005440001162	1.056149420329813	1.0670588504818215	1.0693556121148071	1.1116393024230113	1.0166603107624934	0.9782138542328828	0.8762163874162298	1.087055527002012	0.9993434071204685	0.9926962574695325	1.0533947239109658	1.023045490690249	1.023045490690249	1.023045490690249	1.023045490690249	1.023045490690249	1.023045490690249	1.023045490690249	1.023045490690249	1.023045490690249	1.023045490690249	1.023045490690249	1.023045490690249	1.023045490690249	1.023045490690249	1.023045490690249
1.3454817532777863	1.0297414972385885	1.0460408580583391	0.9338825283846497	0.9946944524453439	1.3213691196030026	1.4037545340745177	0.9816804096352612	1.1036038768598377	1.181633678930583	1.106863778169263	1.2479118222307615	1.2254963387335123	1.1527606801307093	1.1763186662760863	1.2769409892494625	1.0433120120469697	1.0829434380030905	1.2018564492270236	1.2349898586582384	0.9399013728359785	1.042190047767579	0.961268876018256	1.001177752754664	0.9329790032616573	1.2802935927800065	1.2119682027851146	1.0541590715805003	1.2476000389831685	1.093553707460442	1.1705768732218051	1.1705768732218051	1.1705768732218051	1.1705768732218051	1.1705768732218051	1.1705768732218051	1.1705768732218051	1.1705768732218051	1.1705768732218051	1.1705768732218051	1.1705768732218051	1.1705768732218051	1.1705768732218051	1.1705768732218051	1.1705768732218051	1.1705768732218051	1.1705768732218051	1.1705768732218051	1.1705768732218051	1.1705768732218051
1.0561399696869573	1.1842971887842824	0.8807135886950004	1.0455755613355735	1.1582212164664314	0.6393922814873427	0.7473092576379045	1.3262240541012806	0.5637026056749538	1.0795910564633937	1.2423845439112504	0.8105620572779223	1.2969312668148865	1.0144932042269552	1.2043369291761863	1.3978769529193578	0.9412810157188589	0.7275298380238157	0.6038079765493256	0.858583513983044	1.2838945548958869	0.7363602960249351	0.7927964285841501	1.2173118108670566	1.0659406104049207	0.7223030553127727	0.9093312697490543	1.0093154110833982	1.3142932789212505	0.7367339186866935	0.809373421241946	0.9532221501944228	0.9292506875824267	0.7240528353497924	0.9239275152758056	0.823990175312799	0.823990175312799	0.823990175312799	0.823990175312799	0.823990175312799	0.823990175312799	0.823990175312799	0.823990175312799	0.823990175312799	0.823990175312799	0.823990175312799	0.823990175312799	0.823990175312799	0.823990175312799	0.823990175312799
0.7363012972983696	0.8282338096781172	0.9007180266242912	0.8548290953814481	0.7537152191261893	0.9832287861567851	0.8953687275149316	0.8777350554500953	0.93311757872361	0.9569494598434173	0.8692095346170827	0.987011313976679	0.8622920513659144	0.8685157231069144	1.0600659039747837	1.1193937029507879	1.020059247594079	0.9400744520670979	0.9931546366070729	0.9076739819838858	0.8233502407179427	0.9768451841719644	0.9797876380137818	0.8933896837377966	1.0244398147112654	0.9291299698880932	1.2696842385028773	0.9743165218094219	0.9716772540841946	1.026655681024767	0.900197938120111	1.0030639616668833	0.9169676091749223	0.7491734284510663	0.8140162245350939	0.7815948264930801	0.7815948264930801	0.7815948264930801	0.7815948264930801	0.7815948264930801	0.7815948264930801	0.7815948264930801	0.7815948264930801	0.7815948264930801	0.7815948264930801	0.7815948264930801	0.7815948264930801	0.7815948264930801	0.7815948264930801	0.7815948264930801
1.0683091253344565	1.1399897170718105	1.131557962658035	1.1567321499687253	1.0336152043298619	1.1741387214342367	1.181334403677556	1.0965410213572062	1.2621657504033623	1.1766299159863032	1.2671168100148398	1.3492133565805218	1.246901194629143	1.2688956110702594	1.1795127054462307	1.116295922877962	1.1840459538503547	1.1803884810047434	1.161484942520178	1.1092937086398498	1.1585480520870577	1.1935598637605331	1.0908872948688717	1.2819346279868788	1.13791925151222	1.1077341214740124	1.183054967380565	1.1961891150273323	1.2003455747734615	1.0980991442302117	1.2111855623748002	1.1546423533025059	1.1546423533025059	1.1546423533025059	1.1546423533025059	1.1546423533025059	1.1546423533025059	1.1546423533025059	1.1546423533025059	1.1546423533025059	1.1546423533025059	1.1546423533025059	1.1546423533025059	1.1546423533025059	1.1546423533025059	1.1546423533025059	1.1546423533025059	1.1546423533025059	1.1546423533025059	1.1546423533025059
0.823708770615636	0.9197614782755149	0.9766199270915891	1.0568378826340894	1.1332227588048824	1.034799720051411	1.0493233164956015	1.2705403551840788	1.0933204178244613	1.1324022838271297	1.1122167552694717	1.0942771235303101	1.1814091685470107	1.1488250976111447	1.1064580619801279	1.2099098806398856	1.0949981049628628	1.0612190569170425	1.0468125837083104	1.252350016698977	1.1596921356409071	1.0653153397836894	1.0448525340863826	0.9666593924087126	1.034840545707572	1.1055672622469288	1.0620186994644238	0.8831900383162319	1.0787836127893495	0.8998079760763129	1.1467611587560023	1.0795757380581588	1.1131684484070805	1.1131684484070805	1.1131684484070805	1.1131684484070805	1.1131684484070805	1.1131684484070805	1.1131684484070805	1.1131684484070805	1.1131684484070805	1.1131684484070805	1.1131684484070805	1.1131684484070805	1.1131684484070805	1.1131684484070805	1.1131684484070805	1.1131684484070805	1.1131684484070805	1.1131684484070805
0.7176969511278714	0.5383494588352141	0.5794686563090689	0.6167422603783145	0.7251676486297838	0.890498122109691	0.8001831012402371	0.8646439023971947	0.8374374324796836	0.7284178196082696	0.7029943864901445	0.8221566160089142	0.8421215725630026	0.8685383221127786	0.9157282276147346	0.8242267768944909	0.8283972717296942	0.8767970270998325	0.8363040803503944	0.7895764488428374	0.7878196455151929	0.7727159550351234	0.843802014577208	0.7974935148700898	0.7892582505735692	0.9353741683436099	0.8380952450687567	0.8867347067061833	0.8867347067061833	0.8867347067061833	0.8867347067061833	0.8867347067061833	0.8867347067061833	0.8867347067061833	0.8867347067061833	0.8867347067061833	0.8867347067061833	0.8867347067061833	0.8867347067061833	0.8867347067061833	0.8867347067061833	0.8867347067061833	0.8867347067061833	0.8867347067061833	0.8867347067061833	0.8867347067061833	0.8867347067061833	0.8867347067061833	0.8867347067061833	0.8867347067061833
0.7498667298302085	0.8629412626170575	1.0457049596506705	0.9311816376693183	1.108027536281486	1.019243293823227	1.1718568438954744	1.1528320505375023	1.1548147429920355	1.2652861367330275	1.183140635765499	1.24262000397129	1.0422650787876935	1.1086790639348936	1.0797175517838151	1.1149204844718212	1.1884575309126175	1.1401763788472443	1.2155580234143526	1.0372346073897856	1.1574172433096868	1.2070954946810792	1.227067081407829	1.1373113988293724	1.12561981272766	1.018792909332218	1.136250225826785	1.023856491492204	1.1716354639976854	1.1495077404874277	1.0562582402403509	1.0117389448537386	1.0423530078685044	1.1514864634050257	1.0846190502900104	1.0676073430440416	1.1436024866642882	1.07327967223311	1.1022210081696757	1.1936294703438945	1.157686182226352	1.0876017415588308	1.069431743463972	1.1604349742372357	1.1325710405712393	1.0957370338780286	1.0927573372462347	1.0942471855621316	1.0942471855621316	1.0942471855621316
0.017029683131726626	0.31026887010204135	0.0912511977911625	0.0912511977911625	0.0	0.2688411898596759	0.0	0.2576739344865166	0.0912511977911625	0.0912511977911625	0.1837077807307562	0.17311815234674752	0.0912511977911625	0.4607278286775784	0.2549851069023325	0.2702847257682015	0.5193544570402426	0.185971263187611	0.1822999825503737	0.40272545495812406	0.0912511977911625	0.4562559889558125	0.4358203691977406	0.11188923058118577	0.2702847257682015	0.18350536769880488	0.5918558905410373	0.4197407103107697	0.8637399375956565	0.6389607975700888	0.6477172826463857	1.5478014950187027	1.2182158540350188	1.3830086745268608	1.3830086745268608	1.3830086745268608	1.3830086745268608	1.3830086745268608	1.3830086745268608	1.3830086745268608	1.3830086745268608	1.3830086745268608	1.3830086745268608	1.3830086745268608	1.3830086745268608	1.3830086745268608	1.3830086745268608	1.3830086745268608	1.3830086745268608	1.3830086745268608
0.41906089364345184	0.0	0.16799618111825465	0.0	0.31801028100195433	0.6037923244372495	0.7061943319356455	0.8381217872869037	0.3352487149147615	1.2858452851875226	0.5635778472233082	0.4023256439679088	0.16762435745738075	0.0	0.5028730723721423	1.156132068288858	0.9758367089281058	0.49200679266131647	0.4339537285272748	0.7437336488334881	1.0169842481159843	1.0039037299525644	1.5637687915879503	0.6052629155680956	0.037539316897842616	0.5010306575804222	0.4856346384593351	0.7754854994413868	0.3416208691167429	0.8408124126982581	0.9251277756642126	0.5580226468436659	0.7415752112539392	0.7415752112539392	0.7415752112539392	0.7415752112539392	0.7415752112539392	0.7415752112539392	0.7415752112539392	0.7415752112539392	0.7415752112539392	0.7415752112539392	0.7415752112539392	0.7415752112539392	0.7415752112539392	0.7415752112539392	0.7415752112539392	0.7415752112539392	0.7415752112539392	0.7415752112539392
0.6494743258834527	0.6146631888380174	0.7351356869951983	0.5175918520559775	0.5583514128045003	0.6581575583669639	0.567260469437707	0.5375824083848627	0.601964668399552	0.5625046451637283	0.6464594933106071	0.6166501698761454	0.6492035227875087	0.6482753797137317	0.660482445552947	0.6440772079141658	0.6989711991603377	0.6274378614105619	0.7139551646683325	0.6171935628798695	0.6430370078277283	0.6301152853537988	0.6301152853537988	0.6301152853537988	0.6301152853537988	0.6301152853537988	0.6301152853537988	0.6301152853537988	0.6301152853537988	0.6301152853537988	0.6301152853537988	0.6301152853537988	0.6301152853537988	0.6301152853537988	0.6301152853537988	0.6301152853537988	0.6301152853537988	0.6301152853537988	0.6301152853537988	0.6301152853537988	0.6301152853537988	0.6301152853537988	0.6301152853537988	0.6301152853537988	0.6301152853537988	0.6301152853537988	0.6301152853537988	0.6301152853537988	0.6301152853537988	0.6301152853537988
0.6155748365915622	0.5778070092966526	0.572552052337536	0.60927154923597	0.5870487177609398	0.7181918874017666	0.6289429546929536	0.5455725689633986	0.5779021741039072	0.6025089921291855	0.6164672847130234	0.7275411964556101	0.6420942605408758	0.6507291195348089	0.6799214492950169	0.625810302516659	0.6651535479653431	0.7092324179430879	0.7218651137096201	0.7384373721425123	0.7475630605089206	0.7137814811593984	0.7306722708341595	0.7306722708341595	0.7306722708341595	0.7306722708341595	0.7306722708341595	0.7306722708341595	0.7306722708341595	0.7306722708341595	0.7306722708341595	0.7306722708341595	0.7306722708341595	0.7306722708341595	0.7306722708341595	0.7306722708341595	0.7306722708341595	0.7306722708341595	0.7306722708341595	0.7306722708341595	0.7306722708341595	0.7306722708341595	0.7306722708341595	0.7306722708341595	0.7306722708341595	0.7306722708341595	0.7306722708341595	0.7306722708341595	0.7306722708341595	0.7306722708341595
0.8509492686972242	0.7533131371878542	0.8149023580624037	0.7881844539266596	0.8526704079718953	0.852927581695663	0.8120842477814126	0.8687064917979271	0.78737083168155	0.7813365877980373	0.6604092413693566	0.8347077042558801	0.740034072071433	0.8840922016619378	0.8666417290776691	0.7934713376018377	0.7988832424222475	0.7636897217341991	0.824976320315511	0.7541788658497621	0.829918214457818	0.8795161993566416	0.8547172069072297	0.8547172069072297	0.8547172069072297	0.8547172069072297	0.8547172069072297	0.8547172069072297	0.8547172069072297	0.8547172069072297	0.8547172069072297	0.8547172069072297	0.8547172069072297	0.8547172069072297	0.8547172069072297	0.8547172069072297	0.8547172069072297	0.8547172069072297	0.8547172069072297	0.8547172069072297	0.8547172069072297	0.8547172069072297	0.8547172069072297	0.8547172069072297	0.8547172069072297	0.8547172069072297	0.8547172069072297	0.8547172069072297	0.8547172069072297	0.8547172069072297
0.8089323697901899	0.8891946980997414	0.8400817483084876	0.8288034139169826	0.9139254874202131	0.8599659586606528	0.8691711123169983	0.8826512951736093	0.8703716524649017	0.9269008639227677	0.8913432421816972	0.887477191261145	0.9242461360255494	0.9354677349843653	0.9319318510057633	0.9133329154432528	1.0052259554737688	0.9477078177748982	0.9753789208121909	0.9615433692935447	0.9615433692935447	0.9615433692935447	0.9615433692935447	0.9615433692935447	0.9615433692935447	0.9615433692935447	0.9615433692935447	0.9615433692935447	0.9615433692935447	0.9615433692935447	0.9615433692935447	0.9615433692935447	0.9615433692935447	0.9615433692935447	0.9615433692935447	0.9615433692935447	0.9615433692935447	0.9615433692935447	0.9615433692935447	0.9615433692935447	0.9615433692935447	0.9615433692935447	0.9615433692935447	0.9615433692935447	0.9615433692935447	0.9615433692935447	0.9615433692935447	0.9615433692935447	0.9615433692935447	0.9615433692935447
[truncated: 6 more columns]
