# Supplementary material for: Neuronal tuning aligns dynamically with object and texture manifolds across the visual hierarchy
Source: Nat Neurosci. 2026 Mar 10;29(4):864–75. doi: 10.1038/s41593-026-02207-1 (PMC13061647; doi:10.1038/s41593-026-02207-1)
Supplement: Supplementary file 10 — Attribution data for time windows 5, 10, 20, 25 and 50 ms, for panel b. Time window specific evolution trajectory of time windows 10, 20, 25 and 50 ms, for panel c. [file 41593_2026_2207_MOESM10_ESM.zip › ExtendedFig4_Source_data/FigureExtended4C_src_normresp_wdw_25-50_DeePSim_sem.csv]

0	1	2	3	4	5	6	7	8	9	10	11	12	13	14	15	16	17	18	19	20	21	22	23	24	25	26	27	28	29	30	31	32	33	34	35	36	37	38	39	40	41	42	43	44	45	46	47	48	49
0.03548700260797255	0.02473909692362027	0.02812010425023324	0.019589411946885776	0.035926885311318275	0.0209073997060361	0.019311795446047556	0.031746858738246765	0.027824828737695324	0.021704096552337255	0.030853623289766787	0.023907747578503197	0.027701683730139436	0.025586229354095043	0.021091916439544545	0.021369294193094777	0.029358443771601392	0.02100414133169275	0.017547605745102904	0.02401185745763428	0.01808544425904308	0.027851504870744274	0.02512032097271747	0.015773946827169337	0.02753920082915621	0.02614804294711346	0.02452073082396774	0.021550971712313273	0.016512452679960533	0.017244535788018062	0.028107373685588532	0.025779661626565333	0.018175674102381006	0.02679904104304783	0.01538792996360345	0.033721733935336284	0.027148728464265567	0.02781961591411093	0.018403052102532427	0.02746400846239993	0.015387491590239876	0.019728560987321977	0.022744699377123194	0.019220620835904985	0.02811457519813814	0.018414781283104788	0.030383077609145492	0.02439892944612514	0.02439892944612514	0.02439892944612514
0.037563901740215684	0.02835157372548852	0.02161255401496674	0.03998806280459723	0.024869356997783525	0.029222598216639528	0.04848575294885271	0.04452592285792263	0.02871357543182402	0.048223760540084246	0.01890173297189306	0.038736051537976664	0.04234537065252693	0.02086965634067526	0.028425302244255466	0.026557428807593438	0.02695659618679302	0.02349960668818681	0.038578166859958296	0.028082144304898853	0.016259695848094016	0.03833182794032827	0.015495268743367777	0.024968657294265124	0.031782054078354854	0.04032840378191703	0.03492049381778864	0.03183135825234645	0.03195979533226439	0.034421504612839715	0.034635171707154556	0.039260607839537276	0.041731475667757804	0.031687619570104984	0.023283319681241203	0.02748546962567309	0.02748546962567309	0.02748546962567309	0.02748546962567309	0.02748546962567309	0.02748546962567309	0.02748546962567309	0.02748546962567309	0.02748546962567309	0.02748546962567309	0.02748546962567309	0.02748546962567309	0.02748546962567309	0.02748546962567309	0.02748546962567309
0.031794552189679415	0.020401587486574693	0.014619921465566675	0.04025699056278248	0.012352590318960813	0.03120771386954676	0.025470589664669013	0.01632363868750886	0.027268599051703105	0.030020663163002934	0.021035660448683248	0.05388429883436877	0.027710676857460894	0.02587210123151847	0.01348827618277854	0.04887972344158892	0.03772041906549831	0.03289237982098619	0.03314800096983618	0.0221992397283052	0.016047440291132434	0.0362536206057686	0.011373915604725922	0.03961223445435832	0.030543406070065747	0.014430090187535858	0.011780804029586374	0.0353257110375245	0.021967081542833323	0.026743456139816456	0.03767864789548581	0.030383427727211667	0.040057875375230166	0.035220651551220915	0.035220651551220915	0.035220651551220915	0.035220651551220915	0.035220651551220915	0.035220651551220915	0.035220651551220915	0.035220651551220915	0.035220651551220915	0.035220651551220915	0.035220651551220915	0.035220651551220915	0.035220651551220915	0.035220651551220915	0.035220651551220915	0.035220651551220915	0.035220651551220915
0.039473383437023446	0.024144341218812645	0.02665128754246634	0.03521778560539288	0.025755768871713068	0.026141696671849058	0.035205732273786344	0.028255936277409265	0.02900984531815957	0.03614303405000269	0.029372006363367297	0.021658050933144407	0.02858114199497253	0.02628815347156713	0.020700628687516823	0.02563292080654899	0.030326420279835845	0.0218534116414032	0.021479661121747394	0.019217954505643776	0.0231554942972149	0.018486804135852148	0.02155880244065404	0.029982299114692076	0.023587874292031057	0.025297666939773596	0.020521285281169636	0.02538975725247172	0.0280287811026356	0.02831117412421964	0.021337000139368324	0.021698092799558616	0.020492553359694812	0.020445590407762556	0.02886713923679062	0.025393031345243126	0.025787486603497712	0.022931893811113154	0.024359690207305433	0.024359690207305433	0.024359690207305433	0.024359690207305433	0.024359690207305433	0.024359690207305433	0.024359690207305433	0.024359690207305433	0.024359690207305433	0.024359690207305433	0.024359690207305433	0.024359690207305433
0.04448201947390685	0.030475293415531398	0.04760243417851807	0.028665842058978354	0.044111826404812655	0.03421575999249813	0.03463094241122933	0.0321954133259552	0.03661818251369285	0.038131152071328105	0.03402334423132628	0.034587362047901186	0.04021838263522324	0.043484646108836345	0.03714361110046941	0.03424280427368534	0.03975611448329968	0.03990938842232515	0.04240381724720442	0.03698611919981723	0.04495793369036896	0.03490017210435378	0.03881579025020208	0.03707058590791945	0.03610463882402311	0.04546871097035094	0.04271721106263421	0.04204360622210109	0.04771630441805669	0.04185124516685444	0.044783774792455565	0.044783774792455565	0.044783774792455565	0.044783774792455565	0.044783774792455565	0.044783774792455565	0.044783774792455565	0.044783774792455565	0.044783774792455565	0.044783774792455565	0.044783774792455565	0.044783774792455565	0.044783774792455565	0.044783774792455565	0.044783774792455565	0.044783774792455565	0.044783774792455565	0.044783774792455565	0.044783774792455565	0.044783774792455565
0.05285962378825171	0.11026442297364683	0.07695274363358647	0.07035343515419869	0.07369573692142438	0.08666886862426373	0.06513468737887716	0.06566415128586722	0.07899934986485999	0.078002677243856	0.0784700226021969	0.059236543408034324	0.052747665357785724	0.08084555205575508	0.0711348677570442	0.07954156133134882	0.06034345729399591	0.06649396124529275	0.05648568769945284	0.06583131063081549	0.057058024714439735	0.06436236215629229	0.07576636661345564	0.08192626750092596	0.06118018594304628	0.08848793637503553	0.05642996314168401	0.09765737639514266	0.06207201232401102	0.08218896041318213	0.06502895737112135	0.07516028749378177	0.06395943670911489	0.09054294135268742	0.06812669789991138	0.06934323376312217	0.0667493355099132	0.07433058099659749	0.08412023814951694	0.07030600761287953	0.07721312288119823	0.07721312288119823	0.07721312288119823	0.07721312288119823	0.07721312288119823	0.07721312288119823	0.07721312288119823	0.07721312288119823	0.07721312288119823	0.07721312288119823
0.07538026019882217	0.08731724768957705	0.06153005911958351	0.061171995496301264	0.06217335645284037	0.05688887940102636	0.06139061212358126	0.06801405214533358	0.07331302752156535	0.06751887814624195	0.07000067645203577	0.05880841136348189	0.05813388774221379	0.06162158775589845	0.05113336316578852	0.07545714017895298	0.061003668197434864	0.07285038182200564	0.052449271942708375	0.0644168206470014	0.05788142126017686	0.07473655696837174	0.07114076375857262	0.06010321028283025	0.06041115986795115	0.04869500006824905	0.05455307996810009	0.05455307996810009	0.05455307996810009	0.05455307996810009	0.05455307996810009	0.05455307996810009	0.05455307996810009	0.05455307996810009	0.05455307996810009	0.05455307996810009	0.05455307996810009	0.05455307996810009	0.05455307996810009	0.05455307996810009	0.05455307996810009	0.05455307996810009	0.05455307996810009	0.05455307996810009	0.05455307996810009	0.05455307996810009	0.05455307996810009	0.05455307996810009	0.05455307996810009	0.05455307996810009
0.039620041524952083	0.03149898355894881	0.03109830739835939	0.029870140684565522	0.02809954602499928	0.03316993516000017	0.036697424244660486	0.03354640030020821	0.03127327827006969	0.033177386881433915	0.027537497558569678	0.02684656064153639	0.02938523125291675	0.03246213403765107	0.025998142643138236	0.0318278485660608	0.031086362989251902	0.023779805352235478	0.02616155032329201	0.03671596084116971	0.030034490812822164	0.03822253273168343	0.03732608537357247	0.03351011306942761	0.030199100069644262	0.033889064913723385	0.03175233148934998	0.03282069820153668	0.03282069820153668	0.03282069820153668	0.03282069820153668	0.03282069820153668	0.03282069820153668	0.03282069820153668	0.03282069820153668	0.03282069820153668	0.03282069820153668	0.03282069820153668	0.03282069820153668	0.03282069820153668	0.03282069820153668	0.03282069820153668	0.03282069820153668	0.03282069820153668	0.03282069820153668	0.03282069820153668	0.03282069820153668	0.03282069820153668	0.03282069820153668	0.03282069820153668
0.015534684662071455	0.025813052963696806	0.029621533859587774	0.021699992219846788	0.017618175112860086	0.033394034807345964	0.019480369896701103	0.017067854727950516	0.011294395403810173	0.032020664679137306	0.02060751256258782	0.021288623386098264	0.031172966555306904	0.02462102597438272	0.0237358163662229	0.019653848575791912	0.021960187201890642	0.03591665954176623	0.02217046988101496	0.02284380991783676	0.012445309402247973	0.01745898880733732	0.017037391430561495	0.02905317899991121	0.020090757714760606	0.020404344900322047	0.026168273699899863	0.012829977003167332	0.018013765861679524	0.02646728393000778	0.018806868191510406	0.016312403103064328	0.033906712893995515	0.02074782647221937	0.027327269683107447	0.027327269683107447	0.027327269683107447	0.027327269683107447	0.027327269683107447	0.027327269683107447	0.027327269683107447	0.027327269683107447	0.027327269683107447	0.027327269683107447	0.027327269683107447	0.027327269683107447	0.027327269683107447	0.027327269683107447	0.027327269683107447	0.027327269683107447
0.03733018921849072	0.027739908327045055	0.040217690268449506	0.033020636984121346	0.05087609435078022	0.019993913118904538	0.019993309854471012	0.037129385819534684	0.041222571944970664	0.036076899728268275	0.014705963666182192	0.040096461112857036	0.035601733239024116	0.042446036863702144	0.044769446043238084	0.040271976214668215	0.04171119734913203	0.03191662250801226	0.043007918968940476	0.03852774052625873	0.05507331668589623	0.03512039801970864	0.041376502892619814	0.06614484331858993	0.054771575486985496	0.04046585423473039	0.04669147417423507	0.035228426381297924	0.0457848064865755	0.05913985113867963	0.028519704599000127	0.04041868901680527	0.03370876475913914	0.03706372688797221	0.03706372688797221	0.03706372688797221	0.03706372688797221	0.03706372688797221	0.03706372688797221	0.03706372688797221	0.03706372688797221	0.03706372688797221	0.03706372688797221	0.03706372688797221	0.03706372688797221	0.03706372688797221	0.03706372688797221	0.03706372688797221	0.03706372688797221	0.03706372688797221
0.06134458132853571	0.04033991890841653	0.04124388716897535	0.034995390170368124	0.04846726578783829	0.036024589183222905	0.035831502386919505	0.03646195742272869	0.042920960286746426	0.04706072497582822	0.045371263298868446	0.0365732545938712	0.042835979489396124	0.04083287934066512	0.04037310879070097	0.03737715672662133	0.04536632264739596	0.039455587486772616	0.033039952666385826	0.04426773049342227	0.045658660063336534	0.04634229983755977	0.04115725470340053	0.04272246677871929	0.03812183120560358	0.04149286439169089	0.042868788125149264	0.04796018091553412	0.046978095955305596	0.0612628540425699	0.04104460363080127	0.051153728836685584	0.051153728836685584	0.051153728836685584	0.051153728836685584	0.051153728836685584	0.051153728836685584	0.051153728836685584	0.051153728836685584	0.051153728836685584	0.051153728836685584	0.051153728836685584	0.051153728836685584	0.051153728836685584	0.051153728836685584	0.051153728836685584	0.051153728836685584	0.051153728836685584	0.051153728836685584	0.051153728836685584
0.027720189307181585	0.027560094152329205	0.028394526252862012	0.0238635899441527	0.026016782401238364	0.03187624619177261	0.029346203310968644	0.03556295356823582	0.03330379282054501	0.030418415861113355	0.029817829353475735	0.03249130538087911	0.03196744920692634	0.031853244184839695	0.0323109694307674	0.025620022359944244	0.03421672346598822	0.027397901893890166	0.028507129705324222	0.03695412162650531	0.033228691904721504	0.0361717878587013	0.029332506862753523	0.04035390103388511	0.03974624084554926	0.03839679745448013	0.04623168506157135	0.03453574648712421	0.04245697344572561	0.03213503428279725	0.04243921631420252	0.03728712529849988	0.03728712529849988	0.03728712529849988	0.03728712529849988	0.03728712529849988	0.03728712529849988	0.03728712529849988	0.03728712529849988	0.03728712529849988	0.03728712529849988	0.03728712529849988	0.03728712529849988	0.03728712529849988	0.03728712529849988	0.03728712529849988	0.03728712529849988	0.03728712529849988	0.03728712529849988	0.03728712529849988
0.0540601457357976	0.042673965426094786	0.04897795641951945	0.05006978360864895	0.04931688695146987	0.041684603218114534	0.04070906424848481	0.051699897241694784	0.04484919424402646	0.03282597600240324	0.04079222428006963	0.04233770656513214	0.055148113227559324	0.05157157668302429	0.045696223889188925	0.03246855020764888	0.03792395783133316	0.03542056111570557	0.03847595763394854	0.04461764239726208	0.045790066684983956	0.035846525309678835	0.04182781351764399	0.05016816137244314	0.05691751453544593	0.03951307800680002	0.045856457154868774	0.03764455395631476	0.04342076491898782	0.03456163600801682	0.04433643605157785	0.03944903602979734	0.03944903602979734	0.03944903602979734	0.03944903602979734	0.03944903602979734	0.03944903602979734	0.03944903602979734	0.03944903602979734	0.03944903602979734	0.03944903602979734	0.03944903602979734	0.03944903602979734	0.03944903602979734	0.03944903602979734	0.03944903602979734	0.03944903602979734	0.03944903602979734	0.03944903602979734	0.03944903602979734
0.04743586290572311	0.047230632803880596	0.0463645108932613	0.05235387828469053	0.029733781585658297	0.044260277064068224	0.04469392491807	0.04497437685268572	0.03085123402000195	0.0424819385229614	0.04045672712782322	0.03792498615189881	0.035715701608245415	0.04937403942414529	0.04977383002953484	0.04170295182304676	0.03113972804936407	0.053837738675789726	0.043580988123581715	0.042611549064395245	0.04033932983723851	0.04647651963169137	0.04198083653104315	0.05023734137938756	0.05327124856464032	0.05196336753363956	0.06151064610613909	0.043731002824498835	0.05650239464393948	0.05497600277979194	0.04787603299510411	0.04909325423046673	0.048484643612785414	0.048484643612785414	0.048484643612785414	0.048484643612785414	0.048484643612785414	0.048484643612785414	0.048484643612785414	0.048484643612785414	0.048484643612785414	0.048484643612785414	0.048484643612785414	0.048484643612785414	0.048484643612785414	0.048484643612785414	0.048484643612785414	0.048484643612785414	0.048484643612785414	0.048484643612785414
0.03842756593925261	0.03664247186124242	0.032499571937468136	0.03251992960904692	0.03545744888655598	0.03392458407824408	0.030489569727758088	0.03254488895081542	0.02605685270679183	0.031973879392129284	0.03894289622613058	0.01835184587700678	0.023096018640883627	0.021760719878461236	0.02068086067795867	0.03461084680182969	0.036084756173840715	0.02945375967227501	0.03033442550510674	0.025058696010108274	0.018654205084570198	0.024770878683128213	0.016769107687325053	0.022484260283243178	0.034446239939473045	0.025171060554854657	0.02809572358853363	0.02017882469797719	0.024626170219456824	0.034159851532937	0.02939301087619691	0.02939301087619691	0.02939301087619691	0.02939301087619691	0.02939301087619691	0.02939301087619691	0.02939301087619691	0.02939301087619691	0.02939301087619691	0.02939301087619691	0.02939301087619691	0.02939301087619691	0.02939301087619691	0.02939301087619691	0.02939301087619691	0.02939301087619691	0.02939301087619691	0.02939301087619691	0.02939301087619691	0.02939301087619691
0.04626873897501583	0.03676710706670702	0.023812795920615953	0.04938431235454875	0.029504126015935123	0.025703228858738696	0.033416071950558957	0.029553383622989822	0.029949910562335733	0.028978157975981234	0.03293260071625551	0.020552163345697132	0.024823562568691383	0.021122109056868687	0.02495648626222019	0.031083211532855533	0.02475394871242348	0.03643723185143629	0.027193507563385455	0.0271560806349528	0.033633921208980566	0.02933855663343904	0.034088318022514566	0.03171343732797681	0.03171343732797681	0.03171343732797681	0.03171343732797681	0.03171343732797681	0.03171343732797681	0.03171343732797681	0.03171343732797681	0.03171343732797681	0.03171343732797681	0.03171343732797681	0.03171343732797681	0.03171343732797681	0.03171343732797681	0.03171343732797681	0.03171343732797681	0.03171343732797681	0.03171343732797681	0.03171343732797681	0.03171343732797681	0.03171343732797681	0.03171343732797681	0.03171343732797681	0.03171343732797681	0.03171343732797681	0.03171343732797681	0.03171343732797681
0.03932856621147653	0.03680505803028062	0.02534361370905406	0.03591572182187019	0.025837125055928865	0.02964605593168537	0.030830274526057716	0.03604118973896242	0.028726020219908364	0.028529511063225585	0.035590507967272825	0.0301042927446016	0.025937656126365737	0.031046723524034946	0.03938855703078225	0.027453655492801182	0.02836843078159248	0.028042510714363998	0.026711166763528204	0.02105718350093364	0.03237112091147463	0.028657686423877757	0.03075684789568705	0.0297072671597824	0.0297072671597824	0.0297072671597824	0.0297072671597824	0.0297072671597824	0.0297072671597824	0.0297072671597824	0.0297072671597824	0.0297072671597824	0.0297072671597824	0.0297072671597824	0.0297072671597824	0.0297072671597824	0.0297072671597824	0.0297072671597824	0.0297072671597824	0.0297072671597824	0.0297072671597824	0.0297072671597824	0.0297072671597824	0.0297072671597824	0.0297072671597824	0.0297072671597824	0.0297072671597824	0.0297072671597824	0.0297072671597824	0.0297072671597824
0.10386038763443327	0.08835740334030363	0.08174582508432195	0.06252363254612439	0.06808264795345274	0.07406824691268109	0.08105854533773973	0.06197596032271544	0.06487458781794692	0.07222791053070414	0.08179195941355892	0.04588478040134945	0.06923853581922532	0.07647519518450371	0.0681367115549368	0.06619201407961915	0.08195464157627161	0.06440893111695208	0.07527082448850203	0.072023301407067	0.07163955262235021	0.06620174661356791	0.06919825506620486	0.06150622061252483	0.07326433537933037	0.04934255313589254	0.09206921857238665	0.0650596618191549	0.059366736856614276	0.072323762820213	0.06584524983841364	0.06584524983841364	0.06584524983841364	0.06584524983841364	0.06584524983841364	0.06584524983841364	0.06584524983841364	0.06584524983841364	0.06584524983841364	0.06584524983841364	0.06584524983841364	0.06584524983841364	0.06584524983841364	0.06584524983841364	0.06584524983841364	0.06584524983841364	0.06584524983841364	0.06584524983841364	0.06584524983841364	0.06584524983841364
0.048718178217153206	0.049435667400031615	0.04454715687891057	0.030270193572938607	0.03703514737740967	0.030505990837355498	0.04889671130065746	0.0475200590295242	0.037892737247623404	0.02279487951251252	0.02963695450689116	0.02234601759932597	0.028439285098462875	0.025046149473141353	0.025170272628492786	0.019118774385428774	0.02389648868549556	0.015453082251065713	0.02650966245466459	0.03868593234494473	0.038355365706323113	0.019672826315402042	0.02641845099955801	0.02368543861840697	0.02163677930308424	0.031563226027449966	0.026619809262287512	0.04890291290207695	0.027681525445201156	0.02385332846541607	0.026118961046394572	0.024985872261593278	0.025552416653993926	0.025552416653993926	0.025552416653993926	0.025552416653993926	0.025552416653993926	0.025552416653993926	0.025552416653993926	0.025552416653993926	0.025552416653993926	0.025552416653993926	0.025552416653993926	0.025552416653993926	0.025552416653993926	0.025552416653993926	0.025552416653993926	0.025552416653993926	0.025552416653993926	0.025552416653993926
0.05970352264012637	0.04734065260145888	0.05460288100994077	0.05413221996823753	0.04983991807216565	0.04273846639871683	0.059177794031170995	0.054409238056455034	0.03976886421889036	0.06393618332454008	0.04278588206725673	0.052684152930525495	0.04730960912854412	0.045543858535508144	0.0856851027643486	0.05257059592352862	0.060250419696179405	0.04825021843539224	0.05390940084000256	0.05445435542759018	0.05451635732771923	0.04746749840713271	0.05777448153242382	0.0585622387300184	0.051853317290162695	0.0397685479889711	0.07243775179934908	0.06200213181406913	0.0566155856997584	0.05109727030386329	0.05963506848168933	0.049952319791624435	0.07243276448522018	0.06075547817623173	0.05925796107355033	0.060006719624891035	0.060006719624891035	0.060006719624891035	0.060006719624891035	0.060006719624891035	0.060006719624891035	0.060006719624891035	0.060006719624891035	0.060006719624891035	0.060006719624891035	0.060006719624891035	0.060006719624891035	0.060006719624891035	0.060006719624891035	0.060006719624891035
0.03445303731583959	0.046383186308389564	0.034349190811266014	0.03482317079426823	0.024952197855100403	0.03675445789899398	0.025995915483035544	0.03579875609803609	0.02697233570208249	0.026726119389125367	0.02432818954774556	0.0363562019662637	0.03517301131164761	0.029854513220821662	0.02531291696390293	0.030213514764718515	0.041289586956709874	0.040928187059514926	0.03317558549055672	0.030642121814736134	0.039921395239921435	0.03419331637291787	0.04544175375431166	0.02427430841647388	0.03088999238745307	0.027565921396082483	0.02836213440459737	0.03650462563458742	0.032433380019592395	0.032433380019592395	0.032433380019592395	0.032433380019592395	0.032433380019592395	0.032433380019592395	0.032433380019592395	0.032433380019592395	0.032433380019592395	0.032433380019592395	0.032433380019592395	0.032433380019592395	0.032433380019592395	0.032433380019592395	0.032433380019592395	0.032433380019592395	0.032433380019592395	0.032433380019592395	0.032433380019592395	0.032433380019592395	0.032433380019592395	0.032433380019592395
0.031308458805115666	0.03108553346103077	0.05945056360130926	0.04444808536730332	0.03284462293497521	0.03212608585146207	0.026575386092075565	0.04182225812489787	0.05469652189631554	0.028090460579303644	0.04409349307664185	0.030140527168855007	0.024017306825563627	0.0363423383010456	0.039931382972262355	0.04136858545318831	0.030113329300516616	0.02025200041733841	0.042339305203772395	0.02897005279240641	0.036250789559297	0.03672908077054924	0.040565537946505734	0.034198168114476866	0.04915690231734209	0.025630692815422747	0.04374172223241866	0.035180778309078904	0.027680226722594212	0.03143050251583656	0.03143050251583656	0.03143050251583656	0.03143050251583656	0.03143050251583656	0.03143050251583656	0.03143050251583656	0.03143050251583656	0.03143050251583656	0.03143050251583656	0.03143050251583656	0.03143050251583656	0.03143050251583656	0.03143050251583656	0.03143050251583656	0.03143050251583656	0.03143050251583656	0.03143050251583656	0.03143050251583656	0.03143050251583656	0.03143050251583656
0.048994494548506795	0.044050859024464054	0.0321469667945871	0.04243781680537737	0.03414236103344877	0.038461504668312316	0.033332286322472225	0.035588559455457615	0.042808136020526334	0.05070128297971032	0.04471478964389252	0.0413266851745594	0.04285515689994083	0.043378352343901465	0.03679962795117487	0.042509982535983204	0.03791117861110649	0.0369649659272446	0.03671253733222265	0.03891596925943033	0.035371195987017774	0.02987833885721585	0.03484369621097806	0.03974950264320957	0.036655629206146075	0.0421134635828617	0.03938454639450389	0.03938454639450389	0.03938454639450389	0.03938454639450389	0.03938454639450389	0.03938454639450389	0.03938454639450389	0.03938454639450389	0.03938454639450389	0.03938454639450389	0.03938454639450389	0.03938454639450389	0.03938454639450389	0.03938454639450389	0.03938454639450389	0.03938454639450389	0.03938454639450389	0.03938454639450389	0.03938454639450389	0.03938454639450389	0.03938454639450389	0.03938454639450389	0.03938454639450389	0.03938454639450389
0.035646090992960164	0.03214298281471421	0.030596842319493885	0.04114365908667689	0.028811361000413673	0.04032012164679988	0.03551767894571978	0.03459039994288787	0.03696293638557695	0.04042001167757782	0.03748312773270227	0.03718392795891873	0.04012596548255154	0.026912736643050824	0.036451280748422604	0.031491105501904294	0.04552808687983937	0.0268509649319446	0.033458303459496845	0.032499022563542104	0.03573643629967317	0.03556640366679954	0.03565141998323636	0.03565141998323636	0.03565141998323636	0.03565141998323636	0.03565141998323636	0.03565141998323636	0.03565141998323636	0.03565141998323636	0.03565141998323636	0.03565141998323636	0.03565141998323636	0.03565141998323636	0.03565141998323636	0.03565141998323636	0.03565141998323636	0.03565141998323636	0.03565141998323636	0.03565141998323636	0.03565141998323636	0.03565141998323636	0.03565141998323636	0.03565141998323636	0.03565141998323636	0.03565141998323636	0.03565141998323636	0.03565141998323636	0.03565141998323636	0.03565141998323636
0.0381934526707408	0.03475872043903371	0.0297765867029668	0.03020980267453024	0.03468267065797431	0.04089533579484786	0.035641183575324135	0.03139656410745691	0.034160269566310235	0.03178903440904824	0.04316962277158914	0.035318110947790804	0.04458834655640444	0.030122445060339207	0.030514326590938303	0.03798970183862128	0.03078605036517052	0.03163209352903412	0.026637644591216727	0.03565377190401048	0.039212063637401665	0.03528393529350454	0.026887412750559867	0.033022609727495746	0.033156117631325095	0.033561009293743435	0.03421025278162105	0.03388563103768224	0.03388563103768224	0.03388563103768224	0.03388563103768224	0.03388563103768224	0.03388563103768224	0.03388563103768224	0.03388563103768224	0.03388563103768224	0.03388563103768224	0.03388563103768224	0.03388563103768224	0.03388563103768224	0.03388563103768224	0.03388563103768224	0.03388563103768224	0.03388563103768224	0.03388563103768224	0.03388563103768224	0.03388563103768224	0.03388563103768224	0.03388563103768224	0.03388563103768224
0.07320974141681855	0.0783821843848612	0.05466489003435044	0.07306976133294431	0.06736384771377042	0.07428426498147842	0.0752091829308639	0.051816320157540965	0.06391503825847794	0.06304144911422517	0.06617529413272685	0.06228215598220752	0.06146610481000853	0.061503460993417906	0.06996336035429764	0.06793459467517683	0.07743714584646876	0.061076763787568045	0.07826920553305747	0.06081831341999339	0.0705634116212351	0.05046774724252347	0.06458852600789923	0.059505081546431825	0.06528357951018227	0.06344789956024098	0.07338569156983604	0.05776183312759411	0.06463117351804183	0.061196503322817966	0.061196503322817966	0.061196503322817966	0.061196503322817966	0.061196503322817966	0.061196503322817966	0.061196503322817966	0.061196503322817966	0.061196503322817966	0.061196503322817966	0.061196503322817966	0.061196503322817966	0.061196503322817966	0.061196503322817966	0.061196503322817966	0.061196503322817966	0.061196503322817966	0.061196503322817966	0.061196503322817966	0.061196503322817966	0.061196503322817966
0.0757630539682275	0.06339730788778668	0.06700798455367336	0.05295074706156305	0.05955160573881966	0.06072898723807231	0.05471200185815214	0.0492796932332625	0.061739677185959387	0.05071797682473436	0.06466107302385485	0.05499398639648354	0.05854908779154671	0.05512413888877183	0.047802817415868795	0.06757262560131226	0.05460576815704908	0.06442883321182298	0.05945590086383143	0.07035946421725568	0.0627983323190932	0.04277860506814187	0.05628656112476828	0.04948416348285322	0.06440205150916808	0.05703517654450396	0.0633605392708186	0.043934383128922457	0.0532676127313702	0.05381992444281093	0.052993629028190985	0.052635504913216384	0.0513803691903323	0.06683288029337914	0.056750991727075234	0.06554319979413642	0.04561477810624759	0.06341953118591935	0.05451715464608347	0.05451715464608347	0.05451715464608347	0.05451715464608347	0.05451715464608347	0.05451715464608347	0.05451715464608347	0.05451715464608347	0.05451715464608347	0.05451715464608347	0.05451715464608347	0.05451715464608347
0.0	0.017357146775321627	0.0	0.007211691460613018	0.0	0.0	0.0	0.0	0.00035326129619881906	0.025247250862197243	0.002081115322291897	0.009272193517087074	0.0	0.009190666467898649	0.0037186298622502076	0.0	0.008336634505221048	0.01725369139992427	0.0	0.0	0.020521541688607325	0.01401135774792008	0.009292806782904915	0.009292806782904915	0.0	0.01295805262431871	0.0	0.0	0.009292806782904915	0.017627621197536535	0.0	2.0613265817839336e-05	0.008337137582906209	0.012249358552724658	2.0613265817839336e-05	0.012901347114843194	0.0	0.009292806782904915	0.00563130259591595	0.0	0.022349330471534836	0.0	0.011174665235767418	0.011174665235767418	0.011174665235767418	0.011174665235767418	0.011174665235767418	0.011174665235767418	0.011174665235767418	0.011174665235767418
0.03124597959626837	0.027893819067066398	0.02988517909328027	0.03158391787950745	0.028590153534960607	0.028386638429442	0.023732537348436653	0.021480937720917248	0.03191091383196836	0.02784683635355246	0.0200109352733857	0.03821800435694337	0.02332830379463216	0.036402023740911046	0.03359213833847453	0.018952099985756848	0.029109390466346488	0.020672534640240513	0.03585578440676096	0.022184438408175734	0.0338978727457059	0.03783931337765859	0.017583951864629976	0.027793959215894802	0.01978153258938804	0.02195073768759059	0.022491425633887764	0.023443429333943257	0.02296742748391551	0.02296742748391551	0.02296742748391551	0.02296742748391551	0.02296742748391551	0.02296742748391551	0.02296742748391551	0.02296742748391551	0.02296742748391551	0.02296742748391551	0.02296742748391551	0.02296742748391551	0.02296742748391551	0.02296742748391551	0.02296742748391551	0.02296742748391551	0.02296742748391551	0.02296742748391551	0.02296742748391551	0.02296742748391551	0.02296742748391551	0.02296742748391551
0.05942805874918756	0.050078092898915655	0.053096342049872604	0.05380816733265451	0.050908017038209116	0.05014629818069451	0.05350125832089236	0.04639002264515017	0.04367217072712453	0.04236011580462279	0.05619249883847064	0.042127775891789905	0.056633601646751595	0.04665125361177978	0.042484797923760774	0.04700123172675928	0.05383080359191159	0.04788695151512238	0.05020353017627056	0.04763629131549631	0.05510739996313063	0.05018315594370937	0.06607794521748984	0.04457114141611751	0.04747248196715515	0.046021811691636334	0.046021811691636334	0.046021811691636334	0.046021811691636334	0.046021811691636334	0.046021811691636334	0.046021811691636334	0.046021811691636334	0.046021811691636334	0.046021811691636334	0.046021811691636334	0.046021811691636334	0.046021811691636334	0.046021811691636334	0.046021811691636334	0.046021811691636334	0.046021811691636334	0.046021811691636334	0.046021811691636334	0.046021811691636334	0.046021811691636334	0.046021811691636334	0.046021811691636334	0.046021811691636334	0.046021811691636334
0.03489974090808523	0.03635594779127685	0.04118212541772858	0.03655165670259177	0.029591874703371865	0.03742051118690646	0.03448519563506649	0.02893325593762771	0.03791218303734324	0.029790473777395122	0.03821531989493973	0.03606752054889678	0.03217428663947645	0.030305453072445813	0.0323006640705024	0.03743034158927957	0.03832359867198298	0.03670290543623606	0.02888873915925456	0.035597186328883756	0.03779453106617256	0.03669585869752816	0.03669585869752816	0.03669585869752816	0.03669585869752816	0.03669585869752816	0.03669585869752816	0.03669585869752816	0.03669585869752816	0.03669585869752816	0.03669585869752816	0.03669585869752816	0.03669585869752816	0.03669585869752816	0.03669585869752816	0.03669585869752816	0.03669585869752816	0.03669585869752816	0.03669585869752816	0.03669585869752816	0.03669585869752816	0.03669585869752816	0.03669585869752816	0.03669585869752816	0.03669585869752816	0.03669585869752816	0.03669585869752816	0.03669585869752816	0.03669585869752816	0.03669585869752816
0.020630794417652944	0.024775859612629486	0.02297303403351214	0.01810920760724448	0.018028323852129942	0.023530801231421216	0.028210862424258788	0.022479887793427886	0.022382921966981533	0.018968692751117816	0.017294087690837217	0.016189506464329866	0.026897217390243755	0.02189968099744738	0.02688233313996687	0.018547600700559528	0.02268766804038305	0.026933565321431912	0.031984017845541425	0.019517399114950554	0.01984472682176578	0.020273678055184464	0.022096074292579156	0.02118487617388181	0.02118487617388181	0.02118487617388181	0.02118487617388181	0.02118487617388181	0.02118487617388181	0.02118487617388181	0.02118487617388181	0.02118487617388181	0.02118487617388181	0.02118487617388181	0.02118487617388181	0.02118487617388181	0.02118487617388181	0.02118487617388181	0.02118487617388181	0.02118487617388181	0.02118487617388181	0.02118487617388181	0.02118487617388181	0.02118487617388181	0.02118487617388181	0.02118487617388181	0.02118487617388181	0.02118487617388181	0.02118487617388181	0.02118487617388181
0.04620670199907238	0.03023029241492022	0.03976646011467942	0.027948436677688964	0.03986117592870955	0.02955464946121666	0.03492540611297405	0.033442868469085216	0.031613668416670196	0.03853459953401309	0.04030436154876511	0.03432365242930077	0.03486033703597077	0.03778951252279688	0.04391189858150978	0.05473052809336966	0.020468964033317785	0.02254237560616887	0.030402177629459532	0.021806839163155626	0.02599446013227237	0.023900649647713997	0.023900649647713997	0.023900649647713997	0.023900649647713997	0.023900649647713997	0.023900649647713997	0.023900649647713997	0.023900649647713997	0.023900649647713997	0.023900649647713997	0.023900649647713997	0.023900649647713997	0.023900649647713997	0.023900649647713997	0.023900649647713997	0.023900649647713997	0.023900649647713997	0.023900649647713997	0.023900649647713997	0.023900649647713997	0.023900649647713997	0.023900649647713997	0.023900649647713997	0.023900649647713997	0.023900649647713997	0.023900649647713997	0.023900649647713997	0.023900649647713997	0.023900649647713997
0.03564344677275497	0.045046997849860944	0.05024835642899355	0.03955905683515296	0.030673883847503677	0.040028239529337796	0.03854424759295754	0.037525273701225915	0.03836483711973645	0.05508908760382697	0.03683123473398342	0.04045280482495902	0.04059172348377207	0.048963968123904536	0.027620869234875684	0.03564857537740439	0.04552750947590915	0.03975471223505441	0.03240166961948418	0.035120516816236326	0.031577254343072306	0.040100387727527304	0.0392946920679379	0.034914290707281345	0.03281741023982082	0.03386585047355108	0.03386585047355108	0.03386585047355108	0.03386585047355108	0.03386585047355108	0.03386585047355108	0.03386585047355108	0.03386585047355108	0.03386585047355108	0.03386585047355108	0.03386585047355108	0.03386585047355108	0.03386585047355108	0.03386585047355108	0.03386585047355108	0.03386585047355108	0.03386585047355108	0.03386585047355108	0.03386585047355108	0.03386585047355108	0.03386585047355108	0.03386585047355108	0.03386585047355108	0.03386585047355108	0.03386585047355108
0.05736914635999942	0.06321976828525636	0.0572403978211277	0.06299105959237662	0.05755464350521779	0.055432627156987144	0.05271240219914943	0.05450326086061114	0.057970528535296155	0.06948794702451891	0.05995718190091083	0.052797847086881816	0.0553433729440351	0.06876208953248356	0.06092818885161662	0.04702703853127391	0.0618063154680232	0.054476836886524875	0.052626903958103384	0.047754663831458	0.0501907838947807	0.0501907838947807	0.0501907838947807	0.0501907838947807	0.0501907838947807	0.0501907838947807	0.0501907838947807	0.0501907838947807	0.0501907838947807	0.0501907838947807	0.0501907838947807	0.0501907838947807	0.0501907838947807	0.0501907838947807	0.0501907838947807	0.0501907838947807	0.0501907838947807	0.0501907838947807	0.0501907838947807	0.0501907838947807	0.0501907838947807	0.0501907838947807	0.0501907838947807	0.0501907838947807	0.0501907838947807	0.0501907838947807	0.0501907838947807	0.0501907838947807	0.0501907838947807	0.0501907838947807
0.035004793582016365	0.025452162776475894	0.03542026639123893	0.03874796178741064	0.030322597604096935	0.03926351154838749	0.028571048071249272	0.03408595810188787	0.024978383545997854	0.02631105234113115	0.029056581697015107	0.0331378885111988	0.026666761053355584	0.038811144474617	0.030298202269603093	0.03660795447511341	0.03393647698722891	0.03311685691898131	0.03037817976994284	0.03677422462228654	0.03096374367495539	0.028255545380612195	0.029609644527783793	0.029609644527783793	0.029609644527783793	0.029609644527783793	0.029609644527783793	0.029609644527783793	0.029609644527783793	0.029609644527783793	0.029609644527783793	0.029609644527783793	0.029609644527783793	0.029609644527783793	0.029609644527783793	0.029609644527783793	0.029609644527783793	0.029609644527783793	0.029609644527783793	0.029609644527783793	0.029609644527783793	0.029609644527783793	0.029609644527783793	0.029609644527783793	0.029609644527783793	0.029609644527783793	0.029609644527783793	0.029609644527783793	0.029609644527783793	0.029609644527783793
0.04502731747420088	0.027186731070620144	0.03563727312281664	0.0395619921299092	0.0470979063297496	0.03953982034416463	0.04026124898396103	0.0393195719261887	0.044487660814646744	0.040908469035035776	0.043139798937956046	0.04428252278859034	0.03923695166154572	0.04737974025399458	0.0325731760083129	0.04108644936139226	0.035680746703440056	0.03947297123034482	0.04099703807136953	0.03729308555516376	0.03914506181326664	0.03914506181326664	0.03914506181326664	0.03914506181326664	0.03914506181326664	0.03914506181326664	0.03914506181326664	0.03914506181326664	0.03914506181326664	0.03914506181326664	0.03914506181326664	0.03914506181326664	0.03914506181326664	0.03914506181326664	0.03914506181326664	0.03914506181326664	0.03914506181326664	0.03914506181326664	0.03914506181326664	0.03914506181326664	0.03914506181326664	0.03914506181326664	0.03914506181326664	0.03914506181326664	0.03914506181326664	0.03914506181326664	0.03914506181326664	0.03914506181326664	0.03914506181326664	0.03914506181326664
0.03403636269340707	0.03646801606514282	0.03810837417635088	0.032989440170378415	0.04024069330767187	0.037111682866775325	0.024333121441654372	0.02728627436342688	0.03484732435362987	0.03173289168274978	0.028340647767793426	0.02952371024471031	0.021841245623524477	0.01689256744485267	0.05071532296153339	0.044090432359392036	0.049465070277175616	0.054823107136730345	0.044332628072004006	0.0369627905667086	0.032851618553406424	0.01991519334867508	0.03710639712268084	0.0430829381030337	0.037270190227084825	0.03932700733348056	0.035017806903669194	0.03440400545338349	0.04318399662420001	0.03208842316483053	0.04181963231150981	0.054995113620447574	0.049730021635311004	0.02403371221011714	0.024313191940164385	0.024173452075140763	0.024173452075140763	0.024173452075140763	0.024173452075140763	0.024173452075140763	0.024173452075140763	0.024173452075140763	0.024173452075140763	0.024173452075140763	0.024173452075140763	0.024173452075140763	0.024173452075140763	0.024173452075140763	0.024173452075140763	0.024173452075140763
0.035437260344246053	0.03511424178781888	0.02866637187139355	0.039085240330245415	0.04198242349239129	0.03853689755722466	0.04045066104787468	0.05426094857930934	0.03964892467277425	0.03091183138536594	0.03192059270971602	0.03746442409530154	0.04448990558329123	0.03807862395352003	0.029959110881118824	0.03973135279508042	0.03484523183809962	0.03484523183809962	0.03484523183809962	0.03484523183809962	0.03484523183809962	0.03484523183809962	0.03484523183809962	0.03484523183809962	0.03484523183809962	0.03484523183809962	0.03484523183809962	0.03484523183809962	0.03484523183809962	0.03484523183809962	0.03484523183809962	0.03484523183809962	0.03484523183809962	0.03484523183809962	0.03484523183809962	0.03484523183809962	0.03484523183809962	0.03484523183809962	0.03484523183809962	0.03484523183809962	0.03484523183809962	0.03484523183809962	0.03484523183809962	0.03484523183809962	0.03484523183809962	0.03484523183809962	0.03484523183809962	0.03484523183809962	0.03484523183809962	0.03484523183809962
0.04391693991554751	0.05034886290251585	0.04154294018809147	0.041894166786810585	0.0362080768040746	0.04447908679571841	0.03900841011834789	0.032724238469198	0.03508717801884907	0.0343146863603884	0.04117667207835923	0.04899376285437671	0.048160552717152194	0.04059033047589558	0.042936414606194656	0.04635526682727079	0.03200352814804658	0.03313044251444028	0.038180401615403474	0.03467926012077261	0.039917044901695856	0.04539791446688914	0.03668951405671035	0.02944233751845623	0.033065925787583286	0.033065925787583286	0.033065925787583286	0.033065925787583286	0.033065925787583286	0.033065925787583286	0.033065925787583286	0.033065925787583286	0.033065925787583286	0.033065925787583286	0.033065925787583286	0.033065925787583286	0.033065925787583286	0.033065925787583286	0.033065925787583286	0.033065925787583286	0.033065925787583286	0.033065925787583286	0.033065925787583286	0.033065925787583286	0.033065925787583286	0.033065925787583286	0.033065925787583286	0.033065925787583286	0.033065925787583286	0.033065925787583286
0.06070005162725959	0.08007035175239392	0.05383332159226583	0.08080868654907694	0.0682947107967464	0.06531096907327175	0.059789418122598026	0.07030464728628567	0.054455086060697176	0.06893892131650713	0.07329409894735925	0.058167344609586946	0.0697530594721613	0.06336851151268218	0.07207309088948015	0.07358521610925578	0.06584873040450075	0.048022018050907715	0.05693537422770423	0.05693537422770423	0.05693537422770423	0.05693537422770423	0.05693537422770423	0.05693537422770423	0.05693537422770423	0.05693537422770423	0.05693537422770423	0.05693537422770423	0.05693537422770423	0.05693537422770423	0.05693537422770423	0.05693537422770423	0.05693537422770423	0.05693537422770423	0.05693537422770423	0.05693537422770423	0.05693537422770423	0.05693537422770423	0.05693537422770423	0.05693537422770423	0.05693537422770423	0.05693537422770423	0.05693537422770423	0.05693537422770423	0.05693537422770423	0.05693537422770423	0.05693537422770423	0.05693537422770423	0.05693537422770423	0.05693537422770423
0.048822807634737175	0.04419014932705056	0.033319403949804184	0.0360780060107895	0.04256565924549817	0.0417423509682156	0.03361812085341455	0.03894437306152611	0.04421053949821164	0.03195141024427305	0.037504074091696316	0.03152729964480317	0.03455177779876557	0.041208829211022854	0.04196790804934821	0.03754165177277036	0.03507477146861214	0.03583837749712049	0.03589617643985168	0.04093102134188413	0.034180907530528236	0.037555964436206186	0.037555964436206186	0.037555964436206186	0.037555964436206186	0.037555964436206186	0.037555964436206186	0.037555964436206186	0.037555964436206186	0.037555964436206186	0.037555964436206186	0.037555964436206186	0.037555964436206186	0.037555964436206186	0.037555964436206186	0.037555964436206186	0.037555964436206186	0.037555964436206186	0.037555964436206186	0.037555964436206186	0.037555964436206186	0.037555964436206186	0.037555964436206186	0.037555964436206186	0.037555964436206186	0.037555964436206186	0.037555964436206186	0.037555964436206186	0.037555964436206186	0.037555964436206186
0.04312222694414197	0.05332630302539595	0.040686662925198805	0.032347329782313465	0.04093753710005488	0.04559273917703688	0.03959462312558657	0.03670700734962753	0.033468510994970564	0.03992318568002928	0.03669584833749993	0.03669584833749993	0.03669584833749993	0.03669584833749993	0.03669584833749993	0.03669584833749993	0.03669584833749993	0.03669584833749993	0.03669584833749993	0.03669584833749993	0.03669584833749993	0.03669584833749993	0.03669584833749993	0.03669584833749993	0.03669584833749993	0.03669584833749993	0.03669584833749993	0.03669584833749993	0.03669584833749993	0.03669584833749993	0.03669584833749993	0.03669584833749993	0.03669584833749993	0.03669584833749993	0.03669584833749993	0.03669584833749993	0.03669584833749993	0.03669584833749993	0.03669584833749993	0.03669584833749993	0.03669584833749993	0.03669584833749993	0.03669584833749993	0.03669584833749993	0.03669584833749993	0.03669584833749993	0.03669584833749993	0.03669584833749993	0.03669584833749993	0.03669584833749993
0.045618895350726524	0.03244868093106355	0.03429196703003419	0.038053823935058746	0.03472715033635874	0.030855799311311796	0.04125970174623736	0.052074723882660184	0.04913677094576222	0.04279013198027293	0.038843269007035365	0.02271077348229542	0.034096823175452394	0.044942465439881576	0.03142738311105858	0.03920936620681641	0.045925011165105195	0.04011452021869991	0.04301976569190255	0.04301976569190255	0.04301976569190255	0.04301976569190255	0.04301976569190255	0.04301976569190255	0.04301976569190255	0.04301976569190255	0.04301976569190255	0.04301976569190255	0.04301976569190255	0.04301976569190255	0.04301976569190255	0.04301976569190255	0.04301976569190255	0.04301976569190255	0.04301976569190255	0.04301976569190255	0.04301976569190255	0.04301976569190255	0.04301976569190255	0.04301976569190255	0.04301976569190255	0.04301976569190255	0.04301976569190255	0.04301976569190255	0.04301976569190255	0.04301976569190255	0.04301976569190255	0.04301976569190255	0.04301976569190255	0.04301976569190255
0.06989000907602058	0.035370486330530436	0.03440512474349717	0.040000035764163354	0.037622164792929944	0.034950635030093505	0.056900723460328026	0.06163568342759047	0.04477358684339528	0.05661490448366759	0.02473089228411181	0.02477199700028219	0.054472989489555736	0.036392601138970124	0.03141785587411699	0.07125852778042231	0.06503839538706326	0.03406117266002634	0.02119612087172875	0.040339706968431026	0.03409723330614554	0.06483209727582961	0.052531021194323325	0.05782206622274347	0.045572096534496384	0.02936009537946087	0.03541757954597618	0.028830563928468937	0.020204081814648247	0.035283979927583344	0.047095485605673865	0.04118973276662861	0.04118973276662861	0.04118973276662861	0.04118973276662861	0.04118973276662861	0.04118973276662861	0.04118973276662861	0.04118973276662861	0.04118973276662861	0.04118973276662861	0.04118973276662861	0.04118973276662861	0.04118973276662861	0.04118973276662861	0.04118973276662861	0.04118973276662861	0.04118973276662861	0.04118973276662861	0.04118973276662861
0.02573240145300006	0.03499108102776644	0.033709143050746786	0.02045783299117606	0.03587234435890235	0.030068446581651347	0.03223751177145675	0.03323448171927168	0.03031175669383312	0.017610375115787804	0.02100243103617887	0.03199907643250276	0.03138610740279788	0.028853673157712086	0.038690753660698206	0.047154835734343405	0.02904981341761409	0.029615279430912952	0.02371107557214309	0.0412147816358899	0.03643339763929213	0.026973420154227483	0.0250894979027081	0.03188058733260818	0.028485042617658145	0.028485042617658145	0.028485042617658145	0.028485042617658145	0.028485042617658145	0.028485042617658145	0.028485042617658145	0.028485042617658145	0.028485042617658145	0.028485042617658145	0.028485042617658145	0.028485042617658145	0.028485042617658145	0.028485042617658145	0.028485042617658145	0.028485042617658145	0.028485042617658145	0.028485042617658145	0.028485042617658145	0.028485042617658145	0.028485042617658145	0.028485042617658145	0.028485042617658145	0.028485042617658145	0.028485042617658145	0.028485042617658145
0.055710278544448925	0.049303949713196446	0.05333412795571461	0.05365633953373015	0.044723186530907	0.03873449582158792	0.04321325718594498	0.04234037820597477	0.0532266708265239	0.039355125999192636	0.041091380139550486	0.040223253069371565	0.040223253069371565	0.040223253069371565	0.040223253069371565	0.040223253069371565	0.040223253069371565	0.040223253069371565	0.040223253069371565	0.040223253069371565	0.040223253069371565	0.040223253069371565	0.040223253069371565	0.040223253069371565	0.040223253069371565	0.040223253069371565	0.040223253069371565	0.040223253069371565	0.040223253069371565	0.040223253069371565	0.040223253069371565	0.040223253069371565	0.040223253069371565	0.040223253069371565	0.040223253069371565	0.040223253069371565	0.040223253069371565	0.040223253069371565	0.040223253069371565	0.040223253069371565	0.040223253069371565	0.040223253069371565	0.040223253069371565	0.040223253069371565	0.040223253069371565	0.040223253069371565	0.040223253069371565	0.040223253069371565	0.040223253069371565	0.040223253069371565
0.07735432598579872	0.06594576851379517	0.0882188585814273	0.08052860823116047	0.07036291504246503	0.07756577362248586	0.10132802317949005	0.05864660102084496	0.08453830328278422	0.08045159337045994	0.07343831904916105	0.08050711528749754	0.06983970894038793	0.06968873998204561	0.07909935892227946	0.05444942079898436	0.07591116932243143	0.07706427699760399	0.0764877231600177	0.0764877231600177	0.0764877231600177	0.0764877231600177	0.0764877231600177	0.0764877231600177	0.0764877231600177	0.0764877231600177	0.0764877231600177	0.0764877231600177	0.0764877231600177	0.0764877231600177	0.0764877231600177	0.0764877231600177	0.0764877231600177	0.0764877231600177	0.0764877231600177	0.0764877231600177	0.0764877231600177	0.0764877231600177	0.0764877231600177	0.0764877231600177	0.0764877231600177	0.0764877231600177	0.0764877231600177	0.0764877231600177	0.0764877231600177	0.0764877231600177	0.0764877231600177	0.0764877231600177	0.0764877231600177	0.0764877231600177
0.07066606853207529	0.04272782880611535	0.06654665015671173	0.07228133754000432	0.04674022621571203	0.03905096616382722	0.039163783487084075	0.07146357955478039	0.05185094989712346	0.0488372627314611	0.05380381937196678	0.0448068089331572	0.04256295736640282	0.05338551424935921	0.06513645304718249	0.05926098364827085	0.05926098364827085	0.05926098364827085	0.05926098364827085	0.05926098364827085	0.05926098364827085	0.05926098364827085	0.05926098364827085	0.05926098364827085	0.05926098364827085	0.05926098364827085	0.05926098364827085	0.05926098364827085	0.05926098364827085	0.05926098364827085	0.05926098364827085	0.05926098364827085	0.05926098364827085	0.05926098364827085	0.05926098364827085	0.05926098364827085	0.05926098364827085	0.05926098364827085	0.05926098364827085	0.05926098364827085	0.05926098364827085	0.05926098364827085	0.05926098364827085	0.05926098364827085	0.05926098364827085	0.05926098364827085	0.05926098364827085	0.05926098364827085	0.05926098364827085	0.05926098364827085
0.02848929435187515	0.05690838733903395	0.053637140682724106	0.036277519875578035	0.03565874897485006	0.035353510612930024	0.028102307155924933	0.035673677290076845	0.026759406463063008	0.022851538530253367	0.031322621391655224	0.03434295539447043	0.021652062022998436	0.039037676242826204	0.054855256871259535	0.03512018223765328	0.021333609859526575	0.023887925594080157	0.023086530778097324	0.01621328980848596	0.041886136301188634	0.03840261009369856	0.034890665236919534	0.05552186831457571	0.03092665978602392	0.04479195313666602	0.011848617610044207	0.03733182176099483	0.02459021968551952	0.02459021968551952	0.02459021968551952	0.02459021968551952	0.02459021968551952	0.02459021968551952	0.02459021968551952	0.02459021968551952	0.02459021968551952	0.02459021968551952	0.02459021968551952	0.02459021968551952	0.02459021968551952	0.02459021968551952	0.02459021968551952	0.02459021968551952	0.02459021968551952	0.02459021968551952	0.02459021968551952	0.02459021968551952	0.02459021968551952	0.02459021968551952
0.07739743617351054	0.056155477198697665	0.042940237520840446	0.05110609639218843	0.054785793170774096	0.04313166318602102	0.04685855227759598	0.04433814774692754	0.042863714133236815	0.03996775331002841	0.057594216052808005	0.05316656830300994	0.035026470181315654	0.04816483806550235	0.05431853700958452	0.045223461636002486	0.047714741592945815	0.03752655093109176	0.04174535017074014	0.034040406179637966	0.03794141286861283	0.041605621282870986	0.041355010523804234	0.04148031590333761	0.04148031590333761	0.04148031590333761	0.04148031590333761	0.04148031590333761	0.04148031590333761	0.04148031590333761	0.04148031590333761	0.04148031590333761	0.04148031590333761	0.04148031590333761	0.04148031590333761	0.04148031590333761	0.04148031590333761	0.04148031590333761	0.04148031590333761	0.04148031590333761	0.04148031590333761	0.04148031590333761	0.04148031590333761	0.04148031590333761	0.04148031590333761	0.04148031590333761	0.04148031590333761	0.04148031590333761	0.04148031590333761	0.04148031590333761
0.06097041935574911	0.04696771165958227	0.04515209791986275	0.04527684956783007	0.03971425424242798	0.05983428363823867	0.04561068571130243	0.06249755543861447	0.05277530243944449	0.04955235095571068	0.04787493715805682	0.0404016155969933	0.04412048574664822	0.050266742514855633	0.04398445294634138	0.05403155425014964	0.035760168756155626	0.05757054615876164	0.03808827824502413	0.03966951139871667	0.041851756184296963	0.040760633791506816	0.040760633791506816	0.040760633791506816	0.040760633791506816	0.040760633791506816	0.040760633791506816	0.040760633791506816	0.040760633791506816	0.040760633791506816	0.040760633791506816	0.040760633791506816	0.040760633791506816	0.040760633791506816	0.040760633791506816	0.040760633791506816	0.040760633791506816	0.040760633791506816	0.040760633791506816	0.040760633791506816	0.040760633791506816	0.040760633791506816	0.040760633791506816	0.040760633791506816	0.040760633791506816	0.040760633791506816	0.040760633791506816	0.040760633791506816	0.040760633791506816	0.040760633791506816
0.05009112573933712	0.04513881735724234	0.033782281567065316	0.04857946440576368	0.04482243543729105	0.04139617812957881	0.035425359291253206	0.040106807532839704	0.04942037557928395	0.04088533394072969	0.04109203921323612	0.033660223019805875	0.0425065571092091	0.03882925723607085	0.04616522631063623	0.0484401020600462	0.04601578792795051	0.04995826878255427	0.0479870283552524	0.0479870283552524	0.0479870283552524	0.0479870283552524	0.0479870283552524	0.0479870283552524	0.0479870283552524	0.0479870283552524	0.0479870283552524	0.0479870283552524	0.0479870283552524	0.0479870283552524	0.0479870283552524	0.0479870283552524	0.0479870283552524	0.0479870283552524	0.0479870283552524	0.0479870283552524	0.0479870283552524	0.0479870283552524	0.0479870283552524	0.0479870283552524	0.0479870283552524	0.0479870283552524	0.0479870283552524	0.0479870283552524	0.0479870283552524	0.0479870283552524	0.0479870283552524	0.0479870283552524	0.0479870283552524	0.0479870283552524
0.04479645685555784	0.039215947241955894	0.03692228645856818	0.043209611350379123	0.043599332934407244	0.0346862585061306	0.035795048767818964	0.03882071727408925	0.0388189208063444	0.03041114688203335	0.03946403630945398	0.03842720766718784	0.03261101995018546	0.04041316588243083	0.04507621530215134	0.03543726513075694	0.06055218574191009	0.0516197708856464	0.0412662854701464	0.047729587936756586	0.04449793670345149	0.04449793670345149	0.04449793670345149	0.04449793670345149	0.04449793670345149	0.04449793670345149	0.04449793670345149	0.04449793670345149	0.04449793670345149	0.04449793670345149	0.04449793670345149	0.04449793670345149	0.04449793670345149	0.04449793670345149	0.04449793670345149	0.04449793670345149	0.04449793670345149	0.04449793670345149	0.04449793670345149	0.04449793670345149	0.04449793670345149	0.04449793670345149	0.04449793670345149	0.04449793670345149	0.04449793670345149	0.04449793670345149	0.04449793670345149	0.04449793670345149	0.04449793670345149	0.04449793670345149
0.0	0.0	0.0	0.0	0.0	0.0	0.0	0.0	0.0	0.0	0.001381217980594129	0.0	0.0	0.0	0.0	0.0	0.0	0.0	0.0	0.0	0.0	0.00813696245178733	0.0	0.03633398834473918	0.0	0.0	0.0	0.0	0.0	0.0	0.0	0.0	0.0	0.0	0.0	0.0	0.0	0.0	0.0	0.0	0.0	0.0	0.0	0.0	0.0	0.0	0.0	0.0	0.0	0.0
0.0	0.028966168821041277	0.03972154580079329	0.0	0.0334865871660823	0.014936088289577057	0.00843011334812265	0.001418454617720223	0.0	0.05205613352036827	0.03791803565467056	0.0612226273817835	0.039750071270055636	0.02238899855933539	0.03732508684891244	0.036914834465811404	0.0	0.04753039424044377	0.051867562803347256	0.0	0.05535993711336664	0.06181966941179826	0.0	0.0	0.03689029604993486	0.05077853609510497	0.04925930518081171	0.00041025238310104183	0.0	0.03691483446581141	0.05186756280334726	0.06931970466248158	0.07880851166542553	0.038518716809911244	0.05460441345178736	0.03732508684891244	0.051867562803347256	0.03732508684891244	0.028951989896448982	0.051867562803347256	0.07068021769644857	0.03732508684891244	0.03796730910732502	0.03724229249464847	0.014936088289577057	0.0	0.0074680441447885285	0.0074680441447885285	0.0074680441447885285	0.0074680441447885285
0.06144989304883569	0.038348161153835235	0.05663504332893523	0.04499418535190556	0.03541677370891028	0.03891690728177494	0.044036903548534546	0.044976827873703766	0.04638547887375082	0.05410147785783618	0.04586152286368882	0.03861820711805958	0.05767487010404712	0.045490324007810556	0.045614952603810426	0.04796356249605131	0.042926292407196844	0.04108795103105741	0.03949761149223874	0.04362081760179065	0.04088013465462513	0.03759555250623832	0.037888187686494115	0.0451478462803886	0.046714758537145754	0.04249960271182432	0.05304838374809771	0.04032046828937215	0.04033495078067533	0.04161003876905484	0.04900111285307541	0.045812557931411896	0.03215549915851536	0.05698202785264929	0.04380810289613669	0.054263728462777244	0.04479142846859076	0.04480682044681751	0.04434174394038343	0.02752142502641993	0.0414553759160719	0.03448840047124591	0.03448840047124591	0.03448840047124591	0.03448840047124591	0.03448840047124591	0.03448840047124591	0.03448840047124591	0.03448840047124591	0.03448840047124591
0.05539149503201541	0.042215227918106675	0.04713255190295189	0.046659925240130004	0.03598664417249527	0.026356824853302933	0.05415152810712932	0.04086604167097687	0.024575318077719257	0.04477078588110064	0.04689287658600605	0.04394289541538698	0.03563893455373463	0.03468640769081707	0.035438902307251344	0.044232836414782206	0.03983188585558391	0.02850806402171911	0.02677882792383666	0.019349767420317653	0.022775280285944076	0.025817369339411245	0.03663526033406359	0.027045146227402072	0.034441970161335385	0.03745515949383801	0.023349582310923465	0.03255610879625422	0.026851906171120654	0.020622354233081175	0.017790864460308243	0.04530772664614769	0.033811404634183743	0.02091534100870979	0.0376571266837339	0.02219682830105195	0.02547534148685612	0.02084933846237256	0.04431461040412118	0.04290964876500455	0.015257428317667814	0.04222612985970067	0.04670141484501233	0.017486911578811788	0.03457168237531333	0.04092933813561839	0.03775051025546586	0.03775051025546586	0.03775051025546586	0.03775051025546586
0.10148492580502867	0.0822760235896594	0.09626128056783785	0.08570448170650716	0.05662015692197241	0.07985287691734547	0.08203425824725476	0.07194486295270759	0.059181088948679926	0.07856173127216057	0.07450415030771682	0.08186859011448604	0.10809507960725881	0.07367543602055601	0.08084030444693943	0.08138417475428632	0.06699629158530716	0.07552457745960714	0.1146469787256878	0.059101857343239285	0.06200446176965823	0.07446317241774905	0.07536816358230163	0.05490601819753899	0.08290584023254542	0.08262376187891673	0.10090292848662279	0.07990777706864598	0.07269080999914986	0.08464019547240374	0.08470668968412132	0.07526370410010463	0.07625277883023988	0.05540532349094698	0.05455908405981544	0.07809066441791189	0.08677303184110112	0.07594709071733849	0.08352795572088292	0.08130138480709857	0.08016316357491918	0.07410097381216728	0.07828598250402347	0.07619347815809537	0.07619347815809537	0.07619347815809537	0.07619347815809537	0.07619347815809537	0.07619347815809537	0.07619347815809537
0.06277057773887626	0.05235779681728122	0.06309942697160309	0.04749468553733287	0.03317513710943027	0.041004417795466624	0.04057695154494658	0.04892379791184994	0.05022971562442304	0.033491825876482834	0.05511443878102564	0.047061258533729826	0.051087848657377734	0.051087848657377734	0.051087848657377734	0.051087848657377734	0.051087848657377734	0.051087848657377734	0.051087848657377734	0.051087848657377734	0.051087848657377734	0.051087848657377734	0.051087848657377734	0.051087848657377734	0.051087848657377734	0.051087848657377734	0.051087848657377734	0.051087848657377734	0.051087848657377734	0.051087848657377734	0.051087848657377734	0.051087848657377734	0.051087848657377734	0.051087848657377734	0.051087848657377734	0.051087848657377734	0.051087848657377734	0.051087848657377734	0.051087848657377734	0.051087848657377734	0.051087848657377734	0.051087848657377734	0.051087848657377734	0.051087848657377734	0.051087848657377734	0.051087848657377734	0.051087848657377734	0.051087848657377734	0.051087848657377734	0.051087848657377734
0.044191783162715874	0.04998968807572933	0.05663109330460213	0.04988419598189357	0.04292181151216293	0.05267046478176571	0.03997653240947661	0.049313449902633526	0.03861894652977927	0.04229442935337863	0.04423028400785125	0.0640175306390917	0.04123012691243113	0.054861674050055514	0.05508162826393763	0.04547353354120737	0.03666836526576437	0.041230186182369455	0.03619789099949762	0.0437207687939375	0.04034380420195541	0.03753459679923427	0.056862540080123467	0.0587939348079642	0.04250927273973983	0.053512825485759356	0.07631225345800063	0.045552785531158685	0.057810321754036456	0.04279659959789534	0.04975196955402489	0.04668972691570293	0.04142132627956539	0.046987028491134133	0.043288936825827296	0.05536200154823584	0.04185962701675133	0.04395984698474459	0.05051180800626784	0.05302403738476357	0.04397635473267373	0.04850019605871865	0.04850019605871865	0.04850019605871865	0.04850019605871865	0.04850019605871865	0.04850019605871865	0.04850019605871865	0.04850019605871865	0.04850019605871865
0.028338588658950774	0.036686098642706	0.02786251080638968	0.03902866212790318	0.032138015624914085	0.03598285875583389	0.04698736736051658	0.030984066816423017	0.03505569427094766	0.029037548005271915	0.033864349890505005	0.040490538695838116	0.03689541008791696	0.036084579742184625	0.03040975241615514	0.029498829862855295	0.037731710746502584	0.03042828935473224	0.028111593329680103	0.02541969594576046	0.03273111738786247	0.038823226461407935	0.03413544258537504	0.03507954656932732	0.03908650658572171	0.033247941406314326	0.03877903375972892	0.02261355712609296	0.03675019135575437	0.03980248953054711	0.03782122082688763	0.03492162740157761	0.034958002178922795	0.032914680703412	0.036106200433700185	0.02798101417627073	0.03379889051361435	0.03419132405632875	0.03172667477199066	0.027766419215111828	0.04060542367978183	0.02660606693628838	0.04015461531159271	0.034684299305136695	0.0353030559853165	0.0349936776452266	0.0349936776452266	0.0349936776452266	0.0349936776452266	0.0349936776452266
0.03674958836361245	0.0	0.0	0.1071428571209391	0.0	0.0	0.0	0.0	0.0	0.0	0.06426833736339124	0.01101853626599732	0.0	0.00023766384537119415	0.10306987621546979	0.0	0.0	0.0	0.0	0.0	0.0	0.0	0.0	0.004072980905469356	0.0	0.0	0.0	0.10596521451707734	0.08314831523089289	0.0	0.0	0.0	0.0	0.0	0.0	0.14888750006518187	0.10714285712093913	0.0	0.0	0.0	0.0	0.0	0.0	0.0	0.0	0.0	0.0	0.0	0.0	0.0
0.056508865955864344	0.06002743517468622	0.05701040862608759	0.07225919141180888	0.07138491174323565	0.04331748001156148	0.0532017581211703	0.05362437257956199	0.06508995584907043	0.044792953338621926	0.0666501803861484	0.038342509213758584	0.06891356838268935	0.08324333869400762	0.04894596817557661	0.04834671878648565	0.043009143709969236	0.056488987736953315	0.07646473442946249	0.04832559508296154	0.05063543122249782	0.043250650993942	0.0651175491064608	0.0674147213796033	0.05578270052331313	0.06121592297677328	0.05270067289806085	0.05705251793290045	0.06706325732375618	0.0541432732369613	0.039306006348471464	0.05299065454256606	0.022641110786383842	0.03665371993464603	0.048041849620061645	0.07097688526665205	0.048476962716621066	0.05075976252979385	0.050211574402230764	0.07187956118735603	0.07164109853436494	0.06011634252701079	0.039553684097309	0.04983501331215989	0.04983501331215989	0.04983501331215989	0.04983501331215989	0.04983501331215989	0.04983501331215989	0.04983501331215989
0.05840125356305106	0.06529792691572965	0.07723893469128625	0.06934955061458696	0.06560125943036711	0.05288181124997412	0.05418697163705805	0.05997541631080599	0.0584488797685659	0.049725829608445314	0.05975728837770799	0.0619692554585881	0.05149527200773704	0.05715006876924683	0.057210227993182115	0.07423752776482861	0.058910385466355464	0.06192045336483538	0.054076047271821366	0.04889341032336434	0.06523868645108395	0.06154404066126953	0.056791815119087874	0.06492896211570093	0.05996927971023338	0.06385253015091873	0.06678868068480308	0.06898157544921295	0.07247861868239798	0.05194471572152163	0.07277809345696616	0.053060089079548116	0.0806938377820636	0.06950463589752728	0.06434400954953064	0.06580191985453578	0.06910256651051874	0.05733005578226206	0.07705304055338785	0.060120065583462716	0.06858655306842527	0.06858655306842527	0.06858655306842527	0.06858655306842527	0.06858655306842527	0.06858655306842527	0.06858655306842527	0.06858655306842527	0.06858655306842527	0.06858655306842527
0.06335725626208559	0.06900848897369369	0.050751840252784564	0.08504113678380176	0.04455738604070503	0.07200986710024306	0.07731729777138262	0.06947207786592155	0.05995692539577903	0.07995308941116383	0.08092206548757554	0.0805931538952934	0.07276145628896157	0.05849767041600931	0.08180953179375008	0.09672605148193811	0.06987944129476953	0.043281271252083996	0.07506570129528506	0.08652501775711238	0.06545558396336694	0.07776209880348672	0.07085427641725418	0.06903300994335565	0.06683191101233517	0.06758001394798926	0.06494726867977724	0.05699887173714205	0.07517135424320309	0.07529938294855212	0.07278910302310337	0.06988276412684213	0.0628850340776815	0.1045688923799217	0.07708535583535404	0.08443110898809174	0.06835070507139444	0.04617937614131307	0.05375294807102955	0.06533800672442912	0.05231247589900646	0.05882524131171779	0.05882524131171779	0.05882524131171779	0.05882524131171779	0.05882524131171779	0.05882524131171779	0.05882524131171779	0.05882524131171779	0.05882524131171779
0.036184222686290096	0.032253185566900426	0.03539113102976539	0.018136927414661972	0.036550921955269204	0.042546190884472916	0.041247693863095784	0.02217359561500938	0.024949730760141085	0.034634861620659235	0.04442168182771953	0.02126995056291418	0.01642190962706151	0.029416390417604226	0.030811790726655224	0.029818740057783517	0.027128611431960683	0.035116251159545184	0.04015272331360877	0.03730617448025032	0.03146087306113525	0.038019265075444494	0.03899206946412001	0.03817089683433646	0.02750280649397961	0.037084948718932136	0.030666578254779503	0.030621953156246648	0.020651203635831828	0.046382602186350284	0.02598782226290079	0.02290632969247532	0.019761020606105267	0.03113232523458817	0.04313712524804573	0.02332624677664719	0.023059688895425933	0.014681384500321444	0.02112611314103598	0.017696163856137592	0.0354189396091319	0.02890880806127057	0.025186708650511015	0.03449213449637207	0.02657431374021522	0.0419587913839124	0.025029487989659094	0.02683023206454118	0.03093399007023113	0.0256250673316931
0.17640370216392395	0.08743401066983843	0.10735909133419885	0.15183686025176554	0.1767713807505712	0.09086550243102459	0.090919005257097	0.12745068790472797	0.09914577385133781	0.05452699489141732	0.09656960022205364	0.08746276578106338	0.05453665750215563	0.09320373490196292	0.1256502841087923	0.1743730842830411	0.10026908592148452	0.20631559191787643	0.1520529601825745	0.181838010514194	0.1256502841087923	0.05497488354045896	0.11396311134326485	0.0	0.12973614234759503	0.1043656169285444	0.07517706149220234	0.090919005257097	0.12003455872209924	0.09086067297576994	0.0	0.12014188903275091	0.1505942268707883	0.18407864169706106	0.090919005257097	0.1260847948085317	0.2361956681064236	0.05799289697818932	0.2684398386243808	0.1466648707901902	0.05453665750215563	0.17054476083340825	0.14694561524243135	0.11028090967141493	0.09675646425421709	0.0009993208783916606	0.12634256510317385	0.0900832418041082	0.09091900525709704	0.03724303005014114
0.07928415224696089	0.07689072302353978	0.08920712911563214	0.09321618036471978	0.09148279257077414	0.08575956648803422	0.10791731072720838	0.10008613481397081	0.0781892475603438	0.07549389023361688	0.10113389189529265	0.08688023925243907	0.08835048887196598	0.11777599128115745	0.08529309152360084	0.08952468294809031	0.10936904560636725	0.09112511669448872	0.10370088778860409	0.10084469004662851	0.1024578451311733	0.08303681186327488	0.08821043466667548	0.0869847410945601	0.08202093451854506	0.07293204844385767	0.10326912840129125	0.08195195007312689	0.08594165300421085	0.09188987626984045	0.08419454004460974	0.06674206743009156	0.08293251520351154	0.09337112902917263	0.0709048771471313	0.10861716040560583	0.10107228083601714	0.08764334972041188	0.10422731745909566	0.08756983528357269	0.08425316146656761	0.08724178372114734	0.07400201079365103	0.09426114479609186	0.09409945272429426	0.07711343999262826	0.09414173604557947	0.07848391286526639	0.10477558788256311	0.0801172507908131
0.03394594807656203	0.030543361723065474	0.03192201004118924	0.021117863330513634	0.03164897644949068	0.03550635884370735	0.04908997040200754	0.035440207464307844	0.033277773335319644	0.02970993094691094	0.031117333991072388	0.035231279238394135	0.028095862538838477	0.02900294857108818	0.0359609645011681	0.03052095895490814	0.025048508227375175	0.03752074299154956	0.033286795142596144	0.023385123851620126	0.0220120588193869	0.024397441134376453	0.03464970014376472	0.02407462486668219	0.023028140384054922	0.03448720394100779	0.03163319381653588	0.036327197560220216	0.03861262564283759	0.053023333122113506	0.03173283202079604	0.026627595619914235	0.020408878820912132	0.02405375853991912	0.024635375267755798	0.030769989314596895	0.02858455643052158	0.02361459986742717	0.029700993454179366	0.026726860545219597	0.03388325612500406	0.027745829795735436	0.02976657096852689	0.02903244318332015	0.029522963939848178	0.02467227992992106	0.02377748569280447	0.03436811041479118	0.019684167763950936	0.033500012916226486
0.06063476965756667	0.04711669178273325	0.05742304976369763	0.04299449822471383	0.0628069560755209	0.040786572325623376	0.04138214191123869	0.04278156082173562	0.03654636477869893	0.04859611394313797	0.05612550143379811	0.061924654158178334	0.03898261450976038	0.04539511990553352	0.05819107964369937	0.05364436428740289	0.04799910700080912	0.04836081642441266	0.050167521704522676	0.05418569208619885	0.03534424969916098	0.04091321003898093	0.04247949005341057	0.05884379600542681	0.045697785436617455	0.058577628176804314	0.051554392611184614	0.036398806108518866	0.041972114864337606	0.056292286334272294	0.042071411902104026	0.05150618811437263	0.04044715091413314	0.05734877756848698	0.05787220526878714	0.0656718351568861	0.04281208111919072	0.03246179934062533	0.06129977383623743	0.047940858763561384	0.055677944198805625	0.054311358592251203	0.05823946202303528	0.0447810788083637	0.06090037318596114	0.04281023689589765	0.04158919299765253	0.04763582024076362	0.047354588430144125	0.06795308687029195
0.059406745289628776	0.055879101578280105	0.06298126803417735	0.053098156067787186	0.040782558581760144	0.05400405623536813	0.054799631123736744	0.04955616583145559	0.056988570505000155	0.04398295767988955	0.047350949945065245	0.06316804968364975	0.059871213100782125	0.05581710952236579	0.03757697688075818	0.06070670146777003	0.047456351162171576	0.048446181982947346	0.04617568212427168	0.04077005748632268	0.05439147987615555	0.040686026528573546	0.06018901588409601	0.056486403905052114	0.04845362569821639	0.051482865914890374	0.04903688585261133	0.05012890043992213	0.05437963737507456	0.05779101475915599	0.04802718701526981	0.05601684611608191	0.04279631613463016	0.058420113322338006	0.04596609483009291	0.06440244430869381	0.05397309533225506	0.05039045004089155	0.04332538839509737	0.06593357984211634	0.046833614376379014	0.051711225114595444	0.06025372346465004	0.05598247428962274	0.05598247428962274	0.05598247428962274	0.05598247428962274	0.05598247428962274	0.05598247428962274	0.05598247428962274
0.051675842470806484	0.03759988241272577	0.04190556053054458	0.025320830217561343	0.05384060872806433	0.04573064222530447	0.02938214622337056	0.039537503145813224	0.05502283597666609	0.04802954376739502	0.05001040189477379	0.049019972831084405	0.049019972831084405	0.049019972831084405	0.049019972831084405	0.049019972831084405	0.049019972831084405	0.049019972831084405	0.049019972831084405	0.049019972831084405	0.049019972831084405	0.049019972831084405	0.049019972831084405	0.049019972831084405	0.049019972831084405	0.049019972831084405	0.049019972831084405	0.049019972831084405	0.049019972831084405	0.049019972831084405	0.049019972831084405	0.049019972831084405	0.049019972831084405	0.049019972831084405	0.049019972831084405	0.049019972831084405	0.049019972831084405	0.049019972831084405	0.049019972831084405	0.049019972831084405	0.049019972831084405	0.049019972831084405	0.049019972831084405	0.049019972831084405	0.049019972831084405	0.049019972831084405	0.049019972831084405	0.049019972831084405	0.049019972831084405	0.049019972831084405
0.07338618067083784	0.06693134005033904	0.06733463084515426	0.07274953149416931	0.06535490309856033	0.05795941450767026	0.0616571588031153	0.0616571588031153	0.0616571588031153	0.0616571588031153	0.0616571588031153	0.0616571588031153	0.0616571588031153	0.0616571588031153	0.0616571588031153	0.0616571588031153	0.0616571588031153	0.0616571588031153	0.0616571588031153	0.0616571588031153	0.0616571588031153	0.0616571588031153	0.0616571588031153	0.0616571588031153	0.0616571588031153	0.0616571588031153	0.0616571588031153	0.0616571588031153	0.0616571588031153	0.0616571588031153	0.0616571588031153	0.0616571588031153	0.0616571588031153	0.0616571588031153	0.0616571588031153	0.0616571588031153	0.0616571588031153	0.0616571588031153	0.0616571588031153	0.0616571588031153	0.0616571588031153	0.0616571588031153	0.0616571588031153	0.0616571588031153	0.0616571588031153	0.0616571588031153	0.0616571588031153	0.0616571588031153	0.0616571588031153	0.0616571588031153
0.0	0.07539245593244072	0.0	0.0	0.054902565054378696	0.0	0.07523381943208342	0.02366749486258919	0.0	0.04191729689053122	0.05196029035341111	0.07406140258759279	0.012093813422938594	0.08084090978759523	0.0055547398005400955	0.07539676742234454	0.0020532989678736305	0.0	0.03846440640618283	0.05493111972562296	0.041917296890531225	0.075401073784097	0.0005936812371956666	0.0	0.0	0.021614195894715558	0.0020532989678736305	0.09592788886386706	0.05401358932128473	0.00011981272186821518	0.0	0.021614195894715558	0.06083335716511154	0.06751607016105533	0.0055547398005400955	0.057660831909885836	0.03160778585521297	0.03160778585521297	0.03160778585521297	0.03160778585521297	0.03160778585521297	0.03160778585521297	0.03160778585521297	0.03160778585521297	0.03160778585521297	0.03160778585521297	0.03160778585521297	0.03160778585521297	0.03160778585521297	0.03160778585521297
0.040652256388275756	0.03744181018038759	0.0436689341606907	0.034377296152020696	0.03473224699603205	0.042177189713066374	0.034437415294705224	0.03885408470875395	0.03561743648157807	0.040624019717477006	0.03326442326958665	0.037466986672485776	0.03162779865246949	0.04025883321756709	0.038314149449178464	0.03628158214405884	0.03817623399775409	0.031346878069553365	0.04990280130017285	0.03918575088508679	0.047400640001441986	0.041913877749851725	0.024618692933788072	0.03617894152454164	0.034917315634175994	0.03815820604676951	0.03826574281030657	0.03821197442853804	0.03821197442853804	0.03821197442853804	0.03821197442853804	0.03821197442853804	0.03821197442853804	0.03821197442853804	0.03821197442853804	0.03821197442853804	0.03821197442853804	0.03821197442853804	0.03821197442853804	0.03821197442853804	0.03821197442853804	0.03821197442853804	0.03821197442853804	0.03821197442853804	0.03821197442853804	0.03821197442853804	0.03821197442853804	0.03821197442853804	0.03821197442853804	0.03821197442853804
0.03565185999576549	0.042252062189060795	0.04116027480683392	0.0354956526447854	0.03410013238016884	0.03228889263832938	0.0300628823478013	0.043905512604973225	0.03405447340875362	0.03752750880214993	0.032345894588367015	0.03967989082685622	0.022468167111000446	0.026750340148013203	0.03971239404886584	0.021384250859004743	0.04364716262375743	0.041119477536100214	0.03406797863920735	0.02870815587108151	0.03138806725514443	0.03138806725514443	0.03138806725514443	0.03138806725514443	0.03138806725514443	0.03138806725514443	0.03138806725514443	0.03138806725514443	0.03138806725514443	0.03138806725514443	0.03138806725514443	0.03138806725514443	0.03138806725514443	0.03138806725514443	0.03138806725514443	0.03138806725514443	0.03138806725514443	0.03138806725514443	0.03138806725514443	0.03138806725514443	0.03138806725514443	0.03138806725514443	0.03138806725514443	0.03138806725514443	0.03138806725514443	0.03138806725514443	0.03138806725514443	0.03138806725514443	0.03138806725514443	0.03138806725514443
0.04005340573061092	0.029206534717124224	0.028999014744447788	0.035607083700590195	0.03220601474907503	0.03715280101239259	0.044213715544426734	0.044400426111144774	0.03683401697131689	0.03498657675887255	0.024692345626749268	0.03490047087186447	0.03341698489952912	0.02854532450137585	0.02919469822196166	0.037336740424554	0.04261800192282687	0.040770487037279014	0.03830903533486853	0.03426337918071358	0.031215545543043698	0.027954132779940286	0.03466835064233841	0.03097479209147112	0.038861752410003406	0.033335244046900324	0.028811086357144817	0.03271204372485094	0.03997692765639596	0.03413685968561854	0.03597801187000655	0.03224448054668157	0.031251744810016684	0.036797778906700905	0.04497880868112518	0.03655279958511251	0.029142123033322507	0.03284746130921751	0.03284746130921751	0.03284746130921751	0.03284746130921751	0.03284746130921751	0.03284746130921751	0.03284746130921751	0.03284746130921751	0.03284746130921751	0.03284746130921751	0.03284746130921751	0.03284746130921751	0.03284746130921751
0.047654188289646786	0.059995235617010534	0.04560271725205411	0.04557834099480688	0.03763984448720196	0.03831916365023543	0.03970023252730946	0.044179131945182415	0.043152915178092624	0.042805828176144485	0.05032854952975372	0.04222536452112088	0.04662990643783529	0.034255500796204874	0.04977075331574749	0.053061789708261135	0.048895374909505504	0.04297986291300673	0.05494185447879929	0.046486361151158194	0.050058338775145234	0.04903876867792771	0.041141248840962055	0.05926765895655028	0.05312158404171788	0.04135750817976088	0.03515374511873339	0.05568347777595492	0.05209710863357406	0.048037894463400156	0.047432229727609874	0.053409779436137096	0.05042100458187348	0.05042100458187348	0.05042100458187348	0.05042100458187348	0.05042100458187348	0.05042100458187348	0.05042100458187348	0.05042100458187348	0.05042100458187348	0.05042100458187348	0.05042100458187348	0.05042100458187348	0.05042100458187348	0.05042100458187348	0.05042100458187348	0.05042100458187348	0.05042100458187348	0.05042100458187348
0.14652787327948458	0.12064687813922517	0.10051298538511219	0.09369079615662347	0.11745273404926924	0.0785695675977676	0.07305899658684883	0.10238665578355559	0.06444674781168125	0.0706459836327699	0.06127403888828069	0.06280886831306981	0.0651800663793028	0.06287156713784052	0.07881053360833613	0.11316913787579969	0.05478796521801004	0.09772665762216662	0.04362068020538921	0.07364189910395866	0.08463759726659448	0.08555107010161062	0.11691262713221642	0.11362471368052174	0.07091549693640918	0.05830222127757545	0.056842677331080844	0.09926974987811103	0.07492968643025943	0.07054988364327176	0.07382308426814209	0.08144991146540086	0.043319848365582746	0.07508067025153049	0.05920025930855662	0.05920025930855662	0.05920025930855662	0.05920025930855662	0.05920025930855662	0.05920025930855662	0.05920025930855662	0.05920025930855662	0.05920025930855662	0.05920025930855662	0.05920025930855662	0.05920025930855662	0.05920025930855662	0.05920025930855662	0.05920025930855662	0.05920025930855662
0.048380140135297164	0.03840611512011118	0.039107140122952834	0.0447861303897003	0.05486567454195412	0.04078152454323242	0.04308052227787591	0.04382943126635776	0.046171203439133675	0.03484244910453096	0.04259922984590454	0.029158743534527774	0.056067882251304005	0.04020331965241728	0.03819872141125963	0.041307925198735426	0.04861772759881445	0.062267148637979344	0.05790394750974032	0.047705041669020384	0.04209251069180819	0.0366850249622517	0.03938876782702994	0.03938876782702994	0.03938876782702994	0.03938876782702994	0.03938876782702994	0.03938876782702994	0.03938876782702994	0.03938876782702994	0.03938876782702994	0.03938876782702994	0.03938876782702994	0.03938876782702994	0.03938876782702994	0.03938876782702994	0.03938876782702994	0.03938876782702994	0.03938876782702994	0.03938876782702994	0.03938876782702994	0.03938876782702994	0.03938876782702994	0.03938876782702994	0.03938876782702994	0.03938876782702994	0.03938876782702994	0.03938876782702994	0.03938876782702994	0.03938876782702994
0.08049253384200797	0.03400907236640309	0.07845413917369526	0.08991474097848431	0.05684682358946328	0.0547985258706787	0.04247666337664291	0.057656395401830034	0.055800981897304355	0.021031834834949716	0.053192302924169675	0.026151306365816248	0.0650592671925426	0.10265660768501814	0.04332664786211938	0.044778803729552764	0.0862810547640252	0.028505579703136476	0.05150405386492834	0.10888600873330968	0.09515758587209898	0.06812588154621103	0.07603112012030412	0.06378740572188905	0.07535476064052152	0.047907219174044266	0.04738600222505972	0.099441715499862	0.06786119094903006	0.07299392800961067	0.0843290778073937	0.052658484172862494	0.07264370659294962	0.0895243687851772	0.04692019824088116	0.047562572579379646	0.13865732852059434	0.07372615255944011	0.04119794190448706	0.03654943494956503	0.04300694573890831	0.03977819034423667	0.03977819034423667	0.03977819034423667	0.03977819034423667	0.03977819034423667	0.03977819034423667	0.03977819034423667	0.03977819034423667	0.03977819034423667
0.03886244011819017	0.023269932481097225	0.02753941256166201	0.043601118240595996	0.0300936856852565	0.037311059270035536	0.031706541083685154	0.035619337205197214	0.030601759696034275	0.03906163068281996	0.03982635061367526	0.03608255683505154	0.03675496176732022	0.04020290748697141	0.03184093390627085	0.039018370591498805	0.03098147186315018	0.03743099056718158	0.030838774875927837	0.03319421506548843	0.037793537474272124	0.035200958185110674	0.03940168737813244	0.03849715043997332	0.031445335829785384	0.03497124313487935	0.03497124313487935	0.03497124313487935	0.03497124313487935	0.03497124313487935	0.03497124313487935	0.03497124313487935	0.03497124313487935	0.03497124313487935	0.03497124313487935	0.03497124313487935	0.03497124313487935	0.03497124313487935	0.03497124313487935	0.03497124313487935	0.03497124313487935	0.03497124313487935	0.03497124313487935	0.03497124313487935	0.03497124313487935	0.03497124313487935	0.03497124313487935	0.03497124313487935	0.03497124313487935	0.03497124313487935
0.07212238546797975	0.054731810991477794	0.06015801647792633	0.058683203593133074	0.0815584195071294	0.057652371782002415	0.057212462056051044	0.0622067466136912	0.051768519224858374	0.09867649135120499	0.08730233162443972	0.08613352958713758	0.06538405404744393	0.07904487176446215	0.05260727030007794	0.04254150890426422	0.06198581127680932	0.05978050512381722	0.0775755552214086	0.06572229650497398	0.06929369907799209	0.06323757772235904	0.07734034779294481	0.06570587045920692	0.07933140383781265	0.0494064294155504	0.07016417551075962	0.05355434194048974	0.07431795368405175	0.06899147545887803	0.0716547145714649	0.0716547145714649	0.0716547145714649	0.0716547145714649	0.0716547145714649	0.0716547145714649	0.0716547145714649	0.0716547145714649	0.0716547145714649	0.0716547145714649	0.0716547145714649	0.0716547145714649	0.0716547145714649	0.0716547145714649	0.0716547145714649	0.0716547145714649	0.0716547145714649	0.0716547145714649	0.0716547145714649	0.0716547145714649
0.05484903951410284	0.04495414285850573	0.034753983031567244	0.04498100245487124	0.041311927739485096	0.050306370803596866	0.04363221105083597	0.04783643566624085	0.038719666303136085	0.03851026873064099	0.04728207661296798	0.04363478805271185	0.04053825568798152	0.046957244955074535	0.05083775238713264	0.04927458998776524	0.04543540849087007	0.04172877932174011	0.04358209390630509	0.04358209390630509	0.04358209390630509	0.04358209390630509	0.04358209390630509	0.04358209390630509	0.04358209390630509	0.04358209390630509	0.04358209390630509	0.04358209390630509	0.04358209390630509	0.04358209390630509	0.04358209390630509	0.04358209390630509	0.04358209390630509	0.04358209390630509	0.04358209390630509	0.04358209390630509	0.04358209390630509	0.04358209390630509	0.04358209390630509	0.04358209390630509	0.04358209390630509	0.04358209390630509	0.04358209390630509	0.04358209390630509	0.04358209390630509	0.04358209390630509	0.04358209390630509	0.04358209390630509	0.04358209390630509	0.04358209390630509
0.045757074183176524	0.034628500529403035	0.03140021182748283	0.04481016140938977	0.027043364551551746	0.02847688264025652	0.023920320803803675	0.04852617904856446	0.031014451048016548	0.022916314455962462	0.03256717901592196	0.03337306583099779	0.0418861635401202	0.03631041328596404	0.021463200934869007	0.03089051137425678	0.025634312725205232	0.02907573568486625	0.0347680652593489	0.029546291107848188	0.03440427714204309	0.029845688748010905	0.01963923155278292	0.022623665236304675	0.04464404333443258	0.0337295719859467	0.03933008264911464	0.04753285986900441	0.03341527120104807	0.040474065535026235	0.040474065535026235	0.040474065535026235	0.040474065535026235	0.040474065535026235	0.040474065535026235	0.040474065535026235	0.040474065535026235	0.040474065535026235	0.040474065535026235	0.040474065535026235	0.040474065535026235	0.040474065535026235	0.040474065535026235	0.040474065535026235	0.040474065535026235	0.040474065535026235	0.040474065535026235	0.040474065535026235	0.040474065535026235	0.040474065535026235
0.05807474227347148	0.05524387958371721	0.04519528548572985	0.04968328264022761	0.047248645628115406	0.047368720545907086	0.04066120384406096	0.04417265572692895	0.05793235406422406	0.048669277878466255	0.0468517245295469	0.05715539283066783	0.044797889673754365	0.040699751375624114	0.0471427239993847	0.03757182632720755	0.05188386101149316	0.04718622351657924	0.043005425099898194	0.04672378213163616	0.06132397238286736	0.05014305242099202	0.05573351240192969	0.05573351240192969	0.05573351240192969	0.05573351240192969	0.05573351240192969	0.05573351240192969	0.05573351240192969	0.05573351240192969	0.05573351240192969	0.05573351240192969	0.05573351240192969	0.05573351240192969	0.05573351240192969	0.05573351240192969	0.05573351240192969	0.05573351240192969	0.05573351240192969	0.05573351240192969	0.05573351240192969	0.05573351240192969	0.05573351240192969	0.05573351240192969	0.05573351240192969	0.05573351240192969	0.05573351240192969	0.05573351240192969	0.05573351240192969	0.05573351240192969
0.022725614952191726	0.034045161657473205	0.03321189837687577	0.046174595294191274	0.024619490009722966	0.02290808927117378	0.024167941264252927	0.03956587210603707	0.037277174865350406	0.027210252010053542	0.033745409577681476	0.030052557163226475	0.02675919483192521	0.030301981529745045	0.02312254995839192	0.03604261214127548	0.027192666963841663	0.018533972483597387	0.020502561774378616	0.027355255946143648	0.027432090677046658	0.03521538042444231	0.02499391790603123	0.012242680975024336	0.021990761778726244	0.028839038923629347	0.0254149003511778	0.0254149003511778	0.0254149003511778	0.0254149003511778	0.0254149003511778	0.0254149003511778	0.0254149003511778	0.0254149003511778	0.0254149003511778	0.0254149003511778	0.0254149003511778	0.0254149003511778	0.0254149003511778	0.0254149003511778	0.0254149003511778	0.0254149003511778	0.0254149003511778	0.0254149003511778	0.0254149003511778	0.0254149003511778	0.0254149003511778	0.0254149003511778	0.0254149003511778	0.0254149003511778
0.04548336844247263	0.04598864641628275	0.03710628027529591	0.04576935338470928	0.027302791643141193	0.04493782411798985	0.02936032428016133	0.036877098939472074	0.03319066499224847	0.03067017288544613	0.032298989539928394	0.02540869827828155	0.035372672156840076	0.026185807339131388	0.0242911946881197	0.0349225846685679	0.03576571121534544	0.03663654899361301	0.04241694603881176	0.03183427123643163	0.03858760815195662	0.019857225245732024	0.029776613506056804	0.025906860150347547	0.027841736828202176	0.027841736828202176	0.027841736828202176	0.027841736828202176	0.027841736828202176	0.027841736828202176	0.027841736828202176	0.027841736828202176	0.027841736828202176	0.027841736828202176	0.027841736828202176	0.027841736828202176	0.027841736828202176	0.027841736828202176	0.027841736828202176	0.027841736828202176	0.027841736828202176	0.027841736828202176	0.027841736828202176	0.027841736828202176	0.027841736828202176	0.027841736828202176	0.027841736828202176	0.027841736828202176	0.027841736828202176	0.027841736828202176
0.04881871827269226	0.03669345319941959	0.05592519155766216	0.044974075986355104	0.03106960589717372	0.04657754285363995	0.03860352617469617	0.03674067887921839	0.03057432638654938	0.041295657936093744	0.04764875149027246	0.041812537333953424	0.05755912871787976	0.03870169202657487	0.04897906762167907	0.03729738737006594	0.03979678071407552	0.04086721695117851	0.048809584434490585	0.03875967227616088	0.05195981449828498	0.042397244729148686	0.04513182389664455	0.043163341566120075	0.04414758273138231	0.04414758273138231	0.04414758273138231	0.04414758273138231	0.04414758273138231	0.04414758273138231	0.04414758273138231	0.04414758273138231	0.04414758273138231	0.04414758273138231	0.04414758273138231	0.04414758273138231	0.04414758273138231	0.04414758273138231	0.04414758273138231	0.04414758273138231	0.04414758273138231	0.04414758273138231	0.04414758273138231	0.04414758273138231	0.04414758273138231	0.04414758273138231	0.04414758273138231	0.04414758273138231	0.04414758273138231	0.04414758273138231
0.021033371964216282	0.018374162178345515	0.03559592523000477	0.02544027623405813	0.02979251641578556	0.03328851848227222	0.03323851672023737	0.025908801224645134	0.02265274172917535	0.026724425775469178	0.03464542002589363	0.02546806493369768	0.031222214813889582	0.029224927809313603	0.02750921471724866	0.0341238172215277	0.028103484616682665	0.030083454112271354	0.025418619912486635	0.0251460997558308	0.03882534435749163	0.027160967397051088	0.022727649814611617	0.024944308605831352	0.024944308605831352	0.024944308605831352	0.024944308605831352	0.024944308605831352	0.024944308605831352	0.024944308605831352	0.024944308605831352	0.024944308605831352	0.024944308605831352	0.024944308605831352	0.024944308605831352	0.024944308605831352	0.024944308605831352	0.024944308605831352	0.024944308605831352	0.024944308605831352	0.024944308605831352	0.024944308605831352	0.024944308605831352	0.024944308605831352	0.024944308605831352	0.024944308605831352	0.024944308605831352	0.024944308605831352	0.024944308605831352	0.024944308605831352
0.05948469413950219	0.04430178258270779	0.0455832670233417	0.04156775540821227	0.048322846141391596	0.045831409517664824	0.038603509660511834	0.040396066794543974	0.03812284004964761	0.039049726930382236	0.03670470958002052	0.03551681608970506	0.04308518015570607	0.045420719531198216	0.03768354906059599	0.041694409808916304	0.045325775948260955	0.04934925023226865	0.04025485545797498	0.05679214611656029	0.045436839553435956	0.04180057229896316	0.03863824540998794	0.0416730612862614	0.04015565334812467	0.04015565334812467	0.04015565334812467	0.04015565334812467	0.04015565334812467	0.04015565334812467	0.04015565334812467	0.04015565334812467	0.04015565334812467	0.04015565334812467	0.04015565334812467	0.04015565334812467	0.04015565334812467	0.04015565334812467	0.04015565334812467	0.04015565334812467	0.04015565334812467	0.04015565334812467	0.04015565334812467	0.04015565334812467	0.04015565334812467	0.04015565334812467	0.04015565334812467	0.04015565334812467	0.04015565334812467	0.04015565334812467
0.03535839591032275	0.029083856256589217	0.03726482288016981	0.033033392091507935	0.028063923522999756	0.0431099578593736	0.026686658564117748	0.0286793754872543	0.02836445045342319	0.036023876937100074	0.03484581540782088	0.03474091199682563	0.028301493330565513	0.04166291186345846	0.032112260106523766	0.034508214990538695	0.035112839048618665	0.02278102191657305	0.03373306203590386	0.03510546155864011	0.040881686605430456	0.026114177507669648	0.031664830787198395	0.0339507094046427	0.032980874145343994	0.03239592311367384	0.03470498904727954	0.027676765369369024	0.04113367580479175	0.036279385345918416	0.038706530575355086	0.038706530575355086	0.038706530575355086	0.038706530575355086	0.038706530575355086	0.038706530575355086	0.038706530575355086	0.038706530575355086	0.038706530575355086	0.038706530575355086	0.038706530575355086	0.038706530575355086	0.038706530575355086	0.038706530575355086	0.038706530575355086	0.038706530575355086	0.038706530575355086	0.038706530575355086	0.038706530575355086	0.038706530575355086
0.049517409860739596	0.030233020720397095	0.020780932048467888	0.019897254131924957	0.021391164267628607	0.02537781034272693	0.03034645895101624	0.02644816401647332	0.027885022597321184	0.030277702985380916	0.027285990718969276	0.026104736882825653	0.026973014423915108	0.017439562698406345	0.024912703430639744	0.026622119052222386	0.02201578961358868	0.02192522628376067	0.02617522379312483	0.029122839138203717	0.020529685078217647	0.022664968529636932	0.029178987655192813	0.023903014814696838	0.02592538090590333	0.025037062661260334	0.03129035407270634	0.03788672763351021	0.025533681512088593	0.02706010372565784	0.03377658097021336	0.0304183423479356	0.0304183423479356	0.0304183423479356	0.0304183423479356	0.0304183423479356	0.0304183423479356	0.0304183423479356	0.0304183423479356	0.0304183423479356	0.0304183423479356	0.0304183423479356	0.0304183423479356	0.0304183423479356	0.0304183423479356	0.0304183423479356	0.0304183423479356	0.0304183423479356	0.0304183423479356	0.0304183423479356
0.016167557130450396	0.013906722122350916	0.021358378070098445	0.026255416289968858	0.016946723456498995	0.025367398885533646	0.013791641735795297	0.02957370222256419	0.021265076067313565	0.021077636251416114	0.019254810129181812	0.03000264195824002	0.02430719368154378	0.020553026460265005	0.011251104076169496	0.023490441696237735	0.010365877482953317	0.02277485188808069	0.014466513934522529	0.018271838739466324	0.02215517056973	0.026632126482067364	0.021202666870755997	0.010666992508559977	0.02122558810458461	0.03265691776501672	0.032100024229151654	0.031760323452798445	0.0020831421265739836	0.0012108519555743438	0.0016469970410741637	0.0016469970410741637	0.0016469970410741637	0.0016469970410741637	0.0016469970410741637	0.0016469970410741637	0.0016469970410741637	0.0016469970410741637	0.0016469970410741637	0.0016469970410741637	0.0016469970410741637	0.0016469970410741637	0.0016469970410741637	0.0016469970410741637	0.0016469970410741637	0.0016469970410741637	0.0016469970410741637	0.0016469970410741637	0.0016469970410741637	0.0016469970410741637
0.025201887436544713	0.019929934674048057	0.014557040265492321	0.019262458911294245	0.019366516033424392	0.016966057117950677	0.023027604109907195	0.01435316769711261	0.01930926357385888	0.01729681105125915	0.019097411537827704	0.027345635580108402	0.011128818716230098	0.02291761332553131	0.012909303573442601	0.020756042927175648	0.01906729420868202	0.02854309488680332	0.017665667203193666	0.02566857740852121	0.021667122305857437	0.021667122305857437	0.021667122305857437	0.021667122305857437	0.021667122305857437	0.021667122305857437	0.021667122305857437	0.021667122305857437	0.021667122305857437	0.021667122305857437	0.021667122305857437	0.021667122305857437	0.021667122305857437	0.021667122305857437	0.021667122305857437	0.021667122305857437	0.021667122305857437	0.021667122305857437	0.021667122305857437	0.021667122305857437	0.021667122305857437	0.021667122305857437	0.021667122305857437	0.021667122305857437	0.021667122305857437	0.021667122305857437	0.021667122305857437	0.021667122305857437	0.021667122305857437	0.021667122305857437
0.04164983611908683	0.01846480132286937	0.01600267176420999	0.013310510340031178	0.018090565536421934	0.012710964711167259	0.018646893319247196	0.016339035487370424	0.01595642590450112	0.00627657108568158	0.010754842571366658	0.015938433185384612	0.013623690782440466	0.010865984979274513	0.01023922786465241	0.01597730394422043	0.018789108923826278	0.02060347177601389	0.01986993882503117	0.020582671518781955	0.018238438229878157	0.016951570170725672	0.016039260396766165	0.020221422719067163	0.020733092385685464	0.020077057432169976	0.010817765412182406	0.015447411422176191	0.015447411422176191	0.015447411422176191	0.015447411422176191	0.015447411422176191	0.015447411422176191	0.015447411422176191	0.015447411422176191	0.015447411422176191	0.015447411422176191	0.015447411422176191	0.015447411422176191	0.015447411422176191	0.015447411422176191	0.015447411422176191	0.015447411422176191	0.015447411422176191	0.015447411422176191	0.015447411422176191	0.015447411422176191	0.015447411422176191	0.015447411422176191	0.015447411422176191
0.021841562394209865	0.022690908437744135	0.015765306926697163	0.022701710448526348	0.02248686317046719	0.013827894362823955	0.015035626996403303	0.013028891038677975	0.01062970641109846	0.012926842363838346	0.01489813426017169	0.011107659193004724	0.016690025074240715	0.011242064562423139	0.012614007999685048	0.020863592122517656	0.018377741625524188	0.02585215174551115	0.015122860356090444	0.009896691045242267	0.0250488460785129	0.012273226039506143	0.01371492912320664	0.015995798977488714	0.023888879122230824	0.007582845502769705	0.018650418251417267	0.012011304097926645	0.021735827843715222	0.007635495754373728	0.017685290777962458	0.012638278770383777	0.015161784774173119	0.015161784774173119	0.015161784774173119	0.015161784774173119	0.015161784774173119	0.015161784774173119	0.015161784774173119	0.015161784774173119	0.015161784774173119	0.015161784774173119	0.015161784774173119	0.015161784774173119	0.015161784774173119	0.015161784774173119	0.015161784774173119	0.015161784774173119	0.015161784774173119	0.015161784774173119
0.14605679524837867	0.00012154831248066332	0.05479602274829395	0.0	0.05479602274829395	0.05479304085274609	0.0	0.08551137806881298	0.06043122764107973	0.11167509046800987	0.0	0.04916081775088592	0.052712979973939485	0.0	0.11257542433644734	0.05628771216822367	0.05628771216822367	0.05628771216822367	0.05628771216822367	0.05628771216822367	0.05628771216822367	0.05628771216822367	0.05628771216822367	0.05628771216822367	0.05628771216822367	0.05628771216822367	0.05628771216822367	0.05628771216822367	0.05628771216822367	0.05628771216822367	0.05628771216822367	0.05628771216822367	0.05628771216822367	0.05628771216822367	0.05628771216822367	0.05628771216822367	0.05628771216822367	0.05628771216822367	0.05628771216822367	0.05628771216822367	0.05628771216822367	0.05628771216822367	0.05628771216822367	0.05628771216822367	0.05628771216822367	0.05628771216822367	0.05628771216822367	0.05628771216822367	0.05628771216822367	0.05628771216822367
0.023885747671482563	0.025200186693218465	0.024954746816696974	0.017336321550068694	0.023040068732561196	0.032356446964768	0.02014595381931076	0.020442666699010473	0.023851786493144414	0.01713132809852499	0.02145236353842411	0.013682034588378866	0.015336663142199503	0.022404590929927512	0.016105161556200946	0.0170044326223058	0.017232803634036044	0.01429526613860964	0.017245135277091553	0.025095263252459272	0.014753140595229444	0.017654690288114217	0.018505606874080878	0.028742245730481307	0.023623926302281096	0.023623926302281096	0.023623926302281096	0.023623926302281096	0.023623926302281096	0.023623926302281096	0.023623926302281096	0.023623926302281096	0.023623926302281096	0.023623926302281096	0.023623926302281096	0.023623926302281096	0.023623926302281096	0.023623926302281096	0.023623926302281096	0.023623926302281096	0.023623926302281096	0.023623926302281096	0.023623926302281096	0.023623926302281096	0.023623926302281096	0.023623926302281096	0.023623926302281096	0.023623926302281096	0.023623926302281096	0.023623926302281096
0.04879411352018012	0.016516377444865935	0.010506377788148998	0.012311370259019239	0.025181753688671444	0.009598756123077139	0.014877493935292405	0.020805585906021273	0.027399469007220977	0.018413646733922776	0.021823957963880296	0.01842353086852526	0.026661312628113314	0.025473176404199875	0.021420347298653688	0.021962736890740867	0.0205090130796076	0.02271506956273089	0.02184818951680462	0.024086297873292507	0.015240048612672065	0.02217103520367584	0.027171487010851366	0.013873021892907192	0.020522254451879277	0.020522254451879277	0.020522254451879277	0.020522254451879277	0.020522254451879277	0.020522254451879277	0.020522254451879277	0.020522254451879277	0.020522254451879277	0.020522254451879277	0.020522254451879277	0.020522254451879277	0.020522254451879277	0.020522254451879277	0.020522254451879277	0.020522254451879277	0.020522254451879277	0.020522254451879277	0.020522254451879277	0.020522254451879277	0.020522254451879277	0.020522254451879277	0.020522254451879277	0.020522254451879277	0.020522254451879277	0.020522254451879277
0.031234034768984967	0.029172829408968298	0.020437825710486354	0.01509007818440047	0.01803317066509714	0.026268910585880767	0.023962406989299575	0.02129830014888533	0.018323117262408286	0.025098107032518684	0.016956554692445332	0.0199030316503611	0.02715744725023673	0.02444719070737793	0.024714473652158574	0.017552074092427043	0.022163391706120146	0.01575419552580477	0.022752500012151042	0.03016753965602627	0.03472438032121326	0.011011971241765466	0.011878488532440315	0.022417701973706364	0.01730085524970931	0.026892407422908837	0.017101144375022102	0.022651266585753158	0.02059007706796243	0.021223424005823992	0.02090675053689321	0.02090675053689321	0.02090675053689321	0.02090675053689321	0.02090675053689321	0.02090675053689321	0.02090675053689321	0.02090675053689321	0.02090675053689321	0.02090675053689321	0.02090675053689321	0.02090675053689321	0.02090675053689321	0.02090675053689321	0.02090675053689321	0.02090675053689321	0.02090675053689321	0.02090675053689321	0.02090675053689321	0.02090675053689321
0.015546208628883838	0.004413664612357315	0.010423431457129791	0.00023008264208387118	0.007365319309259053	0.0025773217185252016	0.017247248911592822	0.006067891841940504	0.009563910066867728	0.00608240083856727	0.014903015823160334	0.00930499266198985	0.03367672780620488	0.021490860234097367	0.021490860234097367	0.021490860234097367	0.021490860234097367	0.021490860234097367	0.021490860234097367	0.021490860234097367	0.021490860234097367	0.021490860234097367	0.021490860234097367	0.021490860234097367	0.021490860234097367	0.021490860234097367	0.021490860234097367	0.021490860234097367	0.021490860234097367	0.021490860234097367	0.021490860234097367	0.021490860234097367	0.021490860234097367	0.021490860234097367	0.021490860234097367	0.021490860234097367	0.021490860234097367	0.021490860234097367	0.021490860234097367	0.021490860234097367	0.021490860234097367	0.021490860234097367	0.021490860234097367	0.021490860234097367	0.021490860234097367	0.021490860234097367	0.021490860234097367	0.021490860234097367	0.021490860234097367	0.021490860234097367
0.07070788449454986	0.05216478594522099	0.06058025168636474	0.06628734861198753	0.054944077239305125	0.05480685433695079	0.06097150753565092	0.07936897027837138	0.05696606273314749	0.05997456975636249	0.06750158868196987	0.060443751610555166	0.05889146061382871	0.0741829164828383	0.049281410629492366	0.06446013171096364	0.05223626499474588	0.05388098687372063	0.0613062934634017	0.05545061070355148	0.041350292331915804	0.05984889468598774	0.07393084372242903	0.058613052944819576	0.06471858630243665	0.06166581962362812	0.06166581962362812	0.06166581962362812	0.06166581962362812	0.06166581962362812	0.06166581962362812	0.06166581962362812	0.06166581962362812	0.06166581962362812	0.06166581962362812	0.06166581962362812	0.06166581962362812	0.06166581962362812	0.06166581962362812	0.06166581962362812	0.06166581962362812	0.06166581962362812	0.06166581962362812	0.06166581962362812	0.06166581962362812	0.06166581962362812	0.06166581962362812	0.06166581962362812	0.06166581962362812	0.06166581962362812
0.01744724329428006	0.00803286353850149	0.01582633134998809	0.005621598123135526	0.013245931769157757	0.010249639515740951	0.007649984410786924	0.011765650532332205	0.009746731237197482	0.008836776944744185	0.011249992930240859	0.011366897388217796	0.012500242580184862	0.004543823766063119	0.012620133763801795	0.007802654600223153	0.012878300215123933	0.004856936942459633	0.006985948231936735	0.01611396184523855	0.005604074345473286	0.015179663439363038	0.010689422514973203	0.017956113616964094	0.011066314232778608	0.0030287483977206996	0.007047531315249653	0.007047531315249653	0.007047531315249653	0.007047531315249653	0.007047531315249653	0.007047531315249653	0.007047531315249653	0.007047531315249653	0.007047531315249653	0.007047531315249653	0.007047531315249653	0.007047531315249653	0.007047531315249653	0.007047531315249653	0.007047531315249653	0.007047531315249653	0.007047531315249653	0.007047531315249653	0.007047531315249653	0.007047531315249653	0.007047531315249653	0.007047531315249653	0.007047531315249653	0.007047531315249653
0.04804141996907357	0.0028066364182408655	0.05177144839513642	0.027291378590637797	0.03860430889585097	0.00029996857476161884	0.027230840966799646	0.0	0.0	0.0	0.024484742172396934	0.08185334145147842	0.00029996857476161884	0.0	0.021179500072305922	0.02728449538804269	0.05836225268933841	0.0010374677964591933	0.0	0.031462645279622184	0.038055968364203836	0.01637040091618354	0.0	0.0028066364182408655	0.027291378590637797	0.060396234295528546	0.043843806443083166	0.043843806443083166	0.043843806443083166	0.043843806443083166	0.043843806443083166	0.043843806443083166	0.043843806443083166	0.043843806443083166	0.043843806443083166	0.043843806443083166	0.043843806443083166	0.043843806443083166	0.043843806443083166	0.043843806443083166	0.043843806443083166	0.043843806443083166	0.043843806443083166	0.043843806443083166	0.043843806443083166	0.043843806443083166	0.043843806443083166	0.043843806443083166	0.043843806443083166	0.043843806443083166
0.024996692323335724	0.01714466070790231	0.021443172345747188	0.0219656782213685	0.025467805729373096	0.019317189476861972	0.021969045295254015	0.01666847224176972	0.012426550381912628	0.010979299219966262	0.01292900572248542	0.018616759894656013	0.016986100918893868	0.01663289331738927	0.0218027316904196	0.017660219345857982	0.021929106620607344	0.014299972605937033	0.010367306040325461	0.015443068251662424	0.021171561867735757	0.014926924826612852	0.014118022769886655	0.015875791093723526	0.01731609665709295	0.02185739533929438	0.019586745998193666	0.019586745998193666	0.019586745998193666	0.019586745998193666	0.019586745998193666	0.019586745998193666	0.019586745998193666	0.019586745998193666	0.019586745998193666	0.019586745998193666	0.019586745998193666	0.019586745998193666	0.019586745998193666	0.019586745998193666	0.019586745998193666	0.019586745998193666	0.019586745998193666	0.019586745998193666	0.019586745998193666	0.019586745998193666	0.019586745998193666	0.019586745998193666	0.019586745998193666	0.019586745998193666
0.05247819149096226	0.03333786783491454	0.045592555354977596	0.043603041584907826	0.03560184882521849	0.03169293041044556	0.0314789164342226	0.026369798988386126	0.049405631848782466	0.026510359352364964	0.04989340249301331	0.036361620630445714	0.03259120437008299	0.030412698607718017	0.049615582989133156	0.042190037271580536	0.03301390166269687	0.03166316360279812	0.03073514865629251	0.030946766864830576	0.023813531101983563	0.036521456904329265	0.02386982350790821	0.0429203809014172	0.03369824508538882	0.03830931299340301	0.03830931299340301	0.03830931299340301	0.03830931299340301	0.03830931299340301	0.03830931299340301	0.03830931299340301	0.03830931299340301	0.03830931299340301	0.03830931299340301	0.03830931299340301	0.03830931299340301	0.03830931299340301	0.03830931299340301	0.03830931299340301	0.03830931299340301	0.03830931299340301	0.03830931299340301	0.03830931299340301	0.03830931299340301	0.03830931299340301	0.03830931299340301	0.03830931299340301	0.03830931299340301	0.03830931299340301
0.0876365421308742	0.05623792090836237	0.06826444325077667	0.07062550481588485	0.06940930100852612	0.08397482354844003	0.059008798251525246	0.054086561845429246	0.05684773754599693	0.06254652246329594	0.052349230901266634	0.06924406349107891	0.059009198214599705	0.06336825468661512	0.055884150216526776	0.06589351160136264	0.0729918698817487	0.07370628560619585	0.05504956313945928	0.0692441785078422	0.0747576717625178	0.061831515078128514	0.06318245454282798	0.0641672289301811	0.07436695666036602	0.06926709279527357	0.06926709279527357	0.06926709279527357	0.06926709279527357	0.06926709279527357	0.06926709279527357	0.06926709279527357	0.06926709279527357	0.06926709279527357	0.06926709279527357	0.06926709279527357	0.06926709279527357	0.06926709279527357	0.06926709279527357	0.06926709279527357	0.06926709279527357	0.06926709279527357	0.06926709279527357	0.06926709279527357	0.06926709279527357	0.06926709279527357	0.06926709279527357	0.06926709279527357	0.06926709279527357	0.06926709279527357
0.031184507125400697	0.023886129734009623	0.02986393280086033	0.03456332963716004	0.02622239647953703	0.02748122879868675	0.029725863156419802	0.03315137120989039	0.027134314329646775	0.0401081191644317	0.03346292097300849	0.025070045706704736	0.032507165457672293	0.031151433467787384	0.026345956648790903	0.028581960583746006	0.030608864272492046	0.030080621026231415	0.0409520934782488	0.026468858082672964	0.02803391212933288	0.0324407207390964	0.0315461756605772	0.03070988646154267	0.033040967172265866	0.031875426816904265	0.031875426816904265	0.031875426816904265	0.031875426816904265	0.031875426816904265	0.031875426816904265	0.031875426816904265	0.031875426816904265	0.031875426816904265	0.031875426816904265	0.031875426816904265	0.031875426816904265	0.031875426816904265	0.031875426816904265	0.031875426816904265	0.031875426816904265	0.031875426816904265	0.031875426816904265	0.031875426816904265	0.031875426816904265	0.031875426816904265	0.031875426816904265	0.031875426816904265	0.031875426816904265	0.031875426816904265
0.07455705933365689	0.05888339227630617	0.038219821288966366	0.05890584881870843	0.05343739007781463	0.07026876423463406	0.060429249163106484	0.057106387154972044	0.05455398814782569	0.06454643492448926	0.06378037030432675	0.05654950706714306	0.058149548766647796	0.059525527749023026	0.08924934899156338	0.05991743002987458	0.08311984237524397	0.05948169366750793	0.05092224305717443	0.07528067115574708	0.06310145710646076	0.06310145710646076	0.06310145710646076	0.06310145710646076	0.06310145710646076	0.06310145710646076	0.06310145710646076	0.06310145710646076	0.06310145710646076	0.06310145710646076	0.06310145710646076	0.06310145710646076	0.06310145710646076	0.06310145710646076	0.06310145710646076	0.06310145710646076	0.06310145710646076	0.06310145710646076	0.06310145710646076	0.06310145710646076	0.06310145710646076	0.06310145710646076	0.06310145710646076	0.06310145710646076	0.06310145710646076	0.06310145710646076	0.06310145710646076	0.06310145710646076	0.06310145710646076	0.06310145710646076
0.03300925796338758	0.023533422004465458	0.029217903922275797	0.029927765166880487	0.030745824328830464	0.030710105601030626	0.03219410241204195	0.03345255695651067	0.025259728677720982	0.024628795479576047	0.02655049222108845	0.03446016450595567	0.031284779688438236	0.027875750760710492	0.024828075909626112	0.026290657611021298	0.03101610236953081	0.023168185001961834	0.02994552276308078	0.03375725836357991	0.03185139056333035	0.03185139056333035	0.03185139056333035	0.03185139056333035	0.03185139056333035	0.03185139056333035	0.03185139056333035	0.03185139056333035	0.03185139056333035	0.03185139056333035	0.03185139056333035	0.03185139056333035	0.03185139056333035	0.03185139056333035	0.03185139056333035	0.03185139056333035	0.03185139056333035	0.03185139056333035	0.03185139056333035	0.03185139056333035	0.03185139056333035	0.03185139056333035	0.03185139056333035	0.03185139056333035	0.03185139056333035	0.03185139056333035	0.03185139056333035	0.03185139056333035	0.03185139056333035	0.03185139056333035
0.07938840058065902	0.06424512762218378	0.06800545464693548	0.08415724727330216	0.05372012442539962	0.0620068177822915	0.05353708114891434	0.11657354963517387	0.04018697867380019	0.05378939257557818	0.11214366700944636	0.04549689906502502	0.03330811222029113	0.0429975547817892	0.035904010105961115	0.09916457209228191	0.06564037336827108	0.05948391875216513	0.042226500675678104	0.11311153628634091	0.13314440161888016	0.04619855739838019	0.0914629241416117	0.04183322539676539	0.04444288871885146	0.09435035714259507	0.03947271549635811	0.06691153631947659	0.06691153631947659	0.06691153631947659	0.06691153631947659	0.06691153631947659	0.06691153631947659	0.06691153631947659	0.06691153631947659	0.06691153631947659	0.06691153631947659	0.06691153631947659	0.06691153631947659	0.06691153631947659	0.06691153631947659	0.06691153631947659	0.06691153631947659	0.06691153631947659	0.06691153631947659	0.06691153631947659	0.06691153631947659	0.06691153631947659	0.06691153631947659	0.06691153631947659
0.05232693234086906	0.047518305427353406	0.044191435437877104	0.08081181574964261	0.05774663975117536	0.05028053452164102	0.06143901435576089	0.05023405676156969	0.06266983198215124	0.05449945337573317	0.05691221076836173	0.05158670139838431	0.053966690892115705	0.061733681342366384	0.0643572662809642	0.06806019032959393	0.05125108856347457	0.0675179512019235	0.05895246037536717	0.0463955112623476	0.04900559683533325	0.06879779458434884	0.0508637994789591	0.08251079439917873	0.06668729693906891	0.06668729693906891	0.06668729693906891	0.06668729693906891	0.06668729693906891	0.06668729693906891	0.06668729693906891	0.06668729693906891	0.06668729693906891	0.06668729693906891	0.06668729693906891	0.06668729693906891	0.06668729693906891	0.06668729693906891	0.06668729693906891	0.06668729693906891	0.06668729693906891	0.06668729693906891	0.06668729693906891	0.06668729693906891	0.06668729693906891	0.06668729693906891	0.06668729693906891	0.06668729693906891	0.06668729693906891	0.06668729693906891
0.06979257332876512	0.05050544810673798	0.0541883755107687	0.06069627765542306	0.05699542096258135	0.04979179683952298	0.05270391591668759	0.05238042057966894	0.051376158606056745	0.05872398856422646	0.05304129024575802	0.048003586175054375	0.06449614306143574	0.05522143123481358	0.04646004314828408	0.062417494914452414	0.050776940415628496	0.047212949020207576	0.06390809857192847	0.059981008365381616	0.07046091268699092	0.055336696935387446	0.0463616642876116	0.0613588288430418	0.06860785578850406	0.07376327213214495	0.07118556396032451	0.07118556396032451	0.07118556396032451	0.07118556396032451	0.07118556396032451	0.07118556396032451	0.07118556396032451	0.07118556396032451	0.07118556396032451	0.07118556396032451	0.07118556396032451	0.07118556396032451	0.07118556396032451	0.07118556396032451	0.07118556396032451	0.07118556396032451	0.07118556396032451	0.07118556396032451	0.07118556396032451	0.07118556396032451	0.07118556396032451	0.07118556396032451	0.07118556396032451	0.07118556396032451
0.013192031640118623	0.04057622215791883	0.013794663104225918	0.057201291485430905	0.04166100540552647	0.02823740964396808	0.038821307009197364	0.024252497924838596	0.029801114926742145	0.04820425186608171	0.03452035113272842	0.03450896742226915	0.041854566316376504	0.048291559486087564	0.04884476804195115	0.0342656647923205	0.0415888579700098	0.04731876966028505	0.024489919841774146	0.03275621024230022	0.04339951102166842	0.026295687285038498	0.05204424360569878	0.03916996544536864	0.03916996544536864	0.03916996544536864	0.03916996544536864	0.03916996544536864	0.03916996544536864	0.03916996544536864	0.03916996544536864	0.03916996544536864	0.03916996544536864	0.03916996544536864	0.03916996544536864	0.03916996544536864	0.03916996544536864	0.03916996544536864	0.03916996544536864	0.03916996544536864	0.03916996544536864	0.03916996544536864	0.03916996544536864	0.03916996544536864	0.03916996544536864	0.03916996544536864	0.03916996544536864	0.03916996544536864	0.03916996544536864	0.03916996544536864
0.05521264347534986	0.029847182652457928	0.02545220098567203	0.02955908875145385	0.025815863928955223	0.029195166705959393	0.029207469618593707	0.024088519041954942	0.026588183958461825	0.024135254795374504	0.01860492837881097	0.03361521328464236	0.0056554228489302015	0.03717870325404723	0.014377201372810604	0.025350332351749515	0.019990303637417547	0.023499947863351276	0.02274447701889123	0.021004481075255627	0.024975923448041604	0.022990202261648614	0.022990202261648614	0.022990202261648614	0.022990202261648614	0.022990202261648614	0.022990202261648614	0.022990202261648614	0.022990202261648614	0.022990202261648614	0.022990202261648614	0.022990202261648614	0.022990202261648614	0.022990202261648614	0.022990202261648614	0.022990202261648614	0.022990202261648614	0.022990202261648614	0.022990202261648614	0.022990202261648614	0.022990202261648614	0.022990202261648614	0.022990202261648614	0.022990202261648614	0.022990202261648614	0.022990202261648614	0.022990202261648614	0.022990202261648614	0.022990202261648614	0.022990202261648614
0.029418634764116904	0.021434291389938864	0.026069965477640823	0.028142578200040284	0.01675064730600072	0.025422301529120242	0.016702438372758237	0.03459109726582507	0.026886401585201045	0.028734550012883917	0.01951668216005751	0.030796664619527236	0.01546145155342879	0.025364857525617433	0.023820179788153754	0.02606297037225896	0.027454550982166235	0.019840778177275812	0.030973760436928885	0.023250399876670647	0.019175786135279652	0.028682916728782634	0.020903435080633512	0.03033581169921003	0.02441589458362663	0.025891407675504494	0.01921588163542984	0.03128298524076408	0.03020662454936564	0.03205410567939401	0.035772741778089416	0.032684285261500454	0.04614429282454129	0.03941428904302087	0.03941428904302087	0.03941428904302087	0.03941428904302087	0.03941428904302087	0.03941428904302087	0.03941428904302087	0.03941428904302087	0.03941428904302087	0.03941428904302087	0.03941428904302087	0.03941428904302087	0.03941428904302087	0.03941428904302087	0.03941428904302087	0.03941428904302087	0.03941428904302087
0.03492390674620881	0.029051251688082834	0.03505416039167546	0.025774108666936094	0.032417329800126925	0.03794150499725923	0.03123240671471026	0.017953762445557738	0.017560173270178968	0.03266202302548604	0.030892804087247087	0.02938515755845047	0.03060232209188378	0.04371395061996689	0.03209158727501476	0.01561486888585481	0.04156975821208769	0.03096889371105312	0.05480683558531387	0.0355971649343474	0.03745725193462324	0.01599459289252757	0.04812061235481457	0.04956727093767583	0.012013970511025939	0.03705359600186773	0.03428568102645967	0.03091598722352389	0.03724372364380308	0.023093512436026156	0.029399414503733397	0.026979630679774966	0.03062147786229464	0.028800554271034805	0.028800554271034805	0.028800554271034805	0.028800554271034805	0.028800554271034805	0.028800554271034805	0.028800554271034805	0.028800554271034805	0.028800554271034805	0.028800554271034805	0.028800554271034805	0.028800554271034805	0.028800554271034805	0.028800554271034805	0.028800554271034805	0.028800554271034805	0.028800554271034805
0.06923509283795022	0.050013020176112824	0.05557087903620728	0.06223910367712988	0.05604355327689496	0.048422322871855765	0.06862214115210315	0.05759872691589952	0.04646964040801516	0.05437186565106215	0.058912389235982326	0.04328858676143939	0.049210469111872296	0.05535470305065196	0.04974810412360506	0.05197526448969593	0.04929764430513973	0.059894660499695496	0.05898810897145943	0.04999726058385816	0.06005214165644776	0.05502470112015296	0.05502470112015296	0.05502470112015296	0.05502470112015296	0.05502470112015296	0.05502470112015296	0.05502470112015296	0.05502470112015296	0.05502470112015296	0.05502470112015296	0.05502470112015296	0.05502470112015296	0.05502470112015296	0.05502470112015296	0.05502470112015296	0.05502470112015296	0.05502470112015296	0.05502470112015296	0.05502470112015296	0.05502470112015296	0.05502470112015296	0.05502470112015296	0.05502470112015296	0.05502470112015296	0.05502470112015296	0.05502470112015296	0.05502470112015296	0.05502470112015296	0.05502470112015296
0.03754492370352897	0.03240684709689669	0.032452783615945356	0.0335786544709799	0.029616132532378363	0.03068000313918001	0.030031663236261507	0.02818874727123616	0.029460776714212582	0.02743822340169573	0.0326605737355459	0.026014671262619336	0.028587550514765192	0.02855430710534994	0.033640496794876254	0.027307503012557327	0.03052917032495875	0.026042923792130336	0.02834102797957809	0.05576873625508997	0.03878522670274581	0.0685961067456495	0.024452110950946116	0.02422017067168421	0.024336140811315164	0.024336140811315164	0.024336140811315164	0.024336140811315164	0.024336140811315164	0.024336140811315164	0.024336140811315164	0.024336140811315164	0.024336140811315164	0.024336140811315164	0.024336140811315164	0.024336140811315164	0.024336140811315164	0.024336140811315164	0.024336140811315164	0.024336140811315164	0.024336140811315164	0.024336140811315164	0.024336140811315164	0.024336140811315164	0.024336140811315164	0.024336140811315164	0.024336140811315164	0.024336140811315164	0.024336140811315164	0.024336140811315164
0.05842115336478866	0.054533114012258584	0.048182259793109354	0.054946389809372595	0.04599577205600554	0.047179112581919	0.03861855125057167	0.07635082024685226	0.05002111161954154	0.05408315347085293	0.06862251516472831	0.051615888534041185	0.0487994592832101	0.0509875030102936	0.05086926871536277	0.05617079571304542	0.051156566349041185	0.06185285848294015	0.045357786987597536	0.05895574087446651	0.04942676607730008	0.04940721625689865	0.04789528924045681	0.047594457547015634	0.046940060903336876	0.04563071558630121	0.04628538824481905	0.04628538824481905	0.04628538824481905	0.04628538824481905	0.04628538824481905	0.04628538824481905	0.04628538824481905	0.04628538824481905	0.04628538824481905	0.04628538824481905	0.04628538824481905	0.04628538824481905	0.04628538824481905	0.04628538824481905	0.04628538824481905	0.04628538824481905	0.04628538824481905	0.04628538824481905	0.04628538824481905	0.04628538824481905	0.04628538824481905	0.04628538824481905	0.04628538824481905	0.04628538824481905
0.03063060373590319	0.03418204822749078	0.026556570716057458	0.025975205737087927	0.02700163362528239	0.021762848429268972	0.029803234274171066	0.02099468388917195	0.025145655410444525	0.03691256147287368	0.02928572679316927	0.03242482106454522	0.022090852007613928	0.023892367209016115	0.024596653952051295	0.02330740728054027	0.02758813107023765	0.029027149296361698	0.027831422482046165	0.024573587523126942	0.026202505002586553	0.026202505002586553	0.026202505002586553	0.026202505002586553	0.026202505002586553	0.026202505002586553	0.026202505002586553	0.026202505002586553	0.026202505002586553	0.026202505002586553	0.026202505002586553	0.026202505002586553	0.026202505002586553	0.026202505002586553	0.026202505002586553	0.026202505002586553	0.026202505002586553	0.026202505002586553	0.026202505002586553	0.026202505002586553	0.026202505002586553	0.026202505002586553	0.026202505002586553	0.026202505002586553	0.026202505002586553	0.026202505002586553	0.026202505002586553	0.026202505002586553	0.026202505002586553	0.026202505002586553
0.04404778754251782	0.027116824483284303	0.0393143808672923	0.02362806910115525	0.027650347109692015	0.02195434024276143	0.026511661418445267	0.027256855493616332	0.02258949565381768	0.01858949772405222	0.020460781635520772	0.025158303968835765	0.023931449372583034	0.029793452565201974	0.022207720963595384	0.02841970147011556	0.026620646092169818	0.02748414148015541	0.031378699872514126	0.02705772756623937	0.03261292137117688	0.028007009495405202	0.03030996543329104	0.03030996543329104	0.03030996543329104	0.03030996543329104	0.03030996543329104	0.03030996543329104	0.03030996543329104	0.03030996543329104	0.03030996543329104	0.03030996543329104	0.03030996543329104	0.03030996543329104	0.03030996543329104	0.03030996543329104	0.03030996543329104	0.03030996543329104	0.03030996543329104	0.03030996543329104	0.03030996543329104	0.03030996543329104	0.03030996543329104	0.03030996543329104	0.03030996543329104	0.03030996543329104	0.03030996543329104	0.03030996543329104	0.03030996543329104	0.03030996543329104
0.0737468468886667	0.095418446456874	0.08468032587491427	0.06572148012732046	0.09469741797488725	0.066910558024825	0.05986101694305297	0.05935772615508203	0.054222320410908804	0.07087476415172289	0.062277603964803224	0.0618413895874406	0.061778961947623647	0.06135734050290178	0.06585973895911884	0.06459058205951711	0.10058707932625399	0.07181008431273991	0.058139159182274636	0.08238424266879336	0.07026170092553399	0.07026170092553399	0.07026170092553399	0.07026170092553399	0.07026170092553399	0.07026170092553399	0.07026170092553399	0.07026170092553399	0.07026170092553399	0.07026170092553399	0.07026170092553399	0.07026170092553399	0.07026170092553399	0.07026170092553399	0.07026170092553399	0.07026170092553399	0.07026170092553399	0.07026170092553399	0.07026170092553399	0.07026170092553399	0.07026170092553399	0.07026170092553399	0.07026170092553399	0.07026170092553399	0.07026170092553399	0.07026170092553399	0.07026170092553399	0.07026170092553399	0.07026170092553399	0.07026170092553399
0.08032813490861825	0.07401877551503108	0.07511051097304085	0.060012008430950316	0.06420266088837791	0.05368906842502433	0.08170463449293346	0.08294254361956477	0.061470379145138414	0.057203365512716986	0.05664387181059686	0.06690258276417567	0.06257374372320114	0.0670255763239486	0.06293157541988953	0.08281313474900805	0.06181356862002823	0.0633805596985957	0.08233496320475701	0.07121445243439621	0.0720700343658851	0.08296584608514525	0.0637911203462631	0.07337848321570416	0.07337848321570416	0.07337848321570416	0.07337848321570416	0.07337848321570416	0.07337848321570416	0.07337848321570416	0.07337848321570416	0.07337848321570416	0.07337848321570416	0.07337848321570416	0.07337848321570416	0.07337848321570416	0.07337848321570416	0.07337848321570416	0.07337848321570416	0.07337848321570416	0.07337848321570416	0.07337848321570416	0.07337848321570416	0.07337848321570416	0.07337848321570416	0.07337848321570416	0.07337848321570416	0.07337848321570416	0.07337848321570416	0.07337848321570416
0.06869616957877024	0.05385545507703438	0.0663164782795173	0.06018260496989845	0.08488109984399327	0.05268556757741992	0.04497492413995826	0.06234655506220108	0.06822618645462813	0.04479256222082516	0.042128447825746984	0.06431364042822255	0.06930706104048179	0.05170037112821917	0.05942955826687401	0.0643080003543548	0.06965326636163109	0.05520725014858284	0.061988103535846724	0.06991296087648742	0.05982717757793127	0.059794624377893964	0.05981090097791262	0.05981090097791262	0.05981090097791262	0.05981090097791262	0.05981090097791262	0.05981090097791262	0.05981090097791262	0.05981090097791262	0.05981090097791262	0.05981090097791262	0.05981090097791262	0.05981090097791262	0.05981090097791262	0.05981090097791262	0.05981090097791262	0.05981090097791262	0.05981090097791262	0.05981090097791262	0.05981090097791262	0.05981090097791262	0.05981090097791262	0.05981090097791262	0.05981090097791262	0.05981090097791262	0.05981090097791262	0.05981090097791262	0.05981090097791262	0.05981090097791262
0.04195040660589782	0.05729508764823993	0.0444181582629534	0.0437448358002703	0.030141306899477898	0.02997787891735044	0.02062397341368537	0.01791737306481708	0.04239385998804078	0.01363090943515912	0.018503010755846698	0.028644564350824624	0.06722987296609644	0.03038909339409446	0.038335332560933244	0.03697589354084583	0.028107751782785184	0.028659417206957118	0.019828416171457152	0.030560117623828636	0.029926759197727974	0.0206118368877813	0.021905748549689446	0.04646642790917536	0.03709332849443421	0.028095068817698285	0.02062244657850311	0.02059148897197302	0.023654200263818793	0.02061024914513789	0.03593528309655081	0.02827276612084435	0.02827276612084435	0.02827276612084435	0.02827276612084435	0.02827276612084435	0.02827276612084435	0.02827276612084435	0.02827276612084435	0.02827276612084435	0.02827276612084435	0.02827276612084435	0.02827276612084435	0.02827276612084435	0.02827276612084435	0.02827276612084435	0.02827276612084435	0.02827276612084435	0.02827276612084435	0.02827276612084435
0.04167951029387656	0.035628409573223836	0.02856759491067965	0.04249189656303222	0.05168817083753323	0.05710869987321327	0.04316638147809855	0.040216605101927934	0.03702882020892886	0.0495778154591122	0.03660255221651986	0.04543946233214336	0.0371268801749606	0.044352794857127356	0.03268058895593364	0.04005953700948328	0.033855912696459295	0.03409972928595307	0.046084549686027564	0.04746556645332082	0.04292058438192567	0.03663200895286072	0.04815693153978855	0.05323039089078365	0.04710135645207648	0.04592892199280885	0.03430545606175457	0.03188285348249267	0.036151428550339856	0.04504778882756451	0.04340081321460148	0.04422430102108299	0.04422430102108299	0.04422430102108299	0.04422430102108299	0.04422430102108299	0.04422430102108299	0.04422430102108299	0.04422430102108299	0.04422430102108299	0.04422430102108299	0.04422430102108299	0.04422430102108299	0.04422430102108299	0.04422430102108299	0.04422430102108299	0.04422430102108299	0.04422430102108299	0.04422430102108299	0.04422430102108299
0.05516974587929105	0.08683692380761263	0.046478583854132706	0.08239907754531131	0.07115910029404897	0.065380377627267	0.0821996670423622	0.04769214131993386	0.07439125252618013	0.05506541018011466	0.06338263889988364	0.07510673008231637	0.05609043473589319	0.052457958772171555	0.07633848846021546	0.04824437810351738	0.06407959167977374	0.06391138605659909	0.0709313174471634	0.057122056623886766	0.059049923879517144	0.058085990251701955	0.058085990251701955	0.058085990251701955	0.058085990251701955	0.058085990251701955	0.058085990251701955	0.058085990251701955	0.058085990251701955	0.058085990251701955	0.058085990251701955	0.058085990251701955	0.058085990251701955	0.058085990251701955	0.058085990251701955	0.058085990251701955	0.058085990251701955	0.058085990251701955	0.058085990251701955	0.058085990251701955	0.058085990251701955	0.058085990251701955	0.058085990251701955	0.058085990251701955	0.058085990251701955	0.058085990251701955	0.058085990251701955	0.058085990251701955	0.058085990251701955	0.058085990251701955
0.0	0.22293588690854627	0.23837174129514888	0.22353964817981867	0.0	0.0	0.22108264992139373	0.0	0.022988744061373828	0.2794207672538227	0.023056942864627148	0.22353964817981867	0.0	0.22349014558385577	0.0004958547289752721	0.0	0.0	0.22103329736164773	0.22353964817981867	0.0	0.2964651915181857	0.14823259575909284	0.14823259575909284	0.14823259575909284	0.14823259575909284	0.14823259575909284	0.14823259575909284	0.14823259575909284	0.14823259575909284	0.14823259575909284	0.14823259575909284	0.14823259575909284	0.14823259575909284	0.14823259575909284	0.14823259575909284	0.14823259575909284	0.14823259575909284	0.14823259575909284	0.14823259575909284	0.14823259575909284	0.14823259575909284	0.14823259575909284	0.14823259575909284	0.14823259575909284	0.14823259575909284	0.14823259575909284	0.14823259575909284	0.14823259575909284	0.14823259575909284	0.14823259575909284
0.05909243094274049	0.05728197039477064	0.0399011084423059	0.03956133144653659	0.03950227211990545	0.058483483746244846	0.05098414875372303	0.0553836860448042	0.05093546148802616	0.052891214563622876	0.04629072443236143	0.05038052035822819	0.05260207081985569	0.039442343622221314	0.057812959216155646	0.04608453732645821	0.038178954370183406	0.048235078318946426	0.041235126793445896	0.05886152036635661	0.0451060234318663	0.03669700648712975	0.04518474110079335	0.06318997545687641	0.03913327126168199	0.04172355194215557	0.053283757203599784	0.049013791760606294	0.032948559335252287	0.040981175547929294	0.040981175547929294	0.040981175547929294	0.040981175547929294	0.040981175547929294	0.040981175547929294	0.040981175547929294	0.040981175547929294	0.040981175547929294	0.040981175547929294	0.040981175547929294	0.040981175547929294	0.040981175547929294	0.040981175547929294	0.040981175547929294	0.040981175547929294	0.040981175547929294	0.040981175547929294	0.040981175547929294	0.040981175547929294	0.040981175547929294
0.06034409013038599	0.049436282736660155	0.07672967483916354	0.05100524471016238	0.05672273981184171	0.06399274073528119	0.06591473391248194	0.040947717540358905	0.0449355338797957	0.04738976689738769	0.05040472189743734	0.05675166384017187	0.06058278969766358	0.0579477278323463	0.054997130223211475	0.058847141950388655	0.04571503772433995	0.047141186498392995	0.05063675449172937	0.04573381988626778	0.05856144543387176	0.04090232260653091	0.046133971394858045	0.05266850407273814	0.06288877008377726	0.06361605882377164	0.05213180697929638	0.0572493652118751	0.05100289037258555	0.05305116285418851	0.043080717820008066	0.051543001233965054	0.047582370613452746	0.04686466192356263	0.060852346557907444	0.05385850424073504	0.05385850424073504	0.05385850424073504	0.05385850424073504	0.05385850424073504	0.05385850424073504	0.05385850424073504	0.05385850424073504	0.05385850424073504	0.05385850424073504	0.05385850424073504	0.05385850424073504	0.05385850424073504	0.05385850424073504	0.05385850424073504
0.048494421202352915	0.03507850836728537	0.033400028188258046	0.034489182685077335	0.03143683041744667	0.040170487544278204	0.03834450557475732	0.034952888320794656	0.03251440441508871	0.029518728309469996	0.038045589977434	0.049803573870398576	0.0471581353683273	0.03551907390034095	0.0379865579048804	0.03559025764982604	0.034117054891284415	0.032428076409950504	0.0371026655725121	0.04245089933956116	0.03286398840128985	0.03848611757066962	0.023368616116505245	0.038184301057176996	0.03890487194912887	0.03228830724900905	0.030252686592892406	0.04271006613059179	0.04981169382297358	0.029178326003842972	0.037571041342477574	0.0365966230904787	0.04243852479209626	0.035756336819112056	0.03417605514267921	0.035052419437662304	0.03453057656801787	0.0390066832887074	0.03450721491351818	0.040510063992371295	0.037508639452944734	0.037508639452944734	0.037508639452944734	0.037508639452944734	0.037508639452944734	0.037508639452944734	0.037508639452944734	0.037508639452944734	0.037508639452944734	0.037508639452944734
0.05025529168072884	0.053655053246405675	0.049822220761131714	0.04321584365428637	0.04230909723103194	0.05066348809841873	0.0359460582502469	0.0430165405836504	0.038923671360842876	0.044359526081339876	0.04562783667154056	0.03973466330381881	0.034015094467710665	0.04852157203798572	0.03862389982142113	0.04712721218763874	0.04039157203742808	0.04274067719558176	0.046466290536334526	0.03436718533500928	0.04995054756071809	0.04146747219152785	0.037279487922600114	0.03583003539990073	0.05172008812251061	0.04377506176120567	0.04377506176120567	0.04377506176120567	0.04377506176120567	0.04377506176120567	0.04377506176120567	0.04377506176120567	0.04377506176120567	0.04377506176120567	0.04377506176120567	0.04377506176120567	0.04377506176120567	0.04377506176120567	0.04377506176120567	0.04377506176120567	0.04377506176120567	0.04377506176120567	0.04377506176120567	0.04377506176120567	0.04377506176120567	0.04377506176120567	0.04377506176120567	0.04377506176120567	0.04377506176120567	0.04377506176120567
0.05037051468112056	0.03220726109835755	0.04452070312339754	0.03614225413906361	0.04279561811257565	0.03249961089500067	0.03743273363350989	0.03677250600513873	0.032048726374773163	0.03144306934850862	0.034164309989169965	0.04191939292935855	0.03744792249190246	0.041668970646337684	0.04856176293935184	0.03764268047316012	0.03414698902692866	0.03636650274855581	0.040828559985545784	0.03609631134365056	0.046750122799100804	0.032256652259943897	0.03824506763464805	0.045547755643710115	0.04444983727032848	0.053020936746084636	0.03549495173121768	0.044553403592805164	0.04185574567718496	0.038586308329724914	0.032803222750682155	0.03569476554020353	0.03569476554020353	0.03569476554020353	0.03569476554020353	0.03569476554020353	0.03569476554020353	0.03569476554020353	0.03569476554020353	0.03569476554020353	0.03569476554020353	0.03569476554020353	0.03569476554020353	0.03569476554020353	0.03569476554020353	0.03569476554020353	0.03569476554020353	0.03569476554020353	0.03569476554020353	0.03569476554020353
0.17930746431460298	0.12096540826294916	0.0009638742928773998	0.2667108140634897	0.3088994376253488	0.08768927467984827	0.1478738287860008	0.14794466127210495	0.13788071075558034	0.12545049335090577	0.1675842123436446	0.21673419082580767	0.1472863028140152	0.14729043274386255	0.17021600143800658	0.22603603401480296	0.16139008568665703	0.18459631154970285	0.1179161011323381	0.3724170857912253	0.17242422976653554	0.1421950956340645	0.13454049330740397	0.15841780220632337	0.32013196488185147	0.13132903175861704	0.22573049832023429	0.22573049832023429	0.22573049832023429	0.22573049832023429	0.22573049832023429	0.22573049832023429	0.22573049832023429	0.22573049832023429	0.22573049832023429	0.22573049832023429	0.22573049832023429	0.22573049832023429	0.22573049832023429	0.22573049832023429	0.22573049832023429	0.22573049832023429	0.22573049832023429	0.22573049832023429	0.22573049832023429	0.22573049832023429	0.22573049832023429	0.22573049832023429	0.22573049832023429	0.22573049832023429
0.043445239735270015	0.029558982836197557	0.04086467178671655	0.03264726815980217	0.028326771587106888	0.0302778323643623	0.0289906716758065	0.0379272087117649	0.029075867151025926	0.028071464239026418	0.02981121774023113	0.026494163655246657	0.024032251181465684	0.033157793328637275	0.034953726904414124	0.0334272341424049	0.03918719599152138	0.02516081630789184	0.027794664098321903	0.02572900653884879	0.029779417630963954	0.026130852900741765	0.037167913847114195	0.03164938337392798	0.03164938337392798	0.03164938337392798	0.03164938337392798	0.03164938337392798	0.03164938337392798	0.03164938337392798	0.03164938337392798	0.03164938337392798	0.03164938337392798	0.03164938337392798	0.03164938337392798	0.03164938337392798	0.03164938337392798	0.03164938337392798	0.03164938337392798	0.03164938337392798	0.03164938337392798	0.03164938337392798	0.03164938337392798	0.03164938337392798	0.03164938337392798	0.03164938337392798	0.03164938337392798	0.03164938337392798	0.03164938337392798	0.03164938337392798
0.04572079447864107	0.034280711773697126	0.04152715672881751	0.03626650021868382	0.0008083849808859263	0.03443848337606496	0.012541998624342597	0.025721257132269623	0.02063148563763151	0.028662477367427497	0.0281034456331043	0.03097218000334313	0.025701518530743307	0.04879509315873978	0.038082255318422874	0.030134042585980715	0.028703853742078705	0.059542318875279714	0.025683288157310535	0.03892199371141182	0.04764553719831266	0.0544183637592165	0.02960860206688538	0.02032636996133971	0.034922087739717056	0.019917212303803816	0.03975699640348583	0.030613542320405907	0.033779304864223224	0.03904240327717365	0.08261542866391094	0.0608289159705423	0.0608289159705423	0.0608289159705423	0.0608289159705423	0.0608289159705423	0.0608289159705423	0.0608289159705423	0.0608289159705423	0.0608289159705423	0.0608289159705423	0.0608289159705423	0.0608289159705423	0.0608289159705423	0.0608289159705423	0.0608289159705423	0.0608289159705423	0.0608289159705423	0.0608289159705423	0.0608289159705423
0.06296573527602446	0.0	0.07788111255062906	0.0	0.0	0.0	0.0005712296333021375	0.021339453082048047	0.0	0.0	0.0	0.096621528276334	0.07254958558523823	0.0	0.07255011311364234	0.0001152816914022748	0.0	0.0053446728320732375	0.01163883959374215	0.0	0.0	0.0	0.031174125888992946	0.0	0.051970924611115424	0.0	0.0	0.051970924611115424	0.07246916801113315	0.046626251779042185	0.0	0.0	0.07118467872291777	0.0	0.02079679872212249	0.051970924611115424	0.0001152816914022748	0.015518452791656204	0.00781686724152924	0.00781686724152924	0.00781686724152924	0.00781686724152924	0.00781686724152924	0.00781686724152924	0.00781686724152924	0.00781686724152924	0.00781686724152924	0.00781686724152924	0.00781686724152924	0.00781686724152924
0.0007221875310830342	0.08796350179005911	0.07373122064162002	0.0904769209850303	0.07739023847139684	0.07233461305066527	0.1275322506393599	0.0886992703372305	0.10443813007648882	0.04204048902371468	0.08954944181508855	0.057146835356609735	0.09838837739358659	0.15238679951822137	0.11797404413930378	0.0867736593261756	0.0813339113610703	0.08745254228518505	0.047382391373257386	0.05728171236926154	0.06073215673056201	0.09514963913722622	0.09462453600965896	0.06921280981165752	0.041712620244044464	0.062291022035007325	0.06992955055291067	0.10591445041905095	0.07842492559529925	0.18827073757608878	0.0456147635528606	0.07048451411872733	0.07352086302808375	0.05732209951744331	0.06911089157314665	0.08852069098644244	0.028319888611342027	0.050351221651890626	0.08347852476430198	0.04839722453582435	0.09450921967298852	0.05234390925846697	0.06401799324607962	0.07953251582275767	0.07177525453441864	0.07177525453441864	0.07177525453441864	0.07177525453441864	0.07177525453441864	0.07177525453441864
0.043150601706604376	0.029015757251833797	0.04349625457687331	0.029015989072027768	0.02726251108658155	0.03726154774442179	0.036492110523472135	0.032536492383308635	0.022094531161748733	0.044746656133318324	0.02218513222484574	0.0398809043996094	0.040763602286384745	0.03951741693455845	0.03923032090851266	0.029777184108092818	0.03400701537089314	0.04134015261829447	0.03661813305184347	0.023345899498489083	0.051586807040134026	0.026275419241959808	0.029401526399357933	0.032758684334385585	0.03447423909868118	0.02980734053901756	0.04834009406024059	0.046569971027931666	0.039990593249606056	0.03590820527560381	0.06132894395570644	0.02957907385957555	0.031186352518344118	0.042628869871075344	0.04438582143006662	0.04979699944605714	0.03463681289568422	0.047359397756513245	0.071117960545109	0.031254093074192274	0.0534280788105736	0.048710040756867516	0.039304102637694564	0.11247399585806472	0.053667235449850574	0.08307061565395765	0.08307061565395765	0.08307061565395765	0.08307061565395765	0.08307061565395765
0.0836986312965393	0.06379630250562272	0.05173956410371432	0.0432273538096524	0.05348407544375997	0.0840802866874256	0.06859322875547397	0.04918924878075797	0.041768404974711085	0.050667314830290244	0.05668630493162942	0.0500533216016758	0.018400615493593134	0.04344568490079852	0.08446444489530895	0.03317503348040287	0.07050171339856762	0.032844911843233245	0.08207326189434927	0.038000887748911805	0.06117223699535924	0.058891138628366715	0.06636405523374932	0.030083940918417502	0.02735249953347811	0.03769517484629367	0.04696485146454905	0.07645371644391195	0.0584382811701984	0.07197066543184184	0.020918961140189866	0.08159412726527629	0.04200879290622851	0.03316763520973242	0.07852031457513647	0.044733413748720426	0.046388233612136155	0.03768470227691048	0.04127599872075722	0.039480350498833854	0.039480350498833854	0.039480350498833854	0.039480350498833854	0.039480350498833854	0.039480350498833854	0.039480350498833854	0.039480350498833854	0.039480350498833854	0.039480350498833854	0.039480350498833854
0.16458125884430047	0.129997699030033	0.08459578520062239	0.1362708906908621	0.11398820120427894	0.13298686838917206	0.15135674753228764	0.1155469817106389	0.16924792388555615	0.14239745279809754	0.14239745279809754	0.14239745279809754	0.14239745279809754	0.14239745279809754	0.14239745279809754	0.14239745279809754	0.14239745279809754	0.14239745279809754	0.14239745279809754	0.14239745279809754	0.14239745279809754	0.14239745279809754	0.14239745279809754	0.14239745279809754	0.14239745279809754	0.14239745279809754	0.14239745279809754	0.14239745279809754	0.14239745279809754	0.14239745279809754	0.14239745279809754	0.14239745279809754	0.14239745279809754	0.14239745279809754	0.14239745279809754	0.14239745279809754	0.14239745279809754	0.14239745279809754	0.14239745279809754	0.14239745279809754	0.14239745279809754	0.14239745279809754	0.14239745279809754	0.14239745279809754	0.14239745279809754	0.14239745279809754	0.14239745279809754	0.14239745279809754	0.14239745279809754	0.14239745279809754
0.0	0.0	0.0	0.0	0.0	0.0	0.04574526714631066	0.0	0.0047044282614230664	0.0	0.045735136909928885	0.04574526714631066	0.0	0.00010147196359765554	0.002989093526871434	0.0	0.0005103815788002474	0.0005028013715905009	0.04103050373291811	0.0	0.020515251866459056	0.020515251866459056	0.020515251866459056	0.020515251866459056	0.020515251866459056	0.020515251866459056	0.020515251866459056	0.020515251866459056	0.020515251866459056	0.020515251866459056	0.020515251866459056	0.020515251866459056	0.020515251866459056	0.020515251866459056	0.020515251866459056	0.020515251866459056	0.020515251866459056	0.020515251866459056	0.020515251866459056	0.020515251866459056	0.020515251866459056	0.020515251866459056	0.020515251866459056	0.020515251866459056	0.020515251866459056	0.020515251866459056	0.020515251866459056	0.020515251866459056	0.020515251866459056	0.020515251866459056
0.07077431413553917	0.0005834279332150982	0.09780960029453943	0.08302530955210068	0.0	0.05308073560165438	0.054097280930017026	0.0	0.05306734802374841	0.09418732734582848	0.05308073560165438	0.05308073560165438	0.011887380719283188	0.07369280467209788	0.05249730766843931	0.05308073560165438	0.05308073560165438	0.002017837010914972	0.012006306443920705	0.05308073560165438	0.05308073560165438	0.0	0.0	0.07270478904221316	0.05308073560165438	0.07047474231766336	0.0	0.05264095210951679	0.031839832489191665	0.05308073560165438	0.04762193017151301	0.07956803198711196	0.06359498107931248	0.06359498107931248	0.06359498107931248	0.06359498107931248	0.06359498107931248	0.06359498107931248	0.06359498107931248	0.06359498107931248	0.06359498107931248	0.06359498107931248	0.06359498107931248	0.06359498107931248	0.06359498107931248	0.06359498107931248	0.06359498107931248	0.06359498107931248	0.06359498107931248	0.06359498107931248
0.0388988508942153	0.03728953791543253	0.040362486535856834	0.026534154403748542	0.04694056939578437	0.03497006455256362	0.02984593059749973	0.030665890197578583	0.041311143140746555	0.02529600321524496	0.04248195950228452	0.04040793993563822	0.028968850832024513	0.03436212087416244	0.05254148328737312	0.03551012667878277	0.032437441953661356	0.027595309114490967	0.03483953322942527	0.04860114721420026	0.045645822003868415	0.0323149011133885	0.04538307156043069	0.03884898633690959	0.03884898633690959	0.03884898633690959	0.03884898633690959	0.03884898633690959	0.03884898633690959	0.03884898633690959	0.03884898633690959	0.03884898633690959	0.03884898633690959	0.03884898633690959	0.03884898633690959	0.03884898633690959	0.03884898633690959	0.03884898633690959	0.03884898633690959	0.03884898633690959	0.03884898633690959	0.03884898633690959	0.03884898633690959	0.03884898633690959	0.03884898633690959	0.03884898633690959	0.03884898633690959	0.03884898633690959	0.03884898633690959	0.03884898633690959
0.1170067610679489	0.08083098197044293	0.14116376688421386	0.13275884656339373	0.06321477112708458	0.09386354009236646	0.14591173772353672	0.07800132875736808	0.09853796362173128	0.093725700049963	0.07237751269598465	0.08305160637297382	0.08305160637297382	0.08305160637297382	0.08305160637297382	0.08305160637297382	0.08305160637297382	0.08305160637297382	0.08305160637297382	0.08305160637297382	0.08305160637297382	0.08305160637297382	0.08305160637297382	0.08305160637297382	0.08305160637297382	0.08305160637297382	0.08305160637297382	0.08305160637297382	0.08305160637297382	0.08305160637297382	0.08305160637297382	0.08305160637297382	0.08305160637297382	0.08305160637297382	0.08305160637297382	0.08305160637297382	0.08305160637297382	0.08305160637297382	0.08305160637297382	0.08305160637297382	0.08305160637297382	0.08305160637297382	0.08305160637297382	0.08305160637297382	0.08305160637297382	0.08305160637297382	0.08305160637297382	0.08305160637297382	0.08305160637297382	0.08305160637297382
0.07625924282500984	0.05929078940926844	0.06218197305570715	0.06870374678841797	0.06934927199657039	0.04799097524687725	0.06942974129403384	0.07139146905289172	0.061878304088022834	0.0605713412030258	0.04484749399929563	0.0528165346971773	0.041619819062702276	0.05067444718309441	0.04860288423394791	0.04558975615129767	0.04614782704436809	0.059339870457331176	0.058677074631131934	0.06285388796705453	0.05537676931525138	0.06289808985345131	0.053036248542219167	0.06067810217936085	0.05675821713106107	0.06887457041902185	0.06250031287091806	0.0681502460966107	0.06532527948376438	0.06532527948376438	0.06532527948376438	0.06532527948376438	0.06532527948376438	0.06532527948376438	0.06532527948376438	0.06532527948376438	0.06532527948376438	0.06532527948376438	0.06532527948376438	0.06532527948376438	0.06532527948376438	0.06532527948376438	0.06532527948376438	0.06532527948376438	0.06532527948376438	0.06532527948376438	0.06532527948376438	0.06532527948376438	0.06532527948376438	0.06532527948376438
0.0227143984819911	0.05076923298854865	0.06623974383460643	0.0611451126216643	0.02776541378765238	0.0	0.0714750319403184	0.03297027369980166	0.0	0.041094867392417564	0.03535486779162813	0.04996293829519979	0.024181008677151363	0.030146679828733848	0.05360433584212221	0.06059255709321411	0.03756736648356197	0.024181008677151363	0.05523057902788644	0.07698535027566356	0.0370199369367702	0.04001137958461351	0.023915227207553055	0.02573355147348664	0.048971807762442816	0.018765694570000418	0.015304365196928372	0.024181008677151356	0.005415314107150949	0.05407412792131172	0.033602332696165645	0.06411175671163044	0.04885704470389804	0.04885704470389804	0.04885704470389804	0.04885704470389804	0.04885704470389804	0.04885704470389804	0.04885704470389804	0.04885704470389804	0.04885704470389804	0.04885704470389804	0.04885704470389804	0.04885704470389804	0.04885704470389804	0.04885704470389804	0.04885704470389804	0.04885704470389804	0.04885704470389804	0.04885704470389804
0.0731424115206857	0.06976471907699504	0.039615697583818825	0.03440750365172897	0.04472487000858446	0.05545337577704452	0.06502108244854478	0.059874052125656156	0.10435862969156948	0.04044269479698186	0.053141177164353105	0.022983128648469103	0.05086159350385203	0.04054554531274878	0.05000002771843924	0.048837076458730394	0.03538651445593739	0.04993733484715988	0.08633035435528244	0.12563890172032	0.05454750744629095	0.10880331186867623	0.05684141806011616	0.053406055610074325	0.07696403433809697	0.022706961065392644	0.04006004394615163	0.05232834208514329	0.08177256103978942	0.06232484412960082	0.052788964743979504	0.07171856624402922	0.057490837277540466	0.05272051114237282	0.0685970040551177	0.13168162381183615	0.10013931393347693	0.10013931393347693	0.10013931393347693	0.10013931393347693	0.10013931393347693	0.10013931393347693	0.10013931393347693	0.10013931393347693	0.10013931393347693	0.10013931393347693	0.10013931393347693	0.10013931393347693	0.10013931393347693	0.10013931393347693
0.058644018738985525	0.040678114655913394	0.055627858050635984	0.04282658401468216	0.056452349065765	0.04521101637089057	0.03442530606536996	0.04735508292797021	0.05305382322829839	0.05244214064610288	0.05380099432529672	0.05330099631009003	0.0571488268289566	0.049236293667852024	0.06085046468311573	0.05919065620122514	0.0638759370112005	0.06958046151480142	0.058591896636660895	0.0500398487722091	0.04605817058882023	0.050955339873653	0.05128978802888136	0.043665697415598774	0.045675288352919584	0.04012438674570555	0.046271285319651134	0.0604741827143239	0.04533950734214996	0.04422819564151831	0.052748304293781204	0.048488249967649756	0.048488249967649756	0.048488249967649756	0.048488249967649756	0.048488249967649756	0.048488249967649756	0.048488249967649756	0.048488249967649756	0.048488249967649756	0.048488249967649756	0.048488249967649756	0.048488249967649756	0.048488249967649756	0.048488249967649756	0.048488249967649756	0.048488249967649756	0.048488249967649756	0.048488249967649756	0.048488249967649756
0.04398127814532537	0.10174520563536868	0.0874937291702869	0.07490960139309974	0.07299082183084159	0.060747530845709045	0.07965664492902176	0.04176853846058069	0.057523304184705124	0.05084153756381511	0.0692714196461288	0.04974398811698718	0.06480138700600702	0.0666895213634655	0.05134475550775535	0.05020291156086144	0.053479332370279145	0.050053056787909	0.039904117132474534	0.05115504378669763	0.045498179050562394	0.07087406107737669	0.036897393058901565	0.05906032417642692	0.04854283374313321	0.04819273053993303	0.035911949811290755	0.036673491050870845	0.04240175788037278	0.02527768731441149	0.05306811691780442	0.03350262392981638	0.04335835538901521	0.04743092336479762	0.03393568832799423	0.06646363406970256	0.03785990480879285	0.05216176943924771	0.05216176943924771	0.05216176943924771	0.05216176943924771	0.05216176943924771	0.05216176943924771	0.05216176943924771	0.05216176943924771	0.05216176943924771	0.05216176943924771	0.05216176943924771	0.05216176943924771	0.05216176943924771
0.020065739098676223	0.0	0.0	0.0	0.0	0.0	0.0	0.0	0.06924187439562107	0.05389643115655164	0.037934589401823884	0.022677380722288705	0.04566317659731791	0.020889941853173447	0.02696954039562602	0.03100708665323759	0.03638218525706174	0.03220816937976382	0.005092863811316783	0.043143647396381136	0.020400799248768968	0.019575483958684227	0.022532125141182704	0.036453362547706564	0.04600907001836696	0.03104084956816796	0.00024995573690700205	0.03522994541978676	0.04687888740245222	0.049801807586629464	0.037238942230019896	0.0	0.018619471115009948	0.018619471115009948	0.018619471115009948	0.018619471115009948	0.018619471115009948	0.018619471115009948	0.018619471115009948	0.018619471115009948	0.018619471115009948	0.018619471115009948	0.018619471115009948	0.018619471115009948	0.018619471115009948	0.018619471115009948	0.018619471115009948	0.018619471115009948	0.018619471115009948	0.018619471115009948
0.09866270001657665	0.0	0.046034215139050705	0.04405995155002688	0.043351634679748396	0.0	0.04341160137549864	0.0016479902162044448	0.0001336288987021358	0.059907368082088276	0.05267152250514648	0.009708557735687974	0.01734768483447157	0.046135028417785426	0.055446453592876664	0.030738235170739574	0.043351634679748396	0.04332612367725043	0.0	0.004458267884063386	0.0	0.0	0.04325226308800524	0.043351634679748396	0.043255472261851655	0.06487649455207141	0.05723439586641386	0.041703644463543965	0.05267152250514649	0.0	0.06017537941008183	0.030087689705040915	0.030087689705040915	0.030087689705040915	0.030087689705040915	0.030087689705040915	0.030087689705040915	0.030087689705040915	0.030087689705040915	0.030087689705040915	0.030087689705040915	0.030087689705040915	0.030087689705040915	0.030087689705040915	0.030087689705040915	0.030087689705040915	0.030087689705040915	0.030087689705040915	0.030087689705040915	0.030087689705040915
0.02949601751608482	0.021448837379568528	0.05611651721502318	0.0403558029509844	0.0160843173026753	0.03862290212431938	0.03986542453985318	0.03200899725061741	0.033970421864853564	0.04812203248406738	0.03264156875505351	0.040935693271664284	0.027399570581429833	0.04120719358478907	0.0365713876028835	0.040992158482592966	0.030727657400349738	0.02785200678490682	0.014173147858311886	0.026550046026435792	0.029542273093432464	0.03477664595254947	0.029942799092019443	0.02591794121741011	0.0315134832306297	0.024503037344873593	0.02548716477817591	0.06645970298229655	0.025539140250114056	0.03945681245818014	0.03131254062286667	0.031024906203028932	0.028354675085680615	0.031157898818473303	0.058767837161313285	0.05002072955558974	0.05311889087717217	0.049230006779829916	0.023602673473085013	0.02633980642492777	0.02497123994900639	0.02497123994900639	0.02497123994900639	0.02497123994900639	0.02497123994900639	0.02497123994900639	0.02497123994900639	0.02497123994900639	0.02497123994900639	0.02497123994900639
0.036796454336802245	0.018970282472505106	0.03593205193958968	0.01807981697658433	0.026809931548018025	0.02194501200915047	0.033512565889212025	0.022597899797864338	0.03932943972738651	0.0391327630607683	0.022989372429436397	0.02507059059541674	0.022073429799071072	0.02534972272492065	0.01928096863462836	0.012598088334000347	0.023123211175859887	0.02648979998851117	0.02336045587176905	0.029452330975279613	0.024299156982821743	0.023956065826483536	0.023540043029410367	0.024402708700136104	0.025710186855713635	0.02352921605885488	0.023065873028072788	0.02103513355189347	0.018543378308621877	0.011781434678212892	0.01667489439008988	0.016156319838478567	0.020598963882312495	0.027581589938890275	0.0320441711715028	0.029812880555196538	0.029812880555196538	0.029812880555196538	0.029812880555196538	0.029812880555196538	0.029812880555196538	0.029812880555196538	0.029812880555196538	0.029812880555196538	0.029812880555196538	0.029812880555196538	0.029812880555196538	0.029812880555196538	0.029812880555196538	0.029812880555196538
0.04532809483617386	0.06544482579094234	0.0237208413292269	0.049455332605215854	0.047531577330541926	0.04885402571670837	0.07631066607306766	0.03272324145326669	0.04397605178540305	0.06080274304585842	0.06872177048419091	0.033204993171786136	0.046016691147969524	0.06801518354165649	0.05140221153611721	0.062287680771087206	0.0627221188380258	0.057840609901548025	0.04994467527383964	0.04878937768546616	0.06718025571134206	0.06526803248726702	0.07027645198977749	0.04856719331333159	0.06029497777265556	0.045198984042730615	0.054504451651803426	0.051910783051110715	0.03903310448256778	0.04227407548157675	0.04065358998207226	0.04065358998207226	0.04065358998207226	0.04065358998207226	0.04065358998207226	0.04065358998207226	0.04065358998207226	0.04065358998207226	0.04065358998207226	0.04065358998207226	0.04065358998207226	0.04065358998207226	0.04065358998207226	0.04065358998207226	0.04065358998207226	0.04065358998207226	0.04065358998207226	0.04065358998207226	0.04065358998207226	0.04065358998207226
0.10651494412221615	0.08414803137238332	0.008656514395353159	0.0	0.08416862268387558	0.03368359358405879	0.08414803137238332	0.0504851671138862	0.07569884774919275	0.08092137252466662	0.0	0.03446106484584279	0.012018894937663595	0.0009251936833361066	0.11673213103415547	0.08416862268387558	0.0	0.0001867163159465731	0.0	0.0	0.08417485432151697	0.008668930887399468	0.07568590005126678	0.00865208845502681	0.0009251936833361064	0.08417485432151697	0.0	0.003199864028128489	0.0	0.0	0.08393873914834622	0.0001867163159465731	0.018850879306180637	0.0	0.0	0.0	0.0	0.0	0.0	0.0	0.0	0.0	0.0	0.0	0.0	0.0	0.0	0.0	0.0	0.0
0.040442063089110615	0.04049698869383738	0.030286283555435018	0.021989909046146287	0.023181999265625728	0.018419072468283917	0.00376533841841516	0.027359216210602704	0.03876402147774231	0.04347344786524581	0.04436066107380177	0.024864868184363984	0.01639439981219242	0.017699082757799346	0.02192212443413342	0.025607764416546566	0.031344125390438474	0.02601702339432849	0.010987013169052895	0.028263353495294564	0.038352434624744726	0.021482936399150016	0.03010852564749276	0.021690714278742012	0.06898077404346217	0.028058870353866058	0.029139980103131395	0.022783768679775992	0.02891306258844809	0.01608852803168608	0.03145016176252507	0.022880323169276476	0.02131800481703994	0.028265565189626675	0.029936478638017197	0.029101021913821936	0.029101021913821936	0.029101021913821936	0.029101021913821936	0.029101021913821936	0.029101021913821936	0.029101021913821936	0.029101021913821936	0.029101021913821936	0.029101021913821936	0.029101021913821936	0.029101021913821936	0.029101021913821936	0.029101021913821936	0.029101021913821936
0.05669581674663315	0.07300272329251403	0.07497965453858171	0.06614948767383723	0.05437548754320775	0.06909609924433731	0.0668807325556591	0.05910913244444695	0.06887470518527776	0.0484747438068073	0.05751174499178707	0.07226191147011046	0.061083320227615735	0.06626105493201354	0.06616559342587673	0.04958509065739782	0.06492047250782279	0.06304886769485678	0.0657895347761984	0.07263440439094199	0.058125561690540846	0.047020315417135035	0.05458722789692883	0.07958219085920284	0.05599934231567575	0.04977034267796783	0.058687637454643685	0.08850769204873368	0.07276628809162426	0.047204888215831416	0.050089429450572896	0.048647158833202156	0.048647158833202156	0.048647158833202156	0.048647158833202156	0.048647158833202156	0.048647158833202156	0.048647158833202156	0.048647158833202156	0.048647158833202156	0.048647158833202156	0.048647158833202156	0.048647158833202156	0.048647158833202156	0.048647158833202156	0.048647158833202156	0.048647158833202156	0.048647158833202156	0.048647158833202156	0.048647158833202156
0.059163123269553745	0.044765444832952785	0.048820380008693445	0.034770735148617525	0.04095532518764003	0.04133458008656701	0.051844126220488555	0.04428932009467479	0.04449133837717182	0.05275623498946337	0.044300682140151516	0.04236301464153164	0.051179841472741995	0.0445020137411143	0.04507468590435219	0.03952399311683615	0.04117331553379016	0.053647428374809354	0.05316027281490271	0.047198327178193174	0.059787952407268585	0.05507510930598724	0.05488618393621389	0.06187975949150755	0.04963786027107638	0.043220913685526385	0.04469327570395328	0.052274751080029574	0.0583140616756418	0.043141910805015886	0.06570681600247018	0.053475376809999045	0.059591096406234605	0.059591096406234605	0.059591096406234605	0.059591096406234605	0.059591096406234605	0.059591096406234605	0.059591096406234605	0.059591096406234605	0.059591096406234605	0.059591096406234605	0.059591096406234605	0.059591096406234605	0.059591096406234605	0.059591096406234605	0.059591096406234605	0.059591096406234605	0.059591096406234605	0.059591096406234605
0.04594609303163722	0.0319439854402507	0.03255441577450774	0.022046980911937047	0.024808838527341785	0.019538356956706807	0.027572316809183733	0.02958020794786142	0.026984358333957587	0.03666629387455349	0.02255243166496111	0.022788372852894062	0.015745409745968806	0.02157597301791498	0.029843738256392745	0.02229111453443916	0.02474959122956722	0.03430885749566762	0.016992339585438592	0.037152126571165234	0.03029389460205136	0.016397489070554088	0.0254675876489514	0.021545967913386362	0.0280006221555711	0.0262801296675879	0.032706288217918544	0.029493208942753223	0.029493208942753223	0.029493208942753223	0.029493208942753223	0.029493208942753223	0.029493208942753223	0.029493208942753223	0.029493208942753223	0.029493208942753223	0.029493208942753223	0.029493208942753223	0.029493208942753223	0.029493208942753223	0.029493208942753223	0.029493208942753223	0.029493208942753223	0.029493208942753223	0.029493208942753223	0.029493208942753223	0.029493208942753223	0.029493208942753223	0.029493208942753223	0.029493208942753223
0.01941608852452971	0.019460352183897613	0.035824216192463204	0.02424896438306742	0.02469757577487654	0.014683410542759564	0.026531478529107366	0.026259740603304497	0.025402742256313587	0.026590803443663515	0.020616002950867393	0.025624653906893106	0.023296385539008677	0.020034601427328467	0.024845798094677324	0.0205707534068153	0.011153596617851005	0.02366190864518287	0.013932910704398685	0.017953112831176832	0.02656970440466599	0.02658982394425659	0.016798086287574027	0.020992472361566816	0.016096207151466417	0.015614755298775486	0.01838060166225622	0.026934128533399177	0.014605014753951892	0.024282565912108915	0.022091020015561968	0.024614833918889457	0.01069989320326551	0.021597540418006985	0.022802347658850787	0.02402325482386194	0.02402956220388709	0.025060603832843746	0.030677854192637737	0.038955743542998224	0.013843602461517852	0.02473405303904668	0.029287615106658883	0.021579475226608896	0.018391274201722974	0.030944909114060868	0.028975043163207353	0.02995997613863411	0.02995997613863411	0.02995997613863411
0.20062263632622238	0.11278242995841233	0.14916104139513975	0.1560926237567835	0.16402249899692126	0.2349709167631672	0.19505314482714137	0.17098195188922743	0.2074811050783424	0.1860659186564706	0.0012726160896358231	0.16022050345615088	0.08899465042602515	0.2607780020809315	0.26026552783415613	0.1701826213343785	0.12176611579436733	0.0002530162899391352	0.09150006234759672	0.2079878335942586	0.23204724637943444	0.12353119980244086	0.23504338875233985	0.19723738122838885	0.19227867157531012	0.19573595319930068	0.19205780072483086	0.1914074697278626	0.18135228292975913	0.10970240197820273	0.16807641233101064	0.15894334354664835	0.13145911753082787	0.1452012305387381	0.1452012305387381	0.1452012305387381	0.1452012305387381	0.1452012305387381	0.1452012305387381	0.1452012305387381	0.1452012305387381	0.1452012305387381	0.1452012305387381	0.1452012305387381	0.1452012305387381	0.1452012305387381	0.1452012305387381	0.1452012305387381	0.1452012305387381	0.1452012305387381
0.3860954424676347	0.0	0.3591570662378388	0.3415664651572828	0.34457294014415984	0.33709117647514664	0.3534893428245096	0.39885551242589784	0.2942101273149377	0.2095304468217259	0.2072274283320759	0.02154113638088019	0.0	0.21354314925420168	0.2095304468217259	0.3117728862894368	0.3288423918085547	0.20386092271297596	0.40180872454377337	0.48786401734989676	0.2095304468217259	0.44778233653611577	0.39155607109197477	0.3418156124264004	0.15006359273164538	0.25256923031084266	0.3650855322732639	0.38791916288177586	0.38617194521923454	0.29242159856317235	0.4436508753037652	0.3589876471551206	0.4013192612294429	0.4013192612294429	0.4013192612294429	0.4013192612294429	0.4013192612294429	0.4013192612294429	0.4013192612294429	0.4013192612294429	0.4013192612294429	0.4013192612294429	0.4013192612294429	0.4013192612294429	0.4013192612294429	0.4013192612294429	0.4013192612294429	0.4013192612294429	0.4013192612294429	0.4013192612294429
0.03609578794516315	0.02935311938942261	0.028965047451668596	0.0251494498693283	0.025451998837334854	0.026068513958501464	0.032556961390310515	0.025529590294931508	0.033089455897820565	0.026201143773465548	0.023345099836329732	0.03115907255258992	0.026480521370058796	0.032978939342695225	0.025336196809164845	0.017443770884083658	0.03095649860941494	0.02374795262270804	0.03445913152630803	0.03238008679376081	0.030373484158322066	0.03137678547604144	0.03137678547604144	0.03137678547604144	0.03137678547604144	0.03137678547604144	0.03137678547604144	0.03137678547604144	0.03137678547604144	0.03137678547604144	0.03137678547604144	0.03137678547604144	0.03137678547604144	0.03137678547604144	0.03137678547604144	0.03137678547604144	0.03137678547604144	0.03137678547604144	0.03137678547604144	0.03137678547604144	0.03137678547604144	0.03137678547604144	0.03137678547604144	0.03137678547604144	0.03137678547604144	0.03137678547604144	0.03137678547604144	0.03137678547604144	0.03137678547604144	0.03137678547604144
0.03199812635810875	0.02619752298158654	0.02788944973027508	0.01879148722413318	0.019364055284328427	0.02159562625718321	0.018313771498289003	0.023667052978482695	0.018629113690213854	0.02198884331113279	0.023159411780960298	0.03232189420035694	0.01599226373928507	0.01934984997378973	0.02070038083850804	0.01778009115612818	0.02274085709986963	0.026473865035376642	0.020763651977713963	0.023791906175660602	0.016650577912147333	0.021902125149110434	0.019276351530628885	0.019276351530628885	0.019276351530628885	0.019276351530628885	0.019276351530628885	0.019276351530628885	0.019276351530628885	0.019276351530628885	0.019276351530628885	0.019276351530628885	0.019276351530628885	0.019276351530628885	0.019276351530628885	0.019276351530628885	0.019276351530628885	0.019276351530628885	0.019276351530628885	0.019276351530628885	0.019276351530628885	0.019276351530628885	0.019276351530628885	0.019276351530628885	0.019276351530628885	0.019276351530628885	0.019276351530628885	0.019276351530628885	0.019276351530628885	0.019276351530628885
0.02341415581124067	0.04203874638265734	0.026773765266772612	0.03717695537334207	0.042638916279183287	0.03373945333497805	0.033806826947911775	0.025779743544338367	0.03154862047782825	0.02049439226998448	0.020700230433486354	0.035235371818450024	0.029063572011332445	0.031407291870345785	0.026326514892123697	0.030416386505282347	0.024889112640212704	0.026663942033487133	0.035918638317991594	0.032251635144248815	0.030978615953688685	0.0404369710322706	0.035707793492979645	0.035707793492979645	0.035707793492979645	0.035707793492979645	0.035707793492979645	0.035707793492979645	0.035707793492979645	0.035707793492979645	0.035707793492979645	0.035707793492979645	0.035707793492979645	0.035707793492979645	0.035707793492979645	0.035707793492979645	0.035707793492979645	0.035707793492979645	0.035707793492979645	0.035707793492979645	0.035707793492979645	0.035707793492979645	0.035707793492979645	0.035707793492979645	0.035707793492979645	0.035707793492979645	0.035707793492979645	0.035707793492979645	0.035707793492979645	0.035707793492979645
0.03035595816701774	0.02435619265487898	0.02342744371526541	0.02515045368891273	0.023892980814865312	0.02710132685688998	0.028626884634506886	0.026318958572516437	0.022669113507319864	0.023843292377405494	0.028353994154340572	0.026603944013018056	0.020147662049312138	0.02586448785909542	0.02333462338324933	0.028992671605740535	0.019362557299075208	0.027528837477815243	0.02847592068045275	0.028002379079134	0.028002379079134	0.028002379079134	0.028002379079134	0.028002379079134	0.028002379079134	0.028002379079134	0.028002379079134	0.028002379079134	0.028002379079134	0.028002379079134	0.028002379079134	0.028002379079134	0.028002379079134	0.028002379079134	0.028002379079134	0.028002379079134	0.028002379079134	0.028002379079134	0.028002379079134	0.028002379079134	0.028002379079134	0.028002379079134	0.028002379079134	0.028002379079134	0.028002379079134	0.028002379079134	0.028002379079134	0.028002379079134	0.028002379079134	0.028002379079134
[truncated: 6 more columns]
