# Supplementary material for: Neuronal tuning aligns dynamically with object and texture manifolds across the visual hierarchy
Source: Nat Neurosci. 2026 Mar 10;29(4):864–75. doi: 10.1038/s41593-026-02207-1 (PMC13061647; doi:10.1038/s41593-026-02207-1)
Supplement: Supplementary file 10 — Attribution data for time windows 5, 10, 20, 25 and 50 ms, for panel b. Time window specific evolution trajectory of time windows 10, 20, 25 and 50 ms, for panel c. [file 41593_2026_2207_MOESM10_ESM.zip › ExtendedFig4_Source_data/FigureExtended4C_src_normresp_wdw_20-40_DeePSim_sem.csv]

0	1	2	3	4	5	6	7	8	9	10	11	12	13	14	15	16	17	18	19	20	21	22	23	24	25	26	27	28	29	30	31	32	33	34	35	36	37	38	39	40	41	42	43	44	45	46	47	48	49
0.038963765399415116	0.02486156434736042	0.027057674424279744	0.029668332959085508	0.033087926945614514	0.021174398502663318	0.020797117769794385	0.04314135024841131	0.030736952454982827	0.025797435991655616	0.029182445438495994	0.028199376852572414	0.03317134975485389	0.028699288736155605	0.025346800852166205	0.02630330383541584	0.02632663353276415	0.026381716641308513	0.02151926478025475	0.02567959191545654	0.0219187720276869	0.03587920517663459	0.029388179478856292	0.014384529960429762	0.025975733019063797	0.024210576789278366	0.030936242354706878	0.02818121485438645	0.023258177119408342	0.020557338982844446	0.02872648083250728	0.029585302683338484	0.02779992244675851	0.024249202428242536	0.019235538458136282	0.03500437830722957	0.025512901892686454	0.03737306571760793	0.0246452194814546	0.03315493596481203	0.016596679745116444	0.02146450015071608	0.022940324223254233	0.019252508793421514	0.03142439586937387	0.021135552233714234	0.02853288117247285	0.024834216703093544	0.024834216703093544	0.024834216703093544
0.03621850329403931	0.03340189360938126	0.027113416746542152	0.04246613684258211	0.03638298806171035	0.03067704476298592	0.061813654254134584	0.06160218347720032	0.03021011369753777	0.05510711849765918	0.028210480215555372	0.036641485273864606	0.04213908999701706	0.024075826271243553	0.037016433921023544	0.02945879872801984	0.035845119019342626	0.026741349782249776	0.046054630026573666	0.048406179816306814	0.019085766892824853	0.03723386177049254	0.021027100508155545	0.031255264288518825	0.04163545870744929	0.03844075168998641	0.034139741985052534	0.048791711725436775	0.0217400482676846	0.031382369191623516	0.042295755784851646	0.05267186983642073	0.04169353705945941	0.03082223785291686	0.03163140407961076	0.03122682096626381	0.03122682096626381	0.03122682096626381	0.03122682096626381	0.03122682096626381	0.03122682096626381	0.03122682096626381	0.03122682096626381	0.03122682096626381	0.03122682096626381	0.03122682096626381	0.03122682096626381	0.03122682096626381	0.03122682096626381	0.03122682096626381
0.04195813687152517	0.025124466838711855	0.021190737875985133	0.031069188838734572	0.030885757562579448	0.029450610826626235	0.030620696392053018	0.021564136320583425	0.02226328126434094	0.03740548175254187	0.02924532149997784	0.05842279453402423	0.026523834666349895	0.0366983525400503	0.01494494557290845	0.05421284140407162	0.03759276008404552	0.03578704366706402	0.04266671584708026	0.026381485481988744	0.020141163302284024	0.036389556222590595	0.025668278588968512	0.026708093858530617	0.03631624754272233	0.02068312603722636	0.022315729934000942	0.031500806769908976	0.02936861734763844	0.02963615979801143	0.032152532851885206	0.04267549934548382	0.05499246231578167	0.04883398083063274	0.04883398083063274	0.04883398083063274	0.04883398083063274	0.04883398083063274	0.04883398083063274	0.04883398083063274	0.04883398083063274	0.04883398083063274	0.04883398083063274	0.04883398083063274	0.04883398083063274	0.04883398083063274	0.04883398083063274	0.04883398083063274	0.04883398083063274	0.04883398083063274
0.04738144658054044	0.029780774749891593	0.02661797188801416	0.035731387677407904	0.030774497325677226	0.03014493007091032	0.036269300308227656	0.0276699371355831	0.028803543568158056	0.03495401619404651	0.03249852201490484	0.024795881351975798	0.02993929370294758	0.028504703008820898	0.025916694905838776	0.02465566137859664	0.03078899940892729	0.02211447652686878	0.022886889004993936	0.021286410700489394	0.03594708650565137	0.025930001410215252	0.02500382546456647	0.03351960144869136	0.02943878672244112	0.028919189792900955	0.023688755065670936	0.027043710363034424	0.025757147331269114	0.03151122743348049	0.02069080540817921	0.02324519858576928	0.018446073958929658	0.022534843808846024	0.03142718223398701	0.02611341213484309	0.02727481205587581	0.025744976056278436	0.02650989405607712	0.02650989405607712	0.02650989405607712	0.02650989405607712	0.02650989405607712	0.02650989405607712	0.02650989405607712	0.02650989405607712	0.02650989405607712	0.02650989405607712	0.02650989405607712	0.02650989405607712
0.05009741923953939	0.0311872777824115	0.044625358798443676	0.0363052348834893	0.03963278936459989	0.03921819351532608	0.03689714030221048	0.03803090527660104	0.03673991092941142	0.043338679389001836	0.03868668985039453	0.042426503471418305	0.04272883881639771	0.05106275632976507	0.0406012854857599	0.032434295575519176	0.03798882885136755	0.041445098026126684	0.05780849777276911	0.04244964199385062	0.04342783928265885	0.046398483970915026	0.03800023448146333	0.03638721076573788	0.04059630281469061	0.055846578667074404	0.05218448974621008	0.038645263167856284	0.04597317327382962	0.044317870361354	0.04514552181759181	0.04514552181759181	0.04514552181759181	0.04514552181759181	0.04514552181759181	0.04514552181759181	0.04514552181759181	0.04514552181759181	0.04514552181759181	0.04514552181759181	0.04514552181759181	0.04514552181759181	0.04514552181759181	0.04514552181759181	0.04514552181759181	0.04514552181759181	0.04514552181759181	0.04514552181759181	0.04514552181759181	0.04514552181759181
0.058286507897043933	0.11884066690302487	0.08701894391531868	0.06880605404220913	0.08531351351728828	0.08647482736193841	0.07449903221463244	0.09623317056340411	0.08779699596101727	0.0818387826020448	0.09373614095256769	0.04991865571495224	0.06152475539977966	0.087548101785277	0.08413893921238838	0.08803262930523735	0.07196058697083306	0.08206415055077543	0.07337356508486048	0.08328052170221119	0.07033680526644255	0.09151347150640314	0.07826447550664548	0.09935961267627129	0.07612804817912178	0.1176350842882365	0.06599001256989782	0.10032069874566305	0.060779914108335206	0.08719197371058775	0.06608376948227118	0.07580882006920703	0.08117823744832577	0.09812253959137238	0.08807221817196254	0.08679168902508166	0.08153762693799789	0.0916295300464129	0.09753108601897895	0.08175144303140111	0.08964126452519003	0.08964126452519003	0.08964126452519003	0.08964126452519003	0.08964126452519003	0.08964126452519003	0.08964126452519003	0.08964126452519003	0.08964126452519003	0.08964126452519003
0.09641762899705515	0.09326014001223029	0.06924981673650585	0.08080569512099967	0.08906327612087962	0.06508583695747232	0.060840456410466245	0.07570247783659101	0.10517762921449596	0.06337406832482284	0.08221840449648994	0.05933584743080679	0.07448324936393529	0.07717644371352567	0.05561698479973127	0.07660782005442505	0.09316443790956261	0.0805523175694966	0.05966666139255878	0.07831559604128095	0.0711233452047368	0.08076607670870291	0.07116517253158292	0.05866014986991293	0.0722678077740553	0.05613924715276691	0.0642035274634111	0.0642035274634111	0.0642035274634111	0.0642035274634111	0.0642035274634111	0.0642035274634111	0.0642035274634111	0.0642035274634111	0.0642035274634111	0.0642035274634111	0.0642035274634111	0.0642035274634111	0.0642035274634111	0.0642035274634111	0.0642035274634111	0.0642035274634111	0.0642035274634111	0.0642035274634111	0.0642035274634111	0.0642035274634111	0.0642035274634111	0.0642035274634111	0.0642035274634111	0.0642035274634111
0.047512176863555376	0.0362253646829712	0.032343530071926835	0.032873821041465516	0.025533155757719417	0.034609026007458875	0.03861354052132783	0.03407285502521008	0.03194168273014741	0.04071280495184126	0.036581358874811794	0.03143995730470018	0.02639266877395476	0.032770203752203256	0.029603953730757217	0.029875162122470416	0.030636151417277133	0.031341194847666363	0.029830350268065835	0.038563445005351527	0.027468794043107186	0.042791925666248065	0.04594867069241685	0.031915058343761155	0.03740337589044486	0.02953618538069238	0.03479093819897884	0.03216356178983561	0.03216356178983561	0.03216356178983561	0.03216356178983561	0.03216356178983561	0.03216356178983561	0.03216356178983561	0.03216356178983561	0.03216356178983561	0.03216356178983561	0.03216356178983561	0.03216356178983561	0.03216356178983561	0.03216356178983561	0.03216356178983561	0.03216356178983561	0.03216356178983561	0.03216356178983561	0.03216356178983561	0.03216356178983561	0.03216356178983561	0.03216356178983561	0.03216356178983561
0.02712796531666836	0.025946686096035714	0.039519800909148806	0.028143001598838455	0.018502938921654936	0.03483036026850797	0.02284753383730858	0.02596033373561879	0.016628519707211332	0.03278096748291057	0.03193079373627615	0.020255913978232634	0.03382889341414071	0.02991857655886607	0.02681265484076425	0.01624730633548527	0.026671491796351105	0.03771470348959792	0.030241334558320093	0.026815896200682584	0.009679334250619426	0.023242146023021007	0.020749104660045137	0.028031972752991796	0.027079322819161908	0.025291719865094327	0.03147023683100176	0.018093229507386593	0.02424819873205385	0.02238034700386453	0.02321829858649416	0.02133277232554125	0.028711458417642423	0.02819589132337375	0.028453674870508084	0.028453674870508084	0.028453674870508084	0.028453674870508084	0.028453674870508084	0.028453674870508084	0.028453674870508084	0.028453674870508084	0.028453674870508084	0.028453674870508084	0.028453674870508084	0.028453674870508084	0.028453674870508084	0.028453674870508084	0.028453674870508084	0.028453674870508084
0.042717033452308	0.033396926593714724	0.039865522774669024	0.026154646485499155	0.05107310287315619	0.019174340261851743	0.022829750480528186	0.04605410178756856	0.0418602022887981	0.04532086277676224	0.02115426690103686	0.05806296683948485	0.04707592583347584	0.042311626317725656	0.046972954240314675	0.042101872778772885	0.037210196416438655	0.040751208350177204	0.040952097246650346	0.041553649915795306	0.04819182309389063	0.04032676101124856	0.04322370352139652	0.056823044360657965	0.06883191260714899	0.04335957884650966	0.06407985562230957	0.04923523273045544	0.05406781789186386	0.0589951206031082	0.02748997340341157	0.038672258105704634	0.04049474860656318	0.0395835033561339	0.0395835033561339	0.0395835033561339	0.0395835033561339	0.0395835033561339	0.0395835033561339	0.0395835033561339	0.0395835033561339	0.0395835033561339	0.0395835033561339	0.0395835033561339	0.0395835033561339	0.0395835033561339	0.0395835033561339	0.0395835033561339	0.0395835033561339	0.0395835033561339
0.060554603652316775	0.04373218652699147	0.05577240076038633	0.04493399357926301	0.05742517120815992	0.05089649417734282	0.04256026263670964	0.04561861762997619	0.05075943317931487	0.047439926025395714	0.04315380276785251	0.041569173378089734	0.05030353038694528	0.048827019310626225	0.0423801435187327	0.04661241264505847	0.038459089188996876	0.045216849692647	0.03378506636295199	0.03936667658588938	0.06114803795087083	0.04879928731292089	0.053454670831541665	0.0537621545626894	0.05448894974086263	0.05148001126554681	0.04818220883220926	0.03651911820671742	0.040548884152482076	0.060080019391017	0.05775408760972084	0.05891705350036892	0.05891705350036892	0.05891705350036892	0.05891705350036892	0.05891705350036892	0.05891705350036892	0.05891705350036892	0.05891705350036892	0.05891705350036892	0.05891705350036892	0.05891705350036892	0.05891705350036892	0.05891705350036892	0.05891705350036892	0.05891705350036892	0.05891705350036892	0.05891705350036892	0.05891705350036892	0.05891705350036892
0.030127447811690203	0.03807736041566456	0.03151034058114511	0.029491403237367226	0.0286956387163696	0.032898289321024746	0.02902647686829574	0.03946137219851872	0.034322050409843465	0.033854000565702515	0.037495394969301654	0.039118815163313	0.04018221386309287	0.0367416683785385	0.03913540190542008	0.03466941122464178	0.039879355435053755	0.033103726358123656	0.02995191114374344	0.047065765062746255	0.037813578524155705	0.03647411517242139	0.03715828584963742	0.06013166855776825	0.04359067308874756	0.03878913810017102	0.05266246701120996	0.0433758451149153	0.04540949837465913	0.03652577133098504	0.044522274582510145	0.0405240229567476	0.0405240229567476	0.0405240229567476	0.0405240229567476	0.0405240229567476	0.0405240229567476	0.0405240229567476	0.0405240229567476	0.0405240229567476	0.0405240229567476	0.0405240229567476	0.0405240229567476	0.0405240229567476	0.0405240229567476	0.0405240229567476	0.0405240229567476	0.0405240229567476	0.0405240229567476	0.0405240229567476
0.06424950370256878	0.059572129744179414	0.05472370961772733	0.051595534424520806	0.05135980632260476	0.05147782454256947	0.04375905486019486	0.06140592214931289	0.04812689832404794	0.04243020285122006	0.046819419862475196	0.05228138847954439	0.06423820621330056	0.05387304514216248	0.05355393010456952	0.04344840415891764	0.04240625965055014	0.037664656173745	0.04769657803813338	0.05369791961459309	0.05094187312129861	0.03978266964179802	0.041703783508745464	0.05772795002109521	0.05671590404672169	0.041749412160242506	0.048337335472614	0.03575295883648295	0.04521607006619602	0.032525791732345294	0.05127736701337693	0.04190157937286111	0.04190157937286111	0.04190157937286111	0.04190157937286111	0.04190157937286111	0.04190157937286111	0.04190157937286111	0.04190157937286111	0.04190157937286111	0.04190157937286111	0.04190157937286111	0.04190157937286111	0.04190157937286111	0.04190157937286111	0.04190157937286111	0.04190157937286111	0.04190157937286111	0.04190157937286111	0.04190157937286111
0.06067211202229804	0.04457549931628712	0.05857174953177718	0.047859173334025285	0.04064817351706503	0.058205797783709094	0.039505997448618456	0.05258185236769208	0.035749482132889664	0.0465203343222066	0.040587362900579495	0.05436646234310358	0.04397297814655002	0.04778285393150276	0.050284860130842095	0.048514461917364665	0.04448321110313524	0.05402563145230203	0.05099495060846002	0.04991065393031922	0.05720523122325093	0.052334540366869096	0.04957961141551048	0.05163751294209662	0.05821786881772683	0.06299227015189532	0.053958568664233514	0.049631403051010374	0.057307924582228095	0.05699623940838894	0.04314906409416736	0.0631914006224316	0.053170232358299485	0.053170232358299485	0.053170232358299485	0.053170232358299485	0.053170232358299485	0.053170232358299485	0.053170232358299485	0.053170232358299485	0.053170232358299485	0.053170232358299485	0.053170232358299485	0.053170232358299485	0.053170232358299485	0.053170232358299485	0.053170232358299485	0.053170232358299485	0.053170232358299485	0.053170232358299485
0.03685185348035355	0.03815950299515876	0.02881183051597777	0.036879536831275726	0.03504910558812218	0.04009413186417848	0.03249731493830578	0.033221987741344106	0.0338557632881307	0.03781238835613678	0.03319127721132154	0.023259532692509362	0.022825494877211742	0.02958031060809914	0.027991697808681878	0.039054919926583095	0.04022282017059624	0.02783608737713009	0.03033844061917347	0.02807955753996196	0.027457114584987632	0.028819635185968025	0.014469188507805176	0.022201428492431275	0.03370427449846938	0.03264146112448731	0.024400000600983105	0.01818885876113199	0.02593024109616712	0.03027908954867883	0.028104665322422978	0.028104665322422978	0.028104665322422978	0.028104665322422978	0.028104665322422978	0.028104665322422978	0.028104665322422978	0.028104665322422978	0.028104665322422978	0.028104665322422978	0.028104665322422978	0.028104665322422978	0.028104665322422978	0.028104665322422978	0.028104665322422978	0.028104665322422978	0.028104665322422978	0.028104665322422978	0.028104665322422978	0.028104665322422978
0.05030304805148978	0.04754111938167053	0.03035434859006534	0.045170219452354256	0.03570422303652788	0.033082069215871895	0.03245116209762217	0.02504885398136167	0.038690177761581804	0.027709341787771114	0.03563420937403832	0.023825687685359705	0.02931860258976876	0.029877031921952735	0.029230047551572654	0.037541896722942524	0.03380775913494077	0.04076011867618989	0.03096099549084137	0.03548685368340273	0.02959632714915684	0.037560676670559456	0.03156187590698803	0.03456127628877374	0.03456127628877374	0.03456127628877374	0.03456127628877374	0.03456127628877374	0.03456127628877374	0.03456127628877374	0.03456127628877374	0.03456127628877374	0.03456127628877374	0.03456127628877374	0.03456127628877374	0.03456127628877374	0.03456127628877374	0.03456127628877374	0.03456127628877374	0.03456127628877374	0.03456127628877374	0.03456127628877374	0.03456127628877374	0.03456127628877374	0.03456127628877374	0.03456127628877374	0.03456127628877374	0.03456127628877374	0.03456127628877374	0.03456127628877374
0.04771339174508475	0.03495554018614278	0.029540384828326105	0.03830240939100743	0.03244005879142684	0.028424256740579957	0.03189859707159897	0.037771720081991735	0.03312782760237601	0.02922334883894316	0.04090529112288303	0.04324667973574285	0.028239059245901293	0.03866138707732136	0.048870412993027516	0.037902501920771665	0.034961021576992636	0.026305850005789794	0.03144881165279363	0.02377904062397539	0.039980123095094515	0.027864954849556228	0.031156233014470132	0.02951059393201318	0.02951059393201318	0.02951059393201318	0.02951059393201318	0.02951059393201318	0.02951059393201318	0.02951059393201318	0.02951059393201318	0.02951059393201318	0.02951059393201318	0.02951059393201318	0.02951059393201318	0.02951059393201318	0.02951059393201318	0.02951059393201318	0.02951059393201318	0.02951059393201318	0.02951059393201318	0.02951059393201318	0.02951059393201318	0.02951059393201318	0.02951059393201318	0.02951059393201318	0.02951059393201318	0.02951059393201318	0.02951059393201318	0.02951059393201318
0.08133772936086765	0.08787917330833339	0.07053374375089767	0.07315971872420508	0.069452186616885	0.09275265273850046	0.0852668651793312	0.06859771891344384	0.07526301643446524	0.07871380578854936	0.08002922987972483	0.05887134393408453	0.08644774064586827	0.08914170906071937	0.06896182047221884	0.08092990791394128	0.08998243841957689	0.07352380014373838	0.06782425882266867	0.08865286829738041	0.08017371188611201	0.08379528054690732	0.09474443917397243	0.05997400975625978	0.10786973635278581	0.06567184498754927	0.07966003988073035	0.07061076573913137	0.08413572065755913	0.08519926039910537	0.08466749052833226	0.08466749052833226	0.08466749052833226	0.08466749052833226	0.08466749052833226	0.08466749052833226	0.08466749052833226	0.08466749052833226	0.08466749052833226	0.08466749052833226	0.08466749052833226	0.08466749052833226	0.08466749052833226	0.08466749052833226	0.08466749052833226	0.08466749052833226	0.08466749052833226	0.08466749052833226	0.08466749052833226	0.08466749052833226
0.05672469880813853	0.04731283696660971	0.05411071268518085	0.03149917624821732	0.041752834265822755	0.02980697197993514	0.05143674122403266	0.04321657236293046	0.032694909677919194	0.027987085231894478	0.02645009393143377	0.020534145848390983	0.03960552765464295	0.032369033591166205	0.029221123828575054	0.025871336448852825	0.026881538500862105	0.019530114623746875	0.03430471626102731	0.038162669691921065	0.032122452810481414	0.02420549824864108	0.02837058248606156	0.03701168942214627	0.03313165621994444	0.03227788202799125	0.030143600711084923	0.052267298179039086	0.032718526041791464	0.035733138969838624	0.034922029823531424	0.024980753314371638	0.02995139156895153	0.02995139156895153	0.02995139156895153	0.02995139156895153	0.02995139156895153	0.02995139156895153	0.02995139156895153	0.02995139156895153	0.02995139156895153	0.02995139156895153	0.02995139156895153	0.02995139156895153	0.02995139156895153	0.02995139156895153	0.02995139156895153	0.02995139156895153	0.02995139156895153	0.02995139156895153
0.06447752151802473	0.05265236111715008	0.0553879626018613	0.05309849522659231	0.052303223960895304	0.05176393581496104	0.07127460790800624	0.06495134273825436	0.04762140091519594	0.06963741541293675	0.047976366811171275	0.0542989346302234	0.0516271739803755	0.05280379881726626	0.08548473637461523	0.05896981627703151	0.06934431572313825	0.04313461986319889	0.05856521318327204	0.061354843048187065	0.059545399615192625	0.052625428381621236	0.06391489662815378	0.05826531290939877	0.05918862860063032	0.04986712899350086	0.06990201192614039	0.07222315528771382	0.05727558760475888	0.0686716261327415	0.05883156121018726	0.061213456274038625	0.08035462617778574	0.058634900163857986	0.06131569226592771	0.05997529621489285	0.05997529621489285	0.05997529621489285	0.05997529621489285	0.05997529621489285	0.05997529621489285	0.05997529621489285	0.05997529621489285	0.05997529621489285	0.05997529621489285	0.05997529621489285	0.05997529621489285	0.05997529621489285	0.05997529621489285	0.05997529621489285
0.037865105594412446	0.053069404000303244	0.04038796853180976	0.030240542401478693	0.03779600848760426	0.03454078768566347	0.028693085174562663	0.0392741552847467	0.0315228514701355	0.032372311138094655	0.02237482792961472	0.032361779562400064	0.03235057378319255	0.036063751882158386	0.028758606640934745	0.029930325312950385	0.04679135486510655	0.03936056816022671	0.0398472819423624	0.041978451434645826	0.037523388643042686	0.03647864814069823	0.044445605800683574	0.02291376850983894	0.03666452766931928	0.026222660394102346	0.02920784289305998	0.04223984376966647	0.03572384333136323	0.03572384333136323	0.03572384333136323	0.03572384333136323	0.03572384333136323	0.03572384333136323	0.03572384333136323	0.03572384333136323	0.03572384333136323	0.03572384333136323	0.03572384333136323	0.03572384333136323	0.03572384333136323	0.03572384333136323	0.03572384333136323	0.03572384333136323	0.03572384333136323	0.03572384333136323	0.03572384333136323	0.03572384333136323	0.03572384333136323	0.03572384333136323
0.03467693223845038	0.036038264324133665	0.02814840090273589	0.03141447846946087	0.03813648877547715	0.04293632011670298	0.020186108475546017	0.03352218622011398	0.0381293887942637	0.03653740604407594	0.03882629902661906	0.026686289487495667	0.022225162513581462	0.04207425693568371	0.049327357533411394	0.03651355104423428	0.027024759098220046	0.024913561395136077	0.058501189080118296	0.04223170764925286	0.03960093070779773	0.03464546648729604	0.03544977176194496	0.035482671035210925	0.036271726290122305	0.028422186430444824	0.04347227935252895	0.03322142805585357	0.03382252211981334	0.03352197508783345	0.03352197508783345	0.03352197508783345	0.03352197508783345	0.03352197508783345	0.03352197508783345	0.03352197508783345	0.03352197508783345	0.03352197508783345	0.03352197508783345	0.03352197508783345	0.03352197508783345	0.03352197508783345	0.03352197508783345	0.03352197508783345	0.03352197508783345	0.03352197508783345	0.03352197508783345	0.03352197508783345	0.03352197508783345	0.03352197508783345
0.05567714596407002	0.056475187934561924	0.037128601356153715	0.043031614310673955	0.03288265350136917	0.0442229892203512	0.038365311528572206	0.03735380732650927	0.04333713374081807	0.04398395701762296	0.044715902386075375	0.04373932908741035	0.03536091328838243	0.038691297935665975	0.035854522639654544	0.04903195766071905	0.032157181132707886	0.04148456837369446	0.04353132653373684	0.039505066340543356	0.036971827040177124	0.027753692590629403	0.04251084203003882	0.04017681357154401	0.03792330068266526	0.03557300082842382	0.036748150755544544	0.036748150755544544	0.036748150755544544	0.036748150755544544	0.036748150755544544	0.036748150755544544	0.036748150755544544	0.036748150755544544	0.036748150755544544	0.036748150755544544	0.036748150755544544	0.036748150755544544	0.036748150755544544	0.036748150755544544	0.036748150755544544	0.036748150755544544	0.036748150755544544	0.036748150755544544	0.036748150755544544	0.036748150755544544	0.036748150755544544	0.036748150755544544	0.036748150755544544	0.036748150755544544
0.036401020256269234	0.03498014447879169	0.03669989104399019	0.04203351379195948	0.034438751033432635	0.041027244058259395	0.03487665937343679	0.03568760407825004	0.04432476249734063	0.041824735568779844	0.040200723673049714	0.028766403291859196	0.036959972375481494	0.026143326975923385	0.04179826813481323	0.029358675375846056	0.039567955489486044	0.034359062646206105	0.03576780286598541	0.03111944552546694	0.038023287343494305	0.03486605437243996	0.03644467085796713	0.03644467085796713	0.03644467085796713	0.03644467085796713	0.03644467085796713	0.03644467085796713	0.03644467085796713	0.03644467085796713	0.03644467085796713	0.03644467085796713	0.03644467085796713	0.03644467085796713	0.03644467085796713	0.03644467085796713	0.03644467085796713	0.03644467085796713	0.03644467085796713	0.03644467085796713	0.03644467085796713	0.03644467085796713	0.03644467085796713	0.03644467085796713	0.03644467085796713	0.03644467085796713	0.03644467085796713	0.03644467085796713	0.03644467085796713	0.03644467085796713
0.03696755280782966	0.035382350178574745	0.02841112433977241	0.02868445449540824	0.0307326568259322	0.03178575676749403	0.03444911098137895	0.03371775798242758	0.030595898519215056	0.03059299500057027	0.04182072280761782	0.034845497404876705	0.03204333146118401	0.030947772245583597	0.030814425190720418	0.033445359848273314	0.02628299273659214	0.030513609353382074	0.022215326863555193	0.027287660503199123	0.03614711452825021	0.035614105604990474	0.028824792854198047	0.03747846846605432	0.03187776370455378	0.03716220110090306	0.031572619096003514	0.03436741009845329	0.03436741009845329	0.03436741009845329	0.03436741009845329	0.03436741009845329	0.03436741009845329	0.03436741009845329	0.03436741009845329	0.03436741009845329	0.03436741009845329	0.03436741009845329	0.03436741009845329	0.03436741009845329	0.03436741009845329	0.03436741009845329	0.03436741009845329	0.03436741009845329	0.03436741009845329	0.03436741009845329	0.03436741009845329	0.03436741009845329	0.03436741009845329	0.03436741009845329
0.07924955727902701	0.07886486845147953	0.07272823633480736	0.07767212694210238	0.066310949259959	0.07669353370025156	0.07809374393944123	0.08090619011634329	0.06773949898563883	0.07274934058572881	0.08285121367134804	0.07200067677362164	0.07083398603287132	0.06293210187735651	0.07272297875898213	0.0732064257705703	0.07396402028494788	0.06847587597012966	0.07489437025056132	0.06739091506940585	0.07720161478760412	0.05711843760201589	0.06717174244105757	0.0688630249325958	0.060330596651300375	0.07309364084160064	0.07931926860050442	0.06628220406930549	0.09293730862067429	0.07960975634498989	0.07960975634498989	0.07960975634498989	0.07960975634498989	0.07960975634498989	0.07960975634498989	0.07960975634498989	0.07960975634498989	0.07960975634498989	0.07960975634498989	0.07960975634498989	0.07960975634498989	0.07960975634498989	0.07960975634498989	0.07960975634498989	0.07960975634498989	0.07960975634498989	0.07960975634498989	0.07960975634498989	0.07960975634498989	0.07960975634498989
0.08729715929052252	0.07298992423481486	0.06231615896154176	0.04863562410601671	0.06587911436023727	0.06055049680978379	0.07208042974072448	0.05633080323814213	0.06642007182237676	0.06045779961459468	0.06190969915453606	0.06153719383172316	0.0720315926172826	0.07384825563982031	0.04938639764190588	0.07420508021461221	0.06337087509074595	0.06070702547155598	0.06222324118528427	0.07178974387566926	0.05736451936433817	0.054039222458861697	0.06613056632406276	0.06018595369832645	0.06879926620438684	0.07160398272739314	0.07294137125630296	0.05921790461539289	0.052926076786522586	0.053432769988794135	0.060359484701778016	0.05833514664761574	0.05159550647070721	0.08347080056486902	0.06072093050983664	0.0760128252531372	0.06526355391092308	0.06664295810134924	0.06595325600613615	0.06595325600613615	0.06595325600613615	0.06595325600613615	0.06595325600613615	0.06595325600613615	0.06595325600613615	0.06595325600613615	0.06595325600613615	0.06595325600613615	0.06595325600613615	0.06595325600613615
0.0	0.017411271903316008	0.0	0.011657288179514289	0.0	0.0	0.0026013941528648704	0.0	0.0	0.01877267862973294	0.0	0.00012767539375783634	0.0	2.576658227229916e-05	0.011488333084873308	0.0011945864999983841	0.01256210068032659	0.02861581198932846	0.0	0.0011945864999983841	0.016263655278533223	0.011174431858382622	0.011587330867064167	0.011616008478631144	0.0	0.013391421511173814	0.0	0.0	0.010421421978632762	0.006967721150818386	0.0	0.004657929232676911	0.0011945864999983846	0.011616008478631144	0.00464828732781276	0.011173800865928887	0.0	0.006967721150818386	0.01045918963563487	0.0	0.02774992704827624	0.0	0.01387496352413812	0.01387496352413812	0.01387496352413812	0.01387496352413812	0.01387496352413812	0.01387496352413812	0.01387496352413812	0.01387496352413812
0.03734742022777031	0.033681344399260314	0.03125515436365056	0.036335884394959696	0.033508000163674195	0.032208315216480446	0.028248450116848532	0.027443504522052558	0.034727751118650486	0.02706680635039886	0.024745061059174983	0.03876362966376877	0.025554593076454593	0.03787240250093043	0.03689095619835046	0.02416247131957466	0.025431755231588186	0.025788125299841386	0.037483011170883124	0.02287410879179509	0.04020672557414315	0.03834275899407148	0.02465818143347661	0.03322667507940627	0.024817335317865494	0.021896841254500594	0.029766734926031716	0.0249433680302193	0.02735505147812551	0.02735505147812551	0.02735505147812551	0.02735505147812551	0.02735505147812551	0.02735505147812551	0.02735505147812551	0.02735505147812551	0.02735505147812551	0.02735505147812551	0.02735505147812551	0.02735505147812551	0.02735505147812551	0.02735505147812551	0.02735505147812551	0.02735505147812551	0.02735505147812551	0.02735505147812551	0.02735505147812551	0.02735505147812551	0.02735505147812551	0.02735505147812551
0.05429982966335524	0.060265338708647594	0.05619251959025834	0.06349209858049112	0.052672978396776995	0.05051539940147785	0.05752750669920363	0.05162499332559478	0.04939698943542902	0.046670422286236725	0.06145177800950854	0.058165531575046454	0.05636843252747295	0.05188992875558933	0.041707133060241895	0.06016020330574412	0.058863061674991585	0.055624108626740915	0.04754353853282069	0.048592699675992224	0.06025211078395375	0.05562289990294863	0.06398854510168632	0.05361829470990254	0.049144705587219534	0.05138150014856104	0.05138150014856104	0.05138150014856104	0.05138150014856104	0.05138150014856104	0.05138150014856104	0.05138150014856104	0.05138150014856104	0.05138150014856104	0.05138150014856104	0.05138150014856104	0.05138150014856104	0.05138150014856104	0.05138150014856104	0.05138150014856104	0.05138150014856104	0.05138150014856104	0.05138150014856104	0.05138150014856104	0.05138150014856104	0.05138150014856104	0.05138150014856104	0.05138150014856104	0.05138150014856104	0.05138150014856104
0.049460878520814516	0.044548109723612846	0.045714220465699076	0.038233388890759	0.03278206314697491	0.03411782039357641	0.03639446901683715	0.034818709261189934	0.03653334477789735	0.03660525835283534	0.037112846028469454	0.03692634063642031	0.03946676879121028	0.03648341645290833	0.033824669951912745	0.04423374929941379	0.04361295582659549	0.03991471509990628	0.03795508501368999	0.03315127657534527	0.03672947356550992	0.0349403750704276	0.0349403750704276	0.0349403750704276	0.0349403750704276	0.0349403750704276	0.0349403750704276	0.0349403750704276	0.0349403750704276	0.0349403750704276	0.0349403750704276	0.0349403750704276	0.0349403750704276	0.0349403750704276	0.0349403750704276	0.0349403750704276	0.0349403750704276	0.0349403750704276	0.0349403750704276	0.0349403750704276	0.0349403750704276	0.0349403750704276	0.0349403750704276	0.0349403750704276	0.0349403750704276	0.0349403750704276	0.0349403750704276	0.0349403750704276	0.0349403750704276	0.0349403750704276
0.030275696713056497	0.027285223414301944	0.026870430600564457	0.02028690991177784	0.022397059081759152	0.020920246977310996	0.028870884988805346	0.028285540525958688	0.02382375014026974	0.022808615551465784	0.01950038853184143	0.021968776397813996	0.02915812028907193	0.027786447134202998	0.0252962404599539	0.026787316560812666	0.019158118922712852	0.032436356039636904	0.03430379407537929	0.023912124117798146	0.024552747226902608	0.021670047260510056	0.020792141269190965	0.021231094264850512	0.021231094264850512	0.021231094264850512	0.021231094264850512	0.021231094264850512	0.021231094264850512	0.021231094264850512	0.021231094264850512	0.021231094264850512	0.021231094264850512	0.021231094264850512	0.021231094264850512	0.021231094264850512	0.021231094264850512	0.021231094264850512	0.021231094264850512	0.021231094264850512	0.021231094264850512	0.021231094264850512	0.021231094264850512	0.021231094264850512	0.021231094264850512	0.021231094264850512	0.021231094264850512	0.021231094264850512	0.021231094264850512	0.021231094264850512
0.054058700151981706	0.038309934422905915	0.03869660878578139	0.03206523776311168	0.04500535559251068	0.03464553643942958	0.03950830491198058	0.043554916548519285	0.038822525735608654	0.04056770667152167	0.04286532499117266	0.03985917541287329	0.0434796441646426	0.0442608368177186	0.047186918848058264	0.046214227195003295	0.0210779780850298	0.023833800609505816	0.030899404868875012	0.021235056244530866	0.022486374820647352	0.02186071553258911	0.02186071553258911	0.02186071553258911	0.02186071553258911	0.02186071553258911	0.02186071553258911	0.02186071553258911	0.02186071553258911	0.02186071553258911	0.02186071553258911	0.02186071553258911	0.02186071553258911	0.02186071553258911	0.02186071553258911	0.02186071553258911	0.02186071553258911	0.02186071553258911	0.02186071553258911	0.02186071553258911	0.02186071553258911	0.02186071553258911	0.02186071553258911	0.02186071553258911	0.02186071553258911	0.02186071553258911	0.02186071553258911	0.02186071553258911	0.02186071553258911	0.02186071553258911
0.051975875081609633	0.04944997722239228	0.056344075248332535	0.04502809405935493	0.03480989931067574	0.04340955353959417	0.043997339432785686	0.03809461312088821	0.0456390794559726	0.06293183437394372	0.048284966006485214	0.03832789271281034	0.04101003691015252	0.03526410930614184	0.03385409816698647	0.029525231708690175	0.05185035794813189	0.040614783582553216	0.03779493836033463	0.047501887378362806	0.03846824100969332	0.041992210249416614	0.04257819059026789	0.03914475146058735	0.03694050352150832	0.03804262749104784	0.03804262749104784	0.03804262749104784	0.03804262749104784	0.03804262749104784	0.03804262749104784	0.03804262749104784	0.03804262749104784	0.03804262749104784	0.03804262749104784	0.03804262749104784	0.03804262749104784	0.03804262749104784	0.03804262749104784	0.03804262749104784	0.03804262749104784	0.03804262749104784	0.03804262749104784	0.03804262749104784	0.03804262749104784	0.03804262749104784	0.03804262749104784	0.03804262749104784	0.03804262749104784	0.03804262749104784
0.06015776535623498	0.06864231742328215	0.06517732954157278	0.05739659931084882	0.06604183074648584	0.061894237665148864	0.06489774192425338	0.06996646463248815	0.06764870637902988	0.07524234484527408	0.07048106913085093	0.06851773775607568	0.05120348805468896	0.07749188404569769	0.05724596534197727	0.05609370633380844	0.0664886504170865	0.07003698800111106	0.07018101937109036	0.053567142276837024	0.061874080823963694	0.061874080823963694	0.061874080823963694	0.061874080823963694	0.061874080823963694	0.061874080823963694	0.061874080823963694	0.061874080823963694	0.061874080823963694	0.061874080823963694	0.061874080823963694	0.061874080823963694	0.061874080823963694	0.061874080823963694	0.061874080823963694	0.061874080823963694	0.061874080823963694	0.061874080823963694	0.061874080823963694	0.061874080823963694	0.061874080823963694	0.061874080823963694	0.061874080823963694	0.061874080823963694	0.061874080823963694	0.061874080823963694	0.061874080823963694	0.061874080823963694	0.061874080823963694	0.061874080823963694
0.04134320571956363	0.031839845161779075	0.03786030291836882	0.040229883602164465	0.03233736303066299	0.044745058902462526	0.03189422902230421	0.041414721836530825	0.026343506715356742	0.03058144171603676	0.026792260780316747	0.03244244440380427	0.026570530597049308	0.035704253608506646	0.03359116545653038	0.038457071477296746	0.036005128140285926	0.03583803751559082	0.034250946251641726	0.037465984736000026	0.035157977189928344	0.034483098940059624	0.03482053806499399	0.03482053806499399	0.03482053806499399	0.03482053806499399	0.03482053806499399	0.03482053806499399	0.03482053806499399	0.03482053806499399	0.03482053806499399	0.03482053806499399	0.03482053806499399	0.03482053806499399	0.03482053806499399	0.03482053806499399	0.03482053806499399	0.03482053806499399	0.03482053806499399	0.03482053806499399	0.03482053806499399	0.03482053806499399	0.03482053806499399	0.03482053806499399	0.03482053806499399	0.03482053806499399	0.03482053806499399	0.03482053806499399	0.03482053806499399	0.03482053806499399
0.04816987579564318	0.03345851513789206	0.035767706607252994	0.03758745220873551	0.04602921098495857	0.036679280716444135	0.04194555206367826	0.03956191314227577	0.047734853509718546	0.044488153421878986	0.046388690640947555	0.04655766029129968	0.041438930489927285	0.04535361385915523	0.03890117625887634	0.04051771903791187	0.035377492710664815	0.03948460252661709	0.04099498239896935	0.0394443355643954	0.04021965898168238	0.04021965898168238	0.04021965898168238	0.04021965898168238	0.04021965898168238	0.04021965898168238	0.04021965898168238	0.04021965898168238	0.04021965898168238	0.04021965898168238	0.04021965898168238	0.04021965898168238	0.04021965898168238	0.04021965898168238	0.04021965898168238	0.04021965898168238	0.04021965898168238	0.04021965898168238	0.04021965898168238	0.04021965898168238	0.04021965898168238	0.04021965898168238	0.04021965898168238	0.04021965898168238	0.04021965898168238	0.04021965898168238	0.04021965898168238	0.04021965898168238	0.04021965898168238	0.04021965898168238
0.025542531137851803	0.048321479592046884	0.04413140120168771	0.03330538310230065	0.04003412883198851	0.04958317476687184	0.016710025222211697	0.03990712434627431	0.04249623781287063	0.025363136694987173	0.033513556075895644	0.0323515783839175	0.024417736578105077	0.021530040684504217	0.04119919903089881	0.04717033931417337	0.07121880374559468	0.048544738345321824	0.04725870451068348	0.04944838011049105	0.035793035082256425	0.03614830867913085	0.05945216235274296	0.04405664693735925	0.026285430579446094	0.03021476979698542	0.04606847271691669	0.035052106281575665	0.05244366120581998	0.030280580249822192	0.04006377767573181	0.049924969445641405	0.04865504213978952	0.020228306894370808	0.028244389497361893	0.02423634819586635	0.02423634819586635	0.02423634819586635	0.02423634819586635	0.02423634819586635	0.02423634819586635	0.02423634819586635	0.02423634819586635	0.02423634819586635	0.02423634819586635	0.02423634819586635	0.02423634819586635	0.02423634819586635	0.02423634819586635	0.02423634819586635
0.04252285937443807	0.0365068170474666	0.03183543818840886	0.04623612148973264	0.046186138017488165	0.04118247691170018	0.049217873114823146	0.05432576517004414	0.03972205264987898	0.036693985491485524	0.03283655677945116	0.040216963039679206	0.05022387248924735	0.035233257561948346	0.03656740371751397	0.0400957820902404	0.03833159290387718	0.03833159290387718	0.03833159290387718	0.03833159290387718	0.03833159290387718	0.03833159290387718	0.03833159290387718	0.03833159290387718	0.03833159290387718	0.03833159290387718	0.03833159290387718	0.03833159290387718	0.03833159290387718	0.03833159290387718	0.03833159290387718	0.03833159290387718	0.03833159290387718	0.03833159290387718	0.03833159290387718	0.03833159290387718	0.03833159290387718	0.03833159290387718	0.03833159290387718	0.03833159290387718	0.03833159290387718	0.03833159290387718	0.03833159290387718	0.03833159290387718	0.03833159290387718	0.03833159290387718	0.03833159290387718	0.03833159290387718	0.03833159290387718	0.03833159290387718
0.05783763750840772	0.043783482753737224	0.046973456549816696	0.04338084644862059	0.03569734371366328	0.05243892538187452	0.03696407506009569	0.037298775165268985	0.03466488305350512	0.04058223390522929	0.051273106046297943	0.05216702556351003	0.04398660461342139	0.03983382262537628	0.040216256007960756	0.04156112516690525	0.03590972735124276	0.038229910909101064	0.035010953371488886	0.036881556711915474	0.04365425967811032	0.04918080822597801	0.041510863891634886	0.03240158432760384	0.036956224109619365	0.036956224109619365	0.036956224109619365	0.036956224109619365	0.036956224109619365	0.036956224109619365	0.036956224109619365	0.036956224109619365	0.036956224109619365	0.036956224109619365	0.036956224109619365	0.036956224109619365	0.036956224109619365	0.036956224109619365	0.036956224109619365	0.036956224109619365	0.036956224109619365	0.036956224109619365	0.036956224109619365	0.036956224109619365	0.036956224109619365	0.036956224109619365	0.036956224109619365	0.036956224109619365	0.036956224109619365	0.036956224109619365
0.06922899282464473	0.08133569324032272	0.06639413661197668	0.07630049692658536	0.09090437395716322	0.09175697883068115	0.06362019122775027	0.08149209513116391	0.0632804237578898	0.07219989300045691	0.0855653943988036	0.056395876741789544	0.0669587288306446	0.07763255577848349	0.08272980682236133	0.07572916565117882	0.07149324307963954	0.059504973685284776	0.06549910838246217	0.06549910838246217	0.06549910838246217	0.06549910838246217	0.06549910838246217	0.06549910838246217	0.06549910838246217	0.06549910838246217	0.06549910838246217	0.06549910838246217	0.06549910838246217	0.06549910838246217	0.06549910838246217	0.06549910838246217	0.06549910838246217	0.06549910838246217	0.06549910838246217	0.06549910838246217	0.06549910838246217	0.06549910838246217	0.06549910838246217	0.06549910838246217	0.06549910838246217	0.06549910838246217	0.06549910838246217	0.06549910838246217	0.06549910838246217	0.06549910838246217	0.06549910838246217	0.06549910838246217	0.06549910838246217	0.06549910838246217
0.056048028161103894	0.050917587423503406	0.0355119612885158	0.028086983337803052	0.04042600007994226	0.052059044242079106	0.043851219854990305	0.037814096535042155	0.03942062474951263	0.03853195944244411	0.034421325789944494	0.03367502469926234	0.03520694158857816	0.04203540928563061	0.03672402957614987	0.048853378669837355	0.03752627881047858	0.031154847094821938	0.03504217454801474	0.041535588713688947	0.03293271301003599	0.03723415086186247	0.03723415086186247	0.03723415086186247	0.03723415086186247	0.03723415086186247	0.03723415086186247	0.03723415086186247	0.03723415086186247	0.03723415086186247	0.03723415086186247	0.03723415086186247	0.03723415086186247	0.03723415086186247	0.03723415086186247	0.03723415086186247	0.03723415086186247	0.03723415086186247	0.03723415086186247	0.03723415086186247	0.03723415086186247	0.03723415086186247	0.03723415086186247	0.03723415086186247	0.03723415086186247	0.03723415086186247	0.03723415086186247	0.03723415086186247	0.03723415086186247	0.03723415086186247
0.05559396079782532	0.05732021699294352	0.045648328640120354	0.03560492312571023	0.038500142624914455	0.04595823577104967	0.04543054088762125	0.045255664087515385	0.03907491361025923	0.040044389969159946	0.03955965178970959	0.03955965178970959	0.03955965178970959	0.03955965178970959	0.03955965178970959	0.03955965178970959	0.03955965178970959	0.03955965178970959	0.03955965178970959	0.03955965178970959	0.03955965178970959	0.03955965178970959	0.03955965178970959	0.03955965178970959	0.03955965178970959	0.03955965178970959	0.03955965178970959	0.03955965178970959	0.03955965178970959	0.03955965178970959	0.03955965178970959	0.03955965178970959	0.03955965178970959	0.03955965178970959	0.03955965178970959	0.03955965178970959	0.03955965178970959	0.03955965178970959	0.03955965178970959	0.03955965178970959	0.03955965178970959	0.03955965178970959	0.03955965178970959	0.03955965178970959	0.03955965178970959	0.03955965178970959	0.03955965178970959	0.03955965178970959	0.03955965178970959	0.03955965178970959
0.05679566834468566	0.044057147537859526	0.04425650844743687	0.04129478575752588	0.03987917366106033	0.0325433922677216	0.04357861411015732	0.047188274254365024	0.04984015555683225	0.03909526437157956	0.04120484884049966	0.023344660149365495	0.04249257623793367	0.04624818279278849	0.036831288009777204	0.04393799953659708	0.04519167892961333	0.04674946841160016	0.04597057367060675	0.04597057367060675	0.04597057367060675	0.04597057367060675	0.04597057367060675	0.04597057367060675	0.04597057367060675	0.04597057367060675	0.04597057367060675	0.04597057367060675	0.04597057367060675	0.04597057367060675	0.04597057367060675	0.04597057367060675	0.04597057367060675	0.04597057367060675	0.04597057367060675	0.04597057367060675	0.04597057367060675	0.04597057367060675	0.04597057367060675	0.04597057367060675	0.04597057367060675	0.04597057367060675	0.04597057367060675	0.04597057367060675	0.04597057367060675	0.04597057367060675	0.04597057367060675	0.04597057367060675	0.04597057367060675	0.04597057367060675
0.09819660158483581	0.053992243474832544	0.03722027579184071	0.054966280519948216	0.04301995619457933	0.041663892685462584	0.023238365718564375	0.06285379105964493	0.05370585138023282	0.05696496010073946	0.035282870578342944	0.03998338364016915	0.07230628948618328	0.042841232383460666	0.04339987083149407	0.057446297063522986	0.0742289639749173	0.025311680634480114	0.043590189295427205	0.05536624842826691	0.028883929886416578	0.06666884242391379	0.06594895113126853	0.04357951679518422	0.035979894181894095	0.03016201855617654	0.02642038083746591	0.037453572804893774	0.025158647014881963	0.06114912978536872	0.05839054072084356	0.05976983525310614	0.05976983525310614	0.05976983525310614	0.05976983525310614	0.05976983525310614	0.05976983525310614	0.05976983525310614	0.05976983525310614	0.05976983525310614	0.05976983525310614	0.05976983525310614	0.05976983525310614	0.05976983525310614	0.05976983525310614	0.05976983525310614	0.05976983525310614	0.05976983525310614	0.05976983525310614	0.05976983525310614
0.03396468179007318	0.035937807903755996	0.04084793832328868	0.029978051462400387	0.04388881597833111	0.03459002166993264	0.033974325033178876	0.031451558479632984	0.0366718477990605	0.0268069691473856	0.028053420087151365	0.041016372675547676	0.046731816670193306	0.03011717013951331	0.05086648937953712	0.03879094049242935	0.034566088236270304	0.03480833390277526	0.026912724308475047	0.042392732228858136	0.03014993692209482	0.028924170994063997	0.025378141770855563	0.041848037867536665	0.03361308981919611	0.03361308981919611	0.03361308981919611	0.03361308981919611	0.03361308981919611	0.03361308981919611	0.03361308981919611	0.03361308981919611	0.03361308981919611	0.03361308981919611	0.03361308981919611	0.03361308981919611	0.03361308981919611	0.03361308981919611	0.03361308981919611	0.03361308981919611	0.03361308981919611	0.03361308981919611	0.03361308981919611	0.03361308981919611	0.03361308981919611	0.03361308981919611	0.03361308981919611	0.03361308981919611	0.03361308981919611	0.03361308981919611
0.0667723628595196	0.05043751961321302	0.0603059027687254	0.06308254241009566	0.04741083237799295	0.05736064276317353	0.05456885585558898	0.04724660169376539	0.06138306811421835	0.04371565471576479	0.05153658121025545	0.047626117963010126	0.047626117963010126	0.047626117963010126	0.047626117963010126	0.047626117963010126	0.047626117963010126	0.047626117963010126	0.047626117963010126	0.047626117963010126	0.047626117963010126	0.047626117963010126	0.047626117963010126	0.047626117963010126	0.047626117963010126	0.047626117963010126	0.047626117963010126	0.047626117963010126	0.047626117963010126	0.047626117963010126	0.047626117963010126	0.047626117963010126	0.047626117963010126	0.047626117963010126	0.047626117963010126	0.047626117963010126	0.047626117963010126	0.047626117963010126	0.047626117963010126	0.047626117963010126	0.047626117963010126	0.047626117963010126	0.047626117963010126	0.047626117963010126	0.047626117963010126	0.047626117963010126	0.047626117963010126	0.047626117963010126	0.047626117963010126	0.047626117963010126
0.09030124758179864	0.08589288282969192	0.10072407795052356	0.09834995383224925	0.07053902373318689	0.08052478785556612	0.10249783695322573	0.08146006034817795	0.07469897295997682	0.09565083905879691	0.07906714560243383	0.0912001608998796	0.07944349775529688	0.08153486874399182	0.08335033226154262	0.07796861003914014	0.07635077892130201	0.08044742944963382	0.07839910418546792	0.07839910418546792	0.07839910418546792	0.07839910418546792	0.07839910418546792	0.07839910418546792	0.07839910418546792	0.07839910418546792	0.07839910418546792	0.07839910418546792	0.07839910418546792	0.07839910418546792	0.07839910418546792	0.07839910418546792	0.07839910418546792	0.07839910418546792	0.07839910418546792	0.07839910418546792	0.07839910418546792	0.07839910418546792	0.07839910418546792	0.07839910418546792	0.07839910418546792	0.07839910418546792	0.07839910418546792	0.07839910418546792	0.07839910418546792	0.07839910418546792	0.07839910418546792	0.07839910418546792	0.07839910418546792	0.07839910418546792
0.07344433577913696	0.047543619723222776	0.08105757708795451	0.06662333210616175	0.06342504689960188	0.04547276149063054	0.04657709432437381	0.07885796071757335	0.0545429486566489	0.04986000822232664	0.05124150809090998	0.048690787535138544	0.04252342814169049	0.06799872658155774	0.05745988350880462	0.06272930504518119	0.06272930504518119	0.06272930504518119	0.06272930504518119	0.06272930504518119	0.06272930504518119	0.06272930504518119	0.06272930504518119	0.06272930504518119	0.06272930504518119	0.06272930504518119	0.06272930504518119	0.06272930504518119	0.06272930504518119	0.06272930504518119	0.06272930504518119	0.06272930504518119	0.06272930504518119	0.06272930504518119	0.06272930504518119	0.06272930504518119	0.06272930504518119	0.06272930504518119	0.06272930504518119	0.06272930504518119	0.06272930504518119	0.06272930504518119	0.06272930504518119	0.06272930504518119	0.06272930504518119	0.06272930504518119	0.06272930504518119	0.06272930504518119	0.06272930504518119	0.06272930504518119
0.025441685722489966	0.04155920651342252	0.050680784146013375	0.039688857951444015	0.05081172177402766	0.03143246629356	0.029525377189692746	0.04016449889911331	0.02362379101276236	0.023760081653914106	0.03327423491391072	0.03329072813343515	0.02622973653407629	0.0584019934038968	0.052631196229475985	0.03437067409389799	0.024384473470022677	0.04161663507756661	0.022654097873783485	0.02449223724825923	0.042054969683999556	0.0341474599207684	0.03463508707982457	0.07310023781465633	0.037387733342274854	0.04554955614282438	0.01503279698187412	0.04167921522061624	0.028356006101245182	0.028356006101245182	0.028356006101245182	0.028356006101245182	0.028356006101245182	0.028356006101245182	0.028356006101245182	0.028356006101245182	0.028356006101245182	0.028356006101245182	0.028356006101245182	0.028356006101245182	0.028356006101245182	0.028356006101245182	0.028356006101245182	0.028356006101245182	0.028356006101245182	0.028356006101245182	0.028356006101245182	0.028356006101245182	0.028356006101245182	0.028356006101245182
0.07956816680827143	0.068374810069549	0.03546715913534124	0.04305103204215957	0.04659130881857958	0.04312573256048035	0.05555016863415155	0.05502498380589955	0.036630058334840405	0.03827309245555177	0.05517616429180309	0.0588400848324594	0.0411349884212563	0.04184066599896886	0.05094503446398107	0.040685185150699264	0.04890885302867876	0.03003252972462059	0.04260050798648246	0.03590800573614322	0.04393140105321691	0.033332828627305876	0.04304130251109384	0.03818706556919985	0.03818706556919985	0.03818706556919985	0.03818706556919985	0.03818706556919985	0.03818706556919985	0.03818706556919985	0.03818706556919985	0.03818706556919985	0.03818706556919985	0.03818706556919985	0.03818706556919985	0.03818706556919985	0.03818706556919985	0.03818706556919985	0.03818706556919985	0.03818706556919985	0.03818706556919985	0.03818706556919985	0.03818706556919985	0.03818706556919985	0.03818706556919985	0.03818706556919985	0.03818706556919985	0.03818706556919985	0.03818706556919985	0.03818706556919985
0.06131184210941531	0.046745927267309625	0.04650772697396597	0.05394686854619005	0.035669939292444795	0.06072656383682903	0.04237927500207412	0.06780142540675663	0.059577851441842154	0.05278271248253432	0.05081149656927021	0.04286272808604539	0.043531951476729794	0.05307733035610364	0.04367267659778806	0.058972858245386874	0.035827902257395884	0.057937299313405	0.04957301291172213	0.045665446147949436	0.045911033489533154	0.0457882398187413	0.0457882398187413	0.0457882398187413	0.0457882398187413	0.0457882398187413	0.0457882398187413	0.0457882398187413	0.0457882398187413	0.0457882398187413	0.0457882398187413	0.0457882398187413	0.0457882398187413	0.0457882398187413	0.0457882398187413	0.0457882398187413	0.0457882398187413	0.0457882398187413	0.0457882398187413	0.0457882398187413	0.0457882398187413	0.0457882398187413	0.0457882398187413	0.0457882398187413	0.0457882398187413	0.0457882398187413	0.0457882398187413	0.0457882398187413	0.0457882398187413	0.0457882398187413
0.05588152283517893	0.05404009094892939	0.0418096763876668	0.04672573995855187	0.04861142303484612	0.052337282646056096	0.04098044687676509	0.02805228078868345	0.04644079883107903	0.055638936477711676	0.057107431964498266	0.03275943266734729	0.03808217322856888	0.040750368487043866	0.05617570758877401	0.049029259495558204	0.051744011404814265	0.05179807490155999	0.051771043153187125	0.051771043153187125	0.051771043153187125	0.051771043153187125	0.051771043153187125	0.051771043153187125	0.051771043153187125	0.051771043153187125	0.051771043153187125	0.051771043153187125	0.051771043153187125	0.051771043153187125	0.051771043153187125	0.051771043153187125	0.051771043153187125	0.051771043153187125	0.051771043153187125	0.051771043153187125	0.051771043153187125	0.051771043153187125	0.051771043153187125	0.051771043153187125	0.051771043153187125	0.051771043153187125	0.051771043153187125	0.051771043153187125	0.051771043153187125	0.051771043153187125	0.051771043153187125	0.051771043153187125	0.051771043153187125	0.051771043153187125
0.046595432941196405	0.04422546582977124	0.03794985674208783	0.034892082925752	0.0449025046119808	0.03955015655411783	0.03557483828033729	0.037126158533403605	0.035776604378069	0.03191183799752231	0.04580523089190651	0.04424108084894653	0.035447740445864726	0.04279127992431015	0.042987864331882834	0.035207184824754455	0.06404289026128163	0.05639740295614203	0.04285915709877197	0.04075650604923963	0.041807831574005805	0.041807831574005805	0.041807831574005805	0.041807831574005805	0.041807831574005805	0.041807831574005805	0.041807831574005805	0.041807831574005805	0.041807831574005805	0.041807831574005805	0.041807831574005805	0.041807831574005805	0.041807831574005805	0.041807831574005805	0.041807831574005805	0.041807831574005805	0.041807831574005805	0.041807831574005805	0.041807831574005805	0.041807831574005805	0.041807831574005805	0.041807831574005805	0.041807831574005805	0.041807831574005805	0.041807831574005805	0.041807831574005805	0.041807831574005805	0.041807831574005805	0.041807831574005805	0.041807831574005805
0.0	0.0	0.0	0.0	0.0	0.0	0.0	0.0	0.0	0.0	0.035246282366189825	0.0	0.0	0.0	0.0	0.0	0.0	0.0	0.0	0.0	0.0	0.0	0.0	0.043690962955181344	0.0	0.0	0.0	0.0	0.0	0.0	0.0	0.0	0.0	0.0	0.0	0.0046707192973785274	0.0	0.0	0.0	0.0	0.0	0.0	0.0	0.0	0.0	0.0	0.0	0.0	0.0	0.0
0.0	0.0	0.02798624819916924	0.01044864753483897	0.0	0.046143543082264246	0.0	0.018693181678649647	0.0	0.05791070399197583	0.0654031022109411	0.06483445350418408	0.07854346420941397	0.04655286561831058	0.04652548486649653	0.04662890283799213	0.004795671397523848	0.10427381538243052	0.05816689958208174	0.0001034929428299784	0.07804424212381547	0.11272875237432611	0.0	0.0	0.04010730198831718	0.010955773893512204	0.053511240388996614	0.0279812896953892	0.0005128154788763022	0.0001034929428299784	0.04745913638415628	0.05946029964451118	0.09929503851504318	0.07958891367198015	0.059417049849166625	0.02798624819916924	0.05814394891898469	0.0017736176040532262	0.04673755411656245	0.062464849756693225	0.09287327207586464	0.046227474861580964	0.04571212561091638	0.0005128154788763022	0.04701111802553263	0.0	0.023505559012766315	0.023505559012766315	0.023505559012766315	0.023505559012766315
0.06146095091672603	0.043891920648961164	0.05422401084446854	0.04841930292427542	0.04601585490154573	0.04944414678762919	0.048748824956520186	0.04743420412689835	0.05209596689134939	0.06054825503856277	0.04707668463921341	0.04256556063834611	0.05663996977109444	0.0427219005670864	0.0510256209519648	0.04528150364590653	0.0500141300413248	0.04144819111201352	0.04871484013495539	0.0556369810431625	0.04451974212238597	0.03746657016394632	0.05202767266104162	0.04459742026793168	0.04046578513837547	0.037782696524456316	0.05317873930142141	0.04864325022079265	0.04879458364749175	0.05150215826989837	0.05951859403242428	0.04860335269056389	0.04822748824664816	0.058482415239978075	0.043807420247525	0.049547190670023784	0.04210133821975177	0.05135327926937622	0.04178047852998264	0.03513171513085517	0.04839837704780749	0.041765046089331334	0.041765046089331334	0.041765046089331334	0.041765046089331334	0.041765046089331334	0.041765046089331334	0.041765046089331334	0.041765046089331334	0.041765046089331334
0.04591597364962999	0.04613893640311659	0.04722083315126073	0.051357533790346785	0.04103985616368709	0.040744849044625844	0.06363134403408151	0.040108529466559545	0.02903583609091467	0.05451248685321423	0.050430298005458236	0.0488014787060141	0.032464386516758655	0.030198674196723903	0.029380599393641578	0.06294131357076432	0.040594451344214875	0.03248458257545632	0.029939018827817746	0.028577230195819234	0.024239504757305255	0.02972055310477088	0.046351259623893075	0.02571004217845945	0.042937563855812065	0.046725692147774826	0.022564154441143184	0.02514055981017126	0.030476702911860973	0.03447754173611574	0.029843163176713552	0.0614327126368547	0.03816207765047497	0.023774571786595786	0.03192163842621486	0.02142862438307957	0.028789382493823963	0.03528351578780246	0.061848018659226	0.03815532633092237	0.012397139145047273	0.04228200022377745	0.04005354218784446	0.02368803973408876	0.03496083587737929	0.05041089501447671	0.042685865445928	0.042685865445928	0.042685865445928	0.042685865445928
0.08629675824831376	0.09658861085364573	0.0882709913070905	0.06955551951565112	0.05884436473478514	0.10513039220252754	0.08508331581619745	0.10302986340743477	0.07376164833104296	0.0961703021035668	0.058435641050250196	0.08470329807151492	0.09028838595115804	0.08859738367617256	0.07919316777029024	0.0968744126262914	0.09481861337202396	0.08045036088313952	0.11860615235661412	0.07542177207822029	0.0827085544378973	0.05459141239879844	0.07986785895517946	0.06731086115246598	0.09443312892311123	0.09740187278582231	0.10687400457035418	0.07814139731208287	0.07292064586791955	0.09444333471591661	0.09120513889143551	0.06656547541593592	0.10350040893331548	0.059632985327319706	0.06259322191203509	0.08286758453120048	0.09049751427615613	0.08615324380392503	0.07703856283386147	0.0933099806152675	0.09611124740055596	0.0832811510334522	0.08787975890888414	0.08558045497116817	0.08558045497116817	0.08558045497116817	0.08558045497116817	0.08558045497116817	0.08558045497116817	0.08558045497116817
0.07337942450053866	0.04560709569487446	0.06869789032427921	0.05480307905512447	0.044519398002729214	0.04584865186437186	0.039069466842021595	0.05470388163391989	0.052470340138989824	0.04916561704704416	0.053252976885336464	0.07382700304391063	0.06353998996462354	0.06353998996462354	0.06353998996462354	0.06353998996462354	0.06353998996462354	0.06353998996462354	0.06353998996462354	0.06353998996462354	0.06353998996462354	0.06353998996462354	0.06353998996462354	0.06353998996462354	0.06353998996462354	0.06353998996462354	0.06353998996462354	0.06353998996462354	0.06353998996462354	0.06353998996462354	0.06353998996462354	0.06353998996462354	0.06353998996462354	0.06353998996462354	0.06353998996462354	0.06353998996462354	0.06353998996462354	0.06353998996462354	0.06353998996462354	0.06353998996462354	0.06353998996462354	0.06353998996462354	0.06353998996462354	0.06353998996462354	0.06353998996462354	0.06353998996462354	0.06353998996462354	0.06353998996462354	0.06353998996462354	0.06353998996462354
0.04089401867845498	0.044386450054176366	0.06802986299392207	0.07275219163812854	0.04054412612889535	0.04886475500416355	0.047838882082841844	0.04411325594246785	0.057846452992866566	0.050979055569848775	0.053130194869125826	0.05614313399546288	0.04985059697324876	0.04995067811713787	0.06337236541963813	0.052672457091621744	0.03872503142480136	0.0404553265130169	0.05317193032166224	0.05202476961665674	0.04998647672757342	0.05650639983824594	0.07950847378399936	0.054090542828066863	0.04812496184018317	0.04875794713542323	0.07248175453340619	0.05928594372422109	0.046847596562343295	0.04344448664540676	0.04979491922948748	0.06317539285121	0.060239269625983985	0.05289315512666326	0.051936256062582724	0.05833908609707718	0.04397311738676174	0.057532515043336445	0.04271352346554894	0.06451595313836136	0.056742422824722444	0.0606291879815419	0.0606291879815419	0.0606291879815419	0.0606291879815419	0.0606291879815419	0.0606291879815419	0.0606291879815419	0.0606291879815419	0.0606291879815419
0.029967677258492205	0.0386465108623291	0.03508612011550846	0.0395094204524302	0.03039829562341698	0.03957932045461142	0.04349000600458353	0.02965256361145068	0.03569700437414932	0.03207529065703746	0.03607037122090941	0.03561269798842116	0.038787621284419045	0.037995796688698825	0.0361518583459811	0.03187206362794538	0.04584879632346497	0.03741320137017355	0.038762434129935956	0.03505118351992003	0.03702544295392863	0.03829603750598905	0.039477790991489854	0.03673719317036835	0.04603282187054662	0.036751422448482604	0.04466249321646908	0.03451236028063894	0.04027405297389098	0.04282085577879128	0.04955838154685036	0.03817573729404548	0.03377388619805517	0.04290246786479915	0.041219036523292826	0.031868120706184555	0.03639856030584665	0.039242105798681454	0.040299843807564587	0.04458204498776441	0.036212905564899166	0.03113396568541042	0.04221344739693698	0.04362121588134286	0.04169873961859466	0.04265997774996876	0.04265997774996876	0.04265997774996876	0.04265997774996876	0.04265997774996876
0.1135341584111543	0.0	0.0	0.1477017417336706	0.0	0.0	0.0	0.0	0.0	0.0	0.13363149159445992	0.0	0.0	0.0	0.1339285714011739	0.0	0.0	0.0	0.0	0.0	0.0	0.00029707980671399254	0.0	0.10393539403861612	0.0	0.0	0.0	0.1339285714011739	0.0	0.0	0.0	0.0	0.0	0.0	0.0	0.01913942705917064	0.13245651814634668	0.0	0.0	0.0	0.0	0.0	0.0	0.0	0.0	0.0	0.0	0.0	0.0	0.0
0.06787015576002649	0.06273229542945034	0.07214422466790597	0.10469006540643945	0.05645881719078206	0.04249489600226362	0.07328790748817288	0.057699822443614435	0.07279287696771163	0.0443292713546264	0.04966733736044183	0.040406394313844754	0.0664469077572848	0.09672271690555309	0.04045720565877643	0.07058087724068532	0.06128513589069361	0.06530133014156597	0.07039327026134957	0.06165823481472421	0.050074469202596616	0.03163874036635427	0.056673507498338944	0.08892937691923854	0.06144375934847559	0.07896054566922923	0.05625331448871743	0.041934981382888786	0.08109763536903788	0.054840428081422254	0.029375543010016967	0.05399450696654513	0.03589554398870713	0.03531985895992614	0.042618117576384666	0.06567881698993597	0.04704708808743705	0.03775173197872391	0.06774495116106301	0.07499223725375398	0.0794619948240046	0.0831520915327399	0.028858383500605465	0.05600523751667268	0.05600523751667268	0.05600523751667268	0.05600523751667268	0.05600523751667268	0.05600523751667268	0.05600523751667268
0.06163023252263053	0.06794591352072953	0.09572554553412238	0.0729159284125158	0.0674295434677539	0.0699847705858239	0.0706235516736153	0.06330187705525306	0.06661170716921067	0.0722691196534663	0.07456987411331314	0.061267220683383035	0.051453723985425595	0.06765523080603655	0.05527813228028296	0.06432809100972672	0.07255568960219211	0.056883426349423616	0.0707126939278537	0.062491638915492385	0.056084624714053836	0.06992196986676377	0.0617104960283841	0.06717894765625917	0.07281262118168437	0.06316995209910557	0.06381229498191782	0.07380158303155407	0.08608753969265776	0.05767854473603625	0.0877134796480666	0.0674707151058279	0.08810686755234623	0.07221742086267054	0.08290715918697267	0.06693991506665284	0.064160618505743	0.05354282834564557	0.08278150446445683	0.06814397457316038	0.0754627395188086	0.0754627395188086	0.0754627395188086	0.0754627395188086	0.0754627395188086	0.0754627395188086	0.0754627395188086	0.0754627395188086	0.0754627395188086	0.0754627395188086
0.08012739763293206	0.07739142635997914	0.051676028437022195	0.0986171386168099	0.0567873314424823	0.06862021324408293	0.06874028142422338	0.06846002143097965	0.08407381499920656	0.07474421950265117	0.09883852205313753	0.10908596278947802	0.08457275190452171	0.08045417040666977	0.10753771214656685	0.0826942229420637	0.08887593623225092	0.03785911325246381	0.07211522199077702	0.05875117453908042	0.07484386612747441	0.11822736477707314	0.05356711948256114	0.09417911516176386	0.07713073808964563	0.08375269553965453	0.08274773358676143	0.08077629573483425	0.07247406488703316	0.10301649758980343	0.07981161791704151	0.06650443714181316	0.08280293452138605	0.0804140125436726	0.0903125401914616	0.11024854024866856	0.0859265664379804	0.04008963170911637	0.0753158572917034	0.06428932848509948	0.05054721237673219	0.05741827043091584	0.05741827043091584	0.05741827043091584	0.05741827043091584	0.05741827043091584	0.05741827043091584	0.05741827043091584	0.05741827043091584	0.05741827043091584
0.03662793379476156	0.021883304057351054	0.04279396000384751	0.01853136831553211	0.04421439171161975	0.04659441413288934	0.030990456107989513	0.026650826391199173	0.027700492472548473	0.03427971384941866	0.040990577860831386	0.025346184879221332	0.017313972546650784	0.02537203686174296	0.03564798197872544	0.022894454425781315	0.03411678674590698	0.035211882361658474	0.032211928428815505	0.045093467298971124	0.019789896192164758	0.041298816609517466	0.03493051654330098	0.04092917789931975	0.031205112333495953	0.03728455914988277	0.03241273218697103	0.0293892630907917	0.019294739351221	0.04060868068959205	0.028811367439527464	0.01904090195766143	0.02167439029417177	0.042218826842197237	0.05250948783180105	0.022549507335323394	0.02561158244442513	0.022162377541090534	0.022364636357069537	0.018819576321806534	0.026940156982252116	0.03373359029324243	0.0316820872735957	0.0381141656174859	0.025006111184970564	0.03029760751762793	0.028994286389181105	0.026989516368447167	0.03591125844933775	0.020090741514106527
0.1588367521249598	0.06817082187769455	0.20638391145918025	0.12873322989067756	0.21267700483808116	0.09772004211060245	0.10929251333729799	0.15407433856390812	0.11364875657137126	0.14114502263417186	0.15706285513599044	0.0	0.11336046159088786	0.16808702958229083	0.15957328900924264	0.2216240447508226	0.2155095093322857	0.1620602764704179	0.15854119284422835	0.11789042160568443	0.14991921450100973	0.12688031138502995	0.13265558385327877	0.0	0.15443538874139792	0.1547789249448056	0.11678376322517613	0.06815874361427164	0.11364875657137126	0.10285490770592044	0.0	0.21395350765124682	0.18576794725137238	0.26503197436057685	0.11364034292010852	0.11015165296934899	0.2905245316047303	0.09093848429349499	0.23418946323030376	0.181431586097094	0.11339666136657457	0.2030730402789754	0.131748339767511	0.22297721141081034	0.11364875657137126	0.0	0.06876708850499352	0.10195277410634535	0.11364875657137126	0.11020221371648799
0.09785221440354962	0.07325245024458404	0.0947292206404661	0.1002047480932037	0.09242569949198473	0.09265684567004347	0.12322666364095887	0.09788699116648068	0.09382186202159414	0.10500142290975893	0.09941900987544927	0.09376588003282524	0.09119812145747531	0.11314924133267294	0.09600148017836996	0.10673252310221006	0.1100974605444298	0.09446396086504212	0.11749794001168379	0.13075125063093654	0.0986443499732987	0.11767303865209353	0.08993079946979317	0.08357562626373634	0.123491557099182	0.0869849244205767	0.11235301120422146	0.09608632660123796	0.1089747205881706	0.10428784134950228	0.09096787778451705	0.08204119398297545	0.09573355084081606	0.09152461813217139	0.08862382606225665	0.10368126673611228	0.10220869582867873	0.11633991725640307	0.11045518992506267	0.10241942276443379	0.08831576729691465	0.10262560876934163	0.09288934390008909	0.09106449114780389	0.08451634978195906	0.09191931289924336	0.07970487243141659	0.07975582258807856	0.12003130894332478	0.08332155537037339
0.032191253678731845	0.027351898566924736	0.04482419271105717	0.030038076178062825	0.03411282249950759	0.03452290273843165	0.05394458640533576	0.04642949259524756	0.03722507519380126	0.02819475580634559	0.035268491848034746	0.04286817147860844	0.030562414311258435	0.03278122235308451	0.04498213838741954	0.02566954957527251	0.030320373155701175	0.030416046728707662	0.02947792492814856	0.027117911582046187	0.028872779078676466	0.02936437388348436	0.04322490052707937	0.024772769491169962	0.027897559244650837	0.039645344192061574	0.036187082212124744	0.03920006278170056	0.050672972330347045	0.05838317096535351	0.034368441419088694	0.031062212714160084	0.024382361807102952	0.02877145473441226	0.02830543358159027	0.031922852367035605	0.029453482170052413	0.028777582443030296	0.03483371549394809	0.03175610237431936	0.0348691111984255	0.038435781664694205	0.03611997203957114	0.03688221567797966	0.03637000078485167	0.03352357625442433	0.02688404694401951	0.03573494037340204	0.02949349473266546	0.03494908961566583
0.05564239217641976	0.05344122896532691	0.06451453247591851	0.036025925298537105	0.05018537253702697	0.040342833441564134	0.04846885725919841	0.059833600818141895	0.04384352472649359	0.0560985059060738	0.06326701572620297	0.06494220187255605	0.04628830550162871	0.06054426967561947	0.06521527957951183	0.05801131580697109	0.05481116565291558	0.04829133816672976	0.053673024855843715	0.05628022436557018	0.046730042340023654	0.04789029334752082	0.05658381306824885	0.04834536033720882	0.049784265707073096	0.06432417743313319	0.04811659945431684	0.04348167165620958	0.036203837429175004	0.05647382832026373	0.0556283580506114	0.0516163331582626	0.038433574704064506	0.05964693093186428	0.0676865663510295	0.06180623566779226	0.052706732722915546	0.03965537641064323	0.07129775361838599	0.0458317383682246	0.054372878789694636	0.04480878561007545	0.0570630322618666	0.04655109344441204	0.0751430848877546	0.05772661283548327	0.04422644381780457	0.03955969676410668	0.042305431378828015	0.06974622298700066
0.06282212348308182	0.07269046874934436	0.06417943549559424	0.056972839785495714	0.0656765666650628	0.06079782731592079	0.05796267587512776	0.053660691509667666	0.04974544760664911	0.0494954508031662	0.049923138761925445	0.07436894089245148	0.06904935126302014	0.06332423125784527	0.050239436731550256	0.056396503925216945	0.059428575371958635	0.05087164455609848	0.05030166706158169	0.040864408085421265	0.051655388058467686	0.04378567204604059	0.06839987343749569	0.05537915185281874	0.05488341922636518	0.0508140641704891	0.054268580640950075	0.06239574449995527	0.0681878740125083	0.05824470168990352	0.051903230247213945	0.0573827241417522	0.046346807414511214	0.06946824801848103	0.05926661385108855	0.06808542189102944	0.04782152337701061	0.05776907094167304	0.06012424935529296	0.06911923894802242	0.05958620654984097	0.06227068422157898	0.06449943211800614	0.06338505816979256	0.06338505816979256	0.06338505816979256	0.06338505816979256	0.06338505816979256	0.06338505816979256	0.06338505816979256
0.0603585747402596	0.03617187253110116	0.04885116464120009	0.03994300359517236	0.06924382782464199	0.04172267271118649	0.029221991893261273	0.04177839701728141	0.05160869406940791	0.05502399812778438	0.06013436627447862	0.05757918220113151	0.05757918220113151	0.05757918220113151	0.05757918220113151	0.05757918220113151	0.05757918220113151	0.05757918220113151	0.05757918220113151	0.05757918220113151	0.05757918220113151	0.05757918220113151	0.05757918220113151	0.05757918220113151	0.05757918220113151	0.05757918220113151	0.05757918220113151	0.05757918220113151	0.05757918220113151	0.05757918220113151	0.05757918220113151	0.05757918220113151	0.05757918220113151	0.05757918220113151	0.05757918220113151	0.05757918220113151	0.05757918220113151	0.05757918220113151	0.05757918220113151	0.05757918220113151	0.05757918220113151	0.05757918220113151	0.05757918220113151	0.05757918220113151	0.05757918220113151	0.05757918220113151	0.05757918220113151	0.05757918220113151	0.05757918220113151	0.05757918220113151
0.08221311510537858	0.06998884385568142	0.08622696367098495	0.07335671947575324	0.07057799826991283	0.06943998825225096	0.0700089932610819	0.0700089932610819	0.0700089932610819	0.0700089932610819	0.0700089932610819	0.0700089932610819	0.0700089932610819	0.0700089932610819	0.0700089932610819	0.0700089932610819	0.0700089932610819	0.0700089932610819	0.0700089932610819	0.0700089932610819	0.0700089932610819	0.0700089932610819	0.0700089932610819	0.0700089932610819	0.0700089932610819	0.0700089932610819	0.0700089932610819	0.0700089932610819	0.0700089932610819	0.0700089932610819	0.0700089932610819	0.0700089932610819	0.0700089932610819	0.0700089932610819	0.0700089932610819	0.0700089932610819	0.0700089932610819	0.0700089932610819	0.0700089932610819	0.0700089932610819	0.0700089932610819	0.0700089932610819	0.0700089932610819	0.0700089932610819	0.0700089932610819	0.0700089932610819	0.0700089932610819	0.0700089932610819	0.0700089932610819	0.0700089932610819
0.0	0.09528449677402898	0.0	0.0	0.08237425824945449	0.0	0.0675020350931774	0.06677488510511131	0.0007421015464945833	0.06769574324477923	0.0	0.10073483352418057	0.06495036294176387	0.06769574324477923	0.0	0.0937348748650416	0.052393672590255784	0.0	0.06677488510511133	0.0007421015464945833	0.0	0.09425134223012126	0.0	0.0	0.0	0.0	0.0	0.10801622843481735	0.00694342475067512	0.0	0.0	0.06677488510511133	0.08954311479589341	0.08439508770131918	0.06057356190093079	0.0667583988143575	0.06366598035764413	0.06366598035764413	0.06366598035764413	0.06366598035764413	0.06366598035764413	0.06366598035764413	0.06366598035764413	0.06366598035764413	0.06366598035764413	0.06366598035764413	0.06366598035764413	0.06366598035764413	0.06366598035764413	0.06366598035764413
0.05934528840931736	0.0404985410841501	0.050307274637872545	0.03552429592266038	0.04078963231046683	0.03447041421431386	0.03331186919724965	0.04845456572823125	0.042688572626101096	0.04155537076996546	0.04373033504648493	0.037637648483662335	0.034773690373241344	0.03824548531874523	0.0419657289008682	0.035030381973745625	0.04706241332630163	0.033158994752669604	0.05635114444977148	0.04232381338688925	0.049684848808819	0.04682477787718286	0.03363442829809844	0.03921910513727523	0.044102424483954336	0.043720745935229934	0.03915801197691725	0.04143937895607359	0.04143937895607359	0.04143937895607359	0.04143937895607359	0.04143937895607359	0.04143937895607359	0.04143937895607359	0.04143937895607359	0.04143937895607359	0.04143937895607359	0.04143937895607359	0.04143937895607359	0.04143937895607359	0.04143937895607359	0.04143937895607359	0.04143937895607359	0.04143937895607359	0.04143937895607359	0.04143937895607359	0.04143937895607359	0.04143937895607359	0.04143937895607359	0.04143937895607359
0.03258676498575737	0.04810945124036762	0.044610476902592705	0.046077646400286415	0.047740739234573046	0.041943999892639215	0.029790683457205255	0.04212704966801737	0.04853593265867858	0.04262734139060881	0.027938628161253833	0.046245946573917236	0.050622177270540955	0.03173283488297322	0.03957790948604559	0.03415711786501781	0.04467156278073584	0.05362007737821152	0.03279536079958658	0.036153267033706776	0.03447431391664668	0.03447431391664668	0.03447431391664668	0.03447431391664668	0.03447431391664668	0.03447431391664668	0.03447431391664668	0.03447431391664668	0.03447431391664668	0.03447431391664668	0.03447431391664668	0.03447431391664668	0.03447431391664668	0.03447431391664668	0.03447431391664668	0.03447431391664668	0.03447431391664668	0.03447431391664668	0.03447431391664668	0.03447431391664668	0.03447431391664668	0.03447431391664668	0.03447431391664668	0.03447431391664668	0.03447431391664668	0.03447431391664668	0.03447431391664668	0.03447431391664668	0.03447431391664668	0.03447431391664668
0.03836843046583785	0.034548482417505064	0.036672724709276294	0.03391730343986093	0.0322776556570605	0.044378304544422244	0.04311589582882373	0.045001555349063194	0.03640340618545304	0.04181014217303804	0.03259317868814968	0.03843157315577356	0.03317445095808262	0.042156689255345665	0.02805610952346337	0.03856221789140207	0.04118133473806082	0.045811274595716156	0.045842939606119425	0.04409812646514035	0.0428883004854353	0.02887360031474389	0.04471827676969845	0.03917027559973227	0.04251080392290991	0.0412084771231858	0.03875807653320943	0.04337263896979107	0.040214862881953535	0.033374736975108246	0.03927752696105543	0.03748090460522818	0.04170012371051356	0.039302112785985305	0.04594050324681709	0.047170791346823567	0.036558512761672574	0.04186465205424807	0.04186465205424807	0.04186465205424807	0.04186465205424807	0.04186465205424807	0.04186465205424807	0.04186465205424807	0.04186465205424807	0.04186465205424807	0.04186465205424807	0.04186465205424807	0.04186465205424807	0.04186465205424807
0.04981527211102489	0.059770894546903965	0.054078791488599634	0.04683149968922802	0.04276795292294307	0.04977292212999571	0.0525311791130236	0.05392364151868539	0.04802416907145661	0.04506777953871444	0.06526979817758354	0.04518413121195126	0.05992981170780307	0.046136861256814043	0.05422780301272716	0.055093949260590164	0.056817465134239666	0.048518854683696856	0.0467150388537573	0.04461766530949108	0.059967247164738655	0.05427236445292173	0.051637516393362455	0.06310137537745736	0.0663668128344162	0.04382477911509363	0.03957645549559755	0.05614774298740169	0.05655885524641469	0.049713868231839625	0.057739111709936716	0.04790955934571422	0.052824335527825464	0.052824335527825464	0.052824335527825464	0.052824335527825464	0.052824335527825464	0.052824335527825464	0.052824335527825464	0.052824335527825464	0.052824335527825464	0.052824335527825464	0.052824335527825464	0.052824335527825464	0.052824335527825464	0.052824335527825464	0.052824335527825464	0.052824335527825464	0.052824335527825464	0.052824335527825464
0.1958881721195635	0.14447211460587767	0.13837488984382548	0.07917376665467635	0.13568017398012858	0.1144436384492169	0.056201665360632945	0.09282667437987613	0.0843049884025425	0.07335056406178664	0.06728156660327608	0.06549964089138946	0.06693903360323089	0.05573223454202325	0.09729232450715201	0.1340266275553151	0.055316815933215066	0.10210748384545826	0.0539223920317709	0.06825186485872328	0.10934447292290861	0.10580313527589263	0.10138032416775036	0.1022676241751364	0.07824011729757925	0.06240446256477337	0.1017619748132016	0.1085903003238406	0.0745057875677943	0.09321401431244565	0.05266993322246521	0.10562853432526517	0.025090612377129794	0.08203870485702645	0.05356465861707812	0.05356465861707812	0.05356465861707812	0.05356465861707812	0.05356465861707812	0.05356465861707812	0.05356465861707812	0.05356465861707812	0.05356465861707812	0.05356465861707812	0.05356465861707812	0.05356465861707812	0.05356465861707812	0.05356465861707812	0.05356465861707812	0.05356465861707812
0.06058150816667802	0.03690936135088298	0.03626037402416785	0.05346656670193002	0.06409915307674556	0.05502086244282844	0.06085463973263461	0.06739888729904187	0.06523083625345873	0.04473732761831496	0.0480614347521593	0.03447513959793543	0.045335466805210105	0.048573972835322186	0.042777646657104734	0.0538062410156936	0.04997557253386505	0.06464317684665219	0.04572872305603909	0.043168475879489944	0.04869807984735386	0.057106624654075296	0.05290235225071458	0.05290235225071458	0.05290235225071458	0.05290235225071458	0.05290235225071458	0.05290235225071458	0.05290235225071458	0.05290235225071458	0.05290235225071458	0.05290235225071458	0.05290235225071458	0.05290235225071458	0.05290235225071458	0.05290235225071458	0.05290235225071458	0.05290235225071458	0.05290235225071458	0.05290235225071458	0.05290235225071458	0.05290235225071458	0.05290235225071458	0.05290235225071458	0.05290235225071458	0.05290235225071458	0.05290235225071458	0.05290235225071458	0.05290235225071458	0.05290235225071458
0.08891621770895378	0.04379724860919293	0.0739818925327888	0.06009371278987619	0.027781419996194975	0.0853435194241794	0.05308300636203694	0.053291109107371115	0.060602984985534715	0.020941269228831716	0.05993462453675737	0.06614283972231617	0.04229636875589989	0.12918682955996474	0.06690205309610936	0.04936222978876453	0.08791937914672185	0.04640899154775376	0.06352134648273029	0.1302366962759694	0.09652962515854871	0.09380053889604736	0.12054866514757755	0.0791188059325872	0.09749866306816009	0.04238819020823591	0.050003120022870017	0.16442292764160515	0.06259374402979158	0.08488974347213629	0.08979765026109549	0.07119821072133874	0.09915204586978875	0.11556578681386964	0.06336897161349317	0.02873665070824565	0.10718934768421991	0.08239234555381188	0.04142885092935606	0.0721470218587837	0.054997862906634186	0.06357244238270894	0.06357244238270894	0.06357244238270894	0.06357244238270894	0.06357244238270894	0.06357244238270894	0.06357244238270894	0.06357244238270894	0.06357244238270894
0.042130499510972245	0.03259693231631463	0.03723335179961411	0.048609064980672224	0.024031838121670646	0.04201068919768356	0.03516388902164258	0.03944904389623744	0.04193221107498634	0.05309346645640851	0.04490776658335517	0.033447353090499475	0.05389039531112151	0.042583199709133226	0.038369513341610165	0.041726090146427836	0.03455443455908387	0.04202324715979253	0.03609746854749565	0.043806765496662396	0.039303308078416394	0.03846008980229172	0.03755986241222738	0.042060558060133216	0.038156721542994834	0.040108639801564025	0.040108639801564025	0.040108639801564025	0.040108639801564025	0.040108639801564025	0.040108639801564025	0.040108639801564025	0.040108639801564025	0.040108639801564025	0.040108639801564025	0.040108639801564025	0.040108639801564025	0.040108639801564025	0.040108639801564025	0.040108639801564025	0.040108639801564025	0.040108639801564025	0.040108639801564025	0.040108639801564025	0.040108639801564025	0.040108639801564025	0.040108639801564025	0.040108639801564025	0.040108639801564025	0.040108639801564025
0.07040453534897761	0.06470648087251467	0.08355874992208388	0.0648482288640843	0.07746398961260512	0.07578198821299174	0.07281547969584733	0.05802783178644362	0.07339649042795345	0.09170297017261485	0.11308700497049523	0.07910872701152814	0.06842146560235782	0.07974531024262946	0.0777140477468596	0.05804931266917668	0.07654001466753708	0.06341364277810918	0.07628331503848194	0.052556018528394095	0.08540048501732181	0.0751172659711701	0.08945758749991464	0.07110804885106442	0.07247635521024905	0.05508436365161729	0.05850138276683745	0.06518235787822484	0.08002465288194711	0.06800141456608351	0.07401303372401531	0.07401303372401531	0.07401303372401531	0.07401303372401531	0.07401303372401531	0.07401303372401531	0.07401303372401531	0.07401303372401531	0.07401303372401531	0.07401303372401531	0.07401303372401531	0.07401303372401531	0.07401303372401531	0.07401303372401531	0.07401303372401531	0.07401303372401531	0.07401303372401531	0.07401303372401531	0.07401303372401531	0.07401303372401531
0.0559906920985456	0.052519393086603555	0.03835479593042178	0.045365221755846105	0.040671581366647475	0.0550668464235047	0.04762206763563278	0.05082745643393546	0.0552662602220306	0.04634773970313062	0.04664199474254244	0.04355880663446206	0.0578657134936341	0.044025266343075124	0.052352124514648025	0.04480459025279231	0.05614526136421195	0.04773812575906286	0.05194169356163741	0.05194169356163741	0.05194169356163741	0.05194169356163741	0.05194169356163741	0.05194169356163741	0.05194169356163741	0.05194169356163741	0.05194169356163741	0.05194169356163741	0.05194169356163741	0.05194169356163741	0.05194169356163741	0.05194169356163741	0.05194169356163741	0.05194169356163741	0.05194169356163741	0.05194169356163741	0.05194169356163741	0.05194169356163741	0.05194169356163741	0.05194169356163741	0.05194169356163741	0.05194169356163741	0.05194169356163741	0.05194169356163741	0.05194169356163741	0.05194169356163741	0.05194169356163741	0.05194169356163741	0.05194169356163741	0.05194169356163741
0.05091063936328961	0.03937446977501583	0.04257407589657901	0.04960305140038491	0.031122843639719035	0.032597248650998625	0.021739995600813744	0.039341503643760066	0.041811956638896794	0.023701809349120063	0.03041082244312886	0.04702239887344791	0.04892045116429114	0.04278058120759191	0.02376416846205815	0.034124880072950246	0.03188025089873304	0.03739236943297843	0.05257643338224019	0.04015102462869669	0.03600276031714357	0.03208293044177187	0.029379430559949692	0.021392775442418698	0.0479323930938159	0.04093299892960182	0.035901076859958234	0.04425797930906382	0.033067696371550624	0.038662837840307225	0.038662837840307225	0.038662837840307225	0.038662837840307225	0.038662837840307225	0.038662837840307225	0.038662837840307225	0.038662837840307225	0.038662837840307225	0.038662837840307225	0.038662837840307225	0.038662837840307225	0.038662837840307225	0.038662837840307225	0.038662837840307225	0.038662837840307225	0.038662837840307225	0.038662837840307225	0.038662837840307225	0.038662837840307225	0.038662837840307225
0.0595677958990903	0.060616654879905314	0.06377572339265743	0.04720900043716587	0.051978148686324374	0.06318180048336419	0.049569944047257765	0.04225733627799994	0.051256181704504855	0.05035036321985833	0.04315132458204612	0.05896016899305547	0.05100696135738675	0.049482304933274504	0.051492776261486045	0.06894084377171034	0.05757075781968682	0.04913251385988801	0.04950515482706074	0.043240163062514776	0.07416609252801802	0.052944660188645354	0.0635553763583317	0.0635553763583317	0.0635553763583317	0.0635553763583317	0.0635553763583317	0.0635553763583317	0.0635553763583317	0.0635553763583317	0.0635553763583317	0.0635553763583317	0.0635553763583317	0.0635553763583317	0.0635553763583317	0.0635553763583317	0.0635553763583317	0.0635553763583317	0.0635553763583317	0.0635553763583317	0.0635553763583317	0.0635553763583317	0.0635553763583317	0.0635553763583317	0.0635553763583317	0.0635553763583317	0.0635553763583317	0.0635553763583317	0.0635553763583317	0.0635553763583317
0.04541681820589257	0.0456256313824711	0.027363565632771994	0.042947160222755236	0.027188296993049095	0.024850762090067945	0.027864631182460953	0.035118932487876384	0.04338095001475463	0.034485988737858485	0.037179056325932665	0.03618093134152815	0.028094112378744374	0.03550355291195886	0.028855528699798464	0.04013984553022721	0.035312473442756925	0.026145211499045678	0.027958422362012004	0.03122961973400446	0.0327863720955171	0.03848027286657715	0.02680770885180425	0.027169842780134706	0.022699844347612397	0.04183597383026761	0.032267909088940006	0.032267909088940006	0.032267909088940006	0.032267909088940006	0.032267909088940006	0.032267909088940006	0.032267909088940006	0.032267909088940006	0.032267909088940006	0.032267909088940006	0.032267909088940006	0.032267909088940006	0.032267909088940006	0.032267909088940006	0.032267909088940006	0.032267909088940006	0.032267909088940006	0.032267909088940006	0.032267909088940006	0.032267909088940006	0.032267909088940006	0.032267909088940006	0.032267909088940006	0.032267909088940006
0.04276746551407627	0.04767757534404587	0.04686724964809762	0.04805468670234406	0.030867512077584636	0.0346314221249129	0.03785575610104779	0.02767729289743736	0.0357144012677845	0.04112717129231518	0.02827275343574221	0.03620759606816752	0.04020608184905119	0.03147612974501818	0.03445145618417704	0.034653712996833876	0.04426074736899776	0.050046934127929016	0.044484924133103135	0.032420124299283475	0.04409922538061666	0.023149054724665257	0.029204999372644164	0.03047582760799216	0.02984041349031816	0.02984041349031816	0.02984041349031816	0.02984041349031816	0.02984041349031816	0.02984041349031816	0.02984041349031816	0.02984041349031816	0.02984041349031816	0.02984041349031816	0.02984041349031816	0.02984041349031816	0.02984041349031816	0.02984041349031816	0.02984041349031816	0.02984041349031816	0.02984041349031816	0.02984041349031816	0.02984041349031816	0.02984041349031816	0.02984041349031816	0.02984041349031816	0.02984041349031816	0.02984041349031816	0.02984041349031816	0.02984041349031816
0.049293166287177954	0.039048686232115416	0.045196236001899724	0.051359625304383066	0.041729216855824376	0.04981306316323083	0.04979581198845003	0.0507358373482935	0.03122917394267705	0.05794436538220796	0.05015835171910678	0.04819852030965838	0.057448371606325606	0.053296070732288994	0.053507174594523116	0.03711525118277145	0.04785351531125972	0.04666004451433231	0.05066164893166575	0.03877346871532815	0.047244872613966676	0.04947962610257315	0.03983372040477064	0.0394704958801836	0.03965210814247712	0.03965210814247712	0.03965210814247712	0.03965210814247712	0.03965210814247712	0.03965210814247712	0.03965210814247712	0.03965210814247712	0.03965210814247712	0.03965210814247712	0.03965210814247712	0.03965210814247712	0.03965210814247712	0.03965210814247712	0.03965210814247712	0.03965210814247712	0.03965210814247712	0.03965210814247712	0.03965210814247712	0.03965210814247712	0.03965210814247712	0.03965210814247712	0.03965210814247712	0.03965210814247712	0.03965210814247712	0.03965210814247712
0.02318200923573006	0.020312914043256122	0.036899934201987436	0.026170798441979812	0.029217560317487082	0.03669830374548441	0.03667945325123997	0.024673243045868178	0.028148478950232838	0.03629959553570921	0.028094035433134577	0.031324957780085046	0.0404695111725379	0.03473484025239859	0.03867958003778135	0.041858823361982815	0.025585476239645806	0.040523839649297524	0.02993182563986469	0.02721952638804378	0.03463351689968653	0.032397185010499756	0.02654285301929763	0.029470019014898693	0.029470019014898693	0.029470019014898693	0.029470019014898693	0.029470019014898693	0.029470019014898693	0.029470019014898693	0.029470019014898693	0.029470019014898693	0.029470019014898693	0.029470019014898693	0.029470019014898693	0.029470019014898693	0.029470019014898693	0.029470019014898693	0.029470019014898693	0.029470019014898693	0.029470019014898693	0.029470019014898693	0.029470019014898693	0.029470019014898693	0.029470019014898693	0.029470019014898693	0.029470019014898693	0.029470019014898693	0.029470019014898693	0.029470019014898693
0.06167427481944817	0.051789721825184334	0.04018892099089838	0.05149901582207835	0.04499008652584182	0.05232596299001194	0.04502004606583983	0.03891063830119369	0.042767811561815916	0.04561377670524436	0.05051752975251046	0.042195449665365106	0.04300452822313382	0.04267097912686328	0.04111994140478314	0.04305140848433509	0.04755785830023579	0.0442938212030529	0.04801538435851678	0.047612578534514435	0.04801147843639156	0.049027585705661375	0.03795123656004737	0.053156094181610596	0.04555366537082898	0.04555366537082898	0.04555366537082898	0.04555366537082898	0.04555366537082898	0.04555366537082898	0.04555366537082898	0.04555366537082898	0.04555366537082898	0.04555366537082898	0.04555366537082898	0.04555366537082898	0.04555366537082898	0.04555366537082898	0.04555366537082898	0.04555366537082898	0.04555366537082898	0.04555366537082898	0.04555366537082898	0.04555366537082898	0.04555366537082898	0.04555366537082898	0.04555366537082898	0.04555366537082898	0.04555366537082898	0.04555366537082898
0.045423375880878324	0.03305567955911468	0.041025619711810415	0.02729054484407736	0.030883570223886284	0.04028211850448444	0.026853361461351935	0.026984627474578	0.030918386503886577	0.03598084347358468	0.03867048187969516	0.03464353205938342	0.032533804294945866	0.04416316725065749	0.03697453635416002	0.03856468800606313	0.03559197918192219	0.025997359843503768	0.04007342233111518	0.03625110290534537	0.04168222276303503	0.03152742919342267	0.03625354965707574	0.04018529339524396	0.03874617016379455	0.03648558999663827	0.034497451292654836	0.02960459830595277	0.046775146337258884	0.03641204484278109	0.04159359559001999	0.04159359559001999	0.04159359559001999	0.04159359559001999	0.04159359559001999	0.04159359559001999	0.04159359559001999	0.04159359559001999	0.04159359559001999	0.04159359559001999	0.04159359559001999	0.04159359559001999	0.04159359559001999	0.04159359559001999	0.04159359559001999	0.04159359559001999	0.04159359559001999	0.04159359559001999	0.04159359559001999	0.04159359559001999
0.04080970522119832	0.037246238341329084	0.024996358533935087	0.02591453124851138	0.023778062603816714	0.03274161039839271	0.028623217156547035	0.029757211342802625	0.028654055041338857	0.027088135242014692	0.025368392448964314	0.03028187837352871	0.02832808216821658	0.01722164926099727	0.028973068072060328	0.023173330041411512	0.023989707212294063	0.025577309616489366	0.03703802759000152	0.03354161100614359	0.02278389618259747	0.03342961404538249	0.029322540882835944	0.025725060786825252	0.025593817244324957	0.026486588947807064	0.029681322761267812	0.04106591716897986	0.023565849116611942	0.033881031235441485	0.027648031283361796	0.030764531259401637	0.030764531259401637	0.030764531259401637	0.030764531259401637	0.030764531259401637	0.030764531259401637	0.030764531259401637	0.030764531259401637	0.030764531259401637	0.030764531259401637	0.030764531259401637	0.030764531259401637	0.030764531259401637	0.030764531259401637	0.030764531259401637	0.030764531259401637	0.030764531259401637	0.030764531259401637	0.030764531259401637
0.02240030698247826	0.012276273856423624	0.02874526983224287	0.022560433065931227	0.022214224244510014	0.03195854891139218	0.017323730999298202	0.03144700738638872	0.01526105581179614	0.0211488829125863	0.030304289203715022	0.029337334060545193	0.029669047884508037	0.025356155544554802	0.01502988675925451	0.026258827251881674	0.011748962266771443	0.02619009048461453	0.014225950456025722	0.01665552818546799	0.01750794103244048	0.02712636533068637	0.02765567501794948	0.018400438956551864	0.030409672260896567	0.03742171936333283	0.02613692093188913	0.038421382677031615	0.010004385610421145	0.008796741899902882	0.009400563755162013	0.009400563755162013	0.009400563755162013	0.009400563755162013	0.009400563755162013	0.009400563755162013	0.009400563755162013	0.009400563755162013	0.009400563755162013	0.009400563755162013	0.009400563755162013	0.009400563755162013	0.009400563755162013	0.009400563755162013	0.009400563755162013	0.009400563755162013	0.009400563755162013	0.009400563755162013	0.009400563755162013	0.009400563755162013
0.018869268568080057	0.019527825534727455	0.017215582614945657	0.025485473135125256	0.02024581639985147	0.02038673027072701	0.024444643965355572	0.017401298280733207	0.024101993624672816	0.026115036992585286	0.018248359535303883	0.034777778440408275	0.014919651764496932	0.02347352396517442	0.01584635296395459	0.017489678196874563	0.0207792448677681	0.026735680037636995	0.020752130482540786	0.026059517554735238	0.02340582401863801	0.02340582401863801	0.02340582401863801	0.02340582401863801	0.02340582401863801	0.02340582401863801	0.02340582401863801	0.02340582401863801	0.02340582401863801	0.02340582401863801	0.02340582401863801	0.02340582401863801	0.02340582401863801	0.02340582401863801	0.02340582401863801	0.02340582401863801	0.02340582401863801	0.02340582401863801	0.02340582401863801	0.02340582401863801	0.02340582401863801	0.02340582401863801	0.02340582401863801	0.02340582401863801	0.02340582401863801	0.02340582401863801	0.02340582401863801	0.02340582401863801	0.02340582401863801	0.02340582401863801
0.04354478080821563	0.026056564847756914	0.01398816307153185	0.010182651557655558	0.01945088791646866	0.015313972839640049	0.020884428478880755	0.01984029075464878	0.020419141825466565	0.004705947443003024	0.013050645788666871	0.014732301200326701	0.017633166943951218	0.00823809504145812	0.01322637013936371	0.021547228886365746	0.028110694813881475	0.02075059548612407	0.0290606811141803	0.02144999968165925	0.020078542790344996	0.0187716221653102	0.018627405577935807	0.03076895034313885	0.020852787659173772	0.017628861287330752	0.012799815468196534	0.015214338377763644	0.015214338377763644	0.015214338377763644	0.015214338377763644	0.015214338377763644	0.015214338377763644	0.015214338377763644	0.015214338377763644	0.015214338377763644	0.015214338377763644	0.015214338377763644	0.015214338377763644	0.015214338377763644	0.015214338377763644	0.015214338377763644	0.015214338377763644	0.015214338377763644	0.015214338377763644	0.015214338377763644	0.015214338377763644	0.015214338377763644	0.015214338377763644	0.015214338377763644
0.02165177640651903	0.023101456886209525	0.019011101803128927	0.020062207027691507	0.020603128341682483	0.008989948243462038	0.01380755280363639	0.01638246133628381	0.00961019666393108	0.022373640494687305	0.009864364982999507	0.014495261869310291	0.013278469911272149	0.01790231245343798	0.010376807036734645	0.019989024043449984	0.015151367831493156	0.024894860824253028	0.01352222450929052	0.009794432506341403	0.029328422509051322	0.012084574830012858	0.011674275129371445	0.016490031179298287	0.025964530406508667	0.011011577469613561	0.023057393156925034	0.012322481018506045	0.01862030941068508	0.011338867052024599	0.019921786961396713	0.01661893306599149	0.018270360013694104	0.018270360013694104	0.018270360013694104	0.018270360013694104	0.018270360013694104	0.018270360013694104	0.018270360013694104	0.018270360013694104	0.018270360013694104	0.018270360013694104	0.018270360013694104	0.018270360013694104	0.018270360013694104	0.018270360013694104	0.018270360013694104	0.018270360013694104	0.018270360013694104	0.018270360013694104
0.11629681780047206	0.030652112974404722	0.06849502843536744	0.0	0.015339397074293054	0.06664167384688498	0.007195941833527609	0.06847775319381404	0.014840864086352977	0.17405344204946202	0.0	0.0001519353906008291	0.06849502843536744	0.0	0.10680479957830392	0.05340239978915196	0.05340239978915196	0.05340239978915196	0.05340239978915196	0.05340239978915196	0.05340239978915196	0.05340239978915196	0.05340239978915196	0.05340239978915196	0.05340239978915196	0.05340239978915196	0.05340239978915196	0.05340239978915196	0.05340239978915196	0.05340239978915196	0.05340239978915196	0.05340239978915196	0.05340239978915196	0.05340239978915196	0.05340239978915196	0.05340239978915196	0.05340239978915196	0.05340239978915196	0.05340239978915196	0.05340239978915196	0.05340239978915196	0.05340239978915196	0.05340239978915196	0.05340239978915196	0.05340239978915196	0.05340239978915196	0.05340239978915196	0.05340239978915196	0.05340239978915196	0.05340239978915196
0.033338342945096675	0.0309830594749782	0.030550673063212627	0.026872560028020263	0.021502303260154853	0.024250012282853974	0.021459028409542436	0.021266832888872704	0.022538648596340593	0.01625228728640068	0.023610868116342523	0.012739695060534949	0.017175277845889916	0.018994409263711848	0.0208690278684073	0.01983546464006962	0.018622713353630874	0.01505766376735667	0.014234475129304668	0.024019993260794986	0.015074184089957457	0.02318091672342023	0.025624102167247847	0.029877498298478036	0.027750800232862943	0.027750800232862943	0.027750800232862943	0.027750800232862943	0.027750800232862943	0.027750800232862943	0.027750800232862943	0.027750800232862943	0.027750800232862943	0.027750800232862943	0.027750800232862943	0.027750800232862943	0.027750800232862943	0.027750800232862943	0.027750800232862943	0.027750800232862943	0.027750800232862943	0.027750800232862943	0.027750800232862943	0.027750800232862943	0.027750800232862943	0.027750800232862943	0.027750800232862943	0.027750800232862943	0.027750800232862943	0.027750800232862943
0.022682146058106915	0.018659931603297368	0.019414881691102368	0.024095445078443148	0.04157192557145864	0.02696899491035378	0.019050060765840073	0.013175022663027787	0.02988168252890756	0.01825528258963434	0.015285902535400306	0.016123396903109006	0.04408705870141679	0.026432601617273784	0.01916062514438178	0.018835120648190512	0.03359048166674338	0.030494951255273593	0.01619407718443849	0.02441441812551056	0.01478343082438262	0.019990852388889733	0.04499534363802817	0.020359247416793916	0.03267729552741104	0.03267729552741104	0.03267729552741104	0.03267729552741104	0.03267729552741104	0.03267729552741104	0.03267729552741104	0.03267729552741104	0.03267729552741104	0.03267729552741104	0.03267729552741104	0.03267729552741104	0.03267729552741104	0.03267729552741104	0.03267729552741104	0.03267729552741104	0.03267729552741104	0.03267729552741104	0.03267729552741104	0.03267729552741104	0.03267729552741104	0.03267729552741104	0.03267729552741104	0.03267729552741104	0.03267729552741104	0.03267729552741104
0.043493603354771086	0.026473814211650373	0.01721604130911407	0.017623421270502492	0.016765032162261703	0.028594450347591435	0.02978853695216856	0.02731277460548027	0.026709943523694	0.02365541183349248	0.019605734320008467	0.03140703163534036	0.031173692894480343	0.030678300485724157	0.020544703124401886	0.015961020032955044	0.016263203964714396	0.0206821007702552	0.031038739903832307	0.03353007843233144	0.027922638708201823	0.019623235273448784	0.016678223010808457	0.029288491270520637	0.02390496403445208	0.020272252844715195	0.022500848212290682	0.02203085570473315	0.031060222104278373	0.02799742288671396	0.029528822495496165	0.029528822495496165	0.029528822495496165	0.029528822495496165	0.029528822495496165	0.029528822495496165	0.029528822495496165	0.029528822495496165	0.029528822495496165	0.029528822495496165	0.029528822495496165	0.029528822495496165	0.029528822495496165	0.029528822495496165	0.029528822495496165	0.029528822495496165	0.029528822495496165	0.029528822495496165	0.029528822495496165	0.029528822495496165
0.00918565616088673	0.0015925113612254634	0.01205697270630262	0.002850354046554804	0.004265472451496522	0.00027032265903376336	0.022560920859515096	0.002850354046554804	0.005954449742753598	0.006983758538574931	0.018177702338751368	0.01183603964876389	0.02727549162712125	0.01955576563794257	0.01955576563794257	0.01955576563794257	0.01955576563794257	0.01955576563794257	0.01955576563794257	0.01955576563794257	0.01955576563794257	0.01955576563794257	0.01955576563794257	0.01955576563794257	0.01955576563794257	0.01955576563794257	0.01955576563794257	0.01955576563794257	0.01955576563794257	0.01955576563794257	0.01955576563794257	0.01955576563794257	0.01955576563794257	0.01955576563794257	0.01955576563794257	0.01955576563794257	0.01955576563794257	0.01955576563794257	0.01955576563794257	0.01955576563794257	0.01955576563794257	0.01955576563794257	0.01955576563794257	0.01955576563794257	0.01955576563794257	0.01955576563794257	0.01955576563794257	0.01955576563794257	0.01955576563794257	0.01955576563794257
0.07971709649762704	0.05691688320479103	0.07403309146931678	0.06904868601539985	0.06347398307521653	0.06764354059853414	0.06981814209857715	0.0762754943506481	0.05844714107424819	0.062227263049694254	0.056555493627502895	0.05718613827863397	0.06398781672703804	0.08114126662087102	0.07271989509470454	0.07311396885185371	0.05621756294551186	0.07110190177930957	0.06922454688656592	0.05521238352707213	0.05471843953952925	0.05785173853681182	0.06740860661368679	0.06370020469285904	0.08587902046065392	0.07478961257675648	0.07478961257675648	0.07478961257675648	0.07478961257675648	0.07478961257675648	0.07478961257675648	0.07478961257675648	0.07478961257675648	0.07478961257675648	0.07478961257675648	0.07478961257675648	0.07478961257675648	0.07478961257675648	0.07478961257675648	0.07478961257675648	0.07478961257675648	0.07478961257675648	0.07478961257675648	0.07478961257675648	0.07478961257675648	0.07478961257675648	0.07478961257675648	0.07478961257675648	0.07478961257675648	0.07478961257675648
0.024371328417897183	0.009262500901864602	0.013405583618924096	0.006914538574298514	0.004239986993724879	0.011567991024940133	0.0	0.010119564492530368	0.008735623897786841	0.005182805489274007	0.01415288575393839	0.008731645330174025	0.01608949043295706	0.0069931097347188526	0.01708667976454569	0.008954560071462487	0.011744881561843813	0.007836247503701809	0.011641502268883117	0.01579432352711839	0.00419473166692596	0.014209615058457152	0.010479535825153555	0.014516334202772024	0.009583589913485444	0.0	0.004791794956742722	0.004791794956742722	0.004791794956742722	0.004791794956742722	0.004791794956742722	0.004791794956742722	0.004791794956742722	0.004791794956742722	0.004791794956742722	0.004791794956742722	0.004791794956742722	0.004791794956742722	0.004791794956742722	0.004791794956742722	0.004791794956742722	0.004791794956742722	0.004791794956742722	0.004791794956742722	0.004791794956742722	0.004791794956742722	0.004791794956742722	0.004791794956742722	0.004791794956742722	0.004791794956742722
0.011061600858701372	0.030605927715496167	0.0364177703536661	0.0035082955228010826	0.06342838931615857	0.020463001145229424	0.0003749607184520236	0.0	0.0	0.0	0.0	0.08739461232260737	0.0	0.0	0.03411422323829725	0.041633143764082135	0.03929276122287597	0.026474375090382394	0.0	0.04848249507058886	0.03636617163441805	0.034038551208499565	0.0	0.030605927715496167	0.020463001145229424	0.05441685509301359	0.03743992811912151	0.03743992811912151	0.03743992811912151	0.03743992811912151	0.03743992811912151	0.03743992811912151	0.03743992811912151	0.03743992811912151	0.03743992811912151	0.03743992811912151	0.03743992811912151	0.03743992811912151	0.03743992811912151	0.03743992811912151	0.03743992811912151	0.03743992811912151	0.03743992811912151	0.03743992811912151	0.03743992811912151	0.03743992811912151	0.03743992811912151	0.03743992811912151	0.03743992811912151	0.03743992811912151
0.027701100348637934	0.014646863067680142	0.024232304915455968	0.02785644309273853	0.022432090998555407	0.021971191472922962	0.02455251804103626	0.016209643393710352	0.016918581936633727	0.011041644661413698	0.01550466334936871	0.023740267471023965	0.013422912836011108	0.02000377695684306	0.028659539411513515	0.016822481590889768	0.025300412384395683	0.01835579194084836	0.009430469075925542	0.0156715519495744	0.024657105306178068	0.015700943183581752	0.015077859634301614	0.018992604948034286	0.018849671630955085	0.020708671277975873	0.01977917145446548	0.01977917145446548	0.01977917145446548	0.01977917145446548	0.01977917145446548	0.01977917145446548	0.01977917145446548	0.01977917145446548	0.01977917145446548	0.01977917145446548	0.01977917145446548	0.01977917145446548	0.01977917145446548	0.01977917145446548	0.01977917145446548	0.01977917145446548	0.01977917145446548	0.01977917145446548	0.01977917145446548	0.01977917145446548	0.01977917145446548	0.01977917145446548	0.01977917145446548	0.01977917145446548
0.05471744083812398	0.038844785376988517	0.03930574406533197	0.03981680471859192	0.032837277394563505	0.029217373333744807	0.034537605064253726	0.02946965698507644	0.0372219857890173	0.032907680508645926	0.047052982265779905	0.03264234798799778	0.03360603544890406	0.033812719676421917	0.06519967094348238	0.03578559149186098	0.02997779720218997	0.0337170377303546	0.03928564773183665	0.03378789700542936	0.028545306161349572	0.0419264062851004	0.031007730703883487	0.037565639240561284	0.028161777241209385	0.03286370824088534	0.03286370824088534	0.03286370824088534	0.03286370824088534	0.03286370824088534	0.03286370824088534	0.03286370824088534	0.03286370824088534	0.03286370824088534	0.03286370824088534	0.03286370824088534	0.03286370824088534	0.03286370824088534	0.03286370824088534	0.03286370824088534	0.03286370824088534	0.03286370824088534	0.03286370824088534	0.03286370824088534	0.03286370824088534	0.03286370824088534	0.03286370824088534	0.03286370824088534	0.03286370824088534	0.03286370824088534
0.10153850590092667	0.06925152597210053	0.07167111234609831	0.07736816603693861	0.08126844327914338	0.07646228411428434	0.07008586101743729	0.06486839685336108	0.07599312101881196	0.07158663029618041	0.07336519844253912	0.06706168636043723	0.06184452328380129	0.07023630467319904	0.06544546860299501	0.06444446827587118	0.07593763651084563	0.08856705271622203	0.06978512284924102	0.07898953357855816	0.08826198518680928	0.07700592167671311	0.07309776330603368	0.0717345041262567	0.0895523617824737	0.08064343295436521	0.08064343295436521	0.08064343295436521	0.08064343295436521	0.08064343295436521	0.08064343295436521	0.08064343295436521	0.08064343295436521	0.08064343295436521	0.08064343295436521	0.08064343295436521	0.08064343295436521	0.08064343295436521	0.08064343295436521	0.08064343295436521	0.08064343295436521	0.08064343295436521	0.08064343295436521	0.08064343295436521	0.08064343295436521	0.08064343295436521	0.08064343295436521	0.08064343295436521	0.08064343295436521	0.08064343295436521
0.03664323044002578	0.03382905274835269	0.027046631303626327	0.035173998322327614	0.030551190874344634	0.027115759892142932	0.026869198351542944	0.0349512040246209	0.03505229451462385	0.036376848913253365	0.03932638558892578	0.03113920111099331	0.034130368099013556	0.031620708434744994	0.023086324583394442	0.02921993553213878	0.03469072151144517	0.033999602484720066	0.03983179887250843	0.02959627372226177	0.03324640851091801	0.03481081708789071	0.042666115629652064	0.03445151744564391	0.034906888347809424	0.034679202896726664	0.034679202896726664	0.034679202896726664	0.034679202896726664	0.034679202896726664	0.034679202896726664	0.034679202896726664	0.034679202896726664	0.034679202896726664	0.034679202896726664	0.034679202896726664	0.034679202896726664	0.034679202896726664	0.034679202896726664	0.034679202896726664	0.034679202896726664	0.034679202896726664	0.034679202896726664	0.034679202896726664	0.034679202896726664	0.034679202896726664	0.034679202896726664	0.034679202896726664	0.034679202896726664	0.034679202896726664
0.07253037629355003	0.0625274470913554	0.05575044168880778	0.05643009724217997	0.061552400045528484	0.06888161694194594	0.0684229347535182	0.06256813221542123	0.06187499388697385	0.07014998287758613	0.06955329960819329	0.059144623001781596	0.06432687695132436	0.06442794819813846	0.0766560044857717	0.0662816384091924	0.0758855587684948	0.05640449227333186	0.06270472353386129	0.08784460095529267	0.07527466224457698	0.07527466224457698	0.07527466224457698	0.07527466224457698	0.07527466224457698	0.07527466224457698	0.07527466224457698	0.07527466224457698	0.07527466224457698	0.07527466224457698	0.07527466224457698	0.07527466224457698	0.07527466224457698	0.07527466224457698	0.07527466224457698	0.07527466224457698	0.07527466224457698	0.07527466224457698	0.07527466224457698	0.07527466224457698	0.07527466224457698	0.07527466224457698	0.07527466224457698	0.07527466224457698	0.07527466224457698	0.07527466224457698	0.07527466224457698	0.07527466224457698	0.07527466224457698	0.07527466224457698
0.0424474009424552	0.031018883331459437	0.03150992785260911	0.03590867328708126	0.03722453960191865	0.032603447020978914	0.03550683546885613	0.03558068933276653	0.0266609514488431	0.02781574176604133	0.02922412239125043	0.03449363411302049	0.035570927037618584	0.03160096558357025	0.025168402984097914	0.02739158021107498	0.03365853684416797	0.028276289281402207	0.031978185044594064	0.03467361315335848	0.03332589909897627	0.03332589909897627	0.03332589909897627	0.03332589909897627	0.03332589909897627	0.03332589909897627	0.03332589909897627	0.03332589909897627	0.03332589909897627	0.03332589909897627	0.03332589909897627	0.03332589909897627	0.03332589909897627	0.03332589909897627	0.03332589909897627	0.03332589909897627	0.03332589909897627	0.03332589909897627	0.03332589909897627	0.03332589909897627	0.03332589909897627	0.03332589909897627	0.03332589909897627	0.03332589909897627	0.03332589909897627	0.03332589909897627	0.03332589909897627	0.03332589909897627	0.03332589909897627	0.03332589909897627
0.11614634044657929	0.08605767128648915	0.07916986266322201	0.08192176110138985	0.07194527493834874	0.06361943799711982	0.050019564268908634	0.1563041875545856	0.04271880731646647	0.06934652920956504	0.08780562428181013	0.06293235075984359	0.034013393214584735	0.04835050981439746	0.05732618119250117	0.1261529969029691	0.07935457838552656	0.08083637591067767	0.052195380216912335	0.10732876061470736	0.13069336245469684	0.08078923142348715	0.09719393303701553	0.048645349953069246	0.06525284864404042	0.06685850695430721	0.05825910445575219	0.06255880570502971	0.06255880570502971	0.06255880570502971	0.06255880570502971	0.06255880570502971	0.06255880570502971	0.06255880570502971	0.06255880570502971	0.06255880570502971	0.06255880570502971	0.06255880570502971	0.06255880570502971	0.06255880570502971	0.06255880570502971	0.06255880570502971	0.06255880570502971	0.06255880570502971	0.06255880570502971	0.06255880570502971	0.06255880570502971	0.06255880570502971	0.06255880570502971	0.06255880570502971
0.05908572551503752	0.07121455654011412	0.06093718619830914	0.08425176255782368	0.062553134276416	0.061271965206704936	0.07236746215315207	0.05216754137972763	0.06547586537443188	0.06321633667414178	0.0540241110466971	0.07113868503100958	0.05206462888491706	0.0660377626179268	0.05993193583936219	0.06562039943199936	0.05204322783437677	0.05767064696865941	0.061010750537352165	0.058024173106253595	0.062022441827425175	0.07433671939225936	0.05736165746184528	0.09288756137121977	0.07512460941653253	0.07512460941653253	0.07512460941653253	0.07512460941653253	0.07512460941653253	0.07512460941653253	0.07512460941653253	0.07512460941653253	0.07512460941653253	0.07512460941653253	0.07512460941653253	0.07512460941653253	0.07512460941653253	0.07512460941653253	0.07512460941653253	0.07512460941653253	0.07512460941653253	0.07512460941653253	0.07512460941653253	0.07512460941653253	0.07512460941653253	0.07512460941653253	0.07512460941653253	0.07512460941653253	0.07512460941653253	0.07512460941653253
0.06227951513900085	0.07230160220543806	0.05355219708781993	0.06756342899475445	0.059660416668948765	0.05710163749763897	0.05404445746696903	0.05780059762670191	0.057524306279771016	0.058263009351685546	0.05312436240685346	0.05482367033515535	0.0710166809017372	0.0732312664589585	0.054409365068093234	0.06251133602973646	0.06027870112775076	0.05321793879762013	0.06683038427298311	0.06309339166365276	0.08073689858592191	0.06981933023966001	0.05750904170461075	0.07112120661947328	0.06779098031236366	0.08342032550511418	0.07560565290873893	0.07560565290873893	0.07560565290873893	0.07560565290873893	0.07560565290873893	0.07560565290873893	0.07560565290873893	0.07560565290873893	0.07560565290873893	0.07560565290873893	0.07560565290873893	0.07560565290873893	0.07560565290873893	0.07560565290873893	0.07560565290873893	0.07560565290873893	0.07560565290873893	0.07560565290873893	0.07560565290873893	0.07560565290873893	0.07560565290873893	0.07560565290873893	0.07560565290873893	0.07560565290873893
0.05124654653254803	0.04282767662827162	0.0	0.06737243296962138	0.04589531179561558	0.030868147989669203	0.04232524377889107	0.042269062117907465	0.04280422430392929	0.06543042589082355	0.04666750794786883	0.043358614129833196	0.04357518259113199	0.07089360786194378	0.057035467007153874	0.04001401237653123	0.05222652292327168	0.03865620694718005	0.0011736788528906334	0.030032910381605535	0.05217401642729997	0.030868147989669203	0.04303317611151847	0.03695066205059384	0.03695066205059384	0.03695066205059384	0.03695066205059384	0.03695066205059384	0.03695066205059384	0.03695066205059384	0.03695066205059384	0.03695066205059384	0.03695066205059384	0.03695066205059384	0.03695066205059384	0.03695066205059384	0.03695066205059384	0.03695066205059384	0.03695066205059384	0.03695066205059384	0.03695066205059384	0.03695066205059384	0.03695066205059384	0.03695066205059384	0.03695066205059384	0.03695066205059384	0.03695066205059384	0.03695066205059384	0.03695066205059384	0.03695066205059384
0.05324860625883619	0.03314897348043369	0.018175298293243446	0.04114068408032979	0.02723038651541085	0.031885607949260215	0.022468090083423355	0.0166312069098598	0.03819625666820159	0.028840357924627958	0.021723998863475986	0.03544800763741012	0.021228324230916782	0.033545255158064356	0.018254120253662284	0.02683009946436496	0.021758198586784107	0.01666313024001267	0.022796766499861083	0.015728015141264696	0.026289404619754406	0.02100870988050955	0.02100870988050955	0.02100870988050955	0.02100870988050955	0.02100870988050955	0.02100870988050955	0.02100870988050955	0.02100870988050955	0.02100870988050955	0.02100870988050955	0.02100870988050955	0.02100870988050955	0.02100870988050955	0.02100870988050955	0.02100870988050955	0.02100870988050955	0.02100870988050955	0.02100870988050955	0.02100870988050955	0.02100870988050955	0.02100870988050955	0.02100870988050955	0.02100870988050955	0.02100870988050955	0.02100870988050955	0.02100870988050955	0.02100870988050955	0.02100870988050955	0.02100870988050955
0.03041374522789265	0.0273438083457144	0.02256577994894345	0.027331192499190977	0.01835952800569217	0.03279476562049024	0.019141938433052584	0.035400226316161326	0.03229509426414263	0.02711814864654314	0.02941775306217489	0.027266446569377722	0.018694943087181056	0.030638719819334612	0.027374023096861308	0.019035741902202623	0.04063571407450853	0.027469806019124722	0.03477280005000861	0.025228108026691384	0.026005230146355383	0.03444169866040818	0.02144441434515477	0.029308968173572047	0.01903242491076592	0.02268686347360263	0.0209712686283654	0.03305550663884684	0.022314333297456062	0.0337040597119337	0.03330490349646359	0.03922416326538557	0.0576967352057443	0.04846044923556494	0.04846044923556494	0.04846044923556494	0.04846044923556494	0.04846044923556494	0.04846044923556494	0.04846044923556494	0.04846044923556494	0.04846044923556494	0.04846044923556494	0.04846044923556494	0.04846044923556494	0.04846044923556494	0.04846044923556494	0.04846044923556494	0.04846044923556494	0.04846044923556494
0.04698594911921762	0.03689219594065776	0.04769780618894199	0.021611695044164457	0.04706416265623571	0.04349047171178828	0.03141732649749493	0.03403406514697476	0.02184202095270152	0.03986933392336829	0.03973472818122324	0.025948462141222813	0.04025471244184346	0.044870425975279855	0.04528043595673534	0.03714571616682556	0.05059295674137734	0.017057635237355356	0.055354221780775384	0.04363878395505921	0.03909586442051026	0.0248498591981197	0.045607666412511974	0.060129017309224805	0.0198593155862168	0.03409678867053431	0.03558284943593525	0.03022015318161268	0.03733974627749614	0.03978459381004502	0.04362013015222483	0.019391994261265314	0.03362535187783617	0.026508673069550744	0.026508673069550744	0.026508673069550744	0.026508673069550744	0.026508673069550744	0.026508673069550744	0.026508673069550744	0.026508673069550744	0.026508673069550744	0.026508673069550744	0.026508673069550744	0.026508673069550744	0.026508673069550744	0.026508673069550744	0.026508673069550744	0.026508673069550744	0.026508673069550744
0.062926526004053	0.06735583524946136	0.06054735942188753	0.07268813441177047	0.069620365791916	0.06664732034262619	0.06832823754915487	0.06432491462753381	0.05277250147842913	0.06934761529920963	0.06975978998798252	0.06382310841150193	0.05564311722839706	0.05729738250843055	0.05876299426178466	0.06870948477104746	0.05402312495771697	0.06164101069447334	0.05921731041635617	0.06514615995251516	0.06247655751937849	0.06381135873594682	0.06381135873594682	0.06381135873594682	0.06381135873594682	0.06381135873594682	0.06381135873594682	0.06381135873594682	0.06381135873594682	0.06381135873594682	0.06381135873594682	0.06381135873594682	0.06381135873594682	0.06381135873594682	0.06381135873594682	0.06381135873594682	0.06381135873594682	0.06381135873594682	0.06381135873594682	0.06381135873594682	0.06381135873594682	0.06381135873594682	0.06381135873594682	0.06381135873594682	0.06381135873594682	0.06381135873594682	0.06381135873594682	0.06381135873594682	0.06381135873594682	0.06381135873594682
0.03569095250152001	0.03428505916528472	0.033648137693410345	0.033018351357234264	0.028146348126037647	0.033635134613093164	0.03455679625159538	0.029988627225560505	0.030758083096939722	0.032774924547470934	0.036042821260191295	0.024690371256211187	0.03291984907567205	0.032872824775820854	0.03648494280604522	0.03655703944992815	0.03242540282091311	0.03496750817480606	0.02794574188482377	0.0564253735150303	0.03607434484496389	0.08217793300082953	0.029035126875111304	0.026530899269525312	0.02778301307231831	0.02778301307231831	0.02778301307231831	0.02778301307231831	0.02778301307231831	0.02778301307231831	0.02778301307231831	0.02778301307231831	0.02778301307231831	0.02778301307231831	0.02778301307231831	0.02778301307231831	0.02778301307231831	0.02778301307231831	0.02778301307231831	0.02778301307231831	0.02778301307231831	0.02778301307231831	0.02778301307231831	0.02778301307231831	0.02778301307231831	0.02778301307231831	0.02778301307231831	0.02778301307231831	0.02778301307231831	0.02778301307231831
0.07758140025856446	0.0631583031866552	0.06751305218884594	0.06712161501922306	0.04539515723064803	0.05553309505179841	0.045897018803501145	0.0886721809585651	0.06485364137429356	0.06033396491509834	0.07144451344165809	0.054163707265532	0.050909740050450764	0.05129060812017944	0.05408257124481851	0.05676812311973389	0.05604382329667715	0.05888619574358714	0.043960604948793676	0.06825474678228656	0.07029847058003694	0.04641732361251013	0.04481676880191832	0.05731836715178791	0.06556142306617257	0.06278093848605995	0.06417118077611625	0.06417118077611625	0.06417118077611625	0.06417118077611625	0.06417118077611625	0.06417118077611625	0.06417118077611625	0.06417118077611625	0.06417118077611625	0.06417118077611625	0.06417118077611625	0.06417118077611625	0.06417118077611625	0.06417118077611625	0.06417118077611625	0.06417118077611625	0.06417118077611625	0.06417118077611625	0.06417118077611625	0.06417118077611625	0.06417118077611625	0.06417118077611625	0.06417118077611625	0.06417118077611625
0.031037547634325535	0.03349852937447992	0.032937004866153134	0.02646888646124282	0.033376805643533916	0.027498324851894886	0.0402827506836874	0.023832095650609415	0.025983938690149155	0.04160585116996361	0.037890711311979	0.03592112586707255	0.026441634167633697	0.024646646600642814	0.02340442237885496	0.02065078774112504	0.029147524462102854	0.026071537319749247	0.029522390935917752	0.029986158662690186	0.029754274799303967	0.029754274799303967	0.029754274799303967	0.029754274799303967	0.029754274799303967	0.029754274799303967	0.029754274799303967	0.029754274799303967	0.029754274799303967	0.029754274799303967	0.029754274799303967	0.029754274799303967	0.029754274799303967	0.029754274799303967	0.029754274799303967	0.029754274799303967	0.029754274799303967	0.029754274799303967	0.029754274799303967	0.029754274799303967	0.029754274799303967	0.029754274799303967	0.029754274799303967	0.029754274799303967	0.029754274799303967	0.029754274799303967	0.029754274799303967	0.029754274799303967	0.029754274799303967	0.029754274799303967
0.04200176745118998	0.03373055046399798	0.050361794393088376	0.024504640974669867	0.028808996776071086	0.02537333042384029	0.0319126932684401	0.028762852087754382	0.029963107624202033	0.024081724866194115	0.024370029748044836	0.02709749023444506	0.02963585261155842	0.0328753642200883	0.02555183218169212	0.02785674836266641	0.026374338527070416	0.036389563530605434	0.03503384512639435	0.02433839796832097	0.03117234636073774	0.02615231408467335	0.028662330222705548	0.028662330222705548	0.028662330222705548	0.028662330222705548	0.028662330222705548	0.028662330222705548	0.028662330222705548	0.028662330222705548	0.028662330222705548	0.028662330222705548	0.028662330222705548	0.028662330222705548	0.028662330222705548	0.028662330222705548	0.028662330222705548	0.028662330222705548	0.028662330222705548	0.028662330222705548	0.028662330222705548	0.028662330222705548	0.028662330222705548	0.028662330222705548	0.028662330222705548	0.028662330222705548	0.028662330222705548	0.028662330222705548	0.028662330222705548	0.028662330222705548
0.09383152313558733	0.09228805037971978	0.0859986048981986	0.0799453000878171	0.08377839642358553	0.07000156322146137	0.06688637390279371	0.0663056790875271	0.06832950812729645	0.07290197199705206	0.07566566728748306	0.066199640528374	0.0797718263007075	0.08039215987593927	0.07845055332604169	0.07778790534920595	0.09467769580494416	0.07481506110091642	0.06121602180616589	0.11297250967349284	0.08709426573982937	0.08709426573982937	0.08709426573982937	0.08709426573982937	0.08709426573982937	0.08709426573982937	0.08709426573982937	0.08709426573982937	0.08709426573982937	0.08709426573982937	0.08709426573982937	0.08709426573982937	0.08709426573982937	0.08709426573982937	0.08709426573982937	0.08709426573982937	0.08709426573982937	0.08709426573982937	0.08709426573982937	0.08709426573982937	0.08709426573982937	0.08709426573982937	0.08709426573982937	0.08709426573982937	0.08709426573982937	0.08709426573982937	0.08709426573982937	0.08709426573982937	0.08709426573982937	0.08709426573982937
0.09716106317113847	0.10923650456779373	0.0720197380584651	0.06384951594736872	0.07038515754445102	0.08517346555973361	0.09084355169657275	0.08745018874316865	0.06824207109390812	0.05425286614705671	0.06453740026091777	0.07553375395424529	0.06448253381240036	0.07266472087545638	0.08163837800241977	0.08612634397265828	0.0670987963129902	0.06630895862465874	0.08774289333952796	0.07101641264407285	0.07323074869359603	0.09238250754377869	0.07361483191552166	0.08299866972965017	0.08299866972965017	0.08299866972965017	0.08299866972965017	0.08299866972965017	0.08299866972965017	0.08299866972965017	0.08299866972965017	0.08299866972965017	0.08299866972965017	0.08299866972965017	0.08299866972965017	0.08299866972965017	0.08299866972965017	0.08299866972965017	0.08299866972965017	0.08299866972965017	0.08299866972965017	0.08299866972965017	0.08299866972965017	0.08299866972965017	0.08299866972965017	0.08299866972965017	0.08299866972965017	0.08299866972965017	0.08299866972965017	0.08299866972965017
0.08658436945695841	0.07307874528409974	0.07126346952040041	0.06427314116194455	0.08322467287907666	0.059415805497456085	0.06239793625093509	0.07522953957518695	0.06394378475794146	0.0638513303953059	0.06494778813435303	0.06516778735057638	0.07103632902125108	0.06104292623052922	0.06329938803253746	0.07732613221189104	0.07228093605551392	0.07068129376171119	0.05171339984403921	0.07452608109028007	0.06629537896209024	0.059643573250004765	0.0629694761060475	0.0629694761060475	0.0629694761060475	0.0629694761060475	0.0629694761060475	0.0629694761060475	0.0629694761060475	0.0629694761060475	0.0629694761060475	0.0629694761060475	0.0629694761060475	0.0629694761060475	0.0629694761060475	0.0629694761060475	0.0629694761060475	0.0629694761060475	0.0629694761060475	0.0629694761060475	0.0629694761060475	0.0629694761060475	0.0629694761060475	0.0629694761060475	0.0629694761060475	0.0629694761060475	0.0629694761060475	0.0629694761060475	0.0629694761060475	0.0629694761060475
0.038252283381559324	0.05364236992839499	0.05120017323542099	0.04302945383657108	0.012722144545192555	0.0274530620498795	0.0013618413558131117	0.042351465122621744	0.04890743123679725	0.0009800122491370412	0.0	0.03005455841224867	0.0815391214613043	0.0385767028703658	0.06256109596452976	0.04876614103469427	0.029885657558381996	0.024850194356913297	0.025779966767106716	0.033946079384414914	0.035784562516500494	0.030019402821364772	0.03562797612492941	0.052977804632241325	0.04812683248576262	0.035784562516500494	0.025779966767106716	0.03219209811202048	0.03944668839744746	0.03130365479194365	0.03531629069717766	0.033309972744560656	0.033309972744560656	0.033309972744560656	0.033309972744560656	0.033309972744560656	0.033309972744560656	0.033309972744560656	0.033309972744560656	0.033309972744560656	0.033309972744560656	0.033309972744560656	0.033309972744560656	0.033309972744560656	0.033309972744560656	0.033309972744560656	0.033309972744560656	0.033309972744560656	0.033309972744560656	0.033309972744560656
0.05690284866263516	0.03698521070403563	0.03955336351094176	0.04161368488590772	0.04771813367561452	0.05501013388787785	0.04900407287838855	0.04886930567798932	0.037121276951361595	0.0508221948532494	0.05253029196896711	0.05301158477301429	0.036708801640911316	0.044536946272573597	0.04507044283419416	0.04632932534819784	0.04805647795498064	0.04239382085912019	0.04667646912596953	0.03954150872724377	0.046500887699101344	0.04481427542455534	0.06177318398225733	0.05169678163388728	0.05518496155605257	0.043322781662256005	0.03882860630032939	0.031065995682881146	0.043153135754458144	0.04267472096398057	0.051426621681807894	0.047050671322894234	0.047050671322894234	0.047050671322894234	0.047050671322894234	0.047050671322894234	0.047050671322894234	0.047050671322894234	0.047050671322894234	0.047050671322894234	0.047050671322894234	0.047050671322894234	0.047050671322894234	0.047050671322894234	0.047050671322894234	0.047050671322894234	0.047050671322894234	0.047050671322894234	0.047050671322894234	0.047050671322894234
0.07147399652890025	0.09814582634950156	0.06915530600849197	0.09811622367351497	0.07281888073534531	0.07080168470730432	0.0930793651098052	0.045270365244320716	0.070278310594304	0.07651010595074263	0.08248827046261822	0.07174765765437416	0.0635258665914426	0.061295701420208536	0.0746093723920162	0.05412487434924373	0.06528927167267429	0.07019734679987973	0.08623761609579063	0.06296031737862842	0.07833774105049202	0.07064902921456022	0.07064902921456022	0.07064902921456022	0.07064902921456022	0.07064902921456022	0.07064902921456022	0.07064902921456022	0.07064902921456022	0.07064902921456022	0.07064902921456022	0.07064902921456022	0.07064902921456022	0.07064902921456022	0.07064902921456022	0.07064902921456022	0.07064902921456022	0.07064902921456022	0.07064902921456022	0.07064902921456022	0.07064902921456022	0.07064902921456022	0.07064902921456022	0.07064902921456022	0.07064902921456022	0.07064902921456022	0.07064902921456022	0.07064902921456022	0.07064902921456022	0.07064902921456022
0.0	0.38186512860401867	0.0	0.01062218171977658	0.003117549794756994	0.0	0.27942456022477336	0.0	0.0	0.37058148939773206	0.2979646766189361	0.27635331240174205	0.0	0.32213234635872656	0.11181514241848471	0.0	0.0	0.27942456022477336	0.27942456022477336	0.0	0.3827283754470454	0.1913641877235227	0.1913641877235227	0.1913641877235227	0.1913641877235227	0.1913641877235227	0.1913641877235227	0.1913641877235227	0.1913641877235227	0.1913641877235227	0.1913641877235227	0.1913641877235227	0.1913641877235227	0.1913641877235227	0.1913641877235227	0.1913641877235227	0.1913641877235227	0.1913641877235227	0.1913641877235227	0.1913641877235227	0.1913641877235227	0.1913641877235227	0.1913641877235227	0.1913641877235227	0.1913641877235227	0.1913641877235227	0.1913641877235227	0.1913641877235227	0.1913641877235227	0.1913641877235227
0.05244198490483202	0.06294151166362787	0.03665003691211816	0.04970916858437326	0.05771440946979132	0.06327543426826729	0.044213998222494055	0.06182444294793539	0.0659835639060489	0.0599094186102114	0.04612014133410987	0.06200807233100071	0.05941059816641947	0.044877405105170666	0.06473781183910567	0.047959205634848054	0.04878920006402774	0.04888942537902348	0.05132049094822109	0.055010407849865384	0.04789051419691952	0.0455275450367415	0.039836036212714504	0.07686503226955832	0.0532416018881194	0.04894924894866568	0.03708825943167022	0.03818538492429444	0.04156891739451907	0.03987715115940675	0.03987715115940675	0.03987715115940675	0.03987715115940675	0.03987715115940675	0.03987715115940675	0.03987715115940675	0.03987715115940675	0.03987715115940675	0.03987715115940675	0.03987715115940675	0.03987715115940675	0.03987715115940675	0.03987715115940675	0.03987715115940675	0.03987715115940675	0.03987715115940675	0.03987715115940675	0.03987715115940675	0.03987715115940675	0.03987715115940675
0.06596271302105014	0.04752113918774318	0.06779261652682635	0.05166530575125267	0.061427097542343705	0.06559657344606172	0.07061784788478566	0.053199537299641914	0.0598950202956011	0.05193042653540196	0.04481241430787368	0.06380410806761865	0.06156456572926783	0.06144360501384723	0.055781193609207406	0.059811124588466796	0.05114123224477471	0.05027605256053923	0.04726307488460179	0.05658694600436572	0.06076428235908317	0.04814477654973789	0.05430126798970897	0.06173384850513333	0.054263208318088466	0.0679910275425477	0.0664793880222179	0.05850441597052583	0.056595199098839546	0.053491235998555146	0.04786587351973098	0.07382918466862791	0.06756148290323484	0.05192156784283143	0.06403758587067906	0.05797957685675525	0.05797957685675525	0.05797957685675525	0.05797957685675525	0.05797957685675525	0.05797957685675525	0.05797957685675525	0.05797957685675525	0.05797957685675525	0.05797957685675525	0.05797957685675525	0.05797957685675525	0.05797957685675525	0.05797957685675525	0.05797957685675525
0.04689865187847692	0.043650983251226676	0.032682071791091956	0.03895618257845962	0.03489569992493621	0.03770218986348244	0.040192664430663064	0.03343612840820001	0.04125737424279897	0.03160243444786655	0.03627611616137776	0.05395591491280759	0.041528311849392464	0.0402022084766196	0.042319815709853756	0.029002909315817147	0.038821990280946794	0.03650932992622027	0.037006627031134845	0.04543783511206023	0.041854950786983196	0.04336917472730619	0.034256192754690544	0.03324149639184407	0.03571996361578592	0.037589153038302986	0.03455912625623845	0.047472284892007444	0.04260722076502784	0.0291705068219401	0.04791642861778302	0.030686568115178964	0.04453020489333969	0.034445832167776455	0.036505415606188	0.0309283903097182	0.04067608368035308	0.043207909023554675	0.03972817376556767	0.035471729391232464	0.03759995157840007	0.03759995157840007	0.03759995157840007	0.03759995157840007	0.03759995157840007	0.03759995157840007	0.03759995157840007	0.03759995157840007	0.03759995157840007	0.03759995157840007
0.06428223093371223	0.053173569107821124	0.044168296143811285	0.04486719798429299	0.04191820712513292	0.04530322197871393	0.04659565614659305	0.04796029797343458	0.046477817818333315	0.05346306939288915	0.053736531961017825	0.046373436349149894	0.03908750755147871	0.039511481992315176	0.03629723563481204	0.04397461359482855	0.046567573429195645	0.04239497942651	0.040206346024119814	0.04185930818816626	0.05211555748612254	0.041963256629657504	0.04046841466102724	0.04039142391582584	0.061933166313212495	0.051162295114519175	0.051162295114519175	0.051162295114519175	0.051162295114519175	0.051162295114519175	0.051162295114519175	0.051162295114519175	0.051162295114519175	0.051162295114519175	0.051162295114519175	0.051162295114519175	0.051162295114519175	0.051162295114519175	0.051162295114519175	0.051162295114519175	0.051162295114519175	0.051162295114519175	0.051162295114519175	0.051162295114519175	0.051162295114519175	0.051162295114519175	0.051162295114519175	0.051162295114519175	0.051162295114519175	0.051162295114519175
0.05447098314225048	0.03954453114208482	0.049930188825858805	0.03609996100065505	0.04450559915433485	0.03704296472380724	0.038274707806777386	0.03664119386740801	0.038166339864352604	0.03346530807412392	0.0455168259635731	0.04483866529265932	0.04469328738707018	0.04336322971809166	0.04448611539232169	0.034155830214534076	0.041102450671521774	0.0436095872572535	0.04382479654708545	0.036028995495964514	0.040553001001523196	0.03579404557456601	0.049779754678857965	0.05308720197514778	0.041997730287054384	0.05282196428286411	0.03966330830501544	0.04693946687592447	0.04147011848772067	0.04539539618948587	0.03847016735058242	0.04193278177003414	0.04193278177003414	0.04193278177003414	0.04193278177003414	0.04193278177003414	0.04193278177003414	0.04193278177003414	0.04193278177003414	0.04193278177003414	0.04193278177003414	0.04193278177003414	0.04193278177003414	0.04193278177003414	0.04193278177003414	0.04193278177003414	0.04193278177003414	0.04193278177003414	0.04193278177003414	0.04193278177003414
0.19411219821455403	0.15014338776317057	0.06642660891642058	0.19377300786631058	0.21772024594351536	0.1397771331123919	0.20810272946197683	0.16510805686929797	0.18905680339869385	0.1492791093807191	0.19279232783388883	0.26956715209820287	0.18218540151794327	0.09458617016009638	0.19312524814209378	0.24378114045414023	0.20325151928307875	0.2192351130819823	0.15208769087940405	0.43706678626201845	0.12851031533644053	0.14654574358646524	0.13330990407699833	0.21954129578701695	0.2858940687528626	0.1093501453476777	0.19762210705027017	0.19762210705027017	0.19762210705027017	0.19762210705027017	0.19762210705027017	0.19762210705027017	0.19762210705027017	0.19762210705027017	0.19762210705027017	0.19762210705027017	0.19762210705027017	0.19762210705027017	0.19762210705027017	0.19762210705027017	0.19762210705027017	0.19762210705027017	0.19762210705027017	0.19762210705027017	0.19762210705027017	0.19762210705027017	0.19762210705027017	0.19762210705027017	0.19762210705027017	0.19762210705027017
0.03987720659029741	0.033363176186235986	0.03400085902334061	0.03319819000771262	0.034628353056439125	0.037754328555539216	0.03198149764867001	0.03343156537736973	0.03945472473759048	0.03344055251066016	0.03153312791208069	0.028467344301333627	0.02355731672506786	0.03723368592893674	0.026944707271588746	0.034803374792201566	0.04048445738468345	0.030417529822134155	0.0339237130700569	0.027489099777193587	0.02946614631611321	0.02930993913639709	0.03605733272462715	0.032683635930512114	0.032683635930512114	0.032683635930512114	0.032683635930512114	0.032683635930512114	0.032683635930512114	0.032683635930512114	0.032683635930512114	0.032683635930512114	0.032683635930512114	0.032683635930512114	0.032683635930512114	0.032683635930512114	0.032683635930512114	0.032683635930512114	0.032683635930512114	0.032683635930512114	0.032683635930512114	0.032683635930512114	0.032683635930512114	0.032683635930512114	0.032683635930512114	0.032683635930512114	0.032683635930512114	0.032683635930512114	0.032683635930512114	0.032683635930512114
0.04856479654007539	0.04004781924914273	0.06305895595609236	0.05529842487024761	0.0	0.01561476709139063	0.03404639972360715	0.027477709078940742	0.025864872863039567	0.03088282086135073	0.02581993870339584	0.04018372469470524	0.03427725452446263	0.04081380416731891	0.03135808262222135	0.046957645539978186	0.03587981717759839	0.05953503928421283	0.026288244310992064	0.03323160368695128	0.051392601536358384	0.03495368962733571	0.03459170944481601	0.027477709078940742	0.03213243715316234	0.0	0.04306394276708369	0.04217557529245987	0.005822227020790602	0.028051442526592175	0.06686049195829148	0.047455967242441825	0.047455967242441825	0.047455967242441825	0.047455967242441825	0.047455967242441825	0.047455967242441825	0.047455967242441825	0.047455967242441825	0.047455967242441825	0.047455967242441825	0.047455967242441825	0.047455967242441825	0.047455967242441825	0.047455967242441825	0.047455967242441825	0.047455967242441825	0.047455967242441825	0.047455967242441825	0.047455967242441825
0.09815385056229484	0.014548549492177688	0.10545512423362312	0.0	0.0	0.0	0.038967657361241186	0.08633138534578401	0.0	0.0	0.0	0.06496365576389428	0.08125221408155439	0.0	0.0977637741681623	0.025995998402653105	0.0	0.05828281472380274	0.0	0.0	0.0	0.0	0.06481955364964144	0.0	0.06496365576389428	0.0	0.014548549492177688	0.025995998402653105	0.06423527619856437	0.06496365576389428	0.0	0.0	0.0906869819815478	0.0	0.0	0.01469052536943708	0.025995998402653105	0.0	0.012997999201326552	0.012997999201326552	0.012997999201326552	0.012997999201326552	0.012997999201326552	0.012997999201326552	0.012997999201326552	0.012997999201326552	0.012997999201326552	0.012997999201326552	0.012997999201326552	0.012997999201326552
0.05342039967826257	0.13391578182745764	0.09122457740671341	0.09695356591041117	0.0724198614223116	0.0761377093647783	0.12306709127959196	0.07430503287189451	0.10418588212907653	0.06726918141530296	0.08829094655389777	0.08684722756666628	0.08803558224840215	0.12439395991286754	0.14109344438220536	0.12450403046920046	0.12738780275647205	0.06355189023103285	0.06562034643130563	0.07066631052952288	0.07695110251108102	0.07826859734167219	0.10179178345348788	0.09736795737284983	0.05494329232389232	0.07797991641657746	0.07683734635920886	0.12634391195910263	0.0990584708974236	0.13383593532019444	0.06328770115104906	0.07810615560390746	0.09435274562321665	0.0575262940798131	0.07704626444106401	0.11252517918706362	0.0005013737691606412	0.06412007521524098	0.05483553167637149	0.06360688906077734	0.11960468596210885	0.08617711077523192	0.10867563769627121	0.1472333947447197	0.12795451622049547	0.12795451622049547	0.12795451622049547	0.12795451622049547	0.12795451622049547	0.12795451622049547
0.0695327027357881	0.049488994822831235	0.0418987736857303	0.028720075613534467	0.03492517110749408	0.05162757732402767	0.061911910967232184	0.029922361904582733	0.02623543432984206	0.03000924755967188	0.032283560057032624	0.06187195305228439	0.050940456383689416	0.03411524737236814	0.04854536180720771	0.042252969242208685	0.04139597144210497	0.05634901345918691	0.020491462032141493	0.05488877469490806	0.03959290508798084	0.026304709624299268	0.036314217126521484	0.046535689533253904	0.036476041698611364	0.030643354929809245	0.053193089262678274	0.04471670608212306	0.043176727271340226	0.02493278650525879	0.08419714326001773	0.042719287181897374	0.026472123416276857	0.056206317045619424	0.060906649447340935	0.04657742272856822	0.04489273573163566	0.038470335886820535	0.06127118601636653	0.04871702361960115	0.04357427941850714	0.05489118310857966	0.051657448734294856	0.11198321411515705	0.05924486204716051	0.08561403808115876	0.08561403808115876	0.08561403808115876	0.08561403808115876	0.08561403808115876
0.1151692000953977	0.08275389930689821	0.056580709922888404	0.036220488602159664	0.05364843087683853	0.07296159181546928	0.08635577598244636	0.049766117057182487	0.04411535618114788	0.0598905479833675	0.058594173360165105	0.054617688173692995	0.025703897976547648	0.06607108508099463	0.06607019069362688	0.04574074475464409	0.06565257210812592	0.0381132570854239	0.07276683528113878	0.04972950530903233	0.06186982698136433	0.07188645918040325	0.05696818097286817	0.03654632715172841	0.025873246880475043	0.057836283513048196	0.04679194479557814	0.09887771360436401	0.0660062646606275	0.06968575157842556	0.021759080986294654	0.07764288735398292	0.048117474748817494	0.055701235869582366	0.07067137144061265	0.0454759299052779	0.04763411312978682	0.040052720912132245	0.05536173710141481	0.04770722900677352	0.04770722900677352	0.04770722900677352	0.04770722900677352	0.04770722900677352	0.04770722900677352	0.04770722900677352	0.04770722900677352	0.04770722900677352	0.04770722900677352	0.04770722900677352
0.14292962877626303	0.1825532044387738	0.09167490008072139	0.16881133809795987	0.10498724322162169	0.14103433239517196	0.17483980159887552	0.1147483887589123	0.1892281829515931	0.1519882858552527	0.1519882858552527	0.1519882858552527	0.1519882858552527	0.1519882858552527	0.1519882858552527	0.1519882858552527	0.1519882858552527	0.1519882858552527	0.1519882858552527	0.1519882858552527	0.1519882858552527	0.1519882858552527	0.1519882858552527	0.1519882858552527	0.1519882858552527	0.1519882858552527	0.1519882858552527	0.1519882858552527	0.1519882858552527	0.1519882858552527	0.1519882858552527	0.1519882858552527	0.1519882858552527	0.1519882858552527	0.1519882858552527	0.1519882858552527	0.1519882858552527	0.1519882858552527	0.1519882858552527	0.1519882858552527	0.1519882858552527	0.1519882858552527	0.1519882858552527	0.1519882858552527	0.1519882858552527	0.1519882858552527	0.1519882858552527	0.1519882858552527	0.1519882858552527	0.1519882858552527
0.0	0.0	0.0	0.0	0.0	0.0	0.012805761838777236	0.0	0.0	0.0	0.012805761838777234	0.057181583932888316	0.0	0.0	0.04437582209411108	0.0	0.0	0.0	0.061042743889564544	0.0	0.030521371944782272	0.030521371944782272	0.030521371944782272	0.030521371944782272	0.030521371944782272	0.030521371944782272	0.030521371944782272	0.030521371944782272	0.030521371944782272	0.030521371944782272	0.030521371944782272	0.030521371944782272	0.030521371944782272	0.030521371944782272	0.030521371944782272	0.030521371944782272	0.030521371944782272	0.030521371944782272	0.030521371944782272	0.030521371944782272	0.030521371944782272	0.030521371944782272	0.030521371944782272	0.030521371944782272	0.030521371944782272	0.030521371944782272	0.030521371944782272	0.030521371944782272	0.030521371944782272	0.030521371944782272
0.08846789266942398	0.03979979061148958	0.11973040989308083	0.10816208039464204	0.00014717933697601783	0.06382862323842427	0.02655112889057841	0.0	0.08236694099589738	0.10824097656771918	0.026606203682807143	0.0025222962636437148	0.06382862323842427	0.026547762773401894	0.06635091950206798	0.003251581180162588	0.06382862323842427	0.051491693602963996	0.051491693602963996	0.006823506787676718	0.051491693602963996	0.0	0.0	0.06652658883970163	0.06633622616785805	0.11135883908841927	0.0	0.08799664049647632	0.0	0.051491693602963996	0.006823506787676718	0.02074295751257168	0.013783232150124199	0.013783232150124199	0.013783232150124199	0.013783232150124199	0.013783232150124199	0.013783232150124199	0.013783232150124199	0.013783232150124199	0.013783232150124199	0.013783232150124199	0.013783232150124199	0.013783232150124199	0.013783232150124199	0.013783232150124199	0.013783232150124199	0.013783232150124199	0.013783232150124199	0.013783232150124199
0.039583378729475815	0.04975436831697461	0.04552663034789208	0.01808643706047351	0.04716335965957717	0.038019472211576005	0.028105927174147685	0.03997867582377948	0.03934200727441902	0.019986655234741926	0.03597284687452673	0.03962700154025605	0.03346827533661141	0.04024803729041247	0.0462589576425486	0.04432608232343151	0.03421213542162413	0.04697580194448071	0.0427848949005227	0.058111206838202895	0.04942926546800979	0.03640371883734549	0.04523173227916503	0.04081772555825526	0.04081772555825526	0.04081772555825526	0.04081772555825526	0.04081772555825526	0.04081772555825526	0.04081772555825526	0.04081772555825526	0.04081772555825526	0.04081772555825526	0.04081772555825526	0.04081772555825526	0.04081772555825526	0.04081772555825526	0.04081772555825526	0.04081772555825526	0.04081772555825526	0.04081772555825526	0.04081772555825526	0.04081772555825526	0.04081772555825526	0.04081772555825526	0.04081772555825526	0.04081772555825526	0.04081772555825526	0.04081772555825526	0.04081772555825526
0.13188522484634982	0.08887094101074146	0.12317287920797892	0.16316732075505366	0.08912886951943115	0.0991680835566878	0.1361673727728527	0.06558007622013227	0.11290573177455877	0.10060633885958656	0.1040231708531833	0.10231475485638493	0.10231475485638493	0.10231475485638493	0.10231475485638493	0.10231475485638493	0.10231475485638493	0.10231475485638493	0.10231475485638493	0.10231475485638493	0.10231475485638493	0.10231475485638493	0.10231475485638493	0.10231475485638493	0.10231475485638493	0.10231475485638493	0.10231475485638493	0.10231475485638493	0.10231475485638493	0.10231475485638493	0.10231475485638493	0.10231475485638493	0.10231475485638493	0.10231475485638493	0.10231475485638493	0.10231475485638493	0.10231475485638493	0.10231475485638493	0.10231475485638493	0.10231475485638493	0.10231475485638493	0.10231475485638493	0.10231475485638493	0.10231475485638493	0.10231475485638493	0.10231475485638493	0.10231475485638493	0.10231475485638493	0.10231475485638493	0.10231475485638493
0.08883658965895481	0.0734515075744496	0.07709613887645296	0.05957474897469611	0.07633329550445679	0.08218054840337399	0.08134453137743172	0.08029081375621774	0.08156948363637191	0.07598241695568499	0.049160176060333696	0.06654955721924158	0.053454448080070396	0.05346102224802969	0.05138039066077946	0.05289303473973118	0.052754323163795636	0.05856628981679481	0.05462749135315257	0.0652380813303936	0.05899433191436818	0.07511632716239099	0.05829559077334583	0.06801349717701173	0.05733369652504206	0.06824428499110231	0.07022220088054074	0.06159145121211454	0.06590682604632764	0.06590682604632764	0.06590682604632764	0.06590682604632764	0.06590682604632764	0.06590682604632764	0.06590682604632764	0.06590682604632764	0.06590682604632764	0.06590682604632764	0.06590682604632764	0.06590682604632764	0.06590682604632764	0.06590682604632764	0.06590682604632764	0.06590682604632764	0.06590682604632764	0.06590682604632764	0.06590682604632764	0.06590682604632764	0.06590682604632764	0.06590682604632764
0.04312787999454141	0.043173815821338835	0.03475363393987102	0.05501344088871328	0.029948409102851316	0.0	0.08109045393381975	0.02711780210013145	0.006769142633938683	0.04827792124853036	0.04211847316804585	0.018128666124347822	0.02906030120134446	0.030746339408687307	0.03463964606144653	0.0491759699639568	0.044412059789078175	0.03015921307884188	0.08409316853511656	0.03221889703770233	0.05421356093030729	0.06113371631431361	0.0031755065139050737	0.03306759178802415	0.060606867457891185	0.0	0.012095406569143896	0.003276655750274407	0.02907722500233885	0.04231972081310946	0.03966258740338394	0.04618673719512199	0.04292466229925297	0.04292466229925297	0.04292466229925297	0.04292466229925297	0.04292466229925297	0.04292466229925297	0.04292466229925297	0.04292466229925297	0.04292466229925297	0.04292466229925297	0.04292466229925297	0.04292466229925297	0.04292466229925297	0.04292466229925297	0.04292466229925297	0.04292466229925297	0.04292466229925297	0.04292466229925297
0.10728606900246085	0.05302845173214741	0.05587251728533544	0.03517097102132279	0.08905898443686537	0.02940384537367545	0.08007932273708539	0.07749377351493836	0.0863545416090249	0.04424939441077715	0.044543797394627486	0.05746027169184773	0.057487459028583425	0.03769401936091435	0.04072606064583251	0.053690621042519676	0.03704698836979119	0.04785854413392486	0.07142733952041502	0.06907269196389097	0.08220928588308692	0.08063415201845818	0.0635108668401173	0.038875849376050285	0.08222128130162405	0.027270447773257166	0.054394101031677	0.044757868683520184	0.1645896568232455	0.06718367200483719	0.08111998959141661	0.11780107344354866	0.09016298852739196	0.09784067402785628	0.0844074729728657	0.17636461920806026	0.13038604609046298	0.13038604609046298	0.13038604609046298	0.13038604609046298	0.13038604609046298	0.13038604609046298	0.13038604609046298	0.13038604609046298	0.13038604609046298	0.13038604609046298	0.13038604609046298	0.13038604609046298	0.13038604609046298	0.13038604609046298
0.06374380315774575	0.05666153577423206	0.05785588710402029	0.06039581237317546	0.062294152086600406	0.04459555069809514	0.03650807387094141	0.06446601362954366	0.04816608093303642	0.0559072950303456	0.04592497504867046	0.05025758574494098	0.053744819714497405	0.05528435126023122	0.0552657917013752	0.07338427224377116	0.08293507676017332	0.06891080171504307	0.06190200495045496	0.05442496131765468	0.05168852576263056	0.0585912858113529	0.05117679149882243	0.04328473134697676	0.051697787992099425	0.04956161084132106	0.04580227871499371	0.06886606023331909	0.05705886160090437	0.044234605737212766	0.04748100128197365	0.045857803509593204	0.045857803509593204	0.045857803509593204	0.045857803509593204	0.045857803509593204	0.045857803509593204	0.045857803509593204	0.045857803509593204	0.045857803509593204	0.045857803509593204	0.045857803509593204	0.045857803509593204	0.045857803509593204	0.045857803509593204	0.045857803509593204	0.045857803509593204	0.045857803509593204	0.045857803509593204	0.045857803509593204
0.05380825520208179	0.08740926565316237	0.08843271331707327	0.057249146433736874	0.061431777221336775	0.048071905585776786	0.07631294229668742	0.04360225485719541	0.06482888681580479	0.03333781299481035	0.07891157264130552	0.0680270176184539	0.06685914675599378	0.05617061351709769	0.05161387687708143	0.04846023509096819	0.05727914499152244	0.06509746376937381	0.04868854758551504	0.058628457631821146	0.03398511460094248	0.0782466202875393	0.051279969179772275	0.04279853861020072	0.04965585813011307	0.02342849312401238	0.06426801838941364	0.059150539002620454	0.05016054712495581	0.041643696879589055	0.05856385069753474	0.04303368089278831	0.04706281204045476	0.05384708935623475	0.048560407289172665	0.047873065715705924	0.04956684042827154	0.04871995307198873	0.04871995307198873	0.04871995307198873	0.04871995307198873	0.04871995307198873	0.04871995307198873	0.04871995307198873	0.04871995307198873	0.04871995307198873	0.04871995307198873	0.04871995307198873	0.04871995307198873	0.04871995307198873
0.0248064873988155	0.0029233682007728857	0.0	0.0	0.0	0.0	0.0	0.0	0.09356109584236985	0.05989018591647489	0.027380872576101774	0.02842646372312465	0.03537620943111767	0.04549060538024673	0.05591592923505094	0.03264018214997082	0.05645227512331543	0.028514985682374924	0.02733685575909274	0.028901724670286687	0.0	0.02842646372312465	0.03752657378776296	0.04750795598189356	0.04509348480267525	0.0630101603927959	0.0	0.04406711324926189	0.03177152818926639	0.06892413270758727	0.056195706729137124	0.0	0.028097853364568562	0.028097853364568562	0.028097853364568562	0.028097853364568562	0.028097853364568562	0.028097853364568562	0.028097853364568562	0.028097853364568562	0.028097853364568562	0.028097853364568562	0.028097853364568562	0.028097853364568562	0.028097853364568562	0.028097853364568562	0.028097853364568562	0.028097853364568562	0.028097853364568562	0.028097853364568562
0.09624349068329192	0.005572834855079232	0.054069340327314565	0.05576516359995128	0.0020599877702555556	0.0	0.07145481152828925	0.0020599877702555556	0.012135697169609962	0.05358991786022338	0.05415765459656305	0.0020599877702555556	0.0535939281435279	0.03250101439302079	0.0001202030223709456	0.0535939281435279	0.042053846180075544	0.0541895433496855	0.0	0.0	0.0	0.0	0.057668785522231786	0.03250493730659604	0.0541895433496855	0.0005956152061576102	0.04861670849460628	0.0541895433496855	0.07530269264615035	0.0005956152061576102	0.05415765459656305	0.027376634901360334	0.027376634901360334	0.027376634901360334	0.027376634901360334	0.027376634901360334	0.027376634901360334	0.027376634901360334	0.027376634901360334	0.027376634901360334	0.027376634901360334	0.027376634901360334	0.027376634901360334	0.027376634901360334	0.027376634901360334	0.027376634901360334	0.027376634901360334	0.027376634901360334	0.027376634901360334	0.027376634901360334
0.05580635988643316	0.02604460920580276	0.044006903075311736	0.04377189174275815	0.015324859456164174	0.04819335391232345	0.04358487645034227	0.0408281421924021	0.04827809043574225	0.03219372282394579	0.024163097597052763	0.04679574840226725	0.04085341584789227	0.043215750353108186	0.049217112311382365	0.055288278744017594	0.03001115883815642	0.03289348543851911	0.01974094126990762	0.024547412761809648	0.020069881428273192	0.03293890109730328	0.04095800089456144	0.032578623398979954	0.04906051403784697	0.027414084224569438	0.02756144926709871	0.061915594616264245	0.019026368485570048	0.049843258898787025	0.03736548196324454	0.040471119693892305	0.03173023048285258	0.03111484878317115	0.051692323981293406	0.05600298638328724	0.0382799884627367	0.03212783165725962	0.027414084224569438	0.03660008652392381	0.032007085374246624	0.032007085374246624	0.032007085374246624	0.032007085374246624	0.032007085374246624	0.032007085374246624	0.032007085374246624	0.032007085374246624	0.032007085374246624	0.032007085374246624
0.03220350267970721	0.025321302114615626	0.04133307789503178	0.02339376013377505	0.039490391046333756	0.022406255166076222	0.034767741815210085	0.023705506651116183	0.050023469078591565	0.04493532278364944	0.034177376040656064	0.025605406728318753	0.03448372229072227	0.024502931114878897	0.0185223692728646	0.017495783997550057	0.020995770211118526	0.039093142258648336	0.02512751914460629	0.026125242322492512	0.030308275653152056	0.02334058477399454	0.017406123783831877	0.02446003372443852	0.03070742784508328	0.01924823046819505	0.03917541861691745	0.03272626642749854	0.018658405401996595	0.014178302306577299	0.022492367909720975	0.012835035021219571	0.03256962473437937	0.04103360543367494	0.03036684318442124	0.03570022430904809	0.03570022430904809	0.03570022430904809	0.03570022430904809	0.03570022430904809	0.03570022430904809	0.03570022430904809	0.03570022430904809	0.03570022430904809	0.03570022430904809	0.03570022430904809	0.03570022430904809	0.03570022430904809	0.03570022430904809	0.03570022430904809
0.06272030760182008	0.06550308064366123	0.035077779553715493	0.06913748809533014	0.05600991394502122	0.06580733348785975	0.07490254553418886	0.02794684953430267	0.05363995754466832	0.07765322136170197	0.07433080474995864	0.042217958207459876	0.04466968641686178	0.07689350885155925	0.06707163788124007	0.06488226472614887	0.08166671436435764	0.061811722481480307	0.058374744802860826	0.04497956562854402	0.06114251512593171	0.04889187095464569	0.05516525174668889	0.0678798312399477	0.05906364185765045	0.03825451811280402	0.06676245140149292	0.049359057126671706	0.028962121580020008	0.05690419687784337	0.04293315922893169	0.04293315922893169	0.04293315922893169	0.04293315922893169	0.04293315922893169	0.04293315922893169	0.04293315922893169	0.04293315922893169	0.04293315922893169	0.04293315922893169	0.04293315922893169	0.04293315922893169	0.04293315922893169	0.04293315922893169	0.04293315922893169	0.04293315922893169	0.04293315922893169	0.04293315922893169	0.04293315922893169	0.04293315922893169
0.13314368015277017	0.003999830035160611	0.09436512440507097	0.023563599132725786	0.10498517250696303	0.10406207579772608	0.10521856790189624	0.0	0.10521856790189624	0.08770437185856814	0.0	0.10406207579772608	0.0943979249077048	0.003999830035160611	0.10515665025638167	0.042104491980073495	0.0	0.0	0.0	0.003999830035160611	0.042104491980073495	0.001156492104170133	0.06311407592182273	0.0	0.0	0.0257149545786157	0.0	0.0	0.0	0.0	0.10521856790189624	0.0	0.0	0.0	0.0	0.0	0.0	0.0	0.0	0.0	0.0	0.0	0.0	0.0	0.0	0.0	0.0	0.0	0.0	0.0
0.04539222399883189	0.04278752918518508	0.056834089446252185	0.025464079790000146	0.03745411668870419	0.026673568405437827	0.004321101756637411	0.019246527661259095	0.0394833972520888	0.04589815758391715	0.02680783440380776	0.02752624897611718	0.029923861002251032	0.02692463058021416	0.03223256443165472	0.0300557802200562	0.0269539751329784	0.03989339514095468	0.020494608748230295	0.015461216721153265	0.04382909220726731	0.0221616480813551	0.02744631037192826	0.03211476996534946	0.06445523659869545	0.027013206444686032	0.03347936111080793	0.031194230461543928	0.026770216046165023	0.028533756006234368	0.026794138215120184	0.02623348160705203	0.023449992823807636	0.036450264704846344	0.03046429895547507	0.03345728183016071	0.03345728183016071	0.03345728183016071	0.03345728183016071	0.03345728183016071	0.03345728183016071	0.03345728183016071	0.03345728183016071	0.03345728183016071	0.03345728183016071	0.03345728183016071	0.03345728183016071	0.03345728183016071	0.03345728183016071	0.03345728183016071
0.05794427743515898	0.08097952363821119	0.08646155530719372	0.07002526380398423	0.0682374875539451	0.07089765319929738	0.08033242256157648	0.06865719228761771	0.08312731528990742	0.06118348346513525	0.08880863509335889	0.07354509816349662	0.06420182250982451	0.07233203574878622	0.06918174032339303	0.0699409061647484	0.08038194868071467	0.07641635700630832	0.06487121970269703	0.07983679305592077	0.06958642493271466	0.057741281462225076	0.07065251068905598	0.07931484023448997	0.06804209098456288	0.06293374815082184	0.08793522532954885	0.14055247723028394	0.06549988714310911	0.06844666008828192	0.06528425920148948	0.06686545964488569	0.06686545964488569	0.06686545964488569	0.06686545964488569	0.06686545964488569	0.06686545964488569	0.06686545964488569	0.06686545964488569	0.06686545964488569	0.06686545964488569	0.06686545964488569	0.06686545964488569	0.06686545964488569	0.06686545964488569	0.06686545964488569	0.06686545964488569	0.06686545964488569	0.06686545964488569	0.06686545964488569
0.061404357955481124	0.059036133562644325	0.048498971665400854	0.035145988324094296	0.0470217613504885	0.0519908041432837	0.05085287006266329	0.05202178471987569	0.04825404806692923	0.05867263004994709	0.05241298205238199	0.04212703877856079	0.04612739259201199	0.03670796815877793	0.04856862859647335	0.039293570357888656	0.05837451083338724	0.05791914808348076	0.0534941493343534	0.05535165837337871	0.06743309838203973	0.06457835608182041	0.04984850190681045	0.07002087276239033	0.0591817291959804	0.05731855392328013	0.05194663959382367	0.059090901504592	0.06913285120889795	0.054272170008839625	0.06495721314536809	0.04955705987888221	0.05725713651212515	0.05725713651212515	0.05725713651212515	0.05725713651212515	0.05725713651212515	0.05725713651212515	0.05725713651212515	0.05725713651212515	0.05725713651212515	0.05725713651212515	0.05725713651212515	0.05725713651212515	0.05725713651212515	0.05725713651212515	0.05725713651212515	0.05725713651212515	0.05725713651212515	0.05725713651212515
0.04902424335100354	0.03150928398859788	0.03709219677556368	0.02601234878006017	0.0343942447871403	0.023938175343526675	0.03368599915727998	0.02831146454364185	0.021581729065569273	0.03456968433405777	0.021119700396711842	0.02035443426694783	0.022588518484907665	0.02408142924016425	0.034157819914595496	0.023314879581874195	0.024210380362001346	0.03754174135534634	0.02854014726635358	0.03475449860123738	0.034081639019144704	0.024391908871077162	0.024158525046649264	0.03193423064997662	0.039964289445997836	0.04012358832726898	0.030579183111258033	0.0353513857192635	0.0353513857192635	0.0353513857192635	0.0353513857192635	0.0353513857192635	0.0353513857192635	0.0353513857192635	0.0353513857192635	0.0353513857192635	0.0353513857192635	0.0353513857192635	0.0353513857192635	0.0353513857192635	0.0353513857192635	0.0353513857192635	0.0353513857192635	0.0353513857192635	0.0353513857192635	0.0353513857192635	0.0353513857192635	0.0353513857192635	0.0353513857192635	0.0353513857192635
0.029865326077541145	0.02252065119947569	0.04230240442487628	0.025865716702682996	0.03338703685998335	0.021665498447736783	0.028521872958088824	0.029147587027557376	0.027215267525297078	0.03185628237657163	0.02491080874966163	0.03353764600160452	0.03229672178996027	0.025021743112824974	0.029432358862262687	0.01904702484649018	0.013638810824506612	0.023409963767848697	0.018531068553068054	0.01534012180948608	0.026684535795050618	0.034369395354186615	0.020087219160984878	0.02811536655370618	0.017282139176999195	0.019086964590938057	0.023009707256348558	0.03217867769768995	0.015210279520310812	0.030495642914273185	0.0231565612190283	0.029487358227949487	0.01268721776327732	0.02371313260554149	0.027893211181151626	0.02830663768426438	0.026740491948824774	0.0240278844861474	0.03275894427343706	0.03355867180292781	0.012034715832311017	0.023089240980950755	0.027320528484978922	0.02342117216125037	0.024405494778576522	0.022643427377696417	0.03285314930298151	0.027748288340338968	0.027748288340338968	0.027748288340338968
0.1933776719983969	0.1782915390015299	0.1954095810699217	0.1979460102938668	0.23664469523374881	0.1427913387346492	0.20018972545675112	0.2135252457055673	0.23948406560785776	0.14329551960198933	0.005420105633259375	0.259675303441726	0.0	0.2718331816074783	0.2803920509007181	0.14257223761591492	0.1769964644205916	0.0	0.14257999654869138	0.2515911411861457	0.23947656828475022	0.2213753830591886	0.2555643333882597	0.29617602239365354	0.2374682643005961	0.26351133363816415	0.21947499389136368	0.23966248291518738	0.16498139149342086	0.17991163999585147	0.14292187516938423	0.18523169372528542	0.1597678671267376	0.1724997804260115	0.1724997804260115	0.1724997804260115	0.1724997804260115	0.1724997804260115	0.1724997804260115	0.1724997804260115	0.1724997804260115	0.1724997804260115	0.1724997804260115	0.1724997804260115	0.1724997804260115	0.1724997804260115	0.1724997804260115	0.1724997804260115	0.1724997804260115	0.1724997804260115
0.3453272978767548	0.0	0.546234625798732	0.4114129242691747	0.2672962859948675	0.2771528506625064	0.36845778744470703	0.2616856976047072	0.36985143230194045	0.1570579101079318	0.26178617866107773	0.25482615339122	0.0005809744701154673	0.35678878466503566	0.026935052988761175	0.3655758667068232	0.4281773479523293	0.25903428541509477	0.5010630581300369	0.4386387793624801	0.026935052988761175	0.5983172114287444	0.47069680521989277	0.4020234103800337	0.42528331931260305	0.46833766765161655	0.3956426334348474	0.44252766129567034	0.43470569093282135	0.3385596589342703	0.4727103845715165	0.47641685486281776	0.47456361971716715	0.47456361971716715	0.47456361971716715	0.47456361971716715	0.47456361971716715	0.47456361971716715	0.47456361971716715	0.47456361971716715	0.47456361971716715	0.47456361971716715	0.47456361971716715	0.47456361971716715	0.47456361971716715	0.47456361971716715	0.47456361971716715	0.47456361971716715	0.47456361971716715	0.47456361971716715
0.03506115397549794	0.03141990210065417	0.03020024079765019	0.025303245815431818	0.02819804220186729	0.022992827642181836	0.024755447008569867	0.02352404376044246	0.03284884373166227	0.028665448296730938	0.024657152106864366	0.028227269734261307	0.03145067341327243	0.035496065647046	0.02782159428109713	0.02250596362834828	0.031018503076873153	0.022131434294746608	0.032573681769644924	0.028207414456062133	0.030814285853778173	0.02951085015492015	0.02951085015492015	0.02951085015492015	0.02951085015492015	0.02951085015492015	0.02951085015492015	0.02951085015492015	0.02951085015492015	0.02951085015492015	0.02951085015492015	0.02951085015492015	0.02951085015492015	0.02951085015492015	0.02951085015492015	0.02951085015492015	0.02951085015492015	0.02951085015492015	0.02951085015492015	0.02951085015492015	0.02951085015492015	0.02951085015492015	0.02951085015492015	0.02951085015492015	0.02951085015492015	0.02951085015492015	0.02951085015492015	0.02951085015492015	0.02951085015492015	0.02951085015492015
0.04341403527129184	0.022132259579373842	0.03299265732342694	0.019074002609947738	0.02082876503101706	0.02412995468356065	0.02132618608781101	0.022778060728418776	0.022873550845347684	0.024728869450771872	0.01843195354044559	0.02929546508385008	0.020655157246643765	0.022364294737952956	0.01831764309764012	0.016909336598871887	0.024044993287616476	0.02542345560064482	0.017730328030028896	0.021641020133616084	0.01862443998241854	0.02470941545092696	0.02166692771667275	0.02166692771667275	0.02166692771667275	0.02166692771667275	0.02166692771667275	0.02166692771667275	0.02166692771667275	0.02166692771667275	0.02166692771667275	0.02166692771667275	0.02166692771667275	0.02166692771667275	0.02166692771667275	0.02166692771667275	0.02166692771667275	0.02166692771667275	0.02166692771667275	0.02166692771667275	0.02166692771667275	0.02166692771667275	0.02166692771667275	0.02166692771667275	0.02166692771667275	0.02166692771667275	0.02166692771667275	0.02166692771667275	0.02166692771667275	0.02166692771667275
0.032856049889397804	0.03405721053128752	0.02451811457776836	0.040997011779046355	0.04483243339120911	0.03568181496657204	0.03447821204686869	0.031027161528290628	0.032045918611966845	0.02383405190416768	0.024242213793966322	0.030687018685326042	0.03307336139273049	0.02695342251265349	0.027889321448925686	0.025437004566889708	0.024936228119342884	0.029000459590145754	0.03398541107280674	0.035031141309014385	0.025549206806668577	0.03825660659096364	0.031902906698816104	0.031902906698816104	0.031902906698816104	0.031902906698816104	0.031902906698816104	0.031902906698816104	0.031902906698816104	0.031902906698816104	0.031902906698816104	0.031902906698816104	0.031902906698816104	0.031902906698816104	0.031902906698816104	0.031902906698816104	0.031902906698816104	0.031902906698816104	0.031902906698816104	0.031902906698816104	0.031902906698816104	0.031902906698816104	0.031902906698816104	0.031902906698816104	0.031902906698816104	0.031902906698816104	0.031902906698816104	0.031902906698816104	0.031902906698816104	0.031902906698816104
0.024985560534839763	0.023534329633894055	0.022748175217762824	0.027092333968956286	0.02081452242904351	0.029717666143882604	0.03221625651537115	0.031073420634918168	0.018899585622145575	0.0244592082630483	0.027253683996393357	0.02806869952935727	0.01950147500302493	0.027186850431538515	0.027860319997241176	0.03210371815349684	0.02452283097115686	0.026664384673064586	0.027627195411526157	0.02714579004229537	0.02714579004229537	0.02714579004229537	0.02714579004229537	0.02714579004229537	0.02714579004229537	0.02714579004229537	0.02714579004229537	0.02714579004229537	0.02714579004229537	0.02714579004229537	0.02714579004229537	0.02714579004229537	0.02714579004229537	0.02714579004229537	0.02714579004229537	0.02714579004229537	0.02714579004229537	0.02714579004229537	0.02714579004229537	0.02714579004229537	0.02714579004229537	0.02714579004229537	0.02714579004229537	0.02714579004229537	0.02714579004229537	0.02714579004229537	0.02714579004229537	0.02714579004229537	0.02714579004229537	0.02714579004229537
[truncated: 6 more columns]
