# Supplementary material for: Neuronal tuning aligns dynamically with object and texture manifolds across the visual hierarchy
Source: Nat Neurosci. 2026 Mar 10;29(4):864–75. doi: 10.1038/s41593-026-02207-1 (PMC13061647; doi:10.1038/s41593-026-02207-1)
Supplement: Supplementary file 10 — Attribution data for time windows 5, 10, 20, 25 and 50 ms, for panel b. Time window specific evolution trajectory of time windows 10, 20, 25 and 50 ms, for panel c. [file 41593_2026_2207_MOESM10_ESM.zip › ExtendedFig4_Source_data/FigureExtended4C_src_normresp_wdw_40-60_BigGAN_mean.csv]

0	1	2	3	4	5	6	7	8	9	10	11	12	13	14	15	16	17	18	19	20	21	22	23	24	25	26	27	28	29	30	31	32	33	34	35	36	37	38	39	40	41	42	43	44	45	46	47	48	49
0.14474583583004835	0.09794520527047582	0.09822363856631704	0.15871230477594162	0.11534935523881852	0.06912618510646032	0.06928841114855526	0.05044600587633022	0.11070653140313153	0.08990724728027023	0.1133076434422165	0.08596916235311661	0.11612575461870439	0.13130787742081404	0.06773215678555768	0.10849742786245128	0.12861278768614923	0.10808869646149503	0.09219320537296531	0.054787378536184345	0.05529365901013449	0.09957419708337159	0.07288219038907683	0.08006994382820791	0.09879549620066266	0.10756062826954293	0.06594234454167384	0.06747786785921372	0.10555322508201923	0.10473970010882144	0.040336995548071616	0.09428691773886586	0.1176925247849283	0.08492054146383998	0.08364960146221415	0.062286833002059824	0.11661699399061581	0.0774645824603502	0.057299990184101715	0.0924566752589771	0.045524376451047247	0.0777944654456808	0.04790641595423282	0.037829868450964546	0.033858778264611575	0.03599792038395061	0.08851581170012049	0.06225686604203555	0.06225686604203555	0.06225686604203555
0.15134421378182586	0.0941341412149554	0.2248660886780807	0.1176226932630505	0.10616019117637238	0.13685246665621975	0.05737277391288961	0.1394301718664818	0.05401366815528554	0.14709105429248398	0.06297003673310292	0.12921670376638342	0.06586168103933335	0.09492404318732973	0.12070069008609784	0.08192829274080396	0.18851105030687676	0.07571874976781504	0.05294211074211714	0.10506591877989135	0.03798367156232473	0.0648806733321594	0.06004217012740801	0.09623112898977738	0.15997596130618494	0.09150933232651187	0.08382362832375641	0.1335300709202399	0.07296400605565702	0.12479918763710168	0.11938565337213919	0.10955822361841767	0.10618960321190003	0.0993815363300024	0.042470291866283066	0.07092591409814274	0.07092591409814274	0.07092591409814274	0.07092591409814274	0.07092591409814274	0.07092591409814274	0.07092591409814274	0.07092591409814274	0.07092591409814274	0.07092591409814274	0.07092591409814274	0.07092591409814274	0.07092591409814274	0.07092591409814274	0.07092591409814274
0.056042981826756946	0.032379025466501864	0.025503383976190664	0.060458277706280705	0.050747846625027425	0.11395857174771136	0.025554680191748235	0.09518662430147078	0.08732191864013354	0.02400428888082919	0.029183154816767747	0.04692660475752273	0.0453713002300777	0.11412688677822654	0.08324695664992779	0.04670744989922664	0.024229099145979847	0.00950800571705984	0.023125196370302296	0.0370478598599626	0.011632016702087937	0.04137699928785965	0.0745544554442227	0.028558238993330664	0.06213412172285092	0.0	0.0	0.09250078545913266	0.039731520037350636	0.023125196370302296	0.1113704126718753	0.023176492585859867	0.10325370914293387	0.06321510086439687	0.06321510086439687	0.06321510086439687	0.06321510086439687	0.06321510086439687	0.06321510086439687	0.06321510086439687	0.06321510086439687	0.06321510086439687	0.06321510086439687	0.06321510086439687	0.06321510086439687	0.06321510086439687	0.06321510086439687	0.06321510086439687	0.06321510086439687	0.06321510086439687
0.23891413441303833	0.2182624699070211	0.20003447522455062	0.22500392536915795	0.22199603517504882	0.22344496140648026	0.2446166630710323	0.06780913343854422	0.25316551190966013	0.11641362654929206	0.1327198670576651	0.12217992809981312	0.16823589505143594	0.15761888519687253	0.19157940208842494	0.19890082830311878	0.16708000189483643	0.19123611882974106	0.15804070152649663	0.1474137234844011	0.1831423880589006	0.1751374356394156	0.23352321937528067	0.17281636996960142	0.1342205911407351	0.05373661062850614	0.08990776286884469	0.13870197608182405	0.16145815223450144	0.20300090068488366	0.09046178834731236	0.10218193306509009	0.13295307625871167	0.13503874445371458	0.15329783839708164	0.10491264489031096	0.09668969694924658	0.13230707217896012	0.11449838456410334	0.11449838456410334	0.11449838456410334	0.11449838456410334	0.11449838456410334	0.11449838456410334	0.11449838456410334	0.11449838456410334	0.11449838456410334	0.11449838456410334	0.11449838456410334	0.11449838456410334
0.2408011109921658	0.34894471958335677	0.3465381351212265	0.3431926736561981	0.3513587519470637	0.27552897922965464	0.29350617834995707	0.31011945083580467	0.23517207933858195	0.42456124320426747	0.27431699863879433	0.3452317759962895	0.35243495400137337	0.23207071664236786	0.28569377905070703	0.2881074431884436	0.33991288786709245	0.2874242179334848	0.3161549106680308	0.2872279248519655	0.31124505489414866	0.33089548442614536	0.27600244106675326	0.30446488020582446	0.3989542951000724	0.2850499296723806	0.4156056915928709	0.3203378800343026	0.2877607648475508	0.31208261838350576	0.2999216916155283	0.2999216916155283	0.2999216916155283	0.2999216916155283	0.2999216916155283	0.2999216916155283	0.2999216916155283	0.2999216916155283	0.2999216916155283	0.2999216916155283	0.2999216916155283	0.2999216916155283	0.2999216916155283	0.2999216916155283	0.2999216916155283	0.2999216916155283	0.2999216916155283	0.2999216916155283	0.2999216916155283	0.2999216916155283
0.4571090113842126	0.5260258964230123	0.48098324040915164	0.4705117409027934	0.4876372237536086	0.7047217748572473	0.5293730604358576	0.5553112050921323	0.6211257644151112	0.4170622286788974	0.454708508975198	0.5390515584321581	0.4905327559851307	0.46614473822188834	0.3660471937180217	0.4046882424109715	0.6715192279148683	0.5466442342839305	0.4805987781469396	0.6278800625903191	0.5900741658103233	0.5156518246443283	0.514669634602507	0.6697170093829525	0.5578397303011653	0.6461778989497272	0.5332436683444316	0.45728180599973417	0.3571076640712352	0.49388945134867945	0.5572466990045037	0.4705936607224113	0.39570510124288316	0.4393065136299867	0.6099915000022634	0.5179378134555238	0.470258963835057	0.6800738967040123	0.5772474115065298	0.35364533528947334	0.46544637339800154	0.46544637339800154	0.46544637339800154	0.46544637339800154	0.46544637339800154	0.46544637339800154	0.46544637339800154	0.46544637339800154	0.46544637339800154	0.46544637339800154
0.39241887434947587	0.34169794718119667	0.5040204863636998	0.36801312233035277	0.336085234205319	0.4227070972701571	0.4311636277605352	0.2616385633532496	0.34020128089282325	0.43759098766865	0.3624288572496853	0.3295055542654523	0.2772382545773662	0.4421190302418736	0.22138268334254854	0.26801926219211364	0.26748826558557603	0.36569074828308107	0.3088674601519103	0.18226222580226742	0.34144823631080545	0.3299415868660424	0.415023419094631	0.4150322530722967	0.38291951698905263	0.21284601880030374	0.29788276789467816	0.29788276789467816	0.29788276789467816	0.29788276789467816	0.29788276789467816	0.29788276789467816	0.29788276789467816	0.29788276789467816	0.29788276789467816	0.29788276789467816	0.29788276789467816	0.29788276789467816	0.29788276789467816	0.29788276789467816	0.29788276789467816	0.29788276789467816	0.29788276789467816	0.29788276789467816	0.29788276789467816	0.29788276789467816	0.29788276789467816	0.29788276789467816	0.29788276789467816	0.29788276789467816
0.4470199851641932	0.5762041056637294	0.4290457567960878	0.5312743929011696	0.40693954502379914	0.49419574932630345	0.35682854842256445	0.4010508476604923	0.5682077055629053	0.4907374526430183	0.3685941652872576	0.43335639769197204	0.4884510296413249	0.4497810247992135	0.4610658134988896	0.43700557418047237	0.5169663943421692	0.42180226873413895	0.5421384528937703	0.4912094336640825	0.7594329257516176	0.6210090421099499	0.7667493886229148	0.5644304566765307	0.5321983985671723	0.524138580362697	0.5700821345511746	0.5471103574569358	0.5471103574569358	0.5471103574569358	0.5471103574569358	0.5471103574569358	0.5471103574569358	0.5471103574569358	0.5471103574569358	0.5471103574569358	0.5471103574569358	0.5471103574569358	0.5471103574569358	0.5471103574569358	0.5471103574569358	0.5471103574569358	0.5471103574569358	0.5471103574569358	0.5471103574569358	0.5471103574569358	0.5471103574569358	0.5471103574569358	0.5471103574569358	0.5471103574569358
0.12815391110272167	0.045785757854502895	0.07214087918830579	0.12905469769081648	0.0818809354373879	0.07877520338274017	0.03247950839924031	0.1119883754725719	0.09248238820801248	0.06559444991939609	0.06345888389598804	0.04379228355776374	0.05483098934300136	0.10116458028467788	0.07294589868769492	0.08135053676004247	0.10464334740243093	0.08605813005333217	0.07448631376276688	0.06554434962257079	0.07157311150652856	0.07367386452653961	0.08524749430228563	0.12352050286591804	0.05423814702529155	0.17429154298412664	0.08265330865178486	0.11185106629042195	0.061782257276110863	0.03731423088513437	0.0743588117798922	0.06664052460981663	0.027097582630498385	0.06260465454482544	0.04485111858766192	0.04485111858766192	0.04485111858766192	0.04485111858766192	0.04485111858766192	0.04485111858766192	0.04485111858766192	0.04485111858766192	0.04485111858766192	0.04485111858766192	0.04485111858766192	0.04485111858766192	0.04485111858766192	0.04485111858766192	0.04485111858766192	0.04485111858766192
0.15200121395211272	0.1316448907428765	0.0944295778690122	0.0749467997765195	0.12244423928844604	0.10362196955217785	0.11773571309035047	0.06557056158590793	0.15911050800990614	0.10995529780355985	0.11811154701429609	0.17108953780104627	0.09664037234708732	0.16290523816559246	0.22028471619268583	0.07860566213285874	0.12081495379553538	0.0930281284812248	0.1697113458609832	0.09123170346662654	0.18417351694475712	0.10962170959588144	0.12750102026689825	0.1030417800865888	0.16495294442754305	0.11637301669114294	0.0975397294035537	0.11724624729120921	0.1147554179061968	0.09951129815475115	0.08307980229241115	0.059330781785074095	0.09926533710475628	0.07929805944491519	0.07929805944491519	0.07929805944491519	0.07929805944491519	0.07929805944491519	0.07929805944491519	0.07929805944491519	0.07929805944491519	0.07929805944491519	0.07929805944491519	0.07929805944491519	0.07929805944491519	0.07929805944491519	0.07929805944491519	0.07929805944491519	0.07929805944491519	0.07929805944491519
0.33368315298721557	0.22926816008439713	0.3174279858590736	0.37018745404792597	0.29910536225645856	0.24790782052723148	0.36609359445274725	0.27738921962112983	0.3381794675821135	0.26954811072353785	0.2593752996064655	0.3760724088000932	0.39402493662397364	0.2464233903684539	0.3052650303005621	0.35909065118719397	0.32984235570877485	0.43264889729877853	0.31876989021366803	0.22603944874651288	0.3620959623281426	0.3971837290732548	0.31423471076082377	0.3545538673143809	0.4368818535767225	0.3006946373514575	0.36246677419569673	0.36857008949379194	0.3906615811120267	0.2749140203224125	0.36476680127881006	0.31984041080061126	0.31984041080061126	0.31984041080061126	0.31984041080061126	0.31984041080061126	0.31984041080061126	0.31984041080061126	0.31984041080061126	0.31984041080061126	0.31984041080061126	0.31984041080061126	0.31984041080061126	0.31984041080061126	0.31984041080061126	0.31984041080061126	0.31984041080061126	0.31984041080061126	0.31984041080061126	0.31984041080061126
0.25347561342261254	0.26112142457459453	0.27108542341848674	0.36506748906671616	0.2663148547433106	0.3275969554956496	0.3052890948503009	0.2725557599778058	0.3412775331549028	0.39133430819469894	0.48611193166965155	0.3633944540861974	0.3597255414583128	0.40638800850060636	0.4721505599552602	0.38944518365886954	0.4106302627669243	0.4445476982380254	0.5180233249731594	0.5658352522481167	0.5676184468339076	0.60253225223781	0.5764566389602069	0.5839716510837084	0.6420930160814479	0.6641643213309497	0.6395306639063226	0.7913301699353242	0.7508361353729717	0.7956432405798695	0.7801104800219428	0.7878768603009062	0.7878768603009062	0.7878768603009062	0.7878768603009062	0.7878768603009062	0.7878768603009062	0.7878768603009062	0.7878768603009062	0.7878768603009062	0.7878768603009062	0.7878768603009062	0.7878768603009062	0.7878768603009062	0.7878768603009062	0.7878768603009062	0.7878768603009062	0.7878768603009062	0.7878768603009062	0.7878768603009062
0.36059101026380846	0.4213258301149925	0.34283294959626226	0.45309654343178013	0.44075972917763373	0.489755034206211	0.40566823047278616	0.3939594594078717	0.3969199134543277	0.32533963756763357	0.4120456073330816	0.415021878945496	0.4149942633658006	0.3856555974304262	0.3301836458469014	0.40385101299634935	0.31822777388577217	0.4009669640273819	0.366682934063921	0.47871138270540486	0.42786468994749083	0.39909590534099665	0.42938815841491085	0.36281741568461756	0.3282435735660855	0.4221226399200342	0.3634841819394905	0.23815668507255655	0.40656452932811	0.43378342125987496	0.2988423825171328	0.36631290188850385	0.36631290188850385	0.36631290188850385	0.36631290188850385	0.36631290188850385	0.36631290188850385	0.36631290188850385	0.36631290188850385	0.36631290188850385	0.36631290188850385	0.36631290188850385	0.36631290188850385	0.36631290188850385	0.36631290188850385	0.36631290188850385	0.36631290188850385	0.36631290188850385	0.36631290188850385	0.36631290188850385
0.45784584116147253	0.3235411370014012	0.23580576626631405	0.2580247330482641	0.24846536188336624	0.2752658957513706	0.3215715235035311	0.3108642174185176	0.3156545449729585	0.30592619761695733	0.32975722978732086	0.24418121008331373	0.22145467654694462	0.22129324872321293	0.20671611610555757	0.34670360828228197	0.3730570567604635	0.34117071008908667	0.3685293511732564	0.30602658775320907	0.4148571801874	0.41459085687181313	0.4566544194758076	0.43386982603348473	0.5134131162050528	0.3716359280029323	0.5209259206407527	0.4260192341570109	0.3045215400909825	0.4533286663111709	0.4137513679540307	0.32808042219854006	0.3709158950762854	0.3709158950762854	0.3709158950762854	0.3709158950762854	0.3709158950762854	0.3709158950762854	0.3709158950762854	0.3709158950762854	0.3709158950762854	0.3709158950762854	0.3709158950762854	0.3709158950762854	0.3709158950762854	0.3709158950762854	0.3709158950762854	0.3709158950762854	0.3709158950762854	0.3709158950762854
0.16097484089910724	0.14838857636407185	0.14837889841296517	0.1013944902186932	0.14531983548612018	0.18315657456476905	0.15186740411383548	0.1520312885359177	0.08339478157222988	0.15169936694870043	0.1657169314375356	0.09188338019189232	0.09889348717949521	0.08609574298485499	0.130276798119239	0.10194228790887148	0.14003310059442506	0.17146353229666594	0.10991751834542496	0.1772858743806539	0.18370721827959213	0.14473602930863955	0.11809572765015133	0.1265518819532556	0.13238617386050827	0.12573885430309015	0.0726130527911251	0.1329394975674196	0.09421332555172324	0.16051775735763954	0.1273655414546814	0.1273655414546814	0.1273655414546814	0.1273655414546814	0.1273655414546814	0.1273655414546814	0.1273655414546814	0.1273655414546814	0.1273655414546814	0.1273655414546814	0.1273655414546814	0.1273655414546814	0.1273655414546814	0.1273655414546814	0.1273655414546814	0.1273655414546814	0.1273655414546814	0.1273655414546814	0.1273655414546814	0.1273655414546814
0.3738357479593135	0.21552759052862808	0.21603430122021366	0.1760434871739141	0.17337099445932935	0.20535397963019983	0.21467210567572273	0.15502826745476084	0.20319450176108259	0.265572427105879	0.2001653862320852	0.1765744088967613	0.12643137150616304	0.22529765610150232	0.22635436577762716	0.11261530185470056	0.190976011580386	0.20303851123798666	0.1795192415128507	0.2263197677360697	0.18491690791961235	0.20787275328924806	0.1914015928519911	0.1996371730706196	0.1996371730706196	0.1996371730706196	0.1996371730706196	0.1996371730706196	0.1996371730706196	0.1996371730706196	0.1996371730706196	0.1996371730706196	0.1996371730706196	0.1996371730706196	0.1996371730706196	0.1996371730706196	0.1996371730706196	0.1996371730706196	0.1996371730706196	0.1996371730706196	0.1996371730706196	0.1996371730706196	0.1996371730706196	0.1996371730706196	0.1996371730706196	0.1996371730706196	0.1996371730706196	0.1996371730706196	0.1996371730706196	0.1996371730706196
0.32698241973358566	0.1985831111418975	0.21361894340944007	0.17321576483663467	0.3035022477849063	0.2606174226693849	0.1777649729327339	0.19846508478003755	0.16804246879304224	0.28222172783344646	0.15428861675368316	0.14911908836783633	0.20124383344426516	0.14134693164174103	0.2386535536729035	0.2553922847773753	0.16795741065135047	0.2147626626299162	0.2429994542414602	0.2638724200972779	0.1740274707225974	0.3488933706448199	0.18030334139397736	0.26459835601939863	0.26459835601939863	0.26459835601939863	0.26459835601939863	0.26459835601939863	0.26459835601939863	0.26459835601939863	0.26459835601939863	0.26459835601939863	0.26459835601939863	0.26459835601939863	0.26459835601939863	0.26459835601939863	0.26459835601939863	0.26459835601939863	0.26459835601939863	0.26459835601939863	0.26459835601939863	0.26459835601939863	0.26459835601939863	0.26459835601939863	0.26459835601939863	0.26459835601939863	0.26459835601939863	0.26459835601939863	0.26459835601939863	0.26459835601939863
0.5769346931995194	0.3902346267505658	0.5171821697044041	0.4437012490998312	0.2699795194224538	0.5247608447498924	0.3726217804254273	0.37098015006539703	0.536918021192924	0.3681029848856054	0.3557894610757323	0.38757508695262255	0.43036685102578276	0.375562457179272	0.386188296270365	0.6242052184040813	0.42890303109580197	0.4411301457592569	0.4232750952534171	0.34641517803414473	0.5108435577883625	0.42970597541747435	0.5659998867099441	0.5389029929134301	0.445372233602103	0.5487096198412328	0.3818761175840319	0.3485781095649521	0.4077249267741261	0.42512807254278273	0.4164264996584544	0.4164264996584544	0.4164264996584544	0.4164264996584544	0.4164264996584544	0.4164264996584544	0.4164264996584544	0.4164264996584544	0.4164264996584544	0.4164264996584544	0.4164264996584544	0.4164264996584544	0.4164264996584544	0.4164264996584544	0.4164264996584544	0.4164264996584544	0.4164264996584544	0.4164264996584544	0.4164264996584544	0.4164264996584544
0.2574229541616688	0.22026468113880412	0.2844586758509665	0.24084406150210969	0.25063560599429413	0.25492284642564045	0.23136325140487862	0.10971664833404147	0.12311308794147083	0.097846694605373	0.09503488983353563	0.15636607612483622	0.16157906789357082	0.14819511361067564	0.06898707376762683	0.12280922364297885	0.14993023398675864	0.032701655568811196	0.1441014380742768	0.2270843132672998	0.14846125529645318	0.12871528502663002	0.0872216545949634	0.13705387537994332	0.12982881015901976	0.22897777437029956	0.12537299893800022	0.12452117514880087	0.09964380797890462	0.0794387865885775	0.11844325955919985	0.10569268361539566	0.11206797158729775	0.11206797158729775	0.11206797158729775	0.11206797158729775	0.11206797158729775	0.11206797158729775	0.11206797158729775	0.11206797158729775	0.11206797158729775	0.11206797158729775	0.11206797158729775	0.11206797158729775	0.11206797158729775	0.11206797158729775	0.11206797158729775	0.11206797158729775	0.11206797158729775	0.11206797158729775
0.35665003366215825	0.5920218259105907	0.43438849744095814	0.42246664559979413	0.38538945765251525	0.3426220774048814	0.45809369551852375	0.5356673064712821	0.3168985930544748	0.3921108030933448	0.3579527834772594	0.4486680542869596	0.42594384474301167	0.41448115254186124	0.624066893715413	0.48497855357266406	0.46081340837427887	0.46263302880996926	0.44212058719452235	0.68630411649093	0.5202642025926163	0.4739339060654717	0.5725909286690277	0.485713541199473	0.49107526190775985	0.536808973360616	0.530347107030431	0.49189178688806273	0.5841158489447636	0.4482803599792627	0.6242023714896172	0.5068755090579907	0.645464850726083	0.6974031848614053	0.5445380183356943	0.6209706015985498	0.6209706015985498	0.6209706015985498	0.6209706015985498	0.6209706015985498	0.6209706015985498	0.6209706015985498	0.6209706015985498	0.6209706015985498	0.6209706015985498	0.6209706015985498	0.6209706015985498	0.6209706015985498	0.6209706015985498	0.6209706015985498
0.25103744730848815	0.20906961350673064	0.15772404221601652	0.20717952624014455	0.28523711572801286	0.18008084070942115	0.18259394681869806	0.23563588733781002	0.18463159997268835	0.14962456828063295	0.16436765642088386	0.21145482456340386	0.12109418169819054	0.16608093319342998	0.2265193974544665	0.2524870469234131	0.20725325003806397	0.2564696188873607	0.19228344600594188	0.31553922957940217	0.23560843145060184	0.16408220898172918	0.14403184321467605	0.1821807362299659	0.25440378152361176	0.16981498540851486	0.186119398488339	0.127561624053763	0.156840511271051	0.156840511271051	0.156840511271051	0.156840511271051	0.156840511271051	0.156840511271051	0.156840511271051	0.156840511271051	0.156840511271051	0.156840511271051	0.156840511271051	0.156840511271051	0.156840511271051	0.156840511271051	0.156840511271051	0.156840511271051	0.156840511271051	0.156840511271051	0.156840511271051	0.156840511271051	0.156840511271051	0.156840511271051
0.13354516493351193	0.23929890771395526	0.2329949596146535	0.2341299121087272	0.3214574077498339	0.2626487018975644	0.15103002304221153	0.18736241199392414	0.2616269502434408	0.27601235793770135	0.1823506210175441	0.27596952309423456	0.09480534814531293	0.3665749869424458	0.26899247966271284	0.16228488269758906	0.25599300899248845	0.1391841433906231	0.1266438755506904	0.06995112407123333	0.08357784756693902	0.28193012939203504	0.24760068657428272	0.3447177167956278	0.16907878153354577	0.2513246884316317	0.21163969795364343	0.254182506055932	0.26789432640658145	0.26103841623125673	0.26103841623125673	0.26103841623125673	0.26103841623125673	0.26103841623125673	0.26103841623125673	0.26103841623125673	0.26103841623125673	0.26103841623125673	0.26103841623125673	0.26103841623125673	0.26103841623125673	0.26103841623125673	0.26103841623125673	0.26103841623125673	0.26103841623125673	0.26103841623125673	0.26103841623125673	0.26103841623125673	0.26103841623125673	0.26103841623125673
0.48843988122753135	0.46877866228447884	0.33158242745230937	0.4890448522244856	0.4209041456791702	0.5118234126856301	0.4980042918717469	0.5802731855822418	0.4242384719982296	0.4343699528661988	0.5906314908444599	0.5389440310597149	0.5213016287788921	0.6165652086160291	0.4488875045550271	0.3259636108835956	0.4024261635383667	0.48405298315282025	0.5547304814856157	0.4799839255637682	0.5640211211187101	0.4681975504493973	0.47411992340894593	0.41787676745405483	0.4928370582708096	0.5085562086624604	0.5006966334666351	0.5006966334666351	0.5006966334666351	0.5006966334666351	0.5006966334666351	0.5006966334666351	0.5006966334666351	0.5006966334666351	0.5006966334666351	0.5006966334666351	0.5006966334666351	0.5006966334666351	0.5006966334666351	0.5006966334666351	0.5006966334666351	0.5006966334666351	0.5006966334666351	0.5006966334666351	0.5006966334666351	0.5006966334666351	0.5006966334666351	0.5006966334666351	0.5006966334666351	0.5006966334666351
0.48024736803924567	0.5019225892846516	0.37363441003182324	0.38441488255661826	0.5711922375127587	0.4691859622240159	0.5531504007927887	0.47162619828357777	0.3952492031103588	0.5311452829544716	0.4967745073626877	0.6560677409799636	0.5209222902298274	0.4620212673367975	0.3683690122914517	0.412833639994297	0.4092328453614165	0.3649361979154409	0.4248586159771618	0.46381913179158435	0.47632967191044207	0.508026546750528	0.492178109330485	0.492178109330485	0.492178109330485	0.492178109330485	0.492178109330485	0.492178109330485	0.492178109330485	0.492178109330485	0.492178109330485	0.492178109330485	0.492178109330485	0.492178109330485	0.492178109330485	0.492178109330485	0.492178109330485	0.492178109330485	0.492178109330485	0.492178109330485	0.492178109330485	0.492178109330485	0.492178109330485	0.492178109330485	0.492178109330485	0.492178109330485	0.492178109330485	0.492178109330485	0.492178109330485	0.492178109330485
0.5254076848220184	0.38057932274299366	0.5775480440824423	0.5647829491337069	0.42999907394212017	0.6834826490168461	0.6358358423223025	0.5881654128804151	0.5035079192811427	0.5878650373898643	0.4499728866833856	0.6478422904171779	0.631038833505018	0.5497111747195262	0.5787067423738325	0.69528206221392	0.7383061594240161	0.7584755677540175	0.5142469951814868	0.46694651685676636	0.622283222553368	0.7036203823884577	0.7524499499774615	0.6079783233245877	0.5806296368723919	0.616765007133711	0.6574827483118113	0.6371238777227611	0.6371238777227611	0.6371238777227611	0.6371238777227611	0.6371238777227611	0.6371238777227611	0.6371238777227611	0.6371238777227611	0.6371238777227611	0.6371238777227611	0.6371238777227611	0.6371238777227611	0.6371238777227611	0.6371238777227611	0.6371238777227611	0.6371238777227611	0.6371238777227611	0.6371238777227611	0.6371238777227611	0.6371238777227611	0.6371238777227611	0.6371238777227611	0.6371238777227611
0.5486303977832075	0.7441784161361733	0.7073280088646584	0.6525767283211538	0.39205314505114214	0.5182838327847751	0.4909820844207962	0.5630374824666924	0.5715054873544728	0.5716614359507438	0.6454325157893736	0.46649785565740176	0.5253069304879057	0.5931812373198403	0.511146727647042	0.6917167757866203	0.39182792127299026	0.6481861885516096	0.4654140358044982	0.6236525470467632	0.5587359221647392	0.5774477039634481	0.41597748088699465	0.5633415016336094	0.5605360703300336	0.4375893483754667	0.6215474380664834	0.6161524684383838	0.5165319533285748	0.5663422108834794	0.5663422108834794	0.5663422108834794	0.5663422108834794	0.5663422108834794	0.5663422108834794	0.5663422108834794	0.5663422108834794	0.5663422108834794	0.5663422108834794	0.5663422108834794	0.5663422108834794	0.5663422108834794	0.5663422108834794	0.5663422108834794	0.5663422108834794	0.5663422108834794	0.5663422108834794	0.5663422108834794	0.5663422108834794	0.5663422108834794
0.7098286268854004	0.6391425724241749	0.7156672941711245	0.5389446796026575	0.5498418539703082	0.5124665713396971	0.6758896060392234	0.640715889515858	0.5339245898247611	0.4523901309702466	0.5819454788870096	0.6347635037396553	0.7060293905608462	0.565050050289467	0.5767975504488069	0.5748016856562504	0.5942127189934558	0.5841329862235626	0.553958727238379	0.47045270313886983	0.6747798921935061	0.6007567756769022	0.5086786011791699	0.4667344858222244	0.6217308867590602	0.47037478777791414	0.6603942703593564	0.7520926357213948	0.6992224001518071	0.5273130426429039	0.47185449321415085	0.5368677459782432	0.4796576665575166	0.5989629430141307	0.6414990731522097	0.5095597643084596	0.5852168783475513	0.7809721515690697	0.6830945149583106	0.6830945149583106	0.6830945149583106	0.6830945149583106	0.6830945149583106	0.6830945149583106	0.6830945149583106	0.6830945149583106	0.6830945149583106	0.6830945149583106	0.6830945149583106	0.6830945149583106
0.01912677070033847	0.0	0.0	0.0	0.0002042806300125381	0.018626840097445512	0.01878989419582237	0.015334186143636217	4.122653163567867e-05	0.0009520297363030624	0.0	0.018083371603424735	0.007437259724500417	0.0007065225923976381	0.002115619030009953	0.0	0.0	0.017879090973412195	0.0	0.0	0.0002042806300125381	0.0060735690445812085	0.015171132027516564	0.03916501879005915	0.0019113383999974148	0.0002042806300125381	0.0009108032224101764	0.01180377099909675	0.018585613565809834	0.0004085612600250762	0.0	0.017879090973412195	0.018748667664186692	0.0	0.07159326855505173	0.016674275165812418	0.0	0.01551486511590575	0.023771981294122967	0.025818592660297714	0.0	0.0	0.0	0.0	0.0	0.0	0.0	0.0	0.0	0.0
0.16089373544381974	0.11924325478320112	0.12245488923674536	0.1437251412941836	0.14944352537356806	0.15198894178941824	0.05527003744070715	0.14918179057889724	0.10890903794541712	0.15719568553167457	0.12433924296238526	0.08992555894180056	0.2209646955729057	0.139979660677682	0.10919276073634017	0.1392443298759276	0.08950693078487429	0.11943908411697063	0.07906426128058612	0.09674231255701918	0.09115856604162183	0.09530585098723268	0.09676893006971546	0.10524823534846417	0.053101949920622456	0.09352480702838772	0.1355391253161146	0.048597473955393364	0.09206829963575398	0.09206829963575398	0.09206829963575398	0.09206829963575398	0.09206829963575398	0.09206829963575398	0.09206829963575398	0.09206829963575398	0.09206829963575398	0.09206829963575398	0.09206829963575398	0.09206829963575398	0.09206829963575398	0.09206829963575398	0.09206829963575398	0.09206829963575398	0.09206829963575398	0.09206829963575398	0.09206829963575398	0.09206829963575398	0.09206829963575398	0.09206829963575398
0.4067334699288369	0.6120971071982781	0.4782910634582906	0.6490401795650732	0.466042220726589	0.5211208322259663	0.4819062274176208	0.46080825289348853	0.5061198643043284	0.49827823212851535	0.46927416774177605	0.5140965698693392	0.5953639722462706	0.4667962137760071	0.3969024916714796	0.4837508207571628	0.49312833226158	0.6331196936408098	0.5491846241641575	0.5140056796785285	0.4988686537604207	0.47122586383686016	0.5870676852357214	0.5268613952169244	0.5107744992800792	0.5188179472485018	0.5188179472485018	0.5188179472485018	0.5188179472485018	0.5188179472485018	0.5188179472485018	0.5188179472485018	0.5188179472485018	0.5188179472485018	0.5188179472485018	0.5188179472485018	0.5188179472485018	0.5188179472485018	0.5188179472485018	0.5188179472485018	0.5188179472485018	0.5188179472485018	0.5188179472485018	0.5188179472485018	0.5188179472485018	0.5188179472485018	0.5188179472485018	0.5188179472485018	0.5188179472485018	0.5188179472485018
0.7168278678576894	0.6954223188164964	0.647847132936054	0.7653115837634699	0.6971616675597415	0.7177651205903137	0.616284014951949	0.657023061155689	0.6019375773108575	0.6731252117412788	0.7061787482976163	0.7355501118657142	0.6287017519304646	0.6344185427500942	0.7014674649384184	0.6466412637070796	0.7262909278554539	0.7361516791456769	0.654860058635063	0.7335757203307124	0.6194904830047481	0.6765331016677303	0.6765331016677303	0.6765331016677303	0.6765331016677303	0.6765331016677303	0.6765331016677303	0.6765331016677303	0.6765331016677303	0.6765331016677303	0.6765331016677303	0.6765331016677303	0.6765331016677303	0.6765331016677303	0.6765331016677303	0.6765331016677303	0.6765331016677303	0.6765331016677303	0.6765331016677303	0.6765331016677303	0.6765331016677303	0.6765331016677303	0.6765331016677303	0.6765331016677303	0.6765331016677303	0.6765331016677303	0.6765331016677303	0.6765331016677303	0.6765331016677303	0.6765331016677303
0.1383662323763398	0.17243410031236503	0.13975766076654736	0.1484781364100265	0.14474713596916522	0.10575988752511355	0.07778871162525888	0.08976998661681614	0.09221031713575825	0.03838301991348931	0.045169236809033245	0.08395918618776625	0.08949968027979056	0.10047675779195611	0.06639219183973455	0.0622695851573106	0.11085667484401411	0.07448627359205315	0.08335203124392813	0.11926549306381687	0.07043871130063062	0.08067396099485195	0.09963614134030627	0.0901550511675791	0.0901550511675791	0.0901550511675791	0.0901550511675791	0.0901550511675791	0.0901550511675791	0.0901550511675791	0.0901550511675791	0.0901550511675791	0.0901550511675791	0.0901550511675791	0.0901550511675791	0.0901550511675791	0.0901550511675791	0.0901550511675791	0.0901550511675791	0.0901550511675791	0.0901550511675791	0.0901550511675791	0.0901550511675791	0.0901550511675791	0.0901550511675791	0.0901550511675791	0.0901550511675791	0.0901550511675791	0.0901550511675791	0.0901550511675791
0.3485403014583373	0.3934556267296285	0.4346923897433114	0.4772452315379357	0.47175252532448575	0.342174106813871	0.4011861833643541	0.44241354608292116	0.5211442786901461	0.5102540364483392	0.511921717034969	0.43545525271168806	0.45443510937830206	0.6357782583723712	0.8704666492511772	0.5285881015267992	0.20779511234566367	0.23477927402590157	0.19470096700597633	0.194790284163776	0.2656065645417608	0.2301984243527684	0.2301984243527684	0.2301984243527684	0.2301984243527684	0.2301984243527684	0.2301984243527684	0.2301984243527684	0.2301984243527684	0.2301984243527684	0.2301984243527684	0.2301984243527684	0.2301984243527684	0.2301984243527684	0.2301984243527684	0.2301984243527684	0.2301984243527684	0.2301984243527684	0.2301984243527684	0.2301984243527684	0.2301984243527684	0.2301984243527684	0.2301984243527684	0.2301984243527684	0.2301984243527684	0.2301984243527684	0.2301984243527684	0.2301984243527684	0.2301984243527684	0.2301984243527684
0.29166973848752575	0.25757447560405616	0.24099042666370926	0.3185172291376328	0.23053364438725757	0.3281486302658442	0.33493686250865895	0.23775555512906968	0.22999890907474108	0.25198016686050045	0.26435699374661076	0.29105626159379927	0.24461048541552655	0.28607701256166035	0.25923066929309513	0.27142621449065074	0.21490298249905707	0.20701106187143123	0.23466537182831937	0.23620956435204526	0.2585819821413579	0.3458587574643068	0.28629805867743524	0.346946992149917	0.22665245780433055	0.2867997249771238	0.2867997249771238	0.2867997249771238	0.2867997249771238	0.2867997249771238	0.2867997249771238	0.2867997249771238	0.2867997249771238	0.2867997249771238	0.2867997249771238	0.2867997249771238	0.2867997249771238	0.2867997249771238	0.2867997249771238	0.2867997249771238	0.2867997249771238	0.2867997249771238	0.2867997249771238	0.2867997249771238	0.2867997249771238	0.2867997249771238	0.2867997249771238	0.2867997249771238	0.2867997249771238	0.2867997249771238
0.5819065798433707	0.6653615451078098	0.636872667460285	0.579164393211548	0.6707247209519551	0.5750218949910303	0.7678714079921811	0.7918341906609647	0.5244718888534332	0.6920884361137859	0.719611674010692	0.8805637150652621	0.5981328456250199	0.7872829995029534	0.6917431249169899	0.7040605045268832	0.8575326148986087	0.7397111456555455	0.6811309011199397	0.6655387814823943	0.6733348413011669	0.6733348413011669	0.6733348413011669	0.6733348413011669	0.6733348413011669	0.6733348413011669	0.6733348413011669	0.6733348413011669	0.6733348413011669	0.6733348413011669	0.6733348413011669	0.6733348413011669	0.6733348413011669	0.6733348413011669	0.6733348413011669	0.6733348413011669	0.6733348413011669	0.6733348413011669	0.6733348413011669	0.6733348413011669	0.6733348413011669	0.6733348413011669	0.6733348413011669	0.6733348413011669	0.6733348413011669	0.6733348413011669	0.6733348413011669	0.6733348413011669	0.6733348413011669	0.6733348413011669
0.39328337775415095	0.45893046828628886	0.5673163587937748	0.45013663099619894	0.3940829480586363	0.5078794313735897	0.42556486621282336	0.4179230544450636	0.435475291938966	0.43527370179213043	0.3369915874894011	0.3717410267410209	0.3652238851373696	0.5903442135869238	0.8147722343882722	0.7287631496162515	0.6126493295589215	0.47548755640558144	0.5534271430015452	0.5225391676823608	0.4408461141811667	0.5429296542245633	0.49188788420286506	0.49188788420286506	0.49188788420286506	0.49188788420286506	0.49188788420286506	0.49188788420286506	0.49188788420286506	0.49188788420286506	0.49188788420286506	0.49188788420286506	0.49188788420286506	0.49188788420286506	0.49188788420286506	0.49188788420286506	0.49188788420286506	0.49188788420286506	0.49188788420286506	0.49188788420286506	0.49188788420286506	0.49188788420286506	0.49188788420286506	0.49188788420286506	0.49188788420286506	0.49188788420286506	0.49188788420286506	0.49188788420286506	0.49188788420286506	0.49188788420286506
0.5058291781527053	0.4161740444478398	0.5792526608321541	0.47539249618553897	0.470192328999621	0.605031909573012	0.5660617904132935	0.5372280992416427	0.5591582052509863	0.5391230549353182	0.577215253761754	0.5244155078501359	0.4730625607746197	0.567329327990131	0.6988800829902851	0.6717880681552303	0.4778174725273872	0.670764841374768	0.6319135490143782	0.5760559086393283	0.6039847288268533	0.6039847288268533	0.6039847288268533	0.6039847288268533	0.6039847288268533	0.6039847288268533	0.6039847288268533	0.6039847288268533	0.6039847288268533	0.6039847288268533	0.6039847288268533	0.6039847288268533	0.6039847288268533	0.6039847288268533	0.6039847288268533	0.6039847288268533	0.6039847288268533	0.6039847288268533	0.6039847288268533	0.6039847288268533	0.6039847288268533	0.6039847288268533	0.6039847288268533	0.6039847288268533	0.6039847288268533	0.6039847288268533	0.6039847288268533	0.6039847288268533	0.6039847288268533	0.6039847288268533
0.2090195109787391	0.1412309109651492	0.07414467185953365	0.18721111900019555	0.14158310855895706	0.21942953604009233	0.08939090975521062	0.17268235312187513	0.08103922483566212	0.05855877076864458	0.1103533298400435	0.09128820133505418	0.11012344397593347	0.37449194045969425	0.16001909917034343	0.1498761428597931	0.14188823320858757	0.1097052269167627	0.12126305092235412	0.14817800496058597	0.07690474489476866	0.0948156020256502	0.10292535788448345	0.13498300578215036	0.20246875002456677	0.10695480237653973	0.09467615216718295	0.07419172407354621	0.13378341137401967	0.1620034592720576	0.09876279698320543	0.042527800749509195	0.15216347876374514	0.16441294696162265	0.055167618310398084	0.10979028263601036	0.10979028263601036	0.10979028263601036	0.10979028263601036	0.10979028263601036	0.10979028263601036	0.10979028263601036	0.10979028263601036	0.10979028263601036	0.10979028263601036	0.10979028263601036	0.10979028263601036	0.10979028263601036	0.10979028263601036	0.10979028263601036
0.3238687207413575	0.49312915429595533	0.5250497489541014	0.4849121796418552	0.4776985600002103	0.41059100505580004	0.5046547416618636	0.5082583816475041	0.50332212408185	0.5064617593897981	0.37625475735622443	0.42594556398128974	0.4959982223585536	0.5064118584440014	0.42029356345495167	0.4465674192715649	0.4334304913632583	0.4334304913632583	0.4334304913632583	0.4334304913632583	0.4334304913632583	0.4334304913632583	0.4334304913632583	0.4334304913632583	0.4334304913632583	0.4334304913632583	0.4334304913632583	0.4334304913632583	0.4334304913632583	0.4334304913632583	0.4334304913632583	0.4334304913632583	0.4334304913632583	0.4334304913632583	0.4334304913632583	0.4334304913632583	0.4334304913632583	0.4334304913632583	0.4334304913632583	0.4334304913632583	0.4334304913632583	0.4334304913632583	0.4334304913632583	0.4334304913632583	0.4334304913632583	0.4334304913632583	0.4334304913632583	0.4334304913632583	0.4334304913632583	0.4334304913632583
0.557575410129083	0.49474980878524394	0.5064587709322622	0.5505074532284056	0.42114032706630333	0.43973343372994506	0.35306184475645785	0.34657027035379656	0.45600158571333604	0.4227863918543702	0.5116010657818599	0.3530462261861292	0.37708498818591996	0.47902827332540326	0.3809932061758499	0.4423041658172094	0.3994957764818169	0.45263775826907965	0.5394457981212539	0.47712392901243966	0.3875257232437104	0.3950824869903119	0.47546730373452867	0.4546652967620933	0.46506630024831097	0.46506630024831097	0.46506630024831097	0.46506630024831097	0.46506630024831097	0.46506630024831097	0.46506630024831097	0.46506630024831097	0.46506630024831097	0.46506630024831097	0.46506630024831097	0.46506630024831097	0.46506630024831097	0.46506630024831097	0.46506630024831097	0.46506630024831097	0.46506630024831097	0.46506630024831097	0.46506630024831097	0.46506630024831097	0.46506630024831097	0.46506630024831097	0.46506630024831097	0.46506630024831097	0.46506630024831097	0.46506630024831097
0.528672244768871	0.39374275433485256	0.4777385530442341	0.34096688468834563	0.6054749005522557	0.429775259501599	0.5319957042365505	0.376070880534249	0.3716893976986615	0.437281464134465	0.5123986392424947	0.49497746500674183	0.4792987917400774	0.4808027506491227	0.6307418752444668	0.41278358765554696	0.3467668170313961	0.46273834426287513	0.4047525806471356	0.4047525806471356	0.4047525806471356	0.4047525806471356	0.4047525806471356	0.4047525806471356	0.4047525806471356	0.4047525806471356	0.4047525806471356	0.4047525806471356	0.4047525806471356	0.4047525806471356	0.4047525806471356	0.4047525806471356	0.4047525806471356	0.4047525806471356	0.4047525806471356	0.4047525806471356	0.4047525806471356	0.4047525806471356	0.4047525806471356	0.4047525806471356	0.4047525806471356	0.4047525806471356	0.4047525806471356	0.4047525806471356	0.4047525806471356	0.4047525806471356	0.4047525806471356	0.4047525806471356	0.4047525806471356	0.4047525806471356
0.42847612486169456	0.4380868879852706	0.49337645751560105	0.3822423062631043	0.442766072700381	0.5484404999088378	0.4438915468815964	0.5201883143890749	0.3864075255789774	0.4127243991997258	0.3440900996212258	0.4137621405891581	0.4603144680819958	0.41163608010049496	0.4385773220306091	0.48274945556842197	0.4066394087781649	0.5355938227072182	0.40467065611311875	0.3854542045545415	0.4856857500182971	0.4355699772864193	0.4355699772864193	0.4355699772864193	0.4355699772864193	0.4355699772864193	0.4355699772864193	0.4355699772864193	0.4355699772864193	0.4355699772864193	0.4355699772864193	0.4355699772864193	0.4355699772864193	0.4355699772864193	0.4355699772864193	0.4355699772864193	0.4355699772864193	0.4355699772864193	0.4355699772864193	0.4355699772864193	0.4355699772864193	0.4355699772864193	0.4355699772864193	0.4355699772864193	0.4355699772864193	0.4355699772864193	0.4355699772864193	0.4355699772864193	0.4355699772864193	0.4355699772864193
0.6769795859848751	0.502993504945217	0.46977362548587215	0.48223399610666295	0.49165890748762914	0.5620949482816626	0.6267045090313851	0.29521093072527127	0.5001665310776212	0.38063355322425624	0.44040004215093875	0.44040004215093875	0.44040004215093875	0.44040004215093875	0.44040004215093875	0.44040004215093875	0.44040004215093875	0.44040004215093875	0.44040004215093875	0.44040004215093875	0.44040004215093875	0.44040004215093875	0.44040004215093875	0.44040004215093875	0.44040004215093875	0.44040004215093875	0.44040004215093875	0.44040004215093875	0.44040004215093875	0.44040004215093875	0.44040004215093875	0.44040004215093875	0.44040004215093875	0.44040004215093875	0.44040004215093875	0.44040004215093875	0.44040004215093875	0.44040004215093875	0.44040004215093875	0.44040004215093875	0.44040004215093875	0.44040004215093875	0.44040004215093875	0.44040004215093875	0.44040004215093875	0.44040004215093875	0.44040004215093875	0.44040004215093875	0.44040004215093875	0.44040004215093875
0.3263116592576802	0.3613163955408781	0.38942804808975334	0.3699460874148345	0.34329361476921977	0.39581583095635625	0.33150187455767033	0.42511372714203677	0.33565699287786877	0.37545677125375787	0.46599875815571173	0.37234574573868273	0.42715626575675425	0.4207376515904187	0.3212040751167078	0.37759512338609685	0.44636950027655053	0.4815174253945868	0.46394346283556864	0.46394346283556864	0.46394346283556864	0.46394346283556864	0.46394346283556864	0.46394346283556864	0.46394346283556864	0.46394346283556864	0.46394346283556864	0.46394346283556864	0.46394346283556864	0.46394346283556864	0.46394346283556864	0.46394346283556864	0.46394346283556864	0.46394346283556864	0.46394346283556864	0.46394346283556864	0.46394346283556864	0.46394346283556864	0.46394346283556864	0.46394346283556864	0.46394346283556864	0.46394346283556864	0.46394346283556864	0.46394346283556864	0.46394346283556864	0.46394346283556864	0.46394346283556864	0.46394346283556864	0.46394346283556864	0.46394346283556864
0.0979691471535461	0.14173937156915362	0.1326152813341006	0.05936350123029267	0.13707960109165113	0.046615022104263305	0.11099437977095145	0.07552538323865166	0.28641147179912924	0.1232099833819077	0.07659090479362285	0.18394727118986284	0.2048694133487696	0.04374206272486985	0.12485910619792324	0.10020960408648086	0.028907884148076577	0.1482367197772281	0.15358121062068214	0.0724108690827488	0.1327941198247186	0.021847990578460534	0.09594917251322074	0.21131137225900737	0.12363988943433459	0.07788799828012269	0.00033557599476502785	0.14831459762145496	0.04866153803035977	0.12271447081092351	0.11323129534674546	0.11797288307883448	0.11797288307883448	0.11797288307883448	0.11797288307883448	0.11797288307883448	0.11797288307883448	0.11797288307883448	0.11797288307883448	0.11797288307883448	0.11797288307883448	0.11797288307883448	0.11797288307883448	0.11797288307883448	0.11797288307883448	0.11797288307883448	0.11797288307883448	0.11797288307883448	0.11797288307883448	0.11797288307883448
0.10097439632065215	0.19140831483885448	0.11333527664377639	0.11180268078134184	0.1330866470662613	0.1359066547194887	0.12955022782518816	0.14869997747139402	0.11808389620256163	0.11866056327363841	0.10651890293047439	0.2484265409997454	0.18456004664524145	0.12550323113719788	0.1805363575628328	0.0554252204496043	0.08291051932942502	0.058607447399467	0.15911379463110517	0.1172247973243447	0.11617171689741829	0.09305761620560192	0.1194894447357996	0.1642455924138677	0.14186751857483365	0.14186751857483365	0.14186751857483365	0.14186751857483365	0.14186751857483365	0.14186751857483365	0.14186751857483365	0.14186751857483365	0.14186751857483365	0.14186751857483365	0.14186751857483365	0.14186751857483365	0.14186751857483365	0.14186751857483365	0.14186751857483365	0.14186751857483365	0.14186751857483365	0.14186751857483365	0.14186751857483365	0.14186751857483365	0.14186751857483365	0.14186751857483365	0.14186751857483365	0.14186751857483365	0.14186751857483365	0.14186751857483365
0.8954808366886565	0.8591408184939957	0.7743454085051691	0.8703368140917775	0.9498599126253824	0.826107770693985	0.9749670700677805	0.853949473169395	0.8425084641300253	0.6323049801332777	0.8046013659550278	0.7184531730441528	0.7184531730441528	0.7184531730441528	0.7184531730441528	0.7184531730441528	0.7184531730441528	0.7184531730441528	0.7184531730441528	0.7184531730441528	0.7184531730441528	0.7184531730441528	0.7184531730441528	0.7184531730441528	0.7184531730441528	0.7184531730441528	0.7184531730441528	0.7184531730441528	0.7184531730441528	0.7184531730441528	0.7184531730441528	0.7184531730441528	0.7184531730441528	0.7184531730441528	0.7184531730441528	0.7184531730441528	0.7184531730441528	0.7184531730441528	0.7184531730441528	0.7184531730441528	0.7184531730441528	0.7184531730441528	0.7184531730441528	0.7184531730441528	0.7184531730441528	0.7184531730441528	0.7184531730441528	0.7184531730441528	0.7184531730441528	0.7184531730441528
0.7660774789999482	0.7204605364257267	0.6875187757731132	0.7268038732507551	0.562531065275917	0.7033883817257337	0.7052617161172385	0.7230758959293054	0.7349811381288824	0.6340657977472814	0.9032351971113203	0.6602747287306158	0.8528258016136172	0.8089214149267474	0.5528713186726372	0.7504100230932147	0.7205335078689066	0.6917641580966261	0.7061488329827663	0.7061488329827663	0.7061488329827663	0.7061488329827663	0.7061488329827663	0.7061488329827663	0.7061488329827663	0.7061488329827663	0.7061488329827663	0.7061488329827663	0.7061488329827663	0.7061488329827663	0.7061488329827663	0.7061488329827663	0.7061488329827663	0.7061488329827663	0.7061488329827663	0.7061488329827663	0.7061488329827663	0.7061488329827663	0.7061488329827663	0.7061488329827663	0.7061488329827663	0.7061488329827663	0.7061488329827663	0.7061488329827663	0.7061488329827663	0.7061488329827663	0.7061488329827663	0.7061488329827663	0.7061488329827663	0.7061488329827663
0.40539801533761505	0.3060782841373861	0.33932970810758684	0.33614519597415116	0.25382087040670726	0.49272677015332295	0.3288774755604891	0.3940286814371275	0.23330266983205553	0.27349264392224454	0.2848707480029529	0.20640337105998166	0.30870967251726894	0.3083151119854201	0.23192038352899497	0.27011774775720754	0.27011774775720754	0.27011774775720754	0.27011774775720754	0.27011774775720754	0.27011774775720754	0.27011774775720754	0.27011774775720754	0.27011774775720754	0.27011774775720754	0.27011774775720754	0.27011774775720754	0.27011774775720754	0.27011774775720754	0.27011774775720754	0.27011774775720754	0.27011774775720754	0.27011774775720754	0.27011774775720754	0.27011774775720754	0.27011774775720754	0.27011774775720754	0.27011774775720754	0.27011774775720754	0.27011774775720754	0.27011774775720754	0.27011774775720754	0.27011774775720754	0.27011774775720754	0.27011774775720754	0.27011774775720754	0.27011774775720754	0.27011774775720754	0.27011774775720754	0.27011774775720754
0.08861828479085487	0.07984816200382058	0.2373455411809152	0.09711824028657935	0.09039534105190376	0.04015661780338613	0.10375537995299894	0.08762225246242691	0.008564222291856704	0.047222812424984564	0.1678175927700994	0.055478727606168114	0.038575070103748485	0.07662126420175319	0.09445880956032696	0.14203315994677398	0.10033785801479086	0.19322840269580238	0.10122407923152639	0.04277281249138427	0.04629318286301431	0.00025010102460193027	0.11876825331166506	0.01987918307984962	0.04252308425934214	0.05133051775475263	0.0868006488938468	0.005584165237854964	0.04619240706585088	0.04619240706585088	0.04619240706585088	0.04619240706585088	0.04619240706585088	0.04619240706585088	0.04619240706585088	0.04619240706585088	0.04619240706585088	0.04619240706585088	0.04619240706585088	0.04619240706585088	0.04619240706585088	0.04619240706585088	0.04619240706585088	0.04619240706585088	0.04619240706585088	0.04619240706585088	0.04619240706585088	0.04619240706585088	0.04619240706585088	0.04619240706585088
0.4857655398577315	0.5170431374053186	0.44147145512336716	0.5363325624133332	0.467753830669249	0.46368953594571244	0.4600308194022966	0.6336237027888648	0.38266863653319516	0.4335216570800543	0.3398741931954928	0.3207767384897323	0.4336230713658195	0.3786818027810823	0.4275556777863868	0.3844794696159598	0.49179041198422835	0.295067365301593	0.4062344213779377	0.4418680118164588	0.5530372741953106	0.3386262784440068	0.3306761018722458	0.3346511901581263	0.3346511901581263	0.3346511901581263	0.3346511901581263	0.3346511901581263	0.3346511901581263	0.3346511901581263	0.3346511901581263	0.3346511901581263	0.3346511901581263	0.3346511901581263	0.3346511901581263	0.3346511901581263	0.3346511901581263	0.3346511901581263	0.3346511901581263	0.3346511901581263	0.3346511901581263	0.3346511901581263	0.3346511901581263	0.3346511901581263	0.3346511901581263	0.3346511901581263	0.3346511901581263	0.3346511901581263	0.3346511901581263	0.3346511901581263
0.445172790134196	0.29019404554841305	0.4733821060879832	0.3035741271680798	0.3441477405363177	0.2641711742810002	0.46481170667262833	0.4308915352445229	0.3650188227768586	0.5178248664359136	0.3531946684322465	0.40203540469677485	0.34246769016973616	0.35239670913757715	0.3907990159751817	0.33753205468034453	0.2823563554986913	0.288576246000363	0.4516849886888684	0.33437760822702617	0.3098713151026698	0.322124461664848	0.322124461664848	0.322124461664848	0.322124461664848	0.322124461664848	0.322124461664848	0.322124461664848	0.322124461664848	0.322124461664848	0.322124461664848	0.322124461664848	0.322124461664848	0.322124461664848	0.322124461664848	0.322124461664848	0.322124461664848	0.322124461664848	0.322124461664848	0.322124461664848	0.322124461664848	0.322124461664848	0.322124461664848	0.322124461664848	0.322124461664848	0.322124461664848	0.322124461664848	0.322124461664848	0.322124461664848	0.322124461664848
0.47554319145752993	0.3210223381195677	0.3002595324857909	0.3804861923829467	0.3182414089082585	0.3623805802518478	0.47198113910644296	0.36684268876494625	0.29418659305740097	0.4677472032954915	0.332703032107786	0.4958000660403951	0.3166406497604061	0.3730580452580826	0.40200229355091777	0.3044077167162536	0.3197833622609015	0.29595621851820675	0.30786979038955414	0.30786979038955414	0.30786979038955414	0.30786979038955414	0.30786979038955414	0.30786979038955414	0.30786979038955414	0.30786979038955414	0.30786979038955414	0.30786979038955414	0.30786979038955414	0.30786979038955414	0.30786979038955414	0.30786979038955414	0.30786979038955414	0.30786979038955414	0.30786979038955414	0.30786979038955414	0.30786979038955414	0.30786979038955414	0.30786979038955414	0.30786979038955414	0.30786979038955414	0.30786979038955414	0.30786979038955414	0.30786979038955414	0.30786979038955414	0.30786979038955414	0.30786979038955414	0.30786979038955414	0.30786979038955414	0.30786979038955414
0.5336831170361104	0.41260841169148293	0.42592197908548607	0.4147034776524341	0.44368847003253564	0.501826445344177	0.48633281148586527	0.37472602301636593	0.4136541913736183	0.42887712251782356	0.44451105655132417	0.5243296979075752	0.41578281215767066	0.4065036973806798	0.49336867034273557	0.4978948426674134	0.5387624347582197	0.4555699484786409	0.38051545937012493	0.43166813679776683	0.4060917980839459	0.4060917980839459	0.4060917980839459	0.4060917980839459	0.4060917980839459	0.4060917980839459	0.4060917980839459	0.4060917980839459	0.4060917980839459	0.4060917980839459	0.4060917980839459	0.4060917980839459	0.4060917980839459	0.4060917980839459	0.4060917980839459	0.4060917980839459	0.4060917980839459	0.4060917980839459	0.4060917980839459	0.4060917980839459	0.4060917980839459	0.4060917980839459	0.4060917980839459	0.4060917980839459	0.4060917980839459	0.4060917980839459	0.4060917980839459	0.4060917980839459	0.4060917980839459	0.4060917980839459
0.0	0.0	0.0	0.0	0.0	0.0	0.005004342104334137	0.0	0.0	0.0	0.0	0.0	0.0	0.0	0.0	0.0	0.0	0.0	0.0	0.04365724942879871	0.04365724942879871	0.0	0.04855365059076472	0.0	0.0	0.0	0.0	0.0	0.0	0.005004342104334137	0.0	0.0	0.0	0.0	0.0	0.0	0.0	0.0	0.0	0.0	0.0	0.0	0.0	0.0	0.0	0.0	0.0	0.0	0.0	0.0
0.042371049436479166	0.005140847789504671	0.10052735635838296	0.00011088529588926262	0.0	0.0	0.00011088529588926262	0.0938128941944463	0.05188926017699334	0.0	0.0	0.04484810781171736	0.0	0.0948370634129394	0.04987807030533276	0.04987807030533276	0.0	0.11998159982609956	0.0	0.0019003045757713132	0.09116920103051655	0.09997791120244406	0.0	0.04998895560122203	0.0005494451559388953	0.0	0.09997791120244406	0.0400073793470814	0.053229498814955395	0.12817375785024337	0.0	0.04998895560122203	0.04484810781171736	0.02998526592768133	0.016335827291117856	0.04069428067538016	0.0	0.0	0.0	0.0005494451559388953	0.04808865102545072	0.011194979501613186	0.0019003045757713132	0.0	0.04998895560122203	0.1518671713794374	0.1009280634903297	0.1009280634903297	0.1009280634903297	0.1009280634903297
0.3979398088893716	0.38558090036959913	0.40809032144013313	0.35198168670959384	0.45494227592016084	0.4269833542583448	0.4340794934569104	0.45855949479466307	0.5256037712768644	0.4172630256144996	0.3953613275207963	0.35345373844811756	0.41685991811666134	0.3128306718935916	0.3408837075002863	0.3713887132276665	0.43577477870936066	0.37638018092825776	0.45083506848110827	0.35862797850732253	0.43966267589722846	0.34232060209978493	0.4457807182879268	0.3406421971453848	0.3624132356497156	0.2941119790186658	0.33447049845366983	0.38532843075197437	0.4131064821073098	0.37522751519162134	0.43643771920989227	0.34134713296508584	0.39014554784127314	0.35647694885209946	0.43098067253481415	0.33716880615368705	0.4171307295492541	0.3620613368440016	0.45758629889094443	0.28266598735362486	0.25399716798535604	0.26833157766949045	0.26833157766949045	0.26833157766949045	0.26833157766949045	0.26833157766949045	0.26833157766949045	0.26833157766949045	0.26833157766949045	0.26833157766949045
0.18025007504319845	0.04785297690720651	0.21725082857485264	0.07100266121020753	0.12331561875290403	0.15572456152507597	0.13478558816598768	0.06337318682558404	0.14264418966372602	0.06581268754750257	0.13637137716203143	0.15417514626705522	0.1710671658294072	0.13210502070262592	0.03513929904021073	0.06280930835621298	0.15381059415827839	0.08578528873488046	0.0933689551533831	0.13297506108939672	0.12305893893469232	0.08101347211184072	0.10142584071164032	0.16535822881300255	0.09491809452901658	0.087851551893582	0.12912635170434153	0.12264829078806876	0.10418990512217717	0.07890056794469741	0.14418918727623217	0.04497389804992834	0.0635344759606313	0.03335560491729373	0.08443737882684219	0.09673613155535615	0.11562058529794642	0.08278815539641593	0.16715109676015533	0.15982762149307758	0.0724438104798858	0.08583581977204995	0.15625662908008703	0.11886615408606017	0.10754453783149183	0.03459598977464377	0.0710702638030678	0.0710702638030678	0.0710702638030678	0.0710702638030678
0.22753020630586754	0.4675556669891268	0.16131591312619958	0.16911206495354333	0.46909844238251586	0.27731043662676913	0.30673145214536557	0.2756894364669612	0.3097722845834666	0.3491799996013169	0.4381563491303189	0.521757348212146	0.31921134637932946	0.308966365951616	0.25777469225985067	0.32490877979809873	0.28313466967199463	0.5576657755300429	0.2989589238117986	0.33559074369971836	0.5047096064510435	0.40655232185178086	0.2231071068643737	0.4071589990469824	0.27593034841142966	0.35214700185808223	0.2618308928734373	0.3669726828654509	0.21731748814994986	0.34761495173451684	0.41019647078783433	0.21828374330440714	0.28052943303480227	0.45000074465580886	0.35537511920804904	0.35893652783891605	0.5352343843150964	0.40959436450305453	0.4163834896611811	0.28700239163241015	0.5289908031005954	0.20179073179272358	0.304659877999459	0.2532253048960913	0.2532253048960913	0.2532253048960913	0.2532253048960913	0.2532253048960913	0.2532253048960913	0.2532253048960913
0.18143599909189936	0.1861754656710542	0.19737900055118113	0.14713319118854215	0.18938097854527927	0.21216048959261968	0.24515051695156204	0.11688954746336448	0.1781175314216879	0.29669827062134146	0.19402225149525923	0.1019257699756813	0.14797401073547028	0.14797401073547028	0.14797401073547028	0.14797401073547028	0.14797401073547028	0.14797401073547028	0.14797401073547028	0.14797401073547028	0.14797401073547028	0.14797401073547028	0.14797401073547028	0.14797401073547028	0.14797401073547028	0.14797401073547028	0.14797401073547028	0.14797401073547028	0.14797401073547028	0.14797401073547028	0.14797401073547028	0.14797401073547028	0.14797401073547028	0.14797401073547028	0.14797401073547028	0.14797401073547028	0.14797401073547028	0.14797401073547028	0.14797401073547028	0.14797401073547028	0.14797401073547028	0.14797401073547028	0.14797401073547028	0.14797401073547028	0.14797401073547028	0.14797401073547028	0.14797401073547028	0.14797401073547028	0.14797401073547028	0.14797401073547028
0.13132636464170488	0.22824730726878537	0.19452366703083024	0.0779390918917269	0.1829057472164894	0.19805051825311565	0.12487223259292118	0.15815447923463044	0.15176099427830103	0.16453381072637496	0.12302681545858393	0.15559751029725272	0.19236884242653282	0.25902936898898854	0.22232067697503957	0.14973976199353228	0.1571907537208634	0.1384794662159213	0.13289589118897902	0.3503110193784164	0.06304811540018643	0.21864323708030187	0.1543731078066091	0.16690897165327728	0.15728617418821494	0.19422421869268516	0.1502772913401039	0.18712748676772328	0.20013564729394034	0.1634602032553825	0.11358183717565294	0.23303079204400248	0.19026008358259403	0.22041224622818315	0.12298807808916194	0.28595454446890306	0.24149157101336843	0.1981107813022579	0.24959691282640736	0.25624229213898303	0.2624506647865131	0.25934647846274805	0.25934647846274805	0.25934647846274805	0.25934647846274805	0.25934647846274805	0.25934647846274805	0.25934647846274805	0.25934647846274805	0.25934647846274805
0.18112604183581077	0.2918924546550117	0.2404430156149749	0.22106370887417176	0.1538165733589737	0.19050874377125473	0.2703468226003742	0.2000938011348602	0.23287284650546963	0.1937926759020641	0.2679384455931064	0.2384659767387003	0.23537233854052303	0.2182658744985145	0.18637641017221435	0.2739949126420642	0.2697141552372391	0.31251836684586126	0.3025605262018599	0.25170086572281086	0.3036674768633136	0.19416122678869185	0.17977787332958783	0.2683584701377651	0.22665166013131466	0.1880758953177474	0.19462761429697337	0.22520288560797555	0.27619282141303064	0.3023423133591794	0.24646200455382014	0.2725250626404245	0.2217583452956394	0.26396683503433743	0.28921099474599116	0.32601178083752136	0.2620690084070703	0.22210023613989766	0.2086149862761191	0.23497211599856221	0.20939279126854712	0.19880599764620077	0.1536101260882452	0.25637730909567047	0.16515021896515236	0.21076376403041142	0.21076376403041142	0.21076376403041142	0.21076376403041142	0.21076376403041142
0.10372867683277708	0.0	0.0	0.14317659813692132	0.0	0.0	0.0	0.0	0.0	0.0	0.0	0.014756968213389265	0.1113593507556601	0.0	0.0	0.0	0.05742123181814445	0.2866714960667505	0.032135547174169075	0.0	0.0	0.14349489792982917	0.0	0.0	0.0	0.0	0.0	0.0	0.0	0.0	0.0	0.0	0.0	0.0	0.0	0.0	0.1113593507556601	0.0	0.0	0.0054548851412535996	0.08607366611168474	0.0	0.0	0.0	0.0	0.0	0.0	0.0	0.0	0.0
0.29128342109344524	0.22095167767237234	0.20935347857859896	0.2621907994160846	0.2021344385821242	0.09506599417858864	0.19717254483131827	0.20713570245767768	0.24972245602993481	0.30482459615310437	0.19081127588935662	0.22964213522279886	0.10342630366295476	0.1156066544778261	0.12447415441641485	0.16847581704050169	0.3068017462132323	0.1740969795802566	0.0891345162835914	0.26545234100538484	0.18030711204727923	0.0551808239150668	0.14472704938877567	0.31694183159003614	0.1598434910195855	0.2587757315963435	0.1351441597780599	0.19623657889844887	0.20977950144084492	0.3437724272735255	0.3221963573589198	0.10748587668696614	0.24243455619778856	0.16139950889543495	0.19618259047221245	0.14339353504477803	0.34863219534884743	0.2596228082295378	0.12452979181071175	0.2131722949643404	0.21073296874053438	0.2879637947431479	0.14760482755326573	0.21778431114820684	0.21778431114820684	0.21778431114820684	0.21778431114820684	0.21778431114820684	0.21778431114820684	0.21778431114820684
0.5414739220072162	0.3493476459364716	0.48796902118660335	0.4008734207362604	0.4841353796237304	0.4378975454442844	0.4047402439120313	0.43554367992007886	0.3918614580491082	0.2799708631960725	0.5458142890196533	0.4624388377600082	0.4392683417844918	0.1670749720302141	0.3349737456274918	0.3341625061605245	0.504395362032967	0.42662957415297925	0.45568368493275657	0.36775974289687463	0.6190948510431412	0.540356107611855	0.5150437313897226	0.5935866555045652	0.5868521448826477	0.38230973018930375	0.44216639954115367	0.5093726338065109	0.4781727342756962	0.4299221692292532	0.5746836479515773	0.48314397455243535	0.3982454661461282	0.42871941087256843	0.4972264451468684	0.4661511024845625	0.4277171895529747	0.4768620155623914	0.43752425665741657	0.5673193280200243	0.5024217923387204	0.5024217923387204	0.5024217923387204	0.5024217923387204	0.5024217923387204	0.5024217923387204	0.5024217923387204	0.5024217923387204	0.5024217923387204	0.5024217923387204
0.35107635571556034	0.25145319125000243	0.1982280485351007	0.36922438445356914	0.36912637043966723	0.33349563829535556	0.1847929124328004	0.14292451320994015	0.2649564604549151	0.13141532358671817	0.21311624167511944	0.22335116047044573	0.22346115065468924	0.19544677012044018	0.3825977031524764	0.1980838619805676	0.30658593760655733	0.2431971549241625	0.24565780944055654	0.2126079541008603	0.3033574392965257	0.22823845758266337	0.14280279803180446	0.2200381319718319	0.2978176696172053	0.3392181380749913	0.21479699942080854	0.1820610550147622	0.15103004268214237	0.4498045016320583	0.3137511244937426	0.2776058110815762	0.21431347399418924	0.3189440686754154	0.2780530315448344	0.143179134547501	0.15086032029063035	0.37775442472721915	0.24810052182063938	0.17693531620699587	0.24081237148275783	0.20887384384487687	0.20887384384487687	0.20887384384487687	0.20887384384487687	0.20887384384487687	0.20887384384487687	0.20887384384487687	0.20887384384487687	0.20887384384487687
0.29500183910395306	0.09789826224536606	0.22770896793489095	0.16515666525112865	0.13695266471101422	0.10360098946728279	0.12230879671356744	0.15818338523234104	0.12143867876920712	0.2671444503240851	0.09706767104457549	0.135561949637668	0.1432222219865196	0.20435009528381115	0.09662293705418033	0.1303194984177433	0.10181950390533973	0.11179776514631372	0.1177106036573877	0.12274662235818454	0.08769828305233777	0.08873659178901826	0.057909486005379096	0.0949390016224207	0.05428374270642305	0.17596888776758282	0.17474237755476127	0.0867512292749669	0.03772737396222039	0.07761971796650959	0.02961946311517106	0.10250994195811562	0.0856128335606163	0.06864690060609833	0.130267877545951	0.07396861377363095	0.13479142930575946	0.1024418775569296	0.06132790151346357	0.08777407442961525	0.09582747438220073	0.06768598834573686	0.026945559063634068	0.13479497844845717	0.08149907874800065	0.10899549351623837	0.060738675199776576	0.1385312838775958	0.15150463724931726	0.12152259550403555
0.1375281489674184	0.12505704145810587	0.0	0.17049288349826572	0.6314732308426997	0.23430113631354718	0.19480669119542765	0.4383397429673824	0.2435330497957956	0.2435330497957956	0.5129972219237867	0.07900743242070112	0.004628892155402224	0.0013383761764174025	0.1217665248978978	0.2435330497957956	0.1217665248978978	0.10924409543666455	0.1231049010743152	0.16753719268681486	0.1231049010743152	0.19776238200687854	0.08556259575876314	0.12149642289275846	0.0	0.004628892155402224	0.24487142597221298	0.18167693678308156	0.32093200624358836	0.10924409543666455	0.23101062033456238	0.0	0.05231435743107933	0.3968746091200435	0.1174077347476349	0.17764389809154085	0.09449702638928496	0.252764963278044	0.1476976472300932	0.20732912065666093	0.12069825072661972	0.11713763274249557	0.027269498508612836	0.0	0.14662053660533841	0.027269498508612836	0.4609803473444339	0.2435330497957956	0.0013383761764174025	0.12149642289275846
0.5119191314872112	0.550424177639737	0.6171585783811891	0.5860209368787971	0.49365664268970727	0.5705864200653361	0.6395390518564533	0.5280604025962069	0.5399619880043106	0.7395133607998973	0.5806561331390728	0.6383983292110071	0.7311095171507352	0.6231266624414253	0.4144045233881693	0.6594124547682468	0.7618751988594259	0.6597506618915273	0.578295959397573	0.4744385978047379	0.6969739319937243	0.574336269958361	0.6918027197474402	0.5997833422035178	0.5485520276485862	0.6012003082738511	0.5663651730145783	0.5060742458677788	0.5907203386310109	0.5440064522499493	0.3751470840868003	0.6059235523836676	0.7534911754873541	0.5535674332020943	0.49068595196933734	0.4738795141682105	0.5122871281123493	0.4447463499636427	0.6316975627892307	0.6464154625398297	0.6528351292123474	0.7832891517853925	0.6029677277715247	0.5365623878137316	0.6168157060914269	0.42026903947063887	0.5903477734136275	0.6514649880146237	0.5171725735646195	0.5516388675256365
0.1276525322964911	0.12905669080475154	0.18902041264997768	0.17077393464643364	0.151083521577824	0.1592654782730594	0.1498356332413868	0.15504066634775848	0.14022892661419262	0.12447366215652778	0.2046111672577067	0.14290445316066544	0.11857423485368446	0.11194122807294457	0.18063147832518878	0.19470319128571006	0.16888184641914925	0.14936946893072847	0.2079301706560791	0.12360830714800439	0.13664225391787674	0.16691085773108957	0.23280212445787435	0.1608923257537041	0.14059643416209303	0.10779304063669617	0.10360186854696263	0.07299850605360746	0.12743009407586278	0.18146155568419642	0.24584704028761678	0.16746054503861219	0.15189149603535892	0.13480937201924217	0.20933424070190196	0.15154280568741027	0.16936295401006976	0.14137996892534532	0.1389072406766804	0.16894866088413388	0.1801564092538266	0.11048053987527376	0.18059852698039305	0.17473286735822727	0.15272639390456913	0.13106832110840133	0.17124612224679148	0.24644441226872707	0.09839843421046424	0.15576086511625234
0.2693236573647073	0.2947618129501191	0.17198454428512575	0.2688926294893712	0.3397646058549853	0.17377903839002148	0.23510245098296506	0.2954078968677679	0.24726267252183465	0.25221260885413377	0.31478344264318986	0.19466725618303027	0.2521388910540266	0.3559446917093712	0.24232095356404915	0.22238189643408296	0.3267221346688701	0.2829788323075634	0.46331495089633534	0.23056263903299834	0.16926010844350678	0.22398018882882265	0.31967253520641153	0.1702345580938762	0.20009622399477126	0.2764295852972687	0.3252902596134436	0.26952075412490906	0.19879711152276158	0.2252849646972545	0.2800267739004474	0.2516917495693146	0.28472389081207294	0.18410380287548989	0.23415182177447064	0.30339573775938106	0.3151773221574461	0.25634696291636666	0.27277478841389624	0.23149407832857244	0.2286123612559418	0.2116229314892917	0.21733668108894724	0.20492144455563224	0.20264489265792812	0.23127257153240952	0.25643054009673655	0.19065781571520193	0.2870703882552299	0.2448018840015988
0.6750732999728501	0.6588928208528106	0.6265952042715869	0.5290760344705119	0.5881045374337415	0.5995767041217187	0.5362741319948069	0.648086537115236	0.6863058141125558	0.7229956886484223	0.7446860593431468	0.7175864187869921	0.7210774574384431	0.6243755554325545	0.6525065713299243	0.6525131055163497	0.6443393990853228	0.6248330459162114	0.6815414241114964	0.651903994360487	0.6781964717610564	0.7245580156238337	0.6629530892137109	0.604402562761269	0.5854198226406728	0.7296292137415925	0.6712158263469401	0.59092711607487	0.6451410799033671	0.6145825095406833	0.6667663034997834	0.6069102561416607	0.7770696585226793	0.675065385858505	0.6893497052848361	0.6886258044732797	0.6033628629595257	0.6435298106085372	0.6510243054932178	0.7372579868981918	0.6904167238671128	0.6220731002174915	0.6760873172951133	0.6490802087563023	0.6490802087563023	0.6490802087563023	0.6490802087563023	0.6490802087563023	0.6490802087563023	0.6490802087563023
0.26799607787658547	0.23703417825864892	0.3653130027818528	0.1818087616191126	0.15062434590831697	0.21207326304875926	0.10905221098600688	0.050718110199354884	0.15866074331768362	0.205731767712455	0.0960386016442836	0.1508851846783693	0.1508851846783693	0.1508851846783693	0.1508851846783693	0.1508851846783693	0.1508851846783693	0.1508851846783693	0.1508851846783693	0.1508851846783693	0.1508851846783693	0.1508851846783693	0.1508851846783693	0.1508851846783693	0.1508851846783693	0.1508851846783693	0.1508851846783693	0.1508851846783693	0.1508851846783693	0.1508851846783693	0.1508851846783693	0.1508851846783693	0.1508851846783693	0.1508851846783693	0.1508851846783693	0.1508851846783693	0.1508851846783693	0.1508851846783693	0.1508851846783693	0.1508851846783693	0.1508851846783693	0.1508851846783693	0.1508851846783693	0.1508851846783693	0.1508851846783693	0.1508851846783693	0.1508851846783693	0.1508851846783693	0.1508851846783693	0.1508851846783693
0.4952025192593703	0.6370203014111382	0.5878353789138027	0.43509967510751507	0.5392098716560472	0.5370321768098966	0.5381210242329719	0.5381210242329719	0.5381210242329719	0.5381210242329719	0.5381210242329719	0.5381210242329719	0.5381210242329719	0.5381210242329719	0.5381210242329719	0.5381210242329719	0.5381210242329719	0.5381210242329719	0.5381210242329719	0.5381210242329719	0.5381210242329719	0.5381210242329719	0.5381210242329719	0.5381210242329719	0.5381210242329719	0.5381210242329719	0.5381210242329719	0.5381210242329719	0.5381210242329719	0.5381210242329719	0.5381210242329719	0.5381210242329719	0.5381210242329719	0.5381210242329719	0.5381210242329719	0.5381210242329719	0.5381210242329719	0.5381210242329719	0.5381210242329719	0.5381210242329719	0.5381210242329719	0.5381210242329719	0.5381210242329719	0.5381210242329719	0.5381210242329719	0.5381210242329719	0.5381210242329719	0.5381210242329719	0.5381210242329719	0.5381210242329719
0.12386115052850066	0.09691769904148928	0.04322839178943113	0.0	0.0	0.0	0.004106597935747261	0.0	0.00023962544373643037	0.00023962544373643037	0.0	0.08383459378106245	0.011109479601080193	0.0	0.0	0.10392058070682221	0.10802717864256947	0.3240815359277084	0.0	0.0	0.0	0.0	0.10802717864256947	0.2945949906560628	0.0	0.00023962544373643037	0.10683981616817814	0.0	0.012296842075471525	0.0	0.0	0.10802717864256947	0.00023962544373643037	0.08383459378106245	0.10802717864256947	0.0	0.054013589321284736	0.054013589321284736	0.054013589321284736	0.054013589321284736	0.054013589321284736	0.054013589321284736	0.054013589321284736	0.054013589321284736	0.054013589321284736	0.054013589321284736	0.054013589321284736	0.054013589321284736	0.054013589321284736	0.054013589321284736
0.3188688049230681	0.24898844020986166	0.2922170362880991	0.3387223977561912	0.21369145506184314	0.3027233429533571	0.22459984671576844	0.2435325084147327	0.2621244903950594	0.18264183741160062	0.2616437852040357	0.3370557241277445	0.37139311808159653	0.22251409956238985	0.3474294726841252	0.2766712997610748	0.30402231198012564	0.33709417461028274	0.17979795159952353	0.30759528489410937	0.4174381691089087	0.1862463072687229	0.2672914331426189	0.3817636607713569	0.2966704473451929	0.2948589385235159	0.293295731830704	0.29407733517710993	0.29407733517710993	0.29407733517710993	0.29407733517710993	0.29407733517710993	0.29407733517710993	0.29407733517710993	0.29407733517710993	0.29407733517710993	0.29407733517710993	0.29407733517710993	0.29407733517710993	0.29407733517710993	0.29407733517710993	0.29407733517710993	0.29407733517710993	0.29407733517710993	0.29407733517710993	0.29407733517710993	0.29407733517710993	0.29407733517710993	0.29407733517710993	0.29407733517710993
0.18633506379902154	0.1765358546417768	0.0563730761103921	0.26538133858077645	0.2621568924231276	0.16323501439136598	0.17333419494996052	0.22336609776812635	0.18263107207699705	0.25023543303871765	0.22224308228320283	0.2829024793977391	0.2905094006083418	0.16391463867639697	0.09951801430545491	0.11783033746913699	0.19852477716928088	0.18797012094894053	0.09296436861635675	0.05981962731587584	0.07639199796611629	0.07639199796611629	0.07639199796611629	0.07639199796611629	0.07639199796611629	0.07639199796611629	0.07639199796611629	0.07639199796611629	0.07639199796611629	0.07639199796611629	0.07639199796611629	0.07639199796611629	0.07639199796611629	0.07639199796611629	0.07639199796611629	0.07639199796611629	0.07639199796611629	0.07639199796611629	0.07639199796611629	0.07639199796611629	0.07639199796611629	0.07639199796611629	0.07639199796611629	0.07639199796611629	0.07639199796611629	0.07639199796611629	0.07639199796611629	0.07639199796611629	0.07639199796611629	0.07639199796611629
0.2753932917301702	0.3190547153048109	0.31161790330850075	0.3707619711516547	0.33467703437677965	0.4020095209604991	0.29969685127970636	0.3872596950106582	0.36011863184225085	0.30544985201916086	0.3224088233183768	0.35389708590950414	0.39630248356563397	0.32121893165986276	0.3302023951101875	0.44901714297400697	0.3903378155336905	0.30861162930410946	0.2714007314670004	0.32920131121914814	0.25681639373067217	0.3029984352565115	0.39027090586842683	0.34743864923644524	0.36578351324099456	0.26748334304480176	0.34724212545059896	0.3170970756496976	0.2672262336825678	0.32163020398128844	0.3321514098943375	0.3715428248572302	0.3086523128579179	0.5090900271767718	0.286521609968604	0.4138746004063176	0.2817777875522474	0.34782619397928255	0.34782619397928255	0.34782619397928255	0.34782619397928255	0.34782619397928255	0.34782619397928255	0.34782619397928255	0.34782619397928255	0.34782619397928255	0.34782619397928255	0.34782619397928255	0.34782619397928255	0.34782619397928255
0.6859861226702277	0.4966167708503038	0.5405914239434488	0.4825108458155601	0.5174625561398954	0.5757483716400912	0.5672801210558308	0.6337391797862083	0.4868117027521244	0.5818057513538141	0.47752160765610263	0.38957764859358335	0.40917442018991845	0.6066752026543535	0.6015375016874791	0.5501739474769871	0.43277038018660535	0.6055256644372347	0.6265244827896883	0.8046072220593488	0.5154579816427989	0.5191628627082195	0.5038511839375448	0.4931599365462917	0.42295844789544407	0.35403510861318693	0.42893426368822535	0.5417856402893203	0.4104052178999648	0.45825716303721703	0.30062693723133277	0.4186870757371312	0.359657006484232	0.359657006484232	0.359657006484232	0.359657006484232	0.359657006484232	0.359657006484232	0.359657006484232	0.359657006484232	0.359657006484232	0.359657006484232	0.359657006484232	0.359657006484232	0.359657006484232	0.359657006484232	0.359657006484232	0.359657006484232	0.359657006484232	0.359657006484232
0.1697671059399865	0.12454409997276637	0.3037953531604005	0.36936526619356813	0.10404265393333552	0.2453613068676724	0.18667017835958902	0.23041611944119827	0.13519122443106324	0.1753455221502801	0.16053160907043101	0.2697684829072499	0.14165778580837918	0.27888522045646064	0.25919894106530295	0.5036246722284345	0.12778421563564427	0.20454996634217076	0.16887896274859715	0.22688179526894217	0.03171722896329902	0.20216751467640698	0.05162223493811761	0.06332344962390037	0.2398337914437577	0.2796342124851428	0.14860704121409718	0.19871539985556344	0.20244094619375777	0.1031348625937219	0.0659079261677825	0.14038057054656977	0.33346473932983445	0.21833650216747902	0.2759006207486567	0.2759006207486567	0.2759006207486567	0.2759006207486567	0.2759006207486567	0.2759006207486567	0.2759006207486567	0.2759006207486567	0.2759006207486567	0.2759006207486567	0.2759006207486567	0.2759006207486567	0.2759006207486567	0.2759006207486567	0.2759006207486567	0.2759006207486567
0.257175865914376	0.270729921179399	0.34579454369703083	0.2735880829004848	0.21715764900061105	0.3413599650863587	0.3295300537819188	0.3432326870994219	0.276628634988245	0.3225589506810321	0.3198921897419614	0.3705943294018167	0.21267266932750337	0.3114863282752934	0.31197530240403964	0.3008782493981848	0.39710346756261633	0.30747303711099244	0.32736575868956336	0.2787096301264293	0.419834577923029	0.3381817905173789	0.37900818422020394	0.37900818422020394	0.37900818422020394	0.37900818422020394	0.37900818422020394	0.37900818422020394	0.37900818422020394	0.37900818422020394	0.37900818422020394	0.37900818422020394	0.37900818422020394	0.37900818422020394	0.37900818422020394	0.37900818422020394	0.37900818422020394	0.37900818422020394	0.37900818422020394	0.37900818422020394	0.37900818422020394	0.37900818422020394	0.37900818422020394	0.37900818422020394	0.37900818422020394	0.37900818422020394	0.37900818422020394	0.37900818422020394	0.37900818422020394	0.37900818422020394
0.25667420357471754	0.041606360392302914	0.2748980583861329	0.07389501593847166	0.0	0.15541750599658893	0.1232374366699619	0.045977435899024234	0.0738950155809953	0.045977435899024234	0.037327575943226	0.13608344982237092	0.041606360392302914	0.23309000114254824	0.14061594500305735	0.21054435966919705	0.13684276631541448	0.11550137633077459	0.053976868006306765	0.06274195355004465	0.016649292063080766	0.05947227870265885	0.08321272078460583	0.4182111418616954	0.08312042972696143	0.11316925349644799	0.1599982973830757	0.0852516745691492	0.0676656487960778	0.0859098623949588	0.06610611944392857	0.0	0.0417909426267505	0.0862655235524755	0.032288655188692394	0.04282298687789565	0.2049696456662533	0.12884807299397322	0.10638726728997541	0.12955909518775688	0.11467986777180807	0.12211948147978247	0.12211948147978247	0.12211948147978247	0.12211948147978247	0.12211948147978247	0.12211948147978247	0.12211948147978247	0.12211948147978247	0.12211948147978247
0.2902043583720972	0.4567618034629861	0.33136499492292903	0.2841275525566679	0.3794666360782158	0.2923617014288501	0.2786405189077772	0.3113143382966825	0.279585634193524	0.42527814308626727	0.30065239724098863	0.3381993589162967	0.31523158209532676	0.3944936010907398	0.5450320669062747	0.3361123959840937	0.40252134296159375	0.35065794017179114	0.24459877304862818	0.45297565342897905	0.3996694187461633	0.45107304764868117	0.3825696734625171	0.5152151633940915	0.30334295894484126	0.40927906116946633	0.40927906116946633	0.40927906116946633	0.40927906116946633	0.40927906116946633	0.40927906116946633	0.40927906116946633	0.40927906116946633	0.40927906116946633	0.40927906116946633	0.40927906116946633	0.40927906116946633	0.40927906116946633	0.40927906116946633	0.40927906116946633	0.40927906116946633	0.40927906116946633	0.40927906116946633	0.40927906116946633	0.40927906116946633	0.40927906116946633	0.40927906116946633	0.40927906116946633	0.40927906116946633	0.40927906116946633
0.27592379215818685	0.20264390400150586	0.09718391094764406	0.2432241091559506	0.24507383287377796	0.08631384427675952	0.3909447242073288	0.09606278982673816	0.1500725118893369	0.12726176440061351	0.09760974249436269	0.15528044624765058	0.26451818076697803	0.2146067675061029	0.11716632998667849	0.1395264021072433	0.13605595247002245	0.1513851209036243	0.07295288738200369	0.21001419897306586	0.16255795941244083	0.12149100932451092	0.07027825528427627	0.22273399024218093	0.23391130689898712	0.43673543083696864	0.1255242795868467	0.1854917664709398	0.3275851336132809	0.04733413569175158	0.18745963465251622	0.18745963465251622	0.18745963465251622	0.18745963465251622	0.18745963465251622	0.18745963465251622	0.18745963465251622	0.18745963465251622	0.18745963465251622	0.18745963465251622	0.18745963465251622	0.18745963465251622	0.18745963465251622	0.18745963465251622	0.18745963465251622	0.18745963465251622	0.18745963465251622	0.18745963465251622	0.18745963465251622	0.18745963465251622
0.38860976495840605	0.42082482635445784	0.2869471695959359	0.3510136843048968	0.3119958985363591	0.36582433700895445	0.42345355880975527	0.2980756037707842	0.33751209510567953	0.32186470834479686	0.23163225555748973	0.37257207632887396	0.41164093080879255	0.3428966715381704	0.35839667251726265	0.48162009670407546	0.4798883523144033	0.30222285091341544	0.39105560161390934	0.39105560161390934	0.39105560161390934	0.39105560161390934	0.39105560161390934	0.39105560161390934	0.39105560161390934	0.39105560161390934	0.39105560161390934	0.39105560161390934	0.39105560161390934	0.39105560161390934	0.39105560161390934	0.39105560161390934	0.39105560161390934	0.39105560161390934	0.39105560161390934	0.39105560161390934	0.39105560161390934	0.39105560161390934	0.39105560161390934	0.39105560161390934	0.39105560161390934	0.39105560161390934	0.39105560161390934	0.39105560161390934	0.39105560161390934	0.39105560161390934	0.39105560161390934	0.39105560161390934	0.39105560161390934	0.39105560161390934
0.19043306190010495	0.1419422203296995	0.15368190153465985	0.07634377007694959	0.23879555421777096	0.22238855321047427	0.22330254484904163	0.22258641260852274	0.31082176537617595	0.2200306877270852	0.19943327546676395	0.23941198297885916	0.12631587773322567	0.21032076006453326	0.16037381317163688	0.23694237972870383	0.2113654538871595	0.21569668735569605	0.08106128816815329	0.1712406033187241	0.20040414342676424	0.14911553946463452	0.2570676065964522	0.16438853596961134	0.17321883268216512	0.3243106908198137	0.19280855654521398	0.18513300093678342	0.34262946435889474	0.2638812326478391	0.2638812326478391	0.2638812326478391	0.2638812326478391	0.2638812326478391	0.2638812326478391	0.2638812326478391	0.2638812326478391	0.2638812326478391	0.2638812326478391	0.2638812326478391	0.2638812326478391	0.2638812326478391	0.2638812326478391	0.2638812326478391	0.2638812326478391	0.2638812326478391	0.2638812326478391	0.2638812326478391	0.2638812326478391	0.2638812326478391
0.3020058993213356	0.37330928256556284	0.3828646784292175	0.3031900193585773	0.4113563917535853	0.3139205855288634	0.21498925194613702	0.3346468693915182	0.2343401782124955	0.35390552702612016	0.3090488848804508	0.26160131488133953	0.2927371127094305	0.28496446438479334	0.33047112406951945	0.2925780372426134	0.16359561412665463	0.3136169737719484	0.23466832891221504	0.35832469041662635	0.4073616772089854	0.281651237416238	0.3445064573126117	0.3445064573126117	0.3445064573126117	0.3445064573126117	0.3445064573126117	0.3445064573126117	0.3445064573126117	0.3445064573126117	0.3445064573126117	0.3445064573126117	0.3445064573126117	0.3445064573126117	0.3445064573126117	0.3445064573126117	0.3445064573126117	0.3445064573126117	0.3445064573126117	0.3445064573126117	0.3445064573126117	0.3445064573126117	0.3445064573126117	0.3445064573126117	0.3445064573126117	0.3445064573126117	0.3445064573126117	0.3445064573126117	0.3445064573126117	0.3445064573126117
0.24898993770422537	0.2128909466094723	0.3078469717717988	0.17169202101019979	0.19726716039084116	0.2538328802113073	0.2027566764335202	0.24246562037208924	0.1385194923196177	0.1677326934127908	0.24076262829169215	0.280725593314421	0.1375413962289722	0.250401810180958	0.21917175503760727	0.20487906766251407	0.2792209881236779	0.3273943524282962	0.20871974719100314	0.23982208716175746	0.20368528942858485	0.23995989761264788	0.19512110904972793	0.1603565318121845	0.3305539603845663	0.27007683943915406	0.3003153999118602	0.3003153999118602	0.3003153999118602	0.3003153999118602	0.3003153999118602	0.3003153999118602	0.3003153999118602	0.3003153999118602	0.3003153999118602	0.3003153999118602	0.3003153999118602	0.3003153999118602	0.3003153999118602	0.3003153999118602	0.3003153999118602	0.3003153999118602	0.3003153999118602	0.3003153999118602	0.3003153999118602	0.3003153999118602	0.3003153999118602	0.3003153999118602	0.3003153999118602	0.3003153999118602
0.16443805106924975	0.07385805244791256	0.16883019238876854	0.18731895081681665	0.0867842793488498	0.30924591497605725	0.16051943460573906	0.11008783818128683	0.11965268234341565	0.161862016966414	0.1337767265471082	0.05082412919087761	0.07912128061216488	0.16427079824729982	0.19764468111474498	0.07847003557848255	0.14424998139648806	0.13882512312448733	0.2254910211564934	0.18693212088830718	0.14399190034145998	0.13450231809015686	0.10682236206120387	0.15278168425872304	0.12980202315996348	0.12980202315996348	0.12980202315996348	0.12980202315996348	0.12980202315996348	0.12980202315996348	0.12980202315996348	0.12980202315996348	0.12980202315996348	0.12980202315996348	0.12980202315996348	0.12980202315996348	0.12980202315996348	0.12980202315996348	0.12980202315996348	0.12980202315996348	0.12980202315996348	0.12980202315996348	0.12980202315996348	0.12980202315996348	0.12980202315996348	0.12980202315996348	0.12980202315996348	0.12980202315996348	0.12980202315996348	0.12980202315996348
0.32551097734495577	0.3561480728377259	0.3109439345270924	0.31340445463058014	0.4604037726123924	0.2840551659979797	0.31819674812391036	0.2837580480284318	0.32112286721059397	0.3333093235287025	0.42519076060775235	0.3485249944651718	0.43033460349645936	0.27516415696841484	0.34540600762467627	0.4608904035302996	0.38118342642185515	0.16147075219635548	0.32504563098832234	0.39754432048488275	0.38857527765876787	0.344614764469424	0.2480191277066316	0.2583856267314604	0.253202377219046	0.253202377219046	0.253202377219046	0.253202377219046	0.253202377219046	0.253202377219046	0.253202377219046	0.253202377219046	0.253202377219046	0.253202377219046	0.253202377219046	0.253202377219046	0.253202377219046	0.253202377219046	0.253202377219046	0.253202377219046	0.253202377219046	0.253202377219046	0.253202377219046	0.253202377219046	0.253202377219046	0.253202377219046	0.253202377219046	0.253202377219046	0.253202377219046	0.253202377219046
0.23266160145359588	0.14863286457849914	0.11825291044144813	0.19681866191450964	0.24519413731247489	0.16467436980972971	0.15847016136958547	0.1620767308967574	0.1630001170784414	0.2617551030490273	0.17261018839901396	0.2063913327935311	0.2519869245477202	0.22739453315075328	0.19139073118247396	0.1614033094194912	0.14190394780548898	0.1553518110838268	0.18937518751756516	0.2255974297290165	0.2212540044732005	0.13978867957208566	0.16240433728023182	0.15109650842615874	0.15109650842615874	0.15109650842615874	0.15109650842615874	0.15109650842615874	0.15109650842615874	0.15109650842615874	0.15109650842615874	0.15109650842615874	0.15109650842615874	0.15109650842615874	0.15109650842615874	0.15109650842615874	0.15109650842615874	0.15109650842615874	0.15109650842615874	0.15109650842615874	0.15109650842615874	0.15109650842615874	0.15109650842615874	0.15109650842615874	0.15109650842615874	0.15109650842615874	0.15109650842615874	0.15109650842615874	0.15109650842615874	0.15109650842615874
0.4811940691602403	0.4129680633513076	0.43586057459282246	0.42470135230414313	0.48056418106335597	0.4092560250294789	0.34372346241741236	0.4602555056930778	0.3528704001347204	0.3846128217780547	0.42071053209152287	0.5215531232194256	0.33984007347988193	0.39188797881543147	0.3746974950409969	0.3899250851107411	0.33617165651551373	0.3445398184804957	0.45309982199559873	0.2709476362758496	0.33650635857057476	0.3939623663535871	0.3078541627585306	0.4202970690266127	0.36407561589257165	0.36407561589257165	0.36407561589257165	0.36407561589257165	0.36407561589257165	0.36407561589257165	0.36407561589257165	0.36407561589257165	0.36407561589257165	0.36407561589257165	0.36407561589257165	0.36407561589257165	0.36407561589257165	0.36407561589257165	0.36407561589257165	0.36407561589257165	0.36407561589257165	0.36407561589257165	0.36407561589257165	0.36407561589257165	0.36407561589257165	0.36407561589257165	0.36407561589257165	0.36407561589257165	0.36407561589257165	0.36407561589257165
0.3548361924962587	0.3354986028715586	0.2987993024465305	0.35733897575565793	0.43436862668489346	0.24880828867480537	0.390537448214043	0.20954118692886647	0.28149337564655585	0.4010601808013239	0.28421102999711423	0.3831554505111088	0.30294272088959595	0.40368334005704803	0.37359105068616816	0.2711446308269137	0.28521519811951157	0.1950285853959721	0.37893876149424016	0.36172888619913207	0.3592943028933779	0.30023022460136756	0.3012862332345374	0.2816600133455051	0.28722561396996593	0.2469998812842627	0.31320901945872354	0.3592715396438648	0.29867568729578536	0.32213016743535755	0.3104029273655714	0.3104029273655714	0.3104029273655714	0.3104029273655714	0.3104029273655714	0.3104029273655714	0.3104029273655714	0.3104029273655714	0.3104029273655714	0.3104029273655714	0.3104029273655714	0.3104029273655714	0.3104029273655714	0.3104029273655714	0.3104029273655714	0.3104029273655714	0.3104029273655714	0.3104029273655714	0.3104029273655714	0.3104029273655714
0.23764761582476177	0.19031093248949124	0.22544892060862892	0.222102813472832	0.20120829192257975	0.21785857996449784	0.2331846280796847	0.31955896955846036	0.37150838708671863	0.29035036078771004	0.28077496377675143	0.26570668570972106	0.29275880012201727	0.21555397178729635	0.2808432883471122	0.23142728254239528	0.2686213591656292	0.31722759235771897	0.2883450967579031	0.28420474678125907	0.277889990107976	0.30037337457514685	0.3502360770058152	0.3648424871522406	0.2743243088049843	0.3653884812922268	0.3290199010516246	0.3377980839060969	0.2454340213709669	0.2879281459998333	0.2919211692738511	0.28992465763684216	0.28992465763684216	0.28992465763684216	0.28992465763684216	0.28992465763684216	0.28992465763684216	0.28992465763684216	0.28992465763684216	0.28992465763684216	0.28992465763684216	0.28992465763684216	0.28992465763684216	0.28992465763684216	0.28992465763684216	0.28992465763684216	0.28992465763684216	0.28992465763684216	0.28992465763684216	0.28992465763684216
0.19540847989050308	0.10057955103496255	0.09445027679455219	0.13305950728844773	0.18471263233803364	0.15444239814729596	0.19192065140041673	0.20820911399008638	0.17627829316880425	0.13700819947920995	0.11403105158634907	0.2152010668991632	0.1337975127291043	0.1940891366163412	0.23029986274146935	0.10167655127261184	0.2074965943100266	0.12745731346637026	0.19838430903966475	0.20702406658002845	0.2068506788531111	0.13540477610874893	0.12042215261617553	0.17624618336823744	0.10152516463673357	0.21198905754529934	0.07371135237181606	0.1558782080169548	0.09403747330108035	0.12236987945849301	0.10820367637978669	0.10820367637978669	0.10820367637978669	0.10820367637978669	0.10820367637978669	0.10820367637978669	0.10820367637978669	0.10820367637978669	0.10820367637978669	0.10820367637978669	0.10820367637978669	0.10820367637978669	0.10820367637978669	0.10820367637978669	0.10820367637978669	0.10820367637978669	0.10820367637978669	0.10820367637978669	0.10820367637978669	0.10820367637978669
0.13906783150016766	0.09901043904324487	0.07714451173569105	0.10963499795287993	0.1215659557172243	0.042785962627131656	0.057320277045820205	0.11181414823017559	0.06133890391806403	0.024686133569523604	0.06193130149370811	0.02654079824945583	0.12046501166754854	0.08105317977101009	0.08434381038491243	0.08433974052079399	0.1180047026895519	0.058616606203886555	0.09057168848737525	0.12033411239721023	0.10545290044229273	0.10545290044229273	0.10545290044229273	0.10545290044229273	0.10545290044229273	0.10545290044229273	0.10545290044229273	0.10545290044229273	0.10545290044229273	0.10545290044229273	0.10545290044229273	0.10545290044229273	0.10545290044229273	0.10545290044229273	0.10545290044229273	0.10545290044229273	0.10545290044229273	0.10545290044229273	0.10545290044229273	0.10545290044229273	0.10545290044229273	0.10545290044229273	0.10545290044229273	0.10545290044229273	0.10545290044229273	0.10545290044229273	0.10545290044229273	0.10545290044229273	0.10545290044229273	0.10545290044229273
0.03462371069630425	0.01732623520439145	0.0158694531382151	0.012580987499741606	0.046800886248046555	0.0003037968090570759	0.02510628434272632	0.03782524739106514	0.001092378296729835	0.032818806727707525	0.0002759514806786299	0.014936481453567704	0.04001617142938791	0.0275223852928935	0.01133754660832935	0.01962173136250916	0.00095440255639052	0.05700402380249352	0.029795841450538683	0.0678009081149099	0.0013188063498047985	0.0488114767367585	0.000505046606573706	0.00319709906138728	0.029852714760641486	0.00884865572771646	0.025078439014347875	0.016963547371032166	0.016963547371032166	0.016963547371032166	0.016963547371032166	0.016963547371032166	0.016963547371032166	0.016963547371032166	0.016963547371032166	0.016963547371032166	0.016963547371032166	0.016963547371032166	0.016963547371032166	0.016963547371032166	0.016963547371032166	0.016963547371032166	0.016963547371032166	0.016963547371032166	0.016963547371032166	0.016963547371032166	0.016963547371032166	0.016963547371032166	0.016963547371032166	0.016963547371032166
0.11035193037496548	0.1393672273972864	0.11502476662046396	0.08134437461104775	0.08019148927942057	0.09034098568242571	0.052695391910076016	0.13734656953441562	0.10110288862722704	0.06019999623258302	0.08520273470202246	0.11130251435439933	0.06613110844240656	0.1377958742499429	0.04898719373455034	0.07416028322327553	0.060703375947748335	0.0679686020128421	0.08834013950281056	0.10829780736118688	0.06978495880833478	0.07114453825766368	0.04378792064559784	0.06021097388658851	0.02553118987946856	0.01525110574108995	0.07380774025295526	0.047206551706979016	0.05911755546655653	0.08494120194063876	0.07390560373954438	0.03915920746054181	0.0565324056000431	0.0565324056000431	0.0565324056000431	0.0565324056000431	0.0565324056000431	0.0565324056000431	0.0565324056000431	0.0565324056000431	0.0565324056000431	0.0565324056000431	0.0565324056000431	0.0565324056000431	0.0565324056000431	0.0565324056000431	0.0565324056000431	0.0565324056000431	0.0565324056000431	0.0565324056000431
0.0	0.0	0.0	0.0	0.0	0.0	0.011270409994816067	0.0	0.10959204549658791	0.0	0.0	0.15224207538084186	0.0	0.0	0.0	0.0	0.0	0.0	0.0	0.0	0.0	0.0	0.0	0.0	0.0	0.0	0.0	0.0	0.0	0.0	0.0	0.0	0.0	0.0	0.0	0.0	0.0	0.0	0.0	0.0	0.0	0.0	0.0	0.0	0.0	0.0	0.0	0.0	0.0	0.0
0.2828003258214805	0.17850445360808592	0.1473788084272539	0.24362449670873493	0.2439909953831168	0.08942468970834982	0.17039517729858616	0.1885961837280869	0.22359852386287365	0.10262695810744876	0.16628589053852594	0.15640476255742777	0.10134007284581524	0.2731201764045353	0.3040073631832683	0.20061912321327677	0.18555635300930723	0.23161363667700674	0.22445028211921803	0.21446985160662727	0.12192929053018745	0.20551378179543037	0.20481936604663484	0.18247756170335985	0.19364846387499732	0.19364846387499732	0.19364846387499732	0.19364846387499732	0.19364846387499732	0.19364846387499732	0.19364846387499732	0.19364846387499732	0.19364846387499732	0.19364846387499732	0.19364846387499732	0.19364846387499732	0.19364846387499732	0.19364846387499732	0.19364846387499732	0.19364846387499732	0.19364846387499732	0.19364846387499732	0.19364846387499732	0.19364846387499732	0.19364846387499732	0.19364846387499732	0.19364846387499732	0.19364846387499732	0.19364846387499732	0.19364846387499732
0.004277518492043009	0.021608049061604462	0.04393652017710415	0.021848189746236205	0.0	0.0	0.06324924501026107	0.020720481088798547	0.0	0.0	0.0	0.0024870013483674616	0.0588362146686165	0.017195448925048082	0.021848189746236205	0.00024014068463174427	0.02184818974623621	0.026500930567424325	0.1269783400166821	0.021848189746236205	0.0398464418709558	0.0	0.00874281933591065	0.021017641989281716	0.014880230662596184	0.014880230662596184	0.014880230662596184	0.014880230662596184	0.014880230662596184	0.014880230662596184	0.014880230662596184	0.014880230662596184	0.014880230662596184	0.014880230662596184	0.014880230662596184	0.014880230662596184	0.014880230662596184	0.014880230662596184	0.014880230662596184	0.014880230662596184	0.014880230662596184	0.014880230662596184	0.014880230662596184	0.014880230662596184	0.014880230662596184	0.014880230662596184	0.014880230662596184	0.014880230662596184	0.014880230662596184	0.014880230662596184
0.23770931296917838	0.3531369507442138	0.13867595206223787	0.24916680406460806	0.21679684733900859	0.20487432362931826	0.19956774525909565	0.1868167964342277	0.19811584742208543	0.23180832330369167	0.13753887137015136	0.1483193229153584	0.24158104852834988	0.21391857806437112	0.10568554484238576	0.3457437399609378	0.34476436264478655	0.24582600763224768	0.32308519305963085	0.38722937592939877	0.308287457938957	0.2768687614712517	0.18249068862936793	0.37871630885920676	0.24055480667614865	0.1547400873228273	0.26787134617642605	0.2071038339210818	0.19818691624314616	0.28487508730961153	0.24153100177637882	0.24153100177637882	0.24153100177637882	0.24153100177637882	0.24153100177637882	0.24153100177637882	0.24153100177637882	0.24153100177637882	0.24153100177637882	0.24153100177637882	0.24153100177637882	0.24153100177637882	0.24153100177637882	0.24153100177637882	0.24153100177637882	0.24153100177637882	0.24153100177637882	0.24153100177637882	0.24153100177637882	0.24153100177637882
0.08907027284867947	0.0984436486601828	0.027352372224003083	0.046394897328748304	0.05263238744555521	0.043698318473804586	0.0496195394690618	0.05433479672627389	0.07271465106509907	0.09039570037749915	0.1051118398001195	0.06519350874838738	0.09761245739901203	0.08140298307369971	0.08140298307369971	0.08140298307369971	0.08140298307369971	0.08140298307369971	0.08140298307369971	0.08140298307369971	0.08140298307369971	0.08140298307369971	0.08140298307369971	0.08140298307369971	0.08140298307369971	0.08140298307369971	0.08140298307369971	0.08140298307369971	0.08140298307369971	0.08140298307369971	0.08140298307369971	0.08140298307369971	0.08140298307369971	0.08140298307369971	0.08140298307369971	0.08140298307369971	0.08140298307369971	0.08140298307369971	0.08140298307369971	0.08140298307369971	0.08140298307369971	0.08140298307369971	0.08140298307369971	0.08140298307369971	0.08140298307369971	0.08140298307369971	0.08140298307369971	0.08140298307369971	0.08140298307369971	0.08140298307369971
0.7189316052666204	0.6177903986241926	0.7665892708278818	0.7731252693864343	0.8432002235962771	0.48252743350671334	0.6943617450985354	0.6353375211993814	0.6586899152850408	0.6933446277053316	0.5613117490605228	0.3797161951584511	0.6415743909131756	0.7995021701602676	0.5823419580499476	0.5886670750183108	0.7627134198052729	0.5146268480623831	0.6341305038371818	0.5326401384353505	0.7132703314705183	0.5822429931816269	0.5595884325825374	0.6649372923785625	0.6377496570297034	0.6513434747041329	0.6513434747041329	0.6513434747041329	0.6513434747041329	0.6513434747041329	0.6513434747041329	0.6513434747041329	0.6513434747041329	0.6513434747041329	0.6513434747041329	0.6513434747041329	0.6513434747041329	0.6513434747041329	0.6513434747041329	0.6513434747041329	0.6513434747041329	0.6513434747041329	0.6513434747041329	0.6513434747041329	0.6513434747041329	0.6513434747041329	0.6513434747041329	0.6513434747041329	0.6513434747041329	0.6513434747041329
0.17309186518623634	0.13125210606619198	0.07403742747353734	0.06909048377844285	0.109949325612842	0.10612500770261739	0.14088523440172765	0.09638668753359696	0.10359377556650805	0.09120804403682185	0.12892615557360038	0.10286777771175193	0.21057134747758005	0.10301941833162082	0.15388596082202904	0.21639384242432824	0.21468820631204003	0.13573760655293524	0.16009846114219936	0.20234781860227105	0.1853165756682062	0.0935165029655737	0.17627494024259813	0.08995442284622938	0.20988983214442042	0.25607841756491534	0.23298412485466788	0.23298412485466788	0.23298412485466788	0.23298412485466788	0.23298412485466788	0.23298412485466788	0.23298412485466788	0.23298412485466788	0.23298412485466788	0.23298412485466788	0.23298412485466788	0.23298412485466788	0.23298412485466788	0.23298412485466788	0.23298412485466788	0.23298412485466788	0.23298412485466788	0.23298412485466788	0.23298412485466788	0.23298412485466788	0.23298412485466788	0.23298412485466788	0.23298412485466788	0.23298412485466788
0.04548563098439633	0.0	0.04248007539228814	0.07630363728250782	0.0758247753806609	0.0	0.0	0.00012107524767629994	0.0	0.0	0.0	0.0020749355929183867	0.0005999371495232377	0.10147730593315109	0.0	0.0	0.0	0.0	0.0	0.054703832428951896	0.0	0.0	0.0	0.0	0.0	0.005613272836481732	0.002806636418240866	0.002806636418240866	0.002806636418240866	0.002806636418240866	0.002806636418240866	0.002806636418240866	0.002806636418240866	0.002806636418240866	0.002806636418240866	0.002806636418240866	0.002806636418240866	0.002806636418240866	0.002806636418240866	0.002806636418240866	0.002806636418240866	0.002806636418240866	0.002806636418240866	0.002806636418240866	0.002806636418240866	0.002806636418240866	0.002806636418240866	0.002806636418240866	0.002806636418240866	0.002806636418240866
0.19358539004215838	0.1391711064581902	0.16344304065431992	0.2164873767858192	0.1582819324769696	0.1603497151793593	0.14058270789853877	0.19108392578648675	0.14797813312225766	0.17216903923160426	0.20968239163933775	0.19730129020078743	0.21381110834620945	0.23335884273023966	0.190210218569311	0.20362018877478855	0.2112555481623983	0.09916088480909664	0.23677864591585324	0.1684001706186828	0.2444272315283995	0.16128926976557426	0.16282935799787376	0.18239317454200693	0.19885656212131192	0.14377203307887765	0.17131429760009476	0.17131429760009476	0.17131429760009476	0.17131429760009476	0.17131429760009476	0.17131429760009476	0.17131429760009476	0.17131429760009476	0.17131429760009476	0.17131429760009476	0.17131429760009476	0.17131429760009476	0.17131429760009476	0.17131429760009476	0.17131429760009476	0.17131429760009476	0.17131429760009476	0.17131429760009476	0.17131429760009476	0.17131429760009476	0.17131429760009476	0.17131429760009476	0.17131429760009476	0.17131429760009476
0.21208865372720612	0.2955224287526048	0.230055253810871	0.15593977894544078	0.2375166342483683	0.36076926959420486	0.2838957164559414	0.18359691951186805	0.21824124150711002	0.24573281631844	0.2565295581542899	0.27250920413109975	0.31338357277335016	0.1751258333726131	0.23090694574840653	0.17827487692329347	0.28039215225698993	0.2519483188813392	0.23546366200709692	0.24065410184342834	0.12127563667617272	0.198355421114684	0.3015348194969122	0.2725972225754942	0.26486581949382837	0.2687315210346613	0.2687315210346613	0.2687315210346613	0.2687315210346613	0.2687315210346613	0.2687315210346613	0.2687315210346613	0.2687315210346613	0.2687315210346613	0.2687315210346613	0.2687315210346613	0.2687315210346613	0.2687315210346613	0.2687315210346613	0.2687315210346613	0.2687315210346613	0.2687315210346613	0.2687315210346613	0.2687315210346613	0.2687315210346613	0.2687315210346613	0.2687315210346613	0.2687315210346613	0.2687315210346613	0.2687315210346613
0.27405352794276144	0.510917569184031	0.3732273739150568	0.3417134405681707	0.5068543121035811	0.34221228014533944	0.5563604015066841	0.28796843940864836	0.31708113503680463	0.4203383426234415	0.35112724217072216	0.30350724420829267	0.24371103744403802	0.28763592992249704	0.35001323507388443	0.4864922026737933	0.4107080467151844	0.35423391652401226	0.39973800228940537	0.40550245095157933	0.33463083138149274	0.4821418458002291	0.2491730268615795	0.5515712188207604	0.35186360059983535	0.4517174097102979	0.4517174097102979	0.4517174097102979	0.4517174097102979	0.4517174097102979	0.4517174097102979	0.4517174097102979	0.4517174097102979	0.4517174097102979	0.4517174097102979	0.4517174097102979	0.4517174097102979	0.4517174097102979	0.4517174097102979	0.4517174097102979	0.4517174097102979	0.4517174097102979	0.4517174097102979	0.4517174097102979	0.4517174097102979	0.4517174097102979	0.4517174097102979	0.4517174097102979	0.4517174097102979	0.4517174097102979
0.41049484254769425	0.3351614230975106	0.4309197776849945	0.4261014504300977	0.39890159423399524	0.332999654763319	0.3235237285392618	0.3492733525157627	0.41185103995626177	0.2909275595538956	0.4714518668926558	0.49516064687367256	0.381752103356359	0.3842620322791499	0.3508972087869209	0.3464591319106489	0.419708593820762	0.35483529633443484	0.3958163382895078	0.33008852685663	0.3728738454340966	0.3053703780559968	0.32677466550205075	0.4371060718562154	0.44093000696902585	0.43901803941262063	0.43901803941262063	0.43901803941262063	0.43901803941262063	0.43901803941262063	0.43901803941262063	0.43901803941262063	0.43901803941262063	0.43901803941262063	0.43901803941262063	0.43901803941262063	0.43901803941262063	0.43901803941262063	0.43901803941262063	0.43901803941262063	0.43901803941262063	0.43901803941262063	0.43901803941262063	0.43901803941262063	0.43901803941262063	0.43901803941262063	0.43901803941262063	0.43901803941262063	0.43901803941262063	0.43901803941262063
0.6100689753645366	0.4607202517936056	0.6591232002967528	0.35373082763943003	0.4274729212587304	0.5690838585453335	0.5239182781234478	0.5600403001105778	0.5931225702280327	0.5849530379151484	0.5106330676047178	0.39233492196793085	0.509859902382323	0.39204076136907645	0.5149834034815413	0.5485775448368012	0.4901079455617924	0.32386728244577745	0.3650281669945555	0.3388134217043919	0.3519207943494737	0.3519207943494737	0.3519207943494737	0.3519207943494737	0.3519207943494737	0.3519207943494737	0.3519207943494737	0.3519207943494737	0.3519207943494737	0.3519207943494737	0.3519207943494737	0.3519207943494737	0.3519207943494737	0.3519207943494737	0.3519207943494737	0.3519207943494737	0.3519207943494737	0.3519207943494737	0.3519207943494737	0.3519207943494737	0.3519207943494737	0.3519207943494737	0.3519207943494737	0.3519207943494737	0.3519207943494737	0.3519207943494737	0.3519207943494737	0.3519207943494737	0.3519207943494737	0.3519207943494737
0.38221139831376094	0.36516556402377354	0.4608030781756863	0.4244120382583043	0.3004036462375375	0.3791456242735488	0.4681136612977584	0.39829456649427736	0.44456062704086735	0.3883378372080281	0.39588004497662616	0.3893512478047607	0.417803799576894	0.35055821457014724	0.3679713747552669	0.41508638347173993	0.37087940292726834	0.33511581009116487	0.44737541605783837	0.34667720849638944	0.3970263122771139	0.3970263122771139	0.3970263122771139	0.3970263122771139	0.3970263122771139	0.3970263122771139	0.3970263122771139	0.3970263122771139	0.3970263122771139	0.3970263122771139	0.3970263122771139	0.3970263122771139	0.3970263122771139	0.3970263122771139	0.3970263122771139	0.3970263122771139	0.3970263122771139	0.3970263122771139	0.3970263122771139	0.3970263122771139	0.3970263122771139	0.3970263122771139	0.3970263122771139	0.3970263122771139	0.3970263122771139	0.3970263122771139	0.3970263122771139	0.3970263122771139	0.3970263122771139	0.3970263122771139
0.03170676517636521	0.05716917308279149	0.11431352624961841	0.2580545995988915	0.2963014852568318	0.07481581356561917	0.042054258786560945	0.03821728982634189	0.11303310280950568	0.34890362157736476	0.32090899077732077	0.1129485172569781	0.1564523699698481	0.14971621293859017	0.03813270401899007	0.07668453651703012	0.10977988369245978	0.03668310878215643	0.13418750308829688	0.1231070661848963	0.0	0.07164717967346973	0.03242341821209783	0.19066352075021265	0.17028230941047476	0.35453204670664357	0.15398041083954894	0.2542562287730962	0.2542562287730962	0.2542562287730962	0.2542562287730962	0.2542562287730962	0.2542562287730962	0.2542562287730962	0.2542562287730962	0.2542562287730962	0.2542562287730962	0.2542562287730962	0.2542562287730962	0.2542562287730962	0.2542562287730962	0.2542562287730962	0.2542562287730962	0.2542562287730962	0.2542562287730962	0.2542562287730962	0.2542562287730962	0.2542562287730962	0.2542562287730962	0.2542562287730962
0.486839371603785	0.21534147495835962	0.19862523247070923	0.3723824912768045	0.2839417721321265	0.30787052147557914	0.24455048005041866	0.45594076247968574	0.30460021583306063	0.3113464463935636	0.22327368327031027	0.31103835942213476	0.2544052621235713	0.3083505534920242	0.26843117201757966	0.26220740914120877	0.33808778705022985	0.4346075533730529	0.30848196863148813	0.3902478545197169	0.4690412903689156	0.359105345972015	0.25381646819832027	0.3197633659481647	0.2867899170732425	0.2867899170732425	0.2867899170732425	0.2867899170732425	0.2867899170732425	0.2867899170732425	0.2867899170732425	0.2867899170732425	0.2867899170732425	0.2867899170732425	0.2867899170732425	0.2867899170732425	0.2867899170732425	0.2867899170732425	0.2867899170732425	0.2867899170732425	0.2867899170732425	0.2867899170732425	0.2867899170732425	0.2867899170732425	0.2867899170732425	0.2867899170732425	0.2867899170732425	0.2867899170732425	0.2867899170732425	0.2867899170732425
0.44138947797886213	0.36981247093095665	0.4944990618350783	0.46860584202347466	0.5645332803551572	0.6198531302655836	0.3939354371085161	0.4945200312666117	0.4408910907031038	0.5765119400162446	0.34237763877513006	0.4724947689009591	0.43003085193853957	0.5711384074030718	0.5646941043475899	0.4740019015079123	0.390621038707655	0.5241649308185998	0.5582809452966281	0.2829538972951774	0.5416983815180699	0.6414173527077373	0.5007589019354971	0.4438780051165039	0.35660999962098294	0.41618170487736794	0.38639585224917544	0.38639585224917544	0.38639585224917544	0.38639585224917544	0.38639585224917544	0.38639585224917544	0.38639585224917544	0.38639585224917544	0.38639585224917544	0.38639585224917544	0.38639585224917544	0.38639585224917544	0.38639585224917544	0.38639585224917544	0.38639585224917544	0.38639585224917544	0.38639585224917544	0.38639585224917544	0.38639585224917544	0.38639585224917544	0.38639585224917544	0.38639585224917544	0.38639585224917544	0.38639585224917544
0.00045237604138073737	0.04884618553381385	0.04949859134190377	0.04938903678347073	0.04938903678347073	0.10475954947947272	0.07513413891224817	0.07103016060118371	0.08517930355249823	0.04938903678347073	0.0	0.0771369497492285	0.10253307141023814	0.0018774989687976753	0.0900750769657157	0.0936989212317832	0.04993188803312761	0.0936989212317832	0.08948538972961656	0.04395041212059636	0.07140073872041676	0.17554444519693688	0.05857216516652511	0.11705830518173098	0.11705830518173098	0.11705830518173098	0.11705830518173098	0.11705830518173098	0.11705830518173098	0.11705830518173098	0.11705830518173098	0.11705830518173098	0.11705830518173098	0.11705830518173098	0.11705830518173098	0.11705830518173098	0.11705830518173098	0.11705830518173098	0.11705830518173098	0.11705830518173098	0.11705830518173098	0.11705830518173098	0.11705830518173098	0.11705830518173098	0.11705830518173098	0.11705830518173098	0.11705830518173098	0.11705830518173098	0.11705830518173098	0.11705830518173098
0.18568990575706476	0.10475710111178245	0.1188903603213902	0.09080938866550091	0.07280208466533913	0.060705358023323344	0.1948488450369957	0.05954939503563874	0.12453325528041499	0.08653171660725956	0.09881986134358196	0.08887589878515972	0.020963248038663524	0.15943963593958244	0.02854995639612242	0.07432204662696455	0.08441442678717453	0.09075864733197236	0.05875870390866163	0.05973875410233084	0.10836400067604944	0.08405137738919015	0.08405137738919015	0.08405137738919015	0.08405137738919015	0.08405137738919015	0.08405137738919015	0.08405137738919015	0.08405137738919015	0.08405137738919015	0.08405137738919015	0.08405137738919015	0.08405137738919015	0.08405137738919015	0.08405137738919015	0.08405137738919015	0.08405137738919015	0.08405137738919015	0.08405137738919015	0.08405137738919015	0.08405137738919015	0.08405137738919015	0.08405137738919015	0.08405137738919015	0.08405137738919015	0.08405137738919015	0.08405137738919015	0.08405137738919015	0.08405137738919015	0.08405137738919015
0.06731429625747433	0.11715008149933046	0.08744133604661532	0.15645766913262532	0.10334667514703455	0.14595965086331675	0.048571327627645426	0.09266179823782081	0.151974948878227	0.11299120184859839	0.16178538120149888	0.07694129807833792	0.13031658340740482	0.23056084077155078	0.17338853001894972	0.13153476453441254	0.1745427768753816	0.15863059608129326	0.11694646590589224	0.12400311625103726	0.1379114938132025	0.16876967687959216	0.16836954832020107	0.13763380445572262	0.13026420192627966	0.18112177296867793	0.16004317936951035	0.14533522510603397	0.2535465501612889	0.16165753274005187	0.15104412508730852	0.1573710080858375	0.2444260019222222	0.20089850500402986	0.20089850500402986	0.20089850500402986	0.20089850500402986	0.20089850500402986	0.20089850500402986	0.20089850500402986	0.20089850500402986	0.20089850500402986	0.20089850500402986	0.20089850500402986	0.20089850500402986	0.20089850500402986	0.20089850500402986	0.20089850500402986	0.20089850500402986	0.20089850500402986
0.20384719431081003	0.1655181667169007	0.10582668405223004	0.18893234170347808	0.07314038487531696	0.07131223717794469	0.15680014914287632	0.11688705259128221	0.11761293466271325	0.23617095229821627	0.16141702581840137	0.1447439471611553	0.20187581424696477	0.20047275593309466	0.126663575559353	0.13170345575141323	0.10346641683725041	0.10070471474893661	0.269187201038245	0.1887032430462873	0.30542017071496386	0.27168321006402263	0.17286655795355602	0.21532893259052205	0.14456490102278655	0.14381292605886117	0.1112748318763004	0.09599684756083483	0.15395392577729147	0.09646639564531283	0.15563986266598775	0.16286821478190408	0.16582049176310948	0.1643443532725068	0.1643443532725068	0.1643443532725068	0.1643443532725068	0.1643443532725068	0.1643443532725068	0.1643443532725068	0.1643443532725068	0.1643443532725068	0.1643443532725068	0.1643443532725068	0.1643443532725068	0.1643443532725068	0.1643443532725068	0.1643443532725068	0.1643443532725068	0.1643443532725068
0.5625383411670928	0.6420103614114232	0.4479874998491184	0.6862357976691085	0.49539790838598685	0.4700321314337455	0.545653874378061	0.47996930860086356	0.4509179341021214	0.5496054593783154	0.5858314347925646	0.46672839610565736	0.5487226693687823	0.5039686143861025	0.5315277865960094	0.5527539347322233	0.40110896979803595	0.5883135796791241	0.5475184913426756	0.5739223764497661	0.5427314193484344	0.5583268978991003	0.5583268978991003	0.5583268978991003	0.5583268978991003	0.5583268978991003	0.5583268978991003	0.5583268978991003	0.5583268978991003	0.5583268978991003	0.5583268978991003	0.5583268978991003	0.5583268978991003	0.5583268978991003	0.5583268978991003	0.5583268978991003	0.5583268978991003	0.5583268978991003	0.5583268978991003	0.5583268978991003	0.5583268978991003	0.5583268978991003	0.5583268978991003	0.5583268978991003	0.5583268978991003	0.5583268978991003	0.5583268978991003	0.5583268978991003	0.5583268978991003	0.5583268978991003
0.2400460917007582	0.18098529521575524	0.2700801040721894	0.19429870085275747	0.27540041790887915	0.24238823034296883	0.24133097826262095	0.18379121353852065	0.23105076982127307	0.2029645333789992	0.25958985404064316	0.2821150099735712	0.16961553762012666	0.23049226771187548	0.3286987904410834	0.2441204849988516	0.2438731856007289	0.16390426224805515	0.2746542729555963	0.507704460293683	0.22415763730668495	0.6202495590818848	0.29536693588775	0.2842353143574846	0.2898011251226173	0.2898011251226173	0.2898011251226173	0.2898011251226173	0.2898011251226173	0.2898011251226173	0.2898011251226173	0.2898011251226173	0.2898011251226173	0.2898011251226173	0.2898011251226173	0.2898011251226173	0.2898011251226173	0.2898011251226173	0.2898011251226173	0.2898011251226173	0.2898011251226173	0.2898011251226173	0.2898011251226173	0.2898011251226173	0.2898011251226173	0.2898011251226173	0.2898011251226173	0.2898011251226173	0.2898011251226173	0.2898011251226173
0.4115997707744055	0.4376833998390906	0.2909807540791946	0.5176223650561398	0.35983091451633975	0.3414552612611696	0.29865516945024057	0.45928280526336696	0.23752569783975727	0.4182635482950576	0.4522591652362629	0.37034303200820007	0.38708374524881317	0.37097889600067446	0.5414395862988803	0.4896915506841501	0.5437527785904446	0.4551737610525678	0.5377587396288713	0.43519976087314566	0.30417962279674987	0.4355304199217833	0.31654469033835625	0.4283231564254554	0.4391260055373288	0.42008004820531414	0.42960302687132146	0.42960302687132146	0.42960302687132146	0.42960302687132146	0.42960302687132146	0.42960302687132146	0.42960302687132146	0.42960302687132146	0.42960302687132146	0.42960302687132146	0.42960302687132146	0.42960302687132146	0.42960302687132146	0.42960302687132146	0.42960302687132146	0.42960302687132146	0.42960302687132146	0.42960302687132146	0.42960302687132146	0.42960302687132146	0.42960302687132146	0.42960302687132146	0.42960302687132146	0.42960302687132146
0.38331736921131415	0.2819738233908483	0.3690323008101228	0.3947497787536028	0.2090371060932775	0.31707180404166196	0.2929248796633333	0.2343958915870971	0.2969515771573523	0.281858482708987	0.2695874868875291	0.2154911037467175	0.2887978844675021	0.38151134986862334	0.24372978381293486	0.2707064676841261	0.20027067437465118	0.3620450602994098	0.31985346088831645	0.3751002783395944	0.34747686961395546	0.34747686961395546	0.34747686961395546	0.34747686961395546	0.34747686961395546	0.34747686961395546	0.34747686961395546	0.34747686961395546	0.34747686961395546	0.34747686961395546	0.34747686961395546	0.34747686961395546	0.34747686961395546	0.34747686961395546	0.34747686961395546	0.34747686961395546	0.34747686961395546	0.34747686961395546	0.34747686961395546	0.34747686961395546	0.34747686961395546	0.34747686961395546	0.34747686961395546	0.34747686961395546	0.34747686961395546	0.34747686961395546	0.34747686961395546	0.34747686961395546	0.34747686961395546	0.34747686961395546
0.20564537552940795	0.23891457592515977	0.28050332263667876	0.22018905113456827	0.3238856394196802	0.26414214281406195	0.24905818986729092	0.2562773119992605	0.24363917237659355	0.17780850310135182	0.24292627979505427	0.2769250074298477	0.2948463193662458	0.2689850368799807	0.28918262941135153	0.18460974465272728	0.2565957583016614	0.251009593613767	0.2572607202784714	0.20714527220982493	0.27546906219864464	0.2954748299401009	0.28547194606937276	0.28547194606937276	0.28547194606937276	0.28547194606937276	0.28547194606937276	0.28547194606937276	0.28547194606937276	0.28547194606937276	0.28547194606937276	0.28547194606937276	0.28547194606937276	0.28547194606937276	0.28547194606937276	0.28547194606937276	0.28547194606937276	0.28547194606937276	0.28547194606937276	0.28547194606937276	0.28547194606937276	0.28547194606937276	0.28547194606937276	0.28547194606937276	0.28547194606937276	0.28547194606937276	0.28547194606937276	0.28547194606937276	0.28547194606937276	0.28547194606937276
0.5795843988767062	0.4553721011279242	0.60875268203547	0.8069156908132885	0.7652901672723241	0.6779609742381307	0.6464961492952802	0.855396729090552	0.5332657312814517	0.4508570695671001	0.5438835558636863	0.3123115390244762	0.5709356735595289	0.5965972189265	0.7820073950590422	0.5872373108826082	0.7123003624190162	0.6861384539912727	0.592961106099851	0.4538617132876702	0.5234114096937605	0.5234114096937605	0.5234114096937605	0.5234114096937605	0.5234114096937605	0.5234114096937605	0.5234114096937605	0.5234114096937605	0.5234114096937605	0.5234114096937605	0.5234114096937605	0.5234114096937605	0.5234114096937605	0.5234114096937605	0.5234114096937605	0.5234114096937605	0.5234114096937605	0.5234114096937605	0.5234114096937605	0.5234114096937605	0.5234114096937605	0.5234114096937605	0.5234114096937605	0.5234114096937605	0.5234114096937605	0.5234114096937605	0.5234114096937605	0.5234114096937605	0.5234114096937605	0.5234114096937605
0.5761811741559442	0.5152506314952462	0.44638367987213645	0.6154790490678292	0.4744083093653277	0.5138562109390235	0.5963909577268526	0.6308201791083878	0.5566161621501492	0.445380027642469	0.48551867570411694	0.5357982668326868	0.44133392940341754	0.5371786085126141	0.7347684933481223	0.5283332168670352	0.4104464644673022	0.49976330415930037	0.6802377769675603	0.5589569499464002	0.45424151131417856	0.4230141495772054	0.4056811392476087	0.41434764441240707	0.41434764441240707	0.41434764441240707	0.41434764441240707	0.41434764441240707	0.41434764441240707	0.41434764441240707	0.41434764441240707	0.41434764441240707	0.41434764441240707	0.41434764441240707	0.41434764441240707	0.41434764441240707	0.41434764441240707	0.41434764441240707	0.41434764441240707	0.41434764441240707	0.41434764441240707	0.41434764441240707	0.41434764441240707	0.41434764441240707	0.41434764441240707	0.41434764441240707	0.41434764441240707	0.41434764441240707	0.41434764441240707	0.41434764441240707
0.5488579002224692	0.5562808838061448	0.47670807760269174	0.6106770824004475	0.4946458118663431	0.5235098022590908	0.46649505615789666	0.5381544313798775	0.4395676438371532	0.5417651887751782	0.6401638843467271	0.6070715709486983	0.2743344027773114	0.3793698116808442	0.5692482315395864	0.3917121175243268	0.500314435289571	0.5111278982171573	0.3793314464671745	0.5680563147615926	0.3712985529725942	0.3341956458145253	0.3527470993935598	0.3527470993935598	0.3527470993935598	0.3527470993935598	0.3527470993935598	0.3527470993935598	0.3527470993935598	0.3527470993935598	0.3527470993935598	0.3527470993935598	0.3527470993935598	0.3527470993935598	0.3527470993935598	0.3527470993935598	0.3527470993935598	0.3527470993935598	0.3527470993935598	0.3527470993935598	0.3527470993935598	0.3527470993935598	0.3527470993935598	0.3527470993935598	0.3527470993935598	0.3527470993935598	0.3527470993935598	0.3527470993935598	0.3527470993935598	0.3527470993935598
0.28176423916306764	0.03342523355767827	0.1701005477661927	0.21462844232281322	0.20246338219581048	0.10005954292819713	0.18649472469451958	0.09889705715373082	0.16047417221453783	0.15093025102980512	0.10346329684232924	0.08236012682055853	0.14603491823125042	0.18587011335774933	0.2478277077797058	0.22513599989789057	0.13393551470778903	0.08699492736576912	0.10257446132249846	0.23813340704134686	0.15868078836807475	0.243238129519455	0.10708913153670588	0.1312270144781713	0.14975423633084067	0.13128049769582786	0.20529917771671166	0.18629587504460027	0.13653189117072456	0.10600458062361531	0.08214470194882344	0.09407464128621938	0.09407464128621938	0.09407464128621938	0.09407464128621938	0.09407464128621938	0.09407464128621938	0.09407464128621938	0.09407464128621938	0.09407464128621938	0.09407464128621938	0.09407464128621938	0.09407464128621938	0.09407464128621938	0.09407464128621938	0.09407464128621938	0.09407464128621938	0.09407464128621938	0.09407464128621938	0.09407464128621938
0.4684851620917745	0.30409741289983766	0.5927523416539541	0.3622730629132453	0.528233247054393	0.3916237379809598	0.42110656830338117	0.39232295091762476	0.37593769269345945	0.5543081096728077	0.555744468859743	0.4099130865536604	0.34629318842091467	0.3796748601738878	0.4102284777261238	0.3508785381468568	0.23203567903274455	0.4275958709202272	0.34178731687448843	0.3293097895526992	0.3496594388530398	0.32225910264147206	0.34902915420322767	0.38118352712587483	0.42083499598438734	0.45726983183566383	0.34491906419840984	0.43497025850458537	0.4356107113598017	0.46092520271177934	0.460617655879622	0.4607714292957007	0.4607714292957007	0.4607714292957007	0.4607714292957007	0.4607714292957007	0.4607714292957007	0.4607714292957007	0.4607714292957007	0.4607714292957007	0.4607714292957007	0.4607714292957007	0.4607714292957007	0.4607714292957007	0.4607714292957007	0.4607714292957007	0.4607714292957007	0.4607714292957007	0.4607714292957007	0.4607714292957007
0.541241290582532	0.42434252555937746	0.44108241425700667	0.3592821959598782	0.38794207739478903	0.46886129542599214	0.4503673354374026	0.5976859945381341	0.4009608034827936	0.3190510184196899	0.4752135736023804	0.44415635685033394	0.3638381337229937	0.3698479278994347	0.5755349704102786	0.42059447518158755	0.537877813369647	0.48023584213957016	0.38440029437954454	0.4427408518428069	0.3508229940971798	0.3967819229699934	0.3967819229699934	0.3967819229699934	0.3967819229699934	0.3967819229699934	0.3967819229699934	0.3967819229699934	0.3967819229699934	0.3967819229699934	0.3967819229699934	0.3967819229699934	0.3967819229699934	0.3967819229699934	0.3967819229699934	0.3967819229699934	0.3967819229699934	0.3967819229699934	0.3967819229699934	0.3967819229699934	0.3967819229699934	0.3967819229699934	0.3967819229699934	0.3967819229699934	0.3967819229699934	0.3967819229699934	0.3967819229699934	0.3967819229699934	0.3967819229699934	0.3967819229699934
0.0	0.0	0.44216529984278746	0.0	0.17890422786957558	0.0	0.4470792963596374	0.0	0.0	0.0	0.0	0.0	0.0	0.0	0.17890422786957558	0.0	0.04597748812274766	0.004913996516849964	0.0	0.01699549075164253	0.0	0.008497745375821266	0.008497745375821266	0.008497745375821266	0.008497745375821266	0.008497745375821266	0.008497745375821266	0.008497745375821266	0.008497745375821266	0.008497745375821266	0.008497745375821266	0.008497745375821266	0.008497745375821266	0.008497745375821266	0.008497745375821266	0.008497745375821266	0.008497745375821266	0.008497745375821266	0.008497745375821266	0.008497745375821266	0.008497745375821266	0.008497745375821266	0.008497745375821266	0.008497745375821266	0.008497745375821266	0.008497745375821266	0.008497745375821266	0.008497745375821266	0.008497745375821266	0.008497745375821266
0.3231268220886806	0.2888531398692745	0.268799886173061	0.23267226065350607	0.2859439434873489	0.25179456345181106	0.2809470229527391	0.32102795839468706	0.25335339682881886	0.26545138317802386	0.32294243110191456	0.37009794918792926	0.2612239121606474	0.2530802921331582	0.25151843243676075	0.2976577867098758	0.2754347759409173	0.32471842044472515	0.30577795325574775	0.2690006553408265	0.1969638109396817	0.43602684632509675	0.17934522516902024	0.23633834177020469	0.40571580681749714	0.30508594961670277	0.293273774066247	0.4098417607838153	0.3051686561693189	0.3575052084765671	0.3575052084765671	0.3575052084765671	0.3575052084765671	0.3575052084765671	0.3575052084765671	0.3575052084765671	0.3575052084765671	0.3575052084765671	0.3575052084765671	0.3575052084765671	0.3575052084765671	0.3575052084765671	0.3575052084765671	0.3575052084765671	0.3575052084765671	0.3575052084765671	0.3575052084765671	0.3575052084765671	0.3575052084765671	0.3575052084765671
0.4337825228818996	0.5328392588992823	0.5447398381273395	0.4920617744872782	0.4850737175841437	0.43501354389717095	0.3404012980678002	0.4999912826111299	0.3261649265763688	0.4391465478557281	0.4170532784328669	0.47033687909538296	0.31610321440024325	0.3904257014993121	0.3998942579194483	0.5004848910533146	0.4470753920479123	0.5039716081102849	0.5313586710455496	0.376278490668258	0.4823638299779819	0.5385826819198136	0.39934964245595894	0.41488696265776737	0.39955812396173446	0.39618411526403374	0.6117006103325808	0.506984356435472	0.4399022675403831	0.6567474824017611	0.3678499745319728	0.43871911404040337	0.5112749602929458	0.39008561162281363	0.44686566681730744	0.41847563922006054	0.41847563922006054	0.41847563922006054	0.41847563922006054	0.41847563922006054	0.41847563922006054	0.41847563922006054	0.41847563922006054	0.41847563922006054	0.41847563922006054	0.41847563922006054	0.41847563922006054	0.41847563922006054	0.41847563922006054	0.41847563922006054
0.4403205823233739	0.38557292747885197	0.3985693025811598	0.3905625411484402	0.43601122628642613	0.32702594821694153	0.3256267981182985	0.4667111227516411	0.30935943124247073	0.4230858652675907	0.44581408269479933	0.4115884894666768	0.4090460588178191	0.392642647481397	0.43285493469079955	0.29897964234263086	0.46701682142984874	0.26837954927438756	0.36485995547742417	0.3878734141938107	0.3639701062471608	0.3751253636770487	0.37744913682640513	0.3240199859753929	0.3663581506710395	0.3094723139240535	0.4721106051520045	0.46691818299221804	0.38666827253841335	0.3275205261299928	0.30326385131017036	0.41781687878590507	0.35373616129960983	0.40947511485182764	0.4099742533945114	0.4168870496786833	0.43072204647087386	0.47424378835504877	0.3521021608247657	0.47602322825024374	0.41406269453750477	0.41406269453750477	0.41406269453750477	0.41406269453750477	0.41406269453750477	0.41406269453750477	0.41406269453750477	0.41406269453750477	0.41406269453750477	0.41406269453750477
0.542713298463459	0.42452780492015424	0.5122541102123501	0.39258379747232053	0.4651002698816944	0.3096404504945107	0.30175081747940075	0.24892592104640257	0.5779790919970186	0.4411055057311706	0.48140490140926184	0.453475464249476	0.3750063032590923	0.47357526649418813	0.3613633481623255	0.3977026122284523	0.5151589375710216	0.3728217134332585	0.3887540284000813	0.3724330129821276	0.3400884258766554	0.42977790651849723	0.4667121066964778	0.39866448342716976	0.41334054904602097	0.40600251623659533	0.40600251623659533	0.40600251623659533	0.40600251623659533	0.40600251623659533	0.40600251623659533	0.40600251623659533	0.40600251623659533	0.40600251623659533	0.40600251623659533	0.40600251623659533	0.40600251623659533	0.40600251623659533	0.40600251623659533	0.40600251623659533	0.40600251623659533	0.40600251623659533	0.40600251623659533	0.40600251623659533	0.40600251623659533	0.40600251623659533	0.40600251623659533	0.40600251623659533	0.40600251623659533	0.40600251623659533
0.2739492578446212	0.37930118337770613	0.41513796762862565	0.3918888982034497	0.421030736970129	0.36937672905265656	0.33769921213265863	0.3105828013411281	0.27067434119090666	0.33197244085308036	0.4303184859293949	0.3701645070413986	0.31006215637393697	0.3137385136382771	0.2685856908107708	0.23535897900672595	0.35625484765676	0.3193000779175351	0.27132554290655136	0.40883077550152547	0.3247601342323893	0.20888750196528938	0.3493956841709142	0.31722847403926985	0.37780034431280846	0.23344428849519547	0.19384644417020744	0.36552309170820724	0.2652977895352373	0.3219794177498432	0.3852721129476472	0.3536257653487452	0.3536257653487452	0.3536257653487452	0.3536257653487452	0.3536257653487452	0.3536257653487452	0.3536257653487452	0.3536257653487452	0.3536257653487452	0.3536257653487452	0.3536257653487452	0.3536257653487452	0.3536257653487452	0.3536257653487452	0.3536257653487452	0.3536257653487452	0.3536257653487452	0.3536257653487452	0.3536257653487452
0.0019306614452831246	0.4304016867274316	0.36920208643703156	0.041205746887352096	0.0	0.2478885700676755	0.17346034506108823	0.02470414265651362	0.23459125665121697	0.15414694934000633	0.47982994882859387	0.17384939020967316	0.2455717763333358	0.006667288661753033	0.7404413277403843	0.5955698733298519	0.35462823079194794	0.7513824095447645	0.3986492228427912	0.15735123965208242	0.4982558479719393	0.17499904849825806	0.3786846202622758	0.2146660919484403	0.9181462104333987	0.2606113789117906	0.5893787946725947	0.5893787946725947	0.5893787946725947	0.5893787946725947	0.5893787946725947	0.5893787946725947	0.5893787946725947	0.5893787946725947	0.5893787946725947	0.5893787946725947	0.5893787946725947	0.5893787946725947	0.5893787946725947	0.5893787946725947	0.5893787946725947	0.5893787946725947	0.5893787946725947	0.5893787946725947	0.5893787946725947	0.5893787946725947	0.5893787946725947	0.5893787946725947	0.5893787946725947	0.5893787946725947
0.23114390680950417	0.20495942395719086	0.38585743985157583	0.35168654858328235	0.3518443416600552	0.27799241294235444	0.28541101323095097	0.3290235173271221	0.2942394615673876	0.2606324608247797	0.1874158588397566	0.24325475717809172	0.32012005541714006	0.29589434205266396	0.25167273913302807	0.2745401075261111	0.28259680479478333	0.24133903613689103	0.2744067939851962	0.24815863624488005	0.3160781405199261	0.23971258746498136	0.35540255008296173	0.29755756877397155	0.29755756877397155	0.29755756877397155	0.29755756877397155	0.29755756877397155	0.29755756877397155	0.29755756877397155	0.29755756877397155	0.29755756877397155	0.29755756877397155	0.29755756877397155	0.29755756877397155	0.29755756877397155	0.29755756877397155	0.29755756877397155	0.29755756877397155	0.29755756877397155	0.29755756877397155	0.29755756877397155	0.29755756877397155	0.29755756877397155	0.29755756877397155	0.29755756877397155	0.29755756877397155	0.29755756877397155	0.29755756877397155	0.29755756877397155
0.30863895464070146	0.2414918750564024	0.2814205572930129	0.26605066388525594	0.23241906530267828	0.2024828688058534	0.1769915772476462	0.19222751108659095	0.21705498004863175	0.20824572184883622	0.3013969240163005	0.26582958211642577	0.3325049675315139	0.24302530623123367	0.3735621429366403	0.2792356501369255	0.23260992438956296	0.2709816446973746	0.2691707997009075	0.3165636623496615	0.24866349100830068	0.5150719320914574	0.44507418860340575	0.36707864368090215	0.3408302017860145	0.3689383969365356	0.2760919606965044	0.43445416828078787	0.2952614520510917	0.36101118021081147	0.3002581301995304	0.33063465520517094	0.33063465520517094	0.33063465520517094	0.33063465520517094	0.33063465520517094	0.33063465520517094	0.33063465520517094	0.33063465520517094	0.33063465520517094	0.33063465520517094	0.33063465520517094	0.33063465520517094	0.33063465520517094	0.33063465520517094	0.33063465520517094	0.33063465520517094	0.33063465520517094	0.33063465520517094	0.33063465520517094
0.08382407195341199	0.0010200529166109597	0.0	0.0	0.18540458487647962	0.0	0.0	0.0	0.0	0.0	0.037137140575218726	0.09633316558024836	0.0	0.0	0.0	0.0010200529166109597	0.0	0.0	0.0	0.07202158038816657	0.0	0.0	0.0	0.0	0.0	0.0	0.0	0.0	0.1820825019792986	0.09280522251984899	0.0	0.055668081944630264	0.0	0.07427428115043745	0.0	0.0	0.020783642131682413	0.0	0.010391821065841206	0.010391821065841206	0.010391821065841206	0.010391821065841206	0.010391821065841206	0.010391821065841206	0.010391821065841206	0.010391821065841206	0.010391821065841206	0.010391821065841206	0.010391821065841206	0.010391821065841206
0.12375592576627308	0.22827252782673663	0.1303296649890928	0.3086644606887604	0.0889371730878202	0.2744748882785436	0.21080434855673286	0.14477871945687837	0.27261652348108	0.05463021121810221	0.03908833077188787	0.009894986003496238	0.2606593276142157	0.006701529989053053	0.0	0.22468170314651048	0.25994308111443015	0.0	0.06530938085819646	0.026076501722658536	0.06502028413089633	0.16927344739733063	0.19549449511966924	0.22214269895988625	0.06502028413089633	0.1303296649890928	0.19868795523995497	0.0	0.1709997696053967	0.08453980603223421	0.11501981391599911	0.1278524572163077	0.23458282813110765	0.00014454836365005734	0.0651648324945464	0.5797819627729132	0.10425316326643426	0.2578930261001977	0.1243443832416978	0.20850632653286852	0.12377268323927033	0.23458282825552704	0.19549449748363917	0.07519001496170306	0.1353422562226711	0.1353422562226711	0.1353422562226711	0.1353422562226711	0.1353422562226711	0.1353422562226711
0.17908939527650905	0.08563492379189923	0.1903461074928574	0.07163419342282461	0.10498996669541107	0.02878192408490123	0.12099545438364787	0.12436779951301614	0.10846561229998165	0.13466660130359806	0.18764037753328705	0.24229214085114995	0.11545349443966665	0.10497538274083676	0.16689247691603099	0.07409340623428622	0.06407542363781148	0.14178078267021074	0.09164323590107047	0.08747441544844389	0.12953020988219863	0.11533177167217443	0.0476845035865778	0.1337598919805024	0.22783626859943987	0.15099771217433644	0.10797070946617983	0.12644183288210994	0.12399078131853576	0.09651085253036971	0.025218834132655486	0.03227215359165993	0.18579505592003853	0.20869297663001146	0.06511261040729052	0.17383351923437076	0.1843434782137151	0.1393335688681038	0.17943321433634832	0.1687902457707022	0.13984359662269288	0.1713691341227043	0.2820476716162244	0.08409646515160518	0.26616419481964304	0.1751303299856241	0.1751303299856241	0.1751303299856241	0.1751303299856241	0.1751303299856241
0.43153147354942045	0.09293013958839214	0.11820312904151654	0.09864793636434643	0.19157583983523985	0.2369237083039306	0.13829165814477637	0.07896676537706199	0.13281071305175948	0.17483510611116232	0.1067967273499252	0.0378707566529306	0.2448537260220297	0.10388342572019799	0.25547827407812007	0.1631383677014274	0.06985776807261805	0.11635136084803141	0.15324874671917907	0.13508994978840672	0.06812409918402713	0.20405022570143116	0.136693066111658	0.07016789531072921	0.16300410117851735	0.09826558033974765	0.20334523687821332	0.07300134530965378	0.1251443618774499	0.1022903846129055	0.07882613692629659	0.32768328417033077	0.1358483793640429	0.055330740070353115	0.13935613215733486	0.024974709591563594	0.16118421891088153	0.01986370958607239	0.12572225589042998	0.07279298273825117	0.07279298273825117	0.07279298273825117	0.07279298273825117	0.07279298273825117	0.07279298273825117	0.07279298273825117	0.07279298273825117	0.07279298273825117	0.07279298273825117	0.07279298273825117
0.28980486909992287	0.0915522736835314	0.42465354899035995	0.3889104918168772	0.5593525002815769	0.22765571057181855	0.6114548927968578	0.48962716772288484	0.6562101085467755	0.5729186381348301	0.5729186381348301	0.5729186381348301	0.5729186381348301	0.5729186381348301	0.5729186381348301	0.5729186381348301	0.5729186381348301	0.5729186381348301	0.5729186381348301	0.5729186381348301	0.5729186381348301	0.5729186381348301	0.5729186381348301	0.5729186381348301	0.5729186381348301	0.5729186381348301	0.5729186381348301	0.5729186381348301	0.5729186381348301	0.5729186381348301	0.5729186381348301	0.5729186381348301	0.5729186381348301	0.5729186381348301	0.5729186381348301	0.5729186381348301	0.5729186381348301	0.5729186381348301	0.5729186381348301	0.5729186381348301	0.5729186381348301	0.5729186381348301	0.5729186381348301	0.5729186381348301	0.5729186381348301	0.5729186381348301	0.5729186381348301	0.5729186381348301	0.5729186381348301	0.5729186381348301
0.0	0.06339403156301585	0.0	0.0	0.0	0.0010790595271217079	0.01829394548396748	0.033586298933459595	0.0	0.0	0.0001811999349958135	0.0	0.0	0.0008978595921258943	0.035793766002010924	0.0	0.0	0.003105326660677216	0.0008978595921258943	0.0	0.00044892979606294715	0.00044892979606294715	0.00044892979606294715	0.00044892979606294715	0.00044892979606294715	0.00044892979606294715	0.00044892979606294715	0.00044892979606294715	0.00044892979606294715	0.00044892979606294715	0.00044892979606294715	0.00044892979606294715	0.00044892979606294715	0.00044892979606294715	0.00044892979606294715	0.00044892979606294715	0.00044892979606294715	0.00044892979606294715	0.00044892979606294715	0.00044892979606294715	0.00044892979606294715	0.00044892979606294715	0.00044892979606294715	0.00044892979606294715	0.00044892979606294715	0.00044892979606294715	0.00044892979606294715	0.00044892979606294715	0.00044892979606294715	0.00044892979606294715
0.08944027255811582	0.0	0.0945767716644171	0.0	0.0	0.0	0.009747866839538169	0.0	0.009747866839538169	0.18321921306160993	0.003603280376633878	0.009747866839538169	0.0	0.0	0.0	0.0	0.09478702786009713	0.0	0.0	0.0	0.037930184129397734	0.0	0.09478702786009713	0.0	0.25953033564275924	0.001041835595026961	0.009747866839538169	0.18492893974853342	0.0	0.07355956228994857	0.0	0.07355956228994857	0.03677978114497429	0.03677978114497429	0.03677978114497429	0.03677978114497429	0.03677978114497429	0.03677978114497429	0.03677978114497429	0.03677978114497429	0.03677978114497429	0.03677978114497429	0.03677978114497429	0.03677978114497429	0.03677978114497429	0.03677978114497429	0.03677978114497429	0.03677978114497429	0.03677978114497429	0.03677978114497429
0.5034246904144141	0.34689265499932265	0.2228943137221115	0.2549968461569423	0.2817199293461856	0.27554162540214056	0.2244071486168602	0.2626096167336038	0.24237042878256082	0.33552838694518683	0.2744411132844604	0.27379964252596534	0.2876612115667065	0.28756288161762317	0.29914720506051656	0.33083350769805203	0.3455507612235981	0.3159019611552149	0.3576958991317139	0.24588672434176198	0.30758079303769054	0.2155749897298107	0.3177899594168834	0.2666824745733471	0.2666824745733471	0.2666824745733471	0.2666824745733471	0.2666824745733471	0.2666824745733471	0.2666824745733471	0.2666824745733471	0.2666824745733471	0.2666824745733471	0.2666824745733471	0.2666824745733471	0.2666824745733471	0.2666824745733471	0.2666824745733471	0.2666824745733471	0.2666824745733471	0.2666824745733471	0.2666824745733471	0.2666824745733471	0.2666824745733471	0.2666824745733471	0.2666824745733471	0.2666824745733471	0.2666824745733471	0.2666824745733471	0.2666824745733471
0.3369212186156077	0.6350378845419334	0.4682968885107135	0.3719710347939892	0.7438950656101532	0.60052291714224	0.6594869443763293	0.6835966629152289	0.5252014834359964	0.5008767121246487	0.5296019991095151	0.5152393556170819	0.5152393556170819	0.5152393556170819	0.5152393556170819	0.5152393556170819	0.5152393556170819	0.5152393556170819	0.5152393556170819	0.5152393556170819	0.5152393556170819	0.5152393556170819	0.5152393556170819	0.5152393556170819	0.5152393556170819	0.5152393556170819	0.5152393556170819	0.5152393556170819	0.5152393556170819	0.5152393556170819	0.5152393556170819	0.5152393556170819	0.5152393556170819	0.5152393556170819	0.5152393556170819	0.5152393556170819	0.5152393556170819	0.5152393556170819	0.5152393556170819	0.5152393556170819	0.5152393556170819	0.5152393556170819	0.5152393556170819	0.5152393556170819	0.5152393556170819	0.5152393556170819	0.5152393556170819	0.5152393556170819	0.5152393556170819	0.5152393556170819
0.4692958092730977	0.3388508675325799	0.46854672062702685	0.47444050512094066	0.4077617108959346	0.47741090009664094	0.5401478660782048	0.33529447833310727	0.43722885532443895	0.546643285472899	0.3275944695743982	0.4540946319640665	0.526277484049251	0.4322974848170963	0.3514026311346827	0.39172402738604595	0.5353100364656191	0.492257131525234	0.4967857327339391	0.5270341863768174	0.4579998425287202	0.4125556318206201	0.6249729080612162	0.6071349874277722	0.6629993379954664	0.425190516849402	0.360213757362104	0.4157921854469345	0.3880029714045193	0.3880029714045193	0.3880029714045193	0.3880029714045193	0.3880029714045193	0.3880029714045193	0.3880029714045193	0.3880029714045193	0.3880029714045193	0.3880029714045193	0.3880029714045193	0.3880029714045193	0.3880029714045193	0.3880029714045193	0.3880029714045193	0.3880029714045193	0.3880029714045193	0.3880029714045193	0.3880029714045193	0.3880029714045193	0.3880029714045193	0.3880029714045193
0.04235278656224184	0.029054787964426555	0.0	0.09375351030547775	0.03238527947832772	0.062079507481444106	0.09106245784093298	0.13736442486095068	0.10897314358465324	0.025918728362451206	0.08657269409900482	0.11455420919233641	0.07772992313788103	0.09259423708811731	0.10496193277356825	0.06469872206280117	0.06477055895665544	0.03361638931129239	0.0	0.03238527947832772	0.012959364181225603	0.03564393409837461	0.0	0.03245711637218199	0.00035595732535487277	0.0036864488392560377	0.041737313981341374	0.03238527947832772	0.04446949115194351	0.06512651535451018	0.012959364181225603	0.03238527947832772	0.02267232182977666	0.02267232182977666	0.02267232182977666	0.02267232182977666	0.02267232182977666	0.02267232182977666	0.02267232182977666	0.02267232182977666	0.02267232182977666	0.02267232182977666	0.02267232182977666	0.02267232182977666	0.02267232182977666	0.02267232182977666	0.02267232182977666	0.02267232182977666	0.02267232182977666	0.02267232182977666
0.07062331045489528	0.07586911741748276	0.12025635614894904	0.1622134311931114	0.056818746521170645	0.047164833978749154	0.21888819088147848	0.1085766349491448	0.05367307403370406	0.028566364443713785	0.11286554052254112	0.03611307636607943	0.05713272888742757	0.1292287722297566	0.055983427881901235	0.08461315792693648	0.05419497334245954	0.17343725788484704	0.18455445349907154	0.0010859357314561139	0.030864967491062007	0.16839706532509668	0.15325561550778885	0.14852271747178344	0.1027709131840277	0.028566364443713785	0.08630596623093881	0.07936504752474664	0.026841276187366925	0.14109083290671937	0.0010859357314561139	0.056818746521170645	0.17848692695847457	0.26879426006863033	0.19096989358616887	0.17094172590050064	0.18095580974333478	0.18095580974333478	0.18095580974333478	0.18095580974333478	0.18095580974333478	0.18095580974333478	0.18095580974333478	0.18095580974333478	0.18095580974333478	0.18095580974333478	0.18095580974333478	0.18095580974333478	0.18095580974333478	0.18095580974333478
0.5326137040756231	0.5397196324539071	0.4608258453636567	0.5486812020987925	0.6373503923153312	0.6044600283275918	0.6448875970706613	0.7102970427230487	0.6292099885250166	0.5306070242497878	0.4255090184815498	0.5200148597351444	0.5189373845701256	0.8021761800076606	0.5914813993733615	0.487014167536668	0.5616239836397876	0.7512518378657052	0.802550521726905	0.7280731017935413	0.5495701427649001	0.6098519747755506	0.6531165101825261	0.6377561895934998	0.6050375854270024	0.5987456560335449	0.6085816128056017	0.489817694927227	0.7246164132269373	0.6371499751755864	0.6995946598227732	0.6683723174991799	0.6683723174991799	0.6683723174991799	0.6683723174991799	0.6683723174991799	0.6683723174991799	0.6683723174991799	0.6683723174991799	0.6683723174991799	0.6683723174991799	0.6683723174991799	0.6683723174991799	0.6683723174991799	0.6683723174991799	0.6683723174991799	0.6683723174991799	0.6683723174991799	0.6683723174991799	0.6683723174991799
0.3603916202571312	0.241809675963292	0.31469845407929675	0.3745398121471285	0.22539507545002113	0.24695804798090001	0.3132074741868396	0.2968038567469632	0.25182792768720774	0.20629919940103497	0.26993388836484217	0.2744770001120871	0.3241953359809754	0.3075906761241922	0.3167409096743759	0.24537728161907887	0.20158307690387803	0.2495282548583686	0.24218811026779183	0.2780322643322893	0.28860871590427767	0.29923795789269414	0.35838524345077544	0.3032180236394297	0.2435364646922553	0.2873768026735051	0.4845671479896453	0.2915853325568743	0.1534546051742974	0.2924994749458559	0.20105251257074136	0.31473320680297734	0.37145992886491663	0.40358672367846393	0.18036289904729644	0.1627549259301992	0.18149357422474363	0.17212425007747142	0.17212425007747142	0.17212425007747142	0.17212425007747142	0.17212425007747142	0.17212425007747142	0.17212425007747142	0.17212425007747142	0.17212425007747142	0.17212425007747142	0.17212425007747142	0.17212425007747142	0.17212425007747142
0.0	0.0	0.0	0.0	0.0	0.0	0.0	0.0	0.13674305980856188	0.10020462867619498	0.04264463522547003	0.0921873475884547	0.06051152926082255	0.004289984654893696	0.0	0.0004023215744445524	0.027324745202519752	0.049060902622634434	0.05293524664818796	0.13279004781531992	0.029299120977853664	0.13401541182727986	0.00115780443977989	0.0	0.03645468287279623	0.030456925417633555	0.00115780443977989	0.0	0.03079168756527686	0.03168228928421469	0.0014925665874231963	0.0	0.0007462832937115982	0.0007462832937115982	0.0007462832937115982	0.0007462832937115982	0.0007462832937115982	0.0007462832937115982	0.0007462832937115982	0.0007462832937115982	0.0007462832937115982	0.0007462832937115982	0.0007462832937115982	0.0007462832937115982	0.0007462832937115982	0.0007462832937115982	0.0007462832937115982	0.0007462832937115982	0.0007462832937115982	0.0007462832937115982
0.34609355959881805	0.01597661053756508	0.0749553113855251	0.06159873200822628	0.1234964522174932	0.07140712124413943	0.16143572027591618	0.21041671448616076	0.20572099483212433	0.15222770023896373	0.26109672423613195	0.011152102097270248	0.2636579026255068	0.10262160278162621	0.10532504710716066	0.12258765909431449	0.18391533427388507	0.07908660173841366	0.10260854715640112	0.0	0.0007669481019948812	0.1862647319038457	0.15193937381314992	0.07013080294523028	0.05831780292260078	0.04178434908694797	0.09742999202053243	0.052346908435015896	0.060396143723905726	0.06573002236111485	0.10419057338601688	0.08496029787356586	0.08496029787356586	0.08496029787356586	0.08496029787356586	0.08496029787356586	0.08496029787356586	0.08496029787356586	0.08496029787356586	0.08496029787356586	0.08496029787356586	0.08496029787356586	0.08496029787356586	0.08496029787356586	0.08496029787356586	0.08496029787356586	0.08496029787356586	0.08496029787356586	0.08496029787356586	0.08496029787356586
0.11202032907739864	0.11317432150595294	0.0003130219395787256	0.060176512544290066	0.10874042944284426	0.14934869241770804	0.11629383934453263	0.03349221808219966	0.15382873723958784	0.06134706839360363	0.09971367082465146	0.05641285306988826	0.052960668659670834	0.07262618377400841	0.16559383495059	0.10908526298496397	0.12663767125056583	0.17473151651747404	0.05545522605850082	0.03144048881226049	0.035563591124558674	0.12219427947363834	0.10969381076436883	0.030425263263617004	0.0577093482254262	0.07651238218413672	0.10644573889137768	0.08530150803927648	0.09388590540312165	0.05443891793008876	0.04919499568417442	0.20024194047482444	0.04893453762423189	0.06186798451348868	0.1795753411019727	0.08046570952088408	0.12405071033533115	0.05719926190733564	0.055392299002770394	0.0840881355323526	0.0697402172675615	0.0697402172675615	0.0697402172675615	0.0697402172675615	0.0697402172675615	0.0697402172675615	0.0697402172675615	0.0697402172675615	0.0697402172675615	0.0697402172675615
0.2787882749903043	0.1421754124806713	0.20810497279400042	0.17403847169718387	0.27471367446489303	0.2137100568782008	0.1743390464702667	0.18652498241783538	0.1385108544163406	0.14110432394232825	0.28161297279765446	0.2598956038484271	0.2423630721900466	0.1986975766512219	0.26038982772146735	0.27982469362841245	0.2686420718447493	0.25561248030111633	0.22497637732604586	0.2915138282262687	0.29719311516612956	0.2900601531950777	0.37133890419541327	0.2430976706537268	0.31558018053329856	0.2542943123162828	0.3614518414864394	0.31653865139902104	0.3664252803258817	0.34317201697524286	0.27820088682272776	0.33212135375522134	0.2161741519802617	0.2990627167812498	0.18860198555407834	0.24383235116766405	0.24383235116766405	0.24383235116766405	0.24383235116766405	0.24383235116766405	0.24383235116766405	0.24383235116766405	0.24383235116766405	0.24383235116766405	0.24383235116766405	0.24383235116766405	0.24383235116766405	0.24383235116766405	0.24383235116766405	0.24383235116766405
0.5419966093787655	0.4445206035791444	0.4315441075249049	0.3265161680182813	0.5901476536894198	0.3092911601351286	0.46745693938337723	0.4548396962447577	0.41942238122055775	0.27415891580541996	0.33031891967515953	0.511529744854674	0.3926715183204841	0.39041534270924155	0.34261398215129346	0.23932773718131875	0.43900751481944283	0.45858551000040254	0.5075856673761308	0.4904402372013398	0.36829805800005155	0.2775768665263308	0.36729267859412945	0.449721271325536	0.42639154752250735	0.26565553507685885	0.2692833905822631	0.4926363742456949	0.5241320256001796	0.37611505244930465	0.4501235390247421	0.4501235390247421	0.4501235390247421	0.4501235390247421	0.4501235390247421	0.4501235390247421	0.4501235390247421	0.4501235390247421	0.4501235390247421	0.4501235390247421	0.4501235390247421	0.4501235390247421	0.4501235390247421	0.4501235390247421	0.4501235390247421	0.4501235390247421	0.4501235390247421	0.4501235390247421	0.4501235390247421	0.4501235390247421
0.1059210903212807	0.0	0.22711516872633125	0.0	0.1675233720345762	0.12285027596508692	0.17678767185836367	0.0013877905250041598	0.005359944990032451	0.0	0.0013877905250041598	0.006187586567196892	0.2398198658454411	0.05052539037608819	0.0	0.0	0.004799796042192731	0.012984771593029737	0.17678767185836367	0.041261090552300685	0.0005601489478397193	0.13447408304165678	0.1378592625503011	0.08053668714838004	0.12146248544008276	0.10105078075217638	0.12146248544008276	0.03446390552646784	0.25704428453282385	0.1262622814822755	0.24320504535408538	0.0	0.0	0.05052539037608819	0.12598220700835563	0.08825379869222191	0.08825379869222191	0.08825379869222191	0.08825379869222191	0.08825379869222191	0.08825379869222191	0.08825379869222191	0.08825379869222191	0.08825379869222191	0.08825379869222191	0.08825379869222191	0.08825379869222191	0.08825379869222191	0.08825379869222191	0.08825379869222191
0.2617358040874402	0.2789543105400019	0.44613958309298735	0.3222476403257778	0.38567780553861214	0.3233445890019707	0.3023372432325934	0.3302713241590478	0.2965295703287856	0.3613368827821796	0.14941977020933137	0.3090084415273808	0.14665334307572872	0.30896676477561097	0.2947860724717535	0.2791769431918658	0.3576466358647152	0.4007342699540208	0.31931939203154414	0.18174073115112918	0.17013239773398797	0.346734754526759	0.1728561443431731	0.13968680483307727	0.3625414387694166	0.236349739660527	0.2705110539852063	0.2085600841684684	0.21580929312879668	0.17748024804132986	0.21848071191436186	0.14596883009367734	0.2651613110163289	0.2325104144184857	0.214769558653324	0.22363998653590486	0.22363998653590486	0.22363998653590486	0.22363998653590486	0.22363998653590486	0.22363998653590486	0.22363998653590486	0.22363998653590486	0.22363998653590486	0.22363998653590486	0.22363998653590486	0.22363998653590486	0.22363998653590486	0.22363998653590486	0.22363998653590486
0.3631401619590906	0.3431058746665924	0.25953339509728807	0.2849004307714997	0.3248998227721093	0.35440859486794346	0.349076584048294	0.3092569239575259	0.24909133651399856	0.3425089883362607	0.37315935676510065	0.3326469951092199	0.2772965711373764	0.34398806870977044	0.3079656558452699	0.33663262013260203	0.24301571583392842	0.2781438819842946	0.1866392256858924	0.1678143321052323	0.2365124034488579	0.3156104915104414	0.3853989760478494	0.5142749578179888	0.3428766418696169	0.3363406081603762	0.2646916649151717	0.37242021366104644	0.37615207875456735	0.24641023216507715	0.3780244411238475	0.3122173366444623	0.3122173366444623	0.3122173366444623	0.3122173366444623	0.3122173366444623	0.3122173366444623	0.3122173366444623	0.3122173366444623	0.3122173366444623	0.3122173366444623	0.3122173366444623	0.3122173366444623	0.3122173366444623	0.3122173366444623	0.3122173366444623	0.3122173366444623	0.3122173366444623	0.3122173366444623	0.3122173366444623
0.5137583264853428	0.41418949511095277	0.4962760406656293	0.25676690604140784	0.5190050567372628	0.44058811098501005	0.42449915964770824	0.34843125384916224	0.5104920643174926	0.5837260277987248	0.576597768011087	0.44696347981886936	0.4298975695276381	0.4522297127523582	0.49979041241013683	0.4844180427328223	0.4985808688608506	0.5806857073309533	0.4435903401764381	0.44032300484022396	0.565713367787969	0.509343100464962	0.4538760446419484	0.42515894643608365	0.4825317359176238	0.3955271228984448	0.39363083781904984	0.5085423431034948	0.46683605478249024	0.5130264783177183	0.5294974437170327	0.36769456754552493	0.4485960056312788	0.4485960056312788	0.4485960056312788	0.4485960056312788	0.4485960056312788	0.4485960056312788	0.4485960056312788	0.4485960056312788	0.4485960056312788	0.4485960056312788	0.4485960056312788	0.4485960056312788	0.4485960056312788	0.4485960056312788	0.4485960056312788	0.4485960056312788	0.4485960056312788	0.4485960056312788
0.11978068909219138	0.08955881306218128	0.0923793224279956	0.14910377140824713	0.1295334257376216	0.10343341628299045	0.09463727600379754	0.04387539323942347	0.10344266610151354	0.06306710778981556	0.08311326542174222	0.07591048413170397	0.05944891354759291	0.10032408268608609	0.07546042455137172	0.03480417877681934	0.07435834272422577	0.03394455975145579	0.04119111822849198	0.01840756391958746	0.03488138126315727	0.07642695516429167	0.012689066029737912	0.07163710590137896	0.1497267016912933	0.09397801814100105	0.041801222893104846	0.06788962051705295	0.06788962051705295	0.06788962051705295	0.06788962051705295	0.06788962051705295	0.06788962051705295	0.06788962051705295	0.06788962051705295	0.06788962051705295	0.06788962051705295	0.06788962051705295	0.06788962051705295	0.06788962051705295	0.06788962051705295	0.06788962051705295	0.06788962051705295	0.06788962051705295	0.06788962051705295	0.06788962051705295	0.06788962051705295	0.06788962051705295	0.06788962051705295	0.06788962051705295
0.06934929393421102	0.10286385708903063	0.06462751126651224	0.05577669580205271	0.1031824384148041	0.10986662694830292	0.09428100913410883	0.032900663805997404	0.012207699802381062	0.07639431371417692	0.02355810360495318	0.07701028838979	0.054620864397583464	0.06965823567554638	0.05504822802945416	0.01306387685887457	0.0835994996995299	0.0691066232534896	0.0881366232195313	0.049799210319788074	0.045971879659282955	0.08299934990534255	0.1517526730637082	0.04717372412714206	0.058700812880437554	0.05878311935875998	0.08260773186404398	0.04075676979525918	0.03252154462447671	0.05994885421223452	0.1072413451467111	0.05187108933931678	0.1149024922166245	0.08668655684747542	0.10564229299818384	0.07705409285379772	0.07181001414040585	0.07301595737245659	0.11486425622404467	0.08548206659815602	0.08820373069317239	0.0872420409114268	0.08077535321870515	0.0673784095425257	0.06313159945637759	0.04727017263552209	0.042692529456938966	0.04498135104623053	0.04498135104623053	0.04498135104623053
0.21007886262227354	0.4327953808668688	0.6665336128274105	0.48838876605797127	0.0005060325798782704	0.36496779234320537	0.17703894508272636	0.45374855866461283	0.0	0.22762196189802797	0.45574995637593424	0.3453842294706568	0.7302931348874154	0.22762196189802797	0.40933477277792507	0.21945582546469125	0.22812799447790627	0.0	0.21996185804456955	0.0025074302911996926	0.25158860256685	0.023460608088943725	0.22562056418670656	0.6246227672031524	0.9273004174229196	0.0	0.6670396454072888	0.17703894508272636	0.22812799447790624	0.008672169013215	0.7181286948024687	0.13683979786529915	0.4562559889558125	0.2965478934105558	0.2965478934105558	0.2965478934105558	0.2965478934105558	0.2965478934105558	0.2965478934105558	0.2965478934105558	0.2965478934105558	0.2965478934105558	0.2965478934105558	0.2965478934105558	0.2965478934105558	0.2965478934105558	0.2965478934105558	0.2965478934105558	0.2965478934105558	0.2965478934105558
0.34921741136954315	0.015930385504953414	0.4349912791484053	0.16769232263286835	0.0	0.41906089364345184	0.841798265114019	0.09384829224460656	0.3252126013988453	0.8381217872869037	0.629849301058338	0.0	0.5867532162763202	0.0	0.3252126013988453	0.0	0.5083031489087583	0.0	1.9116817768818444	0.6273333798720175	0.3683086861808632	0.8335157503076035	0.823120960934135	1.3771728818019058	0.6704294646540353	1.6023995441855454	0.8221914017819503	1.2571826721290948	0.2513685710105835	0.0	0.0055355961314848415	0.10306036620320674	0.054297981167345785	0.054297981167345785	0.054297981167345785	0.054297981167345785	0.054297981167345785	0.054297981167345785	0.054297981167345785	0.054297981167345785	0.054297981167345785	0.054297981167345785	0.054297981167345785	0.054297981167345785	0.054297981167345785	0.054297981167345785	0.054297981167345785	0.054297981167345785	0.054297981167345785	0.054297981167345785
0.44567832165965826	0.37337078477362207	0.41253101275300674	0.4993712808889946	0.43556996608635823	0.4237937866947432	0.37105221357150364	0.3944671826821357	0.459117707597492	0.40806748607586507	0.4507455236715633	0.3794874803655923	0.5086072339782117	0.504647892248623	0.44244573401909193	0.35361984745023634	0.4458633706935726	0.4291304724901544	0.38238252897493163	0.36018199524273503	0.4673745424955662	0.41377826886915064	0.41377826886915064	0.41377826886915064	0.41377826886915064	0.41377826886915064	0.41377826886915064	0.41377826886915064	0.41377826886915064	0.41377826886915064	0.41377826886915064	0.41377826886915064	0.41377826886915064	0.41377826886915064	0.41377826886915064	0.41377826886915064	0.41377826886915064	0.41377826886915064	0.41377826886915064	0.41377826886915064	0.41377826886915064	0.41377826886915064	0.41377826886915064	0.41377826886915064	0.41377826886915064	0.41377826886915064	0.41377826886915064	0.41377826886915064	0.41377826886915064	0.41377826886915064
0.26393789187949457	0.22851087654661217	0.2685021511450514	0.2749713812672041	0.2470368253457918	0.27026349646653974	0.25845788734367614	0.22460680959252413	0.29445380476430383	0.2418370077646253	0.2170636989381672	0.15775869931860004	0.21911763605702322	0.24853556653955314	0.29950786151225295	0.22326663817909312	0.24518448571347692	0.32076464043103375	0.22580589481342667	0.2568660232770305	0.2373652535187667	0.28903462328932966	0.2631999384040482	0.2631999384040482	0.2631999384040482	0.2631999384040482	0.2631999384040482	0.2631999384040482	0.2631999384040482	0.2631999384040482	0.2631999384040482	0.2631999384040482	0.2631999384040482	0.2631999384040482	0.2631999384040482	0.2631999384040482	0.2631999384040482	0.2631999384040482	0.2631999384040482	0.2631999384040482	0.2631999384040482	0.2631999384040482	0.2631999384040482	0.2631999384040482	0.2631999384040482	0.2631999384040482	0.2631999384040482	0.2631999384040482	0.2631999384040482	0.2631999384040482
0.5322400523964484	0.42859935957231365	0.3587570135704548	0.5063534083783798	0.4176989752694295	0.3816446334109221	0.39399387820223236	0.402613853734564	0.4615735682965124	0.38035269516329717	0.39637133791262386	0.4034035472709656	0.4036435287225694	0.34851438213941827	0.3723273201100633	0.35817550099951867	0.3324183736830967	0.4154283138440138	0.43202078497069835	0.3283445187728494	0.3281265461032069	0.4329866695372646	0.3805566078202357	0.3805566078202357	0.3805566078202357	0.3805566078202357	0.3805566078202357	0.3805566078202357	0.3805566078202357	0.3805566078202357	0.3805566078202357	0.3805566078202357	0.3805566078202357	0.3805566078202357	0.3805566078202357	0.3805566078202357	0.3805566078202357	0.3805566078202357	0.3805566078202357	0.3805566078202357	0.3805566078202357	0.3805566078202357	0.3805566078202357	0.3805566078202357	0.3805566078202357	0.3805566078202357	0.3805566078202357	0.3805566078202357	0.3805566078202357	0.3805566078202357
0.3456392069263674	0.2625987965702492	0.32518746213200717	0.32869484203762644	0.38062700531365123	0.3508542797094523	0.25294096501140695	0.19103997494935368	0.26777604741468125	0.3575290758567843	0.2357511102838376	0.3827963865279011	0.35701873954943575	0.31546770639213695	0.35356742115069445	0.4105473829731043	0.4062592000687933	0.4194320078266722	0.3256067182135814	0.3725193630201268	0.3725193630201268	0.3725193630201268	0.3725193630201268	0.3725193630201268	0.3725193630201268	0.3725193630201268	0.3725193630201268	0.3725193630201268	0.3725193630201268	0.3725193630201268	0.3725193630201268	0.3725193630201268	0.3725193630201268	0.3725193630201268	0.3725193630201268	0.3725193630201268	0.3725193630201268	0.3725193630201268	0.3725193630201268	0.3725193630201268	0.3725193630201268	0.3725193630201268	0.3725193630201268	0.3725193630201268	0.3725193630201268	0.3725193630201268	0.3725193630201268	0.3725193630201268	0.3725193630201268	0.3725193630201268
[truncated: 6 more columns]
