# Supplementary material for: Neuronal tuning aligns dynamically with object and texture manifolds across the visual hierarchy
Source: Nat Neurosci. 2026 Mar 10;29(4):864–75. doi: 10.1038/s41593-026-02207-1 (PMC13061647; doi:10.1038/s41593-026-02207-1)
Supplement: Supplementary file 10 — Attribution data for time windows 5, 10, 20, 25 and 50 ms, for panel b. Time window specific evolution trajectory of time windows 10, 20, 25 and 50 ms, for panel c. [file 41593_2026_2207_MOESM10_ESM.zip › ExtendedFig4_Source_data/FigureExtended4C_src_normresp_wdw_50-100_DeePSim_mean.csv]

0	1	2	3	4	5	6	7	8	9	10	11	12	13	14	15	16	17	18	19	20	21	22	23	24	25	26	27	28	29	30	31	32	33	34	35	36	37	38	39	40	41	42	43	44	45	46	47	48	49
0.2804756091814761	0.20127122592184996	0.27964224538990196	0.30353608747573463	0.29770735577624385	0.30824812369211857	0.291673596378326	0.3810545573676275	0.3695005829309505	0.42048353386428117	0.4167516132323597	0.4729235015744959	0.49763730681690294	0.5685264362196603	0.5247166567258813	0.5174630687183549	0.49743249936583483	0.5266406125632049	0.5460937255339897	0.5020737199853077	0.5134534178685254	0.6069228675534855	0.5819692859548996	0.5432002315957318	0.5912011058458954	0.6301723161069458	0.5791962237285134	0.6022838990026538	0.6360656987294528	0.622370747962746	0.7005970785202327	0.6739332398091452	0.6322586380571915	0.6544147848166355	0.6062563822066636	0.67461871469125	0.6181723887105837	0.6649611941923345	0.710259291021677	0.7094258942843404	0.7128625660721947	0.7615753807137176	0.7740285514818357	0.779745026770197	0.8407452369272871	0.7710348359920316	0.7841270335596621	0.7775809347758468	0.7775809347758468	0.7775809347758468
0.3159910326805082	0.4759738440420334	0.5059542384736415	0.5737651636976454	0.4935147574300403	0.6299577717830996	0.56065063535966	0.5895934757008384	0.5628114132809189	0.5615099607198052	0.5683558890612075	0.648224246556527	0.7009468777068643	0.7089443228682931	0.656903773517536	0.8099146693017516	0.71555150008176	0.7610163435795257	0.9060716896143955	0.724685537601661	0.7762889710401027	0.7677424629053277	0.8581196839674128	0.8138809059618187	0.816982572233375	0.7676958567810382	0.7234873286427813	0.6481559631751649	0.6997722365003568	0.7205220957302774	0.7379462417152814	0.6927101598294271	0.7362522355116906	0.834438196431707	0.8289991481424417	0.8317186722870743	0.8317186722870743	0.8317186722870743	0.8317186722870743	0.8317186722870743	0.8317186722870743	0.8317186722870743	0.8317186722870743	0.8317186722870743	0.8317186722870743	0.8317186722870743	0.8317186722870743	0.8317186722870743	0.8317186722870743	0.8317186722870743
0.1475120595682546	0.23825895187017074	0.22648821904175795	0.22828776275629828	0.38527823624789964	0.3055739410740374	0.29280021714429283	0.3197042830344287	0.41373312773814064	0.39969953596295177	0.5136832452935334	0.47412019401098493	0.4534488691499669	0.48145258389779155	0.5180260032593913	0.6494756879518817	0.5556675536507664	0.5404833906625789	0.6851174308256937	0.6521129352772719	0.6336917824539655	0.5859344802163691	0.7018491473379251	0.6603886919608533	0.5829944496749114	0.8022907665964466	0.7948829989026316	0.7261823834321018	0.6764265362272663	0.8904676554520834	0.7304620054540484	0.8356445623312935	0.8447772473564709	0.8402109048438821	0.8402109048438821	0.8402109048438821	0.8402109048438821	0.8402109048438821	0.8402109048438821	0.8402109048438821	0.8402109048438821	0.8402109048438821	0.8402109048438821	0.8402109048438821	0.8402109048438821	0.8402109048438821	0.8402109048438821	0.8402109048438821	0.8402109048438821	0.8402109048438821
0.5476889240673275	0.46727751816411156	0.5334565530887939	0.5892865708917175	0.5168969362188153	0.5502749838983267	0.5223069059288681	0.47099451132474734	0.4933588930236152	0.4932938524075272	0.4982635214873716	0.49798991741148774	0.5527570084196121	0.5289550401616351	0.4875009657653734	0.5426933298687656	0.5730516044718671	0.540212717789984	0.5451471602145016	0.4657161631169996	0.547454334935183	0.5896824977703641	0.5800583020406533	0.6221493933052202	0.5223261029061339	0.5347819738812375	0.5152384901662334	0.6572403321036447	0.5864159616608602	0.5927315635627587	0.5777551752129462	0.5511374675094185	0.6381038988404109	0.5054439229771598	0.6163583013970343	0.5140274395489004	0.523369820554521	0.6012637112399154	0.5623167658972182	0.5623167658972182	0.5623167658972182	0.5623167658972182	0.5623167658972182	0.5623167658972182	0.5623167658972182	0.5623167658972182	0.5623167658972182	0.5623167658972182	0.5623167658972182	0.5623167658972182
0.3198579463782256	0.31364508621301723	0.3721429674229663	0.3088202552214806	0.37891451410696414	0.42695593300502943	0.37680741520417915	0.4259468523930787	0.446231283231048	0.4078169834415497	0.5251830791888128	0.4937573231912758	0.396837652317402	0.4482601094330762	0.5155709969342127	0.5701840089187206	0.5754127109434207	0.48126502729196624	0.5496913197231477	0.5687319409020932	0.6274295344109945	0.62700025353428	0.6609366951673687	0.7571388754261387	0.7049935817092734	0.660558222898373	0.6454353644816369	0.7132823969226699	0.6164835882712458	0.7576946014049067	0.6870890948380763	0.6870890948380763	0.6870890948380763	0.6870890948380763	0.6870890948380763	0.6870890948380763	0.6870890948380763	0.6870890948380763	0.6870890948380763	0.6870890948380763	0.6870890948380763	0.6870890948380763	0.6870890948380763	0.6870890948380763	0.6870890948380763	0.6870890948380763	0.6870890948380763	0.6870890948380763	0.6870890948380763	0.6870890948380763
0.5423730589963012	0.4795125380730966	0.5985919033255519	0.5676227803253058	0.5479863360419921	0.4894611836736479	0.5030276542409986	0.5135470031197457	0.6185774893736313	0.548830350874775	0.5413304047297882	0.5678045299330404	0.5977469445674257	0.5498506772761186	0.657078181573726	0.5282632304317764	0.5691171559868116	0.5916440907883214	0.5560827012028682	0.5208232218767566	0.5342336296309166	0.5311559224450186	0.46711551671320173	0.5975712861548517	0.6016887010032976	0.578902256952047	0.6459607567106438	0.6876440835373158	0.4619841228705491	0.6927651938657268	0.5352388803841128	0.6458088479860135	0.6243508852143872	0.5592387533142965	0.5239853529455177	0.6676283153087015	0.506230616037022	0.6057379915909366	0.5058234404081086	0.5798414436699155	0.542832442039012	0.542832442039012	0.542832442039012	0.542832442039012	0.542832442039012	0.542832442039012	0.542832442039012	0.542832442039012	0.542832442039012	0.542832442039012
0.68053761788371	0.5586739799318831	0.6546828858467016	0.5797659055328427	0.7226277513783371	0.7264171435397566	0.7381005651943476	0.7410013894453895	0.6202753420263474	0.7238893225833246	0.6636769277991085	0.5808038772669721	0.7103775077077904	0.7870033525206349	0.6482367818006858	0.6190794534003106	0.7738838323169485	0.6110074432838061	0.7315327123669487	0.8682876325902799	0.8393760053741902	0.8129278050595145	0.8000380463649367	1.036654566930689	0.8560856223884091	0.8687268745068784	0.8624062484476437	0.8624062484476437	0.8624062484476437	0.8624062484476437	0.8624062484476437	0.8624062484476437	0.8624062484476437	0.8624062484476437	0.8624062484476437	0.8624062484476437	0.8624062484476437	0.8624062484476437	0.8624062484476437	0.8624062484476437	0.8624062484476437	0.8624062484476437	0.8624062484476437	0.8624062484476437	0.8624062484476437	0.8624062484476437	0.8624062484476437	0.8624062484476437	0.8624062484476437	0.8624062484476437
0.6752466005674245	0.6406668461644802	0.6486162992112443	0.6353947263897561	0.633073981023514	0.676061787013323	0.6273705751043374	0.7434349664563764	0.7497859379209972	0.7448696990138098	0.70564005572262	0.6714560746908436	0.6738702347521024	0.7081472818926401	0.7214801523776752	0.6991483953715952	0.6778507309864025	0.6718766176093757	0.7531560007204716	0.8183315825410714	0.8762045932044717	0.9641846658871646	0.920624936944214	0.8571740751190512	0.7853174466294538	0.7746890685007449	0.8093312857163509	0.7920101771085478	0.7920101771085478	0.7920101771085478	0.7920101771085478	0.7920101771085478	0.7920101771085478	0.7920101771085478	0.7920101771085478	0.7920101771085478	0.7920101771085478	0.7920101771085478	0.7920101771085478	0.7920101771085478	0.7920101771085478	0.7920101771085478	0.7920101771085478	0.7920101771085478	0.7920101771085478	0.7920101771085478	0.7920101771085478	0.7920101771085478	0.7920101771085478	0.7920101771085478
0.3383686499177652	0.34739056138892765	0.40889363731403566	0.38655433304057346	0.4218761123594545	0.4500404275316365	0.5365791381002328	0.5946258627406102	0.6075012456508402	0.5976430788080065	0.6355724162486655	0.6782437938102938	0.6319445387587646	0.5803316627000947	0.6731005777545337	0.6245447190816492	0.5805026691711422	0.6347601000883967	0.6920128098050671	0.7577804498109038	0.7100724610753887	0.6312269139141596	0.698246029846938	0.6856471469904505	0.7543430697226972	0.7756664465805023	0.7123967704844663	0.7706746954584758	0.7314016883430139	0.6485723741975195	0.7255403731243336	0.7345931268522509	0.739655236201377	0.7302749544351546	0.7349650953182657	0.7349650953182657	0.7349650953182657	0.7349650953182657	0.7349650953182657	0.7349650953182657	0.7349650953182657	0.7349650953182657	0.7349650953182657	0.7349650953182657	0.7349650953182657	0.7349650953182657	0.7349650953182657	0.7349650953182657	0.7349650953182657	0.7349650953182657
0.45585499721844197	0.36517169516968034	0.30166422934810805	0.36091341479870365	0.3427244095517667	0.5030445836539839	0.4717201561489539	0.4359850403836259	0.37557912274439614	0.43845376841058126	0.5206821641250664	0.44175109396715484	0.4708216215673464	0.48000190912112917	0.3747320772381498	0.5173589398565255	0.4723302292553527	0.6079658216362546	0.6036566391255881	0.45170048961087084	0.5456194733135986	0.5677017931553789	0.5066842278381067	0.5643446787525067	0.560885953396808	0.5141275916408113	0.6420313679041095	0.6571277431662609	0.6820236514769484	0.589029683795894	0.6392175892106083	0.6823921684483614	0.6840322229633031	0.6832121957058322	0.6832121957058322	0.6832121957058322	0.6832121957058322	0.6832121957058322	0.6832121957058322	0.6832121957058322	0.6832121957058322	0.6832121957058322	0.6832121957058322	0.6832121957058322	0.6832121957058322	0.6832121957058322	0.6832121957058322	0.6832121957058322	0.6832121957058322	0.6832121957058322
0.6805133281496804	0.6972477822046431	0.6887561231422425	0.7904205019182444	0.7165391660141786	0.7459816005655779	0.7116032810403835	0.7620074180443654	0.6936183155697984	0.6501280925801903	0.6546234830783951	0.6492623341857308	0.7030109168255212	0.569273836999751	0.6437087984471235	0.6864448197644349	0.7285853708316972	0.6952680988681919	0.6631626686983316	0.8002736679057627	0.6994707760355946	0.7863723857703324	0.7138423171279314	0.7971753831442963	0.7445487967616582	0.7667252661596918	0.908151788483376	0.8974466503804663	0.8814636616344088	0.8436176555781263	0.8228379490014668	0.8332278022897965	0.8332278022897965	0.8332278022897965	0.8332278022897965	0.8332278022897965	0.8332278022897965	0.8332278022897965	0.8332278022897965	0.8332278022897965	0.8332278022897965	0.8332278022897965	0.8332278022897965	0.8332278022897965	0.8332278022897965	0.8332278022897965	0.8332278022897965	0.8332278022897965	0.8332278022897965	0.8332278022897965
0.4499962487649817	0.5327481366949582	0.48757835599970784	0.5539383105726697	0.5415086754421524	0.5418876261486274	0.5219791709077536	0.6217099345801688	0.601583947980849	0.60744427626311	0.6275950911044064	0.6206791250122461	0.6942327727775696	0.7434825072342837	0.6952123926315957	0.7430371848938282	0.7789942950260461	0.8096470246381935	0.8338851682993028	0.8478203213620842	0.8089351438201833	0.859445821176841	0.8106443779245709	0.8741182196555612	0.8801405564806444	0.9120882504522055	1.0010027410510942	0.9584957602253631	1.0240294101008998	1.0663776986641291	1.0840764529270877	1.0752270757956084	1.0752270757956084	1.0752270757956084	1.0752270757956084	1.0752270757956084	1.0752270757956084	1.0752270757956084	1.0752270757956084	1.0752270757956084	1.0752270757956084	1.0752270757956084	1.0752270757956084	1.0752270757956084	1.0752270757956084	1.0752270757956084	1.0752270757956084	1.0752270757956084	1.0752270757956084	1.0752270757956084
0.5077128151430915	0.6286770914730793	0.6708486382196299	0.5797809044994127	0.6205553186434383	0.6453572524021342	0.6413023152807493	0.5730599190666543	0.6496222866546184	0.6297589890679095	0.774272942792387	0.799112632474163	0.7098210971069894	0.7454943731527542	0.7878093685869826	0.8143570799862055	0.8521151473578553	0.8534885998741288	0.8229121934194238	0.9199582800212718	0.9627122372677646	0.887939992797744	0.9218621230982424	0.869755938147785	0.909810961669432	0.8673864380049714	0.8793140260426654	0.8332275611186738	0.8288534000289884	0.8581760450792686	0.9154383132840206	0.8868071791816445	0.8868071791816445	0.8868071791816445	0.8868071791816445	0.8868071791816445	0.8868071791816445	0.8868071791816445	0.8868071791816445	0.8868071791816445	0.8868071791816445	0.8868071791816445	0.8868071791816445	0.8868071791816445	0.8868071791816445	0.8868071791816445	0.8868071791816445	0.8868071791816445	0.8868071791816445	0.8868071791816445
0.5978899345317793	0.5767680851656387	0.47241809940932	0.5008473170375116	0.4916835083701267	0.474766722917487	0.616964513564313	0.5827314883484608	0.6085438655441279	0.49575765869955957	0.6000655342145994	0.5324885722848057	0.5900300296107838	0.6635749025934751	0.6023046915642511	0.6166293672365993	0.6389523830513218	0.6668616765698617	0.7594752780164284	0.8124187422399245	0.7299834817236355	0.7467477278796867	0.7807140784209289	0.7283548617368986	0.9193449950956666	0.8500642184428682	0.7684837728759948	0.8414678460731665	0.8196963637781702	0.6714024084285263	0.7778753809262823	0.8227764935253254	0.8003259372258038	0.8003259372258038	0.8003259372258038	0.8003259372258038	0.8003259372258038	0.8003259372258038	0.8003259372258038	0.8003259372258038	0.8003259372258038	0.8003259372258038	0.8003259372258038	0.8003259372258038	0.8003259372258038	0.8003259372258038	0.8003259372258038	0.8003259372258038	0.8003259372258038	0.8003259372258038
0.5518069834972448	0.6268945833139002	0.5769071229702986	0.601812774790229	0.662082259363094	0.6900242584476293	0.7288723390861088	0.7572870868653573	0.781906701582502	0.9205690852967373	0.895759556250242	0.898825088832319	0.9334387545444898	0.8886897004459163	0.9595996985702198	1.0105362198090242	1.0149640873503865	0.7970193886398635	0.9722297677759592	0.9129676372534925	0.980431905652111	0.9328655746138277	0.9577340982448548	0.80916620726042	0.9119084521522103	0.8050489051726043	0.9094169907675733	0.9102652623232181	0.9646077098662318	0.8791005006193652	0.9218541052427985	0.9218541052427985	0.9218541052427985	0.9218541052427985	0.9218541052427985	0.9218541052427985	0.9218541052427985	0.9218541052427985	0.9218541052427985	0.9218541052427985	0.9218541052427985	0.9218541052427985	0.9218541052427985	0.9218541052427985	0.9218541052427985	0.9218541052427985	0.9218541052427985	0.9218541052427985	0.9218541052427985	0.9218541052427985
0.6424356234742987	0.6064619328404466	0.6351029110412315	0.5640979305691717	0.6641112789365049	0.6157134054318333	0.5541770479964846	0.5800090442529525	0.5359131336782358	0.6533958887795395	0.6551939475847657	0.568347882594938	0.5602962546732869	0.6105502616071761	0.6226494024233327	0.5378909855148813	0.58854620950059	0.6122953978402285	0.671223860087133	0.6441238234030106	0.6221395506904075	0.6347986479443489	0.6588240744526902	0.6468113611985196	0.6468113611985196	0.6468113611985196	0.6468113611985196	0.6468113611985196	0.6468113611985196	0.6468113611985196	0.6468113611985196	0.6468113611985196	0.6468113611985196	0.6468113611985196	0.6468113611985196	0.6468113611985196	0.6468113611985196	0.6468113611985196	0.6468113611985196	0.6468113611985196	0.6468113611985196	0.6468113611985196	0.6468113611985196	0.6468113611985196	0.6468113611985196	0.6468113611985196	0.6468113611985196	0.6468113611985196	0.6468113611985196	0.6468113611985196
0.5895196695429364	0.5805912574126231	0.548005657375301	0.5370728847283464	0.5798149297812443	0.5591443530440876	0.6241566651248931	0.6141626884657448	0.5834122911359743	0.5875452063169696	0.6323166440262037	0.6483069913723959	0.6911671559720549	0.7001662763587959	0.7227713308109962	0.6437515232745883	0.6532797003996457	0.7380252750403237	0.6817492621073916	0.7186869321457183	0.7253537767067053	0.7548585798809019	0.6789423680365873	0.7169004739587447	0.7169004739587447	0.7169004739587447	0.7169004739587447	0.7169004739587447	0.7169004739587447	0.7169004739587447	0.7169004739587447	0.7169004739587447	0.7169004739587447	0.7169004739587447	0.7169004739587447	0.7169004739587447	0.7169004739587447	0.7169004739587447	0.7169004739587447	0.7169004739587447	0.7169004739587447	0.7169004739587447	0.7169004739587447	0.7169004739587447	0.7169004739587447	0.7169004739587447	0.7169004739587447	0.7169004739587447	0.7169004739587447	0.7169004739587447
0.6225878645144286	0.5998651693530358	0.7678616573902537	0.5978706316478547	0.6212617062332517	0.6252311998264183	0.5075276927521435	0.5536260129883127	0.5496396013038758	0.6644996946921047	0.6416148441541328	0.5564385945152369	0.723434712448119	0.7217307330620227	0.8518623235914554	0.7843870682039202	0.8219828705349218	0.7063135342697117	0.8885122703495809	0.8181184286697852	0.8520111020315123	0.9252209448951971	0.9444027157058579	0.8734178733440295	1.0390924644931823	1.1077656096115227	0.9338939234504703	0.9849081683990267	0.8635396701936223	0.7483070038506391	0.8059233370221307	0.8059233370221307	0.8059233370221307	0.8059233370221307	0.8059233370221307	0.8059233370221307	0.8059233370221307	0.8059233370221307	0.8059233370221307	0.8059233370221307	0.8059233370221307	0.8059233370221307	0.8059233370221307	0.8059233370221307	0.8059233370221307	0.8059233370221307	0.8059233370221307	0.8059233370221307	0.8059233370221307	0.8059233370221307
0.3638377168557027	0.4737961952464988	0.42490123464158447	0.5678233528262268	0.4986014324442133	0.5102550728698247	0.46052615703264266	0.4291989667882856	0.42281478885358986	0.4222779035206689	0.45593025746795507	0.4343124366813212	0.465283566442571	0.4440612623171595	0.40054305135244883	0.4922631112763955	0.4428444900992929	0.4698749506793199	0.4929568842463465	0.6332260896262266	0.41429627084758375	0.5292579153098256	0.5644573267087193	0.5253962502896641	0.44000737358099856	0.5337562696367385	0.5351156196688883	0.5273673634993761	0.4773941761151835	0.4745088889139205	0.5411932157546082	0.52183093385464	0.5315120748046241	0.5315120748046241	0.5315120748046241	0.5315120748046241	0.5315120748046241	0.5315120748046241	0.5315120748046241	0.5315120748046241	0.5315120748046241	0.5315120748046241	0.5315120748046241	0.5315120748046241	0.5315120748046241	0.5315120748046241	0.5315120748046241	0.5315120748046241	0.5315120748046241	0.5315120748046241
0.587859296636068	0.6000561667869914	0.594363460227692	0.5333166524024436	0.5104872016893891	0.4998318619904969	0.5714869284721985	0.597173751526302	0.512749918492075	0.5745858928932857	0.6143653132307851	0.578920212705114	0.588905053268713	0.5616153963402808	0.7258914588810258	0.5374754125280741	0.6353809057582577	0.5885253025258094	0.6315064513786247	0.699994395672524	0.7758136200097911	0.7108821835535433	0.7006778265546898	0.7463126548134238	0.7265764849609426	0.7009221316809133	0.7451884827121832	0.7510646565536153	0.7048253060990018	0.7593532876705464	0.7351506938607621	0.7367777725652238	0.885244564032003	0.8323106971585857	0.7877588079069225	0.8100347525327541	0.8100347525327541	0.8100347525327541	0.8100347525327541	0.8100347525327541	0.8100347525327541	0.8100347525327541	0.8100347525327541	0.8100347525327541	0.8100347525327541	0.8100347525327541	0.8100347525327541	0.8100347525327541	0.8100347525327541	0.8100347525327541
0.25769142669813866	0.27204352846143137	0.2173722729936664	0.3154415520637825	0.3497564426875903	0.34280896837228014	0.3830292016414929	0.38453156478951417	0.45717044942434903	0.4218140149414191	0.5116869442830025	0.5075462475186117	0.5274038517944548	0.602034053160116	0.5739564463962704	0.6162285964818933	0.7381053455023295	0.6198871462612543	0.7189302845700093	0.6428262573944198	0.7043994866656347	0.7160907431485297	0.7424137145302798	0.7254164683933506	0.7251068453138151	0.7725027636755453	0.7741387401391933	0.843100998040842	0.8086198690900176	0.8086198690900176	0.8086198690900176	0.8086198690900176	0.8086198690900176	0.8086198690900176	0.8086198690900176	0.8086198690900176	0.8086198690900176	0.8086198690900176	0.8086198690900176	0.8086198690900176	0.8086198690900176	0.8086198690900176	0.8086198690900176	0.8086198690900176	0.8086198690900176	0.8086198690900176	0.8086198690900176	0.8086198690900176	0.8086198690900176	0.8086198690900176
0.4712576897062368	0.6154962838033589	1.2197092277653971	1.3052471276255153	1.4267584870273569	1.3028716353242291	1.3773503089189314	1.3760376390715428	1.3546816602015508	1.3184069977069877	1.3404101086487261	1.514924434607584	1.3119293999927564	1.1901586780977755	1.5418649804551474	1.4912157488401914	1.547895022198925	1.5276721874621113	1.1797470397197316	1.4816904167785656	1.3862014440369979	1.3153415633285483	1.5279887629714917	1.4449747402967938	1.5948006454982455	1.472153471634895	1.506571138743594	1.541119114750549	1.355335825566536	1.4482274701585427	1.4482274701585427	1.4482274701585427	1.4482274701585427	1.4482274701585427	1.4482274701585427	1.4482274701585427	1.4482274701585427	1.4482274701585427	1.4482274701585427	1.4482274701585427	1.4482274701585427	1.4482274701585427	1.4482274701585427	1.4482274701585427	1.4482274701585427	1.4482274701585427	1.4482274701585427	1.4482274701585427	1.4482274701585427	1.4482274701585427
0.610840284725035	0.8879862189002287	1.021359758692595	1.0079736912499038	1.0268393516388683	1.0412737049921716	1.2397473530396832	1.1060870886299687	1.2571654488703126	1.1881942007043629	1.246782248344271	1.1661230860741638	1.1403377818599472	1.2259409004780268	1.3002194665974671	1.27819665082286	1.1743517866053044	1.2696904840375183	1.2462683795825986	1.223162998319817	1.1753266291674191	1.260052527978364	1.1508104201725557	1.267238024370839	1.1955095851682556	1.247059255904515	1.2212844205363853	1.2212844205363853	1.2212844205363853	1.2212844205363853	1.2212844205363853	1.2212844205363853	1.2212844205363853	1.2212844205363853	1.2212844205363853	1.2212844205363853	1.2212844205363853	1.2212844205363853	1.2212844205363853	1.2212844205363853	1.2212844205363853	1.2212844205363853	1.2212844205363853	1.2212844205363853	1.2212844205363853	1.2212844205363853	1.2212844205363853	1.2212844205363853	1.2212844205363853	1.2212844205363853
0.6115075290745724	0.7586767639308265	0.970143911940518	0.9640301401905979	1.1406976878388155	1.080905670286551	1.2129089220404934	1.1425565672893223	1.1896032357451878	1.1961606362379311	1.2142916229328609	1.1566452538218355	1.2623315683483995	1.2246283719395925	1.2799186522678012	1.2285061116388165	1.2807683499258542	1.2179396236380944	1.2464615470941731	1.3037025356021474	1.2022146560523366	1.2092685285180675	1.2057415922852022	1.2057415922852022	1.2057415922852022	1.2057415922852022	1.2057415922852022	1.2057415922852022	1.2057415922852022	1.2057415922852022	1.2057415922852022	1.2057415922852022	1.2057415922852022	1.2057415922852022	1.2057415922852022	1.2057415922852022	1.2057415922852022	1.2057415922852022	1.2057415922852022	1.2057415922852022	1.2057415922852022	1.2057415922852022	1.2057415922852022	1.2057415922852022	1.2057415922852022	1.2057415922852022	1.2057415922852022	1.2057415922852022	1.2057415922852022	1.2057415922852022
0.7534823421936296	0.6955145947410255	0.7182560334932317	0.7321154988657638	0.8114530648117052	0.8095887358740889	0.8932031695688343	0.8963981637477594	0.9075643244139345	0.8646690383894345	0.9018023920123451	0.9443663740460535	0.9551492518371516	0.9053735390852184	0.9434259559423251	0.9164865825238068	0.9875064424306167	0.9641379257897169	0.9286880939254561	1.0380542689080068	0.9975906670911189	1.0241323211262707	0.9599621403986168	1.0022128784411073	1.0474399423918992	1.140646461804874	1.1103786624827592	1.1255125621438167	1.1255125621438167	1.1255125621438167	1.1255125621438167	1.1255125621438167	1.1255125621438167	1.1255125621438167	1.1255125621438167	1.1255125621438167	1.1255125621438167	1.1255125621438167	1.1255125621438167	1.1255125621438167	1.1255125621438167	1.1255125621438167	1.1255125621438167	1.1255125621438167	1.1255125621438167	1.1255125621438167	1.1255125621438167	1.1255125621438167	1.1255125621438167	1.1255125621438167
0.8445328560917941	0.7992903901890123	0.7590547426234576	0.79055054181408	0.7316720822122962	0.8107330813934653	0.6810150971038627	0.7508450745168489	0.7173773070131445	0.7466484083781391	0.7027516969501817	0.6816266131861336	0.7786502684060144	0.7706226602459165	0.7788588312674339	0.8631716282722208	0.717477899685231	0.7740670320050528	0.6756294841804121	0.7501055489597931	0.7143568265979221	0.8041826411813466	0.7165899671277384	0.8613760214562518	0.7267977581588094	0.7800155964962093	0.7139175809077719	0.7343884980153873	0.5687410891607929	0.65156479358809	0.65156479358809	0.65156479358809	0.65156479358809	0.65156479358809	0.65156479358809	0.65156479358809	0.65156479358809	0.65156479358809	0.65156479358809	0.65156479358809	0.65156479358809	0.65156479358809	0.65156479358809	0.65156479358809	0.65156479358809	0.65156479358809	0.65156479358809	0.65156479358809	0.65156479358809	0.65156479358809
0.8068471018241814	0.8337578884466814	0.7204584410617251	0.7826545815717891	0.8047541111217341	0.7157671435407198	0.7605090893652118	0.7491475361210435	0.727420012240211	0.7316036505427277	0.9070375139162514	0.7985310219925261	0.7652129186820946	0.789482692698595	0.7386504304882657	0.7702808829700887	0.7736998960145945	0.7650026945200019	0.7145309060324049	0.8252631811805691	0.7146212300259845	0.8212574765325737	0.7225867406156363	0.7110610483402624	0.6855762370697857	0.7806697589663951	0.7207302295362523	0.5930105515062	0.855138209324316	0.7892761059529594	0.8568156000803547	0.8212253915441382	0.6511909075676718	0.7936804650365816	0.8487987427042095	0.7360678530833324	0.8974181645912871	0.8272154439375601	0.8623168042644236	0.8623168042644236	0.8623168042644236	0.8623168042644236	0.8623168042644236	0.8623168042644236	0.8623168042644236	0.8623168042644236	0.8623168042644236	0.8623168042644236	0.8623168042644236	0.8623168042644236
0.4894662468377802	0.3131580356541661	0.40912376280501833	0.4272938976528875	0.4131584965061976	0.42055177394176096	0.42675530100144327	0.3959342134030786	0.41956407983079047	0.274655353050047	0.3914620618613576	0.43965342946797137	0.47348884955738035	0.5464655909680259	0.4632808535204542	0.5672306126155323	0.5856731604964243	0.6974735400768037	0.648083224341574	0.6474671207185857	0.7284271579959679	0.7142322455138901	0.7035909753502806	0.6798398632883714	0.7217956617626149	0.6566542087136378	0.7008824882990378	0.9112786008842825	0.9459785481588724	0.9430744576834349	0.8237298027433848	0.8336306455237105	0.8647335533304488	0.81651369766999	0.9301641660314198	0.9168789859853538	0.8672375977466762	0.9339235964696506	0.9346438677079868	0.9429200679184797	0.8819487834398407	1.1513395817664585	1.0166441826031496	1.0166441826031496	1.0166441826031496	1.0166441826031496	1.0166441826031496	1.0166441826031496	1.0166441826031496	1.0166441826031496
0.26176507229335316	0.3291005089514881	0.4182685202492302	0.47864115175311067	0.4757560330182047	0.43900148454293203	0.5239733083574108	0.5913086905689456	0.575413772808161	0.651428330029558	0.6120113893181814	0.7106764907000095	0.7531623965833226	0.8362895759519509	0.7307567176593938	0.7297476312173564	0.745454114122723	0.7098493034634749	0.8297330278329322	0.8598858575179633	0.87927148937866	0.8674371328263567	0.8437251439618954	0.8479205443857196	0.8978827575181965	0.8634119966709569	0.8353649392339102	0.8534708313448266	0.8444178852893683	0.8444178852893683	0.8444178852893683	0.8444178852893683	0.8444178852893683	0.8444178852893683	0.8444178852893683	0.8444178852893683	0.8444178852893683	0.8444178852893683	0.8444178852893683	0.8444178852893683	0.8444178852893683	0.8444178852893683	0.8444178852893683	0.8444178852893683	0.8444178852893683	0.8444178852893683	0.8444178852893683	0.8444178852893683	0.8444178852893683	0.8444178852893683
0.6816620108615026	0.6799462768541226	0.7867671929655741	0.6981808145657875	0.6575774862104726	0.7285164048433502	0.7800026859349067	0.7280982629696883	0.6943670069266451	0.6503515915894587	0.7005559737708325	0.7419459587398256	0.7075649171097124	0.7017491574214928	0.7044672074694371	0.7371440870065791	0.7916058549718963	0.778493569075548	0.7740385525250074	0.7012459133617951	0.7064319860427826	0.7848429881447404	0.7870769535731041	0.7167104781867042	0.7349926031458072	0.7258515406662557	0.7258515406662557	0.7258515406662557	0.7258515406662557	0.7258515406662557	0.7258515406662557	0.7258515406662557	0.7258515406662557	0.7258515406662557	0.7258515406662557	0.7258515406662557	0.7258515406662557	0.7258515406662557	0.7258515406662557	0.7258515406662557	0.7258515406662557	0.7258515406662557	0.7258515406662557	0.7258515406662557	0.7258515406662557	0.7258515406662557	0.7258515406662557	0.7258515406662557	0.7258515406662557	0.7258515406662557
0.8156559678156406	0.9613507978132287	1.002191202450066	1.103025955279365	1.0344051512405021	1.0699485617079423	1.0596834064526905	1.0935772454918766	1.0422260824583094	1.0626788233298095	1.0598025660393937	1.1202942454212232	1.0871893430245443	1.0381003280566157	1.0929094352633182	1.1076166954432216	1.0646842815053552	1.0325561813795707	1.011985799559703	1.0099550809266395	1.0422315269314255	1.0260933039290325	1.0260933039290325	1.0260933039290325	1.0260933039290325	1.0260933039290325	1.0260933039290325	1.0260933039290325	1.0260933039290325	1.0260933039290325	1.0260933039290325	1.0260933039290325	1.0260933039290325	1.0260933039290325	1.0260933039290325	1.0260933039290325	1.0260933039290325	1.0260933039290325	1.0260933039290325	1.0260933039290325	1.0260933039290325	1.0260933039290325	1.0260933039290325	1.0260933039290325	1.0260933039290325	1.0260933039290325	1.0260933039290325	1.0260933039290325	1.0260933039290325	1.0260933039290325
0.37450046174621504	0.3909038337552921	0.37615337764925055	0.4024463702838809	0.4679049937270353	0.4914389212347536	0.6128928639563912	0.5893988363683869	0.6951566910544177	0.75741188175665	0.816089632523493	0.8135337020041477	0.8786590152820235	0.8701053628391706	0.9176916039047553	1.0676093038915628	0.9149921018598718	1.0690719686448327	1.003265220359325	1.1021881744485293	1.0705639553826052	1.0791779046987804	1.0431401651611758	1.061159034929978	1.061159034929978	1.061159034929978	1.061159034929978	1.061159034929978	1.061159034929978	1.061159034929978	1.061159034929978	1.061159034929978	1.061159034929978	1.061159034929978	1.061159034929978	1.061159034929978	1.061159034929978	1.061159034929978	1.061159034929978	1.061159034929978	1.061159034929978	1.061159034929978	1.061159034929978	1.061159034929978	1.061159034929978	1.061159034929978	1.061159034929978	1.061159034929978	1.061159034929978	1.061159034929978
0.5762259324677533	0.776511218433285	0.6613854357439313	0.7309547526480815	0.7678102637161507	0.813276409305772	0.7920413137544627	0.7873632804835784	0.7557931865202264	0.8201460258866455	0.8631923386309067	0.8462506911060608	0.8431269976426078	1.0376880023205182	1.0715166612902423	1.0505771895729041	0.7375991868448781	0.752124453451392	0.750918014037002	0.731508600320221	0.6188285179346013	0.6751685591274111	0.6751685591274111	0.6751685591274111	0.6751685591274111	0.6751685591274111	0.6751685591274111	0.6751685591274111	0.6751685591274111	0.6751685591274111	0.6751685591274111	0.6751685591274111	0.6751685591274111	0.6751685591274111	0.6751685591274111	0.6751685591274111	0.6751685591274111	0.6751685591274111	0.6751685591274111	0.6751685591274111	0.6751685591274111	0.6751685591274111	0.6751685591274111	0.6751685591274111	0.6751685591274111	0.6751685591274111	0.6751685591274111	0.6751685591274111	0.6751685591274111	0.6751685591274111
0.47048992341569323	0.6484080665106159	0.7671390143619733	0.7574360515217465	0.717514507292651	0.7657709145511471	0.7529812025837902	0.7155179948954222	0.6827059763386752	0.6870735215217219	0.7394289186006548	0.6850027295844237	0.7010760268885793	0.7601314413667155	0.768232279787066	0.8124415597714062	0.8358425667368014	0.775470225817778	0.8308516931936009	0.7791662156347826	0.8417270547883445	0.8301159172832316	0.8954140383278874	0.8073097248495733	0.8757844151221117	0.8415470699858425	0.8415470699858425	0.8415470699858425	0.8415470699858425	0.8415470699858425	0.8415470699858425	0.8415470699858425	0.8415470699858425	0.8415470699858425	0.8415470699858425	0.8415470699858425	0.8415470699858425	0.8415470699858425	0.8415470699858425	0.8415470699858425	0.8415470699858425	0.8415470699858425	0.8415470699858425	0.8415470699858425	0.8415470699858425	0.8415470699858425	0.8415470699858425	0.8415470699858425	0.8415470699858425	0.8415470699858425
0.7409900690551581	0.7676301679146951	0.7988062528062599	0.747834805362139	0.7456464077541534	0.7994772141487974	0.7368116154654262	0.7857586318433486	0.8088264351982893	0.7773783709774936	0.8269336678166276	0.9107115354580771	0.8173300035312367	0.7774486280047773	0.8155559753985326	0.8097839280925151	0.7904872964550129	0.8760684608840957	0.852873398531783	0.8724520154062442	0.8626627069690136	0.8626627069690136	0.8626627069690136	0.8626627069690136	0.8626627069690136	0.8626627069690136	0.8626627069690136	0.8626627069690136	0.8626627069690136	0.8626627069690136	0.8626627069690136	0.8626627069690136	0.8626627069690136	0.8626627069690136	0.8626627069690136	0.8626627069690136	0.8626627069690136	0.8626627069690136	0.8626627069690136	0.8626627069690136	0.8626627069690136	0.8626627069690136	0.8626627069690136	0.8626627069690136	0.8626627069690136	0.8626627069690136	0.8626627069690136	0.8626627069690136	0.8626627069690136	0.8626627069690136
0.5288865058863856	0.646522522233769	0.7277893042044458	0.7407343952165628	0.7329065920090736	0.8632736502543119	0.7153484644739276	0.7134248583948873	0.6769344315060781	0.7816833775343268	0.6626888749150611	0.8657628896997499	0.854510203667075	0.9386623338397552	1.0926414764399377	1.0058003024205524	0.9590598331808947	0.8511038969839031	0.9291139036924548	0.8509761831788633	0.8397889376380062	0.8526177177939808	0.8462033277159935	0.8462033277159935	0.8462033277159935	0.8462033277159935	0.8462033277159935	0.8462033277159935	0.8462033277159935	0.8462033277159935	0.8462033277159935	0.8462033277159935	0.8462033277159935	0.8462033277159935	0.8462033277159935	0.8462033277159935	0.8462033277159935	0.8462033277159935	0.8462033277159935	0.8462033277159935	0.8462033277159935	0.8462033277159935	0.8462033277159935	0.8462033277159935	0.8462033277159935	0.8462033277159935	0.8462033277159935	0.8462033277159935	0.8462033277159935	0.8462033277159935
0.6982022704355142	0.86594503284299	0.9195097754096028	1.06396408540177	1.0380130584021867	1.1474289270526166	1.1987271484967823	1.2232269287239457	1.1501087918098059	1.2335207705532123	1.1829251587278904	1.2273420983450638	1.2888107078335467	1.2891247253515141	1.2526591845801323	1.1938980615970751	1.228996001138247	1.2535604130991425	1.2455655388525801	1.2675132156045759	1.256539377228578	1.256539377228578	1.256539377228578	1.256539377228578	1.256539377228578	1.256539377228578	1.256539377228578	1.256539377228578	1.256539377228578	1.256539377228578	1.256539377228578	1.256539377228578	1.256539377228578	1.256539377228578	1.256539377228578	1.256539377228578	1.256539377228578	1.256539377228578	1.256539377228578	1.256539377228578	1.256539377228578	1.256539377228578	1.256539377228578	1.256539377228578	1.256539377228578	1.256539377228578	1.256539377228578	1.256539377228578	1.256539377228578	1.256539377228578
0.3326532291771558	0.44301999907201767	0.42186500003596283	0.5756340458824394	0.524344088852061	0.5460055343992268	0.6246285859446498	0.5887840374022498	0.5962189893382596	0.6281508086966591	0.6182163645885711	0.6905777187917135	0.7078940436249767	0.8384633270113908	0.7823993317428249	0.8065487814793936	0.7097157608609874	0.8260835350180497	0.8379818293679953	0.9866894021408147	0.9397872647690818	0.965683132309382	1.026369920432624	0.934896134931141	0.945856900270753	1.0499874064220112	1.0200895711694669	0.9249683273917416	0.9197340668097068	0.9167714997275365	0.877413580242094	0.9185358470165184	0.9847901941029734	0.9035017287762948	0.956573061276139	0.930037395026217	0.930037395026217	0.930037395026217	0.930037395026217	0.930037395026217	0.930037395026217	0.930037395026217	0.930037395026217	0.930037395026217	0.930037395026217	0.930037395026217	0.930037395026217	0.930037395026217	0.930037395026217	0.930037395026217
0.7624623675205592	0.9057920438026149	0.9856827621879376	1.062944288295964	1.141877137406905	1.2112676934392699	1.1438673023918544	1.1803569804148712	1.1843590994246744	1.1154737766348681	1.2003027063586114	1.207449803582323	1.2556127565307795	1.2374190434987657	1.224658025772892	1.1617096932748867	1.1931838595238895	1.1931838595238895	1.1931838595238895	1.1931838595238895	1.1931838595238895	1.1931838595238895	1.1931838595238895	1.1931838595238895	1.1931838595238895	1.1931838595238895	1.1931838595238895	1.1931838595238895	1.1931838595238895	1.1931838595238895	1.1931838595238895	1.1931838595238895	1.1931838595238895	1.1931838595238895	1.1931838595238895	1.1931838595238895	1.1931838595238895	1.1931838595238895	1.1931838595238895	1.1931838595238895	1.1931838595238895	1.1931838595238895	1.1931838595238895	1.1931838595238895	1.1931838595238895	1.1931838595238895	1.1931838595238895	1.1931838595238895	1.1931838595238895	1.1931838595238895
0.6338354670245236	0.826898327487183	0.9500929258898753	1.136717498069404	1.1189234714527105	1.1009229614052423	1.0923528700246168	1.1930154076756903	1.1281729062798755	1.1096139104236507	1.0507950600458187	1.0932134124925372	1.0899208165700867	1.107522015820783	1.028782073683865	1.2044650232100618	1.1181752193333303	1.0575033121758095	1.1185534332002893	1.2440005999856532	1.2049250414246593	1.2757156290055365	1.1244061393707094	1.2596085872538187	1.192007363312264	1.192007363312264	1.192007363312264	1.192007363312264	1.192007363312264	1.192007363312264	1.192007363312264	1.192007363312264	1.192007363312264	1.192007363312264	1.192007363312264	1.192007363312264	1.192007363312264	1.192007363312264	1.192007363312264	1.192007363312264	1.192007363312264	1.192007363312264	1.192007363312264	1.192007363312264	1.192007363312264	1.192007363312264	1.192007363312264	1.192007363312264	1.192007363312264	1.192007363312264
0.7103094906273087	0.8183256720561601	0.7572224948897689	0.7003913922581846	0.7136427342802063	0.778094214349384	0.8084778280252146	0.830474998494493	0.7955965090184577	0.8230539527278669	0.8267365253499884	0.7512873014227249	0.8472868103562395	0.8386935891004922	0.8623347822617804	0.8681243863347062	0.8789777718547986	0.7783685031751202	0.8286731375149595	0.8286731375149595	0.8286731375149595	0.8286731375149595	0.8286731375149595	0.8286731375149595	0.8286731375149595	0.8286731375149595	0.8286731375149595	0.8286731375149595	0.8286731375149595	0.8286731375149595	0.8286731375149595	0.8286731375149595	0.8286731375149595	0.8286731375149595	0.8286731375149595	0.8286731375149595	0.8286731375149595	0.8286731375149595	0.8286731375149595	0.8286731375149595	0.8286731375149595	0.8286731375149595	0.8286731375149595	0.8286731375149595	0.8286731375149595	0.8286731375149595	0.8286731375149595	0.8286731375149595	0.8286731375149595	0.8286731375149595
0.5735622448471591	0.8577304348385814	1.054414542471543	0.990175453520889	1.1247160294487577	1.152108037813853	1.2193411367997715	1.2697803524786653	1.255729981206458	1.175550968055517	1.1432826173879362	1.2159530503215572	1.2431945717201327	1.1327846952804963	1.2401513575218	1.190675037346571	1.2456902684830937	1.281735259977769	1.2784475607545451	1.2290604880268465	1.2585956036172734	1.24382804582206	1.24382804582206	1.24382804582206	1.24382804582206	1.24382804582206	1.24382804582206	1.24382804582206	1.24382804582206	1.24382804582206	1.24382804582206	1.24382804582206	1.24382804582206	1.24382804582206	1.24382804582206	1.24382804582206	1.24382804582206	1.24382804582206	1.24382804582206	1.24382804582206	1.24382804582206	1.24382804582206	1.24382804582206	1.24382804582206	1.24382804582206	1.24382804582206	1.24382804582206	1.24382804582206	1.24382804582206	1.24382804582206
0.7527758182668511	0.9596238974036277	1.1424989272146706	1.1980788077685753	1.2038345037419202	1.215671125561456	1.205264088358082	1.2185091905769563	1.18463479545604	1.1780675486690877	1.1813511720625638	1.1813511720625638	1.1813511720625638	1.1813511720625638	1.1813511720625638	1.1813511720625638	1.1813511720625638	1.1813511720625638	1.1813511720625638	1.1813511720625638	1.1813511720625638	1.1813511720625638	1.1813511720625638	1.1813511720625638	1.1813511720625638	1.1813511720625638	1.1813511720625638	1.1813511720625638	1.1813511720625638	1.1813511720625638	1.1813511720625638	1.1813511720625638	1.1813511720625638	1.1813511720625638	1.1813511720625638	1.1813511720625638	1.1813511720625638	1.1813511720625638	1.1813511720625638	1.1813511720625638	1.1813511720625638	1.1813511720625638	1.1813511720625638	1.1813511720625638	1.1813511720625638	1.1813511720625638	1.1813511720625638	1.1813511720625638	1.1813511720625638	1.1813511720625638
0.5640066476661513	0.8718646881419176	0.9681710804444535	1.032887093528463	0.9652843166552483	0.9986615641741077	1.1163486717789868	1.089108336126328	1.2130995977129675	1.1147890730171612	1.173431552292766	1.0887259574028916	1.0929686671058558	1.2151671399246202	1.313006071164026	1.2402801869436144	1.2333293310246747	1.321649476257195	1.2774894036409348	1.2774894036409348	1.2774894036409348	1.2774894036409348	1.2774894036409348	1.2774894036409348	1.2774894036409348	1.2774894036409348	1.2774894036409348	1.2774894036409348	1.2774894036409348	1.2774894036409348	1.2774894036409348	1.2774894036409348	1.2774894036409348	1.2774894036409348	1.2774894036409348	1.2774894036409348	1.2774894036409348	1.2774894036409348	1.2774894036409348	1.2774894036409348	1.2774894036409348	1.2774894036409348	1.2774894036409348	1.2774894036409348	1.2774894036409348	1.2774894036409348	1.2774894036409348	1.2774894036409348	1.2774894036409348	1.2774894036409348
0.16523400181700348	0.15988234390448977	0.1896766417381344	0.22328901760271377	0.25503368078650984	0.30700786904302113	0.23371637225663228	0.3219110342683158	0.2585195728714221	0.3772910753257359	0.29866855466938513	0.33617993552945347	0.37565284267211946	0.3075483971706819	0.4652905862786973	0.4383398520358332	0.3507109259579136	0.37662932612874434	0.2911583734946233	0.2163496767567601	0.3958279330673257	0.45424009118819253	0.40725123121675927	0.46342883250471445	0.4849769390921887	0.5823530023987751	0.4764513440419992	0.625797165093083	0.5973888683978952	0.8194269208243091	0.676540560005375	0.7479837404148421	0.7479837404148421	0.7479837404148421	0.7479837404148421	0.7479837404148421	0.7479837404148421	0.7479837404148421	0.7479837404148421	0.7479837404148421	0.7479837404148421	0.7479837404148421	0.7479837404148421	0.7479837404148421	0.7479837404148421	0.7479837404148421	0.7479837404148421	0.7479837404148421	0.7479837404148421	0.7479837404148421
0.3129930695015361	0.32744805899566426	0.4165872625836672	0.5042545811314398	0.4829006837219603	0.5191005672361824	0.586243563578561	0.693080695672092	0.5795464668026161	0.6487843568541818	0.7039452979911097	0.7423589285005199	0.7032705661268116	0.8738211347573859	0.7811517015245526	0.8606389261078027	0.8697910152654235	0.8992905039490082	0.8994344034154189	0.9211282679957039	0.900101822116785	0.9924683990447078	1.0108748192150119	1.0843963962090848	1.0476356077120483	1.0476356077120483	1.0476356077120483	1.0476356077120483	1.0476356077120483	1.0476356077120483	1.0476356077120483	1.0476356077120483	1.0476356077120483	1.0476356077120483	1.0476356077120483	1.0476356077120483	1.0476356077120483	1.0476356077120483	1.0476356077120483	1.0476356077120483	1.0476356077120483	1.0476356077120483	1.0476356077120483	1.0476356077120483	1.0476356077120483	1.0476356077120483	1.0476356077120483	1.0476356077120483	1.0476356077120483	1.0476356077120483
0.8582379259397774	0.8535477925621767	0.8757316869627275	0.9760858337994471	0.9383152296215581	0.9730884857023521	1.000581484824623	0.9986753538575175	0.9574827235129635	0.7079855266408674	0.8406333295172506	0.774309428079059	0.774309428079059	0.774309428079059	0.774309428079059	0.774309428079059	0.774309428079059	0.774309428079059	0.774309428079059	0.774309428079059	0.774309428079059	0.774309428079059	0.774309428079059	0.774309428079059	0.774309428079059	0.774309428079059	0.774309428079059	0.774309428079059	0.774309428079059	0.774309428079059	0.774309428079059	0.774309428079059	0.774309428079059	0.774309428079059	0.774309428079059	0.774309428079059	0.774309428079059	0.774309428079059	0.774309428079059	0.774309428079059	0.774309428079059	0.774309428079059	0.774309428079059	0.774309428079059	0.774309428079059	0.774309428079059	0.774309428079059	0.774309428079059	0.774309428079059	0.774309428079059
0.8105507632032773	0.8378161301125713	0.7961100967631211	0.8549968564810208	0.9310743102906988	0.9417393916339619	1.0435396243898603	0.8480709772202727	1.0171577148595368	0.9102282602925219	1.0862651272100574	0.9912801086933224	0.9291581673230892	0.9265660945787355	1.04412704412307	1.0573851551699909	1.155573704917536	0.9819902906570723	1.068781997787304	1.068781997787304	1.068781997787304	1.068781997787304	1.068781997787304	1.068781997787304	1.068781997787304	1.068781997787304	1.068781997787304	1.068781997787304	1.068781997787304	1.068781997787304	1.068781997787304	1.068781997787304	1.068781997787304	1.068781997787304	1.068781997787304	1.068781997787304	1.068781997787304	1.068781997787304	1.068781997787304	1.068781997787304	1.068781997787304	1.068781997787304	1.068781997787304	1.068781997787304	1.068781997787304	1.068781997787304	1.068781997787304	1.068781997787304	1.068781997787304	1.068781997787304
0.4098743389695261	0.4684369627044921	0.7884871497024657	0.6897954494648428	0.7536258879934602	0.7318852870728642	0.7072083712046086	0.9356548964734397	0.8341932808989416	0.8774438552424972	1.0254275718785237	1.0526565051026044	0.8935324344662069	1.177003936624721	1.1094247952218652	1.143214365923293	1.143214365923293	1.143214365923293	1.143214365923293	1.143214365923293	1.143214365923293	1.143214365923293	1.143214365923293	1.143214365923293	1.143214365923293	1.143214365923293	1.143214365923293	1.143214365923293	1.143214365923293	1.143214365923293	1.143214365923293	1.143214365923293	1.143214365923293	1.143214365923293	1.143214365923293	1.143214365923293	1.143214365923293	1.143214365923293	1.143214365923293	1.143214365923293	1.143214365923293	1.143214365923293	1.143214365923293	1.143214365923293	1.143214365923293	1.143214365923293	1.143214365923293	1.143214365923293	1.143214365923293	1.143214365923293
0.2872663432646623	0.4437977850630566	0.5249921007156688	0.5662882854338656	0.7085841260484218	0.8448679535948465	0.6739481140956607	0.6862145496242028	0.8124726633827323	0.8543922835946793	0.9036090313902532	0.8972478150181222	0.9497461415166462	0.8430496346492354	0.921540805341639	1.0382574661687076	1.0726013385270579	1.0161339615864355	1.040291405651324	0.9423871987811743	0.992476995007969	0.9760948329370821	1.0891188044148856	0.9948632745570384	0.9812086745230685	1.0744414475728414	1.083046168358403	1.1419635265697832	1.112504847464093	1.112504847464093	1.112504847464093	1.112504847464093	1.112504847464093	1.112504847464093	1.112504847464093	1.112504847464093	1.112504847464093	1.112504847464093	1.112504847464093	1.112504847464093	1.112504847464093	1.112504847464093	1.112504847464093	1.112504847464093	1.112504847464093	1.112504847464093	1.112504847464093	1.112504847464093	1.112504847464093	1.112504847464093
0.5348373009619571	0.835593898550567	0.9770041722946186	1.0941889745643292	0.9539860712625736	1.2263687729207866	1.188531200641812	1.1956124524299552	1.2939713103712445	1.2444662656091696	1.4260138871132728	1.2607094106920127	1.3140956383960865	1.284542159916384	1.1210126858060205	1.2647400135376055	1.3568006342319436	1.32361573608924	1.3333686708056567	1.2987556410455585	1.4106467279330626	1.3505395133008555	1.2230972834999392	1.2868183984003974	1.2868183984003974	1.2868183984003974	1.2868183984003974	1.2868183984003974	1.2868183984003974	1.2868183984003974	1.2868183984003974	1.2868183984003974	1.2868183984003974	1.2868183984003974	1.2868183984003974	1.2868183984003974	1.2868183984003974	1.2868183984003974	1.2868183984003974	1.2868183984003974	1.2868183984003974	1.2868183984003974	1.2868183984003974	1.2868183984003974	1.2868183984003974	1.2868183984003974	1.2868183984003974	1.2868183984003974	1.2868183984003974	1.2868183984003974
0.630920107040243	0.9426064651445217	1.0001084884844038	1.1214210822030968	1.1527943396079245	1.1451182265901065	1.0690810766408405	1.073575825425376	1.1168716089173458	1.169122726552357	1.086128728284915	1.2547683219058723	1.2431815270528315	1.2179772945003513	1.1778738975503003	1.0107441717407055	1.0324751426432652	1.1298706194249994	1.2198984226163747	1.300814756733105	1.1925487496171474	1.2466817531751262	1.2466817531751262	1.2466817531751262	1.2466817531751262	1.2466817531751262	1.2466817531751262	1.2466817531751262	1.2466817531751262	1.2466817531751262	1.2466817531751262	1.2466817531751262	1.2466817531751262	1.2466817531751262	1.2466817531751262	1.2466817531751262	1.2466817531751262	1.2466817531751262	1.2466817531751262	1.2466817531751262	1.2466817531751262	1.2466817531751262	1.2466817531751262	1.2466817531751262	1.2466817531751262	1.2466817531751262	1.2466817531751262	1.2466817531751262	1.2466817531751262	1.2466817531751262
0.6758600116009958	0.9374010621690481	1.116628167775112	1.0630663903285509	1.1306156058423942	1.1415642006442774	1.3221217993907874	1.3621978881574126	1.327071787557722	1.259110169196495	1.118284807752916	1.1643823942532618	1.0384777187316696	1.3052552662315389	1.1492255905489819	1.1261562578527697	1.2934765421162824	1.1864549594453186	1.2399657507808006	1.2399657507808006	1.2399657507808006	1.2399657507808006	1.2399657507808006	1.2399657507808006	1.2399657507808006	1.2399657507808006	1.2399657507808006	1.2399657507808006	1.2399657507808006	1.2399657507808006	1.2399657507808006	1.2399657507808006	1.2399657507808006	1.2399657507808006	1.2399657507808006	1.2399657507808006	1.2399657507808006	1.2399657507808006	1.2399657507808006	1.2399657507808006	1.2399657507808006	1.2399657507808006	1.2399657507808006	1.2399657507808006	1.2399657507808006	1.2399657507808006	1.2399657507808006	1.2399657507808006	1.2399657507808006	1.2399657507808006
0.7634930372805238	0.895645124746003	0.9481051008777676	1.0797694172201533	1.0889296896262524	1.0791508715731724	1.2366048481495104	1.0856080011120766	1.1801597998107785	1.2361391313287908	1.1825621680880816	1.0992053770248236	1.2119495511478946	1.1293382167798713	1.123356027609936	1.2325794450487255	1.2173479145057753	1.209453030717269	1.19048609679248	1.1194907326271997	1.1549884147098397	1.1549884147098397	1.1549884147098397	1.1549884147098397	1.1549884147098397	1.1549884147098397	1.1549884147098397	1.1549884147098397	1.1549884147098397	1.1549884147098397	1.1549884147098397	1.1549884147098397	1.1549884147098397	1.1549884147098397	1.1549884147098397	1.1549884147098397	1.1549884147098397	1.1549884147098397	1.1549884147098397	1.1549884147098397	1.1549884147098397	1.1549884147098397	1.1549884147098397	1.1549884147098397	1.1549884147098397	1.1549884147098397	1.1549884147098397	1.1549884147098397	1.1549884147098397	1.1549884147098397
0.02223547539826326	0.07079968897052696	0.09083497086184796	0.07811552758180684	0.12379108697099056	0.16688467959315462	0.08424789087852327	0.1783801378989014	0.10765933351336848	0.16735452143746563	0.23847632735415517	0.2005275448863626	0.2521566646045275	0.20838291363140987	0.2620166777702846	0.24573111385692864	0.2515204980549569	0.2311244437666511	0.3471238422136893	0.4220917982737909	0.46020763656495545	0.45818893834270275	0.38865537010056994	0.43341275051761163	0.5030347609849454	0.4826390996231968	0.5525908595865102	0.5982773787580874	0.47396221390296683	0.5488631100463479	0.523401590961651	0.6193560508997664	0.3427364449639998	0.44867313152942884	0.5725586877847385	0.5151013862732108	0.3837745241954427	0.482101361054856	0.5062327685047557	0.6366403885962802	0.5873003515954351	0.6119703700958578	0.6119703700958578	0.6119703700958578	0.6119703700958578	0.6119703700958578	0.6119703700958578	0.6119703700958578	0.6119703700958578	0.6119703700958578
0.2322680411781158	0.15903242974228007	0.1740202017144104	0.1756774575496628	0.22599210277217632	0.35387887684717556	0.42440090821701953	0.3706221712497635	0.1759102017540956	0.47124736440643794	0.4173290013125466	0.5222142213961398	0.4941565893297735	0.3404737285428258	0.5129074779520916	0.5016284626107806	0.6112629462501769	0.5924288581858885	0.7289765878836957	0.7165006991081242	0.449913372905866	0.6184452760868224	0.5667041922652816	0.6893530085886465	0.6310490175763734	0.6907291526368644	0.7180872414743303	0.7346077075467966	0.9370368105568148	0.6985363955125412	0.7892811831658213	0.7761260359767947	0.5386287024533584	0.7846604602265984	1.0483514762104569	0.8281287636976894	0.8150100440790065	0.7190722299327956	0.6631223981711398	0.7532392432773728	0.7707212358060808	0.8408230949098602	0.66295731378674	0.5232503755836114	0.46710930365642467	0.576254937920593	0.5216821207885088	0.5216821207885088	0.5216821207885088	0.5216821207885088
0.41792464761793124	0.39246432329462466	0.41058934395484414	0.4634419474090363	0.40942411145236257	0.39714617849908807	0.44409090390700345	0.4361984838747324	0.42553829901410783	0.42722729052995817	0.3894981800949883	0.391930386960095	0.35003485879145035	0.3865613281024235	0.42004981945379494	0.40589202080877324	0.470719491441727	0.31546990873347924	0.40534417904811765	0.4112401346376778	0.48464417652364666	0.44684697117998634	0.4494953758743801	0.5077313751662088	0.5066187463740696	0.4526652803306384	0.5196176886693528	0.50283273053033	0.4675411569885466	0.4482761490631492	0.4742616651434191	0.48993078200274504	0.5348912856369162	0.4963399626698166	0.48999494482348993	0.45700760596967727	0.5114382239399188	0.5154996189890881	0.5299901783086202	0.5377139420886565	0.5381854441539043	0.5379496931212805	0.5379496931212805	0.5379496931212805	0.5379496931212805	0.5379496931212805	0.5379496931212805	0.5379496931212805	0.5379496931212805	0.5379496931212805
0.33645511800156014	0.2372089931540887	0.35642980430717297	0.24763458188815507	0.3260581672132205	0.3285706245089947	0.29318467906776075	0.3041254983569638	0.30103155592068975	0.3211142464497145	0.352640223258962	0.3593010780149173	0.44894391541904394	0.42410464097843803	0.35805085382272905	0.376549277501081	0.3723942480238745	0.39126412275331107	0.475364642208012	0.4432784227068736	0.3577643255284292	0.4380946547431195	0.4761725097510927	0.4555424351808588	0.5350132475923626	0.43512868914670255	0.40309516606084267	0.48349826810798313	0.47526898793250844	0.4594661597407607	0.3922061224563706	0.5205330340092371	0.45808437768245025	0.48298710902253367	0.3829851358607396	0.3392697977766191	0.3938302608600701	0.3173868764213887	0.40626634585576393	0.42049625125795204	0.4258246653453659	0.5575415140261415	0.4874099629005637	0.4914294873634908	0.5000498643617087	0.5975638203642252	0.548806842362967	0.548806842362967	0.548806842362967	0.548806842362967
0.4629958147213175	0.5292249672513621	0.35208691497688827	0.4870076669895403	0.4387886453055034	0.44008592324752793	0.37182534348069596	0.37391579909772865	0.3509947852839624	0.32278480432315326	0.40974409956874147	0.41651018144657714	0.30950256954396416	0.3314680876789965	0.43810522340652897	0.4180486719375924	0.3665595922978724	0.4404751440426982	0.3989980609199716	0.32700800024853194	0.5510184016880731	0.4231861930089433	0.37904429398612516	0.4195420941328214	0.33067096212459884	0.4882392759019871	0.5027400704666898	0.4071882696661138	0.44206689234690394	0.4813944822614883	0.48882731426299336	0.4248998356995858	0.42327721267644275	0.5492210205951231	0.526120715351168	0.4614967237090665	0.5009278367499937	0.5476581504025435	0.5393101452353456	0.5658265149669189	0.46897785754224686	0.46543066585399057	0.45422387743103043	0.4598272716425104	0.4598272716425104	0.4598272716425104	0.4598272716425104	0.4598272716425104	0.4598272716425104	0.4598272716425104
0.7184045609231584	0.8889665157387303	0.768298655542432	0.722341071869147	0.8569224639220016	0.7413295235648428	0.833558534638927	0.7121399435200089	0.8245100409555284	0.8788891995249675	0.8785533199350051	0.7914428780087404	0.8349980989718727	0.8349980989718727	0.8349980989718727	0.8349980989718727	0.8349980989718727	0.8349980989718727	0.8349980989718727	0.8349980989718727	0.8349980989718727	0.8349980989718727	0.8349980989718727	0.8349980989718727	0.8349980989718727	0.8349980989718727	0.8349980989718727	0.8349980989718727	0.8349980989718727	0.8349980989718727	0.8349980989718727	0.8349980989718727	0.8349980989718727	0.8349980989718727	0.8349980989718727	0.8349980989718727	0.8349980989718727	0.8349980989718727	0.8349980989718727	0.8349980989718727	0.8349980989718727	0.8349980989718727	0.8349980989718727	0.8349980989718727	0.8349980989718727	0.8349980989718727	0.8349980989718727	0.8349980989718727	0.8349980989718727	0.8349980989718727
0.72950982463504	0.8152655801982536	0.8613750929968297	0.7832834106133122	0.8842614112561449	0.9040859012853603	0.8059783917902663	0.8231981582754904	0.8567048652808946	0.8134724321543852	0.8939276979619516	0.7501212744538769	0.7313439943839646	0.7727225539456941	0.8688748198753002	0.841639580687903	0.8468400913629434	0.8180385915389957	0.8067718879280409	0.825167191231569	0.7977205917148772	0.7257978470267108	0.8327940878823988	0.8343817812146919	0.6435687307313738	0.769224967663226	0.7942275866638905	0.8410392307914841	0.9054966863202835	0.7669715672787842	0.7806237632871343	0.7879075569334105	0.7254191879042096	0.8244076228323054	0.844275010419836	0.9342434614398026	0.7359776751276121	0.8831481911063478	0.9505622281692987	0.9252626719747102	0.8599955944113246	0.8926291331930174	0.8926291331930174	0.8926291331930174	0.8926291331930174	0.8926291331930174	0.8926291331930174	0.8926291331930174	0.8926291331930174	0.8926291331930174
0.5694194538083744	0.624060325100633	0.5074416111586574	0.5509397349826254	0.654899499945409	0.5651144611155671	0.5348235450165952	0.5157584766494557	0.5457900220023582	0.49968601535584484	0.4890084071146632	0.5561920240770731	0.5511292403778442	0.5021774255971767	0.5028829995153928	0.5229983556776795	0.5968353002690432	0.48901661576249716	0.5232244576143871	0.49562205875199	0.43913649268596994	0.5821489632318936	0.5094363737987023	0.4558706438051546	0.5469514133344024	0.46579740454610746	0.4483974670905992	0.4597347105475011	0.5361066223546729	0.5195681859048299	0.47034951599751	0.528053197217531	0.5106613580830949	0.5790717912673927	0.5217890688566718	0.4771882612977127	0.5890569772342129	0.4698199654417024	0.5690466131211276	0.5121552723477741	0.5507389147294834	0.5284489366915252	0.5679231069521352	0.4479827579182517	0.5142334461657246	0.4811081020419881	0.4811081020419881	0.4811081020419881	0.4811081020419881	0.4811081020419881
0.056201742433279446	0.28648972443751297	0.45263904640747626	0.32599891779275963	0.1821515455601826	0.053571428560469564	0.21691102599654377	0.395701129548029	0.16083311760409427	0.507907853455747	0.26057247624401725	0.5726888250641666	0.11335977847855426	0.3655092088102438	0.5429209307935174	0.27065793363497076	0.1340893851327117	0.5995856074918023	0.2791143978211836	0.5489005802074398	0.321428574022205	0.36697920520774935	0.6744630229839689	0.33629270577914167	0.48827970076314464	1.1126353433247833	0.937779648479823	1.3133898372708086	1.3686190912471068	1.1026832983582415	0.8523451337149084	0.8257163472894876	0.6001053433245997	0.41571919730541446	0.4935513088352852	0.3725849770450325	0.880159717807449	1.0321588963666655	0.9665649129891499	1.0566700638845532	0.9060995309048433	0.7461842229949587	1.0236040765706902	0.7325289388404278	0.6807677733791844	0.7066483561098061	0.7066483561098061	0.7066483561098061	0.7066483561098061	0.7066483561098061
0.33568953753470526	0.394265663137619	0.2638707960776441	0.2424621031928337	0.2394272524994275	0.2245558268339711	0.26678781027340265	0.2772189140501527	0.29534486240243485	0.28438563538932277	0.4100024600947259	0.26785466389400897	0.29790776231720384	0.19815064566685792	0.27362545053306425	0.11815642184769014	0.4115694239901907	0.3650956549012419	0.29431036151100876	0.35834000316302106	0.249249832884843	0.26028109363751295	0.4011555553722322	0.342525548439502	0.41040621298022933	0.26924558361688783	0.40124169142991384	0.5084270863756435	0.48791589221465476	0.5697193839781004	0.3650083207084428	0.5438099282069376	0.5814255111853629	0.5554601286015288	0.3887740363660887	0.4120855784009408	0.3536624382929788	0.3563497416241791	0.3645045840952378	0.31669580207437276	0.39921589297120486	0.4003558861420319	0.4964100582415852	0.4483829721918085	0.4483829721918085	0.4483829721918085	0.4483829721918085	0.4483829721918085	0.4483829721918085	0.4483829721918085
0.38129574468932664	0.435231569917752	0.51483362055133	0.48356859224798354	0.4801500509765898	0.3610798811101031	0.5392446962538401	0.46197578772192227	0.41824184325198865	0.3207972178056144	0.4605697354513127	0.47563351064687176	0.3802492864004487	0.3867350417310435	0.47721806429420627	0.43551374000609466	0.4233093924658727	0.5174903076557476	0.4433842166756773	0.4502900944155475	0.4501866669208985	0.5188811922479678	0.42187456892292485	0.4213931236921784	0.39083981365731435	0.4103441571993452	0.490359868987252	0.4121853506146565	0.5102843171167355	0.5287331624352695	0.488168593229005	0.40341032444976466	0.478917232248203	0.5400136450258959	0.5669504439627848	0.4747321369675238	0.5121112557130724	0.4209595779817277	0.475496863453605	0.5253937821002844	0.5004453227769448	0.5004453227769448	0.5004453227769448	0.5004453227769448	0.5004453227769448	0.5004453227769448	0.5004453227769448	0.5004453227769448	0.5004453227769448	0.5004453227769448
0.24461757356552807	0.25815587133644513	0.11863241938779666	0.2548995815885738	0.2399005444434572	0.16610875201003159	0.24965444538035161	0.21106034573873383	0.2500521507128916	0.3064128945715218	0.3034783463732591	0.210226888142461	0.2947450659647446	0.26553488852586865	0.2627603351941562	0.3100672492440809	0.25276126889545397	0.21207691521065306	0.3152610511873657	0.2031803030175573	0.27186016408087393	0.3302594908425991	0.4421571388715795	0.35622731297844623	0.25342474829472855	0.33798356728050194	0.37605297605677795	0.38732462608706403	0.317500165100767	0.2768712991387601	0.18119155292448158	0.3052701583857466	0.28264877832093377	0.26142712770554705	0.28771744932034	0.3280627903576729	0.3341328446171969	0.33142225349762156	0.3333164681461735	0.4342491407177576	0.14395406701680954	0.28910160386728356	0.28910160386728356	0.28910160386728356	0.28910160386728356	0.28910160386728356	0.28910160386728356	0.28910160386728356	0.28910160386728356	0.28910160386728356
0.15382350369500594	0.19293762299761966	0.184762554605342	0.11055230356810007	0.1517921448500533	0.23137835586144992	0.16526791762878495	0.1844538617315091	0.17600355579249366	0.22324704551615795	0.17065509340124752	0.18094339771131138	0.20042645206205184	0.15697488012898364	0.21768478385807438	0.154443993929225	0.13649236305343165	0.24325006569707822	0.24964882440193664	0.21253582733704882	0.2455964428312938	0.26367805981769604	0.27215723929452695	0.3278059378037984	0.31298027315983823	0.40969604791729464	0.3546158532779161	0.38666187390440304	0.3762682907390867	0.36210315991373043	0.4595890271886113	0.42046036170279716	0.3838529527721905	0.35396840420848613	0.33482685335738577	0.2930881032383276	0.3977924369460865	0.27295201675933695	0.14905850901473333	0.10668953903667723	0.1887750970071594	0.23468505921101346	0.3333992067626827	0.3384980851456286	0.4169675723941522	0.4069844515251371	0.3721972637541845	0.46279789807621097	0.45674287696421645	0.3255380547956423
0.11094935913722913	0.047288460448484025	0.06842655492013162	0.04616083923158171	0.20937926505605226	0.0916203418601302	0.05063420339993809	0.047187622366565346	0.09091900525709704	0.0004996604391958302	0.0	0.048287781587263705	0.0729295075434637	0.10861051869537189	0.04078446229635476	0.14705878101459413	0.04656296053149016	0.004056737953750169	0.16035246268682546	0.00010083808191868056	0.09387558429393485	0.15752626079995405	0.219262788858054	0.18010989077617723	0.23697846548009552	0.1802684565351196	0.10666291897958663	0.1619764454002923	0.19138976734241891	0.12609705702717808	0.0791309914498369	0.2675823148263095	0.21083445900328873	0.25499822943872263	0.22239333439011946	0.09101984333901571	0.28861627244699906	0.2420421059868405	0.1244654928994961	0.17482677029166382	0.24906027105519143	0.25466667997573905	0.2632200110961897	0.09314678543430968	0.11574007385319376	0.1358788474464497	0.2671894339594925	0.049415402543778006	0.09682250488811175	0.1989257264887231
0.5101722440403464	0.5296275148315839	0.5345790468941581	0.4431743041111995	0.6208686542616707	0.49637375315292037	0.48079510905632306	0.6287386080949543	0.5189999245568716	0.5845016806217921	0.5854202403649222	0.6041519696669809	0.5348922659832669	0.6946129392981564	0.5861905150744542	0.5147080067326131	0.5771916137211449	0.6295230215019489	0.6606327103137085	0.5502972722462296	0.6008817189265483	0.690740811882954	0.7196798700390734	0.6167946314473122	0.7035635666654712	0.5293613688675814	0.6316921019724389	0.6175711124204726	0.5945160313588722	0.6721391890175772	0.6761608907101644	0.6971275323901035	0.5992402146005001	0.6483089776449825	0.6380177701452828	0.7553595291225679	0.6594831915547325	0.5205981117852185	0.6198933465022464	0.6822205933210378	0.6712300385470472	0.6178518362566044	0.5752688681438177	0.6255860825297763	0.6062628239522575	0.647614955031894	0.4897385192507853	0.5887818533882372	0.6451033499267581	0.5987702466188284
0.37814857429023957	0.3979592329711385	0.4148258354469573	0.3677586205706561	0.41923300522971707	0.3571829622911698	0.39782205284668176	0.3904234187469374	0.580146112972272	0.5356487893684708	0.5132772433839748	0.5447717266444964	0.5146713042097618	0.6194827277758406	0.5774326418062249	0.5271774424442959	0.5496872106360059	0.5464672441446896	0.5265412510913863	0.646182929919421	0.5831577828072555	0.5905051804563308	0.6433876540715008	0.6123532680850587	0.6571513859134924	0.6269967825291667	0.5334236186110571	0.584110851011071	0.46958070867712615	0.48899762454472284	0.46854889900795166	0.5727638635209493	0.515921234247477	0.5506702853949601	0.6042124554391081	0.5766108441887564	0.5357675757695005	0.5900289248858723	0.5667036692443855	0.6464060546434461	0.5692339202207647	0.5419645087121789	0.6378913460553168	0.6548652365484394	0.6245900000406207	0.49605797052633666	0.5096180154646502	0.41833242297614104	0.5046138920600348	0.47355943602378225
0.33367335106050494	0.38086272754930356	0.299163332745196	0.3235389812120649	0.3379153158821267	0.286665001597756	0.2624630389832596	0.32451936876830323	0.2855095703929137	0.2768079717456102	0.3448227423194324	0.3410190623876942	0.2629155770851755	0.26786703194579053	0.2710515682464655	0.2636033045248213	0.3764423032879974	0.24703896088033225	0.23846397203143613	0.27203979643964127	0.3242174099955528	0.28038464464381313	0.24900101661395516	0.3402665919255256	0.29602898348470913	0.3352262628557597	0.3368367043295812	0.29951488540739285	0.3019289584813955	0.2710672138510713	0.3781360293623115	0.42143767686482475	0.2841395936357802	0.35080436315587926	0.288308915542079	0.32401379382877865	0.37138794658805996	0.3825606685363258	0.3648804544414142	0.29366514606207156	0.24173889234146992	0.24310642224995413	0.3238742701922742	0.3035140744446358	0.4786609239453462	0.33243099702532714	0.3631485642079234	0.3560918416937191	0.3154137934630467	0.47069891810781306
0.6940375798659761	0.7769006041008929	0.7073672726729794	0.7941868214123632	0.770181655179957	0.7526585119848841	0.6637196159237505	0.8136575167791346	0.7678240259627495	0.7425321766928457	0.8039667096453714	0.8669880399785663	0.7591946687212471	0.7745675159264824	0.8524091342850527	0.8725212507434158	0.8305652313738614	0.8800020605956703	0.78534520833509	0.8803144714881362	0.8805985105268325	0.8895177232318535	0.7352272650244022	0.7799880310540828	0.7368481002265205	0.734612183046509	0.8320196060130571	0.8294797905244355	0.8200369921874033	0.8729384129786459	0.8197011567003419	0.8086262791131082	0.765664183351804	0.9025549964787479	0.835057846894794	0.9089682263575992	0.8557374889912371	0.8484951070239792	0.903818339212619	0.8232033942441039	0.7912124891635371	0.8306343091989316	0.76673319239177	0.7986837507953507	0.7986837507953507	0.7986837507953507	0.7986837507953507	0.7986837507953507	0.7986837507953507	0.7986837507953507
0.9686162747418454	1.0026769302709033	1.0073965985143327	0.9385638253749585	0.8478411959582439	0.9783031155238292	0.7845001417960821	0.8184347445645476	0.8879434002334874	0.8449239995503252	0.7665897032342547	0.8057568513922899	0.8057568513922899	0.8057568513922899	0.8057568513922899	0.8057568513922899	0.8057568513922899	0.8057568513922899	0.8057568513922899	0.8057568513922899	0.8057568513922899	0.8057568513922899	0.8057568513922899	0.8057568513922899	0.8057568513922899	0.8057568513922899	0.8057568513922899	0.8057568513922899	0.8057568513922899	0.8057568513922899	0.8057568513922899	0.8057568513922899	0.8057568513922899	0.8057568513922899	0.8057568513922899	0.8057568513922899	0.8057568513922899	0.8057568513922899	0.8057568513922899	0.8057568513922899	0.8057568513922899	0.8057568513922899	0.8057568513922899	0.8057568513922899	0.8057568513922899	0.8057568513922899	0.8057568513922899	0.8057568513922899	0.8057568513922899	0.8057568513922899
0.7418804824969569	0.821889441633331	0.8282452151703125	0.6518605664630079	0.7031438893301964	0.7703816042652362	0.7367627467977164	0.7367627467977164	0.7367627467977164	0.7367627467977164	0.7367627467977164	0.7367627467977164	0.7367627467977164	0.7367627467977164	0.7367627467977164	0.7367627467977164	0.7367627467977164	0.7367627467977164	0.7367627467977164	0.7367627467977164	0.7367627467977164	0.7367627467977164	0.7367627467977164	0.7367627467977164	0.7367627467977164	0.7367627467977164	0.7367627467977164	0.7367627467977164	0.7367627467977164	0.7367627467977164	0.7367627467977164	0.7367627467977164	0.7367627467977164	0.7367627467977164	0.7367627467977164	0.7367627467977164	0.7367627467977164	0.7367627467977164	0.7367627467977164	0.7367627467977164	0.7367627467977164	0.7367627467977164	0.7367627467977164	0.7367627467977164	0.7367627467977164	0.7367627467977164	0.7367627467977164	0.7367627467977164	0.7367627467977164	0.7367627467977164
0.28436931651315855	0.2764272884953532	0.2700679466064237	0.13606062278714864	0.26855362864059273	0.35079148996975296	0.16820872690109917	0.29737158188566387	0.1907982830408298	0.3078219328534897	0.29635067033466966	0.29417755864492784	0.2700080402454895	0.3580914091515017	0.3962764037939887	0.2399270350659793	0.3339362458070185	0.23979037563067462	0.3805761863378268	0.2797200178472089	0.5204433727889087	0.3962764037939887	0.3778581909913294	0.2686739731696224	0.5225447672909237	0.4271128285806332	0.456095467140044	0.39958950842184054	0.29979794273934457	0.37277731970611677	0.4832850276303585	0.47499275458381185	0.48074406018059074	0.4302514495914817	0.4911438006230026	0.3629819843805795	0.4270628925017911	0.4270628925017911	0.4270628925017911	0.4270628925017911	0.4270628925017911	0.4270628925017911	0.4270628925017911	0.4270628925017911	0.4270628925017911	0.4270628925017911	0.4270628925017911	0.4270628925017911	0.4270628925017911	0.4270628925017911
0.716700002654417	0.6825193764486822	0.7007263189416992	0.7363931708967663	0.7180118058249272	0.758570033202921	0.7377192650288745	0.7479359319580836	0.8023290915103869	0.72950764629383	0.7507222291556416	0.7336846275905702	0.7667457348490961	0.795649122739982	0.7165117875056513	0.8073946269573392	0.6958809718172692	0.6818279556169213	0.7667300940043157	0.8625252485298323	0.7503664470407656	0.7423639322358677	0.7714117464371415	0.7293199346293905	0.7072267791812147	0.8257200770466889	0.7784702920711214	0.8020951845589053	0.8020951845589053	0.8020951845589053	0.8020951845589053	0.8020951845589053	0.8020951845589053	0.8020951845589053	0.8020951845589053	0.8020951845589053	0.8020951845589053	0.8020951845589053	0.8020951845589053	0.8020951845589053	0.8020951845589053	0.8020951845589053	0.8020951845589053	0.8020951845589053	0.8020951845589053	0.8020951845589053	0.8020951845589053	0.8020951845589053	0.8020951845589053	0.8020951845589053
0.7600749611943615	0.7499503838813535	0.6978940616745962	0.8320119003392563	0.706977034962631	0.7249824511259357	0.7748105447722586	0.686178455976794	0.6726748506926227	0.7195671020309905	0.5517024584973594	0.8169016937073635	0.6624691746980936	0.6151835089912643	0.5686588823536572	0.546105574163737	0.5706016866708757	0.5644761984045688	0.5466102674442518	0.5347390128849037	0.5406746401645777	0.5406746401645777	0.5406746401645777	0.5406746401645777	0.5406746401645777	0.5406746401645777	0.5406746401645777	0.5406746401645777	0.5406746401645777	0.5406746401645777	0.5406746401645777	0.5406746401645777	0.5406746401645777	0.5406746401645777	0.5406746401645777	0.5406746401645777	0.5406746401645777	0.5406746401645777	0.5406746401645777	0.5406746401645777	0.5406746401645777	0.5406746401645777	0.5406746401645777	0.5406746401645777	0.5406746401645777	0.5406746401645777	0.5406746401645777	0.5406746401645777	0.5406746401645777	0.5406746401645777
0.5853536085726355	0.6672836283912217	0.630969572666844	0.6161756710827508	0.64648208244277	0.6003106072918694	0.7113457556041087	0.7214513934390129	0.6203725990917062	0.622632113450826	0.7047597482796882	0.7571433207776925	0.7012446468111233	0.7193628848136108	0.6671235019627157	0.6995870871058956	0.6781222206642561	0.6935575932871961	0.6388271617280853	0.6561986100178809	0.634413067092445	0.6442518349836921	0.654484902159111	0.6855882204150787	0.6721871074251051	0.676205347358171	0.6714721630746195	0.6895062321484234	0.6854930848814492	0.733565228852782	0.6937284583581833	0.6379245862143437	0.5881819560792088	0.6218336446617734	0.7053747889665263	0.6463041422239821	0.6362988065903104	0.6413014744071462	0.6413014744071462	0.6413014744071462	0.6413014744071462	0.6413014744071462	0.6413014744071462	0.6413014744071462	0.6413014744071462	0.6413014744071462	0.6413014744071462	0.6413014744071462	0.6413014744071462	0.6413014744071462
0.878721839049997	0.883635733126785	0.8197775082793827	0.8268762265711496	0.7615886889225556	0.7356129191443792	0.7197052333392481	0.761158442608661	0.8066207385977942	0.8530570748481132	0.7173115440610203	0.7750290101431886	0.7545524409329332	0.8441523923533522	0.78521985330469	0.716381800835936	0.8299434497637176	0.7930823780170309	0.7487185709639553	0.7090871250471082	0.8075123965921781	0.6918549899886772	0.7763414451892923	0.7636646520376268	0.7132988255797642	0.6807761940977018	0.8876795843309855	0.7413838363214543	0.6308152060452437	0.7075101833419459	0.757754811894115	0.7976030474047872	0.7776789296494512	0.7776789296494512	0.7776789296494512	0.7776789296494512	0.7776789296494512	0.7776789296494512	0.7776789296494512	0.7776789296494512	0.7776789296494512	0.7776789296494512	0.7776789296494512	0.7776789296494512	0.7776789296494512	0.7776789296494512	0.7776789296494512	0.7776789296494512	0.7776789296494512	0.7776789296494512
0.407081845064626	0.32387687009531335	0.4016033999783649	0.27557594314028244	0.27291657417489257	0.28385596791054696	0.35929260554919806	0.2825463662194654	0.334521731935153	0.3325688045421182	0.47499455432171417	0.32469480887780977	0.34303421540822104	0.5225541932415273	0.48788923086187586	0.4685036498729592	0.42133453855064346	0.38191908005711894	0.23095134026784184	0.39897178234778713	0.30333295345217404	0.3316281926278675	0.32014094633699813	0.21395667840920157	0.264031641332204	0.37777925331975576	0.26398774362995486	0.42065050434915086	0.34460091673727195	0.3663818788607737	0.3876929109901213	0.3157809043641159	0.20963724452430824	0.4838106332776898	0.34672393890099906	0.34672393890099906	0.34672393890099906	0.34672393890099906	0.34672393890099906	0.34672393890099906	0.34672393890099906	0.34672393890099906	0.34672393890099906	0.34672393890099906	0.34672393890099906	0.34672393890099906	0.34672393890099906	0.34672393890099906	0.34672393890099906	0.34672393890099906
0.631420618143734	0.7146876491481424	0.5263959338214335	0.5896843734127997	0.7777645215966551	0.7135904717259007	0.6749297750767108	0.7004753355935803	0.6660349798673074	0.7050829266045292	0.7096468230749597	0.6241899828876417	0.6161077042819422	0.7108114793937719	0.7082555803488689	0.6282045817107089	0.6552761611710072	0.71137747722177	0.8002428017002821	0.7076635187976561	0.7517067340697283	0.8171928402144674	0.7844497871420979	0.7844497871420979	0.7844497871420979	0.7844497871420979	0.7844497871420979	0.7844497871420979	0.7844497871420979	0.7844497871420979	0.7844497871420979	0.7844497871420979	0.7844497871420979	0.7844497871420979	0.7844497871420979	0.7844497871420979	0.7844497871420979	0.7844497871420979	0.7844497871420979	0.7844497871420979	0.7844497871420979	0.7844497871420979	0.7844497871420979	0.7844497871420979	0.7844497871420979	0.7844497871420979	0.7844497871420979	0.7844497871420979	0.7844497871420979	0.7844497871420979
0.16054190204565352	0.20809522917771173	0.3035901472262836	0.1769875042374716	0.15570794142477762	0.16291433032771746	0.17093038618716574	0.21241276131178227	0.3151888142032883	0.14525620627311558	0.2673233034972893	0.16915027878832314	0.2755280175761671	0.30262357447938215	0.1916847627497779	0.16755449224914204	0.3340817495153992	0.19413133093027618	0.2781687885930522	0.39897522689512355	0.3429491295361645	0.20509529251377148	0.30989850369188127	0.39460996678375965	0.4209180359628984	0.38678085101313764	0.5003164398114037	0.3110940684359497	0.34142608493452914	0.34116812910183786	0.3242124779361007	0.4056396465698948	0.3234632403991775	0.21621494812229636	0.44593042400443905	0.2689456743704375	0.4851704970518251	0.3030355632140466	0.24783249446304373	0.3119409015028115	0.31759653803123195	0.31476871976702175	0.31476871976702175	0.31476871976702175	0.31476871976702175	0.31476871976702175	0.31476871976702175	0.31476871976702175	0.31476871976702175	0.31476871976702175
0.5781846889319455	0.5082686219051249	0.5856555449508737	0.5573379916207816	0.671898232519461	0.6439023434541677	0.600073096341908	0.6103436710059211	0.6957208733256292	0.6959757654952585	0.6602426608727574	0.7242819369189206	0.7533220510702815	0.8036307697812871	0.7822375433023849	0.8123697027447229	0.787740813009439	0.7677335568980093	0.7557911385255297	0.8885311453103366	0.8323544188393456	0.8711065574320679	0.8209393830533356	1.044795048276439	0.9187324652000358	0.9817637567382375	0.9817637567382375	0.9817637567382375	0.9817637567382375	0.9817637567382375	0.9817637567382375	0.9817637567382375	0.9817637567382375	0.9817637567382375	0.9817637567382375	0.9817637567382375	0.9817637567382375	0.9817637567382375	0.9817637567382375	0.9817637567382375	0.9817637567382375	0.9817637567382375	0.9817637567382375	0.9817637567382375	0.9817637567382375	0.9817637567382375	0.9817637567382375	0.9817637567382375	0.9817637567382375	0.9817637567382375
0.1371219858354918	0.2818653124779798	0.19250387756813744	0.3415379572235876	0.14105313223645208	0.31177219714445364	0.22165691527910586	0.2270482181044528	0.19382070263668233	0.23155682744441589	0.30352241011176834	0.2668599678300977	0.2333890952563046	0.27594761945392093	0.3100742663119972	0.33710985973032553	0.30773759266573725	0.26274175989914367	0.3045281598190786	0.3683743105314335	0.32935698927746165	0.3194391200714127	0.20414230525615695	0.29133518991241925	0.3224628651329203	0.37641091866602877	0.2874520975515249	0.3079863647846559	0.2723574892809554	0.42015743623015595	0.34625746275555563	0.34625746275555563	0.34625746275555563	0.34625746275555563	0.34625746275555563	0.34625746275555563	0.34625746275555563	0.34625746275555563	0.34625746275555563	0.34625746275555563	0.34625746275555563	0.34625746275555563	0.34625746275555563	0.34625746275555563	0.34625746275555563	0.34625746275555563	0.34625746275555563	0.34625746275555563	0.34625746275555563	0.34625746275555563
0.5990706282784609	0.5743664112441698	0.5707169775426542	0.5653126512670464	0.5505814873050491	0.6056905066368913	0.5594823883352851	0.5360108988798081	0.6458071219115592	0.5116867747581417	0.5096856432634308	0.6033362092995439	0.6188870616531693	0.6541149121593633	0.5395267429995484	0.6315457400009501	0.5964793675570886	0.5909570410758097	0.5937182043164492	0.5937182043164492	0.5937182043164492	0.5937182043164492	0.5937182043164492	0.5937182043164492	0.5937182043164492	0.5937182043164492	0.5937182043164492	0.5937182043164492	0.5937182043164492	0.5937182043164492	0.5937182043164492	0.5937182043164492	0.5937182043164492	0.5937182043164492	0.5937182043164492	0.5937182043164492	0.5937182043164492	0.5937182043164492	0.5937182043164492	0.5937182043164492	0.5937182043164492	0.5937182043164492	0.5937182043164492	0.5937182043164492	0.5937182043164492	0.5937182043164492	0.5937182043164492	0.5937182043164492	0.5937182043164492	0.5937182043164492
0.7320638550854407	0.7046170786072582	0.6276421713410293	0.5727493226238912	0.7266154723317224	0.6912081810158154	0.6285889736574692	0.5695421276626496	0.5638985142066563	0.6067812193984654	0.7333999043567596	0.7077253846644117	0.6450538921210843	0.6434146798302579	0.6882566162713796	0.6450597237243528	0.7138900966027797	0.6961223068278461	0.5658838866430573	0.5853039845449118	0.5205980882028783	0.570898677278666	0.6814481816490039	0.6123061794875134	0.5917012137878009	0.6926004349666881	0.598131817378644	0.599613246915632	0.5832322683471624	0.5914227576313972	0.5914227576313972	0.5914227576313972	0.5914227576313972	0.5914227576313972	0.5914227576313972	0.5914227576313972	0.5914227576313972	0.5914227576313972	0.5914227576313972	0.5914227576313972	0.5914227576313972	0.5914227576313972	0.5914227576313972	0.5914227576313972	0.5914227576313972	0.5914227576313972	0.5914227576313972	0.5914227576313972	0.5914227576313972	0.5914227576313972
0.5374148203819591	0.5390571276519373	0.5494633359841211	0.47272798013933365	0.5177552152748058	0.5467541913946521	0.5327764056711217	0.5063549266187755	0.5043658449539508	0.48839895826756136	0.4803884202285634	0.4736211175746703	0.5007557007807312	0.4365879832243336	0.3723812728975009	0.4216473143273002	0.47225370540771333	0.5351485692807392	0.5053127829517744	0.5576295190244821	0.6299247018538223	0.5596663626398771	0.5947955322468497	0.5947955322468497	0.5947955322468497	0.5947955322468497	0.5947955322468497	0.5947955322468497	0.5947955322468497	0.5947955322468497	0.5947955322468497	0.5947955322468497	0.5947955322468497	0.5947955322468497	0.5947955322468497	0.5947955322468497	0.5947955322468497	0.5947955322468497	0.5947955322468497	0.5947955322468497	0.5947955322468497	0.5947955322468497	0.5947955322468497	0.5947955322468497	0.5947955322468497	0.5947955322468497	0.5947955322468497	0.5947955322468497	0.5947955322468497	0.5947955322468497
0.8717589575783675	0.8345366148754279	0.8392938207436514	0.8273775146073448	0.8044059037117262	0.7970413425561111	0.8029187923329917	0.7386329782487471	0.7075499023913938	0.8022449822182668	0.7364643929080401	0.7510812806363774	0.7821725729704737	0.7918956027805166	0.7392689674226518	0.7766627455041655	0.776543815630729	0.7485377869726757	0.6812947010303109	0.6039290047039323	0.7020223806579375	0.6973497886551672	0.6926789458347086	0.6875614170486302	0.7489921584844909	0.6824873478949764	0.7157397531897336	0.7157397531897336	0.7157397531897336	0.7157397531897336	0.7157397531897336	0.7157397531897336	0.7157397531897336	0.7157397531897336	0.7157397531897336	0.7157397531897336	0.7157397531897336	0.7157397531897336	0.7157397531897336	0.7157397531897336	0.7157397531897336	0.7157397531897336	0.7157397531897336	0.7157397531897336	0.7157397531897336	0.7157397531897336	0.7157397531897336	0.7157397531897336	0.7157397531897336	0.7157397531897336
0.3918882871010678	0.44848899263811076	0.397931583054209	0.39922673086411825	0.4766641496504055	0.28616727139513815	0.27179546035960256	0.35745526290129087	0.35192019430214916	0.38253386353260405	0.34491545245257094	0.359359304498607	0.4634672237144274	0.38464400586693215	0.47358584009776933	0.4055756405892144	0.3905891261335257	0.39997508983539315	0.3973861315100411	0.3845387952339828	0.36264275950428443	0.32936663685171486	0.29840503715282274	0.3400361616662084	0.3192205994095156	0.3192205994095156	0.3192205994095156	0.3192205994095156	0.3192205994095156	0.3192205994095156	0.3192205994095156	0.3192205994095156	0.3192205994095156	0.3192205994095156	0.3192205994095156	0.3192205994095156	0.3192205994095156	0.3192205994095156	0.3192205994095156	0.3192205994095156	0.3192205994095156	0.3192205994095156	0.3192205994095156	0.3192205994095156	0.3192205994095156	0.3192205994095156	0.3192205994095156	0.3192205994095156	0.3192205994095156	0.3192205994095156
0.8141827555127674	0.8150462758880087	0.7540317219683524	0.7751734089554819	0.8079909510688563	0.7449787252343975	0.9141968607257563	0.7948260108304861	0.7543830885898554	0.9406908637972384	0.8047433354767446	0.8172141020272158	0.7983954925000646	0.7183458337050433	0.8127025558474625	0.7845415567104301	0.779998392439067	0.7492963194652493	0.6652536664396738	0.7253144715838198	0.6875140196823535	0.8019985376426331	0.6768398354867659	0.7397214243685675	0.7082806299276667	0.7082806299276667	0.7082806299276667	0.7082806299276667	0.7082806299276667	0.7082806299276667	0.7082806299276667	0.7082806299276667	0.7082806299276667	0.7082806299276667	0.7082806299276667	0.7082806299276667	0.7082806299276667	0.7082806299276667	0.7082806299276667	0.7082806299276667	0.7082806299276667	0.7082806299276667	0.7082806299276667	0.7082806299276667	0.7082806299276667	0.7082806299276667	0.7082806299276667	0.7082806299276667	0.7082806299276667	0.7082806299276667
0.34027277470401357	0.36887368433269196	0.31715890977822336	0.3740267186445914	0.36921647284605363	0.3623228249888631	0.3717062533893189	0.3949299387907116	0.3458851839823462	0.4252326677323418	0.3615840719578502	0.29562764073896236	0.27942929674772743	0.28475420087227654	0.3804130962468129	0.3397518235527917	0.3723571057082673	0.41928107688484295	0.38172073871817314	0.3026209908007915	0.4193906615623135	0.39560496596239986	0.3357428235110277	0.36567389473671374	0.36567389473671374	0.36567389473671374	0.36567389473671374	0.36567389473671374	0.36567389473671374	0.36567389473671374	0.36567389473671374	0.36567389473671374	0.36567389473671374	0.36567389473671374	0.36567389473671374	0.36567389473671374	0.36567389473671374	0.36567389473671374	0.36567389473671374	0.36567389473671374	0.36567389473671374	0.36567389473671374	0.36567389473671374	0.36567389473671374	0.36567389473671374	0.36567389473671374	0.36567389473671374	0.36567389473671374	0.36567389473671374	0.36567389473671374
0.632693758725976	0.5730078813492826	0.5780186581978084	0.5909209570455664	0.5999344067708147	0.5179433296246387	0.5457700518535775	0.6135450305074153	0.6536590369748467	0.6058432420492026	0.6228885698096521	0.6206115751185544	0.550915089430233	0.6913411379650617	0.5726893206378822	0.67636558095321	0.6586784085476431	0.640700144294882	0.6521590528768658	0.6565508763788429	0.6562751242701688	0.5744336292088799	0.6532165150414438	0.6507893132225997	0.6520029141320217	0.6520029141320217	0.6520029141320217	0.6520029141320217	0.6520029141320217	0.6520029141320217	0.6520029141320217	0.6520029141320217	0.6520029141320217	0.6520029141320217	0.6520029141320217	0.6520029141320217	0.6520029141320217	0.6520029141320217	0.6520029141320217	0.6520029141320217	0.6520029141320217	0.6520029141320217	0.6520029141320217	0.6520029141320217	0.6520029141320217	0.6520029141320217	0.6520029141320217	0.6520029141320217	0.6520029141320217	0.6520029141320217
0.8381376924141579	1.0546182494439098	1.026574470245423	1.0377106052822285	1.1354739789606714	1.1576872086727188	1.167525589948886	1.247551151405468	1.1113279564638354	1.2376099230463917	1.1781299880823997	1.161575957539895	1.2472000837458508	1.2083644431097587	1.3092184305781163	1.2480007481670734	1.2491038617720942	1.0762130933668472	1.247324475198557	1.280934640555692	1.1140247575727957	1.2687037280572	1.3495594570951868	1.2523988530545642	1.2654441024438154	1.309923459266853	1.2748077144591248	1.1464010623786733	1.3812072664737909	1.3083960561038648	1.3448016612888278	1.3448016612888278	1.3448016612888278	1.3448016612888278	1.3448016612888278	1.3448016612888278	1.3448016612888278	1.3448016612888278	1.3448016612888278	1.3448016612888278	1.3448016612888278	1.3448016612888278	1.3448016612888278	1.3448016612888278	1.3448016612888278	1.3448016612888278	1.3448016612888278	1.3448016612888278	1.3448016612888278	1.3448016612888278
0.8648167002676801	0.9684073883914979	0.9563811034041497	1.0278925658874187	1.1086913833626624	1.0549124862470511	1.0611945076574625	1.0473532812607538	1.0971918464434354	1.060028206580509	1.1486622804775157	1.1023118096941262	1.2128978566385658	1.100472962765108	1.1367613088757083	1.0642585785722147	1.1182042277769821	1.1344834895188332	1.140192480456651	1.091388094828878	1.1087932516164436	1.1497569454578638	1.080980308140721	1.1168631909751185	1.127852281800203	1.1530282223035364	1.2552762907429955	1.132104779205085	1.1937445581966517	1.1985289659907932	1.142098882263138	1.1703139241269656	1.1703139241269656	1.1703139241269656	1.1703139241269656	1.1703139241269656	1.1703139241269656	1.1703139241269656	1.1703139241269656	1.1703139241269656	1.1703139241269656	1.1703139241269656	1.1703139241269656	1.1703139241269656	1.1703139241269656	1.1703139241269656	1.1703139241269656	1.1703139241269656	1.1703139241269656	1.1703139241269656
0.36477429620769525	0.5490261859093847	0.5778841073375987	0.47238554968550905	0.5530122504164411	0.5577244293174816	0.5774223505997054	0.6051569537127187	0.5949240431359234	0.6498442103378222	0.6938120297923276	0.7708068646894839	0.7910554799823213	0.7780859632975733	0.6667294507414941	0.9211217555877106	0.7189665693097459	0.7118309535565417	0.7791150858755436	0.7418608454155657	0.7362037173201774	0.7287767493228471	0.8672559897970711	0.7807142919638032	0.8626876764489066	0.8416197082134808	0.9668393968130825	0.9521714605608109	0.915658033288048	0.9189080900754755	0.9172830616817618	0.9172830616817618	0.9172830616817618	0.9172830616817618	0.9172830616817618	0.9172830616817618	0.9172830616817618	0.9172830616817618	0.9172830616817618	0.9172830616817618	0.9172830616817618	0.9172830616817618	0.9172830616817618	0.9172830616817618	0.9172830616817618	0.9172830616817618	0.9172830616817618	0.9172830616817618	0.9172830616817618	0.9172830616817618
0.37411606705187217	0.39490820191094217	0.435437666360618	0.33331015270659226	0.5240202879981022	0.5974896013628279	0.5657840381835306	0.5584451279372504	0.6040453271453483	0.722566968470572	0.6969962379032711	0.66277555120163	0.7099226627638616	0.6107679695043915	0.6680149492006522	0.7292723638371704	0.6824667011161047	0.7214138207113041	0.8529913428739948	0.8379789968183279	0.8454851698461613	0.8454851698461613	0.8454851698461613	0.8454851698461613	0.8454851698461613	0.8454851698461613	0.8454851698461613	0.8454851698461613	0.8454851698461613	0.8454851698461613	0.8454851698461613	0.8454851698461613	0.8454851698461613	0.8454851698461613	0.8454851698461613	0.8454851698461613	0.8454851698461613	0.8454851698461613	0.8454851698461613	0.8454851698461613	0.8454851698461613	0.8454851698461613	0.8454851698461613	0.8454851698461613	0.8454851698461613	0.8454851698461613	0.8454851698461613	0.8454851698461613	0.8454851698461613	0.8454851698461613
0.3717486352893521	0.49330653688792697	0.4268632251746829	0.46187112038750944	0.4059430547526159	0.5282143008750112	0.4881186908545437	0.5338917595634416	0.5461746913244578	0.5904282472861677	0.6267332193986402	0.5917025862380717	0.6756629270402971	0.5873606551595583	0.6086842246209171	0.5540069030857112	0.6075937350768384	0.8390588341633454	0.773919691914336	0.8187240487906424	0.7436105990985222	0.7273640329456379	0.70260978523101	0.5241460771185421	0.6281188622122298	0.6253256060042099	0.6568486050691636	0.6410871055366868	0.6410871055366868	0.6410871055366868	0.6410871055366868	0.6410871055366868	0.6410871055366868	0.6410871055366868	0.6410871055366868	0.6410871055366868	0.6410871055366868	0.6410871055366868	0.6410871055366868	0.6410871055366868	0.6410871055366868	0.6410871055366868	0.6410871055366868	0.6410871055366868	0.6410871055366868	0.6410871055366868	0.6410871055366868	0.6410871055366868	0.6410871055366868	0.6410871055366868
0.5900981595980131	0.7090399811629393	0.6976041969655207	0.7341781680666711	0.775209330631672	0.9011571915855199	0.9009466840340163	0.9047278647852756	1.0315149083597182	1.0654455406365628	1.0372604527827867	1.0138286237982255	1.063467141390826	1.1064280587525013	1.0823839800547623	1.0018781948084166	1.0496890953563907	1.1730833683449928	1.1103483837474144	1.1195147485875505	1.1786510985084087	1.12153033673267	1.1231754844104669	1.0494076060134592	1.0702664911407516	1.1467332308404357	1.1304965778022622	1.1702192710668922	1.207010660537406	1.083507581697129	1.0375145484584436	1.092156747958613	1.0648356482085284	1.0648356482085284	1.0648356482085284	1.0648356482085284	1.0648356482085284	1.0648356482085284	1.0648356482085284	1.0648356482085284	1.0648356482085284	1.0648356482085284	1.0648356482085284	1.0648356482085284	1.0648356482085284	1.0648356482085284	1.0648356482085284	1.0648356482085284	1.0648356482085284	1.0648356482085284
0.21787642801859328	0.27801266911320377	0.3619460028218195	0.4998314760131288	0.5207008545984615	0.4514350338140872	0.49992137648384977	0.6241829928768733	0.6326935327415958	0.579205380067651	0.5016669049917609	0.41817642259034404	0.628843809479774	0.5821975980623406	0.4440626288956386	0.5131301134789896	0.5131301134789896	0.5131301134789896	0.5131301134789896	0.5131301134789896	0.5131301134789896	0.5131301134789896	0.5131301134789896	0.5131301134789896	0.5131301134789896	0.5131301134789896	0.5131301134789896	0.5131301134789896	0.5131301134789896	0.5131301134789896	0.5131301134789896	0.5131301134789896	0.5131301134789896	0.5131301134789896	0.5131301134789896	0.5131301134789896	0.5131301134789896	0.5131301134789896	0.5131301134789896	0.5131301134789896	0.5131301134789896	0.5131301134789896	0.5131301134789896	0.5131301134789896	0.5131301134789896	0.5131301134789896	0.5131301134789896	0.5131301134789896	0.5131301134789896	0.5131301134789896
0.9585682950298572	1.1106381923567235	1.0780421019958577	1.0849696122814736	1.1195599674169785	1.183229214744031	1.2155716076024556	1.182844020397167	1.1664639833615937	1.2191421591108613	1.2605047237430749	1.1805661251110418	1.195395790545308	1.2797115544917679	1.2840344601927358	1.24052214022176	1.1657601496978651	1.329031353927691	1.3189405156395289	1.264205599233117	1.2194298688499565	1.3229012090514463	1.3120961411175849	1.2299611445501712	1.271028642833878	1.271028642833878	1.271028642833878	1.271028642833878	1.271028642833878	1.271028642833878	1.271028642833878	1.271028642833878	1.271028642833878	1.271028642833878	1.271028642833878	1.271028642833878	1.271028642833878	1.271028642833878	1.271028642833878	1.271028642833878	1.271028642833878	1.271028642833878	1.271028642833878	1.271028642833878	1.271028642833878	1.271028642833878	1.271028642833878	1.271028642833878	1.271028642833878	1.271028642833878
0.13661050457201757	0.21498573310081445	0.27183696721039424	0.33823365752286805	0.37306515951053426	0.41872690560665216	0.38504005610175895	0.4849561617507089	0.4435818343387345	0.32936683648742204	0.4121978466043785	0.40389873842076984	0.4718662552381065	0.5835830894301326	0.47186732460310316	0.5562829775118274	0.5352306277843005	0.5389766510468291	0.48558473710923106	0.497196775966332	0.5454646205825447	0.5107681783234609	0.5180750957843848	0.5127204685049348	0.5153977821446598	0.5153977821446598	0.5153977821446598	0.5153977821446598	0.5153977821446598	0.5153977821446598	0.5153977821446598	0.5153977821446598	0.5153977821446598	0.5153977821446598	0.5153977821446598	0.5153977821446598	0.5153977821446598	0.5153977821446598	0.5153977821446598	0.5153977821446598	0.5153977821446598	0.5153977821446598	0.5153977821446598	0.5153977821446598	0.5153977821446598	0.5153977821446598	0.5153977821446598	0.5153977821446598	0.5153977821446598	0.5153977821446598
0.5245924355054914	0.6767261712533656	0.6500629708040434	0.6040233202017321	0.6539650341992002	0.6343186977395493	0.6251028552432788	0.6278692096725117	0.6229348467600697	0.6994344271386381	0.677352830670116	0.6684378273982263	0.8371752081450773	0.8817431523822848	0.7237956649459711	0.771202976652006	0.981338624038806	0.8013041023068349	0.7911465224385982	0.8688434034787886	0.8279557517706819	0.9833962649874618	0.9025116745589195	0.8449952904398769	1.0017890155211486	0.948650811400471	0.9939103092889994	0.904222248851048	0.981507896418606	0.9396216510955966	0.9605647737571014	0.9605647737571014	0.9605647737571014	0.9605647737571014	0.9605647737571014	0.9605647737571014	0.9605647737571014	0.9605647737571014	0.9605647737571014	0.9605647737571014	0.9605647737571014	0.9605647737571014	0.9605647737571014	0.9605647737571014	0.9605647737571014	0.9605647737571014	0.9605647737571014	0.9605647737571014	0.9605647737571014	0.9605647737571014
1.045768012388594	1.210109316161808	1.1170080818401202	1.2498263635988272	1.2650291248636287	1.3081479105723923	1.4013662728087821	1.3256687143771055	1.3566737833677378	1.4174302199988937	1.30393415114327	1.3457098508833103	1.4366249205064574	1.3911673856948839	1.3911673856948839	1.3911673856948839	1.3911673856948839	1.3911673856948839	1.3911673856948839	1.3911673856948839	1.3911673856948839	1.3911673856948839	1.3911673856948839	1.3911673856948839	1.3911673856948839	1.3911673856948839	1.3911673856948839	1.3911673856948839	1.3911673856948839	1.3911673856948839	1.3911673856948839	1.3911673856948839	1.3911673856948839	1.3911673856948839	1.3911673856948839	1.3911673856948839	1.3911673856948839	1.3911673856948839	1.3911673856948839	1.3911673856948839	1.3911673856948839	1.3911673856948839	1.3911673856948839	1.3911673856948839	1.3911673856948839	1.3911673856948839	1.3911673856948839	1.3911673856948839	1.3911673856948839	1.3911673856948839
0.9019082765898078	0.861618357985263	1.0385930017555431	0.9301120908975424	0.9966797948502032	1.0207181312883886	0.8298124201717241	0.8063720260035088	0.8926928281464034	0.8540649691171531	1.0263953576881062	0.9131009051046595	0.9288409322793236	0.9398439767576804	0.9369501964967364	0.8412757960505408	0.8283621367633429	0.9513833049582375	0.9712868966279505	0.8650831906243166	0.853766498025786	0.8387884018362379	0.8339446414415295	0.8672594287600062	0.7768247738784759	0.8220421013192412	0.8220421013192412	0.8220421013192412	0.8220421013192412	0.8220421013192412	0.8220421013192412	0.8220421013192412	0.8220421013192412	0.8220421013192412	0.8220421013192412	0.8220421013192412	0.8220421013192412	0.8220421013192412	0.8220421013192412	0.8220421013192412	0.8220421013192412	0.8220421013192412	0.8220421013192412	0.8220421013192412	0.8220421013192412	0.8220421013192412	0.8220421013192412	0.8220421013192412	0.8220421013192412	0.8220421013192412
1.0374640487710758	1.1583224200697022	1.2490904432131051	1.2400981577944774	1.239058917269091	1.3423270857129352	1.3156082332708887	1.3770293658848392	1.362516211862398	1.3232837314348904	1.333437665284993	1.4019715001856856	1.3848937646440649	1.3695190584291494	1.330159063230677	1.37375622184959	1.4256028107486178	1.4765634211334928	1.4148158084716616	1.3726507028033668	1.4919858331855596	1.3602188102356425	1.3651048332838376	1.510413021698519	1.499341722306524	1.5974875886147515	1.5484146554606377	1.5484146554606377	1.5484146554606377	1.5484146554606377	1.5484146554606377	1.5484146554606377	1.5484146554606377	1.5484146554606377	1.5484146554606377	1.5484146554606377	1.5484146554606377	1.5484146554606377	1.5484146554606377	1.5484146554606377	1.5484146554606377	1.5484146554606377	1.5484146554606377	1.5484146554606377	1.5484146554606377	1.5484146554606377	1.5484146554606377	1.5484146554606377	1.5484146554606377	1.5484146554606377
0.1304603329721874	0.14470263054009733	0.1463423118689392	0.08711331479651176	0.0959408682774067	0.27655028237593643	0.20205769642417842	0.19053824479284817	0.17138481219843968	0.17147092142638728	0.2721556203668001	0.38484969934776975	0.2782907959692264	0.21448309448923938	0.3658150036362636	0.27067961785026035	0.24424681319489414	0.28271126288093934	0.4381850909524106	0.3608718797801789	0.39232928358334374	0.40527938346185205	0.4400721931412606	0.5929164868468534	0.3805208228948327	0.3376372318867453	0.359079027390789	0.359079027390789	0.359079027390789	0.359079027390789	0.359079027390789	0.359079027390789	0.359079027390789	0.359079027390789	0.359079027390789	0.359079027390789	0.359079027390789	0.359079027390789	0.359079027390789	0.359079027390789	0.359079027390789	0.359079027390789	0.359079027390789	0.359079027390789	0.359079027390789	0.359079027390789	0.359079027390789	0.359079027390789	0.359079027390789	0.359079027390789
0.5608179461181672	0.6541093951351092	0.6739766537701329	0.6538837872408676	0.7354858780504983	0.7556569380641553	0.8084004845799143	0.8393557944051668	0.8844194481616995	0.8505790937743312	0.8628048488403416	0.8661893200882341	0.7984657823808554	0.7666921829542853	0.8713474325624148	0.8574047835333269	0.8644843850798529	0.8775849108669506	0.8600433359821702	0.8576593599839063	0.9668169352401194	0.9427900638613296	0.9663741233935708	0.9770548170608797	0.9108814986607054	0.8270577115804721	0.8689696051205889	0.8689696051205889	0.8689696051205889	0.8689696051205889	0.8689696051205889	0.8689696051205889	0.8689696051205889	0.8689696051205889	0.8689696051205889	0.8689696051205889	0.8689696051205889	0.8689696051205889	0.8689696051205889	0.8689696051205889	0.8689696051205889	0.8689696051205889	0.8689696051205889	0.8689696051205889	0.8689696051205889	0.8689696051205889	0.8689696051205889	0.8689696051205889	0.8689696051205889	0.8689696051205889
0.8563230518748545	1.1492023198828198	1.0190678522008572	1.1949827309964587	1.1968174577427164	1.1112310943101307	1.1707790134963392	1.323514220094733	1.3815755032556762	1.3006118114553702	1.2941875647503567	1.3192113663440619	1.1228103120804518	1.2696824808451344	1.2755166604367134	1.1909105455833342	1.398659673644376	1.415750792309419	1.3302842217354696	1.3543544718752942	1.3643807866283062	1.4608482066797208	1.2993789521140364	1.2728430893817186	1.384545542863326	1.3286943161225222	1.3286943161225222	1.3286943161225222	1.3286943161225222	1.3286943161225222	1.3286943161225222	1.3286943161225222	1.3286943161225222	1.3286943161225222	1.3286943161225222	1.3286943161225222	1.3286943161225222	1.3286943161225222	1.3286943161225222	1.3286943161225222	1.3286943161225222	1.3286943161225222	1.3286943161225222	1.3286943161225222	1.3286943161225222	1.3286943161225222	1.3286943161225222	1.3286943161225222	1.3286943161225222	1.3286943161225222
0.6550478218483897	0.6714680150330277	0.6487212061955964	0.7924756128557154	0.5769122926468594	0.6505335367756351	0.8092048047139467	0.6445152325275543	0.6064059102787283	0.6965234685413816	0.722144614373481	0.6626579962450909	0.7149284949363521	0.7036886176928694	0.6288641943870443	0.6298768868721999	0.6936541094754874	0.807422731423907	0.6175854235905894	0.6151411086236167	0.6446937592064108	0.6376560715664246	0.6909777909818161	0.6263672246771864	0.7158554760811395	0.671111350379163	0.671111350379163	0.671111350379163	0.671111350379163	0.671111350379163	0.671111350379163	0.671111350379163	0.671111350379163	0.671111350379163	0.671111350379163	0.671111350379163	0.671111350379163	0.671111350379163	0.671111350379163	0.671111350379163	0.671111350379163	0.671111350379163	0.671111350379163	0.671111350379163	0.671111350379163	0.671111350379163	0.671111350379163	0.671111350379163	0.671111350379163	0.671111350379163
0.8959848977568542	0.9981684192029303	1.0221470229256482	0.9690661801085796	1.1362316102830063	1.2170002871039565	1.256483956472737	1.2647006873650337	1.2705006955825804	1.2643200878382832	1.2319953188036985	1.2644875385373942	1.2362534088609185	1.288040819563605	1.1947099339969307	1.3067035277830654	1.2963662500531232	1.2308548223917721	1.2712345052732832	1.3714473646514171	1.323978847053963	1.3030765368569748	1.2396790367048791	1.3030734340663057	1.2346349065208297	1.2688541702935676	1.2688541702935676	1.2688541702935676	1.2688541702935676	1.2688541702935676	1.2688541702935676	1.2688541702935676	1.2688541702935676	1.2688541702935676	1.2688541702935676	1.2688541702935676	1.2688541702935676	1.2688541702935676	1.2688541702935676	1.2688541702935676	1.2688541702935676	1.2688541702935676	1.2688541702935676	1.2688541702935676	1.2688541702935676	1.2688541702935676	1.2688541702935676	1.2688541702935676	1.2688541702935676	1.2688541702935676
1.0011389652523492	0.8773291433893021	0.9660293535376465	0.857454811018363	0.8277991513889864	0.9793359312793892	0.9260238076332824	0.931896384488454	0.8397809740916558	0.9149712225407963	0.9345340139718501	0.9345587731603923	0.9044777378128416	0.7824153434788261	0.9270697674364542	0.9147003190018883	0.8348378652837611	0.9515115307687996	0.8682196399110632	0.9668766875127571	0.9175481637119103	0.9175481637119103	0.9175481637119103	0.9175481637119103	0.9175481637119103	0.9175481637119103	0.9175481637119103	0.9175481637119103	0.9175481637119103	0.9175481637119103	0.9175481637119103	0.9175481637119103	0.9175481637119103	0.9175481637119103	0.9175481637119103	0.9175481637119103	0.9175481637119103	0.9175481637119103	0.9175481637119103	0.9175481637119103	0.9175481637119103	0.9175481637119103	0.9175481637119103	0.9175481637119103	0.9175481637119103	0.9175481637119103	0.9175481637119103	0.9175481637119103	0.9175481637119103	0.9175481637119103
0.8737818504737468	1.0033783835598895	1.0225341058356927	1.126000650380759	0.9991089387811198	1.1002617561475019	1.1394734427583946	1.1419175687260885	1.0950679865855282	1.18729210508434	1.169667413156177	1.0916274290993195	1.087958032849938	1.1719429859835826	1.0944420254536953	1.1702296868980653	1.1750599840712008	1.168463640660954	1.1290765685057842	1.1676342510923654	1.148355409799075	1.148355409799075	1.148355409799075	1.148355409799075	1.148355409799075	1.148355409799075	1.148355409799075	1.148355409799075	1.148355409799075	1.148355409799075	1.148355409799075	1.148355409799075	1.148355409799075	1.148355409799075	1.148355409799075	1.148355409799075	1.148355409799075	1.148355409799075	1.148355409799075	1.148355409799075	1.148355409799075	1.148355409799075	1.148355409799075	1.148355409799075	1.148355409799075	1.148355409799075	1.148355409799075	1.148355409799075	1.148355409799075	1.148355409799075
0.2497815111085067	0.34473402742493736	0.3066231674117999	0.3344014823134564	0.24538964896140805	0.24527696383232708	0.20123564518237402	0.21939100249698243	0.26209813963328316	0.2907834561342131	0.16526841136658116	0.23029512671899682	0.25918348893745285	0.2928584632095169	0.3242371244488977	0.3714589245337152	0.36431005947448286	0.43625534677886646	0.24566638622279682	0.46296196540965723	0.5900351804650692	0.2901270915433455	0.40848443009793955	0.3951571318151952	0.4964345732891768	0.4569062094281502	0.44621498848939495	0.45156059895877254	0.45156059895877254	0.45156059895877254	0.45156059895877254	0.45156059895877254	0.45156059895877254	0.45156059895877254	0.45156059895877254	0.45156059895877254	0.45156059895877254	0.45156059895877254	0.45156059895877254	0.45156059895877254	0.45156059895877254	0.45156059895877254	0.45156059895877254	0.45156059895877254	0.45156059895877254	0.45156059895877254	0.45156059895877254	0.45156059895877254	0.45156059895877254	0.45156059895877254
0.57730588909181	0.5463445295408751	0.5339910057680305	0.5226507299570303	0.48853603700718	0.5324038795197512	0.5210736625322948	0.4238119892492187	0.5693311389869826	0.5926385968591599	0.5207836295163223	0.48533421432737306	0.5538896130586577	0.5448584429799539	0.5494730325284163	0.5034336647850608	0.4707429093018798	0.5186566039731052	0.5227647250890335	0.4774697452855249	0.5416695298368118	0.4954377600178411	0.49845696317967675	0.4926100707699606	0.4955335169748186	0.4955335169748186	0.4955335169748186	0.4955335169748186	0.4955335169748186	0.4955335169748186	0.4955335169748186	0.4955335169748186	0.4955335169748186	0.4955335169748186	0.4955335169748186	0.4955335169748186	0.4955335169748186	0.4955335169748186	0.4955335169748186	0.4955335169748186	0.4955335169748186	0.4955335169748186	0.4955335169748186	0.4955335169748186	0.4955335169748186	0.4955335169748186	0.4955335169748186	0.4955335169748186	0.4955335169748186	0.4955335169748186
0.5517466132514436	0.6455873629991222	0.7481722758818552	0.6959694849717445	0.617767014353186	0.6940702070320787	0.6599508849795618	0.7375062114940315	0.6679834898723332	0.7291476073079382	0.7763059468292958	0.7056514949887195	0.726199909822451	0.7027167629839384	0.6395821007069487	0.6653090219507568	0.8072584758882162	0.7568897375132566	0.659959601495156	0.735787928696144	0.7679219464221765	0.6619830620205613	0.749435842648079	0.7345951375261701	0.668441869877751	0.6086369471419298	0.6385394085098405	0.6385394085098405	0.6385394085098405	0.6385394085098405	0.6385394085098405	0.6385394085098405	0.6385394085098405	0.6385394085098405	0.6385394085098405	0.6385394085098405	0.6385394085098405	0.6385394085098405	0.6385394085098405	0.6385394085098405	0.6385394085098405	0.6385394085098405	0.6385394085098405	0.6385394085098405	0.6385394085098405	0.6385394085098405	0.6385394085098405	0.6385394085098405	0.6385394085098405	0.6385394085098405
0.5511698804142643	0.33897136890790924	0.5213512045294837	0.5173578443009617	0.5775717033723762	0.5033096089546943	0.448344402991188	0.5250677167232198	0.5252441279980645	0.5958662673259582	0.6346950563288135	0.6482171807635706	0.7636462574538997	0.44847639615673174	0.4208057523442691	0.6365314011839497	0.5416757105124651	0.7427191768936666	0.5749095313272512	0.5462452863023638	0.44613330695831094	0.5706432921426149	0.4038147747723055	0.4872290334574602	0.4872290334574602	0.4872290334574602	0.4872290334574602	0.4872290334574602	0.4872290334574602	0.4872290334574602	0.4872290334574602	0.4872290334574602	0.4872290334574602	0.4872290334574602	0.4872290334574602	0.4872290334574602	0.4872290334574602	0.4872290334574602	0.4872290334574602	0.4872290334574602	0.4872290334574602	0.4872290334574602	0.4872290334574602	0.4872290334574602	0.4872290334574602	0.4872290334574602	0.4872290334574602	0.4872290334574602	0.4872290334574602	0.4872290334574602
0.7973210687648487	0.7634161707544413	0.7868698764586213	0.800043627835612	0.8204874577368287	0.7757088747815016	0.7618022174392494	0.6877168091654934	0.7343060996824479	0.7610490283544217	0.7368497187508213	0.7714200454587401	0.7511493069025352	0.748817302473497	0.7810188725189364	0.753402585446889	0.6899599119964237	0.7433319001991641	0.8393947887135831	0.758800155873695	0.7634681884091475	0.7611341721414213	0.7611341721414213	0.7611341721414213	0.7611341721414213	0.7611341721414213	0.7611341721414213	0.7611341721414213	0.7611341721414213	0.7611341721414213	0.7611341721414213	0.7611341721414213	0.7611341721414213	0.7611341721414213	0.7611341721414213	0.7611341721414213	0.7611341721414213	0.7611341721414213	0.7611341721414213	0.7611341721414213	0.7611341721414213	0.7611341721414213	0.7611341721414213	0.7611341721414213	0.7611341721414213	0.7611341721414213	0.7611341721414213	0.7611341721414213	0.7611341721414213	0.7611341721414213
0.3386442710858358	0.3876724079036891	0.4566953022020312	0.5022013556265458	0.5107967682863253	0.4487671793742487	0.42265208451363256	0.431947948494215	0.4732639279710635	0.5130355406850946	0.452707504346268	0.46224871766217407	0.4145802222567423	0.45092931379386025	0.4670297185914753	0.45678475685601944	0.4813648207371521	0.47658731803114124	0.47488402868114116	0.41968874858948046	0.46799729636778187	0.5889886662309767	0.6626176605130543	0.6223337144338883	0.5865796345682558	0.6960281957863248	0.566138843406968	0.6287006474368333	0.6146640977840582	0.673043293647788	0.7114599961248838	0.7153566730540291	0.811399816918614	0.7633782449863215	0.7633782449863215	0.7633782449863215	0.7633782449863215	0.7633782449863215	0.7633782449863215	0.7633782449863215	0.7633782449863215	0.7633782449863215	0.7633782449863215	0.7633782449863215	0.7633782449863215	0.7633782449863215	0.7633782449863215	0.7633782449863215	0.7633782449863215	0.7633782449863215
0.5990624592172192	0.5655848457767623	0.6537170395222462	0.6061888002044508	0.5557117765458408	0.6247004468068988	0.6474721090361616	0.7451927997509464	0.5554697074732229	0.687220380748976	0.6689239906113901	0.6936988567976775	0.6861264584038383	0.715715336825091	0.7339837503189289	0.7075203089331183	0.7538746501383685	0.6877092816216278	0.7766222431000765	0.8017764927540655	0.7789208468125896	0.6692407084375346	0.8025942789454159	0.7884562843061889	0.7541017608423306	0.81312632593206	0.7735992516428142	0.7928834112579499	0.7423623555918882	0.7309495907597972	0.7362429470577382	0.769856047621035	0.7550217611918161	0.7624389044064256	0.7624389044064256	0.7624389044064256	0.7624389044064256	0.7624389044064256	0.7624389044064256	0.7624389044064256	0.7624389044064256	0.7624389044064256	0.7624389044064256	0.7624389044064256	0.7624389044064256	0.7624389044064256	0.7624389044064256	0.7624389044064256	0.7624389044064256	0.7624389044064256
0.766519231026795	0.7894259109516782	0.8805753129395073	0.768968840567753	0.7821283786935868	0.7402742679580452	0.749076844073297	0.8821440228234422	0.859561195018278	0.7785532237321527	0.7412855352963283	0.8513814907928983	0.7860225243154926	0.7748525084663016	0.7466905156161522	0.8175744846385794	0.7215752979447501	0.8124340278825765	0.7090013149544369	0.734585807291487	0.7528591122145123	0.7437224597529997	0.7437224597529997	0.7437224597529997	0.7437224597529997	0.7437224597529997	0.7437224597529997	0.7437224597529997	0.7437224597529997	0.7437224597529997	0.7437224597529997	0.7437224597529997	0.7437224597529997	0.7437224597529997	0.7437224597529997	0.7437224597529997	0.7437224597529997	0.7437224597529997	0.7437224597529997	0.7437224597529997	0.7437224597529997	0.7437224597529997	0.7437224597529997	0.7437224597529997	0.7437224597529997	0.7437224597529997	0.7437224597529997	0.7437224597529997	0.7437224597529997	0.7437224597529997
0.473085906603429	0.505802821691559	0.46098528870396277	0.47426132242863445	0.46663831780045134	0.4769162718956052	0.394762541728559	0.4622929539145667	0.49455650594095646	0.4542460983632894	0.4583423327929058	0.40248799478376457	0.44552845546106623	0.5037923220543123	0.4828455734248974	0.49470004326162553	0.42646934569067246	0.4388889686334243	0.5030265910249564	0.5288153924470359	0.4121474612045185	0.8734948875682623	0.48502333138046205	0.47236604212265276	0.47869468675155746	0.47869468675155746	0.47869468675155746	0.47869468675155746	0.47869468675155746	0.47869468675155746	0.47869468675155746	0.47869468675155746	0.47869468675155746	0.47869468675155746	0.47869468675155746	0.47869468675155746	0.47869468675155746	0.47869468675155746	0.47869468675155746	0.47869468675155746	0.47869468675155746	0.47869468675155746	0.47869468675155746	0.47869468675155746	0.47869468675155746	0.47869468675155746	0.47869468675155746	0.47869468675155746	0.47869468675155746	0.47869468675155746
0.7078564379848431	0.8152755416088582	0.8907717599084413	0.9871639495921958	0.8299941351068512	0.8274798748837419	0.8614760481364776	0.8398224299713267	0.8191929508832189	0.8290264927322154	0.8382496033122058	0.8124108911214127	0.932214567866643	0.8948999164121878	0.8017985149319017	0.8452894793252392	0.9287816014599821	0.90689066696999	0.8469083108481033	0.7708781004973745	0.7919869262966965	0.8081744181410259	0.8280258923310511	1.0447568156353082	0.7812691575266529	0.9216242411196285	0.8514466993231408	0.8514466993231408	0.8514466993231408	0.8514466993231408	0.8514466993231408	0.8514466993231408	0.8514466993231408	0.8514466993231408	0.8514466993231408	0.8514466993231408	0.8514466993231408	0.8514466993231408	0.8514466993231408	0.8514466993231408	0.8514466993231408	0.8514466993231408	0.8514466993231408	0.8514466993231408	0.8514466993231408	0.8514466993231408	0.8514466993231408	0.8514466993231408	0.8514466993231408	0.8514466993231408
0.9968553048580392	1.1290051122196032	1.1760026235789764	1.1870448257065915	1.2541362006619448	1.2193967216720527	1.2569023802474881	1.3133243641887258	1.3348310849968532	1.3356866950653306	1.3065009854333527	1.3147832976358271	1.3943130546035096	1.3394128904057665	1.4108324106204122	1.3087266579097554	1.3019930190574815	1.371913172641434	1.3630141176046549	1.3293141606607477	1.346164139132701	1.346164139132701	1.346164139132701	1.346164139132701	1.346164139132701	1.346164139132701	1.346164139132701	1.346164139132701	1.346164139132701	1.346164139132701	1.346164139132701	1.346164139132701	1.346164139132701	1.346164139132701	1.346164139132701	1.346164139132701	1.346164139132701	1.346164139132701	1.346164139132701	1.346164139132701	1.346164139132701	1.346164139132701	1.346164139132701	1.346164139132701	1.346164139132701	1.346164139132701	1.346164139132701	1.346164139132701	1.346164139132701	1.346164139132701
0.7637051630078991	0.9867240650154591	0.9770615010587017	1.0920503815657745	1.1317553801585267	1.164759251271976	1.136057577493596	1.0362493238497237	1.180079720253821	1.174227757116739	1.0587921212429439	1.252240397225025	1.2575283968555186	1.2086294487357623	1.3327282670273937	1.291848047902837	1.1581900810884442	1.2949729777736523	1.2796838368704282	1.2600407110861773	1.2445662996989983	1.299351009577518	1.271958654638258	1.271958654638258	1.271958654638258	1.271958654638258	1.271958654638258	1.271958654638258	1.271958654638258	1.271958654638258	1.271958654638258	1.271958654638258	1.271958654638258	1.271958654638258	1.271958654638258	1.271958654638258	1.271958654638258	1.271958654638258	1.271958654638258	1.271958654638258	1.271958654638258	1.271958654638258	1.271958654638258	1.271958654638258	1.271958654638258	1.271958654638258	1.271958654638258	1.271958654638258	1.271958654638258	1.271958654638258
0.7220613482922652	0.8366974080204597	0.9008609413660408	0.9217379476990257	0.866191138793588	0.8384832045566801	0.871002396462653	0.8875751226198731	0.8863191437828788	0.85945847130333	0.8900833993598918	0.8713352526441206	0.8272861957570153	0.9160774336633909	0.9809895078940587	0.8740306306569176	0.8673529652310131	0.674965534233259	0.8795312553321357	0.8651172934122501	0.872324274372193	0.872324274372193	0.872324274372193	0.872324274372193	0.872324274372193	0.872324274372193	0.872324274372193	0.872324274372193	0.872324274372193	0.872324274372193	0.872324274372193	0.872324274372193	0.872324274372193	0.872324274372193	0.872324274372193	0.872324274372193	0.872324274372193	0.872324274372193	0.872324274372193	0.872324274372193	0.872324274372193	0.872324274372193	0.872324274372193	0.872324274372193	0.872324274372193	0.872324274372193	0.872324274372193	0.872324274372193	0.872324274372193	0.872324274372193
0.7307145284392529	0.6301088624648173	0.7196795183202064	0.6484405739533009	0.7800276082858152	0.6671608628143726	0.6816953072073924	0.6627064869473521	0.6544633881845058	0.6115491616437497	0.6772131950587916	0.6043809620669701	0.6732207165349	0.7039371991582045	0.6709190274564458	0.745554582925332	0.7204268663295857	0.7002937478638178	0.6295786807942463	0.7254328061509118	0.6343746517855032	0.6884875134753301	0.6364324577698077	0.6624599856225688	0.6624599856225688	0.6624599856225688	0.6624599856225688	0.6624599856225688	0.6624599856225688	0.6624599856225688	0.6624599856225688	0.6624599856225688	0.6624599856225688	0.6624599856225688	0.6624599856225688	0.6624599856225688	0.6624599856225688	0.6624599856225688	0.6624599856225688	0.6624599856225688	0.6624599856225688	0.6624599856225688	0.6624599856225688	0.6624599856225688	0.6624599856225688	0.6624599856225688	0.6624599856225688	0.6624599856225688	0.6624599856225688	0.6624599856225688
0.8242547065504674	0.7469396114620805	0.8128502950064949	0.7821103361464934	0.6427428693079854	0.6884605892297009	0.5515717503544935	0.6216877261250726	0.5767502075103593	0.5390086132202665	0.6526067151226753	0.6475673221974168	0.6820406088344697	0.6944190228039908	0.6610628117043067	0.67163579860147	0.7222921937960397	0.6280174077988597	0.7477628236469047	0.5972264689747359	0.7388295148737404	0.664257427486605	0.7015434711801726	0.7015434711801726	0.7015434711801726	0.7015434711801726	0.7015434711801726	0.7015434711801726	0.7015434711801726	0.7015434711801726	0.7015434711801726	0.7015434711801726	0.7015434711801726	0.7015434711801726	0.7015434711801726	0.7015434711801726	0.7015434711801726	0.7015434711801726	0.7015434711801726	0.7015434711801726	0.7015434711801726	0.7015434711801726	0.7015434711801726	0.7015434711801726	0.7015434711801726	0.7015434711801726	0.7015434711801726	0.7015434711801726	0.7015434711801726	0.7015434711801726
0.5648262816538873	0.645452667168511	0.6162452699686415	0.6719602110392174	0.6242569534249097	0.6088601142405415	0.514372358486935	0.6908159300539212	0.7258676566118837	0.7300025052354341	0.5771707446620566	0.8631428196975225	0.6569197385332269	0.6708289910059746	0.7504642255096982	0.6799531071971243	0.694295823553172	0.6531743145734714	0.581212372616474	0.6191566950581436	0.8241396496080482	0.6519209259840482	0.5471791785977353	0.6189457330376725	0.715165106957777	0.690342679507197	0.6277539556019117	0.4825349521447599	0.6085336525669529	0.6377722051527883	0.5990401417054193	0.6184061734291038	0.6184061734291038	0.6184061734291038	0.6184061734291038	0.6184061734291038	0.6184061734291038	0.6184061734291038	0.6184061734291038	0.6184061734291038	0.6184061734291038	0.6184061734291038	0.6184061734291038	0.6184061734291038	0.6184061734291038	0.6184061734291038	0.6184061734291038	0.6184061734291038	0.6184061734291038	0.6184061734291038
0.7492147221993538	0.7738151790824591	0.7072060372873689	0.7011226137293032	0.7752849355979551	0.8063668958345092	0.7375266904737535	0.8103310592679748	0.7567467026410879	0.8768170421105715	0.7696006067574436	0.7138861714785458	0.7986647516718032	0.7770923863607853	0.7739269201271287	0.7958425024607327	0.7911317531080679	0.7397851736933522	0.7427872995415457	0.7498371428654408	0.69538647451167	0.6575704850949469	0.7867024563623158	0.796013135383584	0.8742266948753946	0.8154389747659733	0.8654208013427345	0.7608915329924897	0.8058760266983197	0.7729905362454328	0.7598180929199281	0.7664043145826804	0.7664043145826804	0.7664043145826804	0.7664043145826804	0.7664043145826804	0.7664043145826804	0.7664043145826804	0.7664043145826804	0.7664043145826804	0.7664043145826804	0.7664043145826804	0.7664043145826804	0.7664043145826804	0.7664043145826804	0.7664043145826804	0.7664043145826804	0.7664043145826804	0.7664043145826804	0.7664043145826804
0.6695510794814977	0.6636330924725128	0.7640951893499365	0.741783801095653	0.6730639090381044	0.7874611449626087	0.7558302904088022	0.738043959825825	0.6351351805209077	0.6801664878293203	0.6374285262510557	0.5951255746387698	0.68656305582998	0.7194901363568685	0.6455862625202118	0.7120126671490993	0.6854012279003382	0.6484253715753359	0.6248766518584381	0.5020411685629887	0.675494373184109	0.5887677708735488	0.5887677708735488	0.5887677708735488	0.5887677708735488	0.5887677708735488	0.5887677708735488	0.5887677708735488	0.5887677708735488	0.5887677708735488	0.5887677708735488	0.5887677708735488	0.5887677708735488	0.5887677708735488	0.5887677708735488	0.5887677708735488	0.5887677708735488	0.5887677708735488	0.5887677708735488	0.5887677708735488	0.5887677708735488	0.5887677708735488	0.5887677708735488	0.5887677708735488	0.5887677708735488	0.5887677708735488	0.5887677708735488	0.5887677708735488	0.5887677708735488	0.5887677708735488
0.18240076116346915	0.8459274451574332	0.29125444920858645	0.22803644823221697	0.35812303715382493	0.12376005084957153	0.42352497607064504	0.14829494290328876	0.20779640346122114	0.029279619470603133	0.162079245019782	0.22803644823221697	0.44732722372412503	0.2250160746735188	0.044726056967393894	0.28935491617312165	1.0019274684981252	0.3340809731405156	0.6458361251212512	0.044726056967393894	0.11176982408990935	0.07824794052865162	0.07824794052865162	0.07824794052865162	0.07824794052865162	0.07824794052865162	0.07824794052865162	0.07824794052865162	0.07824794052865162	0.07824794052865162	0.07824794052865162	0.07824794052865162	0.07824794052865162	0.07824794052865162	0.07824794052865162	0.07824794052865162	0.07824794052865162	0.07824794052865162	0.07824794052865162	0.07824794052865162	0.07824794052865162	0.07824794052865162	0.07824794052865162	0.07824794052865162	0.07824794052865162	0.07824794052865162	0.07824794052865162	0.07824794052865162	0.07824794052865162	0.07824794052865162
0.4557627037028432	0.5917386945231148	0.5465410393461728	0.5951080676456407	0.5953879962245928	0.6434760961610653	0.5654833241383547	0.6876811968153898	0.4994620718646481	0.5414378137067501	0.5588758487381716	0.6407887631294549	0.5832164125296422	0.5744635798937937	0.5959959889574917	0.640010336437151	0.5764079875111385	0.6089744831414645	0.5946102721952641	0.5769346741578335	0.6213310361912732	0.6862043111557452	0.6095123497561782	0.5897566689930847	0.6545592316513325	0.6055349242774337	0.583916731305255	0.6084037474473148	0.6153722032315364	0.6118879753394257	0.6118879753394257	0.6118879753394257	0.6118879753394257	0.6118879753394257	0.6118879753394257	0.6118879753394257	0.6118879753394257	0.6118879753394257	0.6118879753394257	0.6118879753394257	0.6118879753394257	0.6118879753394257	0.6118879753394257	0.6118879753394257	0.6118879753394257	0.6118879753394257	0.6118879753394257	0.6118879753394257	0.6118879753394257	0.6118879753394257
0.573661281651477	0.5646741807189725	0.6152895679436503	0.5161133753881835	0.5663973277924655	0.5138028832928458	0.5326983762652715	0.5435657927567644	0.5894278622197731	0.5522420430601266	0.5420861184203395	0.6128970606617783	0.5346706435326122	0.538735856110835	0.567124937898804	0.5645500178926123	0.49629657676067884	0.5184628079526032	0.5487595258330279	0.5790767072731485	0.566301602099674	0.630907736981791	0.514309944781723	0.5939630654189602	0.5679551052686072	0.5835455705670679	0.5680623653192202	0.698925994520247	0.6308525247964752	0.5983698105364649	0.6506495986100725	0.6133141980629927	0.6418920544900493	0.6029989032914529	0.6249123942883414	0.6139556487898971	0.6139556487898971	0.6139556487898971	0.6139556487898971	0.6139556487898971	0.6139556487898971	0.6139556487898971	0.6139556487898971	0.6139556487898971	0.6139556487898971	0.6139556487898971	0.6139556487898971	0.6139556487898971	0.6139556487898971	0.6139556487898971
0.6592476326090757	0.7219900106482809	0.7949080206231816	0.7729279672712854	0.8371893945207337	0.7486491972723164	0.8600127066328027	0.8333317052637336	0.806227422403007	0.8262162999389346	0.8088325231137004	0.7650207691554965	0.8029152263605227	0.7692847340654163	0.7410303255664427	0.9121940151134288	0.7971865480609093	0.7344587597946166	0.8041485819026573	0.8404461756469249	0.9341881283114697	0.9117444147609145	0.9020697961540017	0.9082369888854301	0.8463482773335855	0.9305137637143012	0.8743988871378815	0.9537020562802311	0.9925257717834653	0.966760416876241	0.9592773669282382	1.0311383489688426	0.9314413239867443	0.978875397841312	0.9902657687018137	0.963828514573742	1.0526894087859806	1.0192251570937867	0.9912849510192001	1.0180780566194096	1.0046815038193049	1.0046815038193049	1.0046815038193049	1.0046815038193049	1.0046815038193049	1.0046815038193049	1.0046815038193049	1.0046815038193049	1.0046815038193049	1.0046815038193049
0.8230796929877452	0.9521209168816706	0.8427792204344551	0.8254709549563594	0.7807519753945135	0.7558019375819154	0.8574123678009332	0.8079035343329402	0.76569844579198	0.866723800765012	0.904256145795682	0.8518596569854716	0.7601108193938473	0.830240439649069	0.8344516905348413	0.858403802855042	0.8964005979737026	0.7689257631418861	0.865239474374062	0.8368510442375522	0.6643515272086227	0.6315969861986911	0.795160028019964	0.7959313912094661	0.8091427989839808	0.8025370950967234	0.8025370950967234	0.8025370950967234	0.8025370950967234	0.8025370950967234	0.8025370950967234	0.8025370950967234	0.8025370950967234	0.8025370950967234	0.8025370950967234	0.8025370950967234	0.8025370950967234	0.8025370950967234	0.8025370950967234	0.8025370950967234	0.8025370950967234	0.8025370950967234	0.8025370950967234	0.8025370950967234	0.8025370950967234	0.8025370950967234	0.8025370950967234	0.8025370950967234	0.8025370950967234	0.8025370950967234
0.514106123610851	0.5029493523222501	0.4586845563702991	0.49612845430859576	0.5362368641492654	0.49998793239682165	0.5111306026731914	0.4249511106827814	0.5193586715440704	0.47194208514932645	0.49165473345140537	0.4211387189048157	0.47126801490964	0.5218839286074368	0.5485227644908672	0.45237562568270606	0.45846251881294486	0.5207609463017508	0.41582930447916777	0.42845043585986753	0.519751481652948	0.4671060411369878	0.5206308962788446	0.36960026423111664	0.47892904595100616	0.4649030861808344	0.5215560669856519	0.4823777773178357	0.45305799257965934	0.4732254922576271	0.44957211262471236	0.46139880244116976	0.46139880244116976	0.46139880244116976	0.46139880244116976	0.46139880244116976	0.46139880244116976	0.46139880244116976	0.46139880244116976	0.46139880244116976	0.46139880244116976	0.46139880244116976	0.46139880244116976	0.46139880244116976	0.46139880244116976	0.46139880244116976	0.46139880244116976	0.46139880244116976	0.46139880244116976	0.46139880244116976
0.5655340214527111	0.39178081778151636	0.35608647337039523	0.15075381307219374	0.4483454127252866	0.2629848791831183	0.26527248023658623	0.23678103773017697	0.8218289963052107	0.5533319958073162	0.4946693288570751	0.1873563525341193	0.2410270062999512	0.17222656679829354	0.5314745670172383	0.4121691314607373	0.2943837097066669	0.48839603190580044	0.4007992463695252	0.20657322568945743	0.37504814938215075	0.30623553177688306	0.3935588934496137	0.35019698781363495	0.6489146116097536	0.3684193692524555	0.5086669904311046	0.5086669904311046	0.5086669904311046	0.5086669904311046	0.5086669904311046	0.5086669904311046	0.5086669904311046	0.5086669904311046	0.5086669904311046	0.5086669904311046	0.5086669904311046	0.5086669904311046	0.5086669904311046	0.5086669904311046	0.5086669904311046	0.5086669904311046	0.5086669904311046	0.5086669904311046	0.5086669904311046	0.5086669904311046	0.5086669904311046	0.5086669904311046	0.5086669904311046	0.5086669904311046
0.5024243680988245	0.5046537506816122	0.5879598734130382	0.5508671542953216	0.5877317197256801	0.5821295343994102	0.6440816710629116	0.6697254740109918	0.6973280099243424	0.7322503627041669	0.7839249828514279	0.7781341985229905	0.7482325567914508	0.7716010734534997	0.7509776456459534	0.8002311364718842	0.7791772505182305	0.8398607525022704	0.8374360163849215	0.8032774809114768	0.8705482902152726	0.8697094067691983	0.9700683388421777	0.9198888728056879	0.9198888728056879	0.9198888728056879	0.9198888728056879	0.9198888728056879	0.9198888728056879	0.9198888728056879	0.9198888728056879	0.9198888728056879	0.9198888728056879	0.9198888728056879	0.9198888728056879	0.9198888728056879	0.9198888728056879	0.9198888728056879	0.9198888728056879	0.9198888728056879	0.9198888728056879	0.9198888728056879	0.9198888728056879	0.9198888728056879	0.9198888728056879	0.9198888728056879	0.9198888728056879	0.9198888728056879	0.9198888728056879	0.9198888728056879
1.0402451916574198	0.8583623114793468	0.9869745886434683	0.705388304877589	0.8116996556558354	0.8801865604056784	0.8922882234015101	0.7843611250144913	0.76604121702182	0.769978134932593	0.6845708985707799	0.8534318645939339	0.8319914180704034	0.6393574715241539	0.8632942067728214	0.7597006088598287	0.7838485214485497	0.730782624795522	0.9351740666098689	0.8144513948651586	0.8329764420660228	0.9049546295378728	1.1018191410881257	0.9551650129802759	0.7954646992069632	0.9151025249969298	0.9670853387435354	0.9799453450371474	0.9258653931552592	0.8673582848309558	0.9214809013878098	0.8944195931093828	0.8944195931093828	0.8944195931093828	0.8944195931093828	0.8944195931093828	0.8944195931093828	0.8944195931093828	0.8944195931093828	0.8944195931093828	0.8944195931093828	0.8944195931093828	0.8944195931093828	0.8944195931093828	0.8944195931093828	0.8944195931093828	0.8944195931093828	0.8944195931093828	0.8944195931093828	0.8944195931093828
0.18891531271229717	0.23917499175928952	0.2832253897907994	0.17897912618326392	0.14551437447228507	0.16567796891981687	0.24754424940722722	0.3822203602172798	0.12311761961285088	0.23112485990935575	0.24325037167423333	0.2705524488686577	0.22347628210374235	0.2022534102499818	0.22967971307777224	0.25081194569302034	0.2413755418850318	0.27681594079197264	0.2628480207174238	0.3000739654846595	0.2578268544883446	0.18112406220113839	0.16841039471404384	0.33024698831402877	0.29216536421061984	0.313383412800443	0.3323263642747943	0.22172012748944264	0.2740427879118443	0.28254731105987074	0.37522756878773	0.15940895578557635	0.27946617373419536	0.18398916584490166	0.24264464510247688	0.32922810203151687	0.36154657284712544	0.2698767116855831	0.3157116422663543	0.3157116422663543	0.3157116422663543	0.3157116422663543	0.3157116422663543	0.3157116422663543	0.3157116422663543	0.3157116422663543	0.3157116422663543	0.3157116422663543	0.3157116422663543	0.3157116422663543
0.01654343385742825	0.016770823716866647	0.08866071891905028	0.03792411898531737	0.06519399986737238	0.10829410837028293	0.029421850773709703	0.04877582210568215	0.009177848879279246	0.06738224138160272	0.1251530251508337	0.04636377321776761	0.07486104079082682	0.022195456506217258	0.03816818508621658	0.031510210770554214	0.06407638414054047	0.055380581360233765	0.08253628686618168	0.1516432196151971	0.14596922478778393	0.0460114865934876	0.05607724220481457	0.09330774306600828	0.07869908067603351	0.018086077132630753	0.05954145651442954	0.0625489273056492	0.1405228267081974	0.04955449090398858	0.024853955404437546	0.0714992252483509	0.09962690321867387	0.07298461162746803	0.05681931382455848	0.06909895277779847	0.026526791242295206	0.05408531466086116	0.08825657690456501	0.04567015507622523	0.12743055252825963	0.0420062249191671	0.09928358065394871	0.2286176437386898	0.16395061219631926	0.16395061219631926	0.16395061219631926	0.16395061219631926	0.16395061219631926	0.16395061219631926
0.5123580332351558	0.3962510354648592	0.5867586222717425	0.5336747639988998	0.6016090292746284	0.6031070169378092	0.6706925391215288	0.5092453304997434	0.5983867379301703	0.633276710224852	0.6832668456523597	0.6819014728118499	0.5745743675986168	0.578632289772242	0.7202215506870069	0.501726321068694	0.678574465775543	0.6677157464796032	0.7342819566548806	0.7238826884663744	0.6336089183709009	0.5839133786948288	0.5796517871052891	0.8001585803558665	0.7603747902471409	0.6292360979589859	0.7247236874311207	0.6340564565730523	0.6893716140976431	0.8048773649074756	0.8205318762878893	0.8089290196345722	0.6791360781550511	0.7647559487921297	0.8355636178611383	0.864786885438869	0.8660932641235619	0.91786087760591	0.8151427196589415	0.8859858813490908	0.7751862759220083	0.93710806661424	1.0229744721625436	1.146596956722248	1.0771774892815547	1.1118872230019015	1.1118872230019015	1.1118872230019015	1.1118872230019015	1.1118872230019015
0.3689044627415139	0.32876904190082634	0.2144294880074789	0.292230899915708	0.2397305852201462	0.5104640021950683	0.4384647629465003	0.31615590875914895	0.2729727520831916	0.3462497375844443	0.4255668832308573	0.27880858218137994	0.3191705591153391	0.26387114872938205	0.4991438856284758	0.2566880293522448	0.4023362809221389	0.36035016154872	0.3508680868653542	0.3508462221311157	0.4628550517956096	0.4465966165664977	0.46735518653905933	0.46813856700132306	0.3637808251747075	0.3804044487191888	0.4270234720455726	0.543556127579739	0.6154303158298134	0.411719057901672	0.43558924740746263	0.44945731338396877	0.4662910506445267	0.46776892743956067	0.436119131711354	0.4754757434539948	0.4375669706456169	0.565794315298358	0.6507120556238646	0.6082531854611113	0.6082531854611113	0.6082531854611113	0.6082531854611113	0.6082531854611113	0.6082531854611113	0.6082531854611113	0.6082531854611113	0.6082531854611113	0.6082531854611113	0.6082531854611113
0.8823941124709006	0.9290263069734107	0.9453938326287464	0.6290621040822463	0.6345891713277246	0.5403156415261362	0.9722136443977994	0.632526624962508	0.6541306631085381	0.6433286440355231	0.6433286440355231	0.6433286440355231	0.6433286440355231	0.6433286440355231	0.6433286440355231	0.6433286440355231	0.6433286440355231	0.6433286440355231	0.6433286440355231	0.6433286440355231	0.6433286440355231	0.6433286440355231	0.6433286440355231	0.6433286440355231	0.6433286440355231	0.6433286440355231	0.6433286440355231	0.6433286440355231	0.6433286440355231	0.6433286440355231	0.6433286440355231	0.6433286440355231	0.6433286440355231	0.6433286440355231	0.6433286440355231	0.6433286440355231	0.6433286440355231	0.6433286440355231	0.6433286440355231	0.6433286440355231	0.6433286440355231	0.6433286440355231	0.6433286440355231	0.6433286440355231	0.6433286440355231	0.6433286440355231	0.6433286440355231	0.6433286440355231	0.6433286440355231	0.6433286440355231
0.43915951194244673	0.33393674058175643	0.5040674296376988	0.38055149919305675	0.5513461549511514	0.7094695168925366	0.6681772754003381	0.8480215646848481	1.3242097930691137	1.0758832686390511	1.1200555805811734	1.3130935402976536	1.5803125324381992	1.1865561193048206	1.1481955842342146	1.2526211399231253	1.2282709238039877	1.2352833797220863	1.630555204322762	1.497308081104287	1.5639316427135244	1.5639316427135244	1.5639316427135244	1.5639316427135244	1.5639316427135244	1.5639316427135244	1.5639316427135244	1.5639316427135244	1.5639316427135244	1.5639316427135244	1.5639316427135244	1.5639316427135244	1.5639316427135244	1.5639316427135244	1.5639316427135244	1.5639316427135244	1.5639316427135244	1.5639316427135244	1.5639316427135244	1.5639316427135244	1.5639316427135244	1.5639316427135244	1.5639316427135244	1.5639316427135244	1.5639316427135244	1.5639316427135244	1.5639316427135244	1.5639316427135244	1.5639316427135244	1.5639316427135244
0.34547920185309666	0.3702645161821058	0.42148796851460407	0.1565128040898925	0.3187817667659436	0.36480571075196444	0.2641619172709973	0.3559369469335925	0.44072514124219797	0.2856472694098827	0.31587275324961667	0.29568236702962736	0.2540635215750138	0.2805328877425782	0.2817182775646388	0.5573607626487177	0.5173392358052146	0.26586936262392713	0.4465315879318803	0.3653272445471547	0.3930219431629847	0.3970965985069505	0.417755286154107	0.34792218562413035	0.31721748551102075	0.25975170113383844	0.2227105517310318	0.6603567990057893	0.4724056335470226	0.49680143210042765	0.35619443504472975	0.5637052969158403	0.45994986598028503	0.45994986598028503	0.45994986598028503	0.45994986598028503	0.45994986598028503	0.45994986598028503	0.45994986598028503	0.45994986598028503	0.45994986598028503	0.45994986598028503	0.45994986598028503	0.45994986598028503	0.45994986598028503	0.45994986598028503	0.45994986598028503	0.45994986598028503	0.45994986598028503	0.45994986598028503
0.7344566111406168	0.6220788568880423	0.6931728058586762	0.7399608170117242	0.7027886708145008	0.5506713173824258	0.6714136720849929	0.6405615306940617	0.6371995203072367	0.6601181829093078	0.8366482014103137	0.7123051112261395	0.6806015767473679	0.7731211284724075	0.6634466237918543	0.6572061526292217	0.7090618491411527	0.7703126389450486	0.7625062946789032	0.7568564123495156	0.6994231753665161	0.645850913952252	0.7708552828785719	0.7083530984154119	0.7083530984154119	0.7083530984154119	0.7083530984154119	0.7083530984154119	0.7083530984154119	0.7083530984154119	0.7083530984154119	0.7083530984154119	0.7083530984154119	0.7083530984154119	0.7083530984154119	0.7083530984154119	0.7083530984154119	0.7083530984154119	0.7083530984154119	0.7083530984154119	0.7083530984154119	0.7083530984154119	0.7083530984154119	0.7083530984154119	0.7083530984154119	0.7083530984154119	0.7083530984154119	0.7083530984154119	0.7083530984154119	0.7083530984154119
0.9091613305760922	0.9348953115058063	0.9265634899395623	0.9536735617386549	0.7512420515944688	0.7918644262354805	0.7708753429654818	0.7478157335990787	0.6645272970657677	0.7466559912187992	0.8351798936449414	0.7909179424318703	0.7909179424318703	0.7909179424318703	0.7909179424318703	0.7909179424318703	0.7909179424318703	0.7909179424318703	0.7909179424318703	0.7909179424318703	0.7909179424318703	0.7909179424318703	0.7909179424318703	0.7909179424318703	0.7909179424318703	0.7909179424318703	0.7909179424318703	0.7909179424318703	0.7909179424318703	0.7909179424318703	0.7909179424318703	0.7909179424318703	0.7909179424318703	0.7909179424318703	0.7909179424318703	0.7909179424318703	0.7909179424318703	0.7909179424318703	0.7909179424318703	0.7909179424318703	0.7909179424318703	0.7909179424318703	0.7909179424318703	0.7909179424318703	0.7909179424318703	0.7909179424318703	0.7909179424318703	0.7909179424318703	0.7909179424318703	0.7909179424318703
1.045609691001121	0.8879221628872677	0.7770336038749799	0.8586344821880885	0.8664239958954865	0.8361283342105869	0.6882136023043542	0.6970703394624121	0.7286651646286385	0.8027285604212058	0.7991436455448279	0.6892080132758653	0.8222152169034331	0.8550081462641422	0.7891165551659289	0.8126411705939148	0.8874215387458824	0.8440590336404931	0.6887054056301508	0.7323499760844976	0.7436342271348477	0.64296242639321	0.6244755397981245	0.7063244550725909	0.7994852006733201	0.6091777186972459	0.6821744934849516	0.6889580772019988	0.6855662853434752	0.6855662853434752	0.6855662853434752	0.6855662853434752	0.6855662853434752	0.6855662853434752	0.6855662853434752	0.6855662853434752	0.6855662853434752	0.6855662853434752	0.6855662853434752	0.6855662853434752	0.6855662853434752	0.6855662853434752	0.6855662853434752	0.6855662853434752	0.6855662853434752	0.6855662853434752	0.6855662853434752	0.6855662853434752	0.6855662853434752	0.6855662853434752
0.03517614012781897	0.07264909739374316	0.057684799865111255	0.031860858125988316	0.09436349358549384	0.030321718591540762	0.14675606522468124	0.0395113723207283	0.12379249830960726	0.18152961717033725	0.08392348815573722	0.09321725468189886	0.12038795676125068	0.1932045219870776	0.28778676054145047	0.13844684623747852	0.16939491140128377	0.1639115504143377	0.20968871206893536	0.22453019675918426	0.2918356902888711	0.3231713542323203	0.22590119490354113	0.16721186219682518	0.220258621856239	0.1364627233920479	0.22237652249098766	0.1611711465369761	0.1912650640501179	0.35181077230704005	0.25361963639479057	0.25732634065193405	0.2554729885233623	0.2554729885233623	0.2554729885233623	0.2554729885233623	0.2554729885233623	0.2554729885233623	0.2554729885233623	0.2554729885233623	0.2554729885233623	0.2554729885233623	0.2554729885233623	0.2554729885233623	0.2554729885233623	0.2554729885233623	0.2554729885233623	0.2554729885233623	0.2554729885233623	0.2554729885233623
0.16463115295223743	0.13749234518636944	0.1349722312145655	0.03649859675465175	0.23648613945657435	0.07090275971681113	0.19277680045352708	0.20580502548212676	0.19191378158944683	0.2233903477695183	0.15802019461620484	0.17985099144513247	0.16942243458663667	0.2728216953253044	0.331811765807533	0.3204700953580897	0.3214117478511213	0.3085620113730007	0.27163036366356724	0.24567932470692516	0.3796763484064158	0.30525598289633976	0.24949322984436045	0.31864177397484755	0.28133558526654445	0.35602073081957225	0.37442152930199335	0.353054138036117	0.47505494842822277	0.2990230359261269	0.5011470198531872	0.45259341888642074	0.43896322920434133	0.5246447412925287	0.6637039229176517	0.6037031439446746	0.633703533431163	0.633703533431163	0.633703533431163	0.633703533431163	0.633703533431163	0.633703533431163	0.633703533431163	0.633703533431163	0.633703533431163	0.633703533431163	0.633703533431163	0.633703533431163	0.633703533431163	0.633703533431163
0.5859928851061076	0.6428044468404956	0.5504467700841186	0.7779205968105618	0.6300709944407478	0.7498366256977756	0.7307657711536372	0.6751487547692222	0.6616154542098411	0.6405790127941722	0.7399533137530837	0.7181074653184009	0.6958829999447992	0.7853926490087516	0.6913015573828115	0.7372544837250798	0.7341159824904663	0.7701992815093774	0.7756419015796273	0.6707681291883231	0.7656650020067461	0.7362892397329834	0.7033641109664743	0.7712129538810845	0.7718521406611102	0.7318999751702299	0.7463297165691198	0.703926010127589	0.7959418286435656	0.771746864618523	0.7120136911868521	0.7418802779026876	0.7418802779026876	0.7418802779026876	0.7418802779026876	0.7418802779026876	0.7418802779026876	0.7418802779026876	0.7418802779026876	0.7418802779026876	0.7418802779026876	0.7418802779026876	0.7418802779026876	0.7418802779026876	0.7418802779026876	0.7418802779026876	0.7418802779026876	0.7418802779026876	0.7418802779026876	0.7418802779026876
0.7613765494306466	0.6512342359859816	0.814544758505612	0.6516084681230228	0.668712690478429	0.5431800339841029	0.6795745935272206	0.802166437770634	0.5803211273570702	0.6251002043422763	0.6476630547580473	0.6428341375184408	0.7223543770191726	0.5644806240074906	0.6438280223785943	0.7834818457450016	0.6295168159627023	0.6237579440535501	0.5516328821471362	0.5588787219425756	0.5237989651014312	0.6424656347833241	0.5169109335359355	0.43542532740810735	0.5614760744530329	0.6010595188109371	0.6033381946992117	0.42403260057184144	0.6455037737454383	0.44594698579285147	0.6117114740968267	0.7186832138749144	0.6706299551497888	0.6781447239036794	0.690651973899186	0.6730790893000094	0.6761033111449144	0.674591200222462	0.674591200222462	0.674591200222462	0.674591200222462	0.674591200222462	0.674591200222462	0.674591200222462	0.674591200222462	0.674591200222462	0.674591200222462	0.674591200222462	0.674591200222462	0.674591200222462
0.010055124419343229	0.0	0.0011693472803091542	0.010963560684404502	0.02200407068904173	0.0	0.0	0.0	0.1878987493037323	0.43904346626699464	0.0903473646739803	0.07623963855277907	0.058147252475607494	0.07068718515832688	0.048785286170912816	0.05288867842515749	0.049212560312969736	0.10577007265664067	0.07394211294900062	0.06130822262606119	0.1389421886996845	0.07989449881589637	0.0773252601463898	0.18097033649737626	0.10819204557139504	0.16170684886028525	0.13844120487604025	0.10295003197647733	0.1133434641839065	0.10507411860460845	0.050155501337729974	0.11034949872558443	0.0802525000316572	0.0802525000316572	0.0802525000316572	0.0802525000316572	0.0802525000316572	0.0802525000316572	0.0802525000316572	0.0802525000316572	0.0802525000316572	0.0802525000316572	0.0802525000316572	0.0802525000316572	0.0802525000316572	0.0802525000316572	0.0802525000316572	0.0802525000316572	0.0802525000316572	0.0802525000316572
0.5524086710675132	0.22548009596959026	0.45819721026103627	0.3847452380712017	0.34705132316867165	0.5376754114055547	0.4137833362530801	0.25666066725824715	0.351523112678986	0.3430210389743798	0.3519056032573945	0.24527271037737794	0.5613901963033671	0.36466933166301974	0.27610530942945066	0.23819574386982448	0.43264427068736205	0.25870006394474904	0.32844215586370373	0.40733418053014103	0.4005415425491119	0.28265770173541527	0.23843398995228748	0.43434034178142916	0.4549058365976325	0.38978925705019046	0.3709562745540419	0.3605428852577597	0.3247462812458005	0.3554869187585014	0.2698068867802952	0.3126469027693983	0.3126469027693983	0.3126469027693983	0.3126469027693983	0.3126469027693983	0.3126469027693983	0.3126469027693983	0.3126469027693983	0.3126469027693983	0.3126469027693983	0.3126469027693983	0.3126469027693983	0.3126469027693983	0.3126469027693983	0.3126469027693983	0.3126469027693983	0.3126469027693983	0.3126469027693983	0.3126469027693983
0.49124179102661314	0.4491960021400314	0.5057765332993789	0.40080623765036	0.44201336459230045	0.5900458851216763	0.5259787811850143	0.5487236139504088	0.4890334369729971	0.4645953688621374	0.420797398572963	0.5115755587447596	0.6457021545040338	0.6568612548492371	0.5212208000296407	0.6324793495199093	0.6372407802638922	0.7000337372723437	0.7556130955247757	0.6957580980039871	0.7057621039167247	0.7191783948052057	0.7524345503231139	0.7480990972198878	0.887197715285188	0.9621989323974269	0.6733097677340554	0.8330904901818084	0.8544811965353364	0.7725980859434733	0.9167425614145676	0.8490375862771632	0.8470879641604421	0.6965363076108254	1.001497960553165	0.8135316349902432	0.8325630955951181	0.7282045028650843	0.7608413231578728	0.7186257701112851	0.739733546634579	0.739733546634579	0.739733546634579	0.739733546634579	0.739733546634579	0.739733546634579	0.739733546634579	0.739733546634579	0.739733546634579	0.739733546634579
0.32584292433292966	0.44347152454798255	0.4423601500559861	0.44061377881707103	0.5722533038733599	0.5255149294612457	0.5058679306038335	0.49041914880838444	0.5455866760400817	0.5676327534555291	0.5076252176388165	0.5565222283861867	0.5998030091956333	0.5597702663385282	0.6024093646598858	0.6017028222852194	0.5589104400884682	0.5560634388317356	0.5814329778904259	0.6007822971549819	0.4839017662468262	0.5392509939328249	0.526616548524176	0.6862960925674474	0.44418281948241806	0.5501296801877033	0.4696206742271937	0.6562479497998902	0.5027989564746057	0.6320911758105974	0.5787837722849846	0.6306504186247361	0.5562016601503529	0.5993140637167025	0.554564175945338	0.5769391198310203	0.5769391198310203	0.5769391198310203	0.5769391198310203	0.5769391198310203	0.5769391198310203	0.5769391198310203	0.5769391198310203	0.5769391198310203	0.5769391198310203	0.5769391198310203	0.5769391198310203	0.5769391198310203	0.5769391198310203	0.5769391198310203
0.7232201427407657	0.7025943833263686	0.6469447807119625	0.7370666666850509	0.5813721404455242	0.6440700532254661	0.5793017883197475	0.44525941940654024	0.5695380541645494	0.5899973779731063	0.5803387002465048	0.6328756924657285	0.6593524099585095	0.5198445237805178	0.5916043560314874	0.6337611967994667	0.5440263833474344	0.5271816518989813	0.4439282185991296	0.40060813194966577	0.5485528910435502	0.3483991050617516	0.5229223180166609	0.5121967628458872	0.4611674153922011	0.42099243073224085	0.4953109995903059	0.3901247019683648	0.467997947782741	0.4860487110324539	0.4770233294075974	0.4770233294075974	0.4770233294075974	0.4770233294075974	0.4770233294075974	0.4770233294075974	0.4770233294075974	0.4770233294075974	0.4770233294075974	0.4770233294075974	0.4770233294075974	0.4770233294075974	0.4770233294075974	0.4770233294075974	0.4770233294075974	0.4770233294075974	0.4770233294075974	0.4770233294075974	0.4770233294075974	0.4770233294075974
1.0619879272656496	0.7364036363905642	1.0069917469121623	0.6266768217172741	0.9667801312867184	0.596658743760418	0.58041677746766	0.7911639223509751	0.5690140095657322	1.1489992638675826	0.5871614496270174	1.0499199511993431	0.7319588198412291	0.5719730319942103	1.0384319825699841	0.7896797230891912	0.7870542179806546	0.5059773738475193	0.7066167771598032	0.8070774723897737	0.5106080781446595	0.6839655735228274	0.41654601440990835	0.7476864802839956	0.6440465541083463	0.6029776779049628	0.5985560641564667	0.7466416758666178	0.6898713934840475	0.7670924867047165	0.5880866458014419	1.14164023543148	0.4987301945167187	0.42680245985503357	0.507684092472595	0.4672432761638143	0.4672432761638143	0.4672432761638143	0.4672432761638143	0.4672432761638143	0.4672432761638143	0.4672432761638143	0.4672432761638143	0.4672432761638143	0.4672432761638143	0.4672432761638143	0.4672432761638143	0.4672432761638143	0.4672432761638143	0.4672432761638143
0.6137476440749381	0.7255306780845084	0.765012424463521	0.8363947334271163	0.9124595551633198	0.860390801907331	0.816984132765605	0.7108147362323136	0.7606470787816475	0.8040033294080812	0.8196354156775795	0.8223367930311934	0.805528046808389	0.8602489851586057	0.8189716643700754	0.7851090433385853	0.8303096853670837	0.7837004888424032	0.8033844834575804	0.7701336896330316	0.8101451922499543	0.8105501491841367	0.6757789769790687	0.690567197942619	0.8824976439251394	0.8587696908917066	0.8036365670940295	0.6442562517419261	0.7642867349872166	0.7397654266563929	0.6848462289764594	0.6152826209405946	0.8253711224810627	0.6017172854613094	0.7743545425908765	0.6880359140260929	0.6880359140260929	0.6880359140260929	0.6880359140260929	0.6880359140260929	0.6880359140260929	0.6880359140260929	0.6880359140260929	0.6880359140260929	0.6880359140260929	0.6880359140260929	0.6880359140260929	0.6880359140260929	0.6880359140260929	0.6880359140260929
0.3809949566855982	0.4025979386602557	0.363684393458906	0.4178055389778215	0.37169222266726903	0.35717388162684194	0.48774516433086557	0.41677130305176946	0.43749854773475544	0.4345571044973409	0.4490981341092284	0.39717377293989525	0.32738796878195164	0.3710350511097039	0.504732586246419	0.4355003276572688	0.4188390460482755	0.4473708117967812	0.47802484859225414	0.5390648313738134	0.6496087709768352	0.5501759419649388	0.5635285955321638	0.46724262842029407	0.6344780444680427	0.5456194241301127	0.5903399783248031	0.4878691992261744	0.5830008762939375	0.5490848089431463	0.5307155676959461	0.5399001883195461	0.5399001883195461	0.5399001883195461	0.5399001883195461	0.5399001883195461	0.5399001883195461	0.5399001883195461	0.5399001883195461	0.5399001883195461	0.5399001883195461	0.5399001883195461	0.5399001883195461	0.5399001883195461	0.5399001883195461	0.5399001883195461	0.5399001883195461	0.5399001883195461	0.5399001883195461	0.5399001883195461
0.7342423951809834	0.6899379081866805	0.6956337586052012	0.6409377337691142	0.7736213775621982	0.6662867587572233	0.6746877818313214	0.8035018758957564	0.7592835588923921	0.7321841812055686	0.7653488116443982	0.8414718885308681	0.7477641628934549	0.7122748781031359	0.7164768245398669	0.7440096971239485	0.692785338810158	0.815798013503969	0.737874281380417	0.7759653051488571	0.6781582895692017	0.7610260106370285	0.7410838872753879	0.7469604956129934	0.8336701114791454	0.906891908714737	0.9682869096212917	0.8314246972984336	0.7885704612639185	0.7697491301817333	0.771775050573052	0.7339439520435029	0.7528595013082775	0.7528595013082775	0.7528595013082775	0.7528595013082775	0.7528595013082775	0.7528595013082775	0.7528595013082775	0.7528595013082775	0.7528595013082775	0.7528595013082775	0.7528595013082775	0.7528595013082775	0.7528595013082775	0.7528595013082775	0.7528595013082775	0.7528595013082775	0.7528595013082775	0.7528595013082775
0.13391843083707505	0.14617281947440972	0.12687958857662013	0.11188702014152399	0.11668751631573737	0.1376939464056197	0.251134412596395	0.2746104609125147	0.2681312373277901	0.3312646565544318	0.36986206013543776	0.41206569572901075	0.4736127182664113	0.36838479529211127	0.45703870981172356	0.4809784635871905	0.5881755213829347	0.5846632200560864	0.5676195630348588	0.5696938545471433	0.6080191844408428	0.49803217294263846	0.6046239191082377	0.6306326619667816	0.7576714340119582	0.7192305319509683	0.7101680423712468	0.7146992871611075	0.7146992871611075	0.7146992871611075	0.7146992871611075	0.7146992871611075	0.7146992871611075	0.7146992871611075	0.7146992871611075	0.7146992871611075	0.7146992871611075	0.7146992871611075	0.7146992871611075	0.7146992871611075	0.7146992871611075	0.7146992871611075	0.7146992871611075	0.7146992871611075	0.7146992871611075	0.7146992871611075	0.7146992871611075	0.7146992871611075	0.7146992871611075	0.7146992871611075
0.3158532115521503	0.3043354666306698	0.38695123317923386	0.3723500181792642	0.36782583373089495	0.34489791344443504	0.3512202121859132	0.407040533260347	0.4602848666381112	0.4374372814069567	0.5194244893311306	0.5156526225563023	0.5322131889347905	0.5041175727960924	0.5073022235986313	0.5151623091063651	0.598800429742002	0.6237510093354267	0.6456855987423435	0.5900990025441876	0.5918394472446965	0.6666600150776514	0.6747422363550939	0.6837201562291612	0.7411770675381559	0.6733411449932095	0.5476749527539395	0.4716346539595896	0.39364852517744525	0.4375938795178652	0.44524580161848687	0.5891851630584637	0.6117445817205982	0.7012027223067454	0.7040042158805666	0.6740304122939188	0.6685237815096766	0.6745373684218813	0.7019077371882189	0.6693716088307088	0.7215806369482681	0.6938706335793854	0.7363001186559069	0.6375740419105184	0.61188586334158	0.6680971768463996	0.5953582330657081	0.6317277049560538	0.6317277049560538	0.6317277049560538
0.14426512695562294	0.0	0.21732484195577997	0.11343713966615321	0.05703199861947656	0.06506519289501624	0.034836807039124715	0.05703199861947656	0.08257652331706651	0.22787497818796715	0.14752058098750845	0.07846968573700638	0.12097110756551217	0.05703199861947656	0.1576968759368348	0.25744205322609387	0.1710959958584297	0.3420654835718898	0.10129173489015816	0.11406399723895312	0.0635240082145124	0.10129173489015816	0.2894960776039903	0.059200040872780316	0.11393748898509214	0.1838682582072247	0.27866798350234695	0.32062779645436007	0.10129173489015816	0.005865152022235931	0.137139062682044	0.05715850676444614	0.25032318605825815	0.15374084641135213	0.15374084641135213	0.15374084641135213	0.15374084641135213	0.15374084641135213	0.15374084641135213	0.15374084641135213	0.15374084641135213	0.15374084641135213	0.15374084641135213	0.15374084641135213	0.15374084641135213	0.15374084641135213	0.15374084641135213	0.15374084641135213	0.15374084641135213	0.15374084641135213
0.001535345659766698	0.10476522341086296	0.0	0.10476522341086296	0.42281110023164403	0.3142956702325889	0.10476522341086296	0.027444669437389987	0.09399120221535848	0.10476522341086296	0.0	0.10476522341086296	0.10476522341086296	0.10476522341086296	0.20953044682172592	0.23674272647106975	0.0	0.8477442992375832	0.6175849294816271	0.7045181217914603	0.6285913404651778	0.1282272964720146	0.5238261170543148	0.3142956702325889	0.5238261170543148	0.25145352747994304	0.35621875089080596	0.41906089364345184	0.46754300933288884	0.5238261170543148	0.5240585068423611	0.6089788236232874	0.5665186652328241	0.5665186652328241	0.5665186652328241	0.5665186652328241	0.5665186652328241	0.5665186652328241	0.5665186652328241	0.5665186652328241	0.5665186652328241	0.5665186652328241	0.5665186652328241	0.5665186652328241	0.5665186652328241	0.5665186652328241	0.5665186652328241	0.5665186652328241	0.5665186652328241	0.5665186652328241
0.9239764899241797	1.0310841660307841	1.089870869501554	1.1744415879240537	1.1833799260889104	1.0820400348840695	1.2010727036321138	1.1729872229998572	1.2084327471926635	1.2811932347083466	1.2883490850811983	1.2704607772250676	1.238136025772733	1.2855777290091763	1.3213865469367858	1.326916473287662	1.3686945354875768	1.368008854979036	1.379317642869169	1.3156476848978211	1.3023434483006657	1.3089955665992434	1.3089955665992434	1.3089955665992434	1.3089955665992434	1.3089955665992434	1.3089955665992434	1.3089955665992434	1.3089955665992434	1.3089955665992434	1.3089955665992434	1.3089955665992434	1.3089955665992434	1.3089955665992434	1.3089955665992434	1.3089955665992434	1.3089955665992434	1.3089955665992434	1.3089955665992434	1.3089955665992434	1.3089955665992434	1.3089955665992434	1.3089955665992434	1.3089955665992434	1.3089955665992434	1.3089955665992434	1.3089955665992434	1.3089955665992434	1.3089955665992434	1.3089955665992434
0.9808417525786063	1.0715659240223883	1.1141837435456317	1.1757758182612477	1.20023979534545	1.1516588183355752	1.1282916863581212	1.2334828836014053	1.2780589669817086	1.2313048552681594	1.2467883710225662	1.184821471058765	1.2257346681095935	1.2874474528896631	1.2736520794044928	1.2214241428567865	1.2476873459938769	1.2136004962624793	1.1650576386952594	1.2555759690976507	1.251455978867632	1.1985097602414216	1.2249828695545268	1.2249828695545268	1.2249828695545268	1.2249828695545268	1.2249828695545268	1.2249828695545268	1.2249828695545268	1.2249828695545268	1.2249828695545268	1.2249828695545268	1.2249828695545268	1.2249828695545268	1.2249828695545268	1.2249828695545268	1.2249828695545268	1.2249828695545268	1.2249828695545268	1.2249828695545268	1.2249828695545268	1.2249828695545268	1.2249828695545268	1.2249828695545268	1.2249828695545268	1.2249828695545268	1.2249828695545268	1.2249828695545268	1.2249828695545268	1.2249828695545268
1.0724604815837002	1.2337595451384107	1.1985361697605603	1.2111757596128885	1.2507804165107161	1.2789313992209688	1.2335555785152892	1.260250731729875	1.3055974448566963	1.1955898824902205	1.254005820306152	1.2218887554737874	1.269275171345121	1.2446994187860965	1.248013837942066	1.2198817876517014	1.2644750730148928	1.2482349553841685	1.3045310353354185	1.2463853940593597	1.2294864683424045	1.2964537987115747	1.2629701335269898	1.2629701335269898	1.2629701335269898	1.2629701335269898	1.2629701335269898	1.2629701335269898	1.2629701335269898	1.2629701335269898	1.2629701335269898	1.2629701335269898	1.2629701335269898	1.2629701335269898	1.2629701335269898	1.2629701335269898	1.2629701335269898	1.2629701335269898	1.2629701335269898	1.2629701335269898	1.2629701335269898	1.2629701335269898	1.2629701335269898	1.2629701335269898	1.2629701335269898	1.2629701335269898	1.2629701335269898	1.2629701335269898	1.2629701335269898	1.2629701335269898
0.8549292806488319	1.0383503969256496	1.0891015298984494	1.0947181317031884	1.1472464611151871	1.1009368385988048	1.1472753400565727	1.1278963706185803	1.0510430726160236	1.0724583135406813	1.1693786253824248	1.1689674825534335	1.1000817825602924	1.1634552739013961	1.1068909467379695	1.177593677359352	1.1764258480382648	1.1178600126990401	1.1664549513650833	1.1421574820320617	1.1421574820320617	1.1421574820320617	1.1421574820320617	1.1421574820320617	1.1421574820320617	1.1421574820320617	1.1421574820320617	1.1421574820320617	1.1421574820320617	1.1421574820320617	1.1421574820320617	1.1421574820320617	1.1421574820320617	1.1421574820320617	1.1421574820320617	1.1421574820320617	1.1421574820320617	1.1421574820320617	1.1421574820320617	1.1421574820320617	1.1421574820320617	1.1421574820320617	1.1421574820320617	1.1421574820320617	1.1421574820320617	1.1421574820320617	1.1421574820320617	1.1421574820320617	1.1421574820320617	1.1421574820320617
[truncated: 6 more columns]
