# Supplementary material for: Neuronal tuning aligns dynamically with object and texture manifolds across the visual hierarchy
Source: Nat Neurosci. 2026 Mar 10;29(4):864–75. doi: 10.1038/s41593-026-02207-1 (PMC13061647; doi:10.1038/s41593-026-02207-1)
Supplement: Supplementary file 10 — Attribution data for time windows 5, 10, 20, 25 and 50 ms, for panel b. Time window specific evolution trajectory of time windows 10, 20, 25 and 50 ms, for panel c. [file 41593_2026_2207_MOESM10_ESM.zip › ExtendedFig4_Source_data/FigureExtended4C_src_normresp_wdw_0-20_BigGAN_mean.csv]

0	1	2	3	4	5	6	7	8	9	10	11	12	13	14	15	16	17	18	19	20	21	22	23	24	25	26	27	28	29	30	31	32	33	34	35	36	37	38	39	40	41	42	43	44	45	46	47	48	49
0.24600147581902565	0.17368681832472127	0.17351936213815453	0.170909722602176	0.23437809892811864	0.1477930524072328	0.09636975161602651	0.13353730515570253	0.28371062827227034	0.15013801409507313	0.10326776025624701	0.1562609565171584	0.15328097192980328	0.12440073154061697	0.14428831790788635	0.2028344130568284	0.1478499280255615	0.11871707846312578	0.21136107989776987	0.12795147402818097	0.1577068732600265	0.1239423319965126	0.16523258992287118	0.08989447933162441	0.1427184100293644	0.11123618587622416	0.15480057337523423	0.09313331070539785	0.17959465417699802	0.22049196119296885	0.07025420136451611	0.1252380890468924	0.19454891532282706	0.1430534237131389	0.14627889384033912	0.19519485077134635	0.1660021903167606	0.06338093994877604	0.14495252064845845	0.12310178122709539	0.09201637854074464	0.13666362872646576	0.13903504180003112	0.10483594582462423	0.09612391321827538	0.09676225507047413	0.17571368271967278	0.13623796889507345	0.13623796889507345	0.13623796889507345
0.21309194231880288	0.14252642793022355	0.27117608451872793	0.1642672300271147	0.18458838435907915	0.24246559770132886	0.16528728218526545	0.2016131345793653	0.13730817481531543	0.18885375193303633	0.11752729301365337	0.26452250071673006	0.1388137238765823	0.1776076586509266	0.23245432925156323	0.15844604628444206	0.2206289699798702	0.16617195334314158	0.18143709873331507	0.09097413071642135	0.13226994066136794	0.15153214976431395	0.17484730739959808	0.19212485315745584	0.23435902107271916	0.15443179459302372	0.17756567516271088	0.14132591101069675	0.1689014798604346	0.2790195503769451	0.20638154212011453	0.0926080538793821	0.1988647911582273	0.2484063558914532	0.15632477631328046	0.20236556610236683	0.20236556610236683	0.20236556610236683	0.20236556610236683	0.20236556610236683	0.20236556610236683	0.20236556610236683	0.20236556610236683	0.20236556610236683	0.20236556610236683	0.20236556610236683	0.20236556610236683	0.20236556610236683	0.20236556610236683	0.20236556610236683
0.11692016989917589	0.14882269027355305	0.061564359191061346	0.07331428123468484	0.12194029540717514	0.1425206684573509	0.08236786387448272	0.13171920752619265	0.04910236728621236	0.1079173440537099	0.0818866978378384	0.12793684487264279	0.1097977467763401	0.0535532695953417	0.13291065083319148	0.09405117672589867	0.11144842522253917	0.044126381888035575	0.009762182470379193	0.10119328633369003	0.09007130165976324	0.07713770185544568	0.14118111763628186	0.046199096525047015	0.04625039274060459	0.0002541766870898121	0.02074700876441393	0.058622665029728405	0.1539485800815912	0.0023781876058883654	0.15762617466355824	0.12494385363476825	0.09400479474238675	0.10947432418857751	0.10947432418857751	0.10947432418857751	0.10947432418857751	0.10947432418857751	0.10947432418857751	0.10947432418857751	0.10947432418857751	0.10947432418857751	0.10947432418857751	0.10947432418857751	0.10947432418857751	0.10947432418857751	0.10947432418857751	0.10947432418857751	0.10947432418857751	0.10947432418857751
0.18245307586726556	0.23489373631804686	0.27029761536703534	0.19353509855215473	0.08783125594827174	0.21596476969899583	0.1379345801516581	0.09388769896953479	0.1697817883892572	0.13547907053186445	0.19772328039688492	0.10641011654271372	0.19598539096242532	0.19124873775363999	0.17228034754685345	0.18245422750211512	0.21719960208907177	0.20560287958274334	0.1516150133783469	0.15289008411856433	0.2749828026142386	0.14695191017072717	0.19867077340086803	0.18857417512883	0.16471663140549103	0.15589224828449127	0.14069762466086513	0.22126392146829657	0.12972742860742353	0.2135459412307678	0.15474553061361088	0.1583240955005302	0.14592172353650804	0.16002292757022785	0.13866211790897406	0.1886252004703666	0.18637124640249458	0.20342224403944514	0.19489674522096986	0.19489674522096986	0.19489674522096986	0.19489674522096986	0.19489674522096986	0.19489674522096986	0.19489674522096986	0.19489674522096986	0.19489674522096986	0.19489674522096986	0.19489674522096986	0.19489674522096986
0.23931490943590317	0.25473004309491865	0.23370712628850165	0.19316972915543112	0.27624730195826824	0.3423557188586997	0.34261385745019385	0.332415756394213	0.3578111556897554	0.35469695447387545	0.3555446616166267	0.337314047022781	0.3994519541995803	0.32256885305114186	0.3037567651817173	0.38034529868615635	0.37870042445156815	0.2922984590448801	0.26851684571744283	0.23185532407262957	0.3053470245775284	0.3885966827238734	0.3932557960336082	0.3355976456381258	0.37349469009408703	0.34250215912302207	0.2901280623700056	0.4003053418860447	0.34669180219254775	0.3893061606026922	0.36799898139762	0.36799898139762	0.36799898139762	0.36799898139762	0.36799898139762	0.36799898139762	0.36799898139762	0.36799898139762	0.36799898139762	0.36799898139762	0.36799898139762	0.36799898139762	0.36799898139762	0.36799898139762	0.36799898139762	0.36799898139762	0.36799898139762	0.36799898139762	0.36799898139762	0.36799898139762
0.643695563069751	0.6339640922608654	0.49542653614547644	0.4381737288592401	0.8105561274531594	0.6898791762079154	0.4945973401844553	0.5984689929940898	0.6572597053968215	0.592885819915935	0.6255167119680569	0.530018571781908	0.7315175557325747	0.7139923141559522	0.4006137863339764	0.5825511810435695	0.6132239959861351	0.6118925023075473	0.718390379119686	0.4944378114081793	0.4241776285721873	0.5808465534999548	0.6036973273716518	0.6057781673644637	0.5485149644794584	0.7552027804849926	0.5233828215616518	0.6701504838919118	0.621677521069101	0.7843239444202736	0.610670990597147	0.6490123072327174	0.43712767784195444	0.48141478987912	0.61000664205959	0.32384924950358196	0.5954458614736158	0.614041230455899	0.5105919548075116	0.4469021629036291	0.4787470588555704	0.4787470588555704	0.4787470588555704	0.4787470588555704	0.4787470588555704	0.4787470588555704	0.4787470588555704	0.4787470588555704	0.4787470588555704	0.4787470588555704
0.5197302999204678	0.5136234071372994	0.603047245435822	0.4115346810318725	0.37256580845656395	0.3519185659270532	0.21557079809216986	0.4294441055404268	0.37368364205552346	0.44306280473665477	0.32404606411972076	0.4403830621890225	0.24749681265974396	0.4625434928308551	0.33149180777473014	0.44408634153972976	0.3328884692985132	0.27611914929520615	0.4218128457815476	0.49918630079556753	0.21560186243424326	0.26427673231810844	0.4732009348600798	0.188174828195807	0.4192189807551675	0.2821064077206712	0.3506626942379194	0.3506626942379194	0.3506626942379194	0.3506626942379194	0.3506626942379194	0.3506626942379194	0.3506626942379194	0.3506626942379194	0.3506626942379194	0.3506626942379194	0.3506626942379194	0.3506626942379194	0.3506626942379194	0.3506626942379194	0.3506626942379194	0.3506626942379194	0.3506626942379194	0.3506626942379194	0.3506626942379194	0.3506626942379194	0.3506626942379194	0.3506626942379194	0.3506626942379194	0.3506626942379194
0.4344747434074672	0.43781324632278146	0.4728671184304772	0.4629677568431586	0.4328549835088216	0.4861731552592286	0.46178239932274084	0.5397047257478079	0.5793865150001299	0.45033422387136396	0.4283778260082163	0.44772789060727647	0.46454315491811515	0.446570382716982	0.4603283804838734	0.5192597848402143	0.5799306137699526	0.5099629303719148	0.5148635946356374	0.5409288856286895	0.7771472308940495	0.7132976040462174	0.677597296778301	0.6193406506009129	0.5209382784944556	0.49785219480590265	0.5189408749670746	0.5083965348864886	0.5083965348864886	0.5083965348864886	0.5083965348864886	0.5083965348864886	0.5083965348864886	0.5083965348864886	0.5083965348864886	0.5083965348864886	0.5083965348864886	0.5083965348864886	0.5083965348864886	0.5083965348864886	0.5083965348864886	0.5083965348864886	0.5083965348864886	0.5083965348864886	0.5083965348864886	0.5083965348864886	0.5083965348864886	0.5083965348864886	0.5083965348864886	0.5083965348864886
0.16333774787901661	0.16841129647728534	0.24887601170348392	0.07787648191631821	0.12950736030158122	0.2058402389546544	0.13477595150394844	0.07400034464061234	0.11412585628066549	0.09203381605461791	0.09840798823932057	0.08064048820273914	0.1687796173106572	0.15143193143543976	0.06954176803952082	0.12993095067380053	0.08734024871519397	0.08461595940271721	0.09328468629571744	0.07523878044429896	0.11121866022560238	0.08889720866170994	0.13579687646986938	0.18128522186305485	0.13645820376436382	0.18139120975383935	0.20336600951171604	0.11633799468144655	0.20838492700254327	0.16337720591067548	0.16446736050477467	0.14809200632267164	0.07297925846768298	0.10242665263699287	0.08770295555233792	0.08770295555233792	0.08770295555233792	0.08770295555233792	0.08770295555233792	0.08770295555233792	0.08770295555233792	0.08770295555233792	0.08770295555233792	0.08770295555233792	0.08770295555233792	0.08770295555233792	0.08770295555233792	0.08770295555233792	0.08770295555233792	0.08770295555233792
0.24674753207287856	0.11185922566455744	0.14731492588188794	0.1555073993608804	0.29197557096484755	0.22213961458734918	0.2078889200596612	0.21361532567882807	0.19175732626691988	0.2049095281174035	0.2437883814244676	0.2433625481261704	0.220265786922014	0.1821716245702129	0.2677006573764372	0.28505788321007286	0.23908127631343812	0.15098089678418145	0.3018662319291892	0.23936379915600542	0.24942255638838837	0.2916780868115228	0.22878870975558283	0.15638373197178881	0.13075379111820876	0.12915649885633626	0.23620574327373065	0.26297949744580484	0.2780086488319343	0.1249577231974261	0.21825716201438258	0.1334378626880714	0.21281681663194496	0.17312733966000818	0.17312733966000818	0.17312733966000818	0.17312733966000818	0.17312733966000818	0.17312733966000818	0.17312733966000818	0.17312733966000818	0.17312733966000818	0.17312733966000818	0.17312733966000818	0.17312733966000818	0.17312733966000818	0.17312733966000818	0.17312733966000818	0.17312733966000818	0.17312733966000818
0.44464191268546344	0.23164742730111176	0.32370822252888815	0.37484860660177316	0.3468621284013682	0.2673750458297644	0.21163638703708268	0.37149490917601385	0.31853711109124117	0.3344511372364885	0.32247170408264675	0.43094587285595926	0.3395867395186243	0.3099093648982986	0.2869600664541281	0.4771608202317667	0.3976198194047525	0.30893664878594096	0.33331325872327133	0.36482293936315807	0.38854109988239627	0.32265282440091064	0.41526722918901904	0.42901219167506405	0.4521266204123605	0.44930292533256716	0.32923415231589803	0.3149684240964571	0.39093407368565003	0.4157183175442917	0.3362829858336286	0.3760006516889602	0.3760006516889602	0.3760006516889602	0.3760006516889602	0.3760006516889602	0.3760006516889602	0.3760006516889602	0.3760006516889602	0.3760006516889602	0.3760006516889602	0.3760006516889602	0.3760006516889602	0.3760006516889602	0.3760006516889602	0.3760006516889602	0.3760006516889602	0.3760006516889602	0.3760006516889602	0.3760006516889602
0.23961385403391294	0.2600450420203796	0.3304223928452918	0.37956603101157077	0.32878651274056186	0.3339029432199936	0.34925306543594625	0.41738047406043555	0.3745268495121881	0.4046717146659341	0.37831564057481215	0.3866923773137389	0.3643606981388271	0.5138514006270812	0.4475203527618989	0.5859596243271017	0.507689702459679	0.5399904943421987	0.5503499161753668	0.5796706240253121	0.5628393570742828	0.6069224622173953	0.5904675395324813	0.5917741781635214	0.6823699662518213	0.6647009258191995	0.6243109341924622	0.7704194646049173	0.772583600737177	0.7550560491363572	0.8968355447682	0.8259457969522787	0.8259457969522787	0.8259457969522787	0.8259457969522787	0.8259457969522787	0.8259457969522787	0.8259457969522787	0.8259457969522787	0.8259457969522787	0.8259457969522787	0.8259457969522787	0.8259457969522787	0.8259457969522787	0.8259457969522787	0.8259457969522787	0.8259457969522787	0.8259457969522787	0.8259457969522787	0.8259457969522787
0.4829107335525607	0.37065950982978896	0.5216488425178016	0.4033124072895738	0.4415882934789559	0.3700983032183395	0.3997565819332142	0.3297235841402099	0.4311545136295795	0.25787856549324084	0.2747536591014262	0.4797920447002941	0.32155145456801254	0.28947035993800957	0.4258443181131878	0.34125842943124163	0.490070749226518	0.41814184701434465	0.4309086998356105	0.4993604049414307	0.5599018210824197	0.3274341415642601	0.36679665237853964	0.3390349585024337	0.37699276288171363	0.3559001025129717	0.3924706185918365	0.2844482301195339	0.42867097398407517	0.3374711898890806	0.44440386210276867	0.39093752599592463	0.39093752599592463	0.39093752599592463	0.39093752599592463	0.39093752599592463	0.39093752599592463	0.39093752599592463	0.39093752599592463	0.39093752599592463	0.39093752599592463	0.39093752599592463	0.39093752599592463	0.39093752599592463	0.39093752599592463	0.39093752599592463	0.39093752599592463	0.39093752599592463	0.39093752599592463	0.39093752599592463
0.331070437088882	0.3034247766453149	0.2446793424985821	0.23400786547651484	0.23311788892996588	0.18549410868438274	0.25929559340080416	0.19153458854727576	0.24724925570059988	0.22056209432955393	0.15501269967400322	0.3432149074326802	0.30119562799639465	0.38638644041446873	0.24766660379027583	0.3830746797435387	0.4275239327790298	0.3138743194236547	0.2738740763218968	0.24604168322368092	0.29012310789308243	0.38162471941190923	0.3939592230764756	0.39689812870552843	0.38172738009594115	0.41143210517208517	0.3683512375307754	0.461947174172431	0.45990995041921234	0.49098916219130995	0.40470346866977397	0.32479466972450893	0.36474906919714145	0.36474906919714145	0.36474906919714145	0.36474906919714145	0.36474906919714145	0.36474906919714145	0.36474906919714145	0.36474906919714145	0.36474906919714145	0.36474906919714145	0.36474906919714145	0.36474906919714145	0.36474906919714145	0.36474906919714145	0.36474906919714145	0.36474906919714145	0.36474906919714145	0.36474906919714145
0.2416319054409959	0.14673887319899223	0.2679104262440171	0.1518250351892724	0.16065864467763485	0.24734136456392763	0.2086457506546633	0.14595534081695902	0.1298959515282911	0.1551159062222873	0.22299796165808664	0.14444239460877503	0.12874945374819105	0.11988705908997631	0.10751234749345859	0.24289431662078814	0.11601212588867087	0.23535516497975056	0.1850912866189574	0.09985792508283545	0.16408920005700917	0.19322866232042032	0.14121161099279575	0.20523516821921595	0.16948813984982097	0.2056274216686781	0.11045726553676583	0.1336658083843171	0.16133820191136314	0.11938711041201303	0.14036265616168808	0.14036265616168808	0.14036265616168808	0.14036265616168808	0.14036265616168808	0.14036265616168808	0.14036265616168808	0.14036265616168808	0.14036265616168808	0.14036265616168808	0.14036265616168808	0.14036265616168808	0.14036265616168808	0.14036265616168808	0.14036265616168808	0.14036265616168808	0.14036265616168808	0.14036265616168808	0.14036265616168808	0.14036265616168808
0.31342016428614383	0.227392701396084	0.26983292859067054	0.2976960961500525	0.2255504216044677	0.18561354176610984	0.20684409340550697	0.271344340509435	0.3044658783037128	0.204085188047675	0.32314259077642044	0.16665659928980464	0.11540390824439581	0.1831932906481364	0.1891865757650309	0.21273766257749033	0.25298336167238406	0.1963488254057341	0.2796653183817765	0.23468127801052538	0.20211068496719994	0.27605016769534013	0.211920159757427	0.24398516372638357	0.24398516372638357	0.24398516372638357	0.24398516372638357	0.24398516372638357	0.24398516372638357	0.24398516372638357	0.24398516372638357	0.24398516372638357	0.24398516372638357	0.24398516372638357	0.24398516372638357	0.24398516372638357	0.24398516372638357	0.24398516372638357	0.24398516372638357	0.24398516372638357	0.24398516372638357	0.24398516372638357	0.24398516372638357	0.24398516372638357	0.24398516372638357	0.24398516372638357	0.24398516372638357	0.24398516372638357	0.24398516372638357	0.24398516372638357
0.41836639041885487	0.1870894741161358	0.21906182703436536	0.23740582348940642	0.24252516559261061	0.16639371915596163	0.18613820439456516	0.17966243810273397	0.31156163969118983	0.2907382767185564	0.22435855168343205	0.25862860712314895	0.2230883113207453	0.21350931047330876	0.22313410796694613	0.1390692685457679	0.16216394426056088	0.2705837246160456	0.2944093154396265	0.3226790554574179	0.20927681822230199	0.2874825279502272	0.2651015453925223	0.27629203667137475	0.27629203667137475	0.27629203667137475	0.27629203667137475	0.27629203667137475	0.27629203667137475	0.27629203667137475	0.27629203667137475	0.27629203667137475	0.27629203667137475	0.27629203667137475	0.27629203667137475	0.27629203667137475	0.27629203667137475	0.27629203667137475	0.27629203667137475	0.27629203667137475	0.27629203667137475	0.27629203667137475	0.27629203667137475	0.27629203667137475	0.27629203667137475	0.27629203667137475	0.27629203667137475	0.27629203667137475	0.27629203667137475	0.27629203667137475
0.40740772290201394	0.7007872432455418	0.5875543583462743	0.4302379200762	0.4954177626054776	0.4442547985036346	0.5707246589511377	0.23863250093572058	0.4132037583727463	0.4385855820113003	0.6130546901158426	0.2604108719508414	0.2531225494047624	0.354109614601883	0.4069925853174498	0.3378226291639684	0.493537539370563	0.3383898977439593	0.4000961694550453	0.673666211646199	0.44906325529669155	0.47354197420558675	0.3590315847523088	0.5633795529006761	0.48936763005645323	0.5097153703700218	0.6341280230149663	0.5273562330062157	0.410498502786684	0.3550286465461116	0.38276357466639777	0.38276357466639777	0.38276357466639777	0.38276357466639777	0.38276357466639777	0.38276357466639777	0.38276357466639777	0.38276357466639777	0.38276357466639777	0.38276357466639777	0.38276357466639777	0.38276357466639777	0.38276357466639777	0.38276357466639777	0.38276357466639777	0.38276357466639777	0.38276357466639777	0.38276357466639777	0.38276357466639777	0.38276357466639777
0.2898900064424962	0.18401687907808484	0.31151899286979945	0.15505935729057949	0.21078268573601286	0.22759732118972414	0.2044070603479669	0.15270080766040917	0.22373804656668267	0.1636367143698124	0.1419342758083834	0.13870762892584018	0.1931060931361439	0.06420744121130939	0.12015382201609659	0.18456745976946043	0.030621023191753846	0.09429997698520334	0.13151964152032525	0.1211865074592767	0.16355699888964514	0.10051383800057755	0.12684470150644617	0.15446555484731958	0.09984729885587272	0.14059052302458291	0.18453373718495278	0.11486046990365952	0.10255183972214243	0.28663889602670006	0.18280496902541676	0.14752112202642176	0.16516304552591926	0.16516304552591926	0.16516304552591926	0.16516304552591926	0.16516304552591926	0.16516304552591926	0.16516304552591926	0.16516304552591926	0.16516304552591926	0.16516304552591926	0.16516304552591926	0.16516304552591926	0.16516304552591926	0.16516304552591926	0.16516304552591926	0.16516304552591926	0.16516304552591926	0.16516304552591926
0.5250628387586724	0.365378963204296	0.4396263845245113	0.39980638837417887	0.38265245005985393	0.37856077610839095	0.3056360009998792	0.6035216216105543	0.32000718328469274	0.4582427330259759	0.45817596727357635	0.3083572369337118	0.5078023756435107	0.38682843883651785	0.3625564718602703	0.3835422348643432	0.3821772887032838	0.5305243817098483	0.40417355304346697	0.6834842420291932	0.5582330235393521	0.47170109146147515	0.5214685448440739	0.556678904902344	0.5537205787728867	0.42285338375320886	0.4765895887775921	0.481826472528198	0.5790866543604362	0.5283525857819974	0.5466563544283735	0.4414984217699623	0.6599339655094254	0.5882500150953941	0.5198360429228006	0.5540430290090973	0.5540430290090973	0.5540430290090973	0.5540430290090973	0.5540430290090973	0.5540430290090973	0.5540430290090973	0.5540430290090973	0.5540430290090973	0.5540430290090973	0.5540430290090973	0.5540430290090973	0.5540430290090973	0.5540430290090973	0.5540430290090973
0.2960727054351192	0.3041248584989497	0.25125415171300824	0.24209950921728257	0.32481630817397805	0.2750655942428157	0.21316911985922266	0.2848895610836417	0.2871068368501195	0.22726782906310905	0.20296414623197429	0.16743586391004558	0.23996910481823175	0.259662653771518	0.24157989107977063	0.21023972406435257	0.2802930819702141	0.1731949654335621	0.22361224758433315	0.2831951611414052	0.2903555246144527	0.22305461500405052	0.28484258703346704	0.21427029211009774	0.23390950972166702	0.3026830447881254	0.26579771797252694	0.2576686616599954	0.26173318981626115	0.26173318981626115	0.26173318981626115	0.26173318981626115	0.26173318981626115	0.26173318981626115	0.26173318981626115	0.26173318981626115	0.26173318981626115	0.26173318981626115	0.26173318981626115	0.26173318981626115	0.26173318981626115	0.26173318981626115	0.26173318981626115	0.26173318981626115	0.26173318981626115	0.26173318981626115	0.26173318981626115	0.26173318981626115	0.26173318981626115	0.26173318981626115
0.20719127185370215	0.031365115039019155	0.02312831030424218	0.021269519176472663	0.051558923417130725	0.044860399409370866	0.0859260085271579	0.09118790659841998	0.07184844949572315	0.12895449177431448	0.14451557688151553	0.08424886511575931	0.09308523194907858	0.06668188485794205	0.04884815965965389	0.107002032829417	0.056101602918444814	0.06442845186580562	0.04341783616134089	0.0505789303192505	0.0505789303192505	0.09538457448672065	0.07958172201553687	0.059357605026947056	0.05836938646431848	0.07203608229243931	0.1633298021275963	0.08046051982393242	0.025836645579923784	0.053148582701928106	0.053148582701928106	0.053148582701928106	0.053148582701928106	0.053148582701928106	0.053148582701928106	0.053148582701928106	0.053148582701928106	0.053148582701928106	0.053148582701928106	0.053148582701928106	0.053148582701928106	0.053148582701928106	0.053148582701928106	0.053148582701928106	0.053148582701928106	0.053148582701928106	0.053148582701928106	0.053148582701928106	0.053148582701928106	0.053148582701928106
0.3514933001732936	0.2810208416933177	0.31586992832000765	0.3493798909971349	0.31106852422246484	0.2997971052667353	0.2084934650208025	0.3256910926715324	0.349239853441102	0.3218235019092064	0.36791038060180736	0.18192254427662444	0.3335223334193903	0.2655212185761379	0.27823754310772364	0.2740660800584439	0.19467529089702693	0.28292064566665226	0.266877061518362	0.2652695358889562	0.33890829370566583	0.24460266122373547	0.3074530171157056	0.2536085232257063	0.2147342107213005	0.32780366595422566	0.27126893833776305	0.27126893833776305	0.27126893833776305	0.27126893833776305	0.27126893833776305	0.27126893833776305	0.27126893833776305	0.27126893833776305	0.27126893833776305	0.27126893833776305	0.27126893833776305	0.27126893833776305	0.27126893833776305	0.27126893833776305	0.27126893833776305	0.27126893833776305	0.27126893833776305	0.27126893833776305	0.27126893833776305	0.27126893833776305	0.27126893833776305	0.27126893833776305	0.27126893833776305	0.27126893833776305
0.267713453828413	0.3607362280645826	0.3312096035505348	0.25373691993399855	0.34629125728446725	0.226321568699731	0.26307800936622844	0.2983136518558759	0.20568449439714817	0.21770136308910026	0.2871100052919383	0.34648686005905244	0.2748209754785359	0.24288710507257338	0.2524445948526125	0.21624112852284022	0.2758339668521532	0.2511329571279724	0.35303320191725773	0.18003611988517743	0.3600726640928955	0.28077808467797055	0.32042537438543306	0.32042537438543306	0.32042537438543306	0.32042537438543306	0.32042537438543306	0.32042537438543306	0.32042537438543306	0.32042537438543306	0.32042537438543306	0.32042537438543306	0.32042537438543306	0.32042537438543306	0.32042537438543306	0.32042537438543306	0.32042537438543306	0.32042537438543306	0.32042537438543306	0.32042537438543306	0.32042537438543306	0.32042537438543306	0.32042537438543306	0.32042537438543306	0.32042537438543306	0.32042537438543306	0.32042537438543306	0.32042537438543306	0.32042537438543306	0.32042537438543306
0.2517078775943898	0.20338881763433148	0.24745226645117618	0.23258416377136923	0.2629714327063714	0.2681817608238762	0.26092950316445496	0.29235338930664473	0.3116086645672647	0.2919061562450672	0.3220716187311766	0.2415943957363908	0.3386888325069485	0.2575868618694804	0.24399204681079104	0.27701985955809083	0.2735713693914457	0.3314292972016448	0.2783092898843572	0.2807582349143066	0.30384166565217174	0.26601694201970116	0.2757203648682522	0.35954378006818566	0.3190498078587199	0.17510331701184256	0.3546206533259426	0.2648619851688926	0.2648619851688926	0.2648619851688926	0.2648619851688926	0.2648619851688926	0.2648619851688926	0.2648619851688926	0.2648619851688926	0.2648619851688926	0.2648619851688926	0.2648619851688926	0.2648619851688926	0.2648619851688926	0.2648619851688926	0.2648619851688926	0.2648619851688926	0.2648619851688926	0.2648619851688926	0.2648619851688926	0.2648619851688926	0.2648619851688926	0.2648619851688926	0.2648619851688926
0.6006890854290379	0.6214850114138337	0.6209205313927418	0.5617711172610802	0.563284967457632	0.42667558704375413	0.621203889493365	0.4751016315702919	0.3737777677998263	0.6504284892973835	0.47977389036197277	0.6402666267894401	0.6054874739412648	0.5246770926650084	0.4094042814454614	0.6801821056307603	0.5155292004511934	0.6587670143689723	0.6013571636700168	0.5936115035955235	0.34744680697402375	0.457234182748595	0.5280542726065472	0.5856416878072518	0.42158670342762583	0.37859642754129297	0.42226560639480404	0.6301872062597823	0.3484740444618169	0.4893306253607996	0.4893306253607996	0.4893306253607996	0.4893306253607996	0.4893306253607996	0.4893306253607996	0.4893306253607996	0.4893306253607996	0.4893306253607996	0.4893306253607996	0.4893306253607996	0.4893306253607996	0.4893306253607996	0.4893306253607996	0.4893306253607996	0.4893306253607996	0.4893306253607996	0.4893306253607996	0.4893306253607996	0.4893306253607996	0.4893306253607996
0.5576552794149578	0.6903656903036416	0.6057535741550752	0.4244905263624575	0.6128816337885572	0.5613822626306832	0.6842855907361245	0.5761510763554489	0.591369848699842	0.6215508578655702	0.4998905855891421	0.6389050015543252	0.5006146704983826	0.62100695935875	0.7610013611321484	0.6434646509424441	0.3920524587105541	0.5572869778735591	0.5553618461509409	0.562439908758439	0.6467167087592368	0.5558540964918661	0.6129822852276506	0.6034052475937867	0.6734012077382638	0.5568961467625861	0.6183135501276988	0.543171433680629	0.4448899255699165	0.613017267271299	0.5733903986103404	0.575986716494429	0.7139889782568205	0.7040715328682963	0.6381761134644106	0.5516051579968932	0.6041778701766694	0.38587654791180476	0.49502720904423697	0.49502720904423697	0.49502720904423697	0.49502720904423697	0.49502720904423697	0.49502720904423697	0.49502720904423697	0.49502720904423697	0.49502720904423697	0.49502720904423697	0.49502720904423697	0.49502720904423697
0.0	0.018585613565809834	4.122653163567867e-05	0.007437259724500417	0.0	0.03230247405432337	0.0	0.0	0.0	0.0	0.04415735032834529	0.0	0.0	0.0	0.0	0.03230247389463824	0.018585613565809834	0.0	0.0	0.018381332935797298	0.0	0.0370081730332428	0.0	0.0	0.011148353841309416	0.018381332935797298	0.0002042806300125381	0.0002042806300125381	0.018585613565809834	0.0	0.0	0.035762130782721314	0.016674275165812418	0.03521866289195548	0.029733967407119248	0.0	0.0007065225923976381	0.0	0.029529686777106715	0.0	0.007437259724500417	0.0	0.0037186298622502085	0.0037186298622502085	0.0037186298622502085	0.0037186298622502085	0.0037186298622502085	0.0037186298622502085	0.0037186298622502085	0.0037186298622502085
0.22378750474310025	0.19832975554782878	0.25508441433720674	0.16718790608002887	0.2136747434957342	0.28835393583648966	0.09109158137421615	0.15360341026479304	0.18825622543060036	0.16750023552117216	0.26306489674962436	0.08791695686785789	0.1607944274756895	0.20714144940942764	0.24868424851251622	0.14212950757746975	0.13212076195436262	0.2089129020083022	0.17124895800575082	0.1807706937134666	0.10619429110490669	0.0606804222659225	0.25041256821921654	0.1921278811191916	0.08020468566137819	0.22135486232739449	0.1690678520694482	0.1469592836166677	0.15801356784305795	0.15801356784305795	0.15801356784305795	0.15801356784305795	0.15801356784305795	0.15801356784305795	0.15801356784305795	0.15801356784305795	0.15801356784305795	0.15801356784305795	0.15801356784305795	0.15801356784305795	0.15801356784305795	0.15801356784305795	0.15801356784305795	0.15801356784305795	0.15801356784305795	0.15801356784305795	0.15801356784305795	0.15801356784305795	0.15801356784305795	0.15801356784305795
0.6780552566411062	0.5775073459602467	0.597620465266024	0.6413501263229126	0.7648014888918603	0.5738494613309585	0.575089636532922	0.4696322060336347	0.4933964110453402	0.4142350236679108	0.5966137954266482	0.4374594272873665	0.6829579533224217	0.4242880889403212	0.42231358292327825	0.5931376660305073	0.5807218423045853	0.534309739608603	0.5095737497081992	0.5801427587620862	0.43071076418764137	0.7009952385572914	0.6880774459912613	0.5528514686495184	0.5076046745152691	0.5302280715823937	0.5302280715823937	0.5302280715823937	0.5302280715823937	0.5302280715823937	0.5302280715823937	0.5302280715823937	0.5302280715823937	0.5302280715823937	0.5302280715823937	0.5302280715823937	0.5302280715823937	0.5302280715823937	0.5302280715823937	0.5302280715823937	0.5302280715823937	0.5302280715823937	0.5302280715823937	0.5302280715823937	0.5302280715823937	0.5302280715823937	0.5302280715823937	0.5302280715823937	0.5302280715823937	0.5302280715823937
0.5740171510981317	0.6415488540621507	0.6721693828968875	0.6438157129114388	0.6514253106071566	0.5121105936680664	0.6213892691454529	0.6117523006906151	0.5779298520889122	0.6412068864480118	0.5476295636687931	0.599271418431157	0.5243307646422817	0.5172144761086649	0.5879762566344	0.6064132883059464	0.6105857875545431	0.5807412922380013	0.543102496823642	0.6131292173863672	0.5204070482080765	0.5667681327972218	0.5667681327972218	0.5667681327972218	0.5667681327972218	0.5667681327972218	0.5667681327972218	0.5667681327972218	0.5667681327972218	0.5667681327972218	0.5667681327972218	0.5667681327972218	0.5667681327972218	0.5667681327972218	0.5667681327972218	0.5667681327972218	0.5667681327972218	0.5667681327972218	0.5667681327972218	0.5667681327972218	0.5667681327972218	0.5667681327972218	0.5667681327972218	0.5667681327972218	0.5667681327972218	0.5667681327972218	0.5667681327972218	0.5667681327972218	0.5667681327972218	0.5667681327972218
0.10712641752233533	0.19163737233787975	0.13156418525711308	0.08136129006431093	0.1307103129357644	0.12581313711740377	0.06126923871969054	0.1483719400163008	0.09994713538485829	0.16615700636005457	0.09162330327619442	0.10252916884250886	0.13966233456967594	0.08733207349986108	0.08927532356943375	0.0433511609525617	0.08855651361446111	0.10424825346391206	0.049759128034366024	0.14057437402154938	0.13885953183027722	0.092103892053094	0.08763800764753228	0.08987094985031314	0.08987094985031314	0.08987094985031314	0.08987094985031314	0.08987094985031314	0.08987094985031314	0.08987094985031314	0.08987094985031314	0.08987094985031314	0.08987094985031314	0.08987094985031314	0.08987094985031314	0.08987094985031314	0.08987094985031314	0.08987094985031314	0.08987094985031314	0.08987094985031314	0.08987094985031314	0.08987094985031314	0.08987094985031314	0.08987094985031314	0.08987094985031314	0.08987094985031314	0.08987094985031314	0.08987094985031314	0.08987094985031314	0.08987094985031314
0.3816111617877941	0.34671613287312475	0.24047654946450853	0.42827470855780364	0.3358070461766413	0.23731577692870548	0.28030270032210464	0.29137972913103016	0.41635014216900024	0.45518690315474303	0.4629622774315673	0.3252934084515696	0.414550369573617	0.5166239613901568	0.6518010055277562	0.5123576697617673	0.17054625079561084	0.12339310837155766	0.06782152774929284	0.18219018552844668	0.09783879909851431	0.14001449231348048	0.14001449231348048	0.14001449231348048	0.14001449231348048	0.14001449231348048	0.14001449231348048	0.14001449231348048	0.14001449231348048	0.14001449231348048	0.14001449231348048	0.14001449231348048	0.14001449231348048	0.14001449231348048	0.14001449231348048	0.14001449231348048	0.14001449231348048	0.14001449231348048	0.14001449231348048	0.14001449231348048	0.14001449231348048	0.14001449231348048	0.14001449231348048	0.14001449231348048	0.14001449231348048	0.14001449231348048	0.14001449231348048	0.14001449231348048	0.14001449231348048	0.14001449231348048
0.4868154585558881	0.3747422479191209	0.28224175938743123	0.2596161732545413	0.26063020416145705	0.3298982080417656	0.32021506558598634	0.3393297918773176	0.30556254294771534	0.34275613812357253	0.40037137263946654	0.33868182606067954	0.25662511265506016	0.3252292516607524	0.2571198626669478	0.25526939726499914	0.2939436525679063	0.3591374149314165	0.22999124330523196	0.25091382843075805	0.3387701650602866	0.3474766447574153	0.3428739821986184	0.32681177022044144	0.27805273927222934	0.3024322547463354	0.3024322547463354	0.3024322547463354	0.3024322547463354	0.3024322547463354	0.3024322547463354	0.3024322547463354	0.3024322547463354	0.3024322547463354	0.3024322547463354	0.3024322547463354	0.3024322547463354	0.3024322547463354	0.3024322547463354	0.3024322547463354	0.3024322547463354	0.3024322547463354	0.3024322547463354	0.3024322547463354	0.3024322547463354	0.3024322547463354	0.3024322547463354	0.3024322547463354	0.3024322547463354	0.3024322547463354
0.5992105311749778	0.8048747114169434	0.6871464934237083	0.733020125594228	0.6421745056127819	0.754087893881912	0.8081837378113745	0.7486168951678994	0.7917442706576024	0.7316306879550637	0.8756649257047674	0.7454532353561484	0.7368535676983861	0.79250232699037	0.6628254741573337	0.7156762283497561	0.7602717928564041	0.6288480849052529	0.8486764705771634	0.7681717208469627	0.8084240957120631	0.8084240957120631	0.8084240957120631	0.8084240957120631	0.8084240957120631	0.8084240957120631	0.8084240957120631	0.8084240957120631	0.8084240957120631	0.8084240957120631	0.8084240957120631	0.8084240957120631	0.8084240957120631	0.8084240957120631	0.8084240957120631	0.8084240957120631	0.8084240957120631	0.8084240957120631	0.8084240957120631	0.8084240957120631	0.8084240957120631	0.8084240957120631	0.8084240957120631	0.8084240957120631	0.8084240957120631	0.8084240957120631	0.8084240957120631	0.8084240957120631	0.8084240957120631	0.8084240957120631
0.3510890941599034	0.3763602903446462	0.3731252400739791	0.45698693736596924	0.2938819776084858	0.4636901984534523	0.32925552359818877	0.41261752311257127	0.34509385317893787	0.4449527979141511	0.30015128124937007	0.265453211151814	0.2584578891495929	0.4638357914604746	0.6666834238929414	0.6008552825934393	0.4842177551596972	0.43476545318920345	0.4556573139749971	0.3070410815244529	0.3502030387761588	0.36244859258136364	0.3563258156787612	0.3563258156787612	0.3563258156787612	0.3563258156787612	0.3563258156787612	0.3563258156787612	0.3563258156787612	0.3563258156787612	0.3563258156787612	0.3563258156787612	0.3563258156787612	0.3563258156787612	0.3563258156787612	0.3563258156787612	0.3563258156787612	0.3563258156787612	0.3563258156787612	0.3563258156787612	0.3563258156787612	0.3563258156787612	0.3563258156787612	0.3563258156787612	0.3563258156787612	0.3563258156787612	0.3563258156787612	0.3563258156787612	0.3563258156787612	0.3563258156787612
0.36688890752591374	0.3903777391713692	0.3970570838884291	0.3171766283701933	0.4118641331916638	0.35722358464218623	0.4119795724419041	0.4463487011738316	0.451424156604893	0.36763417859877534	0.41817247270389574	0.41050453744163773	0.36426005833637	0.4066659248013864	0.46362328536687103	0.36433113281484414	0.45259241681430107	0.3461067094464766	0.4071506923556309	0.37217383105777735	0.38966226170670415	0.38966226170670415	0.38966226170670415	0.38966226170670415	0.38966226170670415	0.38966226170670415	0.38966226170670415	0.38966226170670415	0.38966226170670415	0.38966226170670415	0.38966226170670415	0.38966226170670415	0.38966226170670415	0.38966226170670415	0.38966226170670415	0.38966226170670415	0.38966226170670415	0.38966226170670415	0.38966226170670415	0.38966226170670415	0.38966226170670415	0.38966226170670415	0.38966226170670415	0.38966226170670415	0.38966226170670415	0.38966226170670415	0.38966226170670415	0.38966226170670415	0.38966226170670415	0.38966226170670415
0.14388291527378683	0.11530785004713609	0.08149176304322496	0.1754114939087598	0.08296071990392609	0.2879863557386335	0.2035316640850446	0.15669127204015249	0.08180281191329165	0.20205860180224547	0.1524346380102944	0.07070740381826772	0.05890935616332202	0.13167839315306026	0.09099215259335355	0.16981715160526653	0.12969971445604553	0.09519300640538285	0.09348028598689831	0.1699709094430978	0.03491208315661738	0.09402168263292732	0.125188180506243	0.14096306735245628	0.08880428616249482	0.12250721248944346	0.06768335289684417	0.20513585245254096	0.10757053241119784	0.11927848080724439	0.09869243471983827	0.12393498659887514	0.1331002980121146	0.14562509533981377	0.029589220771962944	0.08760715805588835	0.08760715805588835	0.08760715805588835	0.08760715805588835	0.08760715805588835	0.08760715805588835	0.08760715805588835	0.08760715805588835	0.08760715805588835	0.08760715805588835	0.08760715805588835	0.08760715805588835	0.08760715805588835	0.08760715805588835	0.08760715805588835
0.29654880940012557	0.372954533854598	0.33066848051115527	0.29060944716780446	0.3555260116623076	0.3218270696618907	0.33130032029595824	0.37431874012668626	0.3980492331317093	0.30623844230390457	0.24556230319919878	0.3139811820620701	0.34582062544625547	0.2746165619967115	0.4051120020413347	0.3322562622622301	0.3686841321517824	0.3686841321517824	0.3686841321517824	0.3686841321517824	0.3686841321517824	0.3686841321517824	0.3686841321517824	0.3686841321517824	0.3686841321517824	0.3686841321517824	0.3686841321517824	0.3686841321517824	0.3686841321517824	0.3686841321517824	0.3686841321517824	0.3686841321517824	0.3686841321517824	0.3686841321517824	0.3686841321517824	0.3686841321517824	0.3686841321517824	0.3686841321517824	0.3686841321517824	0.3686841321517824	0.3686841321517824	0.3686841321517824	0.3686841321517824	0.3686841321517824	0.3686841321517824	0.3686841321517824	0.3686841321517824	0.3686841321517824	0.3686841321517824	0.3686841321517824
0.4632508550469578	0.3688852111010853	0.3798362888884366	0.3424017847159184	0.3384167358565754	0.21698144631616126	0.27777135370947725	0.2477276060196774	0.356577911624806	0.3906633754000073	0.3704358392314673	0.3972289500116178	0.2963637423903095	0.2992150122754686	0.32728866975372417	0.246588725269453	0.31912645889273206	0.33109542706577116	0.2714718605734932	0.30052872591527346	0.2525660279337428	0.2735675148534045	0.23479398138699606	0.2689619908461912	0.2518779861165936	0.2518779861165936	0.2518779861165936	0.2518779861165936	0.2518779861165936	0.2518779861165936	0.2518779861165936	0.2518779861165936	0.2518779861165936	0.2518779861165936	0.2518779861165936	0.2518779861165936	0.2518779861165936	0.2518779861165936	0.2518779861165936	0.2518779861165936	0.2518779861165936	0.2518779861165936	0.2518779861165936	0.2518779861165936	0.2518779861165936	0.2518779861165936	0.2518779861165936	0.2518779861165936	0.2518779861165936	0.2518779861165936
0.5631585484561082	0.4772709248846306	0.4226539288409936	0.5326443667668279	0.37296620504474737	0.6200590221017996	0.40179992914500584	0.5135512898312156	0.46645835846266825	0.3164717831185021	0.35378378731832555	0.42294474710267577	0.5278808191009707	0.4766647135702276	0.44940971150098064	0.32323477680245766	0.30093702739145195	0.4037392483978135	0.3523381378946327	0.3523381378946327	0.3523381378946327	0.3523381378946327	0.3523381378946327	0.3523381378946327	0.3523381378946327	0.3523381378946327	0.3523381378946327	0.3523381378946327	0.3523381378946327	0.3523381378946327	0.3523381378946327	0.3523381378946327	0.3523381378946327	0.3523381378946327	0.3523381378946327	0.3523381378946327	0.3523381378946327	0.3523381378946327	0.3523381378946327	0.3523381378946327	0.3523381378946327	0.3523381378946327	0.3523381378946327	0.3523381378946327	0.3523381378946327	0.3523381378946327	0.3523381378946327	0.3523381378946327	0.3523381378946327	0.3523381378946327
0.27827724741423715	0.34715795947029165	0.22038304124492855	0.23205278137674104	0.25951379859634915	0.23051053061914206	0.2340943780059802	0.35115230599454855	0.28292184307246165	0.18407634444732046	0.30757542279552613	0.3213956840494869	0.30719363111929454	0.2514845281558176	0.3237101767381533	0.243123085961898	0.21552529287783506	0.2748550913499329	0.2077891778536669	0.2279755489689261	0.21777321372328473	0.2228743813461054	0.2228743813461054	0.2228743813461054	0.2228743813461054	0.2228743813461054	0.2228743813461054	0.2228743813461054	0.2228743813461054	0.2228743813461054	0.2228743813461054	0.2228743813461054	0.2228743813461054	0.2228743813461054	0.2228743813461054	0.2228743813461054	0.2228743813461054	0.2228743813461054	0.2228743813461054	0.2228743813461054	0.2228743813461054	0.2228743813461054	0.2228743813461054	0.2228743813461054	0.2228743813461054	0.2228743813461054	0.2228743813461054	0.2228743813461054	0.2228743813461054	0.2228743813461054
0.32141907386254226	0.34554468052085646	0.2893807030332749	0.3316983450637316	0.2946922825778424	0.41688927036510404	0.33745021240642836	0.27369731820458665	0.2782289327717785	0.2882602994252627	0.28324461609852064	0.28324461609852064	0.28324461609852064	0.28324461609852064	0.28324461609852064	0.28324461609852064	0.28324461609852064	0.28324461609852064	0.28324461609852064	0.28324461609852064	0.28324461609852064	0.28324461609852064	0.28324461609852064	0.28324461609852064	0.28324461609852064	0.28324461609852064	0.28324461609852064	0.28324461609852064	0.28324461609852064	0.28324461609852064	0.28324461609852064	0.28324461609852064	0.28324461609852064	0.28324461609852064	0.28324461609852064	0.28324461609852064	0.28324461609852064	0.28324461609852064	0.28324461609852064	0.28324461609852064	0.28324461609852064	0.28324461609852064	0.28324461609852064	0.28324461609852064	0.28324461609852064	0.28324461609852064	0.28324461609852064	0.28324461609852064	0.28324461609852064	0.28324461609852064
0.3117072613971239	0.19291549993282253	0.3858562637242915	0.27244838004672994	0.2716393082065438	0.1981182738760828	0.29399933616738017	0.3252355242022462	0.24432712647203866	0.3071886549860064	0.2405078396495191	0.2098154596705453	0.28167969268715254	0.2825801288391558	0.2506923253828178	0.22446764446868256	0.2751210489071946	0.32879672194117604	0.3019588854241853	0.3019588854241853	0.3019588854241853	0.3019588854241853	0.3019588854241853	0.3019588854241853	0.3019588854241853	0.3019588854241853	0.3019588854241853	0.3019588854241853	0.3019588854241853	0.3019588854241853	0.3019588854241853	0.3019588854241853	0.3019588854241853	0.3019588854241853	0.3019588854241853	0.3019588854241853	0.3019588854241853	0.3019588854241853	0.3019588854241853	0.3019588854241853	0.3019588854241853	0.3019588854241853	0.3019588854241853	0.3019588854241853	0.3019588854241853	0.3019588854241853	0.3019588854241853	0.3019588854241853	0.3019588854241853	0.3019588854241853
0.29298765611949484	0.2713727329546581	0.21268732563384352	0.29727343970559067	0.1296867043860715	0.12448738862101358	0.045253226731004355	0.16866050842884406	0.21855325382500793	0.2670490108365285	0.24370556885385955	0.11602392045305418	0.2513719553854232	0.11445556027347382	0.10847013529884349	0.17409632939524455	0.052207109788350914	0.2111488345419138	0.12296466231371873	0.12050284567942902	0.0654935551610583	0.1536474908423051	0.16184174143850777	0.14729272327888124	0.056359523798120405	0.07484066326723708	0.10466485865056958	0.19269964376494575	0.14717077093869188	0.2830035892368962	0.008704124729088058	0.14585385698299214	0.14585385698299214	0.14585385698299214	0.14585385698299214	0.14585385698299214	0.14585385698299214	0.14585385698299214	0.14585385698299214	0.14585385698299214	0.14585385698299214	0.14585385698299214	0.14585385698299214	0.14585385698299214	0.14585385698299214	0.14585385698299214	0.14585385698299214	0.14585385698299214	0.14585385698299214	0.14585385698299214
0.25657886427561044	0.19873472642866735	0.17196889555642209	0.14204865724856114	0.19077742368079215	0.19121708518862257	0.1925819210198225	0.17117522991255427	0.13851093855059285	0.17210966015579432	0.10045738304001856	0.14552471333328534	0.20297488264813096	0.14990047509644383	0.16009170394349248	0.1629183412521753	0.09274011718271145	0.16224056578403082	0.16062229813154105	0.15904827741824926	0.19246111074121017	0.1410124905764571	0.10789739194928565	0.07137724429485652	0.08963731812207107	0.08963731812207107	0.08963731812207107	0.08963731812207107	0.08963731812207107	0.08963731812207107	0.08963731812207107	0.08963731812207107	0.08963731812207107	0.08963731812207107	0.08963731812207107	0.08963731812207107	0.08963731812207107	0.08963731812207107	0.08963731812207107	0.08963731812207107	0.08963731812207107	0.08963731812207107	0.08963731812207107	0.08963731812207107	0.08963731812207107	0.08963731812207107	0.08963731812207107	0.08963731812207107	0.08963731812207107	0.08963731812207107
0.8668217681951377	0.9111259457457854	0.8604326775346797	0.9133601759232645	0.8726803239276155	0.818299149640912	0.9198910059122957	0.8798702938939851	0.8944623255318809	0.5370710653590544	0.7952438421675712	0.6661574537633127	0.6661574537633127	0.6661574537633127	0.6661574537633127	0.6661574537633127	0.6661574537633127	0.6661574537633127	0.6661574537633127	0.6661574537633127	0.6661574537633127	0.6661574537633127	0.6661574537633127	0.6661574537633127	0.6661574537633127	0.6661574537633127	0.6661574537633127	0.6661574537633127	0.6661574537633127	0.6661574537633127	0.6661574537633127	0.6661574537633127	0.6661574537633127	0.6661574537633127	0.6661574537633127	0.6661574537633127	0.6661574537633127	0.6661574537633127	0.6661574537633127	0.6661574537633127	0.6661574537633127	0.6661574537633127	0.6661574537633127	0.6661574537633127	0.6661574537633127	0.6661574537633127	0.6661574537633127	0.6661574537633127	0.6661574537633127	0.6661574537633127
0.7331471169741238	0.8012445221422348	0.8118366052674624	0.8439239537515202	0.6821185100627618	0.7760700262323812	0.7152977875435236	0.5900197701221314	0.8154073453921667	0.6030866021527567	0.743875757094025	0.727389555061055	0.677657193875231	0.7551022303943038	0.8012508555736033	0.7003078857561661	0.7893363212673558	0.5976120438638567	0.6934741825656062	0.6934741825656062	0.6934741825656062	0.6934741825656062	0.6934741825656062	0.6934741825656062	0.6934741825656062	0.6934741825656062	0.6934741825656062	0.6934741825656062	0.6934741825656062	0.6934741825656062	0.6934741825656062	0.6934741825656062	0.6934741825656062	0.6934741825656062	0.6934741825656062	0.6934741825656062	0.6934741825656062	0.6934741825656062	0.6934741825656062	0.6934741825656062	0.6934741825656062	0.6934741825656062	0.6934741825656062	0.6934741825656062	0.6934741825656062	0.6934741825656062	0.6934741825656062	0.6934741825656062	0.6934741825656062	0.6934741825656062
0.39811458977382613	0.27860088786570614	0.32966776301199285	0.4399739156110456	0.22552937899964406	0.3636265424914101	0.13277082295189627	0.2640484063874217	0.2394641950975742	0.187164715899881	0.23825900494508842	0.2442417995893454	0.372349883260131	0.4269578869293429	0.32718542773500103	0.37707165733217196	0.37707165733217196	0.37707165733217196	0.37707165733217196	0.37707165733217196	0.37707165733217196	0.37707165733217196	0.37707165733217196	0.37707165733217196	0.37707165733217196	0.37707165733217196	0.37707165733217196	0.37707165733217196	0.37707165733217196	0.37707165733217196	0.37707165733217196	0.37707165733217196	0.37707165733217196	0.37707165733217196	0.37707165733217196	0.37707165733217196	0.37707165733217196	0.37707165733217196	0.37707165733217196	0.37707165733217196	0.37707165733217196	0.37707165733217196	0.37707165733217196	0.37707165733217196	0.37707165733217196	0.37707165733217196	0.37707165733217196	0.37707165733217196	0.37707165733217196	0.37707165733217196
0.12677040952823845	0.044262084064222114	0.12372161330383925	0.12467569373785797	0.07306452801984384	0.13962043856485828	0.056800147471767294	0.20352726482765704	0.0	0.06641810649648969	0.11007992393928685	0.03941892008866934	0.13325342028429865	0.17950813534731486	0.042106878907900075	0.16354376122491954	0.12280026411079613	0.10087995533234384	0.16461971100806216	0.11034935465124159	0.08971533606305053	0.005679598867930662	0.16124847568092207	0.1255353074165841	0.09134636516532535	0.21424669285422906	0.10716545189624296	0.15888603142623278	0.13302574166123787	0.13302574166123787	0.13302574166123787	0.13302574166123787	0.13302574166123787	0.13302574166123787	0.13302574166123787	0.13302574166123787	0.13302574166123787	0.13302574166123787	0.13302574166123787	0.13302574166123787	0.13302574166123787	0.13302574166123787	0.13302574166123787	0.13302574166123787	0.13302574166123787	0.13302574166123787	0.13302574166123787	0.13302574166123787	0.13302574166123787	0.13302574166123787
0.2917807087329009	0.24250219205914347	0.2572300533229226	0.2656995389413154	0.2438650804264748	0.23162992629617257	0.2694921103436344	0.16059162089558293	0.2867206202718852	0.24813565807910196	0.20291287256541082	0.13379841057438832	0.2611449890000394	0.24356918292306112	0.2146090856121822	0.2572263723534901	0.33150271289227035	0.1478895202285582	0.17225522092181456	0.24713020232130686	0.40249484666889296	0.2482120931090177	0.25065710489676973	0.24943459900289372	0.24943459900289372	0.24943459900289372	0.24943459900289372	0.24943459900289372	0.24943459900289372	0.24943459900289372	0.24943459900289372	0.24943459900289372	0.24943459900289372	0.24943459900289372	0.24943459900289372	0.24943459900289372	0.24943459900289372	0.24943459900289372	0.24943459900289372	0.24943459900289372	0.24943459900289372	0.24943459900289372	0.24943459900289372	0.24943459900289372	0.24943459900289372	0.24943459900289372	0.24943459900289372	0.24943459900289372	0.24943459900289372	0.24943459900289372
0.28775721485185785	0.35512493207844265	0.43822857523649544	0.3172984362451488	0.26337054633778106	0.3258201125030849	0.29359237499167695	0.34820210018994974	0.28592682557316507	0.39137073826839164	0.33753614973009194	0.3928314467876974	0.30684658904984463	0.3062269516345876	0.4614562060431602	0.30012499031854134	0.26750452542631387	0.25241440265831916	0.34326425377674225	0.207557424213989	0.22190306048954112	0.21473024235176505	0.21473024235176505	0.21473024235176505	0.21473024235176505	0.21473024235176505	0.21473024235176505	0.21473024235176505	0.21473024235176505	0.21473024235176505	0.21473024235176505	0.21473024235176505	0.21473024235176505	0.21473024235176505	0.21473024235176505	0.21473024235176505	0.21473024235176505	0.21473024235176505	0.21473024235176505	0.21473024235176505	0.21473024235176505	0.21473024235176505	0.21473024235176505	0.21473024235176505	0.21473024235176505	0.21473024235176505	0.21473024235176505	0.21473024235176505	0.21473024235176505	0.21473024235176505
0.19795861446215335	0.2907509454338532	0.43001847520923175	0.25724625239317356	0.23252400392831107	0.20685350810568778	0.17895648143529322	0.13608600197880916	0.1417678744565988	0.2686417097482554	0.28460896389638896	0.16594710445415456	0.20293401108076983	0.203578986158368	0.24594047390275156	0.19341240539766413	0.17452928915539515	0.3027893156994376	0.2386593024274164	0.2386593024274164	0.2386593024274164	0.2386593024274164	0.2386593024274164	0.2386593024274164	0.2386593024274164	0.2386593024274164	0.2386593024274164	0.2386593024274164	0.2386593024274164	0.2386593024274164	0.2386593024274164	0.2386593024274164	0.2386593024274164	0.2386593024274164	0.2386593024274164	0.2386593024274164	0.2386593024274164	0.2386593024274164	0.2386593024274164	0.2386593024274164	0.2386593024274164	0.2386593024274164	0.2386593024274164	0.2386593024274164	0.2386593024274164	0.2386593024274164	0.2386593024274164	0.2386593024274164	0.2386593024274164	0.2386593024274164
0.29749042380122953	0.2436726920037267	0.22083773375846072	0.3140517900534379	0.19021969620061938	0.2452016369381108	0.18436246512020657	0.19882355282297876	0.3005574808430822	0.3386272455559218	0.17514054333595977	0.2330507079345458	0.25724988445275365	0.304210922267594	0.29752005257777975	0.25069837115166255	0.36375907712151784	0.24016517199940132	0.32253321892942666	0.3692233248068091	0.34587827186811787	0.34587827186811787	0.34587827186811787	0.34587827186811787	0.34587827186811787	0.34587827186811787	0.34587827186811787	0.34587827186811787	0.34587827186811787	0.34587827186811787	0.34587827186811787	0.34587827186811787	0.34587827186811787	0.34587827186811787	0.34587827186811787	0.34587827186811787	0.34587827186811787	0.34587827186811787	0.34587827186811787	0.34587827186811787	0.34587827186811787	0.34587827186811787	0.34587827186811787	0.34587827186811787	0.34587827186811787	0.34587827186811787	0.34587827186811787	0.34587827186811787	0.34587827186811787	0.34587827186811787
0.0	0.09231884096193155	0.005004342104334137	0.0	0.0	0.0	0.0	0.0	0.037763873963774806	0.037763873963774806	0.0	0.0	0.0	0.0	0.0	0.0	0.0	0.04855365059076472	0.0	0.0	0.0	0.0	0.04855365059076472	0.0018498455097242792	0.0	0.0	0.00010794094236811708	0.0	0.0	0.0	0.0	0.0	0.0	0.0	0.0	0.0	0.0	0.0	0.0	0.0	0.0	0.0	0.0	0.0	0.0	0.0	0.0	0.0	0.0	0.0
0.0	0.0	0.005140847789504671	0.05053840075716093	0.0	0.0	0.13943584539358655	0.07997422152890335	0.0019003045757713132	0.08878293170083086	0.04495899310760662	0.0	0.1148407530864801	0.049439510445283136	0.043934823889113524	0.13866100200616366	0.12501156231971497	0.07054209043070162	0.05053840075716093	0.048648716963259994	0.1447141493554511	0.052000145472882606	0.16630269409478396	0.057030107871053906	0.15455826943723186	0.1097101616255145	0.13510402491963006	0.2498338916603357	0.06118393524600138	0.11117289070405725	0.22846810197104653	0.12426817487688585	0.08187452610467467	0.21305110633910643	0.14974509621188753	0.052000145472882606	0.19426552945944453	0.08008510682479263	0.14089396065616466	0.10511875899194872	0.14672632368537683	0.13932133245799178	0.09997791120244406	0.08242397126061358	0.09472617811705013	0.05188926017699334	0.07330771914702174	0.07330771914702174	0.07330771914702174	0.07330771914702174
0.4100249718239307	0.34242465017633994	0.38378244424721325	0.38309344105906734	0.4068985268522119	0.3561891655138979	0.38282725329002765	0.4301664081210459	0.41567591283822897	0.4436131393283946	0.46657659001075197	0.3090097060531414	0.46074900484310316	0.4634730593095019	0.4481501288566416	0.3825937236794435	0.3639379755311969	0.3084700577169226	0.4196590294279818	0.39763549942324716	0.43754472550119267	0.39795789431333844	0.3471351093791029	0.3215344003721922	0.4263416563897031	0.35731362922054005	0.4772239975672756	0.30674069251466585	0.31365284374254465	0.41144998394111887	0.3547202362511188	0.4312454664522314	0.416797055058555	0.3653424561152838	0.3129096013464488	0.3666409252539449	0.38773702890068734	0.5007735297775829	0.40479721860737944	0.37708497238965866	0.34059130724197567	0.3588381398158172	0.3588381398158172	0.3588381398158172	0.3588381398158172	0.3588381398158172	0.3588381398158172	0.3588381398158172	0.3588381398158172	0.3588381398158172
0.259830181577107	0.11738058317544277	0.14048180228859644	0.19629190871749494	0.13955045156015808	0.20244441854174733	0.08558390225699504	0.08900062016443826	0.12287696482689055	0.057373992708982205	0.18119663848388576	0.16550049070302186	0.09256678638070591	0.1352034757825732	0.12564082704175006	0.14025845922501823	0.17885575645435894	0.15389508665740603	0.17699127063607112	0.12377579297112215	0.10448508340366268	0.13225138044289883	0.16963772627986648	0.10969332331119132	0.12237428708443873	0.14269785866677892	0.08682667808511292	0.11274350259741893	0.012573850384355715	0.06701549369340735	0.0750190105468842	0.08271294173736435	0.09767697855994201	0.016859509212133413	0.1368598290384467	0.11386556792616297	0.11257713909577487	0.06344631066792415	0.18935344586264327	0.056985526315943814	0.11903336906286509	0.08660956835759077	0.1293059238650174	0.1058332198637307	0.0865289352947787	0.03409749817701371	0.0603132167358962	0.0603132167358962	0.0603132167358962	0.0603132167358962
0.41828310587965384	0.6389225998124779	0.6764974916289987	0.4187033998511808	0.4230522976470985	0.28293417329723547	0.4072010686103287	0.5354513832972662	0.35998211322934315	0.30688568436852515	0.442943073585207	0.4284902496110026	0.5088544710896016	0.38334274515326683	0.20055999456450735	0.4884705541516588	0.3530070229813459	0.5203572743639886	0.4596810887840731	0.6097398863964406	0.2476231666396864	0.3375166583239344	0.3538830308262299	0.32639257388573	0.4629945300570505	0.44563233081709924	0.2799836532053118	0.3452347537033433	0.4012533922943048	0.47916450366518315	0.46451454671878206	0.37028107268582533	0.31757402471538193	0.4843131796862987	0.44666731833907375	0.5167364618312477	0.5234008858133476	0.3921315892419324	0.39227687248508847	0.3424394644224383	0.43310297357310906	0.43912175394372205	0.3656041909318866	0.4023629724378044	0.4023629724378044	0.4023629724378044	0.4023629724378044	0.4023629724378044	0.4023629724378044	0.4023629724378044
0.5061255356592939	0.26577208273649117	0.19680201845541587	0.1979463325934677	0.11506969469592923	0.2220846553332074	0.1912818020919391	0.18068158393113193	0.20912758426631864	0.30247023451969857	0.20829429043455402	0.30364374487784035	0.25596901765619723	0.25596901765619723	0.25596901765619723	0.25596901765619723	0.25596901765619723	0.25596901765619723	0.25596901765619723	0.25596901765619723	0.25596901765619723	0.25596901765619723	0.25596901765619723	0.25596901765619723	0.25596901765619723	0.25596901765619723	0.25596901765619723	0.25596901765619723	0.25596901765619723	0.25596901765619723	0.25596901765619723	0.25596901765619723	0.25596901765619723	0.25596901765619723	0.25596901765619723	0.25596901765619723	0.25596901765619723	0.25596901765619723	0.25596901765619723	0.25596901765619723	0.25596901765619723	0.25596901765619723	0.25596901765619723	0.25596901765619723	0.25596901765619723	0.25596901765619723	0.25596901765619723	0.25596901765619723	0.25596901765619723	0.25596901765619723
0.30712466158230106	0.3120183983512847	0.24668337766468346	0.2736432738411151	0.11171180245860629	0.2837177770074237	0.25015118118267154	0.22692642357348833	0.08650449059293824	0.11724539248346028	0.1566357161110996	0.18542701903040348	0.1615553228139572	0.23727245542777856	0.20047776899954844	0.26564185443958077	0.17905748770034083	0.21179520317083816	0.15557954713491032	0.17635603059415625	0.2083097294450316	0.2648395523878102	0.14586355939482434	0.1811702982666286	0.25900176990656026	0.3025033431252862	0.2067121442859913	0.13135322578223796	0.20895846347287592	0.32101651975337864	0.09974762128698628	0.17766862479020987	0.07840765164945025	0.2221215903652919	0.21476829170069237	0.1720814787190093	0.2675131638426106	0.2869139691960959	0.12279815990832922	0.27328181700473103	0.1797742203763743	0.22652801869055264	0.22652801869055264	0.22652801869055264	0.22652801869055264	0.22652801869055264	0.22652801869055264	0.22652801869055264	0.22652801869055264	0.22652801869055264
0.27935490834934484	0.29059851301704076	0.2976340781512706	0.2745780686225692	0.19401233477451268	0.2905636811994394	0.3112015640300189	0.2940670097674191	0.2872491997238037	0.22426973190527474	0.26480515853869085	0.3291746661501793	0.35009798330583175	0.326021907735778	0.29779887867078497	0.30685365028758266	0.2874675985530098	0.32647396931329054	0.34053738140080186	0.2532705193670696	0.3097838155115837	0.4076618333483649	0.33851231264274806	0.2402317700527542	0.37922444179487236	0.3277416402060373	0.347104847103072	0.3420296710603526	0.37681284031582385	0.3565333777860584	0.3702808176004494	0.29159692014791033	0.39675656074308874	0.35987665876782493	0.343666070182767	0.3796763640062343	0.32410178925605926	0.36321954261948075	0.37843248765786935	0.33274178800361015	0.3363011025869382	0.2097446239216769	0.2521406939778282	0.3096214155608661	0.27629791556178096	0.2929596655613235	0.2929596655613235	0.2929596655613235	0.2929596655613235	0.2929596655613235
0.0	0.0	0.0	0.14191769801394288	0.0	0.0	0.0	0.2854125988205135	0.0	0.0	0.05742123181814445	0.0	0.0	0.14349489792982917	0.0	0.14349489792982917	0.0	0.14349489792982917	0.0	0.0	0.0	0.0	0.0	0.0	0.014756968213389265	0.0	0.0	0.08607366611168474	0.0	0.0	0.0	0.0	0.05742123181814445	0.0	0.0	0.15825186614321843	0.0	0.0	0.0	0.0	0.0	0.0	0.0	0.05742123181814445	0.0	0.028710615909072226	0.028710615909072226	0.028710615909072226	0.028710615909072226	0.028710615909072226
0.15208223260945997	0.2116045667646338	0.2136269929387015	0.2614885887623436	0.10597636501167791	0.05392080759378476	0.2170557413907582	0.042356740948523555	0.10748587714973336	0.19292906100273438	0.16813477137261484	0.27739499980631327	0.2718931335331554	0.12694734738323551	0.10400037857966048	0.18067716619962623	0.16653079317884184	0.03325760595012657	0.11523718320646985	0.1208390426724608	0.09024843538188046	0.05210957232469683	0.08457057005490967	0.17368814057511664	0.11276365771571063	0.09388003014657478	0.0811019233836086	0.11777097474042404	0.15772765963217505	0.13537470376136995	0.11616699801208052	0.11549293095662252	0.0963137018694496	0.21876556194902863	0.10050310304725443	0.1347124145937795	0.15120458064418865	0.12104683085025927	0.1012308516885896	0.09753756486359035	0.15440892012047017	0.143453273327697	0.16639451962927254	0.15492389647848476	0.15492389647848476	0.15492389647848476	0.15492389647848476	0.15492389647848476	0.15492389647848476	0.15492389647848476
0.4865076407843282	0.5531513203925731	0.5415698303902884	0.4552139068256824	0.49981841741846056	0.4786121070383966	0.42271855445296963	0.29282568642957996	0.4721808711290027	0.42442277483540386	0.46246400284811234	0.3745034814061212	0.4170884117217905	0.32776769183041804	0.5592449223297371	0.43719974827343105	0.39903416541519804	0.5690424301790151	0.5813478796840161	0.42950287066074	0.48789622788440146	0.4296658792502101	0.34318358880332483	0.5267656200777023	0.5864665742277834	0.3695373096150693	0.5476440512376438	0.47147977798410856	0.44550360110630266	0.5907057819524468	0.5810043544021075	0.3242525268316543	0.6411293114015807	0.4679359105501233	0.47001373521799517	0.4402662469223731	0.4665350555728057	0.5510774489034305	0.5376860190884456	0.5593617343893914	0.5485238767389186	0.5485238767389186	0.5485238767389186	0.5485238767389186	0.5485238767389186	0.5485238767389186	0.5485238767389186	0.5485238767389186	0.5485238767389186	0.5485238767389186
0.21986588864444934	0.16575024128383706	0.1796555262329095	0.24381817884254617	0.25319517704588707	0.1940421204577193	0.25877234819331074	0.25192370780365003	0.20180201747781715	0.24817318603736524	0.29031164739033083	0.14627243422320382	0.07544726053102233	0.1696155718980949	0.25786484770990203	0.32674439218444123	0.1754001044522936	0.2896335265446099	0.13847132453132335	0.20492676872685756	0.23914181875283358	0.17305639182448235	0.18883739872420635	0.2004234135010834	0.268344955522561	0.24536370197826082	0.1562559027339532	0.11990887813577246	0.17535953210157257	0.26834431094234634	0.17624831687290834	0.14951316680824872	0.12196538625252261	0.35828740899735234	0.1576694748111053	0.20520232309154177	0.3061428198150154	0.20280428667090988	0.3519549235757903	0.14975518568121682	0.22064476338880104	0.18519997453500894	0.18519997453500894	0.18519997453500894	0.18519997453500894	0.18519997453500894	0.18519997453500894	0.18519997453500894	0.18519997453500894	0.18519997453500894
0.17713928558965886	0.08021275826206123	0.1407439039718812	0.148431859405291	0.15316279695858298	0.1433407866331401	0.1508033563712955	0.12462131293942079	0.13572758185790929	0.08853202197826326	0.12109439736789389	0.14901495300136283	0.14344185358300707	0.15288965637551974	0.16987804730561054	0.23965002534594382	0.17793909435186342	0.1507800576372451	0.05930560881336131	0.07043750901902343	0.09618896673924544	0.1411800155157595	0.11723930118625586	0.08969244537349398	0.09650901679503983	0.10305301303170868	0.12879943655113554	0.13422711164319337	0.11167384820964348	0.038188772478045474	0.06149972382684319	0.11558668156462108	0.06480644232919072	0.04950163500919319	0.13447434673983744	0.10006241845031526	0.14133732822926598	0.12450456656478967	0.08681536535581495	0.11315730294028631	0.12550668241665813	0.0891323158571389	0.06261890784304229	0.09862511895976636	0.160584608667364	0.10426861834369945	0.09531763176448586	0.16668069023839982	0.10606330707460153	0.21675973622060646
0.11464581246456414	0.0016084781815567254	0.24816194195119778	0.2724757496483598	0.26644375815414556	0.23756578146397594	0.24762173794091916	0.4732052939539406	0.24353304723841324	0.0730401662975299	0.10030966480614273	0.10997514666196909	0.02860787468503024	0.2994104229894387	0.5440208206653241	0.15366491556191286	0.3282998711668596	0.26784685749295756	0.24246477562451751	0.1901777990400255	0.4037531264871221	0.4168828808994682	0.1217665248978978	0.027269498508612836	0.1217665248978978	0.0730401662975299	0.4551677089275762	0.4311772549106968	0.5384692129859315	0.4824372101098159	0.2481619419511978	0.3334011840296784	0.2659035541438669	0.24380315296338148	0.12069825072661972	0.5232700287307259	0.5957699910179771	0.3606706803296428	0.2557853772518895	0.1231049010743152	0.5099494245459716	0.2893037175847127	0.2241570885930138	0.4949596368974222	0.5311635660365569	0.2435330497957956	0.3816405902949108	0.23234899651097973	0.4170463472679068	0.13428895435913105
0.5473730229079615	0.6201112410652336	0.6236742581316326	0.4323730704950581	0.7596242481316378	0.42772241334644834	0.6725205778520933	0.5756484247113686	0.5246378794919163	0.45840292604365496	0.6306914161116671	0.5644234346967122	0.502363616144231	0.5257300793442966	0.7609839003727805	0.8888620623799398	0.5450599767096029	0.5367804679651087	0.5579183187239689	0.556558080267878	0.5842450986497756	0.7330292924107055	0.4793032978624792	0.6437571493524811	0.5884006699335619	0.47307356944157347	0.7410280095008749	0.2875630452797853	0.42325212154812314	0.6694217437275327	0.503049115134663	0.7096441371175193	0.5242332522825662	0.6110372456429568	0.5219275809241084	0.48029078106638756	0.6171534637264475	0.6958049535321974	0.5299523802032686	0.6907064985697297	0.6824656266262202	0.3868339508720638	0.8326718356824729	0.6156894485331477	0.6125602481877125	0.6451381424976497	0.5638759483723644	0.6146530095651012	0.7576941502875131	0.5825385487465385
0.20009981020189613	0.205535949167912	0.2197973212379513	0.1533533687549609	0.2486862759643688	0.19755768557385794	0.2148705505408927	0.2569587744717343	0.24937524226167374	0.20223048635030969	0.13303058572875806	0.2849578053787391	0.22023473836135318	0.25061534536549473	0.22537378077793044	0.19426196074056282	0.1925944050066714	0.26382602674983413	0.2826952075651768	0.28954375967017737	0.14023282419355204	0.27200805594144495	0.1725120414504013	0.2524535371670151	0.16752869501749432	0.25310561088779315	0.15524592643140042	0.24804333232612036	0.18395371167593144	0.23117456632307956	0.2497167882323203	0.14470859961055557	0.194488762138687	0.22570718567255968	0.23704587244346342	0.18887071633848632	0.20813478635091112	0.18799645224195602	0.14135850777836656	0.1667655771583712	0.26267198741604153	0.20789281132091175	0.1604342999268961	0.21165787029863253	0.18047113455112065	0.26824184403251006	0.262512000925467	0.22019700830416833	0.22831980822399345	0.24351626832971382
0.31425531123793504	0.3834384315836542	0.18823108031568364	0.28794890838683573	0.2935362650307067	0.32213574861717403	0.25077931360892053	0.2444032017979101	0.2227601253839089	0.1858787047793361	0.28238945963972606	0.26796324642454844	0.2919887525357693	0.27608707027955276	0.22082534526959624	0.28428338473823994	0.2660905494749596	0.31860253211437145	0.29957582415502604	0.31895659758926115	0.2663868979499024	0.21581722540952486	0.2640409028571153	0.20693889545884828	0.2514158490774074	0.1978221014475243	0.27204879094617823	0.198564004458916	0.2612622862039282	0.4021381894805104	0.29999688675576414	0.3289282303590625	0.2517379700605537	0.16124771079216424	0.35107907583946624	0.21611578883628033	0.2360576236205921	0.23715726751902316	0.21947375235246427	0.27921640286854066	0.27706405209728313	0.2878061249355071	0.18582398549672982	0.24200976591007983	0.2937087933216748	0.15510089664413126	0.15786217506651218	0.2517223831276473	0.2460233788338257	0.2137820931708916
0.6874838571963613	0.6696898512069558	0.6025665922866342	0.6324985709110799	0.6279807729786285	0.5980364787071905	0.6179558392792778	0.6607554717402508	0.49860981836179397	0.6768815963493481	0.5817652766735618	0.5856091014326742	0.5947129030490454	0.6966421108782545	0.7480300846111296	0.6160764019230582	0.711448886199503	0.693250347199555	0.6293424341325113	0.6390239335126368	0.5519583836879147	0.6874931608411825	0.6542629513417397	0.6149127411346593	0.6337887728395657	0.7231486505577663	0.7193301911791089	0.594883886443287	0.5943687846955904	0.6110091445166128	0.6250564186949951	0.7700831089882892	0.6183484376091696	0.6793451786066701	0.5942984005008384	0.7126344918996046	0.7057059209740087	0.6825853005146291	0.6500461794467184	0.631506541682077	0.8339468879619583	0.7008313577847178	0.7368634444565886	0.7188474011206532	0.7188474011206532	0.7188474011206532	0.7188474011206532	0.7188474011206532	0.7188474011206532	0.7188474011206532
0.2542358642507768	0.15482952940019104	0.20116462767059543	0.1533735326719989	0.2754212765007219	0.16179158589403914	0.16808913615137389	0.10731999851547497	0.20800563285695245	0.15449453427334403	0.10181061583574397	0.128152575054544	0.128152575054544	0.128152575054544	0.128152575054544	0.128152575054544	0.128152575054544	0.128152575054544	0.128152575054544	0.128152575054544	0.128152575054544	0.128152575054544	0.128152575054544	0.128152575054544	0.128152575054544	0.128152575054544	0.128152575054544	0.128152575054544	0.128152575054544	0.128152575054544	0.128152575054544	0.128152575054544	0.128152575054544	0.128152575054544	0.128152575054544	0.128152575054544	0.128152575054544	0.128152575054544	0.128152575054544	0.128152575054544	0.128152575054544	0.128152575054544	0.128152575054544	0.128152575054544	0.128152575054544	0.128152575054544	0.128152575054544	0.128152575054544	0.128152575054544	0.128152575054544
0.5559885884690461	0.44045905492050974	0.7053945425840188	0.5925048795769641	0.442280521236808	0.615721851976293	0.5290011866065505	0.5290011866065505	0.5290011866065505	0.5290011866065505	0.5290011866065505	0.5290011866065505	0.5290011866065505	0.5290011866065505	0.5290011866065505	0.5290011866065505	0.5290011866065505	0.5290011866065505	0.5290011866065505	0.5290011866065505	0.5290011866065505	0.5290011866065505	0.5290011866065505	0.5290011866065505	0.5290011866065505	0.5290011866065505	0.5290011866065505	0.5290011866065505	0.5290011866065505	0.5290011866065505	0.5290011866065505	0.5290011866065505	0.5290011866065505	0.5290011866065505	0.5290011866065505	0.5290011866065505	0.5290011866065505	0.5290011866065505	0.5290011866065505	0.5290011866065505	0.5290011866065505	0.5290011866065505	0.5290011866065505	0.5290011866065505	0.5290011866065505	0.5290011866065505	0.5290011866065505	0.5290011866065505	0.5290011866065505	0.5290011866065505
0.0	0.0	0.004106597935747261	0.0	0.10802717864256947	0.0	0.0011873624743913333	0.0	0.0011873624743913333	0.0	0.0	0.0	0.0	0.10802717864256947	0.20375751520966742	0.08383459378106245	0.10802717864256947	0.047334989725178384	0.0	0.13198013806034006	0.04441575426382246	0.0	0.10802717864256947	0.0	0.09691769904148928	0.028299182797254283	0.14014609083092042	0.10778755319883303	0.00023962544373643037	0.0	0.0	0.011109479601080193	0.0	0.0	0.0	0.0	0.0	0.0	0.0	0.0	0.0	0.0	0.0	0.0	0.0	0.0	0.0	0.0	0.0	0.0
0.2800604047777921	0.26799550441775605	0.31210269406603514	0.27982692274601695	0.26070168679502814	0.2500113447272551	0.19208859637872866	0.1887575932076703	0.3134984326060188	0.1783505869210734	0.3186899800295411	0.25126368420753176	0.2907709745824769	0.25742190385111396	0.22101935173256756	0.2993219837569179	0.2120852285756156	0.2580489573481283	0.31063450521697855	0.26568708430227517	0.3122245059351994	0.3049147799107888	0.24619043257018114	0.133613487902142	0.2774215311798129	0.2393596446348793	0.1835607385982836	0.21146019161658147	0.21146019161658147	0.21146019161658147	0.21146019161658147	0.21146019161658147	0.21146019161658147	0.21146019161658147	0.21146019161658147	0.21146019161658147	0.21146019161658147	0.21146019161658147	0.21146019161658147	0.21146019161658147	0.21146019161658147	0.21146019161658147	0.21146019161658147	0.21146019161658147	0.21146019161658147	0.21146019161658147	0.21146019161658147	0.21146019161658147	0.21146019161658147	0.21146019161658147
0.27930970114441134	0.24617473027879563	0.09685749152755437	0.1138362060248263	0.21049519115105567	0.22306557287732973	0.13954972715731653	0.16293023860249012	0.16990713600079202	0.09490880427650204	0.3293007997289255	0.32144654244180937	0.1565268146285115	0.1217666581118725	0.16647895344486338	0.09804444862034538	0.19577080857967757	0.10171366534468299	0.13983646831956423	0.13950319692420335	0.1396698326218838	0.1396698326218838	0.1396698326218838	0.1396698326218838	0.1396698326218838	0.1396698326218838	0.1396698326218838	0.1396698326218838	0.1396698326218838	0.1396698326218838	0.1396698326218838	0.1396698326218838	0.1396698326218838	0.1396698326218838	0.1396698326218838	0.1396698326218838	0.1396698326218838	0.1396698326218838	0.1396698326218838	0.1396698326218838	0.1396698326218838	0.1396698326218838	0.1396698326218838	0.1396698326218838	0.1396698326218838	0.1396698326218838	0.1396698326218838	0.1396698326218838	0.1396698326218838	0.1396698326218838
0.29472950978212203	0.3360366240493941	0.3391055106617912	0.2324355075198572	0.2437143220941885	0.30759892752893714	0.32628474006895014	0.3376516751467255	0.36265806827784003	0.29966368350437983	0.27928598257864595	0.4334351007575971	0.38229797619532324	0.3022002004976687	0.3379391961672484	0.3422718135026118	0.21756448917798038	0.26497034791244595	0.2793592956053541	0.23437130225959563	0.3195583708733887	0.3228059952943601	0.2990568691918314	0.45031927972335933	0.3038840021684347	0.3002945325551878	0.277756923554189	0.27430128005838644	0.24663565145026087	0.26464268390571805	0.36717887242083713	0.2834576255084566	0.30488474608488714	0.3005657058650073	0.27811683747462246	0.32326484777970554	0.28440132951310715	0.30383308864640635	0.30383308864640635	0.30383308864640635	0.30383308864640635	0.30383308864640635	0.30383308864640635	0.30383308864640635	0.30383308864640635	0.30383308864640635	0.30383308864640635	0.30383308864640635	0.30383308864640635	0.30383308864640635
0.32696261071437205	0.40811234134418106	0.43249951210775595	0.3073187718528022	0.23811027566356305	0.2870587451844777	0.30298840537743504	0.2789021855915323	0.1883118021439121	0.2274769708355884	0.24964038283152634	0.3440095676206309	0.45895325474082593	0.3501763907217734	0.15889436493865394	0.30983170294110796	0.4113190483585651	0.33189377720425295	0.15335664161402407	0.3073652426583321	0.32999346289111314	0.28833673726017955	0.3043793199146983	0.37703458271629803	0.3882535282841318	0.2791211011386783	0.3328727720590452	0.34977035905997206	0.25303181885403175	0.379816531870674	0.3539904704736078	0.3386796038426083	0.3463350371581081	0.3463350371581081	0.3463350371581081	0.3463350371581081	0.3463350371581081	0.3463350371581081	0.3463350371581081	0.3463350371581081	0.3463350371581081	0.3463350371581081	0.3463350371581081	0.3463350371581081	0.3463350371581081	0.3463350371581081	0.3463350371581081	0.3463350371581081	0.3463350371581081	0.3463350371581081
0.22408403628640863	0.127656800836374	0.28034401274482873	0.23662463735889375	0.20706275373129293	0.27588830240796625	0.31537805045857026	0.1300664597352575	0.27756368616395666	0.23778107214542024	0.270386205429608	0.11517521015354701	0.18659284378396987	0.06389210808947167	0.27513815967180855	0.273767562112771	0.2981521120171679	0.768899826868512	0.552227405458988	0.4031077129515407	0.10890937413231343	0.1809241836518817	0.4048067452328201	0.5504853004751298	0.48325096899275266	0.4254498801685507	0.30985332828345713	0.1401390331060372	0.47225250382861034	0.1527412788608388	0.5454921837181606	0.5211936009674285	0.16933286113489948	0.41927172306149324	0.29430229209819636	0.29430229209819636	0.29430229209819636	0.29430229209819636	0.29430229209819636	0.29430229209819636	0.29430229209819636	0.29430229209819636	0.29430229209819636	0.29430229209819636	0.29430229209819636	0.29430229209819636	0.29430229209819636	0.29430229209819636	0.29430229209819636	0.29430229209819636
0.31479022847179927	0.24103480222679527	0.3146528450263515	0.23286906156616097	0.370896131476515	0.263892637391471	0.3629925622547645	0.2793106138459682	0.3913300252998397	0.1935896736375425	0.35995441917879467	0.26499012856654325	0.26196366406438515	0.30281216401495403	0.28198460039466217	0.2622929457217626	0.3219413177140099	0.2790856804340004	0.3472014689353533	0.30226152932483613	0.3518204416997387	0.40435235607597986	0.3780863988878593	0.3780863988878593	0.3780863988878593	0.3780863988878593	0.3780863988878593	0.3780863988878593	0.3780863988878593	0.3780863988878593	0.3780863988878593	0.3780863988878593	0.3780863988878593	0.3780863988878593	0.3780863988878593	0.3780863988878593	0.3780863988878593	0.3780863988878593	0.3780863988878593	0.3780863988878593	0.3780863988878593	0.3780863988878593	0.3780863988878593	0.3780863988878593	0.3780863988878593	0.3780863988878593	0.3780863988878593	0.3780863988878593	0.3780863988878593	0.3780863988878593
0.09790624453633953	0.2752841356963264	0.23671805440457275	0.1319986028827953	0.1336794782150714	0.16168934951076117	0.1816256909630828	0.12959463143437414	0.048328572661714586	0.15756504635815033	0.041606360392302914	0.3580270220266708	0.053976868006306765	0.17171415511463609	0.2566707602500434	0.19305644447003523	0.17834799585590583	0.1477332768673182	0.041606360392302914	0.07893393633552892	0.13581072182595175	0.45666305537772767	0.3323935739005464	0.3817511711312981	0.17461881392664746	0.3105025841764595	0.4580349837665916	0.0	0.15405493447156254	0.13404449603782753	0.3279512696437092	0.13571842937812156	0.1408264818471042	0.12481908284513168	0.13404147524357088	0.06803066713518867	0.25783152847527707	0.20553243799069762	0.22232301681898706	0.07893393633552892	0.12212194123477868	0.1005279387851538	0.1005279387851538	0.1005279387851538	0.1005279387851538	0.1005279387851538	0.1005279387851538	0.1005279387851538	0.1005279387851538	0.1005279387851538
0.13546117614002726	0.12859752831080992	0.17738332019204442	0.21752031752910742	0.11568015873869858	0.1897953870134272	0.18243224597820618	0.19475572514727837	0.20878333785364625	0.188007084060402	0.26368408928755194	0.16441656621224485	0.10170507877131074	0.1926883927040523	0.2263499395770455	0.18779407962944789	0.13060374843486122	0.28733968098742746	0.14908785746263892	0.21882800504135086	0.1879259606519809	0.08576214220988147	0.2767068790759661	0.28320888840335734	0.1835866112532077	0.2333977498282825	0.2333977498282825	0.2333977498282825	0.2333977498282825	0.2333977498282825	0.2333977498282825	0.2333977498282825	0.2333977498282825	0.2333977498282825	0.2333977498282825	0.2333977498282825	0.2333977498282825	0.2333977498282825	0.2333977498282825	0.2333977498282825	0.2333977498282825	0.2333977498282825	0.2333977498282825	0.2333977498282825	0.2333977498282825	0.2333977498282825	0.2333977498282825	0.2333977498282825	0.2333977498282825	0.2333977498282825
0.5248332355992144	0.39692985752244025	0.33477520915807235	0.2991876051170853	0.09771740951065525	0.3693537165345157	0.29972236534429847	0.23338520043339275	0.2753670199422994	0.1947936533956697	0.36952302021201755	0.4617342956458801	0.3110115679097968	0.20500354491283548	0.5046350349867822	0.39592088239988293	0.25494945487545306	0.44446357724957236	0.23288754063104414	0.2716721439773796	0.2849357463435316	0.2723426321284942	0.24234190339080167	0.38385035058155687	0.23467105413176184	0.6594504090952099	0.21012186594302137	0.08598274801262314	0.24918539540511825	0.19686857675961328	0.22302698608236576	0.22302698608236576	0.22302698608236576	0.22302698608236576	0.22302698608236576	0.22302698608236576	0.22302698608236576	0.22302698608236576	0.22302698608236576	0.22302698608236576	0.22302698608236576	0.22302698608236576	0.22302698608236576	0.22302698608236576	0.22302698608236576	0.22302698608236576	0.22302698608236576	0.22302698608236576	0.22302698608236576	0.22302698608236576
0.4209261002583362	0.29793693786422987	0.36741820803054254	0.4536188527471229	0.2757351167147642	0.3551226565852946	0.21207724826177746	0.37431877547617803	0.18740721931893678	0.23239549063548479	0.2542622576116253	0.2693787509611316	0.30218402573492953	0.3203559562539364	0.3163525718307475	0.3526479246716085	0.25568100320199255	0.36707773666862836	0.31137936993531046	0.31137936993531046	0.31137936993531046	0.31137936993531046	0.31137936993531046	0.31137936993531046	0.31137936993531046	0.31137936993531046	0.31137936993531046	0.31137936993531046	0.31137936993531046	0.31137936993531046	0.31137936993531046	0.31137936993531046	0.31137936993531046	0.31137936993531046	0.31137936993531046	0.31137936993531046	0.31137936993531046	0.31137936993531046	0.31137936993531046	0.31137936993531046	0.31137936993531046	0.31137936993531046	0.31137936993531046	0.31137936993531046	0.31137936993531046	0.31137936993531046	0.31137936993531046	0.31137936993531046	0.31137936993531046	0.31137936993531046
0.1606726634882117	0.21325464973585723	0.09302679887287733	0.12368320260017734	0.1895964570046072	0.2755974994626574	0.12512092220628548	0.1870009993430833	0.06934606541933122	0.06935824435916577	0.14449170030485822	0.1139507896439445	0.15293202884171436	0.15147572818134067	0.18353327761888255	0.2514870505071436	0.11103288054112295	0.06401369686076647	0.16687027161181378	0.0951843059895043	0.13266373813688262	0.14352130565360965	0.2502244575890388	0.1408092839547322	0.17438708568151204	0.13184353698693996	0.14095736366589026	0.1706850995084957	0.12568880875603605	0.14818695413226587	0.14818695413226587	0.14818695413226587	0.14818695413226587	0.14818695413226587	0.14818695413226587	0.14818695413226587	0.14818695413226587	0.14818695413226587	0.14818695413226587	0.14818695413226587	0.14818695413226587	0.14818695413226587	0.14818695413226587	0.14818695413226587	0.14818695413226587	0.14818695413226587	0.14818695413226587	0.14818695413226587	0.14818695413226587	0.14818695413226587
0.25902133388206533	0.2857099151825617	0.1832060396104851	0.22698830710314213	0.23354401160181998	0.22339462218151954	0.18579781763803696	0.27641973044602386	0.25279997021130607	0.2140226153796672	0.275773272500038	0.33971181152204716	0.21697149206486457	0.17132364362167316	0.3027764159790778	0.23146815901778978	0.2868951606926111	0.4204969794001794	0.3129115335700976	0.3108177939306113	0.29890399433671616	0.2299094826483101	0.2644067384925131	0.2644067384925131	0.2644067384925131	0.2644067384925131	0.2644067384925131	0.2644067384925131	0.2644067384925131	0.2644067384925131	0.2644067384925131	0.2644067384925131	0.2644067384925131	0.2644067384925131	0.2644067384925131	0.2644067384925131	0.2644067384925131	0.2644067384925131	0.2644067384925131	0.2644067384925131	0.2644067384925131	0.2644067384925131	0.2644067384925131	0.2644067384925131	0.2644067384925131	0.2644067384925131	0.2644067384925131	0.2644067384925131	0.2644067384925131	0.2644067384925131
0.1585655740886686	0.12109906370312007	0.0997776557213415	0.0931127618923226	0.09838828887325365	0.08199105341580849	0.14309906860159355	0.0932134989647439	0.10611455135558134	0.11064858351880054	0.15656336643279595	0.03099057003473495	0.1475272576980323	0.13182790232500388	0.17743388801173227	0.12192304588940286	0.07320617195522694	0.1869928302269289	0.1442500189437927	0.10747855373783345	0.04966482496213402	0.17026472858510724	0.13567868090363205	0.1073080120608522	0.16036542480402427	0.2364941409580214	0.19842978288102284	0.19842978288102284	0.19842978288102284	0.19842978288102284	0.19842978288102284	0.19842978288102284	0.19842978288102284	0.19842978288102284	0.19842978288102284	0.19842978288102284	0.19842978288102284	0.19842978288102284	0.19842978288102284	0.19842978288102284	0.19842978288102284	0.19842978288102284	0.19842978288102284	0.19842978288102284	0.19842978288102284	0.19842978288102284	0.19842978288102284	0.19842978288102284	0.19842978288102284	0.19842978288102284
0.17768228073508568	0.1083836319251946	0.11091870984691696	0.11530335950257128	0.18343474778586547	0.2251558719643778	0.16810897928326052	0.11392347588692688	0.3240181714720228	0.20079286093299162	0.13602526909313986	0.13187187226461175	0.16997227987188263	0.18085925959434274	0.23199245907409635	0.16271488255777614	0.15467601438928746	0.23297842443497277	0.3242759427979632	0.203184291214461	0.24586021711636946	0.14682775640605875	0.1423137712729068	0.1243931291348362	0.13335345020387152	0.13335345020387152	0.13335345020387152	0.13335345020387152	0.13335345020387152	0.13335345020387152	0.13335345020387152	0.13335345020387152	0.13335345020387152	0.13335345020387152	0.13335345020387152	0.13335345020387152	0.13335345020387152	0.13335345020387152	0.13335345020387152	0.13335345020387152	0.13335345020387152	0.13335345020387152	0.13335345020387152	0.13335345020387152	0.13335345020387152	0.13335345020387152	0.13335345020387152	0.13335345020387152	0.13335345020387152	0.13335345020387152
0.37566217256333617	0.20880056872977598	0.14763088964767643	0.35551839115137085	0.2718179792922429	0.36760059610394596	0.27290072514180175	0.21289133266628962	0.22869208862357757	0.19519515076930752	0.2334922695994532	0.2325175577573065	0.4198474168797345	0.19298476733789063	0.15654981395405398	0.3860241126848118	0.22931492181308083	0.18408367851342747	0.21138495484849423	0.30466492836093406	0.3220497382018451	0.2939985300385374	0.26203990310223463	0.27832316584571737	0.270181534473976	0.270181534473976	0.270181534473976	0.270181534473976	0.270181534473976	0.270181534473976	0.270181534473976	0.270181534473976	0.270181534473976	0.270181534473976	0.270181534473976	0.270181534473976	0.270181534473976	0.270181534473976	0.270181534473976	0.270181534473976	0.270181534473976	0.270181534473976	0.270181534473976	0.270181534473976	0.270181534473976	0.270181534473976	0.270181534473976	0.270181534473976	0.270181534473976	0.270181534473976
0.18518236272310434	0.15734440895735405	0.2329830489419828	0.15351297355719337	0.14027341753091224	0.1829767189887785	0.155486095412003	0.16378066305376018	0.19508043229223002	0.15966735192946527	0.15197487531369477	0.08218482367907036	0.22333892983779255	0.15126499382400957	0.13451203764654768	0.16633073528458678	0.13810762251170833	0.166340801700687	0.1609442769461448	0.19151794363924	0.20858843893477563	0.08020383879778152	0.12410306869166299	0.10215345374472226	0.10215345374472226	0.10215345374472226	0.10215345374472226	0.10215345374472226	0.10215345374472226	0.10215345374472226	0.10215345374472226	0.10215345374472226	0.10215345374472226	0.10215345374472226	0.10215345374472226	0.10215345374472226	0.10215345374472226	0.10215345374472226	0.10215345374472226	0.10215345374472226	0.10215345374472226	0.10215345374472226	0.10215345374472226	0.10215345374472226	0.10215345374472226	0.10215345374472226	0.10215345374472226	0.10215345374472226	0.10215345374472226	0.10215345374472226
0.26859001057541343	0.42041143270661846	0.3473196892346236	0.37230255355730346	0.44533698150675677	0.2963902448298861	0.2915404415404922	0.27345081326242776	0.2989745481297192	0.2916632681431234	0.4043121574340324	0.23997003309331652	0.3536751963570736	0.3513417849225678	0.27907297115795165	0.44574068608410566	0.286423464905589	0.2332030612098971	0.3571557788970194	0.4498955124195789	0.24762514751008255	0.22946916095498252	0.3358563250702492	0.4224000460178053	0.3791281855440272	0.3791281855440272	0.3791281855440272	0.3791281855440272	0.3791281855440272	0.3791281855440272	0.3791281855440272	0.3791281855440272	0.3791281855440272	0.3791281855440272	0.3791281855440272	0.3791281855440272	0.3791281855440272	0.3791281855440272	0.3791281855440272	0.3791281855440272	0.3791281855440272	0.3791281855440272	0.3791281855440272	0.3791281855440272	0.3791281855440272	0.3791281855440272	0.3791281855440272	0.3791281855440272	0.3791281855440272	0.3791281855440272
0.19786105992995667	0.1975705558147533	0.18680401287264814	0.17251164882759457	0.2724728103591038	0.17523276752140884	0.1947138614131792	0.13522239765985175	0.2161531418673289	0.1639743899274332	0.20932557269668287	0.14240198388879224	0.14337924970106117	0.233294279063743	0.13212412802966977	0.12716309834494208	0.22291803483235548	0.18859122940696438	0.10026944461213855	0.1608301309101742	0.14413629256338517	0.17283728232691123	0.25353679463931106	0.11680882772767594	0.18120031769740047	0.16238262465974238	0.19006997662623004	0.21365168922689354	0.18862726800778956	0.16830927780740604	0.1784682729075978	0.1784682729075978	0.1784682729075978	0.1784682729075978	0.1784682729075978	0.1784682729075978	0.1784682729075978	0.1784682729075978	0.1784682729075978	0.1784682729075978	0.1784682729075978	0.1784682729075978	0.1784682729075978	0.1784682729075978	0.1784682729075978	0.1784682729075978	0.1784682729075978	0.1784682729075978	0.1784682729075978	0.1784682729075978
0.11251822086451349	0.1980519358734863	0.15348679328547166	0.1651088169443743	0.1525882138143671	0.17020245356234487	0.19728417824944647	0.16883389596708293	0.14213889260614745	0.11640155120468008	0.16807998375280003	0.178452094004982	0.14162698754128217	0.12586193582524127	0.09593073828058958	0.2064108050665779	0.11308276977189134	0.15468065349679996	0.14531203655240213	0.20247289455728887	0.09905780924460729	0.12364054493061667	0.1479836215203584	0.10630387741444927	0.19554366311944651	0.11306496498836248	0.19246982616500266	0.10235195885117507	0.1762811197852408	0.2353941579738717	0.1416287640236666	0.18851146099876914	0.18851146099876914	0.18851146099876914	0.18851146099876914	0.18851146099876914	0.18851146099876914	0.18851146099876914	0.18851146099876914	0.18851146099876914	0.18851146099876914	0.18851146099876914	0.18851146099876914	0.18851146099876914	0.18851146099876914	0.18851146099876914	0.18851146099876914	0.18851146099876914	0.18851146099876914	0.18851146099876914
0.059072556242907706	0.10729524278796626	0.11743588431410178	0.09550356658446993	0.13070143803799067	0.04829839085044906	0.07988968816930897	0.0006198675227850238	0.03618485745639103	0.07237082724240572	0.050157993418804135	0.03975711909576266	0.10432542569719092	0.02776400575084782	0.10211331896573292	0.06394886320723885	0.13044868871509144	0.06128682197613207	0.036623539363314896	0.04051657747946462	0.09783651654410189	0.07112651543428268	0.15375666628363002	0.0724019960553239	0.10681322783086171	0.053630500451471594	0.041768108393395814	0.10075470014243927	0.11450258988532379	0.08368447644330057	0.09909353316431219	0.09909353316431219	0.09909353316431219	0.09909353316431219	0.09909353316431219	0.09909353316431219	0.09909353316431219	0.09909353316431219	0.09909353316431219	0.09909353316431219	0.09909353316431219	0.09909353316431219	0.09909353316431219	0.09909353316431219	0.09909353316431219	0.09909353316431219	0.09909353316431219	0.09909353316431219	0.09909353316431219	0.09909353316431219
0.10186151316369677	0.06297814042789371	0.09971094633077884	0.0671588861324405	0.07796938144008814	0.06356966177505574	0.06654589214468883	0.07900029224856549	0.09247474828623713	0.047774396571721195	0.07813490749006365	0.11633776691707011	0.13063939994334586	0.1562738614203253	0.11193197345706668	0.11350605392991303	0.1744675479867372	0.09804053247064645	0.13226973666265113	0.1748167555318631	0.1535432460972571	0.1535432460972571	0.1535432460972571	0.1535432460972571	0.1535432460972571	0.1535432460972571	0.1535432460972571	0.1535432460972571	0.1535432460972571	0.1535432460972571	0.1535432460972571	0.1535432460972571	0.1535432460972571	0.1535432460972571	0.1535432460972571	0.1535432460972571	0.1535432460972571	0.1535432460972571	0.1535432460972571	0.1535432460972571	0.1535432460972571	0.1535432460972571	0.1535432460972571	0.1535432460972571	0.1535432460972571	0.1535432460972571	0.1535432460972571	0.1535432460972571	0.1535432460972571	0.1535432460972571
0.08099244094172144	0.032266240110958536	0.03704424949555491	0.012525296842984713	0.04695194848321253	0.030101731352411867	0.04176165265077863	0.05133012523774082	0.04810784796873072	0.060994881664132305	0.043005092763238564	2.7845328378445992e-05	0.07160887679223488	0.036817821909851334	0.040332715253867224	0.05262891674326311	0.03533726762101982	0.08688974685938565	0.03215893244244272	0.05493115343944066	0.04423754040843074	0.09166001729277548	0.04973536740725738	2.7845328378445992e-05	0.022555030144003358	0.023032231733779544	0.05105417362523948	0.037043202679509515	0.037043202679509515	0.037043202679509515	0.037043202679509515	0.037043202679509515	0.037043202679509515	0.037043202679509515	0.037043202679509515	0.037043202679509515	0.037043202679509515	0.037043202679509515	0.037043202679509515	0.037043202679509515	0.037043202679509515	0.037043202679509515	0.037043202679509515	0.037043202679509515	0.037043202679509515	0.037043202679509515	0.037043202679509515	0.037043202679509515	0.037043202679509515	0.037043202679509515
0.07055565393660057	0.02821091945602335	0.14891434865430087	0.13318112066534013	0.022990729576858854	0.027977436978314594	0.01582971078838541	0.06696221341482216	0.09373238146887226	0.03969776807940658	0.04056401463227863	0.03629216922813265	0.044064260941651855	0.026490192159869804	0.0510806527159148	0.022654818639669925	0.08940082982428568	0.031346148992482725	0.005078880638564696	0.05145283176430193	0.08895725562606485	0.047189674812442683	0.03755108754930549	0.0358618353658632	0.04417911772084665	0.03501117063612793	0.06564432704906595	0.03733683171643837	0.09737994289410495	0.04501073519720012	0.08780028645579206	0.07698882840618627	0.08239455743098915	0.08239455743098915	0.08239455743098915	0.08239455743098915	0.08239455743098915	0.08239455743098915	0.08239455743098915	0.08239455743098915	0.08239455743098915	0.08239455743098915	0.08239455743098915	0.08239455743098915	0.08239455743098915	0.08239455743098915	0.08239455743098915	0.08239455743098915	0.08239455743098915	0.08239455743098915
0.4909621979048538	0.0	0.0	0.1753294997112341	0.0	0.10838748305267754	0.0	0.011270409994816067	0.0	0.00024309662496132663	0.5038625387390584	0.5210080671716277	0.0	0.1943979590493456	0.020125732133600117	0.10726184559147285	0.10726184559147285	0.10726184559147285	0.10726184559147285	0.10726184559147285	0.10726184559147285	0.10726184559147285	0.10726184559147285	0.10726184559147285	0.10726184559147285	0.10726184559147285	0.10726184559147285	0.10726184559147285	0.10726184559147285	0.10726184559147285	0.10726184559147285	0.10726184559147285	0.10726184559147285	0.10726184559147285	0.10726184559147285	0.10726184559147285	0.10726184559147285	0.10726184559147285	0.10726184559147285	0.10726184559147285	0.10726184559147285	0.10726184559147285	0.10726184559147285	0.10726184559147285	0.10726184559147285	0.10726184559147285	0.10726184559147285	0.10726184559147285	0.10726184559147285	0.10726184559147285
0.10291039904491707	0.056892795632024304	0.07949577470135513	0.12679901834443538	0.05160397984558883	0.09598952500006795	0.1194701234461904	0.16031945602050632	0.1075486403210193	0.02767702336241434	0.039232227687346286	0.04206797964035199	0.051654714575598636	0.05880228072884106	0.04856031574028312	0.13060706600209995	0.07307390074793897	0.04005418236391594	0.10451868658528918	0.059950153996526534	0.09255816321445766	0.08178674419372886	0.0652164058618316	0.06833855592727525	0.06677748089455342	0.06677748089455342	0.06677748089455342	0.06677748089455342	0.06677748089455342	0.06677748089455342	0.06677748089455342	0.06677748089455342	0.06677748089455342	0.06677748089455342	0.06677748089455342	0.06677748089455342	0.06677748089455342	0.06677748089455342	0.06677748089455342	0.06677748089455342	0.06677748089455342	0.06677748089455342	0.06677748089455342	0.06677748089455342	0.06677748089455342	0.06677748089455342	0.06677748089455342	0.06677748089455342	0.06677748089455342	0.06677748089455342
0.07262586054740126	0.12699905825238647	0.1600791294374399	0.1031718957540787	0.01695530824041634	0.0030774084206902073	0.13104067412012355	0.08006625293124892	0.14828458648473894	0.14185072051057573	0.09335632886977868	0.013635700841730517	0.013984381711134447	0.13617369689458286	0.11408045326965016	0.09856920343188179	0.05265159435086672	0.08431535056425461	0.1515764497015753	0.1686887181411884	0.1031441508005048	0.0406189710717822	0.020431876610023388	0.02794498824006271	0.024188432425043052	0.024188432425043052	0.024188432425043052	0.024188432425043052	0.024188432425043052	0.024188432425043052	0.024188432425043052	0.024188432425043052	0.024188432425043052	0.024188432425043052	0.024188432425043052	0.024188432425043052	0.024188432425043052	0.024188432425043052	0.024188432425043052	0.024188432425043052	0.024188432425043052	0.024188432425043052	0.024188432425043052	0.024188432425043052	0.024188432425043052	0.024188432425043052	0.024188432425043052	0.024188432425043052	0.024188432425043052	0.024188432425043052
0.07013906774185691	0.05247299556346163	0.02169284276027703	0.1585123910016881	0.13427290299956746	0.07871545090069079	0.022123733650513712	0.02303794231117345	0.12020521107241806	0.009269794969071588	0.0708954492634519	0.040438015000778725	0.07032034290399676	0.06818331769862494	0.05433463526921849	0.08634603982363792	0.11254850534173023	0.020278477741068307	0.05318215982879832	0.10846199909329625	0.047290926269738756	0.13765062889413224	0.04986903634835995	0.022779880271123546	0.05041873171161025	0.10165655755032396	0.1433255474237559	0.06626307536859759	0.06665123203458312	8.27613535204301e-05	0.03336699669405178	0.03336699669405178	0.03336699669405178	0.03336699669405178	0.03336699669405178	0.03336699669405178	0.03336699669405178	0.03336699669405178	0.03336699669405178	0.03336699669405178	0.03336699669405178	0.03336699669405178	0.03336699669405178	0.03336699669405178	0.03336699669405178	0.03336699669405178	0.03336699669405178	0.03336699669405178	0.03336699669405178	0.03336699669405178
0.032511428865377244	0.021177983276636482	0.021152745378741834	0.019774803011127114	0.021252339158347053	0.03957981954087426	0.02020731916782571	0.006849993820289084	0.041309650836334005	0.036148690118011785	0.052373525098813455	0.034133006018679676	0.019892067712821798	0.027012536865750735	0.027012536865750735	0.027012536865750735	0.027012536865750735	0.027012536865750735	0.027012536865750735	0.027012536865750735	0.027012536865750735	0.027012536865750735	0.027012536865750735	0.027012536865750735	0.027012536865750735	0.027012536865750735	0.027012536865750735	0.027012536865750735	0.027012536865750735	0.027012536865750735	0.027012536865750735	0.027012536865750735	0.027012536865750735	0.027012536865750735	0.027012536865750735	0.027012536865750735	0.027012536865750735	0.027012536865750735	0.027012536865750735	0.027012536865750735	0.027012536865750735	0.027012536865750735	0.027012536865750735	0.027012536865750735	0.027012536865750735	0.027012536865750735	0.027012536865750735	0.027012536865750735	0.027012536865750735	0.027012536865750735
0.5530047457709295	0.389505964160233	0.421417391933441	0.414072907711561	0.3421934364139604	0.3218243506313113	0.354390613731509	0.5227167125573793	0.4996344112636655	0.44624783743058044	0.33211360725751965	0.38747119443964384	0.2566799053443689	0.39727900633963414	0.615151234585591	0.566727727279871	0.3590608794940703	0.5038032450374743	0.4287373748164637	0.20308826707735186	0.5181267953170059	0.42306008202955064	0.30285049080044296	0.37567924057858987	0.44315644662064846	0.4094178435996192	0.4094178435996192	0.4094178435996192	0.4094178435996192	0.4094178435996192	0.4094178435996192	0.4094178435996192	0.4094178435996192	0.4094178435996192	0.4094178435996192	0.4094178435996192	0.4094178435996192	0.4094178435996192	0.4094178435996192	0.4094178435996192	0.4094178435996192	0.4094178435996192	0.4094178435996192	0.4094178435996192	0.4094178435996192	0.4094178435996192	0.4094178435996192	0.4094178435996192	0.4094178435996192	0.4094178435996192
0.01843292583569539	0.00718655252924743	0.055721356383162626	0.006834552400865833	0.004502224248110171	0.02800602663595089	0.013719555451810568	0.0220022466475006	0.0004253431828828139	0.013694736112169028	0.044330559119317846	0.043605231725818726	0.03536728597875554	0.03994880061281794	2.481933964154039e-05	0.02237795115110033	0.02996502752358904	0.033855079423851	0.017051183014553523	2.481933964154039e-05	0.028030845954229278	0.012339646151932096	0.009858704954954771	0.026307031142901848	0.02419584711807324	0.02305415383701222	0.02362500047754273	0.02362500047754273	0.02362500047754273	0.02362500047754273	0.02362500047754273	0.02362500047754273	0.02362500047754273	0.02362500047754273	0.02362500047754273	0.02362500047754273	0.02362500047754273	0.02362500047754273	0.02362500047754273	0.02362500047754273	0.02362500047754273	0.02362500047754273	0.02362500047754273	0.02362500047754273	0.02362500047754273	0.02362500047754273	0.02362500047754273	0.02362500047754273	0.02362500047754273	0.02362500047754273
0.00010089603973024994	0.04896948434479387	0.10295230437654625	0.0005999371495232377	0.11270385103293165	0.06680651421793936	0.0	0.01843696728320641	0.0	0.0545827571812756	0.0	0.0	0.0	0.0545827571812756	0.0	0.0	0.07509980197697892	0.0	0.0	0.0	0.0	0.024447514073327528	0.04797227240791067	0.0	0.04235900014461184	0.0	0.02117950007230592	0.02117950007230592	0.02117950007230592	0.02117950007230592	0.02117950007230592	0.02117950007230592	0.02117950007230592	0.02117950007230592	0.02117950007230592	0.02117950007230592	0.02117950007230592	0.02117950007230592	0.02117950007230592	0.02117950007230592	0.02117950007230592	0.02117950007230592	0.02117950007230592	0.02117950007230592	0.02117950007230592	0.02117950007230592	0.02117950007230592	0.02117950007230592	0.02117950007230592	0.02117950007230592
0.1292228449866968	0.10795141252529364	0.07643290785788977	0.05736929157374372	0.05678298064436917	0.05637771680101426	0.07550677402426605	0.04855913276161665	0.024888972575649343	0.10206372855598386	0.11316103719788072	0.07982102154601517	0.12274452376575849	0.050884574129278486	0.09433135447295553	0.08362113941560424	0.08958851049975958	0.14382930595435273	0.07668679175905864	0.06276926663372111	0.12111617931016676	0.04207806903266061	0.04603507696113504	0.09537684606936137	0.07135705403258069	0.10931753692391884	0.09033729547824977	0.09033729547824977	0.09033729547824977	0.09033729547824977	0.09033729547824977	0.09033729547824977	0.09033729547824977	0.09033729547824977	0.09033729547824977	0.09033729547824977	0.09033729547824977	0.09033729547824977	0.09033729547824977	0.09033729547824977	0.09033729547824977	0.09033729547824977	0.09033729547824977	0.09033729547824977	0.09033729547824977	0.09033729547824977	0.09033729547824977	0.09033729547824977	0.09033729547824977	0.09033729547824977
0.1650261899120867	0.11854601175756974	0.21711889796193337	0.16698272895159882	0.18907286523296074	0.09278919452481976	0.11798112640330621	0.16413130733973882	0.18260057954420159	0.14934772219700018	0.1575223033335665	0.09458078336665304	0.13503717042209679	0.13574447527240985	0.18740033973675305	0.08152206831557036	0.11552625017200681	0.2584029423264836	0.10940667861131839	0.07083655360518852	0.15042236804263515	0.13446666743257538	0.15584588496382584	0.15127238461729012	0.14429719666266547	0.14778479063997776	0.14778479063997776	0.14778479063997776	0.14778479063997776	0.14778479063997776	0.14778479063997776	0.14778479063997776	0.14778479063997776	0.14778479063997776	0.14778479063997776	0.14778479063997776	0.14778479063997776	0.14778479063997776	0.14778479063997776	0.14778479063997776	0.14778479063997776	0.14778479063997776	0.14778479063997776	0.14778479063997776	0.14778479063997776	0.14778479063997776	0.14778479063997776	0.14778479063997776	0.14778479063997776	0.14778479063997776
0.43318498700976543	0.7151342709102118	0.6307383491807772	0.5384002508744805	0.5679020733318847	0.5231108614768339	0.38679155546920835	0.4558022211163162	0.4651242006255653	0.4076338620207481	0.4222407439955573	0.5904537533838324	0.2817481414934514	0.555090709218895	0.4340004548384545	0.6139302417869454	0.41358200836371517	0.6500967013572349	0.5485924603786876	0.456667296570915	0.39388439021725913	0.6006259174216372	0.4736469683464883	0.628235169687225	0.6413657438520155	0.6348004567696204	0.6348004567696204	0.6348004567696204	0.6348004567696204	0.6348004567696204	0.6348004567696204	0.6348004567696204	0.6348004567696204	0.6348004567696204	0.6348004567696204	0.6348004567696204	0.6348004567696204	0.6348004567696204	0.6348004567696204	0.6348004567696204	0.6348004567696204	0.6348004567696204	0.6348004567696204	0.6348004567696204	0.6348004567696204	0.6348004567696204	0.6348004567696204	0.6348004567696204	0.6348004567696204	0.6348004567696204
0.2293048117397767	0.19584385689934236	0.2765865801460283	0.21171637359682702	0.22873968821401963	0.12816931972762832	0.2379286112741775	0.2105652060381662	0.29347511168818896	0.2177735116597591	0.20957790786233854	0.30674803961844593	0.2124755606144857	0.22462147467149757	0.16593482150104463	0.23441376398031585	0.22032209890800758	0.18488839348496708	0.2868970397543201	0.1342500434297034	0.18058466536886347	0.25359074576280694	0.19304062091725752	0.185177652487487	0.2606078816761379	0.22289276708181247	0.22289276708181247	0.22289276708181247	0.22289276708181247	0.22289276708181247	0.22289276708181247	0.22289276708181247	0.22289276708181247	0.22289276708181247	0.22289276708181247	0.22289276708181247	0.22289276708181247	0.22289276708181247	0.22289276708181247	0.22289276708181247	0.22289276708181247	0.22289276708181247	0.22289276708181247	0.22289276708181247	0.22289276708181247	0.22289276708181247	0.22289276708181247	0.22289276708181247	0.22289276708181247	0.22289276708181247
0.3618206841165757	0.46940114262164784	0.4984464834316751	0.5092321832227336	0.3661797798202768	0.562478309034693	0.49759655732169433	0.4917794734114284	0.18473812866032482	0.3724895762967323	0.3803248557524408	0.5367511761454672	0.35672253061864545	0.49022528979586827	0.4715602872299203	0.33199861763717775	0.5191303582456382	0.41811778607123595	0.4336509537225095	0.4140748318242534	0.42386289277338146	0.42386289277338146	0.42386289277338146	0.42386289277338146	0.42386289277338146	0.42386289277338146	0.42386289277338146	0.42386289277338146	0.42386289277338146	0.42386289277338146	0.42386289277338146	0.42386289277338146	0.42386289277338146	0.42386289277338146	0.42386289277338146	0.42386289277338146	0.42386289277338146	0.42386289277338146	0.42386289277338146	0.42386289277338146	0.42386289277338146	0.42386289277338146	0.42386289277338146	0.42386289277338146	0.42386289277338146	0.42386289277338146	0.42386289277338146	0.42386289277338146	0.42386289277338146	0.42386289277338146
0.22702868796662898	0.24018074277568974	0.2805083197635342	0.27726187845204875	0.23844039961189306	0.23087482346527252	0.21969841998633535	0.23386689730736226	0.2228170396371888	0.2084190212685273	0.19033388972220047	0.30605318974554835	0.2551661104619472	0.3061703537031008	0.21742946980452496	0.22894926952700242	0.21551396788783134	0.19432944007485825	0.3163699981677128	0.2443926943897514	0.28038134627873207	0.28038134627873207	0.28038134627873207	0.28038134627873207	0.28038134627873207	0.28038134627873207	0.28038134627873207	0.28038134627873207	0.28038134627873207	0.28038134627873207	0.28038134627873207	0.28038134627873207	0.28038134627873207	0.28038134627873207	0.28038134627873207	0.28038134627873207	0.28038134627873207	0.28038134627873207	0.28038134627873207	0.28038134627873207	0.28038134627873207	0.28038134627873207	0.28038134627873207	0.28038134627873207	0.28038134627873207	0.28038134627873207	0.28038134627873207	0.28038134627873207	0.28038134627873207	0.28038134627873207
0.09688903032642722	0.29424257158728595	0.3995049803003965	0.19966669729509556	0.34073980334088433	0.16166525909560417	0.5317480232191429	0.32606911221299034	0.3455247111391732	0.2590090557121417	0.30199860648326915	0.22734663040605216	0.14152764795710127	0.42439508530448045	0.0552122698827146	0.19263176752349345	0.3288599276909298	0.16218640266736264	0.30353630315527613	0.05487495985633124	0.2468700948844359	0.1861834653250428	0.24335024356976323	0.20841597236942877	0.07593086467461621	0.33238792540845963	0.26522937366552557	0.2988086495369926	0.2988086495369926	0.2988086495369926	0.2988086495369926	0.2988086495369926	0.2988086495369926	0.2988086495369926	0.2988086495369926	0.2988086495369926	0.2988086495369926	0.2988086495369926	0.2988086495369926	0.2988086495369926	0.2988086495369926	0.2988086495369926	0.2988086495369926	0.2988086495369926	0.2988086495369926	0.2988086495369926	0.2988086495369926	0.2988086495369926	0.2988086495369926	0.2988086495369926
0.3963024496764224	0.39212748998571495	0.3882708115832602	0.3878767030291095	0.3337180283041679	0.24772440531910295	0.2416363110443723	0.3375489736241351	0.31971625534756204	0.3143362163553426	0.3542550995580836	0.2829572463515401	0.19466687216936013	0.4734664644604291	0.32374082480409955	0.39490905927947284	0.3248277424394771	0.3659118534450384	0.3480562317807362	0.30291198672770875	0.34652076665655224	0.22756039161939887	0.35357786699051463	0.4225715599610377	0.38807471347577616	0.38807471347577616	0.38807471347577616	0.38807471347577616	0.38807471347577616	0.38807471347577616	0.38807471347577616	0.38807471347577616	0.38807471347577616	0.38807471347577616	0.38807471347577616	0.38807471347577616	0.38807471347577616	0.38807471347577616	0.38807471347577616	0.38807471347577616	0.38807471347577616	0.38807471347577616	0.38807471347577616	0.38807471347577616	0.38807471347577616	0.38807471347577616	0.38807471347577616	0.38807471347577616	0.38807471347577616	0.38807471347577616
0.4813508925817473	0.5635622426346365	0.5259271951510022	0.4372512016703122	0.4518663758870393	0.37383774311017925	0.4964903159373123	0.5298135865874716	0.36142203756282787	0.32428089061945004	0.5353349993662623	0.4094624054590173	0.5874176752469898	0.5451467206708656	0.5008096758487081	0.4377083819025086	0.5406587835748335	0.5670334688022808	0.4380398175446927	0.5711332598793898	0.47134906559413614	0.5048521597054956	0.3859251349487281	0.4394573326514969	0.35280301623578764	0.5347496637222764	0.44377633997903204	0.44377633997903204	0.44377633997903204	0.44377633997903204	0.44377633997903204	0.44377633997903204	0.44377633997903204	0.44377633997903204	0.44377633997903204	0.44377633997903204	0.44377633997903204	0.44377633997903204	0.44377633997903204	0.44377633997903204	0.44377633997903204	0.44377633997903204	0.44377633997903204	0.44377633997903204	0.44377633997903204	0.44377633997903204	0.44377633997903204	0.44377633997903204	0.44377633997903204	0.44377633997903204
0.1507240520131789	0.0005428512496568849	0.04884618553381385	0.03832840853578119	0.14773381365918836	0.0	0.14030813546908327	0.08355074980352757	0.10994825637306405	0.19502624226269666	0.07936926816017875	0.0006524058080899269	0.09866851900850843	0.05911501731201948	0.0	0.0771369497492285	0.29016936784662467	0.11360945842930684	0.09690057459814379	0.11414120388744677	0.148490852483203	0.054468189118629017	0.04938903678347073	0.05192861295104987	0.05192861295104987	0.05192861295104987	0.05192861295104987	0.05192861295104987	0.05192861295104987	0.05192861295104987	0.05192861295104987	0.05192861295104987	0.05192861295104987	0.05192861295104987	0.05192861295104987	0.05192861295104987	0.05192861295104987	0.05192861295104987	0.05192861295104987	0.05192861295104987	0.05192861295104987	0.05192861295104987	0.05192861295104987	0.05192861295104987	0.05192861295104987	0.05192861295104987	0.05192861295104987	0.05192861295104987	0.05192861295104987	0.05192861295104987
0.19735773796050846	0.06339585789871849	0.07015030139934672	0.09579033160276988	0.09859196501873964	0.00256479145635288	0.13028376765739738	0.08547300402086827	0.02688587162022923	0.18400964792791924	0.002620112615659046	0.13777787624653892	0.1212410028347359	0.10891508250572449	0.164268590701854	0.05551996277696661	0.10556520795249855	0.08000403011174886	0.14790558981774046	0.10913339083593655	0.0028942332080958695	0.05601381202201621	0.05601381202201621	0.05601381202201621	0.05601381202201621	0.05601381202201621	0.05601381202201621	0.05601381202201621	0.05601381202201621	0.05601381202201621	0.05601381202201621	0.05601381202201621	0.05601381202201621	0.05601381202201621	0.05601381202201621	0.05601381202201621	0.05601381202201621	0.05601381202201621	0.05601381202201621	0.05601381202201621	0.05601381202201621	0.05601381202201621	0.05601381202201621	0.05601381202201621	0.05601381202201621	0.05601381202201621	0.05601381202201621	0.05601381202201621	0.05601381202201621	0.05601381202201621
0.14593344934539232	0.07356200824949158	0.19032394631682223	0.19042362197027385	0.08720111650268655	0.07906055404403789	0.1197824018153326	0.11943384334097235	0.1520065754158758	0.13977444540912543	0.10500397947641477	0.05952106212391026	0.042881822675992554	0.1957480237125624	0.13636268452832792	0.024352880082429848	0.10285838213143074	0.07156504634280263	0.06327200458453472	0.05510411203095555	0.06673132560675255	0.10298228592365853	0.11565567353783009	0.086390606576224	0.03669023977663288	0.10470935856817458	0.060436068961654876	0.08495313546645976	0.06542102358486329	0.09622961455016754	0.0988619348661697	0.0	0.16714979270849428	0.08357489635424714	0.08357489635424714	0.08357489635424714	0.08357489635424714	0.08357489635424714	0.08357489635424714	0.08357489635424714	0.08357489635424714	0.08357489635424714	0.08357489635424714	0.08357489635424714	0.08357489635424714	0.08357489635424714	0.08357489635424714	0.08357489635424714	0.08357489635424714	0.08357489635424714
0.10550858671727398	0.09561428078504228	0.06777876042668042	0.07106372716708435	0.09002547909513343	0.11941270774436831	0.023519284093282158	0.1943389118820257	0.14183136644849553	0.11648135992727048	0.08957905689887459	0.11637116693263416	0.17409257671676184	0.13519730021010082	0.12320371421157665	0.1381813511886976	0.12422296592386675	0.08841204560656953	0.12917196356819405	0.21095630822151704	0.17992168513991916	0.1873158090065871	0.16343117600472057	0.13511065343702372	0.11703017330918496	0.18574215106583133	0.17775461030696948	0.03354579298745708	0.08225052251656349	0.043340975051953515	0.11756278205732974	0.0883112951757242	0.1760334926573651	0.13217239391654464	0.13217239391654464	0.13217239391654464	0.13217239391654464	0.13217239391654464	0.13217239391654464	0.13217239391654464	0.13217239391654464	0.13217239391654464	0.13217239391654464	0.13217239391654464	0.13217239391654464	0.13217239391654464	0.13217239391654464	0.13217239391654464	0.13217239391654464	0.13217239391654464
0.4781258489334096	0.5147511157269404	0.5401952375963115	0.47455877919206574	0.6202249597553238	0.44995594662022964	0.5202280409949464	0.5784801979529458	0.5190177815168465	0.5177182879986333	0.5064340553957862	0.4708719147220294	0.6004950159047923	0.426620134071022	0.5162930588608191	0.5013465690649413	0.52719583384884	0.46159184423381855	0.619928430643074	0.5778167330593728	0.4492400922827849	0.5135284126710788	0.5135284126710788	0.5135284126710788	0.5135284126710788	0.5135284126710788	0.5135284126710788	0.5135284126710788	0.5135284126710788	0.5135284126710788	0.5135284126710788	0.5135284126710788	0.5135284126710788	0.5135284126710788	0.5135284126710788	0.5135284126710788	0.5135284126710788	0.5135284126710788	0.5135284126710788	0.5135284126710788	0.5135284126710788	0.5135284126710788	0.5135284126710788	0.5135284126710788	0.5135284126710788	0.5135284126710788	0.5135284126710788	0.5135284126710788	0.5135284126710788	0.5135284126710788
0.21799869220895612	0.17457067252735003	0.2029652299616004	0.25417356670031827	0.3446810627250541	0.2883728319509801	0.18335743484383346	0.20168457279633373	0.1704436685272763	0.18551250885136222	0.17247526052432122	0.17997499450477836	0.244833253298405	0.211798194161965	0.22795124180650578	0.21300534812088032	0.2429064929509613	0.1781815157675618	0.2177443046935357	0.35994233173497825	0.21256511754318552	0.546482118269522	0.179053191564961	0.14703100506811215	0.16304209831653657	0.16304209831653657	0.16304209831653657	0.16304209831653657	0.16304209831653657	0.16304209831653657	0.16304209831653657	0.16304209831653657	0.16304209831653657	0.16304209831653657	0.16304209831653657	0.16304209831653657	0.16304209831653657	0.16304209831653657	0.16304209831653657	0.16304209831653657	0.16304209831653657	0.16304209831653657	0.16304209831653657	0.16304209831653657	0.16304209831653657	0.16304209831653657	0.16304209831653657	0.16304209831653657	0.16304209831653657	0.16304209831653657
0.3699461424468759	0.34941920733936355	0.41391413681157146	0.36283731846340483	0.20341232379485066	0.3750978839042966	0.2844110110515537	0.29074643804755484	0.3132533420826507	0.29706736732302497	0.3454302007678582	0.31740326641623334	0.36189589908673114	0.4128212879847695	0.29762880829299165	0.3388796843710617	0.30915198544403666	0.3111093193151726	0.355171826064901	0.30434692030692184	0.3176244906126929	0.3478344150578373	0.4604634151228597	0.4998776324220227	0.22730687772783506	0.42529205617853366	0.32629946695318435	0.32629946695318435	0.32629946695318435	0.32629946695318435	0.32629946695318435	0.32629946695318435	0.32629946695318435	0.32629946695318435	0.32629946695318435	0.32629946695318435	0.32629946695318435	0.32629946695318435	0.32629946695318435	0.32629946695318435	0.32629946695318435	0.32629946695318435	0.32629946695318435	0.32629946695318435	0.32629946695318435	0.32629946695318435	0.32629946695318435	0.32629946695318435	0.32629946695318435	0.32629946695318435
0.12006079523163254	0.15481142036638285	0.1884929655283791	0.11765478937553804	0.15279871391035243	0.12999949555408208	0.11065116563230645	0.21174154097614017	0.15446062872768865	0.1602185414465947	0.17823796111313683	0.05915458098497903	0.17245762551019314	0.1499812386567271	0.13083880228117103	0.11779612425813232	0.14032937016742147	0.10396828998683601	0.12446388138995249	0.11503473930582166	0.11974931034788708	0.11974931034788708	0.11974931034788708	0.11974931034788708	0.11974931034788708	0.11974931034788708	0.11974931034788708	0.11974931034788708	0.11974931034788708	0.11974931034788708	0.11974931034788708	0.11974931034788708	0.11974931034788708	0.11974931034788708	0.11974931034788708	0.11974931034788708	0.11974931034788708	0.11974931034788708	0.11974931034788708	0.11974931034788708	0.11974931034788708	0.11974931034788708	0.11974931034788708	0.11974931034788708	0.11974931034788708	0.11974931034788708	0.11974931034788708	0.11974931034788708	0.11974931034788708	0.11974931034788708
0.18193423754913135	0.16407070318609923	0.20624034017145224	0.1537483426003921	0.20631164559805015	0.1418276276379652	0.19700406259140016	0.21378900477549603	0.09403141853962702	0.12183956663378016	0.12507368420865514	0.16686286663513566	0.20969095047511277	0.1924274503031525	0.18835563987961915	0.16350059357429683	0.14906068612049406	0.11022614605836374	0.12123034126231451	0.11460542397356868	0.10192305316312142	0.15347945433662533	0.12770125374987337	0.12770125374987337	0.12770125374987337	0.12770125374987337	0.12770125374987337	0.12770125374987337	0.12770125374987337	0.12770125374987337	0.12770125374987337	0.12770125374987337	0.12770125374987337	0.12770125374987337	0.12770125374987337	0.12770125374987337	0.12770125374987337	0.12770125374987337	0.12770125374987337	0.12770125374987337	0.12770125374987337	0.12770125374987337	0.12770125374987337	0.12770125374987337	0.12770125374987337	0.12770125374987337	0.12770125374987337	0.12770125374987337	0.12770125374987337	0.12770125374987337
0.5111790242337365	0.5346221932509405	0.36718880645913954	0.4016511563257425	0.3994327469123849	0.4660280759854696	0.5434656396126177	0.6752587765477979	0.4556473366611449	0.5018566460709044	0.6064853338196479	0.4566168385540435	0.5564914591637253	0.4289418018083818	0.4938100669972688	0.6087111444157124	0.4138421393643553	0.6630813393182042	0.3759792843188989	0.4328040065164753	0.40439164541768713	0.40439164541768713	0.40439164541768713	0.40439164541768713	0.40439164541768713	0.40439164541768713	0.40439164541768713	0.40439164541768713	0.40439164541768713	0.40439164541768713	0.40439164541768713	0.40439164541768713	0.40439164541768713	0.40439164541768713	0.40439164541768713	0.40439164541768713	0.40439164541768713	0.40439164541768713	0.40439164541768713	0.40439164541768713	0.40439164541768713	0.40439164541768713	0.40439164541768713	0.40439164541768713	0.40439164541768713	0.40439164541768713	0.40439164541768713	0.40439164541768713	0.40439164541768713	0.40439164541768713
0.7949497208602967	0.5803509624328569	0.48066797446456855	0.33877817474967564	0.5633645054154994	0.46273423235102823	0.5812800115630601	0.5249078297053889	0.675480149472155	0.3382693268822954	0.40657484561902624	0.5684723435144515	0.456755980436871	0.6345880051200712	0.534503211037992	0.5125020288042257	0.6824386456166579	0.38163881568863484	0.381528059023316	0.5260557285048392	0.39538309080090045	0.40738692180367714	0.41055619544360133	0.4089715586236392	0.4089715586236392	0.4089715586236392	0.4089715586236392	0.4089715586236392	0.4089715586236392	0.4089715586236392	0.4089715586236392	0.4089715586236392	0.4089715586236392	0.4089715586236392	0.4089715586236392	0.4089715586236392	0.4089715586236392	0.4089715586236392	0.4089715586236392	0.4089715586236392	0.4089715586236392	0.4089715586236392	0.4089715586236392	0.4089715586236392	0.4089715586236392	0.4089715586236392	0.4089715586236392	0.4089715586236392	0.4089715586236392	0.4089715586236392
0.4759499818146409	0.4818786780064818	0.5384105382825024	0.3746860056153964	0.5131422489100267	0.5493395701202314	0.3532281131166266	0.41974561270074334	0.3595911564765112	0.36791777004938053	0.5065046191569021	0.4567562598800353	0.42773796322038327	0.44312582780064524	0.19452651075803812	0.5133737686651793	0.4496171202897132	0.4205356673477828	0.3784912547600229	0.48159328766893994	0.2697012921627913	0.5227017720084125	0.3962015320856019	0.3962015320856019	0.3962015320856019	0.3962015320856019	0.3962015320856019	0.3962015320856019	0.3962015320856019	0.3962015320856019	0.3962015320856019	0.3962015320856019	0.3962015320856019	0.3962015320856019	0.3962015320856019	0.3962015320856019	0.3962015320856019	0.3962015320856019	0.3962015320856019	0.3962015320856019	0.3962015320856019	0.3962015320856019	0.3962015320856019	0.3962015320856019	0.3962015320856019	0.3962015320856019	0.3962015320856019	0.3962015320856019	0.3962015320856019	0.3962015320856019
0.15099870579734695	0.10511865972296469	0.11999720535125877	0.12374384048211225	0.08644499238806816	0.10561237468247403	0.0681199446054482	0.10561237468247403	0.09156324364300908	0.14078435714607498	0.1886794266588207	0.14119300654229536	0.03411740410728608	0.1294643231162553	0.10401126704361091	0.1006897248526561	0.10132062357438051	0.12404458263737965	0.03638728238390773	0.07171003798842658	0.11681576136450075	0.09592070232873155	0.09592070232873155	0.03786403923813956	0.032941389083457805	0.07072985025867957	0.11632637415228134	0.10942763183293817	0.1128118591570846	0.06769260667931383	0.08248753143344159	0.0750900690563777	0.0750900690563777	0.0750900690563777	0.0750900690563777	0.0750900690563777	0.0750900690563777	0.0750900690563777	0.0750900690563777	0.0750900690563777	0.0750900690563777	0.0750900690563777	0.0750900690563777	0.0750900690563777	0.0750900690563777	0.0750900690563777	0.0750900690563777	0.0750900690563777	0.0750900690563777	0.0750900690563777
0.3806149916770588	0.2761733393276972	0.4075291717500291	0.2928482431163153	0.44284222998435374	0.313706794172846	0.3346261995446002	0.3271104893306622	0.3418849130967924	0.4039546230316966	0.42183593082550397	0.26972542664982635	0.3810485227688209	0.2626323286190568	0.31668410745876785	0.30085811026404785	0.3797871382707001	0.3176660726601617	0.27154044485233075	0.420009958522761	0.33160089352623046	0.32400150425666807	0.2937392036579159	0.3126135050684557	0.2753103573507001	0.38685991782711054	0.2839651948572409	0.3330640307910991	0.28155996275355294	0.3761999851138524	0.3942622250378523	0.3852311050758524	0.3852311050758524	0.3852311050758524	0.3852311050758524	0.3852311050758524	0.3852311050758524	0.3852311050758524	0.3852311050758524	0.3852311050758524	0.3852311050758524	0.3852311050758524	0.3852311050758524	0.3852311050758524	0.3852311050758524	0.3852311050758524	0.3852311050758524	0.3852311050758524	0.3852311050758524	0.3852311050758524
0.5426868542489796	0.5142939868149221	0.3874383196184376	0.4676553685064556	0.4984666205099348	0.3892824046814211	0.4655095662391766	0.477434199522159	0.37794872715998823	0.4040632888984852	0.4687261230827287	0.47175360713630626	0.39843197137286973	0.4212112538878345	0.35607244014464917	0.32592867801025666	0.4860774646848931	0.5209420312249463	0.47062317511663926	0.34516890312451554	0.33637586279458137	0.3407723829595484	0.3407723829595484	0.3407723829595484	0.3407723829595484	0.3407723829595484	0.3407723829595484	0.3407723829595484	0.3407723829595484	0.3407723829595484	0.3407723829595484	0.3407723829595484	0.3407723829595484	0.3407723829595484	0.3407723829595484	0.3407723829595484	0.3407723829595484	0.3407723829595484	0.3407723829595484	0.3407723829595484	0.3407723829595484	0.3407723829595484	0.3407723829595484	0.3407723829595484	0.3407723829595484	0.3407723829595484	0.3407723829595484	0.3407723829595484	0.3407723829595484	0.3407723829595484
0.3584031713399957	0.0	0.4470792963596374	0.0	0.04597748812274766	0.26817506849006184	0.0	0.0	0.0	0.0	0.44216529984278746	0.0	0.0	0.0	0.0	0.0	0.6982588740980569	0.0	0.0	0.0	0.8651765953481697	0.43258829767408485	0.43258829767408485	0.43258829767408485	0.43258829767408485	0.43258829767408485	0.43258829767408485	0.43258829767408485	0.43258829767408485	0.43258829767408485	0.43258829767408485	0.43258829767408485	0.43258829767408485	0.43258829767408485	0.43258829767408485	0.43258829767408485	0.43258829767408485	0.43258829767408485	0.43258829767408485	0.43258829767408485	0.43258829767408485	0.43258829767408485	0.43258829767408485	0.43258829767408485	0.43258829767408485	0.43258829767408485	0.43258829767408485	0.43258829767408485	0.43258829767408485	0.43258829767408485
0.4100630295222882	0.2615236954953121	0.1959141174173396	0.24133932592957213	0.26891305513800123	0.23594607599540054	0.3680242150165863	0.327516805367323	0.40046873543765216	0.26098263647188036	0.3075466712256079	0.3376351511057036	0.23158312709993414	0.3768292533194946	0.3385571899454493	0.2922990605120914	0.14941608617229832	0.3509513133904448	0.34061050523344266	0.29499643502560147	0.1857069297712466	0.35921812149187604	0.41085895588766824	0.17793107572807004	0.14854809820662496	0.23137960963453022	0.2921275450585805	0.27951033375018824	0.3519787166044681	0.31574452517732815	0.31574452517732815	0.31574452517732815	0.31574452517732815	0.31574452517732815	0.31574452517732815	0.31574452517732815	0.31574452517732815	0.31574452517732815	0.31574452517732815	0.31574452517732815	0.31574452517732815	0.31574452517732815	0.31574452517732815	0.31574452517732815	0.31574452517732815	0.31574452517732815	0.31574452517732815	0.31574452517732815	0.31574452517732815	0.31574452517732815
0.596331559400531	0.42289545295618314	0.48343757346415145	0.5824136630679163	0.5707015752870422	0.40026086903203945	0.3935459628027305	0.4479164301310013	0.48560013438378813	0.4759656375659892	0.42428611725507503	0.43422443832342766	0.4312696153573122	0.3335271261605607	0.477347034930855	0.41642247758675227	0.5193548152355191	0.5180039434649658	0.5279173683449616	0.40068999820391615	0.4110320921344363	0.4431501492672204	0.3830692546634366	0.4959779646349312	0.563016296249893	0.500407747540725	0.30565807100014447	0.45834919869401936	0.42618436576189495	0.5357881660262038	0.5708887988311201	0.3487342367453196	0.6045772400043515	0.6092145229342136	0.40926572437691866	0.5092401236555661	0.5092401236555661	0.5092401236555661	0.5092401236555661	0.5092401236555661	0.5092401236555661	0.5092401236555661	0.5092401236555661	0.5092401236555661	0.5092401236555661	0.5092401236555661	0.5092401236555661	0.5092401236555661	0.5092401236555661	0.5092401236555661
0.27145943941310796	0.4155225886798136	0.4409313119774785	0.35676049775845176	0.3502619959525842	0.3084646182135636	0.35797439725772423	0.32494568710124344	0.2224716274979172	0.34678151347774033	0.34649488222238917	0.2959855511462768	0.23943171468732313	0.42762159091925733	0.3434044500065228	0.27363885858468046	0.3230606321174382	0.35170858695193	0.3316421428901493	0.34511402178238904	0.39224411072488946	0.2248764899339642	0.3093353506601443	0.2442743302438558	0.25573162136540833	0.3760604731155264	0.35690112183434475	0.34388805659671845	0.3006765982576072	0.2803436226517516	0.35015760556335307	0.33406858327936945	0.24375487242524	0.23800305397235638	0.35900273546749045	0.21941512293460924	0.30387362294266046	0.328087403871675	0.3166356135514754	0.2767861441121882	0.2967108788318318	0.2967108788318318	0.2967108788318318	0.2967108788318318	0.2967108788318318	0.2967108788318318	0.2967108788318318	0.2967108788318318	0.2967108788318318	0.2967108788318318
0.4741670844398774	0.2878158368890129	0.46808813185225884	0.33523839611235645	0.46220985295743827	0.278986909286321	0.26822365354715577	0.26593731350649946	0.40048216150537325	0.3500609741335427	0.3473493739570303	0.2821305861110908	0.3030372195814009	0.28441205974284506	0.3234628244594733	0.32442039195913497	0.3712122555919733	0.38673216803712185	0.4329952517738118	0.4331358004923113	0.31923766729916303	0.3090011520069373	0.37143693004146083	0.39910035779102093	0.36937935281413947	0.3842398553025802	0.3842398553025802	0.3842398553025802	0.3842398553025802	0.3842398553025802	0.3842398553025802	0.3842398553025802	0.3842398553025802	0.3842398553025802	0.3842398553025802	0.3842398553025802	0.3842398553025802	0.3842398553025802	0.3842398553025802	0.3842398553025802	0.3842398553025802	0.3842398553025802	0.3842398553025802	0.3842398553025802	0.3842398553025802	0.3842398553025802	0.3842398553025802	0.3842398553025802	0.3842398553025802	0.3842398553025802
0.3570582943627847	0.414408169823679	0.4151160254994096	0.3467308137946049	0.4068522517423299	0.36475478026113956	0.3788978277169574	0.40761011311020146	0.24752259167107812	0.4689739745546557	0.24421909487442647	0.37361789734865813	0.30354199184745156	0.3695954003537678	0.36240014315399377	0.30839373874440473	0.4552166123651828	0.36458599086098703	0.37608995658959454	0.5209731577904915	0.25298085914700963	0.32575658811673586	0.42120952841876536	0.34180765167350197	0.5389974257880917	0.21889189023660913	0.23550030440752195	0.34090676946466847	0.3499025373945596	0.3372400799965229	0.3742049305984874	0.35572250529750515	0.35572250529750515	0.35572250529750515	0.35572250529750515	0.35572250529750515	0.35572250529750515	0.35572250529750515	0.35572250529750515	0.35572250529750515	0.35572250529750515	0.35572250529750515	0.35572250529750515	0.35572250529750515	0.35572250529750515	0.35572250529750515	0.35572250529750515	0.35572250529750515	0.35572250529750515	0.35572250529750515
0.3073442010737055	1.0488655635313813	0.5175692436930212	0.17538809364684302	0.508127429959591	0.3308115847131707	0.17538809364684302	0.3816818716785815	0.17538809364684302	0.35077618729368604	0.31342593757784354	0.28523882078812557	0.0	0.03927799830159729	0.17538809364684302	0.35077618729368604	0.18205538230859605	0.182444427457181	0.4669051569435291	0.5214247408645308	0.8275287292479402	0.07211143127224758	0.24083223625733757	0.45081257464941055	0.5112013801468605	0.7678805601023553	0.6395409701246079	0.6395409701246079	0.6395409701246079	0.6395409701246079	0.6395409701246079	0.6395409701246079	0.6395409701246079	0.6395409701246079	0.6395409701246079	0.6395409701246079	0.6395409701246079	0.6395409701246079	0.6395409701246079	0.6395409701246079	0.6395409701246079	0.6395409701246079	0.6395409701246079	0.6395409701246079	0.6395409701246079	0.6395409701246079	0.6395409701246079	0.6395409701246079	0.6395409701246079	0.6395409701246079
0.3296150103056784	0.2617700207947187	0.2409746250608392	0.3556783912061879	0.2592679223329019	0.23210807533175837	0.27782034967878944	0.26594789751998027	0.27219464813632066	0.363166809667258	0.23205581370070535	0.2237439950264042	0.26548512580145717	0.25483653385795885	0.18154832545984037	0.2551250739628011	0.24925483370241439	0.30984263516416527	0.19439769348875982	0.30341767001783704	0.2926023730450895	0.2810674073993683	0.23200574526509987	0.2565365763322341	0.2565365763322341	0.2565365763322341	0.2565365763322341	0.2565365763322341	0.2565365763322341	0.2565365763322341	0.2565365763322341	0.2565365763322341	0.2565365763322341	0.2565365763322341	0.2565365763322341	0.2565365763322341	0.2565365763322341	0.2565365763322341	0.2565365763322341	0.2565365763322341	0.2565365763322341	0.2565365763322341	0.2565365763322341	0.2565365763322341	0.2565365763322341	0.2565365763322341	0.2565365763322341	0.2565365763322341	0.2565365763322341	0.2565365763322341
0.1344103215631972	0.0840443012914664	0.13144152188437505	0.11065688015741076	0.04907169941005989	0.007551083781370675	0.0540692274420758	0.08827583633192286	0.027360153440828306	0.23583704659463378	0.05403409696598019	0.05892099396406327	0.13961544330948866	0.035889415451917546	0.055328440078705375	0.08509594246487473	0.0749688154954589	0.09128544051975987	0.08299266011805806	0.08579428013826083	0.09511447601450518	0.13486211007801405	0.0785906222456857	0.08807503029488017	0.20171633114060003	0.055328440078705375	0.12897667827832715	0.027664220039352688	0.11827394237292684	0.08529141530028761	0.11226483171511756	0.09877812350770258	0.09877812350770258	0.09877812350770258	0.09877812350770258	0.09877812350770258	0.09877812350770258	0.09877812350770258	0.09877812350770258	0.09877812350770258	0.09877812350770258	0.09877812350770258	0.09877812350770258	0.09877812350770258	0.09877812350770258	0.09877812350770258	0.09877812350770258	0.09877812350770258	0.09877812350770258	0.09877812350770258
0.1644616146909794	0.1135888646515314	0.037137140575218726	0.0010200529166109597	0.009544058628702211	0.055873942107848615	0.0035279430603993795	0.1750463334943848	0.0010200529166109597	0.0	0.11006092159113202	0.0	0.0	0.14847330446447923	0.0	0.020783642131682413	0.00041172032643669573	0.0	0.0	0.0	0.18106244906268762	0.0	0.16925694721633847	0.0	0.0	0.0	0.09280522251984899	0.09259936235663063	0.0	0.0	0.009544058628702211	0.07427428115043745	0.08326116389114678	0.0	0.09280522251984899	0.09280522251984899	0.1690510864329433	0.08659479413609152	0.1278229402845174	0.1278229402845174	0.1278229402845174	0.1278229402845174	0.1278229402845174	0.1278229402845174	0.1278229402845174	0.1278229402845174	0.1278229402845174	0.1278229402845174	0.1278229402845174	0.1278229402845174
0.33084863969076395	0.06444858425288834	0.252051008894145	0.1188467660978699	0.15865134511141585	0.1541020055823666	0.3517561158317405	0.275108385192488	0.16749783467409746	0.31266177292440195	0.5840062845537131	0.278590939427265	0.05846330250549335	0.4436249371291994	0.01459360283143563	0.43487807782624777	0.15951687065196404	0.14563951606218647	0.07799747579485497	0.17434391302680058	0.13280687276187791	0.349423456049347	0.1923837935434265	0.2321056211048393	0.06588108073620445	0.2743921362043131	0.40409822934505407	0.33123902685802237	0.2323523030479687	0.09210213082251306	0.29479324520450323	0.26923172910813087	0.40324993571456036	0.28017884995102166	0.42035538625465096	0.19810241083419033	0.29232374353826146	0.2567496268418596	0.5437486772643053	0.032778031711711585	0.18401159859241628	0.2140039413127265	0.06341771736675651	0.3374152132272803	0.2004164652970184	0.2004164652970184	0.2004164652970184	0.2004164652970184	0.2004164652970184	0.2004164652970184
0.1434928331589966	0.027498196383973463	0.08438603787210684	0.1341913482496006	0.049396102820537954	0.018529399697298013	0.17991722206923694	0.1450864364067428	0.10884004557543556	0.11539263305592053	0.21533244438963942	0.027678046446448095	0.0277389078301942	0.06887340843622378	0.0794294975347132	0.11979599529967562	0.16438329886946068	0.16554530183841332	0.07721045593666635	0.053831653745747686	0.03025898152773292	0.1233247842012609	0.09067507055834213	0.01645795109007206	0.037507424484908784	0.04395614747404552	0.11156281263109166	0.14208852510288364	0.04999924848047165	0.11571405525715753	0.13148252056237955	0.0686326973305134	0.1447366907097002	0.16382733456277795	0.07640815112818007	0.18795597014452364	0.05457309717048786	0.12348950936914145	0.031241136372500738	0.029337688040518107	0.10673382315818361	0.17002713312642267	0.2678492338776762	0.30365270780362597	0.23357028016653714	0.26861149398508155	0.26861149398508155	0.26861149398508155	0.26861149398508155	0.26861149398508155
0.39673012900376525	0.5187364293603993	0.23016823830113606	0.30048345950771443	0.4370968949453118	0.454579927864019	0.23243012170399013	0.38433516044218435	0.1932020085988989	0.23835803562173227	0.41174812784520437	0.18817611036344556	0.29466648595847317	0.12517587829021373	0.41359888628662567	0.39315372771132684	0.26565298661945747	0.30152393143286843	0.3120286674427449	0.21648770045975316	0.2093143248406018	0.15259308441490219	0.32200272508780575	0.09379526276092928	0.29357430099541987	0.17701310635339434	0.2752981547913073	0.15925574112346905	0.37526273528307597	0.3289971328161461	0.15921780017952822	0.2076191864840422	0.2112849342879465	0.07251981061766656	0.21412042749992474	0.3094925918595299	0.30193243740703557	0.22636424781431538	0.06591579062588657	0.14614001922010098	0.14614001922010098	0.14614001922010098	0.14614001922010098	0.14614001922010098	0.14614001922010098	0.14614001922010098	0.14614001922010098	0.14614001922010098	0.14614001922010098	0.14614001922010098
0.3637130189481553	0.5261785338639707	0.36941709882997564	0.34379120134025	0.19082893294618675	0.20164027220107603	0.4148867365603408	0.30340359255552	0.08338329147242375	0.1933934420139719	0.1933934420139719	0.1933934420139719	0.1933934420139719	0.1933934420139719	0.1933934420139719	0.1933934420139719	0.1933934420139719	0.1933934420139719	0.1933934420139719	0.1933934420139719	0.1933934420139719	0.1933934420139719	0.1933934420139719	0.1933934420139719	0.1933934420139719	0.1933934420139719	0.1933934420139719	0.1933934420139719	0.1933934420139719	0.1933934420139719	0.1933934420139719	0.1933934420139719	0.1933934420139719	0.1933934420139719	0.1933934420139719	0.1933934420139719	0.1933934420139719	0.1933934420139719	0.1933934420139719	0.1933934420139719	0.1933934420139719	0.1933934420139719	0.1933934420139719	0.1933934420139719	0.1933934420139719	0.1933934420139719	0.1933934420139719	0.1933934420139719	0.1933934420139719	0.1933934420139719
0.0	0.0	0.0	0.0	0.0	0.0	0.0	0.0	0.0	0.0	0.0	0.032688439341333704	0.0	0.0	0.0	0.0	0.0	0.01829394548396748	0.0	0.08168797704698333	0.040843988523491664	0.040843988523491664	0.040843988523491664	0.040843988523491664	0.040843988523491664	0.040843988523491664	0.040843988523491664	0.040843988523491664	0.040843988523491664	0.040843988523491664	0.040843988523491664	0.040843988523491664	0.040843988523491664	0.040843988523491664	0.040843988523491664	0.040843988523491664	0.040843988523491664	0.040843988523491664	0.040843988523491664	0.040843988523491664	0.040843988523491664	0.040843988523491664	0.040843988523491664	0.040843988523491664	0.040843988523491664	0.040843988523491664	0.040843988523491664	0.040843988523491664	0.040843988523491664	0.040843988523491664
0.0	0.0	0.09478702786009713	0.0	0.12238947478416651	0.001041835595026961	0.0	0.09478702786009713	0.1946768065880716	0.11580423723456564	0.09118374748346325	0.0	0.0	0.09118374748346325	0.09478702786009713	0.10626662659070751	0.14419681072010523	0.0	0.00021025619568002557	0.10093161432300143	0.0	0.09478702786009713	0.3622351366854593	0.09222558307849021	0.07808430930084796	0.09118374748346325	0.10626662659070751	0.08503916102055896	0.08524941721623899	0.20105365445080464	0.00021025619568002557	0.11371368746139882	0.056961971828539425	0.056961971828539425	0.056961971828539425	0.056961971828539425	0.056961971828539425	0.056961971828539425	0.056961971828539425	0.056961971828539425	0.056961971828539425	0.056961971828539425	0.056961971828539425	0.056961971828539425	0.056961971828539425	0.056961971828539425	0.056961971828539425	0.056961971828539425	0.056961971828539425	0.056961971828539425
0.22863608626334753	0.20367357399808006	0.20848733283295504	0.1059737152191541	0.35634873859134825	0.16772235892463164	0.15167550972071805	0.09280922225390553	0.19847257811056787	0.20220097748531185	0.14444910126290156	0.1720212497611639	0.2586924520313144	0.169928089727317	0.2449196651919729	0.1861798330051066	0.20697813259196118	0.16050473054675443	0.18501369360462386	0.25305442829333147	0.19093292286615432	0.1886351896908413	0.26247538620144895	0.22555528794614513	0.22555528794614513	0.22555528794614513	0.22555528794614513	0.22555528794614513	0.22555528794614513	0.22555528794614513	0.22555528794614513	0.22555528794614513	0.22555528794614513	0.22555528794614513	0.22555528794614513	0.22555528794614513	0.22555528794614513	0.22555528794614513	0.22555528794614513	0.22555528794614513	0.22555528794614513	0.22555528794614513	0.22555528794614513	0.22555528794614513	0.22555528794614513	0.22555528794614513	0.22555528794614513	0.22555528794614513	0.22555528794614513	0.22555528794614513
0.40727444794144263	0.2394446351095345	0.2932948405502297	0.3799633250719266	0.22187990693103093	0.23674281935009667	0.3294414228601608	0.3567068050877999	0.369403867007494	0.23533422424181097	0.155368388249563	0.19535130624568697	0.19535130624568697	0.19535130624568697	0.19535130624568697	0.19535130624568697	0.19535130624568697	0.19535130624568697	0.19535130624568697	0.19535130624568697	0.19535130624568697	0.19535130624568697	0.19535130624568697	0.19535130624568697	0.19535130624568697	0.19535130624568697	0.19535130624568697	0.19535130624568697	0.19535130624568697	0.19535130624568697	0.19535130624568697	0.19535130624568697	0.19535130624568697	0.19535130624568697	0.19535130624568697	0.19535130624568697	0.19535130624568697	0.19535130624568697	0.19535130624568697	0.19535130624568697	0.19535130624568697	0.19535130624568697	0.19535130624568697	0.19535130624568697	0.19535130624568697	0.19535130624568697	0.19535130624568697	0.19535130624568697	0.19535130624568697	0.19535130624568697
0.33892716704414544	0.4381618668370002	0.4387017238589347	0.36028887063232845	0.5325832723105407	0.47398652648504924	0.3789432693705265	0.336293272228047	0.4320277314399882	0.5392297918718492	0.3913269091877936	0.3559719588838402	0.4380141661069075	0.4233599819101072	0.3915203041021945	0.37408458037379544	0.507956164876747	0.3772599484624866	0.5106095319583391	0.4274329429086665	0.518880603605561	0.5084223827683694	0.44309536119993437	0.503170005748606	0.4809568941121078	0.32257612127635543	0.3727772057558629	0.4314427160511221	0.40210996090349255	0.40210996090349255	0.40210996090349255	0.40210996090349255	0.40210996090349255	0.40210996090349255	0.40210996090349255	0.40210996090349255	0.40210996090349255	0.40210996090349255	0.40210996090349255	0.40210996090349255	0.40210996090349255	0.40210996090349255	0.40210996090349255	0.40210996090349255	0.40210996090349255	0.40210996090349255	0.40210996090349255	0.40210996090349255	0.40210996090349255	0.40210996090349255
0.11314077326377975	0.0072526528220771625	0.13605842792632142	0.24524772000345313	0.0892779097067941	0.12939744267251882	0.16461744923785	0.1421445235943481	0.13227329465107965	0.17707177998881496	0.029054787964426555	0.06845700773407813	0.028890911987444146	0.19582690645426484	0.08541342115989442	0.04142248235137733	0.13793888080950395	0.07209504867258687	0.14239205028154278	0.21496417082186497	0.30053848147018974	0.1328716082832952	0.19315240263235572	0.12827929629446602	7.183689385427061e-05	0.04534464365955332	0.13187557465416838	0.0	0.09382534624091524	0.17358281484604524	0.016092372802473873	0.2517398917024694	0.13391613225247162	0.13391613225247162	0.13391613225247162	0.13391613225247162	0.13391613225247162	0.13391613225247162	0.13391613225247162	0.13391613225247162	0.13391613225247162	0.13391613225247162	0.13391613225247162	0.13391613225247162	0.13391613225247162	0.13391613225247162	0.13391613225247162	0.13391613225247162	0.13391613225247162	0.13391613225247162
0.2660196544231505	0.1425178393887061	0.20617471028653211	0.22846754981203415	0.15317706468576164	0.0	0.30177833158875456	0.017449168011361267	0.04293529878729125	0.1635981685970941	0.034004570695385206	0.1690990212882358	0.027794411078514585	0.030795532497513423	0.0935597870743452	0.16493741047137317	0.18544064486937614	0.1830799823621823	0.047559439021847824	0.18744743682136933	0.23532085630050853	0.25011516578416215	0.1988152506731598	0.16124567599869558	0.062433015871369825	0.1203488849073489	0.17703882668026405	0.285286294124259	0.0768171344811703	0.19543962567246986	0.05713272888742757	0.08313868610827385	0.21133236263975738	0.3180127627747097	0.3420791857801294	0.12954882360644757	0.2358140046932885	0.2358140046932885	0.2358140046932885	0.2358140046932885	0.2358140046932885	0.2358140046932885	0.2358140046932885	0.2358140046932885	0.2358140046932885	0.2358140046932885	0.2358140046932885	0.2358140046932885	0.2358140046932885	0.2358140046932885
0.3624961741878826	0.3106102226174389	0.30467085831798824	0.2462676451632403	0.24032955630537253	0.3218151457341494	0.31349013963138483	0.285583161534047	0.292458454787725	0.23891229597957023	0.30508559779153016	0.36548301014349355	0.4279800989317193	0.25983418665510755	0.3142855146662928	0.3419288318624567	0.19397647920808833	0.2587404739009743	0.3100949540041103	0.2730954200443898	0.3516221797208778	0.35253587416799076	0.29155507229162014	0.2891180413670801	0.2741998107027311	0.4400207105299252	0.26760795560319667	0.34689514665260807	0.39602461597245414	0.26728991988661016	0.31975648252782635	0.2935232012072182	0.2935232012072182	0.2935232012072182	0.2935232012072182	0.2935232012072182	0.2935232012072182	0.2935232012072182	0.2935232012072182	0.2935232012072182	0.2935232012072182	0.2935232012072182	0.2935232012072182	0.2935232012072182	0.2935232012072182	0.2935232012072182	0.2935232012072182	0.2935232012072182	0.2935232012072182	0.2935232012072182
0.20805102642303241	0.3061443355890959	0.19269795360295955	0.17258766118942356	0.14975440025327225	0.12129438214256537	0.13977344632349772	0.20088560838090394	0.1563215103096982	0.2107426378776283	0.18998071610407033	0.2331328243934305	0.1848166552198555	0.29608677181320975	0.1116465607754904	0.12214888620357606	0.08697585488604936	0.3194199336201855	0.23129537812322545	0.0527419566037456	0.20255199142733757	0.14626873304195875	0.06940693005476484	0.12282715752581878	0.11211461166728369	0.2151761179845747	0.1680506023199978	0.16962086707264906	0.18518508396125377	0.07347020779882046	0.07607275653514738	0.2640511013112824	0.10155433720225426	0.1759212172638484	0.14207148282524779	0.19790132584477127	0.2667555499346642	0.23232843788971777	0.23232843788971777	0.23232843788971777	0.23232843788971777	0.23232843788971777	0.23232843788971777	0.23232843788971777	0.23232843788971777	0.23232843788971777	0.23232843788971777	0.23232843788971777	0.23232843788971777	0.23232843788971777
0.025815539894974347	0.0	0.0305244848444348	0.027324745202519752	0.0	0.0	0.0	0.0	0.28924289212099946	0.1678717199191874	0.07236226669776494	0.08783627446334229	0.17707855714013046	0.07589897815813458	0.06131617240971167	0.12189526109733546	0.09143833567970192	0.06800185330340844	0.06098141026206835	0.033656665059548604	0.08521950109164567	0.10471629032606243	0.09081433699398055	0.06084629140846586	0.030859246992078107	0.04872614096927911	0.06717821126549472	0.1161260294623537	0.0513631924472986	0.06166933367152668	0.16161360804502606	0.14213232146504812	0.1518729647550371	0.1518729647550371	0.1518729647550371	0.1518729647550371	0.1518729647550371	0.1518729647550371	0.1518729647550371	0.1518729647550371	0.1518729647550371	0.1518729647550371	0.1518729647550371	0.1518729647550371	0.1518729647550371	0.1518729647550371	0.1518729647550371	0.1518729647550371	0.1518729647550371	0.1518729647550371
0.03145639094186714	0.14817560907941027	0.04505769233579522	0.0006381591494545824	0.0	0.0	0.0	0.0	0.06403111950510508	0.005970894487584891	0.1101495555474555	0.1031179173533154	0.0520893305299353	0.17146417510180106	0.17418067505256055	0.16600265081113044	0.17418067383315983	0.05869838416697477	0.02323350647473871	0.0022071297538452375	0.07106275769924514	0.057931436064979885	0.05806022501752019	0.0	0.005970894487584891	0.0001287889525402989	0.03482671854278148	0.04505769233579522	0.03703384829662671	0.06543622692283647	0.057931436064979885	0.06168383149390817	0.06168383149390817	0.06168383149390817	0.06168383149390817	0.06168383149390817	0.06168383149390817	0.06168383149390817	0.06168383149390817	0.06168383149390817	0.06168383149390817	0.06168383149390817	0.06168383149390817	0.06168383149390817	0.06168383149390817	0.06168383149390817	0.06168383149390817	0.06168383149390817	0.06168383149390817	0.06168383149390817
0.14852516074183097	0.12149779422939948	0.024857955902029726	0.010613698603289538	0.024650061721723415	0.1410713725208989	0.13241463944138737	0.22759869912621578	0.13524670322547644	0.09473415871653089	0.12430252513088454	0.023696680649041773	0.10633889106204562	0.05661369909148012	0.04988288426551453	0.10337706597085658	0.14397135605437478	0.1021978643008585	0.11848340274752303	0.12782365017983777	0.050506099954512364	0.09473415871653089	0.15628912101897582	0.023696680649041776	0.12682711544837955	0.06276880170653411	0.0853759871520364	0.06333145190426086	0.015309814289408691	0.04208651199643878	0.08445595378917871	0.09527707990183011	0.16587676370627535	0.07109004194712532	0.18597521017288898	0.10396940729020052	0.07670991318834881	0.189676211590746	0.03074223728104699	0.029471882190935373	0.030107059735991183	0.030107059735991183	0.030107059735991183	0.030107059735991183	0.030107059735991183	0.030107059735991183	0.030107059735991183	0.030107059735991183	0.030107059735991183	0.030107059735991183
0.11753881256943663	0.09322719522543653	0.03412116048525874	0.07472088520487517	0.13643187188846473	0.12661616251913996	0.1322338135079054	0.08732804593897286	0.09703345989688436	0.045684590123542625	0.15207389594005694	0.10309644886577303	0.15784667896306032	0.10188287737117566	0.08894715956109506	0.13622186211258636	0.08598217787604262	0.10102058444472285	0.055004961216733976	0.14513498573349315	0.052852901493261	0.14117219735100714	0.08005509398716608	0.09604875774134242	0.12542650206068878	0.10482932505842094	0.14801289923776656	0.07175010173407836	0.09660583438975671	0.0636669565274913	0.056454233935110044	0.09697503494109233	0.08050052616127995	0.07646061864121954	0.042486382676631504	0.05947350065892553	0.05947350065892553	0.05947350065892553	0.05947350065892553	0.05947350065892553	0.05947350065892553	0.05947350065892553	0.05947350065892553	0.05947350065892553	0.05947350065892553	0.05947350065892553	0.05947350065892553	0.05947350065892553	0.05947350065892553	0.05947350065892553
0.2176570251884463	0.138717451666613	0.2660553044816845	0.09715943305441001	0.18107490240744528	0.18683626172428924	0.1696548542553817	0.20282073026048505	0.07126242766999139	0.1654112547627523	0.13556200202730326	0.2062668625137539	0.2206867592958187	0.21311040100467118	0.12937138956027544	0.12262658440398927	0.15252580981377903	0.07536233816725225	0.05883766854084075	0.09844952504140074	0.11843431990978869	0.03385295424059715	0.2328277789971707	0.08639299900428689	0.08013066761034494	0.17182377118929112	0.11763954008851107	0.07786105115982415	0.1361405236129453	0.08398982925736916	0.11006517643515722	0.11006517643515722	0.11006517643515722	0.11006517643515722	0.11006517643515722	0.11006517643515722	0.11006517643515722	0.11006517643515722	0.11006517643515722	0.11006517643515722	0.11006517643515722	0.11006517643515722	0.11006517643515722	0.11006517643515722	0.11006517643515722	0.11006517643515722	0.11006517643515722	0.11006517643515722	0.11006517643515722	0.11006517643515722
0.2408043101503735	0.0	0.12598220700835563	0.0	0.11494537488816978	0.13078200305054838	0.11327750988924576	0.05052539037608819	0.004799796042192731	0.02827631895927095	0.0013877905250041598	0.0	0.11327750988924576	0.00028007447391985963	0.05080546485000805	0.11327750988924576	0.0	0.0	0.1262622814822755	0.0	0.0	0.0	0.17539988133335954	0.0	0.11327750988924576	0.0	0.2699738383391755	0.09798596252300454	0.0	0.12967428699946407	0.0	0.0	0.012984771593029737	0.16860269630752667	0.0	0.08430134815376333	0.08430134815376333	0.08430134815376333	0.08430134815376333	0.08430134815376333	0.08430134815376333	0.08430134815376333	0.08430134815376333	0.08430134815376333	0.08430134815376333	0.08430134815376333	0.08430134815376333	0.08430134815376333	0.08430134815376333	0.08430134815376333
0.09180500980223258	0.19076629411068036	0.09522303558940895	0.07875047809420578	0.16394526087194272	0.03793397051662223	0.11403403913745198	0.08312055757596348	0.052784687275876874	0.06860195561766895	0.06610782930916871	0.0695337767948366	0.044194319966009164	0.12301016482375494	0.05502748512481215	0.05553830241176966	0.12450988716929147	0.08731513000383136	0.11254170848808133	0.037053524532021945	0.04368518391753323	0.060011132234441114	0.04699885422110918	0.04179970399153958	0.2876699364182404	0.0	0.03685033170035136	0.07895367097009737	0.052491636892782974	0.0642441869548334	0.06429556130720163	0.06922783309160017	0.022906232509851777	0.0009318211771676511	0.009268076536157542	0.005099948856662597	0.005099948856662597	0.005099948856662597	0.005099948856662597	0.005099948856662597	0.005099948856662597	0.005099948856662597	0.005099948856662597	0.005099948856662597	0.005099948856662597	0.005099948856662597	0.005099948856662597	0.005099948856662597	0.005099948856662597	0.005099948856662597
0.3739045046849622	0.40573626844956173	0.29924737520596445	0.43063586493568484	0.3839125031654159	0.5280609543963573	0.3266079860375996	0.34364935427598786	0.3987368771526263	0.2408314570453172	0.4933670198684721	0.4650760401849977	0.37667409302160304	0.46431391472391537	0.425866412473894	0.3980850391626785	0.1624975797361858	0.301732154567802	0.35160986910069075	0.3472391569783857	0.37441097525042566	0.27556050779520286	0.27510764252594727	0.5220491100419792	0.32325802291464045	0.2577918833978288	0.35638670932242367	0.3424328871008527	0.3696024258617458	0.4408251455699507	0.4083926345123088	0.4246088900411298	0.4246088900411298	0.4246088900411298	0.4246088900411298	0.4246088900411298	0.4246088900411298	0.4246088900411298	0.4246088900411298	0.4246088900411298	0.4246088900411298	0.4246088900411298	0.4246088900411298	0.4246088900411298	0.4246088900411298	0.4246088900411298	0.4246088900411298	0.4246088900411298	0.4246088900411298	0.4246088900411298
0.39021988808505825	0.3109088220802977	0.500401570039151	0.3298659687926725	0.3914476645428439	0.27947339747313693	0.30584112978517536	0.3111450845844345	0.25789493200210406	0.23338063884015134	0.3736367112743808	0.38990981035117167	0.3707006046921916	0.271507895900696	0.31869910341194757	0.3303921915469307	0.25779771508213195	0.28251396108352717	0.27736264982184133	0.3366905960191155	0.3183792313227668	0.23697468090850415	0.3543756541336224	0.35614533859704434	0.2700636597392125	0.3358917611864277	0.319433531841373	0.3795183911452936	0.3370800408802178	0.26262272338192055	0.3441123221673143	0.35887522776233777	0.3514937749648261	0.3514937749648261	0.3514937749648261	0.3514937749648261	0.3514937749648261	0.3514937749648261	0.3514937749648261	0.3514937749648261	0.3514937749648261	0.3514937749648261	0.3514937749648261	0.3514937749648261	0.3514937749648261	0.3514937749648261	0.3514937749648261	0.3514937749648261	0.3514937749648261	0.3514937749648261
0.1795680457873747	0.20300929865479478	0.10821774692698535	0.10790015840573287	0.14491447175963404	0.06781873239165628	0.11114341877048041	0.06858638049324099	0.13352990809273005	0.09587779984603907	0.13178279760084768	0.06858638049324099	0.0955325941580491	0.1569588344059774	0.047772574759729604	0.08720171906611417	0.09581192376234975	0.10986185942437177	0.10994667213184973	0.12376617158027008	0.041496459990285686	0.11772882232001136	0.07435998215547943	0.06245342740835718	0.0692937659733219	0.1311924787326562	0.0680929809037021	0.09964272981817915	0.09964272981817915	0.09964272981817915	0.09964272981817915	0.09964272981817915	0.09964272981817915	0.09964272981817915	0.09964272981817915	0.09964272981817915	0.09964272981817915	0.09964272981817915	0.09964272981817915	0.09964272981817915	0.09964272981817915	0.09964272981817915	0.09964272981817915	0.09964272981817915	0.09964272981817915	0.09964272981817915	0.09964272981817915	0.09964272981817915	0.09964272981817915	0.09964272981817915
0.1868651363784653	0.1294497378942887	0.11915533922230036	0.06210484396375436	0.1598420934377191	0.10658693919263652	0.1696056438681522	0.1455646459444581	0.08297494301501093	0.14038047225971687	0.1084853861036983	0.09194221134064692	0.039357249989324765	0.07319551091729644	0.06262892344257466	0.11302329671762913	0.09625471414112054	0.11894639940557664	0.14803628340275996	0.043645471315648526	0.13103423132259986	0.1265840130972452	0.05988683080498329	0.06511196266834474	0.08892598287923797	0.15330942070745263	0.20445968956986496	0.14489142823210094	0.13013250932688916	0.17488257241740385	0.14910279023373232	0.142916511413239	0.08722690943853564	0.11896756291796104	0.08916302699757765	0.09410052877706543	0.12039274436052202	0.0992134658874825	0.10721287166661427	0.10919984461416125	0.07126182281968735	0.15108774207944098	0.08469571896191953	0.11806756049006827	0.058856059135533934	0.06608834775493648	0.1652227015656516	0.11565552466029404	0.11565552466029404	0.11565552466029404
0.45670851512358157	0.2792170438730861	0.13734583044517742	0.9695494305756039	0.13734583044517742	0.24848579537541424	0.5684973633661636	0.36547382492308367	0.04692121617788745	0.1714800052586576	0.22812799447790624	0.6872290071777839	0.36496779234320537	0.20466738638896254	0.2792170438730861	0.5135097770730076	0.6026315381796438	0.5956032171123115	0.23063542476910592	0.24848579537541424	0.44197358245996204	0.4562559889558125	1.251511731874687	0.5905883565299119	0.9100045476204254	0.684890016013597	0.8589154982252455	1.1870038541910999	0.2490811722756503	0.4587634192470122	0.7611000764238134	0.48439046284192694	0.14551196687851417	0.31495121486022054	0.31495121486022054	0.31495121486022054	0.31495121486022054	0.31495121486022054	0.31495121486022054	0.31495121486022054	0.31495121486022054	0.31495121486022054	0.31495121486022054	0.31495121486022054	0.31495121486022054	0.31495121486022054	0.31495121486022054	0.31495121486022054	0.31495121486022054	0.31495121486022054
0.7030478195153238	0.41906089364345184	1.926682577230888	0.0	0.41906089364345184	0.004606036979300094	0.5061826223596724	1.0048845471670715	0.37596480886143396	0.5436571314943023	0.5436571314943023	1.167940425665049	0.32981863837814535	0.0	0.4190608936434519	0.41813133449126705	0.000929559152184748	0.4190608936434519	1.005814109919772	0.5867532162763204	2.1460566756798483	0.6252432640790381	1.4089446180582705	1.0837320166594253	1.3713841294077376	1.3510309779756497	1.3002787657123733	1.2208049076946907	0.4236669306227519	1.8485419341859761	0.46215697842546977	1.4792064021173528	0.9706816902714113	0.9706816902714113	0.9706816902714113	0.9706816902714113	0.9706816902714113	0.9706816902714113	0.9706816902714113	0.9706816902714113	0.9706816902714113	0.9706816902714113	0.9706816902714113	0.9706816902714113	0.9706816902714113	0.9706816902714113	0.9706816902714113	0.9706816902714113	0.9706816902714113	0.9706816902714113
0.18914966837833885	0.11739164743413079	0.13058591870065245	0.1986345163329972	0.20761973017012145	0.22084382549366294	0.14385910964109733	0.11270087538031553	0.15110071730453106	0.23764892695602885	0.1646951057498402	0.11572389371619589	0.12410972719810462	0.14654191837229483	0.22094112235489172	0.14049292205920044	0.21489641025366363	0.16750807760324232	0.1805100143428572	0.143477541768448	0.23388540601254282	0.1886814738904954	0.1886814738904954	0.1886814738904954	0.1886814738904954	0.1886814738904954	0.1886814738904954	0.1886814738904954	0.1886814738904954	0.1886814738904954	0.1886814738904954	0.1886814738904954	0.1886814738904954	0.1886814738904954	0.1886814738904954	0.1886814738904954	0.1886814738904954	0.1886814738904954	0.1886814738904954	0.1886814738904954	0.1886814738904954	0.1886814738904954	0.1886814738904954	0.1886814738904954	0.1886814738904954	0.1886814738904954	0.1886814738904954	0.1886814738904954	0.1886814738904954	0.1886814738904954
0.17415335508822857	0.08581806741608032	0.16175683598720716	0.13370083220335427	0.1444900595168815	0.15003434697877074	0.12476019155157816	0.13139834413167592	0.10460345304636139	0.12737014457753285	0.0609139786006556	0.1254235535949959	0.15737672723309248	0.10224502198118753	0.13333501481186127	0.12673824150603952	0.11872901739721078	0.13370872542604378	0.07370223481887264	0.09864431245951279	0.15419477862533018	0.12388587749755955	0.13904032806144487	0.13904032806144487	0.13904032806144487	0.13904032806144487	0.13904032806144487	0.13904032806144487	0.13904032806144487	0.13904032806144487	0.13904032806144487	0.13904032806144487	0.13904032806144487	0.13904032806144487	0.13904032806144487	0.13904032806144487	0.13904032806144487	0.13904032806144487	0.13904032806144487	0.13904032806144487	0.13904032806144487	0.13904032806144487	0.13904032806144487	0.13904032806144487	0.13904032806144487	0.13904032806144487	0.13904032806144487	0.13904032806144487	0.13904032806144487	0.13904032806144487
0.23614433492104928	0.17634709841791024	0.1347029679748063	0.1315766723004728	0.18199286369415005	0.14667843020603494	0.12048606266066064	0.15993448267789198	0.11125504534679846	0.18123116425301147	0.1093265553213895	0.13642015650733655	0.15736933958605154	0.14044016084619254	0.1023374081204275	0.19150256982789157	0.181976949544529	0.2023206565326875	0.18038144457175015	0.15923017218381375	0.1234074799022433	0.16487542666490923	0.14414145328357625	0.14414145328357625	0.14414145328357625	0.14414145328357625	0.14414145328357625	0.14414145328357625	0.14414145328357625	0.14414145328357625	0.14414145328357625	0.14414145328357625	0.14414145328357625	0.14414145328357625	0.14414145328357625	0.14414145328357625	0.14414145328357625	0.14414145328357625	0.14414145328357625	0.14414145328357625	0.14414145328357625	0.14414145328357625	0.14414145328357625	0.14414145328357625	0.14414145328357625	0.14414145328357625	0.14414145328357625	0.14414145328357625	0.14414145328357625	0.14414145328357625
0.14049002665159593	0.09514283063249665	0.13363362719879837	0.10400227844658017	0.15820413243261566	0.13447690533735215	0.09716140998727674	0.0959336937191954	0.10444944582623761	0.10760895731720785	0.14638120647532082	0.1105170915220412	0.1553244590238471	0.13416099924830513	0.1245915225444202	0.14126852144020274	0.08775867870822696	0.17265734549832873	0.16445271048813812	0.1685550279932334	0.1685550279932334	0.1685550279932334	0.1685550279932334	0.1685550279932334	0.1685550279932334	0.1685550279932334	0.1685550279932334	0.1685550279932334	0.1685550279932334	0.1685550279932334	0.1685550279932334	0.1685550279932334	0.1685550279932334	0.1685550279932334	0.1685550279932334	0.1685550279932334	0.1685550279932334	0.1685550279932334	0.1685550279932334	0.1685550279932334	0.1685550279932334	0.1685550279932334	0.1685550279932334	0.1685550279932334	0.1685550279932334	0.1685550279932334	0.1685550279932334	0.1685550279932334	0.1685550279932334	0.1685550279932334
[truncated: 6 more columns]
