# Supplementary material for: Neuronal tuning aligns dynamically with object and texture manifolds across the visual hierarchy
Source: Nat Neurosci. 2026 Mar 10;29(4):864–75. doi: 10.1038/s41593-026-02207-1 (PMC13061647; doi:10.1038/s41593-026-02207-1)
Supplement: Supplementary file 10 — Attribution data for time windows 5, 10, 20, 25 and 50 ms, for panel b. Time window specific evolution trajectory of time windows 10, 20, 25 and 50 ms, for panel c. [file 41593_2026_2207_MOESM10_ESM.zip › ExtendedFig4_Source_data/FigureExtended4C_src_normresp_wdw_50-75_BigGAN_sem.csv]

0	1	2	3	4	5	6	7	8	9	10	11	12	13	14	15	16	17	18	19	20	21	22	23	24	25	26	27	28	29	30	31	32	33	34	35	36	37	38	39	40	41	42	43	44	45	46	47	48	49
0.04348762062746311	0.04351780495676031	0.059552266873716383	0.03653406023910489	0.03343270040416177	0.034749622190480584	0.043375425148251504	0.033982024648207126	0.043926008913727596	0.044874169589472074	0.04298457072201551	0.04498647081707815	0.030876475659567235	0.045540544754288835	0.04656943199650741	0.036651859938572076	0.03569811333624004	0.05955999473791902	0.048120924558686	0.04965762182521037	0.06056921697135534	0.05359190503772347	0.0455963600600402	0.05403366311973316	0.04900109400729269	0.06101599371443024	0.05050673003474428	0.04340916052716492	0.05882927123280361	0.04526838286360526	0.05156305634563305	0.049467620514025264	0.07434109623382823	0.06188371760567139	0.06619957922840909	0.04651958293705382	0.06399028498068202	0.06700988682564356	0.0640822328075839	0.07169299897490852	0.060772845728073295	0.04561104879764476	0.056489220207367526	0.06764489445257772	0.04954206648428648	0.04914746745149487	0.05290651984544581	0.05102699364847034	0.05102699364847034	0.05102699364847034
0.022720298610877925	0.044092414958815725	0.039473918894832996	0.04036631289676666	0.038471452705699606	0.03700695661387001	0.040067280036754534	0.03224457120611098	0.04056210066788282	0.05304021381492433	0.0276832407544568	0.04983994301404799	0.03361555010974069	0.043675147216260146	0.046394419573683864	0.03598802503619017	0.0415382565029011	0.041012914143897336	0.0471355676024722	0.04951855069560266	0.03937833450916036	0.044252721412951605	0.03101140658273832	0.05627549315979331	0.04695042503319794	0.04225960375464	0.0421529737144607	0.028363464446712845	0.04834058792402556	0.04196906066858725	0.045718623674981786	0.04396808095245976	0.04701083390281023	0.042235167218992876	0.03696806638150917	0.039601616800251024	0.039601616800251024	0.039601616800251024	0.039601616800251024	0.039601616800251024	0.039601616800251024	0.039601616800251024	0.039601616800251024	0.039601616800251024	0.039601616800251024	0.039601616800251024	0.039601616800251024	0.039601616800251024	0.039601616800251024	0.039601616800251024
0.04026275597374458	0.0316217936426369	0.04609287320516566	0.018516865241674015	0.03220949081812288	0.05411094441133559	0.0232526813109269	0.03374294079304608	0.050411803109932825	0.03094210358468685	0.05147100993731964	0.03790166553612632	0.02773367741348857	0.07477241524196346	0.03195897660578383	0.04943140835766748	0.03219699221724881	0.054230552462129725	0.04296971263166719	0.051191050804205475	0.05620647735936281	0.07940749921611724	0.051205342098839	0.047093008106536695	0.046180592617591415	0.01902461936816981	0.04293142335159911	0.03982514174978681	0.04433308283416664	0.031071974075869004	0.07170160855011963	0.036823488555509536	0.08881696181679768	0.06282022518615361	0.06282022518615361	0.06282022518615361	0.06282022518615361	0.06282022518615361	0.06282022518615361	0.06282022518615361	0.06282022518615361	0.06282022518615361	0.06282022518615361	0.06282022518615361	0.06282022518615361	0.06282022518615361	0.06282022518615361	0.06282022518615361	0.06282022518615361	0.06282022518615361
0.0482486383735688	0.0523724298621238	0.05905390775701403	0.04592314621368317	0.04799936632076505	0.057806411366512385	0.05126106110444192	0.03918482992045064	0.06205400465116336	0.0516299682965887	0.048867964027884715	0.061541412983384516	0.06254261900661355	0.0671064968762931	0.05648559840444348	0.03645601644968469	0.06327688173360262	0.05968197858597355	0.05487607870274666	0.07014393207056878	0.06874676425377667	0.0710534461434522	0.058925430828554316	0.04949689134677585	0.05462775222663554	0.04738409850528164	0.05022310702819316	0.04824010047287865	0.06464889759490233	0.05643463516606039	0.05515835083017167	0.06520672560243676	0.07458714089338092	0.0658226977836118	0.054015171493835404	0.06010152193077481	0.04273633567362578	0.0653391505525771	0.05403774311310144	0.05403774311310144	0.05403774311310144	0.05403774311310144	0.05403774311310144	0.05403774311310144	0.05403774311310144	0.05403774311310144	0.05403774311310144	0.05403774311310144	0.05403774311310144	0.05403774311310144
0.035699820832791315	0.05508442526854078	0.06709677264356112	0.04571768096335082	0.041507143399345456	0.04990674897920493	0.042995581321008336	0.04611495786117013	0.04459443501373838	0.06344196112287492	0.05045536618858226	0.047853770159284235	0.039544154679549366	0.047869297837744205	0.04485658175956544	0.07263779243831711	0.039950833166682395	0.04391335396637693	0.06286755078564248	0.04559804027027181	0.04628994088604623	0.05885199855198469	0.04317274248327069	0.046286998906584526	0.04977109395507192	0.04808099120752122	0.05027716726434605	0.040860770696012565	0.03310116141004088	0.054516574715192764	0.04380886806261682	0.04380886806261682	0.04380886806261682	0.04380886806261682	0.04380886806261682	0.04380886806261682	0.04380886806261682	0.04380886806261682	0.04380886806261682	0.04380886806261682	0.04380886806261682	0.04380886806261682	0.04380886806261682	0.04380886806261682	0.04380886806261682	0.04380886806261682	0.04380886806261682	0.04380886806261682	0.04380886806261682	0.04380886806261682
0.055590019783449754	0.07740129782910574	0.08423857911222733	0.07646551327688669	0.06855778177414847	0.05842717891757131	0.06608600594594373	0.08431462648290819	0.0490163744509392	0.06593113583714245	0.06652064155638836	0.07251921881334626	0.07904302678062987	0.07488484547575584	0.06437175876754672	0.0722961379080088	0.08874268611042523	0.08740079673110522	0.08401383883816195	0.09163929437723835	0.07394048693479494	0.07143656113944187	0.07218682883964644	0.07342782425374857	0.08204872548277421	0.07774070168012624	0.09111257581421715	0.06194756818972183	0.06080897166609785	0.07059097768383282	0.06556242023207226	0.07552875254104133	0.0731686651252462	0.08230440305663009	0.07623268400698999	0.07514132148483912	0.06902522434205129	0.1035873091172337	0.07267337209797602	0.0548931953787965	0.06378328373838626	0.06378328373838626	0.06378328373838626	0.06378328373838626	0.06378328373838626	0.06378328373838626	0.06378328373838626	0.06378328373838626	0.06378328373838626	0.06378328373838626
0.09959552480934421	0.10037869503531903	0.07193078073356626	0.10108326892212534	0.08223699342996996	0.1605721185728846	0.11374207029098528	0.0719948286592241	0.10810586898988192	0.10926033739110544	0.08713613111124	0.11521021469271968	0.11825118888905775	0.10607147719438373	0.09082950101876115	0.08323388730991331	0.1062306236307236	0.08819780525561655	0.09804095140460066	0.09285440645080364	0.0893944599820765	0.10516391093625842	0.09542834976036833	0.09327484366350733	0.06239126820117518	0.08852438105973547	0.07545782463045532	0.07545782463045532	0.07545782463045532	0.07545782463045532	0.07545782463045532	0.07545782463045532	0.07545782463045532	0.07545782463045532	0.07545782463045532	0.07545782463045532	0.07545782463045532	0.07545782463045532	0.07545782463045532	0.07545782463045532	0.07545782463045532	0.07545782463045532	0.07545782463045532	0.07545782463045532	0.07545782463045532	0.07545782463045532	0.07545782463045532	0.07545782463045532	0.07545782463045532	0.07545782463045532
0.03183241872736512	0.04537576189522311	0.02786133324764679	0.038630187587159415	0.03973004091304188	0.04474676149434174	0.04034250074386145	0.038019919099097896	0.044021071276255666	0.03799442928932944	0.03823065158841745	0.05018910910924648	0.037192108714323935	0.03910624177526677	0.033504723853887634	0.04071729266472492	0.04484965465453184	0.04676134970911675	0.05202433566830684	0.03853298542925295	0.041774086288070875	0.04276359704465957	0.0476639798580527	0.044168497946034946	0.04155254467937208	0.046954062778185535	0.05411810273760514	0.05053608275789533	0.05053608275789533	0.05053608275789533	0.05053608275789533	0.05053608275789533	0.05053608275789533	0.05053608275789533	0.05053608275789533	0.05053608275789533	0.05053608275789533	0.05053608275789533	0.05053608275789533	0.05053608275789533	0.05053608275789533	0.05053608275789533	0.05053608275789533	0.05053608275789533	0.05053608275789533	0.05053608275789533	0.05053608275789533	0.05053608275789533	0.05053608275789533	0.05053608275789533
0.03998154371143332	0.03216285921643514	0.04180591492192838	0.03639067965777475	0.03970066874471518	0.054347098148092694	0.04376522205569297	0.04541240266378685	0.03600835262999484	0.0540523254617989	0.05325621194846113	0.055243029284137005	0.036741991425033343	0.047905780374840584	0.05973187275512135	0.04768887588830499	0.03370647757543541	0.05769587199564711	0.050959941622794394	0.05370996097990319	0.0529678152122831	0.052653389220140887	0.052688800314490504	0.044072733480726226	0.042873143575548056	0.05850027330134836	0.043893662722954314	0.04714011501023642	0.04817460795120134	0.04539454802042266	0.052592858020248184	0.04275402601582918	0.05358422317730816	0.0451800921036755	0.04938215764049183	0.04938215764049183	0.04938215764049183	0.04938215764049183	0.04938215764049183	0.04938215764049183	0.04938215764049183	0.04938215764049183	0.04938215764049183	0.04938215764049183	0.04938215764049183	0.04938215764049183	0.04938215764049183	0.04938215764049183	0.04938215764049183	0.04938215764049183
0.03659823010899102	0.04871841496591301	0.04338306227183423	0.045684445970313355	0.037587000664058526	0.04863583472288112	0.04152585649929932	0.05771039621307775	0.055448680562287384	0.05095814675560972	0.045609585363245615	0.0516946283018269	0.04197833892182062	0.035313675474295377	0.054800015474598306	0.03259710646116429	0.04690183996350035	0.03600988453890019	0.04084901690395499	0.04200317738038532	0.05143946580467795	0.03793138506346634	0.036483047827678104	0.0419554455396165	0.04736663364095833	0.033404007879401024	0.04750985837324343	0.05211759495214783	0.04276952840433824	0.0530643542049445	0.03637051337529398	0.04998122716726817	0.054523444796083315	0.05225233598167574	0.05225233598167574	0.05225233598167574	0.05225233598167574	0.05225233598167574	0.05225233598167574	0.05225233598167574	0.05225233598167574	0.05225233598167574	0.05225233598167574	0.05225233598167574	0.05225233598167574	0.05225233598167574	0.05225233598167574	0.05225233598167574	0.05225233598167574	0.05225233598167574
0.08220946534108371	0.07544088433197227	0.10660672998747296	0.0868148392794295	0.08428055124153977	0.08504775135585708	0.10598828561480976	0.09055562029762652	0.06899504887339526	0.061967991772298926	0.058043500770659284	0.07058973970522357	0.11232152316214362	0.07772635096333783	0.07115170447722877	0.08617755331550343	0.07174814102111123	0.06874357574094361	0.07062959162239117	0.058362116901104814	0.07088757375810115	0.10522210362889148	0.07780254308934743	0.08703918175013238	0.10067993824551039	0.07143068399178375	0.07064501736226331	0.08414756401125947	0.07836517897526488	0.06979158376124532	0.09531797887223618	0.08255478131674077	0.08255478131674077	0.08255478131674077	0.08255478131674077	0.08255478131674077	0.08255478131674077	0.08255478131674077	0.08255478131674077	0.08255478131674077	0.08255478131674077	0.08255478131674077	0.08255478131674077	0.08255478131674077	0.08255478131674077	0.08255478131674077	0.08255478131674077	0.08255478131674077	0.08255478131674077	0.08255478131674077
0.04068144882904464	0.04975609610581423	0.0518810649086561	0.039935611567985266	0.04338324424861452	0.039901584600997325	0.043832361367359435	0.04233411069715395	0.06020704325165146	0.05262914346604185	0.050236159632871036	0.049275013564632125	0.05461691647217872	0.04247005977339075	0.05175443741535122	0.04618814853665079	0.07008645747674755	0.05735692444617935	0.04432671803193676	0.05181276497097108	0.06293179000139637	0.06710414215132342	0.05763933972530657	0.06130608222016449	0.03890540435438903	0.055480036434441486	0.07097984722296954	0.05641471144849719	0.051446349526616184	0.05301697645056476	0.05543823056342625	0.05422760350699551	0.05422760350699551	0.05422760350699551	0.05422760350699551	0.05422760350699551	0.05422760350699551	0.05422760350699551	0.05422760350699551	0.05422760350699551	0.05422760350699551	0.05422760350699551	0.05422760350699551	0.05422760350699551	0.05422760350699551	0.05422760350699551	0.05422760350699551	0.05422760350699551	0.05422760350699551	0.05422760350699551
0.055090904383627494	0.08052232200623179	0.056725284081641396	0.061472240838070874	0.06950809516816057	0.0816976824916049	0.06824220701790036	0.056344921819961105	0.052867025588973174	0.059042860800420004	0.0772383720232954	0.06286786595999408	0.07070643763286438	0.07063132424416044	0.06617129433744627	0.07003579721592845	0.06612678082903824	0.056615310045507086	0.06965913389913077	0.07629194032020542	0.064980319016632	0.07741319253807968	0.04424969757486375	0.0728860010567983	0.0587164508181016	0.07491301136996903	0.071759165589751	0.055866930553216364	0.08745797241582742	0.07212249563286542	0.05420356834316244	0.06316303198801393	0.06316303198801393	0.06316303198801393	0.06316303198801393	0.06316303198801393	0.06316303198801393	0.06316303198801393	0.06316303198801393	0.06316303198801393	0.06316303198801393	0.06316303198801393	0.06316303198801393	0.06316303198801393	0.06316303198801393	0.06316303198801393	0.06316303198801393	0.06316303198801393	0.06316303198801393	0.06316303198801393
0.051388124296733784	0.06050642015560121	0.06283238449693926	0.046143402702778745	0.06930213013524619	0.07139411316457636	0.0568124849110835	0.049757009614297	0.061825511117266765	0.06681704158963107	0.06754398683259688	0.061417393550571034	0.07550049404648942	0.059701194582446236	0.07049108303959147	0.06682978133347664	0.08120824041516593	0.06964096116244904	0.05663485975251731	0.060110308090553975	0.08139961950931501	0.08288996344298404	0.0790794500192604	0.10710281080077423	0.06841474399341939	0.07680885829468194	0.06207565753692416	0.06377833957883829	0.0767127888910545	0.06474527335645261	0.07102924004580533	0.07052973815860256	0.07077948910220394	0.07077948910220394	0.07077948910220394	0.07077948910220394	0.07077948910220394	0.07077948910220394	0.07077948910220394	0.07077948910220394	0.07077948910220394	0.07077948910220394	0.07077948910220394	0.07077948910220394	0.07077948910220394	0.07077948910220394	0.07077948910220394	0.07077948910220394	0.07077948910220394	0.07077948910220394
0.056985328153050935	0.06104860323818276	0.05211061066795718	0.0752023604808189	0.06541077879438771	0.05674231680557416	0.06831814007242043	0.08476899257379487	0.0786516943319672	0.07270373549198611	0.07097003482146988	0.06964544060395342	0.0838343443419924	0.06657424634796269	0.0776860026739663	0.0770857176827837	0.04978906478800595	0.10305386744627779	0.07554356215436149	0.06275204321324337	0.06194665021586236	0.06958116516878374	0.08121583751277531	0.07168692243565115	0.08078051397509359	0.0754099887558667	0.07524976047975238	0.08059107515152501	0.06707809359893294	0.08515574281981443	0.07611691820937369	0.07611691820937369	0.07611691820937369	0.07611691820937369	0.07611691820937369	0.07611691820937369	0.07611691820937369	0.07611691820937369	0.07611691820937369	0.07611691820937369	0.07611691820937369	0.07611691820937369	0.07611691820937369	0.07611691820937369	0.07611691820937369	0.07611691820937369	0.07611691820937369	0.07611691820937369	0.07611691820937369	0.07611691820937369
0.07170649837464957	0.08040160520854507	0.05392079916435664	0.05445133836756971	0.05457818067403687	0.062448419501018274	0.07073833869529225	0.05918652470044446	0.08854810019399253	0.07968207366064226	0.06483380151846163	0.0726367571221901	0.0739049746918217	0.05696241849925154	0.051495103693214514	0.05129849223073912	0.079009687680503	0.06789816095032436	0.07879602167686221	0.06879209988661358	0.0622158371984866	0.06616646641465428	0.0749116280164692	0.07053904721556173	0.07053904721556173	0.07053904721556173	0.07053904721556173	0.07053904721556173	0.07053904721556173	0.07053904721556173	0.07053904721556173	0.07053904721556173	0.07053904721556173	0.07053904721556173	0.07053904721556173	0.07053904721556173	0.07053904721556173	0.07053904721556173	0.07053904721556173	0.07053904721556173	0.07053904721556173	0.07053904721556173	0.07053904721556173	0.07053904721556173	0.07053904721556173	0.07053904721556173	0.07053904721556173	0.07053904721556173	0.07053904721556173	0.07053904721556173
0.060903927146456024	0.05124785831093943	0.058616723003010726	0.045129614978524156	0.058245559104507245	0.0597064715247029	0.07173769863660878	0.046694135814247424	0.08516226880680895	0.07419401775533974	0.050417098402304385	0.06142581248340168	0.07095095026248704	0.08059387313620993	0.07643218092558235	0.06737320634118756	0.07435901037362243	0.09147894927842473	0.07367632260063833	0.07736982234818565	0.07675369215041562	0.08247047189004605	0.07612472473868875	0.07929759831436742	0.07929759831436742	0.07929759831436742	0.07929759831436742	0.07929759831436742	0.07929759831436742	0.07929759831436742	0.07929759831436742	0.07929759831436742	0.07929759831436742	0.07929759831436742	0.07929759831436742	0.07929759831436742	0.07929759831436742	0.07929759831436742	0.07929759831436742	0.07929759831436742	0.07929759831436742	0.07929759831436742	0.07929759831436742	0.07929759831436742	0.07929759831436742	0.07929759831436742	0.07929759831436742	0.07929759831436742	0.07929759831436742	0.07929759831436742
0.1047882573448018	0.07611616450853814	0.10247711126573601	0.11204169565817991	0.07233544866617221	0.0871567242467435	0.09999951851416322	0.08867449908314638	0.10411933266014842	0.07867878596235608	0.09984240492909552	0.11978520818807828	0.08960148774116028	0.11002846866613197	0.10511779357115182	0.11925691273759782	0.123499442832431	0.07689840679608677	0.09876524842509711	0.12106977079918997	0.10250596825645693	0.08216101310238186	0.07468332969657042	0.11204004780336937	0.1112942228164434	0.08823987900745704	0.09217732796262901	0.09616288409528252	0.06921125471578372	0.09953939685475502	0.08437532578526938	0.08437532578526938	0.08437532578526938	0.08437532578526938	0.08437532578526938	0.08437532578526938	0.08437532578526938	0.08437532578526938	0.08437532578526938	0.08437532578526938	0.08437532578526938	0.08437532578526938	0.08437532578526938	0.08437532578526938	0.08437532578526938	0.08437532578526938	0.08437532578526938	0.08437532578526938	0.08437532578526938	0.08437532578526938
0.04635402509595648	0.06906760148962887	0.08381571165012264	0.07863221145221364	0.07376961801919127	0.06575799266561132	0.0613402112162673	0.053569352848732835	0.04841770612680287	0.042362002812036344	0.05634107041953877	0.0722521502654758	0.06418510139526269	0.058862013479471925	0.05035384276567494	0.045100377108513376	0.07174639431564576	0.07345049650628051	0.058494149534906864	0.06363683006390897	0.05235919708580276	0.061599410973778954	0.04788026567449145	0.08352511208168072	0.06192702115104701	0.053952859721140584	0.06637665171477129	0.06378683590231467	0.049492536334176454	0.04617844085672033	0.05752611737812382	0.05971671911933	0.05862141824872691	0.05862141824872691	0.05862141824872691	0.05862141824872691	0.05862141824872691	0.05862141824872691	0.05862141824872691	0.05862141824872691	0.05862141824872691	0.05862141824872691	0.05862141824872691	0.05862141824872691	0.05862141824872691	0.05862141824872691	0.05862141824872691	0.05862141824872691	0.05862141824872691	0.05862141824872691
0.05441879812210201	0.05716737609336395	0.05238924998815339	0.05980546165781949	0.059146929258202814	0.07748911345667796	0.05855884944285311	0.07383745518868087	0.03996135909264518	0.08364298245084129	0.07654122146054429	0.07477434391134129	0.06754597835451413	0.07059931447653608	0.07397768629187497	0.05377886694094784	0.06002533554497013	0.06639471133394007	0.06713820140076225	0.08641878197274196	0.08081125192621756	0.09977132331551555	0.09475172710984625	0.08394116015799984	0.07829229501664985	0.07990089862788678	0.059195937818943424	0.0784172136285373	0.07265968472390964	0.05192738530342563	0.06461462600126934	0.08121866808168839	0.07134072458355377	0.09001070453912241	0.07770970857448382	0.08386020655680311	0.08386020655680311	0.08386020655680311	0.08386020655680311	0.08386020655680311	0.08386020655680311	0.08386020655680311	0.08386020655680311	0.08386020655680311	0.08386020655680311	0.08386020655680311	0.08386020655680311	0.08386020655680311	0.08386020655680311	0.08386020655680311
0.04337685695643904	0.02714615082899656	0.02883457992885782	0.034809731176453806	0.04943330489258216	0.049546016573961606	0.04726538769462504	0.05681447959058672	0.03413724610713531	0.027381809665895675	0.03814812247469962	0.04322951148976434	0.04418827773844365	0.02855119347666056	0.04115598439554954	0.04176285695514264	0.025349559665725878	0.03324644984152906	0.03724762431212644	0.035131310139757524	0.040511913702790295	0.03948970636940265	0.03613130670967306	0.02791678310721704	0.04041568460862878	0.03759457304450089	0.025605600277218546	0.03721446541526206	0.031410032846240304	0.031410032846240304	0.031410032846240304	0.031410032846240304	0.031410032846240304	0.031410032846240304	0.031410032846240304	0.031410032846240304	0.031410032846240304	0.031410032846240304	0.031410032846240304	0.031410032846240304	0.031410032846240304	0.031410032846240304	0.031410032846240304	0.031410032846240304	0.031410032846240304	0.031410032846240304	0.031410032846240304	0.031410032846240304	0.031410032846240304	0.031410032846240304
0.1300850807530934	0.12799731661477856	0.15514395913383758	0.11922316271932087	0.108249875096625	0.13084981915569135	0.14848686357351792	0.12511162264292355	0.12504257494014598	0.10727656091467978	0.1385354105200333	0.15830840220814657	0.13339560866478367	0.14188275280735935	0.16268080199873566	0.11279059189230212	0.12759669628990122	0.11476553922828338	0.11977391414808339	0.11560497155459624	0.11397399867040879	0.13806446662628902	0.09391267136682505	0.12888370137523425	0.1668347537095461	0.13861685211459288	0.11970231348601078	0.138446067456944	0.15242085283217693	0.14543346014456046	0.14543346014456046	0.14543346014456046	0.14543346014456046	0.14543346014456046	0.14543346014456046	0.14543346014456046	0.14543346014456046	0.14543346014456046	0.14543346014456046	0.14543346014456046	0.14543346014456046	0.14543346014456046	0.14543346014456046	0.14543346014456046	0.14543346014456046	0.14543346014456046	0.14543346014456046	0.14543346014456046	0.14543346014456046	0.14543346014456046
0.06277233174052049	0.06635227019307692	0.07440388963532522	0.0521903021687758	0.07662828538488062	0.07368753798638221	0.06556118777446998	0.06297025130641058	0.0836039902338064	0.07041766389138661	0.07909977255544544	0.08767161072628964	0.0717153983860265	0.06525101013341035	0.09173104128778917	0.0668133073387175	0.07379022584943261	0.06932513037995779	0.08138427005195312	0.06336119357769845	0.07372952171615264	0.07532882703957591	0.07856194705323642	0.0901801175890217	0.07108718549326079	0.06182796169200117	0.06645757359263098	0.06645757359263098	0.06645757359263098	0.06645757359263098	0.06645757359263098	0.06645757359263098	0.06645757359263098	0.06645757359263098	0.06645757359263098	0.06645757359263098	0.06645757359263098	0.06645757359263098	0.06645757359263098	0.06645757359263098	0.06645757359263098	0.06645757359263098	0.06645757359263098	0.06645757359263098	0.06645757359263098	0.06645757359263098	0.06645757359263098	0.06645757359263098	0.06645757359263098	0.06645757359263098
0.08426036266790445	0.06842421084339215	0.07336625661934705	0.06379592463406566	0.07381364802916122	0.0678061227223529	0.07344617506447244	0.07725036373031559	0.0981851326637222	0.07061781406381681	0.08219637573700904	0.07732966273848595	0.07557475079047923	0.08775004071629589	0.0632592569896032	0.08857030459429578	0.07291414095215057	0.0702374753432644	0.07584949559742657	0.06433346702484712	0.07785052055223163	0.07821017556049557	0.07803034805636361	0.07803034805636361	0.07803034805636361	0.07803034805636361	0.07803034805636361	0.07803034805636361	0.07803034805636361	0.07803034805636361	0.07803034805636361	0.07803034805636361	0.07803034805636361	0.07803034805636361	0.07803034805636361	0.07803034805636361	0.07803034805636361	0.07803034805636361	0.07803034805636361	0.07803034805636361	0.07803034805636361	0.07803034805636361	0.07803034805636361	0.07803034805636361	0.07803034805636361	0.07803034805636361	0.07803034805636361	0.07803034805636361	0.07803034805636361	0.07803034805636361
0.059592605037315984	0.06328028320241427	0.07494589448015371	0.06935303388881522	0.07480568427647015	0.07876475177601089	0.06772081135041978	0.0699639768833411	0.07579941171023202	0.07469766405268807	0.05493631762204392	0.06656290725161518	0.06444200169612486	0.08077465707874096	0.07605207264653208	0.07820591438021753	0.0747660328561806	0.09346485054489793	0.0652321750176154	0.06777978903442415	0.05689435591556554	0.06690002696906264	0.07690361159767063	0.08447655271048454	0.07307543332848615	0.0890528383839032	0.047913596320347855	0.06848321735212552	0.06848321735212552	0.06848321735212552	0.06848321735212552	0.06848321735212552	0.06848321735212552	0.06848321735212552	0.06848321735212552	0.06848321735212552	0.06848321735212552	0.06848321735212552	0.06848321735212552	0.06848321735212552	0.06848321735212552	0.06848321735212552	0.06848321735212552	0.06848321735212552	0.06848321735212552	0.06848321735212552	0.06848321735212552	0.06848321735212552	0.06848321735212552	0.06848321735212552
0.0755668460582651	0.08670711463188265	0.09360854976950102	0.08969907731547264	0.06742252715121	0.0725797832242876	0.08403029585804932	0.11996607420782107	0.0797135678624885	0.07014501485716461	0.0849432686472916	0.08014437140332285	0.07619569647952665	0.08203950656641212	0.08112120626738488	0.10027164590331747	0.1145688844426791	0.08641334599665763	0.08107097925756863	0.06549312615145929	0.07837094933171057	0.09255248767650079	0.07979139419703747	0.0697361978042294	0.07948843876958564	0.07807674673518814	0.06318854826585292	0.09180491564257473	0.08914687289164995	0.09047589426711233	0.09047589426711233	0.09047589426711233	0.09047589426711233	0.09047589426711233	0.09047589426711233	0.09047589426711233	0.09047589426711233	0.09047589426711233	0.09047589426711233	0.09047589426711233	0.09047589426711233	0.09047589426711233	0.09047589426711233	0.09047589426711233	0.09047589426711233	0.09047589426711233	0.09047589426711233	0.09047589426711233	0.09047589426711233	0.09047589426711233
0.05948747029196402	0.08600254680689685	0.09369229880557103	0.06591298763177679	0.061732721299878335	0.09176557909808676	0.06884959824770581	0.07174577759909757	0.09022418004067584	0.08954789780708096	0.06782624056389258	0.05681426257516195	0.08501129878282018	0.049817525137343464	0.08771493851559556	0.06453956600899016	0.06966971691940907	0.08365011911173278	0.07815097092951963	0.07420317237641305	0.09147206541427456	0.07331055381725479	0.06511896067309757	0.07282796611163163	0.08251208318522904	0.09311670074487731	0.09165291047654289	0.07924414742323091	0.07180257540561737	0.07766829111873302	0.08046218611863114	0.07942105072302742	0.09437542042099085	0.0646036622352219	0.08527432091627572	0.07190236138064546	0.0780422299301143	0.08967750460361217	0.08385986726686322	0.08385986726686322	0.08385986726686322	0.08385986726686322	0.08385986726686322	0.08385986726686322	0.08385986726686322	0.08385986726686322	0.08385986726686322	0.08385986726686322	0.08385986726686322	0.08385986726686322
0.04083988012033154	0.03195036445650813	0.05811159922748633	0.02702429400137349	0.037605387082696284	0.03568858156878881	0.04562063372302603	0.03671313315545273	0.027481657446465753	0.05805395678159698	0.020106903911490982	0.029670638677384873	0.016622220138236558	0.044885282263513376	0.039917683935703274	0.04660005367620409	0.019741634788967583	0.036963319723689346	0.02067583554122077	0.020456041819104206	0.04263667669907708	0.04128348829256871	0.05043588722525764	0.08187205762564244	0.023335346618355672	0.04618967383911307	0.04066485694627441	0.04100326034925631	0.03328266569843872	0.04174818598429363	0.04311681628618809	0.020934603669942462	0.03603127585932652	0.012950164335763842	0.08047787873182712	0.02662093641513303	0.02925757531189382	0.04206002004693036	0.03553580356180265	0.04577429065169577	0.03533930545072971	0.016143640364704472	0.02574147290771709	0.02574147290771709	0.02574147290771709	0.02574147290771709	0.02574147290771709	0.02574147290771709	0.02574147290771709	0.02574147290771709
0.04737121277052528	0.055540228593452985	0.022967411813816327	0.036206151999146105	0.03725853572976952	0.029917515689951133	0.03134669706002948	0.037216247122180565	0.029026086376118684	0.0295356245742106	0.0456344442565138	0.035465816187552	0.050247499707117824	0.0418079308192362	0.03766776525410252	0.040806165611127654	0.06419606612735144	0.034928934500359686	0.02818704944891003	0.03450164680528	0.04471682434924126	0.03814384895983839	0.03570667330442745	0.03292346614923697	0.03419532836239322	0.055604224512796147	0.04335042900613286	0.03431385755158825	0.03883214327886056	0.03883214327886056	0.03883214327886056	0.03883214327886056	0.03883214327886056	0.03883214327886056	0.03883214327886056	0.03883214327886056	0.03883214327886056	0.03883214327886056	0.03883214327886056	0.03883214327886056	0.03883214327886056	0.03883214327886056	0.03883214327886056	0.03883214327886056	0.03883214327886056	0.03883214327886056	0.03883214327886056	0.03883214327886056	0.03883214327886056	0.03883214327886056
0.05161031750713477	0.08205664500383007	0.06054883526008093	0.08567095249235818	0.07012187362153574	0.07083796550637877	0.05787699460652599	0.0649259015947161	0.04552314439693232	0.08811599929080186	0.060646472002601606	0.07579953005255555	0.05806580407013582	0.0638706014807067	0.07353375851107888	0.06152995666351784	0.0758902258015026	0.06488390672194233	0.06830082125184367	0.05737209403397209	0.07149443824862667	0.07823327430264146	0.056661090819453704	0.07625921994709245	0.054425539060537806	0.06534237950381513	0.06534237950381513	0.06534237950381513	0.06534237950381513	0.06534237950381513	0.06534237950381513	0.06534237950381513	0.06534237950381513	0.06534237950381513	0.06534237950381513	0.06534237950381513	0.06534237950381513	0.06534237950381513	0.06534237950381513	0.06534237950381513	0.06534237950381513	0.06534237950381513	0.06534237950381513	0.06534237950381513	0.06534237950381513	0.06534237950381513	0.06534237950381513	0.06534237950381513	0.06534237950381513	0.06534237950381513
0.038175379814515104	0.04392144907924564	0.04836425234447254	0.05487922272445241	0.04626466152739609	0.056172912022158746	0.0587782137983908	0.04423349674260362	0.04921965627412943	0.054120021903214924	0.04682890539994462	0.04401806329491748	0.04926959371363626	0.06370260323523731	0.046903206296206396	0.05456635154057889	0.048410555541997316	0.05456084647708217	0.05928464080497347	0.04593639277062764	0.05549966560346021	0.05071802918704393	0.05071802918704393	0.05071802918704393	0.05071802918704393	0.05071802918704393	0.05071802918704393	0.05071802918704393	0.05071802918704393	0.05071802918704393	0.05071802918704393	0.05071802918704393	0.05071802918704393	0.05071802918704393	0.05071802918704393	0.05071802918704393	0.05071802918704393	0.05071802918704393	0.05071802918704393	0.05071802918704393	0.05071802918704393	0.05071802918704393	0.05071802918704393	0.05071802918704393	0.05071802918704393	0.05071802918704393	0.05071802918704393	0.05071802918704393	0.05071802918704393	0.05071802918704393
0.04468971293535486	0.03901486500740562	0.030390885320904462	0.049971472624310224	0.0500122823481173	0.0435296563952986	0.04639294527424066	0.029747651208541538	0.03781254117656262	0.039070380932268896	0.03528449856743127	0.05323337444000853	0.03731541338347069	0.030878825558274654	0.04007871978012293	0.04907691541156223	0.04451414371036348	0.03885461983375204	0.046988992481813804	0.047437464623683354	0.05954703670213263	0.04043461503084772	0.04871878310576215	0.044576699068304936	0.044576699068304936	0.044576699068304936	0.044576699068304936	0.044576699068304936	0.044576699068304936	0.044576699068304936	0.044576699068304936	0.044576699068304936	0.044576699068304936	0.044576699068304936	0.044576699068304936	0.044576699068304936	0.044576699068304936	0.044576699068304936	0.044576699068304936	0.044576699068304936	0.044576699068304936	0.044576699068304936	0.044576699068304936	0.044576699068304936	0.044576699068304936	0.044576699068304936	0.044576699068304936	0.044576699068304936	0.044576699068304936	0.044576699068304936
0.04415694989034688	0.03815328667409505	0.06732628204252245	0.060124874536691436	0.04923785479971447	0.056937511068787895	0.05285276453552654	0.05864382786478348	0.06341946246033339	0.06308330210253969	0.04269986473194422	0.051107359596783745	0.05857571063029239	0.05949183616409771	0.058201739158069435	0.06513129278964984	0.052672093212174316	0.06880399136672628	0.06897616272836644	0.050190780459520926	0.06638709445149575	0.058288937455508345	0.058288937455508345	0.058288937455508345	0.058288937455508345	0.058288937455508345	0.058288937455508345	0.058288937455508345	0.058288937455508345	0.058288937455508345	0.058288937455508345	0.058288937455508345	0.058288937455508345	0.058288937455508345	0.058288937455508345	0.058288937455508345	0.058288937455508345	0.058288937455508345	0.058288937455508345	0.058288937455508345	0.058288937455508345	0.058288937455508345	0.058288937455508345	0.058288937455508345	0.058288937455508345	0.058288937455508345	0.058288937455508345	0.058288937455508345	0.058288937455508345	0.058288937455508345
0.0590294371254046	0.06617269094073137	0.0676814831848296	0.0750253695620956	0.06800146346807255	0.07144395663555511	0.07364139097704446	0.07894574258325313	0.06993388600954918	0.06803794220411369	0.06237185451049402	0.06760528289311483	0.06527698795076776	0.08002137317584583	0.057268784062049695	0.055193752604327774	0.06552195566281885	0.05234652321803067	0.07660588153955293	0.06575536475537609	0.07140503973207413	0.07180594661575743	0.08612049239351596	0.06866546877710883	0.0822056183464468	0.07543554356177781	0.07543554356177781	0.07543554356177781	0.07543554356177781	0.07543554356177781	0.07543554356177781	0.07543554356177781	0.07543554356177781	0.07543554356177781	0.07543554356177781	0.07543554356177781	0.07543554356177781	0.07543554356177781	0.07543554356177781	0.07543554356177781	0.07543554356177781	0.07543554356177781	0.07543554356177781	0.07543554356177781	0.07543554356177781	0.07543554356177781	0.07543554356177781	0.07543554356177781	0.07543554356177781	0.07543554356177781
0.064754561454868	0.08058802755787031	0.0670345927146794	0.050101082681136264	0.07448069040944855	0.06653915596809125	0.07013515079938211	0.08107221472798468	0.07931336628490088	0.06617982386654575	0.0656309659410828	0.08520716341946666	0.07324197049139097	0.07009399439496711	0.07766713695902636	0.07185761147780363	0.1027567847406217	0.08357924168050006	0.07340731478839227	0.07814210630062089	0.07577471054450659	0.07577471054450659	0.07577471054450659	0.07577471054450659	0.07577471054450659	0.07577471054450659	0.07577471054450659	0.07577471054450659	0.07577471054450659	0.07577471054450659	0.07577471054450659	0.07577471054450659	0.07577471054450659	0.07577471054450659	0.07577471054450659	0.07577471054450659	0.07577471054450659	0.07577471054450659	0.07577471054450659	0.07577471054450659	0.07577471054450659	0.07577471054450659	0.07577471054450659	0.07577471054450659	0.07577471054450659	0.07577471054450659	0.07577471054450659	0.07577471054450659	0.07577471054450659	0.07577471054450659
0.0417813990238546	0.05245577864757966	0.054818014873694365	0.05257172912476997	0.05504553234714109	0.04732201231383941	0.06675858564562587	0.05089547320686659	0.06255168203234895	0.04890524594617093	0.05402411969009448	0.0480160790214952	0.06050020884828438	0.06479031016851163	0.05262480792934386	0.04111669473201047	0.05012818846263011	0.04783923872102576	0.05416841252528997	0.04750310924892508	0.05070305995059509	0.05314270985887555	0.051922884904735324	0.051922884904735324	0.051922884904735324	0.051922884904735324	0.051922884904735324	0.051922884904735324	0.051922884904735324	0.051922884904735324	0.051922884904735324	0.051922884904735324	0.051922884904735324	0.051922884904735324	0.051922884904735324	0.051922884904735324	0.051922884904735324	0.051922884904735324	0.051922884904735324	0.051922884904735324	0.051922884904735324	0.051922884904735324	0.051922884904735324	0.051922884904735324	0.051922884904735324	0.051922884904735324	0.051922884904735324	0.051922884904735324	0.051922884904735324	0.051922884904735324
0.06725341794899836	0.0587397701111399	0.07130491208403503	0.07014639815831036	0.05690347299206264	0.07338938426252106	0.07026081227009491	0.057773569241083914	0.0518281675626842	0.06402006166334362	0.07529003202925424	0.0727529061316509	0.0893934266444533	0.05154174623924007	0.07156462221796436	0.0771344976027938	0.0717483577386114	0.061898502837963346	0.07479313275005034	0.05936923966981654	0.06708118620993343	0.06708118620993343	0.06708118620993343	0.06708118620993343	0.06708118620993343	0.06708118620993343	0.06708118620993343	0.06708118620993343	0.06708118620993343	0.06708118620993343	0.06708118620993343	0.06708118620993343	0.06708118620993343	0.06708118620993343	0.06708118620993343	0.06708118620993343	0.06708118620993343	0.06708118620993343	0.06708118620993343	0.06708118620993343	0.06708118620993343	0.06708118620993343	0.06708118620993343	0.06708118620993343	0.06708118620993343	0.06708118620993343	0.06708118620993343	0.06708118620993343	0.06708118620993343	0.06708118620993343
0.056366975319985586	0.05603110424760594	0.0408524910397253	0.06560290852206567	0.07685815711100867	0.07208129360609952	0.08272574134182967	0.04932303769232197	0.06569971658459252	0.06952260385309726	0.060593730656648546	0.05871609135813841	0.05682714347678311	0.06845813274654479	0.06399337852079033	0.0814467560302395	0.03859457964287244	0.0511682609127126	0.07067323780361837	0.06201716056169784	0.04368154865927773	0.0609719691470011	0.03775003130072929	0.06392007054809414	0.06745927908571134	0.047252597422849416	0.06403830204937383	0.05751513327419237	0.06180986699150665	0.05560035657693746	0.057479213558451515	0.05290160577480579	0.06517607030369414	0.07816490161540157	0.0378434167908424	0.05800415920312198	0.05800415920312198	0.05800415920312198	0.05800415920312198	0.05800415920312198	0.05800415920312198	0.05800415920312198	0.05800415920312198	0.05800415920312198	0.05800415920312198	0.05800415920312198	0.05800415920312198	0.05800415920312198	0.05800415920312198	0.05800415920312198
0.05435769329551786	0.06495052130948865	0.061842422856158416	0.04403028682232854	0.054737473505538925	0.052529510590583105	0.06642758615727784	0.058309568004455074	0.08070560021367652	0.06776119592078154	0.06830708939014965	0.06660085278583633	0.08734766946763722	0.068518119293182	0.06930623433253111	0.06372426731534755	0.06651525082393933	0.06651525082393933	0.06651525082393933	0.06651525082393933	0.06651525082393933	0.06651525082393933	0.06651525082393933	0.06651525082393933	0.06651525082393933	0.06651525082393933	0.06651525082393933	0.06651525082393933	0.06651525082393933	0.06651525082393933	0.06651525082393933	0.06651525082393933	0.06651525082393933	0.06651525082393933	0.06651525082393933	0.06651525082393933	0.06651525082393933	0.06651525082393933	0.06651525082393933	0.06651525082393933	0.06651525082393933	0.06651525082393933	0.06651525082393933	0.06651525082393933	0.06651525082393933	0.06651525082393933	0.06651525082393933	0.06651525082393933	0.06651525082393933	0.06651525082393933
0.05754678035646338	0.06812277743218287	0.07065024722709842	0.07195419591540263	0.056344446061277864	0.06322739098213002	0.07316160330903194	0.04820504583696745	0.06726178838401554	0.06439536849010812	0.0639386996420959	0.06916238228473662	0.0669766475216072	0.07465000271665724	0.07976010453531329	0.07624292009216627	0.06278264112852575	0.0741762279827009	0.0695435954442558	0.0814376764470362	0.06303720034892833	0.07480748271551466	0.07647745113414714	0.0718716168719865	0.07417453400306682	0.07417453400306682	0.07417453400306682	0.07417453400306682	0.07417453400306682	0.07417453400306682	0.07417453400306682	0.07417453400306682	0.07417453400306682	0.07417453400306682	0.07417453400306682	0.07417453400306682	0.07417453400306682	0.07417453400306682	0.07417453400306682	0.07417453400306682	0.07417453400306682	0.07417453400306682	0.07417453400306682	0.07417453400306682	0.07417453400306682	0.07417453400306682	0.07417453400306682	0.07417453400306682	0.07417453400306682	0.07417453400306682
0.09847917833783215	0.10795951547091359	0.11984432309254231	0.09868426124913988	0.09894665785078317	0.09640907474492116	0.10062063924450944	0.12948696308855226	0.09703267898847827	0.09710924923736107	0.10586796374565727	0.08606422265065965	0.08463152528948133	0.10385078384688862	0.10795508978403036	0.08454960279156185	0.11332143043056786	0.11401081578856215	0.113666123109565	0.113666123109565	0.113666123109565	0.113666123109565	0.113666123109565	0.113666123109565	0.113666123109565	0.113666123109565	0.113666123109565	0.113666123109565	0.113666123109565	0.113666123109565	0.113666123109565	0.113666123109565	0.113666123109565	0.113666123109565	0.113666123109565	0.113666123109565	0.113666123109565	0.113666123109565	0.113666123109565	0.113666123109565	0.113666123109565	0.113666123109565	0.113666123109565	0.113666123109565	0.113666123109565	0.113666123109565	0.113666123109565	0.113666123109565	0.113666123109565	0.113666123109565
0.05800744015593448	0.07829408944290923	0.07033354703497163	0.06682312122125762	0.06170807263846955	0.06956746689067307	0.06709419584240509	0.08147408871812084	0.06531431818538083	0.0890692117327566	0.07648029056588719	0.06887208324716024	0.07868470913209703	0.07731668707665315	0.06886510068632667	0.07531738309525597	0.07222769203396935	0.06944934418774835	0.05362659534235234	0.06064152330483391	0.06397365048762796	0.062307586896230935	0.062307586896230935	0.062307586896230935	0.062307586896230935	0.062307586896230935	0.062307586896230935	0.062307586896230935	0.062307586896230935	0.062307586896230935	0.062307586896230935	0.062307586896230935	0.062307586896230935	0.062307586896230935	0.062307586896230935	0.062307586896230935	0.062307586896230935	0.062307586896230935	0.062307586896230935	0.062307586896230935	0.062307586896230935	0.062307586896230935	0.062307586896230935	0.062307586896230935	0.062307586896230935	0.062307586896230935	0.062307586896230935	0.062307586896230935	0.062307586896230935	0.062307586896230935
0.08109039830133796	0.09505730221782425	0.06564403227183248	0.09884485610935691	0.09373596875935067	0.0899032459581796	0.07364346818450253	0.04886001816963553	0.08413446481126534	0.0824592489461885	0.08329685687872693	0.08329685687872693	0.08329685687872693	0.08329685687872693	0.08329685687872693	0.08329685687872693	0.08329685687872693	0.08329685687872693	0.08329685687872693	0.08329685687872693	0.08329685687872693	0.08329685687872693	0.08329685687872693	0.08329685687872693	0.08329685687872693	0.08329685687872693	0.08329685687872693	0.08329685687872693	0.08329685687872693	0.08329685687872693	0.08329685687872693	0.08329685687872693	0.08329685687872693	0.08329685687872693	0.08329685687872693	0.08329685687872693	0.08329685687872693	0.08329685687872693	0.08329685687872693	0.08329685687872693	0.08329685687872693	0.08329685687872693	0.08329685687872693	0.08329685687872693	0.08329685687872693	0.08329685687872693	0.08329685687872693	0.08329685687872693	0.08329685687872693	0.08329685687872693
0.07608268369109222	0.06614610534985195	0.09519168656767983	0.08250887969794887	0.057000137901890374	0.08947221829652101	0.04590284210245616	0.06450137514027113	0.061064255591884824	0.08499191290867489	0.0768906721545726	0.061427414789954705	0.07810639383211981	0.08289874561518891	0.05945549916043489	0.06312429230650501	0.08532935038735424	0.08040838841123787	0.08286886939929605	0.08286886939929605	0.08286886939929605	0.08286886939929605	0.08286886939929605	0.08286886939929605	0.08286886939929605	0.08286886939929605	0.08286886939929605	0.08286886939929605	0.08286886939929605	0.08286886939929605	0.08286886939929605	0.08286886939929605	0.08286886939929605	0.08286886939929605	0.08286886939929605	0.08286886939929605	0.08286886939929605	0.08286886939929605	0.08286886939929605	0.08286886939929605	0.08286886939929605	0.08286886939929605	0.08286886939929605	0.08286886939929605	0.08286886939929605	0.08286886939929605	0.08286886939929605	0.08286886939929605	0.08286886939929605	0.08286886939929605
0.04709514485961873	0.03315423900113095	0.04047489863334969	0.04741471888490521	0.03810090576649596	0.06679206962704592	0.040643409676968806	0.041070349400922454	0.06339483282860162	0.03204296343427175	0.05775020737205479	0.0447250964417581	0.06353043675989743	0.03645863083603019	0.06157882417490028	0.05809036294406122	0.06326944462070723	0.057054646698706045	0.053546944427580616	0.06936664961695307	0.05564618765926646	0.04587810702978544	0.042202220077427334	0.08542938646070286	0.039768126836566955	0.09735177085603629	0.08963093486024923	0.057984115625276604	0.07615133077797427	0.06482328850859695	0.07470454457421007	0.0697639165414035	0.0697639165414035	0.0697639165414035	0.0697639165414035	0.0697639165414035	0.0697639165414035	0.0697639165414035	0.0697639165414035	0.0697639165414035	0.0697639165414035	0.0697639165414035	0.0697639165414035	0.0697639165414035	0.0697639165414035	0.0697639165414035	0.0697639165414035	0.0697639165414035	0.0697639165414035	0.0697639165414035
0.05683005542722328	0.047518475880062104	0.06880878113725686	0.06120981067790576	0.04959343531374246	0.055529090464010895	0.039913946905445745	0.04691567706299536	0.06314012144651579	0.04482249760427907	0.042250552568477664	0.04960855120252572	0.053657259619366786	0.04173318664529051	0.0799133931247572	0.05587803392355156	0.033856792414278324	0.043040312983060984	0.05294239572484193	0.05243920175652943	0.0539064597911092	0.04676192450660285	0.0555680791810414	0.05220630295495893	0.05388719106800017	0.05388719106800017	0.05388719106800017	0.05388719106800017	0.05388719106800017	0.05388719106800017	0.05388719106800017	0.05388719106800017	0.05388719106800017	0.05388719106800017	0.05388719106800017	0.05388719106800017	0.05388719106800017	0.05388719106800017	0.05388719106800017	0.05388719106800017	0.05388719106800017	0.05388719106800017	0.05388719106800017	0.05388719106800017	0.05388719106800017	0.05388719106800017	0.05388719106800017	0.05388719106800017	0.05388719106800017	0.05388719106800017
0.05400557391335832	0.05739096795239346	0.06640410297976373	0.05204232576170481	0.07205795075450519	0.05507491335566266	0.06457190346969528	0.06512696987340295	0.062311335517150374	0.07053331363128507	0.06354908903075651	0.06704120133102077	0.06704120133102077	0.06704120133102077	0.06704120133102077	0.06704120133102077	0.06704120133102077	0.06704120133102077	0.06704120133102077	0.06704120133102077	0.06704120133102077	0.06704120133102077	0.06704120133102077	0.06704120133102077	0.06704120133102077	0.06704120133102077	0.06704120133102077	0.06704120133102077	0.06704120133102077	0.06704120133102077	0.06704120133102077	0.06704120133102077	0.06704120133102077	0.06704120133102077	0.06704120133102077	0.06704120133102077	0.06704120133102077	0.06704120133102077	0.06704120133102077	0.06704120133102077	0.06704120133102077	0.06704120133102077	0.06704120133102077	0.06704120133102077	0.06704120133102077	0.06704120133102077	0.06704120133102077	0.06704120133102077	0.06704120133102077	0.06704120133102077
0.09035886577142896	0.08908355721528471	0.11229644083702786	0.1133027900013642	0.10172544802168222	0.09760767652904495	0.10514811430039248	0.11232890231431353	0.10075103808435167	0.09337317636086626	0.10187613750570482	0.08599583250856341	0.09862061146391195	0.07873024527723907	0.11342326735183952	0.11271609269182742	0.11891648694851256	0.0823750757932888	0.10064578137090067	0.10064578137090067	0.10064578137090067	0.10064578137090067	0.10064578137090067	0.10064578137090067	0.10064578137090067	0.10064578137090067	0.10064578137090067	0.10064578137090067	0.10064578137090067	0.10064578137090067	0.10064578137090067	0.10064578137090067	0.10064578137090067	0.10064578137090067	0.10064578137090067	0.10064578137090067	0.10064578137090067	0.10064578137090067	0.10064578137090067	0.10064578137090067	0.10064578137090067	0.10064578137090067	0.10064578137090067	0.10064578137090067	0.10064578137090067	0.10064578137090067	0.10064578137090067	0.10064578137090067	0.10064578137090067	0.10064578137090067
0.07853872988369899	0.09536567526606123	0.10023793278816923	0.10371982432618186	0.07894915009023397	0.11043999114708522	0.0848054455152126	0.08462790867157813	0.10013223830827671	0.05668924524574369	0.08573028095651018	0.06199846736590227	0.09480943618987647	0.07034927781461646	0.10484516170469403	0.08759721975965523	0.08759721975965523	0.08759721975965523	0.08759721975965523	0.08759721975965523	0.08759721975965523	0.08759721975965523	0.08759721975965523	0.08759721975965523	0.08759721975965523	0.08759721975965523	0.08759721975965523	0.08759721975965523	0.08759721975965523	0.08759721975965523	0.08759721975965523	0.08759721975965523	0.08759721975965523	0.08759721975965523	0.08759721975965523	0.08759721975965523	0.08759721975965523	0.08759721975965523	0.08759721975965523	0.08759721975965523	0.08759721975965523	0.08759721975965523	0.08759721975965523	0.08759721975965523	0.08759721975965523	0.08759721975965523	0.08759721975965523	0.08759721975965523	0.08759721975965523	0.08759721975965523
0.07233777588786493	0.07962065075694327	0.07920514113324939	0.07067745296308917	0.0999773216413892	0.07234376586883501	0.09935922817346793	0.09078137897932952	0.09645791410348895	0.08036940531199412	0.10200092283971156	0.058854383543782786	0.07161863651073935	0.06000751477880875	0.06320502685445789	0.08496296484969611	0.05539916315722607	0.05689589360552498	0.07561047373835889	0.08087735069315775	0.08525917884098365	0.07442636191173227	0.06539318701379271	0.08452774308950833	0.08690810175175061	0.09535363785165589	0.07509842950169057	0.05956032398634785	0.06732937674401922	0.06732937674401922	0.06732937674401922	0.06732937674401922	0.06732937674401922	0.06732937674401922	0.06732937674401922	0.06732937674401922	0.06732937674401922	0.06732937674401922	0.06732937674401922	0.06732937674401922	0.06732937674401922	0.06732937674401922	0.06732937674401922	0.06732937674401922	0.06732937674401922	0.06732937674401922	0.06732937674401922	0.06732937674401922	0.06732937674401922	0.06732937674401922
0.06971874212152493	0.0856299188899554	0.07613536379669045	0.10270037807364484	0.10195097480768721	0.11153096969206154	0.11649772939915874	0.12757426243080033	0.1130193895580318	0.09022514149164308	0.07184123339965402	0.10214771109936029	0.11261027485576464	0.09028750894818854	0.0908442439515614	0.0928722277116108	0.11807204584573912	0.07534405605770067	0.10107275398483861	0.07615082481556518	0.07215600553364301	0.08919790449304033	0.08715942598694196	0.08817866523999116	0.08817866523999116	0.08817866523999116	0.08817866523999116	0.08817866523999116	0.08817866523999116	0.08817866523999116	0.08817866523999116	0.08817866523999116	0.08817866523999116	0.08817866523999116	0.08817866523999116	0.08817866523999116	0.08817866523999116	0.08817866523999116	0.08817866523999116	0.08817866523999116	0.08817866523999116	0.08817866523999116	0.08817866523999116	0.08817866523999116	0.08817866523999116	0.08817866523999116	0.08817866523999116	0.08817866523999116	0.08817866523999116	0.08817866523999116
0.07605654057944695	0.08702819042147576	0.07717279324822494	0.06321336390183209	0.07442485141234785	0.08751165813889562	0.06051952327138752	0.07989775405642219	0.06132951990995281	0.06982794831040236	0.07554811165212885	0.07050282495579739	0.0793469381207512	0.0604773790363165	0.0871734032052825	0.07232571939899335	0.07260081188379708	0.07271738170131384	0.06976363357997255	0.09312895789152875	0.0821785136822084	0.08765373578686858	0.08765373578686858	0.08765373578686858	0.08765373578686858	0.08765373578686858	0.08765373578686858	0.08765373578686858	0.08765373578686858	0.08765373578686858	0.08765373578686858	0.08765373578686858	0.08765373578686858	0.08765373578686858	0.08765373578686858	0.08765373578686858	0.08765373578686858	0.08765373578686858	0.08765373578686858	0.08765373578686858	0.08765373578686858	0.08765373578686858	0.08765373578686858	0.08765373578686858	0.08765373578686858	0.08765373578686858	0.08765373578686858	0.08765373578686858	0.08765373578686858	0.08765373578686858
0.14298301097342217	0.11165518344244418	0.1183556559070229	0.1046548872966858	0.1235577338976148	0.09534598646067133	0.10875724696303188	0.11684272892998576	0.13401287157729644	0.110787445949075	0.09105158331861371	0.11819637772313071	0.1116433702304182	0.12885647419277518	0.11764689783276541	0.1079381708988624	0.113948720581812	0.13072147979401832	0.12233510018791517	0.12233510018791517	0.12233510018791517	0.12233510018791517	0.12233510018791517	0.12233510018791517	0.12233510018791517	0.12233510018791517	0.12233510018791517	0.12233510018791517	0.12233510018791517	0.12233510018791517	0.12233510018791517	0.12233510018791517	0.12233510018791517	0.12233510018791517	0.12233510018791517	0.12233510018791517	0.12233510018791517	0.12233510018791517	0.12233510018791517	0.12233510018791517	0.12233510018791517	0.12233510018791517	0.12233510018791517	0.12233510018791517	0.12233510018791517	0.12233510018791517	0.12233510018791517	0.12233510018791517	0.12233510018791517	0.12233510018791517
0.07875781145464074	0.060877550874357325	0.050491689416881126	0.053950684782306635	0.05998632376247507	0.07299736766316782	0.07713657050462296	0.05901145905121722	0.056562579010448026	0.050493227373871075	0.07257894946159671	0.08449602833117621	0.06396454346120083	0.056111424483398065	0.066999492724403	0.06500463858671815	0.055972495474592605	0.08355470397583653	0.07303675344741646	0.060828174949065304	0.06693246419824089	0.06693246419824089	0.06693246419824089	0.06693246419824089	0.06693246419824089	0.06693246419824089	0.06693246419824089	0.06693246419824089	0.06693246419824089	0.06693246419824089	0.06693246419824089	0.06693246419824089	0.06693246419824089	0.06693246419824089	0.06693246419824089	0.06693246419824089	0.06693246419824089	0.06693246419824089	0.06693246419824089	0.06693246419824089	0.06693246419824089	0.06693246419824089	0.06693246419824089	0.06693246419824089	0.06693246419824089	0.06693246419824089	0.06693246419824089	0.06693246419824089	0.06693246419824089	0.06693246419824089
0.0	0.0	0.0	0.0	0.004003473683467308	0.0	0.0	0.0	0.0	0.0	0.0	0.0	0.0014798764077794235	0.0	0.00042788452651734753	0.030208024175949314	8.635275389449366e-05	0.0014798764077794235	0.0015251932485566353	0.03892927322650627	0.038902582211434215	0.023348211429809872	0.03850138869998892	0.008718174055486427	0.0015648747056185093	0.02852672801563572	0.01593997753073363	0.008706932634543208	0.0015648747056185093	0.0014791974008015346	0.0014798764077794235	0.008712825040960881	0.009442042728400137	0.008782072662039798	0.017791956567289633	0.004003473683467308	0.001478331276594899	8.635275389449366e-05	0.009446101051426362	0.02354179841952561	0.02758641032589705	0.02556410437271133	0.02556410437271133	0.02556410437271133	0.02556410437271133	0.02556410437271133	0.02556410437271133	0.02556410437271133	0.02556410437271133	0.02556410437271133
0.04678989288821277	0.0399307221339317	0.04150901614022629	0.0693161893434918	0.0004395561247511162	0.05412286169374882	0.06581950004535886	0.07675066952837845	0.08514399794252879	0.01984818362709284	0.0398885950039769	0.07092792832549123	0.0015202436606170508	0.06660269929010838	0.023975956932483018	0.045979938860318176	0.018046818260767115	0.08432307796343451	0.0	0.001565197438775573	0.03523656746253516	0.05210106464385895	0.04975732230690997	0.035875310282482004	0.039949249763899485	0.03990245624426621	0.05422160250444164	0.03998797724984352	0.05535308092187861	0.07335017013676859	0.023988212742145062	0.008955983601290548	0.00902841314935151	0.03997729787386329	0.07646999134055527	0.05717638593907665	0.03997729787386329	0.041561988474857016	0.08165647522825233	0.07918142166697982	0.08258952284125513	0.03996374540311043	0.050036289172852653	0.0021284501421118536	0.04442044191228407	0.0646730972067073	0.05454676955949569	0.05454676955949569	0.05454676955949569	0.05454676955949569
0.05814465523931539	0.05386231478682326	0.04924328435179636	0.05462957907161532	0.04933980155334957	0.058549884650105154	0.041323014083350464	0.03993561159910487	0.05628266188656829	0.03939779229441539	0.046948778408870094	0.03515270619631268	0.04166401503420146	0.049723657603382446	0.04072437156568273	0.05198378627821421	0.036466856855122444	0.04876429280285715	0.049480562458958335	0.047249846840596264	0.04950615785402076	0.05203323855704768	0.04931011507552342	0.04624559912667446	0.05404303709999165	0.051408727232841865	0.049052411889521114	0.05370364619745593	0.0539989240577825	0.04161130362054432	0.04177233610316613	0.04596639548067854	0.0634685561416788	0.04921815013780998	0.059004393206614214	0.05304475604097954	0.0471260199420649	0.041939945669772764	0.05593722146594593	0.04755275682314951	0.03310603027310351	0.04032939354812651	0.04032939354812651	0.04032939354812651	0.04032939354812651	0.04032939354812651	0.04032939354812651	0.04032939354812651	0.04032939354812651	0.04032939354812651
0.042737052065832615	0.019489984421298706	0.03929027111235735	0.031624754679855156	0.03288906332167868	0.03436695242799755	0.03302120879743487	0.02381248969540809	0.040014667135029006	0.033092444227624494	0.04107805698023822	0.05614511674069835	0.045581260001964406	0.03337697338449198	0.03207562077870445	0.03594695271820314	0.04833741082693261	0.03163988578558075	0.023211568998145093	0.04669580167628133	0.02995999336830371	0.02229099961016734	0.023766848985665966	0.03372011727788685	0.0410911760691669	0.044765248871303856	0.029180483461430828	0.04045552836687779	0.03797760227776575	0.020906048536645842	0.04008806956421529	0.026419503007191356	0.021680763006203856	0.02195659120775993	0.026211008038427252	0.03965843673869803	0.03473748542099853	0.04998269062002512	0.05879542259843368	0.04936627079978399	0.026172460915523412	0.03218131777384405	0.028768140080915067	0.021980955984370283	0.02860073144694574	0.028784463455960498	0.02869259745145312	0.02869259745145312	0.02869259745145312	0.02869259745145312
0.07708827297717111	0.08759353878728256	0.07150877780852177	0.07286576650302123	0.09361528755240994	0.07345861359797426	0.11653895856720407	0.09256634401263174	0.07915626680874466	0.08275125262574995	0.07920103083698106	0.08428017827757138	0.07859942725164445	0.08211992793584956	0.07312629680267556	0.08218198749530177	0.09271192349535647	0.10931617811272953	0.07140569912957621	0.0845415953439459	0.09207905642380726	0.07242723366272236	0.0741265512825369	0.10097432007759398	0.05943456653957929	0.08548261934683048	0.06106622467171322	0.12288724127807239	0.07553727373627454	0.1020652747058648	0.09151457676765153	0.06675383195090562	0.06981832449096284	0.09889717602300327	0.08683452569459363	0.07932953878420906	0.07995285227975839	0.09628276184065736	0.0975580798149125	0.06097387422113203	0.09087335296188297	0.05304579143358324	0.08192193565833593	0.06748386354595957	0.06748386354595957	0.06748386354595957	0.06748386354595957	0.06748386354595957	0.06748386354595957	0.06748386354595957
0.09478928799543188	0.08710596030734984	0.057777484909790615	0.06810122824522657	0.07003862528700348	0.056087586152031736	0.08082449368141323	0.07151548644158767	0.0897826494365034	0.08309578282818701	0.07196321579300667	0.05901914661240953	0.06549118120270811	0.06549118120270811	0.06549118120270811	0.06549118120270811	0.06549118120270811	0.06549118120270811	0.06549118120270811	0.06549118120270811	0.06549118120270811	0.06549118120270811	0.06549118120270811	0.06549118120270811	0.06549118120270811	0.06549118120270811	0.06549118120270811	0.06549118120270811	0.06549118120270811	0.06549118120270811	0.06549118120270811	0.06549118120270811	0.06549118120270811	0.06549118120270811	0.06549118120270811	0.06549118120270811	0.06549118120270811	0.06549118120270811	0.06549118120270811	0.06549118120270811	0.06549118120270811	0.06549118120270811	0.06549118120270811	0.06549118120270811	0.06549118120270811	0.06549118120270811	0.06549118120270811	0.06549118120270811	0.06549118120270811	0.06549118120270811
0.050893826242877874	0.08401152347546612	0.07120926376796387	0.06238130744367299	0.09760649211684475	0.0809499698737947	0.06784897268421598	0.06880354872374739	0.07612499974727663	0.08390155675196374	0.05460885692293397	0.11362260274824545	0.06524566984881912	0.08957301561893884	0.0730357264784112	0.06760504224623233	0.06284924542378999	0.07008618485269569	0.07536500578847598	0.07513752867747406	0.06883152588932952	0.06995562177098218	0.09453044276076317	0.07340114495999549	0.06739406165022063	0.1059937289499584	0.056720881664528384	0.0738942563125678	0.0644302993158389	0.08507976131273491	0.06967538863803188	0.08500355013094471	0.09775870687484932	0.08264991224820524	0.05419316732467095	0.0777762888035833	0.07117076115068302	0.08577669860462271	0.08045859148903473	0.07357218962664971	0.06212789583429346	0.06785004273047159	0.06785004273047159	0.06785004273047159	0.06785004273047159	0.06785004273047159	0.06785004273047159	0.06785004273047159	0.06785004273047159	0.06785004273047159
0.034934254047672884	0.04962489453292743	0.037962493607863836	0.04504646447731081	0.03175033048638462	0.03470163114795491	0.03238760336926471	0.02605667963625773	0.035144467025167686	0.029402888251701266	0.03268667166950557	0.033653086198021695	0.030672045989719808	0.043833368183802186	0.03148708612459199	0.04270591530916452	0.03993863738586579	0.028676982650536035	0.03742356047003586	0.02483860627680153	0.04997642320260362	0.024596483175595353	0.02943982111168304	0.030212458642190448	0.02786292682084131	0.035374529146909056	0.023998010603793092	0.024929548123132653	0.03483424893116469	0.04250571059667484	0.023676835901008008	0.03808533532279907	0.02795408000940126	0.03452940189357412	0.03238423108749557	0.04116078672148898	0.04068948000189038	0.027236943280400182	0.03705047647696522	0.030124373106339277	0.03405920608846035	0.032491250320437294	0.02707554834689842	0.030598810102600373	0.023287096753487307	0.02694295342804384	0.02694295342804384	0.02694295342804384	0.02694295342804384	0.02694295342804384
0.0	0.04593698545451555	0.0	0.004497539900146561	0.0	0.0	0.0	0.0002546398343262794	0.016383508792007954	0.0	0.0	0.11479591834386335	0.11479591834386335	0.0	0.0	0.0	0.06885893288934777	0.10295133360077663	0.11479591834386335	0.011805574570711411	0.11043201023086044	0.11043201023086044	0.11062562594925424	0.0	0.004497539900146561	0.0	0.0012617599327090316	0.0	0.06884997202944841	0.0012617599327090316	0.0	0.01180557457071141	0.0	0.0	0.0	0.0002546398343262794	0.131659106648851	0.0	0.17929094717504368	0.00436390811300288	0.11479591834386335	0.0	0.04593698545451555	0.04590757268912805	0.0	0.022953786344564023	0.022953786344564023	0.022953786344564023	0.022953786344564023	0.022953786344564023
0.0620444263626238	0.0995713043322048	0.06061089284591188	0.06684044582058948	0.059229669628780075	0.06356381273218484	0.08135578543607856	0.08318913632775221	0.05222982851721006	0.08058419160877293	0.057359512114815256	0.07659158781607886	0.06150444473842762	0.07222876512143109	0.03467420265121182	0.06409263562093712	0.089500608270836	0.07421582406478987	0.07064004357940917	0.06821419546329094	0.048073908988455906	0.05382999383225899	0.044943406187609725	0.0498852721234929	0.0658082210862972	0.08243302796210533	0.07627422638813364	0.07674293154942181	0.062106626948357	0.059473506363606904	0.10724663857891874	0.07430242327065686	0.09040521591399506	0.09177509007983785	0.08841682458668798	0.07335448377398181	0.07020403479398146	0.05508972505486326	0.06780899805549041	0.057437931626381694	0.06901303906838649	0.05912808506957671	0.05983243337335492	0.05948025922146581	0.05948025922146581	0.05948025922146581	0.05948025922146581	0.05948025922146581	0.05948025922146581	0.05948025922146581
0.056461950821133526	0.056064622687518974	0.07493228162786264	0.057134061161053296	0.07479922468396714	0.05482772971966541	0.055164375556922406	0.06388956224179479	0.04533475573065539	0.06112036759212964	0.06458374949620849	0.0500466680674226	0.07597886413090348	0.04737967638344564	0.061822555790586334	0.048701882925220846	0.06864279559136796	0.07184741515339399	0.05099961572252185	0.08248885850904629	0.05447150619253794	0.06032732529173604	0.0698070672889033	0.07757882419667506	0.06850000807288378	0.052604954507387836	0.05977177007166332	0.06454895276759728	0.07558019059405273	0.05879823037489064	0.07697628602663134	0.0760478868831173	0.06841534762505175	0.05895549598223074	0.08364309133048074	0.06914575311767947	0.05331569135243458	0.0715737102633994	0.06681470641601729	0.08356745212028655	0.07519107926815191	0.07519107926815191	0.07519107926815191	0.07519107926815191	0.07519107926815191	0.07519107926815191	0.07519107926815191	0.07519107926815191	0.07519107926815191	0.07519107926815191
0.06280537512560819	0.051009281702636626	0.06724256527156143	0.06286936812250037	0.06833285156801436	0.07705018419068592	0.05347014420484683	0.07263975246458416	0.05633074742746209	0.07781701569287175	0.0670908274920696	0.06529620613715578	0.06614362751897397	0.0733008683287999	0.09249693727245407	0.08055856318506602	0.09552678996364253	0.09831095548915804	0.057612130299217246	0.05225746625956813	0.09495913620340833	0.08214223761578164	0.057096040964912775	0.06398734907992927	0.08431160727534238	0.07744816674397988	0.04865904113527139	0.06857767822519051	0.08712705321272647	0.08309345065566916	0.08800781034764665	0.08045256344687779	0.06515703957408317	0.08385174929051556	0.07620776531541912	0.06427492404568344	0.07540608937521294	0.07936232185370685	0.07296512894679182	0.05875743594071943	0.05396928875560523	0.056363362348162326	0.056363362348162326	0.056363362348162326	0.056363362348162326	0.056363362348162326	0.056363362348162326	0.056363362348162326	0.056363362348162326	0.056363362348162326
0.039975993722706694	0.031257722677138534	0.046730140522061994	0.04181527469928216	0.027092403064832092	0.03917161835075271	0.027276056975328308	0.0468779471651577	0.03407251131987714	0.04634346773042449	0.031900480184459706	0.02690353975394218	0.03618048632872103	0.046806043974626656	0.030972811835809164	0.030750958365099255	0.029613659114858037	0.022931807204285358	0.04229327795397089	0.02238888241511517	0.02408984041578345	0.02225420438622132	0.03177528428524363	0.03062598668235064	0.02366309240274234	0.04855300348705736	0.03871629970609618	0.028740216399913712	0.030650107885678853	0.03459641167382448	0.019709358629778257	0.038970351898859154	0.035058022903017926	0.025524022771923466	0.03621065073797973	0.034647911102831115	0.035840311400742966	0.0305740355330776	0.02814082483143304	0.026368631302601937	0.031591650022376315	0.03717840482428076	0.020368412614951557	0.03759846116356509	0.043517077232334854	0.0216714627724393	0.0318297094050229	0.04237205874797922	0.0464932762803863	0.05075492528418015
0.22963683150246136	0.09648524035992637	0.08739527634933163	0.08739527634933161	0.10867350323259772	0.13503801160136045	0.15562927135223067	0.21306135681714847	0.08376298845288671	0.07588979372994556	0.0760396231321724	0.010017943568986595	0.09741321991831825	0.0	0.005972182442264919	0.06902982853540279	0.021815598806890272	0.09741321991831825	0.08739527634933161	0.09741321991831825	0.1353378845549955	0.1284392596770002	0.09741321991831825	0.010035489969246796	0.09371010619399645	0.2143787753421103	0.09888467922229026	0.09719713831420677	0.1350512696573876	0.09436687267297983	0.13264511521106317	0.021815598806890272	0.16234110425721218	0.15656261461805737	0.15972682682029432	0.09734643064881585	0.09741321991831825	0.12408094148713643	0.09719713831420677	0.1937557388955026	0.15119682927203706	0.0	0.0	0.0	0.13518785853498674	0.09741321991831825	0.1638476145332858	0.08376298845288671	0.09741321991831825	0.13705757515563238
0.07113996416344961	0.08344653556297167	0.10246854466410779	0.09387646446874152	0.09710559189341339	0.08993262052859055	0.1135755808874098	0.07770766552295554	0.10337930082171472	0.10420145488353852	0.1216377983921171	0.07983032304107034	0.07244425360100441	0.10181373609520383	0.07784304402378935	0.08096449393983676	0.09961295319633896	0.06495509395460042	0.09084749980610389	0.08639567084834693	0.08927790131168938	0.08210796423342342	0.09154927714805769	0.07913927757979636	0.07924715163386914	0.07388196214304496	0.08955415828990226	0.0917785048102215	0.08396651067516214	0.07530308352942605	0.08836135356925068	0.12375963399237466	0.08487675957724426	0.0828801422008305	0.09107254185011958	0.08398156606191971	0.08670846728127737	0.08216607267994089	0.1000202209515959	0.07095512787954755	0.11137692799041331	0.08847296076721047	0.07994718914159904	0.08725482050944033	0.0919055065907965	0.08029131603952283	0.09120826097582843	0.09184340568354173	0.09296655567352739	0.09815966309728026
0.040981000318156095	0.02885192257210962	0.03002374374053029	0.033811948997187945	0.03061274076978216	0.030398083728364306	0.027469208115642338	0.03259375214144703	0.042857282381857355	0.04298858489765324	0.03290799145186563	0.03454354535148535	0.028108789689039022	0.035842704468721856	0.03808875319857541	0.0396402343020273	0.025752743461587853	0.02994731172515369	0.03871365845246349	0.024554217230413372	0.021714126476278836	0.035160720939979864	0.044170108999111855	0.025433131412412813	0.039757548016956565	0.03502203154332691	0.030224655110904452	0.027295828247346086	0.025105932228963897	0.029865412559717266	0.036426702660650255	0.030399064163669824	0.04672102402284105	0.03311431051202565	0.032606033677569736	0.03166846876956236	0.02901186828073871	0.035580096873349266	0.032520503364820715	0.03946653320499811	0.02714757335155467	0.024812064874235595	0.033075890371152286	0.03643707548771276	0.0294673184982923	0.045132111502886645	0.02771380357894545	0.03140906132883491	0.026797186745563247	0.01977446260276908
0.04945876522303585	0.04811023888548584	0.07588706421742658	0.04804641293684137	0.04894267888509452	0.04644436161164022	0.045027797548365396	0.06146366031626225	0.04189734740924498	0.04698633382002146	0.045694649216129424	0.05253222223582769	0.06730572255137234	0.06086347627081888	0.042995884228626643	0.05133761461903283	0.049256700801797164	0.05000331502718064	0.0719147108087165	0.05357293613222132	0.04193540117257221	0.04246164778630075	0.04678997409558839	0.04538393778114245	0.04216465042153446	0.05284150181344981	0.06241481222260681	0.05579210873449777	0.03668720687226697	0.04215789414582603	0.06479533899452952	0.04256775487754163	0.05411286107399902	0.04390670263571799	0.0529488337017328	0.06695185034675954	0.042622353666285646	0.051590042824041255	0.04583706383595483	0.053008501589970086	0.039448655355458356	0.05321481808841578	0.034300688701419633	0.04023013556572586	0.054688789517352045	0.04625194063228688	0.06465338012259766	0.029879340438427788	0.04533262503097339	0.062064851933906186
0.04914347322386592	0.048549526109917154	0.05845925297602195	0.0512621881310613	0.053171013338101106	0.07451265686653782	0.05825568285008323	0.05505782830786801	0.06225708456341931	0.050368936619536286	0.05425295155370506	0.044401480436885854	0.03982123207964887	0.06082637117302534	0.06474589257569292	0.06068786005084143	0.062334529709985056	0.046895941554338766	0.06062918223975937	0.04040787571139504	0.03789025130587532	0.04905358111477792	0.05870191279337729	0.0768897282193365	0.051131597845822496	0.05958712732376906	0.06034636198317389	0.05411006116012331	0.047957918406966414	0.05191562043440698	0.05749610230815122	0.0507837026155445	0.07359873239502557	0.04894441967086368	0.059607382580583984	0.053296792202122426	0.04529398856270107	0.0550417082086638	0.07275685090864334	0.049212534432951476	0.043010310304912376	0.06493564359042832	0.05851756729917609	0.061726605444802206	0.061726605444802206	0.061726605444802206	0.061726605444802206	0.061726605444802206	0.061726605444802206	0.061726605444802206
0.08832736561587086	0.08660386779787209	0.09269849588101706	0.0852517112115334	0.10748515119518161	0.0942352473086015	0.08603968258426593	0.09688067420833792	0.09388493192570495	0.0879200491351513	0.10820916665437207	0.0980646078947617	0.0980646078947617	0.0980646078947617	0.0980646078947617	0.0980646078947617	0.0980646078947617	0.0980646078947617	0.0980646078947617	0.0980646078947617	0.0980646078947617	0.0980646078947617	0.0980646078947617	0.0980646078947617	0.0980646078947617	0.0980646078947617	0.0980646078947617	0.0980646078947617	0.0980646078947617	0.0980646078947617	0.0980646078947617	0.0980646078947617	0.0980646078947617	0.0980646078947617	0.0980646078947617	0.0980646078947617	0.0980646078947617	0.0980646078947617	0.0980646078947617	0.0980646078947617	0.0980646078947617	0.0980646078947617	0.0980646078947617	0.0980646078947617	0.0980646078947617	0.0980646078947617	0.0980646078947617	0.0980646078947617	0.0980646078947617	0.0980646078947617
0.08920066637555848	0.10448344339396014	0.09383042660127915	0.08123934996578062	0.07502610218455656	0.1082733895755961	0.09164974588007634	0.09164974588007634	0.09164974588007634	0.09164974588007634	0.09164974588007634	0.09164974588007634	0.09164974588007634	0.09164974588007634	0.09164974588007634	0.09164974588007634	0.09164974588007634	0.09164974588007634	0.09164974588007634	0.09164974588007634	0.09164974588007634	0.09164974588007634	0.09164974588007634	0.09164974588007634	0.09164974588007634	0.09164974588007634	0.09164974588007634	0.09164974588007634	0.09164974588007634	0.09164974588007634	0.09164974588007634	0.09164974588007634	0.09164974588007634	0.09164974588007634	0.09164974588007634	0.09164974588007634	0.09164974588007634	0.09164974588007634	0.09164974588007634	0.09164974588007634	0.09164974588007634	0.09164974588007634	0.09164974588007634	0.09164974588007634	0.09164974588007634	0.09164974588007634	0.09164974588007634	0.09164974588007634	0.09164974588007634	0.09164974588007634
0.11204351122151393	0.13348690525879636	0.11922407854095964	0.00019170035498914433	0.0775341592331914	0.10440828769947814	0.019337792408578122	0.08312869770415574	0.1089480482070781	0.11964548532747751	0.0	0.08642174291405558	0.0	0.0	0.08303993665108438	0.0	0.06706767502484996	0.17407521226028816	0.008887583680864152	0.0	0.051839029482510686	0.0032852783485978086	0.051839029482510686	0.14230016494178405	0.0835707172526745	0.0989073692203337	0.08623004255906641	0.0	0.08641396766396972	0.008887583680864152	0.0	0.09674097996827453	0.08777193877055041	0.09173670758827779	0.11077546362784838	0.0345827134315449	0.07267908852969664	0.07267908852969664	0.07267908852969664	0.07267908852969664	0.07267908852969664	0.07267908852969664	0.07267908852969664	0.07267908852969664	0.07267908852969664	0.07267908852969664	0.07267908852969664	0.07267908852969664	0.07267908852969664	0.07267908852969664
0.061755371927505416	0.07998740449030194	0.07147490543571479	0.050918816565328595	0.05453002542943441	0.05872200722512786	0.07102737886705118	0.0677483565295599	0.08157089194338867	0.0700847972551566	0.08679492277293184	0.088321145722728	0.07091093015510061	0.06487179654031569	0.06756398738343991	0.05755660762432228	0.0604223161176945	0.06620711417918042	0.05882724475227991	0.05078728081343794	0.06268459093968927	0.061762952717498563	0.08285825867990464	0.06974326715725027	0.07382297751231168	0.07385112939792118	0.07319841120353905	0.07352477030073012	0.07352477030073012	0.07352477030073012	0.07352477030073012	0.07352477030073012	0.07352477030073012	0.07352477030073012	0.07352477030073012	0.07352477030073012	0.07352477030073012	0.07352477030073012	0.07352477030073012	0.07352477030073012	0.07352477030073012	0.07352477030073012	0.07352477030073012	0.07352477030073012	0.07352477030073012	0.07352477030073012	0.07352477030073012	0.07352477030073012	0.07352477030073012	0.07352477030073012
0.08104842849457199	0.08455129347530829	0.06250724890500609	0.10151658058756577	0.07152143775742639	0.09801850611021597	0.09116331743457988	0.07548969729819195	0.07919485287478721	0.0649486362176914	0.07593556496953512	0.09935287403315504	0.07439552759716568	0.0716690190279072	0.07886134946547979	0.057447734933371714	0.0773369679982864	0.06522738974611342	0.059485271714737775	0.07487927232831924	0.06718227202152852	0.06718227202152852	0.06718227202152852	0.06718227202152852	0.06718227202152852	0.06718227202152852	0.06718227202152852	0.06718227202152852	0.06718227202152852	0.06718227202152852	0.06718227202152852	0.06718227202152852	0.06718227202152852	0.06718227202152852	0.06718227202152852	0.06718227202152852	0.06718227202152852	0.06718227202152852	0.06718227202152852	0.06718227202152852	0.06718227202152852	0.06718227202152852	0.06718227202152852	0.06718227202152852	0.06718227202152852	0.06718227202152852	0.06718227202152852	0.06718227202152852	0.06718227202152852	0.06718227202152852
0.04845772994018911	0.04793037607432086	0.05896562039398159	0.05513353590855918	0.04417844770053798	0.04717540903953323	0.03495264687499654	0.05494414009956842	0.055159238614987165	0.051396092015484764	0.057240705213472534	0.06925702451995412	0.05989775277617078	0.05671114798311533	0.05857605021904763	0.05613823894875886	0.06119988385522912	0.05763282322698002	0.04632760467507113	0.05049469314902251	0.06131113083221889	0.05945201140993418	0.05525594075000998	0.062005059520749216	0.0628418274646211	0.03917227254424092	0.0408953067236951	0.05132256347967211	0.05178701674666655	0.05558692356151008	0.05425879026185357	0.04793516628755183	0.05457426410961482	0.053824845257316165	0.05674881020868157	0.06960622323427608	0.06344672720368184	0.06652647521897896	0.06652647521897896	0.06652647521897896	0.06652647521897896	0.06652647521897896	0.06652647521897896	0.06652647521897896	0.06652647521897896	0.06652647521897896	0.06652647521897896	0.06652647521897896	0.06652647521897896	0.06652647521897896
0.08954703006941654	0.11350817597862917	0.10538681059118112	0.10197792198217372	0.12267824278594487	0.1120743229597654	0.1293412360372214	0.14881081487042563	0.1232702825984305	0.10645455752872063	0.11912489671016648	0.07071566175151418	0.09592745244050756	0.13833891464259	0.10151384761975109	0.10745955154332698	0.093045319092745	0.10393555877639649	0.104534132143263	0.1134323615215594	0.0985736406239818	0.13153679225741796	0.12464240154394396	0.09942543139234317	0.09970839469239777	0.08922711775411754	0.0787446687621604	0.13779220593188127	0.10896020845085518	0.07840971396693625	0.10972630708902852	0.1099528942228933	0.10983960065596092	0.10983960065596092	0.10983960065596092	0.10983960065596092	0.10983960065596092	0.10983960065596092	0.10983960065596092	0.10983960065596092	0.10983960065596092	0.10983960065596092	0.10983960065596092	0.10983960065596092	0.10983960065596092	0.10983960065596092	0.10983960065596092	0.10983960065596092	0.10983960065596092	0.10983960065596092
0.10058056063979998	0.15900997686791365	0.12926505240861533	0.11568433214440434	0.0940168706970845	0.09837751637407692	0.11028795091298353	0.11171671570697066	0.08928581742369131	0.17611563908656303	0.07646326902131088	0.09652712432395162	0.06400277751288054	0.11118505375533447	0.08406017982562367	0.09157425781292784	0.06853624414978865	0.10341104870652122	0.10278525991511712	0.09169417286157505	0.125730097391821	0.11522059180769835	0.08468040643991329	0.07064978949928809	0.09494882726978272	0.12242646484422623	0.10138713846346718	0.08306969666408368	0.10753731148019618	0.08348157060180911	0.10930162907937233	0.08125398912392062	0.1473301014518745	0.10099915929518168	0.12416463037352808	0.12416463037352808	0.12416463037352808	0.12416463037352808	0.12416463037352808	0.12416463037352808	0.12416463037352808	0.12416463037352808	0.12416463037352808	0.12416463037352808	0.12416463037352808	0.12416463037352808	0.12416463037352808	0.12416463037352808	0.12416463037352808	0.12416463037352808
0.05809240301874243	0.06953493954523754	0.06982668361631392	0.08296355040542878	0.07167280491987575	0.07204997820137013	0.04503084307445113	0.06485825164196012	0.07142284766974775	0.07202211680117204	0.09331026559545662	0.07558954900620547	0.06330053458250347	0.06648143069072994	0.05825489769560695	0.05504561703477575	0.06622197460441563	0.0633840667827028	0.05604902505058869	0.07629884539661035	0.07647942645906233	0.08948434333486249	0.08298188489696241	0.08298188489696241	0.08298188489696241	0.08298188489696241	0.08298188489696241	0.08298188489696241	0.08298188489696241	0.08298188489696241	0.08298188489696241	0.08298188489696241	0.08298188489696241	0.08298188489696241	0.08298188489696241	0.08298188489696241	0.08298188489696241	0.08298188489696241	0.08298188489696241	0.08298188489696241	0.08298188489696241	0.08298188489696241	0.08298188489696241	0.08298188489696241	0.08298188489696241	0.08298188489696241	0.08298188489696241	0.08298188489696241	0.08298188489696241	0.08298188489696241
0.08389778414314487	0.04136692342171062	0.09594211939919693	0.11039414954666087	0.0	0.08400547215672964	0.04377700982548501	0.03740234392146612	0.028565238465045162	0.06398838228482362	0.03328508831384234	0.0560743782988158	0.038365530799540644	0.1369766114695138	0.060900811179973945	0.09467204883905411	0.1345840254513275	0.08035888994608334	0.03328508831384234	0.046081118144516375	0.05450784469543531	0.03993531847104965	0.044985126384940614	0.15976514234632871	0.07218008008253057	0.10092288101366348	0.038398039255785964	0.05266478010376316	0.0938985296865735	0.04371637881867444	0.029250968011816002	0.0	0.03328508831384234	0.0786222848362233	0.03328508831384234	0.03538524929266026	0.09063685473728594	0.04991548299935713	0.08185676974895413	0.06869829760961305	0.03328508831384234	0.05099169296172769	0.05099169296172769	0.05099169296172769	0.05099169296172769	0.05099169296172769	0.05099169296172769	0.05099169296172769	0.05099169296172769	0.05099169296172769
0.07378482498985975	0.11005508779039834	0.08149521345017187	0.11235690621842445	0.09180674038131728	0.11102656497254759	0.08697378646149838	0.09023960124644957	0.0950558075052123	0.08954928670917899	0.08523466750223602	0.08896410518290608	0.08675492092033783	0.08823221572411813	0.07697724680692114	0.08281011392690293	0.07061669970470025	0.08742880420348013	0.10759384672054474	0.06839581385594208	0.08200308531729213	0.0976062224362457	0.09565186167740607	0.10208431463540082	0.08518862209881434	0.0936364683671076	0.0936364683671076	0.0936364683671076	0.0936364683671076	0.0936364683671076	0.0936364683671076	0.0936364683671076	0.0936364683671076	0.0936364683671076	0.0936364683671076	0.0936364683671076	0.0936364683671076	0.0936364683671076	0.0936364683671076	0.0936364683671076	0.0936364683671076	0.0936364683671076	0.0936364683671076	0.0936364683671076	0.0936364683671076	0.0936364683671076	0.0936364683671076	0.0936364683671076	0.0936364683671076	0.0936364683671076
0.07054549216831855	0.07063819119806088	0.0640450107704503	0.12267646899852189	0.09227135186237234	0.038694836509123726	0.12379241425368884	0.07264520900252662	0.07980515682964205	0.053347165682458356	0.0647248892120531	0.06420728623392569	0.08061626469259006	0.08436606765049531	0.052401986240471515	0.0776816902587662	0.06530539184010756	0.05345872333644936	0.049310142340579524	0.09902505131906708	0.07867862578629216	0.06936899509064777	0.05346383874820185	0.08685869931851754	0.07175814474506743	0.11251872498843704	0.056364220248711364	0.05105164127176072	0.09971766413034634	0.053689759714387164	0.07670371192236676	0.07670371192236676	0.07670371192236676	0.07670371192236676	0.07670371192236676	0.07670371192236676	0.07670371192236676	0.07670371192236676	0.07670371192236676	0.07670371192236676	0.07670371192236676	0.07670371192236676	0.07670371192236676	0.07670371192236676	0.07670371192236676	0.07670371192236676	0.07670371192236676	0.07670371192236676	0.07670371192236676	0.07670371192236676
0.06197629036437313	0.0775319473447951	0.06767482658168007	0.06511096294080376	0.06093225304024112	0.07933311837444867	0.07003759439066845	0.06870224551169563	0.07155310541264794	0.06480910675418552	0.06011845373639441	0.05666335830491632	0.0660979060069052	0.05237306101862157	0.07184752940208515	0.08427939751462434	0.05962606483231114	0.0519375668770121	0.055781815854661625	0.055781815854661625	0.055781815854661625	0.055781815854661625	0.055781815854661625	0.055781815854661625	0.055781815854661625	0.055781815854661625	0.055781815854661625	0.055781815854661625	0.055781815854661625	0.055781815854661625	0.055781815854661625	0.055781815854661625	0.055781815854661625	0.055781815854661625	0.055781815854661625	0.055781815854661625	0.055781815854661625	0.055781815854661625	0.055781815854661625	0.055781815854661625	0.055781815854661625	0.055781815854661625	0.055781815854661625	0.055781815854661625	0.055781815854661625	0.055781815854661625	0.055781815854661625	0.055781815854661625	0.055781815854661625	0.055781815854661625
0.05833565099227527	0.08215720671756427	0.09978865503062169	0.07445083721970504	0.07218294738081213	0.08309221362097644	0.0958911633519669	0.08155073761038392	0.08023032226657903	0.07780655208816935	0.07157504345595049	0.10050963580119097	0.07618432661061175	0.0586097081719192	0.08351014266444977	0.09984028724248026	0.09338252875577283	0.08434723931582824	0.08700407773975619	0.07941038502572577	0.0851416381038876	0.10292048723998565	0.09731034947918539	0.09512804604342534	0.10886778452079399	0.10698739996023227	0.08263237715348803	0.07869358014465569	0.09097630355250011	0.0848349418485779	0.0848349418485779	0.0848349418485779	0.0848349418485779	0.0848349418485779	0.0848349418485779	0.0848349418485779	0.0848349418485779	0.0848349418485779	0.0848349418485779	0.0848349418485779	0.0848349418485779	0.0848349418485779	0.0848349418485779	0.0848349418485779	0.0848349418485779	0.0848349418485779	0.0848349418485779	0.0848349418485779	0.0848349418485779	0.0848349418485779
0.07655625861136167	0.059123016608428	0.06717965507647469	0.08531284429468268	0.07216571570296729	0.06769287289855015	0.05636483131615298	0.07420479423523924	0.06243186965153953	0.05819817348121021	0.0738750207499646	0.07171423248910125	0.08025719095036717	0.08599456741167401	0.07418274939151491	0.10700510749660279	0.060234958615113875	0.09206093862369093	0.05495465017038546	0.07140904470319365	0.0823747969467675	0.0649285217981096	0.07365165937243855	0.07365165937243855	0.07365165937243855	0.07365165937243855	0.07365165937243855	0.07365165937243855	0.07365165937243855	0.07365165937243855	0.07365165937243855	0.07365165937243855	0.07365165937243855	0.07365165937243855	0.07365165937243855	0.07365165937243855	0.07365165937243855	0.07365165937243855	0.07365165937243855	0.07365165937243855	0.07365165937243855	0.07365165937243855	0.07365165937243855	0.07365165937243855	0.07365165937243855	0.07365165937243855	0.07365165937243855	0.07365165937243855	0.07365165937243855	0.07365165937243855
0.052784735543171736	0.06859102200977325	0.08024050290850229	0.07822115735039314	0.08462466904731951	0.06442518274661704	0.08143571808166868	0.07834206765674623	0.06724896125578389	0.08877180838121998	0.07613898511404578	0.09364760305570659	0.06124071416634865	0.08616532844375636	0.07659040748505574	0.060075502489556905	0.08464485167131365	0.08496639324498022	0.08118771069685571	0.08512517137499317	0.06393963852265364	0.07502622299617871	0.06928723258622166	0.060955492300570804	0.06436205944325683	0.07376153591026761	0.06906179767676222	0.06906179767676222	0.06906179767676222	0.06906179767676222	0.06906179767676222	0.06906179767676222	0.06906179767676222	0.06906179767676222	0.06906179767676222	0.06906179767676222	0.06906179767676222	0.06906179767676222	0.06906179767676222	0.06906179767676222	0.06906179767676222	0.06906179767676222	0.06906179767676222	0.06906179767676222	0.06906179767676222	0.06906179767676222	0.06906179767676222	0.06906179767676222	0.06906179767676222	0.06906179767676222
0.06529846834413476	0.07539475652370767	0.06215807841141685	0.07482069901258091	0.05372698069983573	0.08700611694835893	0.08914024042234288	0.04882138832693751	0.05776487359220933	0.05195325033393942	0.07946353497085477	0.04785833013324761	0.04830809721779343	0.05592661875719578	0.07216093656111129	0.06350692701001052	0.0681640454554373	0.05240409157046338	0.06377016711660716	0.05257536407105042	0.06239969064691233	0.05228883944328034	0.049270705409332524	0.0744445110258695	0.061857608217601015	0.061857608217601015	0.061857608217601015	0.061857608217601015	0.061857608217601015	0.061857608217601015	0.061857608217601015	0.061857608217601015	0.061857608217601015	0.061857608217601015	0.061857608217601015	0.061857608217601015	0.061857608217601015	0.061857608217601015	0.061857608217601015	0.061857608217601015	0.061857608217601015	0.061857608217601015	0.061857608217601015	0.061857608217601015	0.061857608217601015	0.061857608217601015	0.061857608217601015	0.061857608217601015	0.061857608217601015	0.061857608217601015
0.06738589289540532	0.05790140253941041	0.0855904573865278	0.07341108542684463	0.07445985500127777	0.07320613937147943	0.09435560890402372	0.08885233693261951	0.10625186363259925	0.08257573697787982	0.09555687587368879	0.07208817009485924	0.07408468474653722	0.07264785687188219	0.08522504048256947	0.08526875585150832	0.07748652714356455	0.09064702226345703	0.07525147063742475	0.09074556742665725	0.10100241514973832	0.08080151032846188	0.08879410679831835	0.06221354250555182	0.07550382465193509	0.07550382465193509	0.07550382465193509	0.07550382465193509	0.07550382465193509	0.07550382465193509	0.07550382465193509	0.07550382465193509	0.07550382465193509	0.07550382465193509	0.07550382465193509	0.07550382465193509	0.07550382465193509	0.07550382465193509	0.07550382465193509	0.07550382465193509	0.07550382465193509	0.07550382465193509	0.07550382465193509	0.07550382465193509	0.07550382465193509	0.07550382465193509	0.07550382465193509	0.07550382465193509	0.07550382465193509	0.07550382465193509
0.0485893210057376	0.0546865397245164	0.052230858430037046	0.04234590482763476	0.046390206104853324	0.053713733514396095	0.06069352163292143	0.061997481509418945	0.057962310074811126	0.05336715659248251	0.051349065087535284	0.04983202994347186	0.049015437210453004	0.052071236230664786	0.0627717618354815	0.0638110798521706	0.03790743168942912	0.04880478463150858	0.06190233628002452	0.07395483058781842	0.06540299047852127	0.03835117463025534	0.0539828858474016	0.04616703023882847	0.04616703023882847	0.04616703023882847	0.04616703023882847	0.04616703023882847	0.04616703023882847	0.04616703023882847	0.04616703023882847	0.04616703023882847	0.04616703023882847	0.04616703023882847	0.04616703023882847	0.04616703023882847	0.04616703023882847	0.04616703023882847	0.04616703023882847	0.04616703023882847	0.04616703023882847	0.04616703023882847	0.04616703023882847	0.04616703023882847	0.04616703023882847	0.04616703023882847	0.04616703023882847	0.04616703023882847	0.04616703023882847	0.04616703023882847
0.05665004702989139	0.06780160033172654	0.07124002367564751	0.07732735528569169	0.06558097133475288	0.06668826333730155	0.06241284937378137	0.07681766394499048	0.07646910581385967	0.05592167602792539	0.07661509425452802	0.06535819616289923	0.06753185125617973	0.07865133272837611	0.06520456304429312	0.06633982488694982	0.06200289952400102	0.06862166577157353	0.06374477201950847	0.06723465130892592	0.0726106365188437	0.06208612710817357	0.06378646144892491	0.06434539065211517	0.06406592605052004	0.06406592605052004	0.06406592605052004	0.06406592605052004	0.06406592605052004	0.06406592605052004	0.06406592605052004	0.06406592605052004	0.06406592605052004	0.06406592605052004	0.06406592605052004	0.06406592605052004	0.06406592605052004	0.06406592605052004	0.06406592605052004	0.06406592605052004	0.06406592605052004	0.06406592605052004	0.06406592605052004	0.06406592605052004	0.06406592605052004	0.06406592605052004	0.06406592605052004	0.06406592605052004	0.06406592605052004	0.06406592605052004
0.07489426777865703	0.0897756771439947	0.07620996817439582	0.06893794757826785	0.08010419226859297	0.07213766187574928	0.09669572116738859	0.0632804102883138	0.11421081928717763	0.10209269281913205	0.08775570050084748	0.08406330069433307	0.08327732758956806	0.08879337099571269	0.10565313112452741	0.08068427166341144	0.0706964177001391	0.07644859295306444	0.09427160263679525	0.08448629345170387	0.05647556517534225	0.09078316988843231	0.0758519519810065	0.09968764070292488	0.09397947242483182	0.06798148278770849	0.08699603486626918	0.1056927274158503	0.08219461532403037	0.07798927376626098	0.08009194454514568	0.08009194454514568	0.08009194454514568	0.08009194454514568	0.08009194454514568	0.08009194454514568	0.08009194454514568	0.08009194454514568	0.08009194454514568	0.08009194454514568	0.08009194454514568	0.08009194454514568	0.08009194454514568	0.08009194454514568	0.08009194454514568	0.08009194454514568	0.08009194454514568	0.08009194454514568	0.08009194454514568	0.08009194454514568
0.07383627713858697	0.06157714250477228	0.07077302334633452	0.07705314391011539	0.06582313045352804	0.07288384231160568	0.07695033629589082	0.07037885722429496	0.06825347668477946	0.07316014726114585	0.0853715255297353	0.06373523304976975	0.05736462656754435	0.07161445543234808	0.08797585641905964	0.06389816177894903	0.06531207435870268	0.08061658617431343	0.0698281746236106	0.08012929106895392	0.06357316108662699	0.07767705099384484	0.06423745439634482	0.09447991939718745	0.06724980453592486	0.07805249088013846	0.08575096545366277	0.0792622103604057	0.08881687094347278	0.08298522436514343	0.07703802768291425	0.08001162602402884	0.08001162602402884	0.08001162602402884	0.08001162602402884	0.08001162602402884	0.08001162602402884	0.08001162602402884	0.08001162602402884	0.08001162602402884	0.08001162602402884	0.08001162602402884	0.08001162602402884	0.08001162602402884	0.08001162602402884	0.08001162602402884	0.08001162602402884	0.08001162602402884	0.08001162602402884	0.08001162602402884
0.07366914791906645	0.07868574109213677	0.0776394890081856	0.07904224434444328	0.06259058583638946	0.09799773613916517	0.11312842018527268	0.0978691918161486	0.08299133869197942	0.11021870132912479	0.09974958786164617	0.09357651183342332	0.08253307498028407	0.08099574886825679	0.11139412120868734	0.07248003930836626	0.08198783599861656	0.08150086859669617	0.1119332393005331	0.11347433312388529	0.11907457011326028	0.12311721373138401	0.1165341970922978	0.08850649189870172	0.10125224138830866	0.10405590771244175	0.07898371458566145	0.08386808951114784	0.08341905771650977	0.10433383082826787	0.09387644427238882	0.09387644427238882	0.09387644427238882	0.09387644427238882	0.09387644427238882	0.09387644427238882	0.09387644427238882	0.09387644427238882	0.09387644427238882	0.09387644427238882	0.09387644427238882	0.09387644427238882	0.09387644427238882	0.09387644427238882	0.09387644427238882	0.09387644427238882	0.09387644427238882	0.09387644427238882	0.09387644427238882	0.09387644427238882
0.04470117107834289	0.04520728665331835	0.050223687775806686	0.04493437665878918	0.04812479954317034	0.0365042208648993	0.03391831617155993	0.03354480933465154	0.04945585322485815	0.04237356706537983	0.04501151831226027	0.030447643862618595	0.046743943742796175	0.056153737039210075	0.035083554611024866	0.03893891772490118	0.05698263768711383	0.04283767549848724	0.04926609918771116	0.05036600108481028	0.04981605013626072	0.04981605013626072	0.04981605013626072	0.04981605013626072	0.04981605013626072	0.04981605013626072	0.04981605013626072	0.04981605013626072	0.04981605013626072	0.04981605013626072	0.04981605013626072	0.04981605013626072	0.04981605013626072	0.04981605013626072	0.04981605013626072	0.04981605013626072	0.04981605013626072	0.04981605013626072	0.04981605013626072	0.04981605013626072	0.04981605013626072	0.04981605013626072	0.04981605013626072	0.04981605013626072	0.04981605013626072	0.04981605013626072	0.04981605013626072	0.04981605013626072	0.04981605013626072	0.04981605013626072
0.04355450718975289	0.051325178176864356	0.04409590296316639	0.03690751079730337	0.05523263641095625	0.034424990815655206	0.039339005651450334	0.06575323130307864	0.04396746171485482	0.03326311297041688	0.03047918935296373	0.04486151244246902	0.0445579004204051	0.035909274112063995	0.027635798724751658	0.04311799915050286	0.05863000425404111	0.0710216055457954	0.05638073892578596	0.03632025837195412	0.03947719024654662	0.04606848054400297	0.0481047920480856	0.04357503540337611	0.056432271572241004	0.0410043636084396	0.0567418072823318	0.048873085445385704	0.048873085445385704	0.048873085445385704	0.048873085445385704	0.048873085445385704	0.048873085445385704	0.048873085445385704	0.048873085445385704	0.048873085445385704	0.048873085445385704	0.048873085445385704	0.048873085445385704	0.048873085445385704	0.048873085445385704	0.048873085445385704	0.048873085445385704	0.048873085445385704	0.048873085445385704	0.048873085445385704	0.048873085445385704	0.048873085445385704	0.048873085445385704	0.048873085445385704
0.058681645812137785	0.06950294068314564	0.050240240068725385	0.054495432338949226	0.08019848310135362	0.06483863984943579	0.04815887805308772	0.07866259238552249	0.061835588795505214	0.05640554142920151	0.059330729546311946	0.06665890920148833	0.056622000922150716	0.056541900427622374	0.06359924041737451	0.06587647862368716	0.039383009880109746	0.06540122569391044	0.06385014909462586	0.0764240711636116	0.05893753925967869	0.04804051732046001	0.07421747181744139	0.043847756375886573	0.06257629590257033	0.057065001683122826	0.06122474544322564	0.06065437868821042	0.0728607518854479	0.06368674717206141	0.0611338198606804	0.08141791738719702	0.07127586862393871	0.07127586862393871	0.07127586862393871	0.07127586862393871	0.07127586862393871	0.07127586862393871	0.07127586862393871	0.07127586862393871	0.07127586862393871	0.07127586862393871	0.07127586862393871	0.07127586862393871	0.07127586862393871	0.07127586862393871	0.07127586862393871	0.07127586862393871	0.07127586862393871	0.07127586862393871
0.0	0.0	0.06803920814217522	0.0	0.0	0.0	0.035083673862531445	0.0009636499551283	0.07438864446008092	0.11758815148540992	0.0	0.12118992636566309	0.07002279477493333	0.24005360973572104	0.13999956705744387	0.19002658839658246	0.19002658839658246	0.19002658839658246	0.19002658839658246	0.19002658839658246	0.19002658839658246	0.19002658839658246	0.19002658839658246	0.19002658839658246	0.19002658839658246	0.19002658839658246	0.19002658839658246	0.19002658839658246	0.19002658839658246	0.19002658839658246	0.19002658839658246	0.19002658839658246	0.19002658839658246	0.19002658839658246	0.19002658839658246	0.19002658839658246	0.19002658839658246	0.19002658839658246	0.19002658839658246	0.19002658839658246	0.19002658839658246	0.19002658839658246	0.19002658839658246	0.19002658839658246	0.19002658839658246	0.19002658839658246	0.19002658839658246	0.19002658839658246	0.19002658839658246	0.19002658839658246
0.07422859090935288	0.0782384696844267	0.07138675920180289	0.09970473780734661	0.07453218935204108	0.0588004601470148	0.07765143043784953	0.08954794480295893	0.07878165777383518	0.0684782361200536	0.08476707333090812	0.08069251038547513	0.07683473265749328	0.10948979122311296	0.09780526542547206	0.06769598279359353	0.08120412105918917	0.07539258510362913	0.07238363677054253	0.06363191841736067	0.06576385271656482	0.0972558726809311	0.06389598767080255	0.06795613068725764	0.0659260591790301	0.0659260591790301	0.0659260591790301	0.0659260591790301	0.0659260591790301	0.0659260591790301	0.0659260591790301	0.0659260591790301	0.0659260591790301	0.0659260591790301	0.0659260591790301	0.0659260591790301	0.0659260591790301	0.0659260591790301	0.0659260591790301	0.0659260591790301	0.0659260591790301	0.0659260591790301	0.0659260591790301	0.0659260591790301	0.0659260591790301	0.0659260591790301	0.0659260591790301	0.0659260591790301	0.0659260591790301	0.0659260591790301
0.016723009436176554	0.02371548377039894	0.04260357037719836	0.0135511898038885	0.01871021130699778	0.029772717395022758	0.024688097265727814	0.04595952915246237	0.01707453482903143	0.004249755081653915	0.005419110169956509	0.020803141998101217	0.03235036583310088	0.024187155623216966	0.017470010599442528	0.03872888144442791	0.013939246716040679	0.032177809765744296	0.05970130285871926	0.018662427992440264	0.03473447853332107	0.017561662208134925	0.023060143242600754	0.037126917885263004	0.03009353056393188	0.03009353056393188	0.03009353056393188	0.03009353056393188	0.03009353056393188	0.03009353056393188	0.03009353056393188	0.03009353056393188	0.03009353056393188	0.03009353056393188	0.03009353056393188	0.03009353056393188	0.03009353056393188	0.03009353056393188	0.03009353056393188	0.03009353056393188	0.03009353056393188	0.03009353056393188	0.03009353056393188	0.03009353056393188	0.03009353056393188	0.03009353056393188	0.03009353056393188	0.03009353056393188	0.03009353056393188	0.03009353056393188
0.08799176016802146	0.10105208823011504	0.07575219937489601	0.11321015479385377	0.08438589048382328	0.07733932606695479	0.10520592590130447	0.0826900167777256	0.09605275257066535	0.07596420805371397	0.06984261480094518	0.07122733895312824	0.07047498004427907	0.09352292907489962	0.06294356886704926	0.08480851274712582	0.08155115886658719	0.10428177517206534	0.11270022902528878	0.10495035680316778	0.10479864003880209	0.09116252736532299	0.0945928417876621	0.11558708980571346	0.06443288631771059	0.0835415240159496	0.09809169946292308	0.0802553510946922	0.09387294226641571	0.11494332804605518	0.10440813515623544	0.10440813515623544	0.10440813515623544	0.10440813515623544	0.10440813515623544	0.10440813515623544	0.10440813515623544	0.10440813515623544	0.10440813515623544	0.10440813515623544	0.10440813515623544	0.10440813515623544	0.10440813515623544	0.10440813515623544	0.10440813515623544	0.10440813515623544	0.10440813515623544	0.10440813515623544	0.10440813515623544	0.10440813515623544
0.0586035405427279	0.08242106658566624	0.07285698849693013	0.06089351448138445	0.07479964724267452	0.07646474887687021	0.09337615394923611	0.08953016561202057	0.0586748465190351	0.08078205341128596	0.09208632571437461	0.09150981385066913	0.10366550090649268	0.0975876573785809	0.0975876573785809	0.0975876573785809	0.0975876573785809	0.0975876573785809	0.0975876573785809	0.0975876573785809	0.0975876573785809	0.0975876573785809	0.0975876573785809	0.0975876573785809	0.0975876573785809	0.0975876573785809	0.0975876573785809	0.0975876573785809	0.0975876573785809	0.0975876573785809	0.0975876573785809	0.0975876573785809	0.0975876573785809	0.0975876573785809	0.0975876573785809	0.0975876573785809	0.0975876573785809	0.0975876573785809	0.0975876573785809	0.0975876573785809	0.0975876573785809	0.0975876573785809	0.0975876573785809	0.0975876573785809	0.0975876573785809	0.0975876573785809	0.0975876573785809	0.0975876573785809	0.0975876573785809	0.0975876573785809
0.12184680525752925	0.11317314586376369	0.12996359040984973	0.10416524394046582	0.14171133874215586	0.10224920027797833	0.17176767483765332	0.13350962631462351	0.12043709364693772	0.11996395249802441	0.13902713463207864	0.10422228583415767	0.13755409032619934	0.1234276331026145	0.15033521716963053	0.13147056677227187	0.14794492248649674	0.11672888709960812	0.10621107666059318	0.13156293910249103	0.12054451459024203	0.1065330676982824	0.1036592241953187	0.10589723482886519	0.11592288165070799	0.11091005823978659	0.11091005823978659	0.11091005823978659	0.11091005823978659	0.11091005823978659	0.11091005823978659	0.11091005823978659	0.11091005823978659	0.11091005823978659	0.11091005823978659	0.11091005823978659	0.11091005823978659	0.11091005823978659	0.11091005823978659	0.11091005823978659	0.11091005823978659	0.11091005823978659	0.11091005823978659	0.11091005823978659	0.11091005823978659	0.11091005823978659	0.11091005823978659	0.11091005823978659	0.11091005823978659	0.11091005823978659
0.08527164997967637	0.09111440445207204	0.06857940183548408	0.08028019385744857	0.06955558777780863	0.08394609013992888	0.10240640507765796	0.08402574999478983	0.08943068318584393	0.07109580956246098	0.09726178833546559	0.08537672104364538	0.0796956385489759	0.0850772181724899	0.09529148618213798	0.10645531329548312	0.09404119145762264	0.08921165179340489	0.10015487667243657	0.10013059156909758	0.1009086579488494	0.06079581417666385	0.06460237642664655	0.07830753348232798	0.08776376108388109	0.12716168432628502	0.10746272270508306	0.10746272270508306	0.10746272270508306	0.10746272270508306	0.10746272270508306	0.10746272270508306	0.10746272270508306	0.10746272270508306	0.10746272270508306	0.10746272270508306	0.10746272270508306	0.10746272270508306	0.10746272270508306	0.10746272270508306	0.10746272270508306	0.10746272270508306	0.10746272270508306	0.10746272270508306	0.10746272270508306	0.10746272270508306	0.10746272270508306	0.10746272270508306	0.10746272270508306	0.10746272270508306
0.001383290395278925	0.0	0.06038611646436357	0.06721397677724773	0.04200233291840853	0.0	0.0	0.04366620574502049	0.0	0.03917167118013167	0.0	0.06744240514203613	0.05931617557359459	0.042006257270685764	0.1011320874687404	0.0	0.0	0.039175587475835084	0.03735499254302694	0.04629014266897097	0.04620900104911165	0.0	0.04366620574502049	0.0	0.0	0.09580034383210757	0.04790017191605379	0.04790017191605379	0.04790017191605379	0.04790017191605379	0.04790017191605379	0.04790017191605379	0.04790017191605379	0.04790017191605379	0.04790017191605379	0.04790017191605379	0.04790017191605379	0.04790017191605379	0.04790017191605379	0.04790017191605379	0.04790017191605379	0.04790017191605379	0.04790017191605379	0.04790017191605379	0.04790017191605379	0.04790017191605379	0.04790017191605379	0.04790017191605379	0.04790017191605379	0.04790017191605379
0.05195657721757636	0.05994947940640447	0.056366577416918195	0.04957410681227971	0.05946873491319141	0.059482796228347075	0.05339986953780493	0.045829663161483146	0.03843250640016638	0.058166613632661804	0.05381263629982011	0.059305902856167124	0.058951905953065736	0.062400298037104535	0.07368085557749149	0.07441548123149559	0.06669323399025728	0.048197864686532726	0.07129346833718173	0.06880900954376043	0.06166746617729083	0.06117434053734478	0.07004886809064294	0.04587772055005375	0.05104635722589314	0.06182245982758912	0.05643440852674112	0.05643440852674112	0.05643440852674112	0.05643440852674112	0.05643440852674112	0.05643440852674112	0.05643440852674112	0.05643440852674112	0.05643440852674112	0.05643440852674112	0.05643440852674112	0.05643440852674112	0.05643440852674112	0.05643440852674112	0.05643440852674112	0.05643440852674112	0.05643440852674112	0.05643440852674112	0.05643440852674112	0.05643440852674112	0.05643440852674112	0.05643440852674112	0.05643440852674112	0.05643440852674112
0.0902246475057003	0.12144057694778422	0.10325615038558046	0.10937524831059466	0.11469520682324513	0.12448410338694227	0.1331273903623443	0.11353533805192145	0.09503491656565338	0.10928404383990167	0.12289973286216668	0.10650756257441049	0.09730447008565853	0.08488329439771791	0.1333926243477874	0.10455747148933005	0.11954788280086867	0.11920039665037473	0.10274203431257704	0.09281096625697742	0.10731564639037305	0.09804296063014387	0.09340371607893734	0.11281658633178321	0.08741089263120502	0.10011373948149413	0.10011373948149413	0.10011373948149413	0.10011373948149413	0.10011373948149413	0.10011373948149413	0.10011373948149413	0.10011373948149413	0.10011373948149413	0.10011373948149413	0.10011373948149413	0.10011373948149413	0.10011373948149413	0.10011373948149413	0.10011373948149413	0.10011373948149413	0.10011373948149413	0.10011373948149413	0.10011373948149413	0.10011373948149413	0.10011373948149413	0.10011373948149413	0.10011373948149413	0.10011373948149413	0.10011373948149413
0.08178758422720975	0.11317019786273395	0.11035956972046869	0.1097668982930854	0.09938105286696795	0.08738119644488504	0.07237667359861813	0.0863165118456297	0.08132982433071516	0.08521201867522289	0.09305121741616175	0.0875178358895345	0.08514604676951727	0.09085702790368806	0.08512805004318723	0.0830619773409228	0.09181522989861048	0.09151516640422054	0.09012470429938386	0.08494274757389281	0.09031093162746354	0.09711506761174746	0.09035937957445844	0.11870254572809077	0.08583330796845641	0.1022679268482736	0.1022679268482736	0.1022679268482736	0.1022679268482736	0.1022679268482736	0.1022679268482736	0.1022679268482736	0.1022679268482736	0.1022679268482736	0.1022679268482736	0.1022679268482736	0.1022679268482736	0.1022679268482736	0.1022679268482736	0.1022679268482736	0.1022679268482736	0.1022679268482736	0.1022679268482736	0.1022679268482736	0.1022679268482736	0.1022679268482736	0.1022679268482736	0.1022679268482736	0.1022679268482736	0.1022679268482736
0.0609719216408102	0.07711015865106084	0.07285097498199432	0.08359684621734854	0.06557878803948275	0.07475095784871917	0.06665848639516071	0.06551368275373229	0.08507807960837259	0.06893559657617797	0.0614620864248781	0.09718304714440776	0.08627517076731503	0.07743491650734426	0.06131189921188761	0.06542603466853178	0.07389216199549187	0.07407206975884875	0.0812736641611037	0.06907987207043279	0.05283171319119583	0.0784896569767033	0.06705195459634224	0.06543884578514024	0.08466136669925152	0.07505010624219588	0.07505010624219588	0.07505010624219588	0.07505010624219588	0.07505010624219588	0.07505010624219588	0.07505010624219588	0.07505010624219588	0.07505010624219588	0.07505010624219588	0.07505010624219588	0.07505010624219588	0.07505010624219588	0.07505010624219588	0.07505010624219588	0.07505010624219588	0.07505010624219588	0.07505010624219588	0.07505010624219588	0.07505010624219588	0.07505010624219588	0.07505010624219588	0.07505010624219588	0.07505010624219588	0.07505010624219588
0.09807316561287836	0.08931113780052326	0.11395030389820965	0.1260289943496462	0.08036362480101948	0.09220522625291835	0.11684392204392598	0.08937399410002075	0.09637527533277117	0.087055289448461	0.10693163237135817	0.08523881854931208	0.12053174965822394	0.1024155870479324	0.09600218535397184	0.10107323028668122	0.08359992769980855	0.06299988842440991	0.08059243655700252	0.1417610426507817	0.11117673960389211	0.11117673960389211	0.11117673960389211	0.11117673960389211	0.11117673960389211	0.11117673960389211	0.11117673960389211	0.11117673960389211	0.11117673960389211	0.11117673960389211	0.11117673960389211	0.11117673960389211	0.11117673960389211	0.11117673960389211	0.11117673960389211	0.11117673960389211	0.11117673960389211	0.11117673960389211	0.11117673960389211	0.11117673960389211	0.11117673960389211	0.11117673960389211	0.11117673960389211	0.11117673960389211	0.11117673960389211	0.11117673960389211	0.11117673960389211	0.11117673960389211	0.11117673960389211	0.11117673960389211
0.04734456293094281	0.05311586155151281	0.054212481440352366	0.07024991841653154	0.053123846229844035	0.06001545070299291	0.05927323333678804	0.05970946404516966	0.06435812084086431	0.0620336415623227	0.06548215752964356	0.07152659706451808	0.05814359157818383	0.06010331850114424	0.046880043987934404	0.05102592706736345	0.053039122288427255	0.06817642232980796	0.07876012910892932	0.06660766513090166	0.07268389711991549	0.07268389711991549	0.07268389711991549	0.07268389711991549	0.07268389711991549	0.07268389711991549	0.07268389711991549	0.07268389711991549	0.07268389711991549	0.07268389711991549	0.07268389711991549	0.07268389711991549	0.07268389711991549	0.07268389711991549	0.07268389711991549	0.07268389711991549	0.07268389711991549	0.07268389711991549	0.07268389711991549	0.07268389711991549	0.07268389711991549	0.07268389711991549	0.07268389711991549	0.07268389711991549	0.07268389711991549	0.07268389711991549	0.07268389711991549	0.07268389711991549	0.07268389711991549	0.07268389711991549
0.024734825301914766	0.0011596761894669154	0.07181409741575735	0.07740281282895424	0.09100399905255786	0.04007316852583358	0.10293997348796388	0.06546131236532045	0.049784785856266	0.14347641471235545	0.06207635230897449	0.01903923959286839	0.048495473960943135	0.08818614103115786	0.0015626481719209532	0.07310789547591473	0.07345043047569928	0.06974440537741307	0.07948372592635698	0.12554562555981913	0.04382905375765064	0.037770269966445856	0.05400388071976404	0.05444631149687826	0.06456605727750536	0.09580701732407346	0.10029354351402428	0.09805028041904888	0.09805028041904888	0.09805028041904888	0.09805028041904888	0.09805028041904888	0.09805028041904888	0.09805028041904888	0.09805028041904888	0.09805028041904888	0.09805028041904888	0.09805028041904888	0.09805028041904888	0.09805028041904888	0.09805028041904888	0.09805028041904888	0.09805028041904888	0.09805028041904888	0.09805028041904888	0.09805028041904888	0.09805028041904888	0.09805028041904888	0.09805028041904888	0.09805028041904888
0.07608758390921513	0.06881273329034703	0.09659809605762118	0.08902177331887338	0.07326249435126599	0.07848291440724008	0.06573062814807548	0.09220175783444248	0.08330039749981458	0.07668506243127622	0.09754673593316997	0.07628451508561535	0.077224129129322	0.0737335199340072	0.07387440543179283	0.07763324749931602	0.10295319091262348	0.07979912491919335	0.06816499566201488	0.07646243164044303	0.06450408980401558	0.08362714313947146	0.06498704190406997	0.11890284441590453	0.09194494315998723	0.09194494315998723	0.09194494315998723	0.09194494315998723	0.09194494315998723	0.09194494315998723	0.09194494315998723	0.09194494315998723	0.09194494315998723	0.09194494315998723	0.09194494315998723	0.09194494315998723	0.09194494315998723	0.09194494315998723	0.09194494315998723	0.09194494315998723	0.09194494315998723	0.09194494315998723	0.09194494315998723	0.09194494315998723	0.09194494315998723	0.09194494315998723	0.09194494315998723	0.09194494315998723	0.09194494315998723	0.09194494315998723
0.07280540453987679	0.056500589135474504	0.08749057097754923	0.07937848132769557	0.08790469830616751	0.08808074234022772	0.06814781095513285	0.0883582230814484	0.07996985290897682	0.08025296508795415	0.10344036240547763	0.09278239771891028	0.08099506609251061	0.08515636387518513	0.109398138420909	0.08587607858493541	0.06785567596570004	0.08385946168446307	0.08332288502471824	0.0678282105159886	0.0897166674448492	0.10332347697546818	0.07167351316213963	0.08771514060820734	0.07168883972674919	0.10634060764016658	0.08901472368345789	0.08901472368345789	0.08901472368345789	0.08901472368345789	0.08901472368345789	0.08901472368345789	0.08901472368345789	0.08901472368345789	0.08901472368345789	0.08901472368345789	0.08901472368345789	0.08901472368345789	0.08901472368345789	0.08901472368345789	0.08901472368345789	0.08901472368345789	0.08901472368345789	0.08901472368345789	0.08901472368345789	0.08901472368345789	0.08901472368345789	0.08901472368345789	0.08901472368345789	0.08901472368345789
0.05745802383488872	0.05487108431902739	0.049253734286838755	0.06909414523527835	0.0786921099311549	0.04723909916189086	0.09252769425163847	0.06518689912216089	0.13044546569320428	0.030687028619046368	0.0843537720483361	0.06773506234263167	0.1086160719562666	0.05327611262860836	0.09035370734682639	0.08400237671175902	0.03331977499979912	0.06387786905888583	0.054883572462554465	0.05470308816536666	0.06782213817401211	0.0672831029577318	0.12277745396973828	0.09503027846373503	0.09503027846373503	0.09503027846373503	0.09503027846373503	0.09503027846373503	0.09503027846373503	0.09503027846373503	0.09503027846373503	0.09503027846373503	0.09503027846373503	0.09503027846373503	0.09503027846373503	0.09503027846373503	0.09503027846373503	0.09503027846373503	0.09503027846373503	0.09503027846373503	0.09503027846373503	0.09503027846373503	0.09503027846373503	0.09503027846373503	0.09503027846373503	0.09503027846373503	0.09503027846373503	0.09503027846373503	0.09503027846373503	0.09503027846373503
0.06943081205905596	0.06405756646773943	0.0730587275394319	0.07570429766572127	0.06672171994991202	0.05575679559633197	0.0680670847723391	0.06458022144446436	0.04385850430372387	0.05592218075545909	0.08142947361253838	0.07022353250747163	0.06179000037794599	0.07637106187648413	0.061423608741174446	0.06524250989352418	0.05597257936539423	0.0664142726566699	0.054941198146262846	0.05704724565456732	0.06983622676086973	0.06344173620771852	0.06344173620771852	0.06344173620771852	0.06344173620771852	0.06344173620771852	0.06344173620771852	0.06344173620771852	0.06344173620771852	0.06344173620771852	0.06344173620771852	0.06344173620771852	0.06344173620771852	0.06344173620771852	0.06344173620771852	0.06344173620771852	0.06344173620771852	0.06344173620771852	0.06344173620771852	0.06344173620771852	0.06344173620771852	0.06344173620771852	0.06344173620771852	0.06344173620771852	0.06344173620771852	0.06344173620771852	0.06344173620771852	0.06344173620771852	0.06344173620771852	0.06344173620771852
0.04079666517464439	0.04139559040744625	0.0515596307951549	0.04355782567172654	0.059182621678790785	0.049028058641019286	0.04119691390906048	0.057673831493170215	0.05922171759415758	0.05261427874933472	0.03541761642838681	0.06749811839669943	0.043765503769888525	0.06603686543990867	0.061847727639466256	0.04838117866325401	0.06343770119106673	0.06210717304658121	0.0597171560062217	0.05801939150922659	0.06987738584997501	0.05614553545024128	0.06324465061808293	0.06084946125259375	0.05326138621732043	0.058520534772446446	0.054805146378874244	0.060794604674167745	0.06450690765346649	0.054459075037735026	0.06548436439797058	0.06307758076412733	0.10348238572181101	0.08327998324296917	0.08327998324296917	0.08327998324296917	0.08327998324296917	0.08327998324296917	0.08327998324296917	0.08327998324296917	0.08327998324296917	0.08327998324296917	0.08327998324296917	0.08327998324296917	0.08327998324296917	0.08327998324296917	0.08327998324296917	0.08327998324296917	0.08327998324296917	0.08327998324296917
0.060802020397985206	0.04244284513115527	0.04621691961358734	0.052222488734897966	0.052636419772348904	0.057407710938516404	0.0498795636677014	0.05431327028139755	0.04870252010945113	0.044700519453824	0.05374398535241664	0.05391329867126495	0.05507491093697411	0.06447811268735663	0.04992333737754843	0.06304772758825325	0.04512679872542962	0.05252550639181398	0.050510896376945016	0.03680416459441639	0.06290463377765301	0.060765152154682846	0.04933046531537337	0.05147091057855295	0.053898599891212796	0.05256856315581554	0.05257817668185586	0.05029813414027517	0.05910062753263391	0.05495344378039319	0.08015507650604696	0.043184420467183446	0.06754000757942406	0.05536221402330376	0.05536221402330376	0.05536221402330376	0.05536221402330376	0.05536221402330376	0.05536221402330376	0.05536221402330376	0.05536221402330376	0.05536221402330376	0.05536221402330376	0.05536221402330376	0.05536221402330376	0.05536221402330376	0.05536221402330376	0.05536221402330376	0.05536221402330376	0.05536221402330376
0.07415939311806648	0.05718887726757637	0.07919584697411094	0.08971162656934135	0.07462933319600151	0.0754843684624791	0.0728659537358751	0.06937205272757421	0.08586478623159026	0.06219198124787807	0.07473767096198551	0.09587732466111205	0.08766818801097152	0.07138738815160006	0.06986301052775615	0.07528190863624	0.07859321662967765	0.0929164861310413	0.07396091370779281	0.06813021799600347	0.09508974271489659	0.08160998035545003	0.08160998035545003	0.08160998035545003	0.08160998035545003	0.08160998035545003	0.08160998035545003	0.08160998035545003	0.08160998035545003	0.08160998035545003	0.08160998035545003	0.08160998035545003	0.08160998035545003	0.08160998035545003	0.08160998035545003	0.08160998035545003	0.08160998035545003	0.08160998035545003	0.08160998035545003	0.08160998035545003	0.08160998035545003	0.08160998035545003	0.08160998035545003	0.08160998035545003	0.08160998035545003	0.08160998035545003	0.08160998035545003	0.08160998035545003	0.08160998035545003	0.08160998035545003
0.0422308648293787	0.042673308018709964	0.051751017005972545	0.0519878044712463	0.04988606527786969	0.04899457230793561	0.056209441947606936	0.0501147495857357	0.047441563046291185	0.05368079579338441	0.0439817349192153	0.05042728388162669	0.0484123816179546	0.04946870903365896	0.05230604808983619	0.03913004508171066	0.028119410234190984	0.04545019851429664	0.04303085155939136	0.13914001495951595	0.05126601634087332	0.10316536382209142	0.04963880596077131	0.05734665128266758	0.05349272862171944	0.05349272862171944	0.05349272862171944	0.05349272862171944	0.05349272862171944	0.05349272862171944	0.05349272862171944	0.05349272862171944	0.05349272862171944	0.05349272862171944	0.05349272862171944	0.05349272862171944	0.05349272862171944	0.05349272862171944	0.05349272862171944	0.05349272862171944	0.05349272862171944	0.05349272862171944	0.05349272862171944	0.05349272862171944	0.05349272862171944	0.05349272862171944	0.05349272862171944	0.05349272862171944	0.05349272862171944	0.05349272862171944
0.09543966916909628	0.09843404344089189	0.09360646216541811	0.1261070018756783	0.09204654850836594	0.07745511656503917	0.09133514848169848	0.09301470399190043	0.08743326265823322	0.08262276655492637	0.0957426398850455	0.09329494895655385	0.0912640234429762	0.08489221408378264	0.09937223943894491	0.09356545290209028	0.0844150299305123	0.0977394569088138	0.08681987604530281	0.099788560863571	0.10644970005903252	0.08886500274991152	0.06881005643762442	0.10982740366722776	0.09094305000727985	0.12479170864666794	0.10786737932697388	0.10786737932697388	0.10786737932697388	0.10786737932697388	0.10786737932697388	0.10786737932697388	0.10786737932697388	0.10786737932697388	0.10786737932697388	0.10786737932697388	0.10786737932697388	0.10786737932697388	0.10786737932697388	0.10786737932697388	0.10786737932697388	0.10786737932697388	0.10786737932697388	0.10786737932697388	0.10786737932697388	0.10786737932697388	0.10786737932697388	0.10786737932697388	0.10786737932697388	0.10786737932697388
0.07261818273335321	0.06495862473863737	0.08327570623640473	0.07614432673977332	0.07724123457082586	0.0843070838790608	0.08030830718643436	0.08508341422705051	0.07380866617246352	0.099508525802267	0.08642443287834248	0.061148726070562175	0.0765502061980497	0.0644476960653535	0.09419992358138445	0.07372896323898	0.07962037589007709	0.08679723665273764	0.09105778826791175	0.06910993705948709	0.08008386266369943	0.08008386266369943	0.08008386266369943	0.08008386266369943	0.08008386266369943	0.08008386266369943	0.08008386266369943	0.08008386266369943	0.08008386266369943	0.08008386266369943	0.08008386266369943	0.08008386266369943	0.08008386266369943	0.08008386266369943	0.08008386266369943	0.08008386266369943	0.08008386266369943	0.08008386266369943	0.08008386266369943	0.08008386266369943	0.08008386266369943	0.08008386266369943	0.08008386266369943	0.08008386266369943	0.08008386266369943	0.08008386266369943	0.08008386266369943	0.08008386266369943	0.08008386266369943	0.08008386266369943
0.06580198626097339	0.07140392768223376	0.07954370112880337	0.07326944452860876	0.05336371743580594	0.04993972791230847	0.06441487830676698	0.05900516825214638	0.07788628187855479	0.07190640573244243	0.06784720079381874	0.07106214260004741	0.08573853617158646	0.061810406337728815	0.07191253373804839	0.06862826583607153	0.07145428483051042	0.0663814644824421	0.06416369877682035	0.06402435023264183	0.08131931487139706	0.08237366827818916	0.08184649157479311	0.08184649157479311	0.08184649157479311	0.08184649157479311	0.08184649157479311	0.08184649157479311	0.08184649157479311	0.08184649157479311	0.08184649157479311	0.08184649157479311	0.08184649157479311	0.08184649157479311	0.08184649157479311	0.08184649157479311	0.08184649157479311	0.08184649157479311	0.08184649157479311	0.08184649157479311	0.08184649157479311	0.08184649157479311	0.08184649157479311	0.08184649157479311	0.08184649157479311	0.08184649157479311	0.08184649157479311	0.08184649157479311	0.08184649157479311	0.08184649157479311
0.11158484525381708	0.07602376678388574	0.13967657292436403	0.13981940785291186	0.1571535485971221	0.10793126777337746	0.12074767827329899	0.1278872108752931	0.125125059260815	0.1375088779575365	0.12850443275783524	0.12743771227180534	0.13176449092223733	0.12968505913125325	0.16359693317351479	0.10984285192749454	0.1149771199257006	0.17028869386242812	0.10139619120161164	0.16694107311237527	0.13416863215699346	0.13416863215699346	0.13416863215699346	0.13416863215699346	0.13416863215699346	0.13416863215699346	0.13416863215699346	0.13416863215699346	0.13416863215699346	0.13416863215699346	0.13416863215699346	0.13416863215699346	0.13416863215699346	0.13416863215699346	0.13416863215699346	0.13416863215699346	0.13416863215699346	0.13416863215699346	0.13416863215699346	0.13416863215699346	0.13416863215699346	0.13416863215699346	0.13416863215699346	0.13416863215699346	0.13416863215699346	0.13416863215699346	0.13416863215699346	0.13416863215699346	0.13416863215699346	0.13416863215699346
0.09022927100478209	0.1178113156385215	0.10029720125266667	0.09677034055328076	0.07084578813959026	0.08535019379761474	0.13271653691769153	0.13159684275187986	0.11544608055230578	0.11720924168994017	0.1084804592694986	0.0789492700717928	0.10305532067739884	0.08606369396185257	0.10615711145559138	0.08068618743057442	0.09526625235089106	0.10030666489627113	0.09043513311644846	0.06737994892092689	0.10253445397922759	0.10382720505974036	0.07494997620282175	0.08938859063128106	0.08938859063128106	0.08938859063128106	0.08938859063128106	0.08938859063128106	0.08938859063128106	0.08938859063128106	0.08938859063128106	0.08938859063128106	0.08938859063128106	0.08938859063128106	0.08938859063128106	0.08938859063128106	0.08938859063128106	0.08938859063128106	0.08938859063128106	0.08938859063128106	0.08938859063128106	0.08938859063128106	0.08938859063128106	0.08938859063128106	0.08938859063128106	0.08938859063128106	0.08938859063128106	0.08938859063128106	0.08938859063128106	0.08938859063128106
0.06671211653451806	0.07430459595482405	0.07193017577694555	0.10590930182422133	0.10006966668573966	0.07575311661471064	0.09511411905474197	0.10572772405152586	0.10634888799316415	0.09752540412483736	0.07400222156670218	0.09140422901159118	0.09853614350726715	0.09899281462647135	0.07944537902573173	0.07697333441241497	0.08287617673989832	0.09976954624264235	0.06851142531254417	0.0862186681441211	0.08970509814722544	0.07860076633528834	0.08415293224125688	0.08415293224125688	0.08415293224125688	0.08415293224125688	0.08415293224125688	0.08415293224125688	0.08415293224125688	0.08415293224125688	0.08415293224125688	0.08415293224125688	0.08415293224125688	0.08415293224125688	0.08415293224125688	0.08415293224125688	0.08415293224125688	0.08415293224125688	0.08415293224125688	0.08415293224125688	0.08415293224125688	0.08415293224125688	0.08415293224125688	0.08415293224125688	0.08415293224125688	0.08415293224125688	0.08415293224125688	0.08415293224125688	0.08415293224125688	0.08415293224125688
0.07867805128309313	0.07596041521573331	0.07969244754875021	0.09574375155565554	0.07176718358896671	0.07652213856112246	0.07268369532211379	0.09114559186231032	0.0930454429829141	0.07883581271338652	0.07562695573421621	0.09137218854318499	0.08886295084064257	0.06686553429029289	0.09358542453876359	0.076539690071516	0.06569877475007543	0.07936736360267668	0.09087967989778113	0.09030909723687909	0.0824022582719581	0.06148775759568721	0.07104658460092281	0.07423239611875172	0.08444683759869921	0.09563237690873048	0.09115030603684468	0.09210689660172156	0.11230176748272801	0.08674375601200542	0.09983493888206146	0.09328934744703345	0.09328934744703345	0.09328934744703345	0.09328934744703345	0.09328934744703345	0.09328934744703345	0.09328934744703345	0.09328934744703345	0.09328934744703345	0.09328934744703345	0.09328934744703345	0.09328934744703345	0.09328934744703345	0.09328934744703345	0.09328934744703345	0.09328934744703345	0.09328934744703345	0.09328934744703345	0.09328934744703345
0.05574028725065007	0.08226620074737151	0.07467430008904322	0.06551151116803637	0.06836268605892744	0.06260788726751539	0.06030238893877918	0.060473880169248845	0.06984136422827038	0.06878346673456659	0.07213848670855998	0.07449123194288447	0.05091292175108881	0.07702312166053049	0.06562354378952491	0.08135673153537756	0.07129701504799245	0.06791010933106764	0.05798095228048566	0.06085826044687143	0.07388883559263407	0.07668198268123794	0.07173675888297405	0.056594017240544546	0.06640240443484706	0.07259556517854797	0.06610774044024872	0.0557164765438787	0.06976277577683729	0.07331210200363977	0.07568449314294093	0.07449829757329035	0.07449829757329035	0.07449829757329035	0.07449829757329035	0.07449829757329035	0.07449829757329035	0.07449829757329035	0.07449829757329035	0.07449829757329035	0.07449829757329035	0.07449829757329035	0.07449829757329035	0.07449829757329035	0.07449829757329035	0.07449829757329035	0.07449829757329035	0.07449829757329035	0.07449829757329035	0.07449829757329035
0.058985476267424876	0.0940534323367376	0.09134365781458688	0.04818377367794367	0.08590189228075941	0.06269085584792353	0.07477057208824768	0.09164438494993037	0.07187202507774651	0.08914787256068502	0.07232622264275071	0.06700025393855469	0.06868804668197312	0.05729679010763841	0.06501086831527193	0.065203774138421	0.09948591026190387	0.05940858667146837	0.06572896576051253	0.08040130905566303	0.08620154806104487	0.08330142855835396	0.08330142855835396	0.08330142855835396	0.08330142855835396	0.08330142855835396	0.08330142855835396	0.08330142855835396	0.08330142855835396	0.08330142855835396	0.08330142855835396	0.08330142855835396	0.08330142855835396	0.08330142855835396	0.08330142855835396	0.08330142855835396	0.08330142855835396	0.08330142855835396	0.08330142855835396	0.08330142855835396	0.08330142855835396	0.08330142855835396	0.08330142855835396	0.08330142855835396	0.08330142855835396	0.08330142855835396	0.08330142855835396	0.08330142855835396	0.08330142855835396	0.08330142855835396
0.0	0.0	0.0007933675663604354	0.0	0.0	0.0	0.1432026570173968	0.0	0.0	0.0	0.0	0.35766343708771	0.0	0.0	0.08009838970461601	0.0	0.0	0.3440670444863958	0.0	0.35766343708771	0.03678199049819812	0.19722271379295406	0.19722271379295406	0.19722271379295406	0.19722271379295406	0.19722271379295406	0.19722271379295406	0.19722271379295406	0.19722271379295406	0.19722271379295406	0.19722271379295406	0.19722271379295406	0.19722271379295406	0.19722271379295406	0.19722271379295406	0.19722271379295406	0.19722271379295406	0.19722271379295406	0.19722271379295406	0.19722271379295406	0.19722271379295406	0.19722271379295406	0.19722271379295406	0.19722271379295406	0.19722271379295406	0.19722271379295406	0.19722271379295406	0.19722271379295406	0.19722271379295406	0.19722271379295406
0.08607965443618287	0.06357136430338843	0.087703854069342	0.08010602431158267	0.08501397242063673	0.07411092935653495	0.10581251470528293	0.08048317223332918	0.08319738963271421	0.08376591422653577	0.08822352497371926	0.08365097438090037	0.08396642543047811	0.05228664329118714	0.08982278974624383	0.05441159926616942	0.06200568111016992	0.06634421250968994	0.08195979286686444	0.08001688784105881	0.06530732159553265	0.09277377123151999	0.07592116273179997	0.09255189171457341	0.1028531848461454	0.08882262701770326	0.0721404058052208	0.08584941756823378	0.06105749133491126	0.07345345445157252	0.07345345445157252	0.07345345445157252	0.07345345445157252	0.07345345445157252	0.07345345445157252	0.07345345445157252	0.07345345445157252	0.07345345445157252	0.07345345445157252	0.07345345445157252	0.07345345445157252	0.07345345445157252	0.07345345445157252	0.07345345445157252	0.07345345445157252	0.07345345445157252	0.07345345445157252	0.07345345445157252	0.07345345445157252	0.07345345445157252
0.04746067971995105	0.05809247432815154	0.05754214707572852	0.06675676538094456	0.05732248876860665	0.051279283923945804	0.058221030366356855	0.07429434205049869	0.08929805926017431	0.0544939378844523	0.06430585096385079	0.053679209510524586	0.06201874498788264	0.05058484862876828	0.058590170123262675	0.05816779244975535	0.06391110117596019	0.0662083178570744	0.0776732092006799	0.06163381269834531	0.08492488564357542	0.07063780162515333	0.06611862534608358	0.059172887990969404	0.052404873183181225	0.0689934773983117	0.0766530689018505	0.07867960724245064	0.0754812293928437	0.05097544794995847	0.06111068324361711	0.0669289592134121	0.057412198976563515	0.06952242747527307	0.06501155505485039	0.06726699126506172	0.06726699126506172	0.06726699126506172	0.06726699126506172	0.06726699126506172	0.06726699126506172	0.06726699126506172	0.06726699126506172	0.06726699126506172	0.06726699126506172	0.06726699126506172	0.06726699126506172	0.06726699126506172	0.06726699126506172	0.06726699126506172
0.0572484705724015	0.06472502354475261	0.05190851517241869	0.05053015474943132	0.05580170741449649	0.05336430821230714	0.06140702912790993	0.07309379175373647	0.047165881739431814	0.047001238914700816	0.06467689020865466	0.06832780494315623	0.05429166475283889	0.033318023726084056	0.06525739076711529	0.05905761034416989	0.0665866498033616	0.06687259726343092	0.05855902168370921	0.05600904205738227	0.06866268071569065	0.04267635387067163	0.06103629788380812	0.048612600928742276	0.052799435789285636	0.049223994837599816	0.08777737659235399	0.06329639897791703	0.05775247107077723	0.06652581960182716	0.06856781120829934	0.05756409526739514	0.07146623228622652	0.07321448204355185	0.057571466651801226	0.06503153984970207	0.045804878532543836	0.06692454091504686	0.06607735475736017	0.07425532546776026	0.07016634011256022	0.07016634011256022	0.07016634011256022	0.07016634011256022	0.07016634011256022	0.07016634011256022	0.07016634011256022	0.07016634011256022	0.07016634011256022	0.07016634011256022
0.06725633914736401	0.06561569071399842	0.07544149125659558	0.0762088075043494	0.08586370645280539	0.07694396811804834	0.07296533544644469	0.05553741143498708	0.07072842248533773	0.07376718521065562	0.07562755499675644	0.07147396593035965	0.08650223659213466	0.07729273632172608	0.09086285224837935	0.05623776629262208	0.1079521726730426	0.07595928003713127	0.10146805231212169	0.08637580013084244	0.06560501647712785	0.08590436881228368	0.10605246509951939	0.08142929843143007	0.08144314865134182	0.08143622354138595	0.08143622354138595	0.08143622354138595	0.08143622354138595	0.08143622354138595	0.08143622354138595	0.08143622354138595	0.08143622354138595	0.08143622354138595	0.08143622354138595	0.08143622354138595	0.08143622354138595	0.08143622354138595	0.08143622354138595	0.08143622354138595	0.08143622354138595	0.08143622354138595	0.08143622354138595	0.08143622354138595	0.08143622354138595	0.08143622354138595	0.08143622354138595	0.08143622354138595	0.08143622354138595	0.08143622354138595
0.04825514596243355	0.04348081621363465	0.07093934712725253	0.051134264085098774	0.06530618713955799	0.06260593848366479	0.037953032366999616	0.04316161035297332	0.06022783107316754	0.054056115066782	0.07199572063519813	0.051768842048829485	0.06274338489120827	0.042459934524749436	0.05011334221552116	0.07178668648549155	0.05736181357963273	0.06466349720597864	0.05965733040531018	0.06610145799174119	0.0465621308040949	0.0451744675213392	0.05482834501716554	0.046428746570176975	0.07009134739447032	0.03762679180878996	0.05605934065101861	0.05392096917206652	0.046572668313905566	0.05569575720407738	0.0534130039011498	0.0545543805526136	0.0545543805526136	0.0545543805526136	0.0545543805526136	0.0545543805526136	0.0545543805526136	0.0545543805526136	0.0545543805526136	0.0545543805526136	0.0545543805526136	0.0545543805526136	0.0545543805526136	0.0545543805526136	0.0545543805526136	0.0545543805526136	0.0545543805526136	0.0545543805526136	0.0545543805526136	0.0545543805526136
0.16636092415412135	0.14354017066478503	0.21596274344345615	0.26249686245836396	0.18422486054670015	0.32498434278932387	0.00031123611886795996	0.18899900960004323	0.23267859972891763	0.19400306867697123	0.26406114228855965	0.2918440125506699	0.22594605847558452	0.14890551809266311	0.27918834408078325	0.2335548792235267	0.23265534642001906	0.32521227105593586	0.12041434703042621	0.14031047491747445	0.14233448555394607	0.1387682760488706	0.23231384707422043	0.19490003801729036	0.3388333758105537	0.14893961374832795	0.24388649477944083	0.24388649477944083	0.24388649477944083	0.24388649477944083	0.24388649477944083	0.24388649477944083	0.24388649477944083	0.24388649477944083	0.24388649477944083	0.24388649477944083	0.24388649477944083	0.24388649477944083	0.24388649477944083	0.24388649477944083	0.24388649477944083	0.24388649477944083	0.24388649477944083	0.24388649477944083	0.24388649477944083	0.24388649477944083	0.24388649477944083	0.24388649477944083	0.24388649477944083	0.24388649477944083
0.06047549208792789	0.040709271614357445	0.06868870703835216	0.04861502479925295	0.04885912886697419	0.04807032935530925	0.06712142825838245	0.03265161342509499	0.05770654816622965	0.03256621121299142	0.04514121074778565	0.04716137114510354	0.04319350024181117	0.046331457374283014	0.05002985606006857	0.04464378206216725	0.04123278491828171	0.04521823472801683	0.04652928035247636	0.04423477943880151	0.045391539371741174	0.0615826360844881	0.055058418624966875	0.05832052735472749	0.05832052735472749	0.05832052735472749	0.05832052735472749	0.05832052735472749	0.05832052735472749	0.05832052735472749	0.05832052735472749	0.05832052735472749	0.05832052735472749	0.05832052735472749	0.05832052735472749	0.05832052735472749	0.05832052735472749	0.05832052735472749	0.05832052735472749	0.05832052735472749	0.05832052735472749	0.05832052735472749	0.05832052735472749	0.05832052735472749	0.05832052735472749	0.05832052735472749	0.05832052735472749	0.05832052735472749	0.05832052735472749	0.05832052735472749
0.08511488410517076	0.10891741907947407	0.10490791345253035	0.08534719842741208	0.08112551833291237	0.08554736407741066	0.09738974531174772	0.06714953555925657	0.09153054502904887	0.08352636165733826	0.11355371454524898	0.10871158713837716	0.08574202667181603	0.08113186494553058	0.09838866720315544	0.1047444447000916	0.08385599128449694	0.06434210897303011	0.10539946812531521	0.11024458689435013	0.08832071105160298	0.09651540329237064	0.08947417450490867	0.08812494255304704	0.11995529223075108	0.09442057745169305	0.09726665345546852	0.09825756573766299	0.10786071008864914	0.09001907181768197	0.09778678070038727	0.09390292625903461	0.09390292625903461	0.09390292625903461	0.09390292625903461	0.09390292625903461	0.09390292625903461	0.09390292625903461	0.09390292625903461	0.09390292625903461	0.09390292625903461	0.09390292625903461	0.09390292625903461	0.09390292625903461	0.09390292625903461	0.09390292625903461	0.09390292625903461	0.09390292625903461	0.09390292625903461	0.09390292625903461
0.042465141524789016	0.07423826087496146	0.04453446555570421	0.007635246902961767	0.07151829610746772	0.0	0.0008160423332887677	0.0	0.13548451726807173	0.029709712460174974	0.0742441780158792	0.0	0.0	0.007635246902961768	0.0001646881305746783	0.0	0.0	0.007648620016647452	0.0	0.0742441780158792	0.057617264310533246	0.0	0.0	0.0665149611565947	0.0	0.0	0.0	0.0	0.07435391314058998	0.007648620016647452	0.0008160423332887677	0.0978908947644153	0.0	0.0	0.016626913705345935	0.003916799529005804	0.07423826087496146	0.0462151082713833	0.06022668457317239	0.06022668457317239	0.06022668457317239	0.06022668457317239	0.06022668457317239	0.06022668457317239	0.06022668457317239	0.06022668457317239	0.06022668457317239	0.06022668457317239	0.06022668457317239	0.06022668457317239
0.05985453938033146	0.11043203456322996	0.07225985171419896	0.1035631944248137	0.08656942182312959	0.11455537205989252	0.06119612310604305	0.0741838298822387	0.09731818412961626	0.08688644332606187	0.05213186599563713	0.05213186599563713	0.0924217123533958	0.05213186599563713	0.0	0.07454152689141504	0.05299450148192103	0.05213186599563713	0.063257486029039	0.05213186599563713	0.0719510077882956	0.011667719169479288	0.06824203055908316	0.0582331805297194	0.0005729985933264468	0.07479997956558285	0.12129493776666164	0.0	0.09012266372450223	0.0	0.05201622730471707	0.0019817662182280995	0.08470051083924136	0.0	0.07234742195456162	0.08987220604212973	0.06470372862265952	0.050705109727747014	0.07043902467333052	0.06701032803754904	0.05749308988734399	0.05266871183586358	0.06119612310604305	0.00013491180607338684	0.03066551745605822	0.03066551745605822	0.03066551745605822	0.03066551745605822	0.03066551745605822	0.03066551745605822
0.056196517481826566	0.053236027982232974	0.05657802449140564	0.030542344736268188	0.05323792629294664	0.021934818547441948	0.050016501694751664	0.06161066912385961	0.03750886135177189	0.05671007956839038	0.0591875298770382	0.10068142785139368	0.061464725756606914	0.0579569143247457	0.07052565552141238	0.045914471370958554	0.041389068024208574	0.08680362318789135	0.044247046768798204	0.05248911357995255	0.04987392536995772	0.04508314850446102	0.04807274615817905	0.05934895344377678	0.07501058375254235	0.07181745875676493	0.07417939425309163	0.05207685211618792	0.07080456379419957	0.07398463578512003	0.041271891029849156	0.041708074899475006	0.06305529498513082	0.06437618800054881	0.05756028431260831	0.05673219093010565	0.051684449778475396	0.05956054320713963	0.07723702116156858	0.0855133744291253	0.06482909209399786	0.11449879303851512	0.06729264483848942	0.08719950714905575	0.0989071773795081	0.09305334226428191	0.09305334226428191	0.09305334226428191	0.09305334226428191	0.09305334226428191
0.09273262278815735	0.049344251416016685	0.050199845856327335	0.02898888061231245	0.05951708134307885	0.0686724941198254	0.061605376647417685	0.06017725604334147	0.06173516753525788	0.039804404103246996	0.017984840785790268	0.026600453644212114	0.045341089699396146	0.03055368386779416	0.10760974284823993	0.08779687246668169	0.019936520056027456	0.07648577334712203	0.025174199179272796	0.07390888204752669	0.05915341919426607	0.08731118607990825	0.03987968825643747	0.03635008001352929	0.032128079488226435	0.06966578865095634	0.06590743971735322	0.022097350003543317	0.02638795050287037	0.033689570113389876	0.03432289908542736	0.10011738695012867	0.08581809212033435	0.0381132687610365	0.049982428235098283	0.06819252505765333	0.047359325445239304	0.017757365000828886	0.003944902666838971	0.01085113383383393	0.01085113383383393	0.01085113383383393	0.01085113383383393	0.01085113383383393	0.01085113383383393	0.01085113383383393	0.01085113383383393	0.01085113383383393	0.01085113383383393	0.01085113383383393
0.25064767155203205	0.2039476472538217	0.18158951734001988	0.32436586403181183	0.29610532000589335	0.20416025745405894	0.2391156167856606	0.23767007302307844	0.221426434512214	0.2295482537676462	0.2295482537676462	0.2295482537676462	0.2295482537676462	0.2295482537676462	0.2295482537676462	0.2295482537676462	0.2295482537676462	0.2295482537676462	0.2295482537676462	0.2295482537676462	0.2295482537676462	0.2295482537676462	0.2295482537676462	0.2295482537676462	0.2295482537676462	0.2295482537676462	0.2295482537676462	0.2295482537676462	0.2295482537676462	0.2295482537676462	0.2295482537676462	0.2295482537676462	0.2295482537676462	0.2295482537676462	0.2295482537676462	0.2295482537676462	0.2295482537676462	0.2295482537676462	0.2295482537676462	0.2295482537676462	0.2295482537676462	0.2295482537676462	0.2295482537676462	0.2295482537676462	0.2295482537676462	0.2295482537676462	0.2295482537676462	0.2295482537676462	0.2295482537676462	0.2295482537676462
0.07636952114630212	0.09496716753794665	0.11868661865771034	0.06286612030904487	0.14871034433400282	0.1369990187737357	0.13436976082007412	0.13734453505556016	0.032389238536759526	0.06925353437066983	0.08110036996014688	0.1094616053848651	0.10746653656406457	0.08858077915838354	0.15215265057639568	0.12245755715645854	0.10962760631751309	0.1301097953482877	0.11072916603781281	0.05976690751194682	0.08524803677487983	0.08524803677487983	0.08524803677487983	0.08524803677487983	0.08524803677487983	0.08524803677487983	0.08524803677487983	0.08524803677487983	0.08524803677487983	0.08524803677487983	0.08524803677487983	0.08524803677487983	0.08524803677487983	0.08524803677487983	0.08524803677487983	0.08524803677487983	0.08524803677487983	0.08524803677487983	0.08524803677487983	0.08524803677487983	0.08524803677487983	0.08524803677487983	0.08524803677487983	0.08524803677487983	0.08524803677487983	0.08524803677487983	0.08524803677487983	0.08524803677487983	0.08524803677487983	0.08524803677487983
0.09640318118566396	0.07627890286239546	0.10407780168025453	0.03417872305027368	0.12011275703832491	0.045863570170446524	0.047959342756533706	0.06950590518468198	0.0754529901408719	0.11210372706054038	0.018399888193570545	0.00016820495654402043	0.0029678638301486354	0.045485474984559515	0.07307489283709843	0.09534599492476671	0.008215412279785398	0.0	0.00016820495654402043	0.0028813016759818184	0.1262233027837053	0.08142722229940098	0.05878497554437943	0.0	0.08417916503266851	0.0695900581032271	0.07819698573695316	0.10267336939342214	0.15378652213286856	0.0	0.21778887840084074	0.0077982934716305345	0.11279358593623565	0.11279358593623565	0.11279358593623565	0.11279358593623565	0.11279358593623565	0.11279358593623565	0.11279358593623565	0.11279358593623565	0.11279358593623565	0.11279358593623565	0.11279358593623565	0.11279358593623565	0.11279358593623565	0.11279358593623565	0.11279358593623565	0.11279358593623565	0.11279358593623565	0.11279358593623565
0.08521638587244983	0.1025980687255067	0.1097247501447745	0.1188317180141352	0.08465947524033852	0.08537261341534329	0.0755395585080858	0.07646190293495043	0.09240066700119313	0.08499042351316134	0.07189455201418335	0.09577630166251078	0.06860864808818201	0.08519091506463616	0.09541546750170384	0.10789479840881845	0.10571392355694327	0.10529383679450201	0.08006436033297329	0.10105564455274683	0.09684081107571822	0.0854620793615551	0.08821604956732701	0.08683906446444105	0.08683906446444105	0.08683906446444105	0.08683906446444105	0.08683906446444105	0.08683906446444105	0.08683906446444105	0.08683906446444105	0.08683906446444105	0.08683906446444105	0.08683906446444105	0.08683906446444105	0.08683906446444105	0.08683906446444105	0.08683906446444105	0.08683906446444105	0.08683906446444105	0.08683906446444105	0.08683906446444105	0.08683906446444105	0.08683906446444105	0.08683906446444105	0.08683906446444105	0.08683906446444105	0.08683906446444105	0.08683906446444105	0.08683906446444105
0.20719725121815083	0.19216347136264306	0.1677324142313691	0.18665111642777632	0.14742385849147713	0.14491076787800847	0.13744394932978754	0.19104408933552283	0.17579422171792228	0.14840562908049543	0.18890830102861347	0.16865696505455444	0.16865696505455444	0.16865696505455444	0.16865696505455444	0.16865696505455444	0.16865696505455444	0.16865696505455444	0.16865696505455444	0.16865696505455444	0.16865696505455444	0.16865696505455444	0.16865696505455444	0.16865696505455444	0.16865696505455444	0.16865696505455444	0.16865696505455444	0.16865696505455444	0.16865696505455444	0.16865696505455444	0.16865696505455444	0.16865696505455444	0.16865696505455444	0.16865696505455444	0.16865696505455444	0.16865696505455444	0.16865696505455444	0.16865696505455444	0.16865696505455444	0.16865696505455444	0.16865696505455444	0.16865696505455444	0.16865696505455444	0.16865696505455444	0.16865696505455444	0.16865696505455444	0.16865696505455444	0.16865696505455444	0.16865696505455444	0.16865696505455444
0.07580980224173622	0.09485079912775203	0.09041725983574467	0.09450479123335151	0.09485134843564735	0.09048912074465064	0.10944254361699174	0.08726768615639702	0.08590389756135478	0.08833972261112154	0.08218828621680462	0.0894118610173432	0.0770180218805162	0.08418626835110515	0.08041315786690685	0.07573731055461003	0.10306368499991939	0.0955466860571046	0.09608872367101799	0.0929411954771373	0.07332736842372596	0.09095917408360336	0.08858798588830255	0.08364237360999834	0.09028669684433825	0.0831469204219922	0.07635558497584106	0.07534765495834132	0.0758516199670912	0.0758516199670912	0.0758516199670912	0.0758516199670912	0.0758516199670912	0.0758516199670912	0.0758516199670912	0.0758516199670912	0.0758516199670912	0.0758516199670912	0.0758516199670912	0.0758516199670912	0.0758516199670912	0.0758516199670912	0.0758516199670912	0.0758516199670912	0.0758516199670912	0.0758516199670912	0.0758516199670912	0.0758516199670912	0.0758516199670912	0.0758516199670912
0.022559764065306156	0.025908223582662177	0.0	0.020390866715350942	0.023243830371541235	0.05178625792864627	0.024513483826130177	0.05152958480760861	0.043148471588961346	0.025890460168942336	0.04973611622453583	0.045688906691047554	0.0459883805057017	0.03623569791863422	0.05619191509002469	0.015532792327428218	0.010377789944152381	0.0026643932111209308	0.0	0.005802122257661731	0.0	0.02584177408119403	0.002664393211120931	0.0026643932111209308	0.0	0.025908223582662177	0.04318037263777029	0.005802122257661731	0.04264107698302547	0.05706783518795487	0.025908223582662177	0.025887070563496886	0.02589764707307953	0.02589764707307953	0.02589764707307953	0.02589764707307953	0.02589764707307953	0.02589764707307953	0.02589764707307953	0.02589764707307953	0.02589764707307953	0.02589764707307953	0.02589764707307953	0.02589764707307953	0.02589764707307953	0.02589764707307953	0.02589764707307953	0.02589764707307953	0.02589764707307953	0.02589764707307953
0.0511259525856195	0.05416304020521093	0.07533686996492278	0.0321044017068355	0.009143205869709297	0.053705971512781205	0.09368441819585924	0.020493282519195456	0.031118476165554517	0.02599375519894525	0.07140991765503245	0.04577638632628901	0.022865832471575552	0.03562586875860368	0.0002511858930055332	0.04770410128821622	0.024224611841196474	0.06901449436373917	0.05269131954544578	0.02050288711899659	0.03809113717871486	0.05849075842997727	0.05201404870375136	0.04148332033592524	0.030279403927959116	0.03252530882617154	0.03166743451214771	0.050834691349145006	0.05593146507334328	0.08562416744956908	0.02285309155497103	0.022888078900210607	0.07266030312357216	0.052897112625626144	0.08060124739867314	0.03855846501809528	0.059579856208384206	0.059579856208384206	0.059579856208384206	0.059579856208384206	0.059579856208384206	0.059579856208384206	0.059579856208384206	0.059579856208384206	0.059579856208384206	0.059579856208384206	0.059579856208384206	0.059579856208384206	0.059579856208384206	0.059579856208384206
0.06922357183431269	0.07292074615873223	0.05456346577362847	0.0678399297136005	0.08441970630111072	0.09437260036190086	0.07764345444168329	0.09246309792807068	0.08079225940035371	0.0648063915096894	0.07980179561149706	0.05094291342318361	0.08117220420509359	0.10470922664722136	0.07592700574895928	0.0792987450299322	0.061870969151619014	0.0940827655097044	0.1001981735122465	0.07544120376676385	0.06714682484415004	0.10215760867302384	0.08822338927418726	0.08022545523528249	0.07184964576493943	0.057541040610262724	0.09015601214935651	0.07998373665859575	0.08190718571053515	0.057290984282718026	0.07041197532506954	0.06385147980389379	0.06385147980389379	0.06385147980389379	0.06385147980389379	0.06385147980389379	0.06385147980389379	0.06385147980389379	0.06385147980389379	0.06385147980389379	0.06385147980389379	0.06385147980389379	0.06385147980389379	0.06385147980389379	0.06385147980389379	0.06385147980389379	0.06385147980389379	0.06385147980389379	0.06385147980389379	0.06385147980389379
0.11797528375476489	0.10219106694479115	0.08813681812422004	0.09875588609286835	0.07045476822141536	0.09065283435968974	0.10561412713109622	0.10873069994003488	0.10962434163269681	0.10765341733179083	0.09769029793901814	0.10071246595113513	0.10337696847533083	0.10579595307426076	0.11052670338522903	0.0921544918654478	0.08515069386034246	0.08050071213106332	0.09213787965214681	0.10730167242439786	0.07459674457247083	0.11519460067644348	0.08131724214551182	0.12331098260510626	0.08697883703413069	0.06588307121989795	0.13446416144689652	0.09196783841034971	0.09355617825309669	0.09579855700643156	0.08960272967638497	0.10383138651492058	0.08389148473144706	0.07815395870826575	0.059504154754051006	0.0836857757453078	0.09175438078131047	0.08772007826330913	0.08772007826330913	0.08772007826330913	0.08772007826330913	0.08772007826330913	0.08772007826330913	0.08772007826330913	0.08772007826330913	0.08772007826330913	0.08772007826330913	0.08772007826330913	0.08772007826330913	0.08772007826330913
0.0	0.0	0.0	0.0	0.0	0.0	0.0	0.0	0.06180114018978362	0.06455989366213104	0.024135173058110075	0.03776768165174385	0.009742016606605711	0.024365540334106844	0.0	0.024311492792665847	0.024363598439946975	0.0516140389466463	0.0	0.054908273600073755	0.03362866739686759	0.034067850011494524	0.021859796162015794	0.015410274574390209	0.03381394458142059	0.005456639797839409	0.02435709178355008	0.0	0.03381394458142059	0.024401553334434455	0.0240977306159922	0.0	0.0120488653079961	0.0120488653079961	0.0120488653079961	0.0120488653079961	0.0120488653079961	0.0120488653079961	0.0120488653079961	0.0120488653079961	0.0120488653079961	0.0120488653079961	0.0120488653079961	0.0120488653079961	0.0120488653079961	0.0120488653079961	0.0120488653079961	0.0120488653079961	0.0120488653079961	0.0120488653079961
0.12850468962831613	0.10010531132090467	0.08081467031108569	0.1367420957987651	0.1663242359401808	0.15486733736307168	0.1100556949685664	0.12634436978079527	0.13852292436223848	0.10006792844059635	0.14831534208972244	0.12937431361847487	0.1616617953030434	0.12979668244357187	0.11969022572693543	0.12758165212954528	0.12045989551294735	0.09571734719272464	0.11445332624417644	0.0890035291139761	0.06438170850220701	0.13342994136601843	0.07533351138640271	0.1207180168490849	0.10288255144013009	0.13246432793871876	0.13267983021148008	0.1262942763057579	0.09703660978839271	0.09376483074004716	0.10135920659676076	0.09756201866840396	0.09756201866840396	0.09756201866840396	0.09756201866840396	0.09756201866840396	0.09756201866840396	0.09756201866840396	0.09756201866840396	0.09756201866840396	0.09756201866840396	0.09756201866840396	0.09756201866840396	0.09756201866840396	0.09756201866840396	0.09756201866840396	0.09756201866840396	0.09756201866840396	0.09756201866840396	0.09756201866840396
0.0508037175606138	0.04500258414427895	0.038107240635425935	0.0519449892700561	0.048666958212777146	0.04225604901339865	0.05175978169121837	0.05533185705544301	0.06395153867726794	0.04135995972089266	0.03930880361887717	0.03435968561651549	0.04368204585710823	0.045555344151875656	0.049287890351117296	0.04790621089053234	0.04028859147908611	0.042537868021256926	0.05216999093952704	0.03125195949740345	0.02793857286226436	0.06889633054039619	0.04896200662221977	0.04546492330628596	0.04686906079419249	0.0627403368281503	0.03971378987945119	0.042363560920023136	0.04165729107814106	0.04436563235534398	0.03543158065360303	0.051445397660141334	0.04685088617664009	0.03931952127017985	0.06568852620494098	0.08713222140251438	0.050469302669887646	0.04267826245963021	0.04444852011349931	0.041344849417741705	0.04289668476562051	0.04289668476562051	0.04289668476562051	0.04289668476562051	0.04289668476562051	0.04289668476562051	0.04289668476562051	0.04289668476562051	0.04289668476562051	0.04289668476562051
0.06746428062567819	0.05665352903104951	0.08602144599147758	0.05323028410942122	0.059664803726895435	0.07725893208862585	0.07557471706836304	0.05322405333731035	0.06012363549847941	0.05908435050264103	0.07648470638899962	0.0690139907521729	0.06856080140748157	0.07157655064007873	0.0674881288728447	0.09033584457745024	0.07245819099619064	0.06398434435801748	0.07656478343344758	0.06253344431318847	0.07426432870460511	0.08681118663001854	0.06829344541103712	0.06887423096063389	0.07587151641433892	0.06854059625791828	0.06008908007197872	0.06518156224428671	0.08298004716349996	0.06017004452199755	0.06776640056170778	0.09367933137845778	0.0825947355187354	0.08019031418569017	0.053540613348306	0.06686546376699808	0.06686546376699808	0.06686546376699808	0.06686546376699808	0.06686546376699808	0.06686546376699808	0.06686546376699808	0.06686546376699808	0.06686546376699808	0.06686546376699808	0.06686546376699808	0.06686546376699808	0.06686546376699808	0.06686546376699808	0.06686546376699808
0.1257786495619302	0.15157143777767068	0.10099278396796428	0.11251372677880304	0.14466895435730545	0.10376705709860676	0.11777432762537078	0.11304692104708206	0.1327307195470061	0.14659402426816148	0.15537179525284947	0.16353905157103593	0.08740777645886147	0.13006135542587755	0.11030428442086457	0.12825742351401778	0.13041910726536501	0.14521646474629954	0.13478557508017272	0.13852725911859806	0.11036577018188409	0.12609830140717457	0.14393741909416358	0.10527345844885005	0.09740192190925388	0.1006283676671058	0.11958544573009822	0.11749902045409312	0.13332826566756176	0.13795888154670866	0.13564357360713522	0.13564357360713522	0.13564357360713522	0.13564357360713522	0.13564357360713522	0.13564357360713522	0.13564357360713522	0.13564357360713522	0.13564357360713522	0.13564357360713522	0.13564357360713522	0.13564357360713522	0.13564357360713522	0.13564357360713522	0.13564357360713522	0.13564357360713522	0.13564357360713522	0.13564357360713522	0.13564357360713522	0.13564357360713522
0.15274120442483402	0.06058059069757754	0.2183658966726197	0.13884763636123618	0.17966033065131304	0.18573424680027284	0.2509947707692117	0.18763387674407778	0.18849034978353943	0.16876285744582253	0.16629418345064095	0.18045697589803966	0.20745066018889644	0.17544071898040609	0.14494656555610316	0.04041159655364642	0.13653146318213666	0.11545093972612155	0.204436626780783	0.18690641229516	0.13984177071295315	0.2342825458319351	0.17751675109058349	0.13653146318213666	0.15016060463627653	0.1487327152609151	0.13719844868380232	0.19817006006121843	0.21784640843195502	0.11559020457220358	0.1675058451403786	0.13360302231172988	0.15387421618063143	0.1252515377925316	0.10096965898167005	0.11311059838710083	0.11311059838710083	0.11311059838710083	0.11311059838710083	0.11311059838710083	0.11311059838710083	0.11311059838710083	0.11311059838710083	0.11311059838710083	0.11311059838710083	0.11311059838710083	0.11311059838710083	0.11311059838710083	0.11311059838710083	0.11311059838710083
0.06399725766000679	0.0744910366676082	0.09433946671885872	0.10632157728061348	0.08854531545465318	0.06000278802278855	0.08126865808587468	0.07478363099097933	0.08703077257559148	0.08862405911572044	0.06706556055264812	0.08400595239253578	0.06734819455331455	0.06814327874467846	0.0891846969793476	0.06349683962988455	0.05808763145615502	0.07382511038501936	0.0773684904623992	0.0643529881499622	0.08291226376065197	0.09197119644913387	0.07665063300119823	0.06257683625888115	0.07181476910369869	0.08540317579030957	0.07515923850807239	0.08547067334944981	0.08348785476727423	0.059542767250217336	0.08823000815254836	0.07617102444379992	0.10641673109281391	0.07522552545183486	0.08503135166097409	0.08012843855640447	0.08012843855640447	0.08012843855640447	0.08012843855640447	0.08012843855640447	0.08012843855640447	0.08012843855640447	0.08012843855640447	0.08012843855640447	0.08012843855640447	0.08012843855640447	0.08012843855640447	0.08012843855640447	0.08012843855640447	0.08012843855640447
0.05104708791089194	0.06613823619171565	0.06803648660250994	0.07345962677759064	0.06321700643876443	0.06626397884488237	0.08545074708460687	0.08226767883544943	0.06035615424414836	0.07188409154695276	0.09651583626214875	0.0703844170393332	0.054274979038461915	0.04978585652286714	0.06636399992091778	0.07725608224799921	0.06580918822728284	0.06117355347317934	0.0668657572546466	0.06872284201524241	0.06378519760357619	0.07311057108402715	0.06864241465809091	0.082178522360301	0.08369352609440504	0.05382700912238456	0.0721613316538379	0.07452411318785575	0.07117041927233883	0.06429931139435568	0.08074638259821654	0.07252284699628611	0.07252284699628611	0.07252284699628611	0.07252284699628611	0.07252284699628611	0.07252284699628611	0.07252284699628611	0.07252284699628611	0.07252284699628611	0.07252284699628611	0.07252284699628611	0.07252284699628611	0.07252284699628611	0.07252284699628611	0.07252284699628611	0.07252284699628611	0.07252284699628611	0.07252284699628611	0.07252284699628611
0.07602070040486517	0.0795339004219635	0.1050002289656188	0.06803717657842959	0.0718607800995706	0.09878540324878894	0.07641848428847281	0.06710181219190194	0.08012338424600408	0.062171174832498455	0.07510759373343802	0.08861129487447258	0.06250597671847968	0.07081648229705444	0.06882343776049385	0.07944466299590566	0.07417815939752319	0.07400434870708152	0.0752406495434146	0.07414467822503126	0.056253540275014696	0.057616166898787784	0.06434593920317543	0.08389493401269725	0.08142972220321938	0.0759203984230829	0.08493427286483751	0.07261044919573273	0.06761071827892204	0.08362166622569152	0.06458572368179999	0.08189536243989343	0.07324054306084671	0.07324054306084671	0.07324054306084671	0.07324054306084671	0.07324054306084671	0.07324054306084671	0.07324054306084671	0.07324054306084671	0.07324054306084671	0.07324054306084671	0.07324054306084671	0.07324054306084671	0.07324054306084671	0.07324054306084671	0.07324054306084671	0.07324054306084671	0.07324054306084671	0.07324054306084671
0.025348519053615428	0.038739404206922644	0.03571181155618339	0.03084917080200313	0.03698609012167663	0.0371610253069601	0.02907769217537683	0.02836478341295549	0.03660965343845553	0.0221994490734846	0.027560459224527573	0.020380316055562887	0.023807047778673707	0.03948947095526371	0.029583058753186967	0.019557188070485967	0.04219768729327407	0.024858894320565456	0.025821164046214633	0.01965481663030228	0.024060498739522432	0.027738683085556638	0.022624384649004046	0.03701169246613243	0.03590461929841892	0.025650198501506568	0.04056368679106157	0.03310694264628407	0.03310694264628407	0.03310694264628407	0.03310694264628407	0.03310694264628407	0.03310694264628407	0.03310694264628407	0.03310694264628407	0.03310694264628407	0.03310694264628407	0.03310694264628407	0.03310694264628407	0.03310694264628407	0.03310694264628407	0.03310694264628407	0.03310694264628407	0.03310694264628407	0.03310694264628407	0.03310694264628407	0.03310694264628407	0.03310694264628407	0.03310694264628407	0.03310694264628407
0.048025313055242325	0.045109682466968504	0.05008421969029209	0.04197990526930912	0.03741061808718111	0.058699254089699615	0.04599677237094891	0.04417207330840799	0.03507318542967329	0.05052373561357689	0.04794935322364319	0.050125433646601145	0.05542954688997402	0.0504354245821599	0.06385863685227179	0.06409359474527469	0.05160450378835814	0.04242667125944644	0.050565183484529465	0.0480638656246059	0.04996798828010801	0.06313310886541419	0.05912453917201083	0.053087000781450705	0.05598646472380592	0.048624242375614087	0.04505711362775795	0.020633931998186215	0.02286055628595226	0.024966697221296276	0.029348043260346148	0.0480761120601868	0.06590464359805105	0.058789077507966137	0.06659111888468076	0.053371631644798176	0.06754823472852566	0.06995571901099791	0.045235138902750764	0.057598455533653	0.05384203322357343	0.04924539645481767	0.047251222944630134	0.04673826524735742	0.060150988358714914	0.04300705525238308	0.059681125444059825	0.051344090348221454	0.051344090348221454	0.051344090348221454
0.2541531717793794	0.20886910185793814	0.14156176330792447	0.29804064614904024	0.0	0.18234512274389378	0.0	0.2476253553934122	0.16359175800492862	0.1804964513493653	0.3044813055969939	0.33190861245813685	0.2263018044946537	0.18042400231309313	0.18250239558232503	0.18250239558232503	0.18250239924107667	0.0	0.0	0.0	0.24791126122052135	0.18250239558232503	0.18209756951842238	0.19372635095251028	0.32763298810828656	0.0408712395161439	0.21048114925908512	0.0020059442329597534	0.11029560766641358	0.1826853560975866	0.2887613949263884	0.20852432766935053	0.1789129505004379	0.19371863908489423	0.19371863908489423	0.19371863908489423	0.19371863908489423	0.19371863908489423	0.19371863908489423	0.19371863908489423	0.19371863908489423	0.19371863908489423	0.19371863908489423	0.19371863908489423	0.19371863908489423	0.19371863908489423	0.19371863908489423	0.19371863908489423	0.19371863908489423	0.19371863908489423
0.028730723188011918	0.0	0.30077184708914717	0.33524871491476155	0.0	0.034476867825614294	0.33127767519887863	0.0	0.0	0.2599511130839732	0.5954187960338377	0.0	0.07507863379568523	0.0	0.0	0.0	0.3345050675930136	0.0	0.46353830784379985	0.33524871491476155	0.33484509464866186	0.38364057623382075	0.01274430840396273	0.4945371330040372	0.3397785803956573	0.3219178684083186	0.03452022019408613	0.47041630853595584	0.33511540443432425	0.0007436473217477986	0.4656814633445249	0.46413082922059606	0.4649061462825605	0.4649061462825605	0.4649061462825605	0.4649061462825605	0.4649061462825605	0.4649061462825605	0.4649061462825605	0.4649061462825605	0.4649061462825605	0.4649061462825605	0.4649061462825605	0.4649061462825605	0.4649061462825605	0.4649061462825605	0.4649061462825605	0.4649061462825605	0.4649061462825605	0.4649061462825605
0.06207541900285473	0.08545442732598434	0.07244242429233887	0.08896097956865837	0.06884425711429328	0.06904104283470361	0.07680916479999503	0.06319859073619763	0.060952770296103576	0.07116653367579844	0.05656932820827833	0.06958285648010015	0.0772276588885116	0.06403439149273356	0.08052383435151998	0.0882759398791091	0.0677876808323217	0.06600870776276715	0.058847718006335356	0.07172684395327204	0.06384004697375521	0.06778344546351363	0.06778344546351363	0.06778344546351363	0.06778344546351363	0.06778344546351363	0.06778344546351363	0.06778344546351363	0.06778344546351363	0.06778344546351363	0.06778344546351363	0.06778344546351363	0.06778344546351363	0.06778344546351363	0.06778344546351363	0.06778344546351363	0.06778344546351363	0.06778344546351363	0.06778344546351363	0.06778344546351363	0.06778344546351363	0.06778344546351363	0.06778344546351363	0.06778344546351363	0.06778344546351363	0.06778344546351363	0.06778344546351363	0.06778344546351363	0.06778344546351363	0.06778344546351363
0.06102392433682974	0.05270000511356368	0.06788414202062298	0.08159073014087684	0.07688290604873284	0.07799333289264611	0.07336402582361153	0.08361139475117392	0.07840120077533555	0.06269067124982478	0.0694389111824838	0.06946379728531689	0.07834273146979888	0.08413215406122543	0.07480862846464734	0.06631548048665323	0.09173819426478315	0.0880935066002489	0.07334377713574709	0.06764660019325086	0.06896682966895722	0.06687167766744523	0.06791925366820123	0.06791925366820123	0.06791925366820123	0.06791925366820123	0.06791925366820123	0.06791925366820123	0.06791925366820123	0.06791925366820123	0.06791925366820123	0.06791925366820123	0.06791925366820123	0.06791925366820123	0.06791925366820123	0.06791925366820123	0.06791925366820123	0.06791925366820123	0.06791925366820123	0.06791925366820123	0.06791925366820123	0.06791925366820123	0.06791925366820123	0.06791925366820123	0.06791925366820123	0.06791925366820123	0.06791925366820123	0.06791925366820123	0.06791925366820123	0.06791925366820123
0.05272594968724662	0.06642097061302817	0.08683030607131129	0.0751729020149785	0.07461475020752255	0.07517242530073191	0.08100111159303248	0.0723678930655329	0.08827266681264612	0.06959680812970719	0.08295912825219384	0.07379277600236102	0.0677672783255487	0.07282185263803277	0.05699582752107605	0.055493855349500354	0.08249577179903546	0.06281276743988864	0.07716891662155548	0.07302873063053936	0.07271440377637627	0.07468836271655657	0.07370138324646641	0.07370138324646641	0.07370138324646641	0.07370138324646641	0.07370138324646641	0.07370138324646641	0.07370138324646641	0.07370138324646641	0.07370138324646641	0.07370138324646641	0.07370138324646641	0.07370138324646641	0.07370138324646641	0.07370138324646641	0.07370138324646641	0.07370138324646641	0.07370138324646641	0.07370138324646641	0.07370138324646641	0.07370138324646641	0.07370138324646641	0.07370138324646641	0.07370138324646641	0.07370138324646641	0.07370138324646641	0.07370138324646641	0.07370138324646641	0.07370138324646641
0.06558306813561156	0.04720760770739577	0.07555823545429827	0.06766296070190235	0.051451192489717	0.07235079104126789	0.051450111420851874	0.05646942232413045	0.07312634591469368	0.0772956668559756	0.04952009022191743	0.06458093582119472	0.06692064880819214	0.058338485666795455	0.07001351604619796	0.06568288382878106	0.0570107205526357	0.06717360362192978	0.05497833190084871	0.06107596776138925	0.06107596776138925	0.06107596776138925	0.06107596776138925	0.06107596776138925	0.06107596776138925	0.06107596776138925	0.06107596776138925	0.06107596776138925	0.06107596776138925	0.06107596776138925	0.06107596776138925	0.06107596776138925	0.06107596776138925	0.06107596776138925	0.06107596776138925	0.06107596776138925	0.06107596776138925	0.06107596776138925	0.06107596776138925	0.06107596776138925	0.06107596776138925	0.06107596776138925	0.06107596776138925	0.06107596776138925	0.06107596776138925	0.06107596776138925	0.06107596776138925	0.06107596776138925	0.06107596776138925	0.06107596776138925
[truncated: 6 more columns]
