# Supplementary material for: Neuronal tuning aligns dynamically with object and texture manifolds across the visual hierarchy
Source: Nat Neurosci. 2026 Mar 10;29(4):864–75. doi: 10.1038/s41593-026-02207-1 (PMC13061647; doi:10.1038/s41593-026-02207-1)
Supplement: Supplementary file 10 — Attribution data for time windows 5, 10, 20, 25 and 50 ms, for panel b. Time window specific evolution trajectory of time windows 10, 20, 25 and 50 ms, for panel c. [file 41593_2026_2207_MOESM10_ESM.zip › ExtendedFig4_Source_data/FigureExt4B_BigGAN_diff_attrib_norm_bin_tsr_25ms.csv]

	0	1	2	3	4	5	6	7
0	-0.04980633050782071	-0.01523933329005827	0.09466318148531039	0.4301302670278132	0.2861692635076172	0.052700126855101184	0.10318284651684032	0.09819997840519691
1	0.01590248859213045	-0.0016271740251970943	0.06227676198036758	0.4302319653436659	0.2645869636700362	-0.009782003952645271	0.18083022689681488	0.05758077149482731
2	-0.010779786497987552	-0.041799158870938	0.05056402956514285	0.11258897546051522	0.2603468122612079	0.14492681189382003	0.32442003390178314	0.1597322822864563
3	0.002927884044651775	-0.02361094873183571	0.06311156806727704	0.16476594144414977	0.34248747211037234	0.14166366704429298	0.08613415375695792	0.22252026226413393
4	0.11842400308739004	-0.004389524103927772	0.13474938135470907	0.24421754202814722	0.1632257241445295	0.1381711562584127	0.07190128001760142	0.13370043721313785
5	-0.12494965706515403	-0.016387952185984885	0.10033310181279119	0.23827016146470403	0.09718154514450951	0.3991346191980902	0.07957013933709298	0.22684804229395103
6	-0.5772553361793537	-0.4066436223042933	-0.29567988933773887	0.7581601791202337	0.6042380312204055	1.135653306356626	-0.41835820642813787	0.1998855375522584
7	0.13832746507019994	0.178503783185096	0.14888032613459762	0.11300333912666234	0.1061255537712449	0.09969056430061114	0.10320539899105892	0.11226356942052909
8	-0.02279822159967475	-0.012416863980545156	0.04356655943427942	0.17522812225370818	0.28288460418274014	0.1940186285797791	0.16164376661479435	0.1778734045149188
9	-0.05083339269278672	-0.04201906262353587	0.04698944439540423	0.20813201400459078	0.23498576799069681	0.20865680348043653	0.17705215277684985	0.21703627266834427
10	0.02118536879992593	0.023294115382310788	0.08688109564227155	0.15934349194948744	0.2612815505913405	0.11833377910108604	0.15165361144254402	0.17802698709103365
11	0.1317428848639847	0.0973924208184783	0.1267668574360495	0.15309258438653428	0.11373297685683022	0.13931154993266662	0.1119004808127978	0.12606024489265852
12	0.002893401989877695	0.08382010593778988	0.0858648460473906	0.20488005614751262	0.23475849988733424	0.06960680306824349	0.18788537565672264	0.13029091126512882
13	0.008374174920725962	-0.04734123765695137	0.05905901042004789	0.337177149867246	0.5148547598120682	0.1558365364661512	-0.03952123715967615	0.011560843330388327
14	-0.005885929242745466	-0.00328937576661481	0.06915550742889903	0.1215259125565705	0.2183411648493345	0.1925073710684295	0.24155254678005147	0.16609280232607532
15	-0.012353909502695793	-0.018211725091201867	-0.02205648501373866	0.23157978832831555	0.17158512564045347	0.26637823910943104	0.17645307808962124	0.20662588843981503
16	-0.03770044365271073	0.012943497749134001	0.15789386102505518	0.3675350630036387	0.22627542126405345	0.06726773795320397	0.07961176804824292	0.1261730946093825
17	0.229067575847221	-0.008369039682121921	0.08996407719644234	0.23206547249378925	0.13232148250721915	0.10377934286565461	0.25692162673827756	-0.03575053796648195
18	-0.05862375808121093	-0.022134970589637763	0.2942785871589353	0.361573696036424	0.5012871840331043	-0.3021505468905199	0.03374446933554994	0.19202533899735516
19	0.04380627954723231	0.16304979891630889	0.15002618600660486	0.23696103748156153	0.15083569146268305	0.1253709582911355	0.08723565091490008	0.04271439737957385
20	-0.4748691950623537	-0.023220213730209407	-0.12968623415066985	0.1886051906056692	0.3872508845961789	0.09111957988000088	0.5405657264704163	0.42023426139096764
21	-0.0596040669472976	-0.022642878300330266	0.1937741937953401	0.4662028335284891	0.10879512374725235	0.0413920009828064	0.20938971307540324	0.06269308011833676
22	-0.01017717809117432	-0.03056119791428193	0.21393817058020356	0.22346437759666932	0.18670587630703084	0.19623214056068233	0.17384912523408605	0.04654868572678412
23	0.03115244545265704	0.024883695970485026	0.07657471772413749	0.25114421689720884	0.10506993163570372	0.24676770093599534	0.08484366482154979	0.1795636265622628
24	0.01000847829931995	-0.013865684970847132	0.20851744506292458	0.12347118054587487	0.26486141515305955	0.15485060502381864	0.15425713551550257	0.09789942537034707
25	0.06688128121095228	0.13055920844181623	0.37861136744777907	-0.17473948481813775	-0.13390688692774666	0.3676926469462199	0.537931358497302	-0.17302949079818514
26	0.0068929367371245494	-0.16372658379363947	-0.039028450955881415	0.1997673659126493	0.41539944625576736	-0.004040087224648633	0.24380793371212744	0.34092743935650094
27	0.08089378408665107	-0.013536208291034845	-0.016001694520023518	0.5097999431862913	-0.10480457273372655	0.24491096221849296	0.14502822772050084	0.15370955833284877
28	-0.0057806369524404716	-0.03387100600313904	0.026133536508666573	0.19942900119882112	0.3050335810445277	0.20207391081929088	0.12329436380647035	0.18368724957780286
29	-0.13797664052953212	0.031208091541068364	0.22057929825387781	0.33791021140967403	0.2963403347096228	-0.06326579699967336	0.14663043079926444	0.16857407081569814
30	0.04630250858206959	-0.32130579606208765	0.12760545202617507	0.3550759631760292	0.039643312339062695	0.2743042740663404	0.2396368562260567	0.238737429646354
31	0.019004194888216547	-0.04649172598438116	0.012175010672638846	0.2020650836558521	0.25673935297546924	0.14861085667651383	0.2043984386476919	0.20349878846799882
32	0.09027429120610117	0.11706041553640058	0.211946393555439	0.1142563098689682	0.08190139256560328	0.10901642861087728	0.14421706919494673	0.13132769946166387
33	-0.3306039967647777	-0.0698687065966422	0.26650154718217145	0.5360381411883965	0.2984837338549309	0.15206982076805475	-0.12667132971794828	0.27405079008581457
34	0.11320124114819748	0.018694249592227343	0.14848857097862367	0.23339821375755695	0.3911687620345098	0.043799918747515695	-0.0500530175787321	0.1013020613201012
35	0.11244630800046507	0.13764252293640822	0.14307011938489134	0.15547800092098538	0.0929651890080618	0.1252437304358598	0.10953727331998875	0.12361685599333963
36	0.09785185997041723	-0.013649120449893238	0.43099213216814547	-0.05425420634882212	0.12551240153812943	0.2475043092240274	0.01474178892677623	0.1513008349712196
37	-0.07047270965650212	-0.18273432112419366	0.16028804993032597	0.17996999899743352	0.1219312701300703	0.2673031459061184	0.380928974807032	0.1427855910097156
38	-0.03435553320626886	0.12900311095073774	0.33907599838604724	0.23108484518809033	0.22537218828006741	0.050906843226668316	0.06446895530476289	-0.005556408130105156
39	-34.05722139828939	-21.74542182885361	16.115937893613538	13.69254590104498	17.494373775931837	19.370432443245832	4.087328099898688	-13.957974886591872
40	-0.323962778323332	0.10784535063124823	0.2496115608170662	-0.1495920027525699	0.16022696179055573	0.4259125497930782	0.09149517234736473	0.4384631856965888
41	-0.6341245844538284	-1.3000826308409665	0.8273589696781621	0.8119435632239073	-0.8274164058177267	0.19470670973008644	0.4930284166450873	1.4345859618352785
42	0.6715861448904052	-4.029036139490598	-2.90392306233414	-0.3719050069974075	8.108956851750206	-0.1829620479260997	-1.9086045075486424	1.6158877676562777
43	-0.18265561809828887	-0.0017094776337803754	0.2278955647216063	0.4540871624522796	0.0039448797239695	0.3560412010252187	0.35045688894929683	-0.20806060114030175
44	-0.08819978268914451	-0.019761106572903028	-0.008452670862680523	0.4878400568221665	0.13159783479027715	0.10954082308272368	0.2781652860344443	0.10926955939511643
45	-0.31098692256712235	-0.012104691431129534	-0.19066239198401538	0.7430676546725733	0.09381054052059705	0.4290491091014391	0.48809895912185686	-0.24027225743419905
46	0.12600644034142428	0.05656164542235001	0.2843355686995348	0.13900650968178482	0.11029267061113354	0.052819380101610185	0.2701874243127526	-0.03920963917059026
47	0.21778746551447575	0.5357418794759486	-0.01788386650774078	0.16575436435425822	-0.23827876828944233	0.48567136263982036	-0.1023757634394149	-0.04641667374790495
48	-8.71606244062395	-4.788926152691261	4.033816097531488	2.6944169739996076	-4.504373563862411	-2.1961363654536914	4.2711805332905115	10.20608491780971
49	0.07563972121847082	0.028355374546847313	0.12842682482999296	0.18768951219458407	0.09628009338519661	0.15373745441234196	0.23625459324341677	0.09361642616914952
50	0.08742696258419724	-0.309762986382809	0.5879020703716366	0.2751681842854534	-0.1724555361285925	0.24044665542947347	0.1669717653062097	0.124302884534431
51	0.13153109935294363	-0.31922876602942235	-0.04879415657721191	0.35989113515886906	0.21487928629133835	0.23529125072141885	0.27933119962585895	0.14709895145620555
52	-0.019557001154690563	-0.3237250658042557	0.3132083465098927	0.22711174939109743	0.24091317193029246	0.2512179485281112	0.09611676126681454	0.21471408933273786
53	0.07246972344190539	0.01129761983544005	0.16043627886602443	0.05441594271569882	0.06965302973792556	0.2382865293781894	0.33435415311371924	0.05908672291109699
54	0.0	0.0	0.002182649271911411	0.17183651927024648	0.23756637355828614	0.2736673029573774	0.14846730626354335	0.1662798486786351
55	0.0276080201977442	-0.005506673649402571	0.015373424897163092	0.15178206048888368	0.27522602195812385	0.18482380897576267	0.2028082497336813	0.1478850873980439
56	-0.05322361339063182	-0.005037172737259576	-0.021360457216436264	0.06972893821031255	0.3271346183537326	0.3061458295761436	0.18366603097636258	0.19294582622777623
57	-0.06005840956937661	-0.062075142310623124	0.0018838758899624387	0.13935936056519388	0.2870536977811511	0.23693736805531365	0.2929150508210723	0.16398419876730644
58	0.03614775238778064	0.08015810129330064	-0.04792017628166035	-0.08359544436519996	0.25520877682646625	0.24424615104900627	0.17823420934347595	0.33752062974683067
59	2.7371575170333635	0.429441111389334	1.5299787899318698	0.35627691501979525	1.133399676132837	-0.21632724275371773	-3.1589041949801175	-1.8110225717733643
60	-0.1256990822046855	0.058522575695029284	0.4024838209496139	0.30028336006146245	0.43012982066850736	0.4507768610376002	-0.3503810198696794	-0.16611633633784817
61	0.09742144739152486	0.05931619753674554	-0.06440879854584344	-0.10161173977304473	0.281246775283828	0.29277480245992255	0.30101964301570877	0.13424167263115844
62	0.0	-0.3999999892478917	0.34583230665898657	0.8668542212341398	0.21637311661829756	-0.293345362445175	-0.12898270518809862	0.3932684123697413
63	-0.07608115921604276	-0.0823545391328492	0.10779656096835133	0.07106251987195127	0.34216196510360347	0.15430940085738287	0.24393065487446566	0.23917459667313729
64	0.048371220088140036	-0.02380289755322148	0.002307819469730485	0.05830801607871713	0.17532625785270176	0.2907609425601267	0.295532506556081	0.15319613494772438
65	0.059667921754699677	-0.04930575043488429	0.07492541004560031	0.033471743860306304	0.48057334323261863	0.12597980353795193	0.2039890801117233	0.07069844789198416
66	-0.026599008711559895	-0.023668938888754685	-0.040308908544155475	0.017071340621914274	0.31774186534838045	0.3409235960198621	0.1702709965861794	0.24456905756813374
67	0.023434906931492618	-0.0402582361707785	-0.08318778816068009	-0.008956910954828647	0.24901665570388493	0.3266205076664176	0.3592929858705762	0.17403787911391597
68	0.01843330534006537	0.0037988849629117223	0.10402308810407024	0.09691935682565574	0.09788837363443308	0.2602744163588839	0.21574861912624196	0.2029139556477379
69	-0.04794959610065823	-0.006329533811288075	-0.002832837418612492	0.26095233003276086	0.2943159575381937	0.08049885782204039	0.1931116075123157	0.22823321442524813
70	-0.05307513328894988	-0.004007901440578893	-0.014450349139185765	0.02510221265844391	0.3023151161372672	0.32203899392743496	0.2671913234724128	0.15488573767315575
71	0.07424286335949216	0.1392378096234286	0.24788663808835157	0.39505384944653765	-0.04680192670020467	0.9387630268177366	-0.39326223637587093	-0.35512002425947103
72	2.073810978350739	-0.46820418588204443	0.4786938145480257	-2.7535963194069906	-4.237538735671896	-0.5875138361874438	2.1602402034224024	4.334108080827208
73	-0.019827405842844342	-0.3830073681046056	-0.280097987755129	0.8893775224393355	0.19898077281362603	0.4418107865208313	0.4628502126752621	-0.31008653274647596
74	0.0	0.0	-0.013756634442267355	0.07454909843183415	0.21930711327272145	0.424062057058478	0.1980972999946563	0.09774106568457752
75	0.026255630786574457	-0.030902561831364223	0.13324668015698543	0.083146796543086	0.26657625670668583	0.30012183613139287	0.13954167739640774	0.082013684110232
76	0.14202120946232322	0.06971247621297946	0.09129701210246567	0.4126427066939547	0.4202811467961981	0.16683771150042848	-0.015733845274769735	-0.28705841749357996
77	-0.012757696290280526	0.03082595389609638	0.0463156575725536	0.1667637502154176	0.1374729956456728	0.2391044017733566	0.21050381697120335	0.1817711202159801
78	0.04385960370461441	0.073776348990676	0.3568735125839788	0.2232788897573342	0.3743353843190131	0.0795615172005725	-0.47272501444899334	0.32103975789280437
79	0.021703111601177324	0.06427730279351547	-0.004473526510707305	-0.056834959718600114	0.059411359148397964	0.2591048990093593	0.3116027056902421	0.34520910798661525
80	0.017022352314839485	0.10032168841209269	-0.015611189103205754	0.1404354561626964	0.17988755978706925	0.3390252443434888	0.0829002750880537	0.15601861299496542
81	0.03941555086582798	0.03167753120816857	-0.006722675395927737	0.0472269245233679	0.06783415908367849	0.18146796116853328	0.3811945596296028	0.25790598891674865
82	0.09906653532659038	0.021370777153637065	0.1393126462413805	0.1250194824203714	0.32765821845316867	0.1338823487269702	0.05466151063945512	0.09902848103842662
83	-0.1991155060500078	0.17846213501000907	0.009551409170371663	-0.09322026532493588	0.26452537983444685	0.3418546157482672	0.23941069563174633	0.2585315359801026
84	-0.09318571516088789	-0.04579722165133297	0.026050827426932953	0.008252981847826704	0.3468568516669534	0.3169503819342499	0.211223591051431	0.22964830288482693
85	0.08568855461009639	-0.028703998920634414	0.16622759640622672	0.19430713742745628	0.33298088539305826	0.3020015801080339	0.03410139895465111	-0.08660315397888836
86	-0.03129466764115534	0.009331412436224769	-0.04057186748743026	0.011067181098400759	0.07379414613251128	0.6520553102714619	0.20018356516497327	0.12543492002501364
87	-0.08219996586520299	-0.008363869611559991	0.07927716970229902	0.05112277108227529	0.1406432374515925	0.21592284245759563	0.2882302271156479	0.3153675876673526
88	-0.01739768639862153	-0.0258573172523471	-0.013657903911117403	0.18715039104102782	0.1980936272833734	0.41472182625180215	0.18805266474344415	0.06889439824243852
89	-0.450772358483289	-0.5318696341243412	0.5431772916321261	-0.32101362406108636	0.5505304961613058	0.9047910578538138	0.23264767583897475	0.07250909518249617
90	0.0004616049879304945	-0.010603717272567847	0.015366754942814316	0.1766055748126855	0.2788158063367403	0.22634425698182167	0.18564786844023662	0.127361850770339
91	-0.012913186963570336	0.056160665543396215	-0.05569292162392401	0.016323855004110044	0.27501148908700257	0.19569836415424485	0.24690308244610798	0.27850865235263267
92	-0.4144656153917922	-0.4617553717280766	1.20483062368793	0.6031960132028326	0.8728233517477437	0.34940341580659706	-0.952088862883263	-0.2019435544419716
93	0.060642662243034995	0.0378262628982384	0.1572049503381959	0.16613190690764992	0.24296035448307665	0.19953841443684942	0.03476162556464447	0.1009338231283103
94	0.02015787429076027	-0.041082031172164135	0.2706064373038799	0.20279540941232194	0.15040602042281978	0.1592077381910854	0.17723636759400893	0.060672183957288
95	0.0188669869716221	-0.03398689007484847	0.03178980957126987	0.14303625627362446	0.25286812342667986	0.19416324665324397	0.16252287332813886	0.23073959385026926
96	-0.008734072510781114	-0.00790063819367236	0.0368642635637754	0.031964676063591116	0.20761332126032528	0.12471201059119862	0.2985301037699896	0.3169503354555735
97	-0.021098692726636472	-0.007676471838734294	0.017922842106232902	0.09018270842320883	0.25679281996210074	0.2531680776936447	0.15883306565423308	0.2518756507259504
98	0.016824634433137906	0.021151718973128748	0.05209578027290997	0.2903323019423182	0.3567780783064836	0.10687174959091042	0.08721075952429867	0.06873497695681262
99	-0.0807278547401219	-0.23546228553422677	0.026254654520405325	0.1610001095880482	0.4334622290145969	0.5490986484286654	0.11834285701803074	0.02803164170460215
100	0.008831504934127977	0.0025720858046977177	0.009721454002829295	0.12794935271995073	0.23145296300360002	0.24990972772166725	0.2320311757109791	0.13753173610214792
101	-0.017810498187712864	-0.0013390649337187515	0.12509680772105192	0.37509550570840344	0.21514379535006953	0.055399709512656124	0.16137170111008892	0.08704204371916176
102	0.036520612627948236	-0.010143672673200975	0.07726708196190499	0.042462986752809385	0.409940000627456	0.19159122721420516	0.14885837190634424	0.10350339158253306
103	-1.5473418149656009	-0.058966900454230795	0.2023755237720215	0.5272506038012376	3.0566314685361458	2.3844837608603435	-3.3016548835583275	-0.2627777579915893
104	-0.00850325007570168	-0.015199033362438278	0.14908514069317336	0.25674703765042184	0.25774718982280437	0.18256803260231597	0.15774243486135878	0.019812447808065577
105	0.7284683824345067	-0.47244627489092417	0.5298935630290524	3.0955729910459615	-2.510637239674123	-3.237563712731559	-0.7304302967151122	3.5971425875021974
106	-0.05253255810250018	-0.07869167643862264	0.11298324658361755	0.24046323537439226	0.2933826597153287	0.2740143160149704	0.10068188080133392	0.10969889605148007
107	0.08325262473535276	0.0297686823654156	0.2556298245909694	0.08495451968485095	0.316884163146825	0.11227336625331853	0.04220701368930778	0.0750298055339602
108	-0.3183702267090022	0.5170402370620912	-0.16559000089056275	-0.0614927426024142	-0.7549926412330622	0.4834485307717544	0.8855078123163558	0.41444903128484
109	-0.01957321701482191	0.05405101901635645	0.2078899325778347	0.05382873417459361	0.31709126747560595	0.20335221523598868	0.1805724255396823	0.0027876229947602408
110
111	0.0631543493750506	-0.06210437936995006	0.17677792686128874	0.19025221707858261	0.2602461883199814	0.24258588180109217	0.1190377441384725	0.010050071795481898
112	0.07970885015286168	-0.009846598533994432	0.07858424366507072	0.057076441533746136	0.12028002904010937	0.19808321865673664	0.4856702294384912	-0.009556413953021346
113	-0.05129803835295926	0.07085981470177374	-0.004859467690198382	0.38307926240172063	0.6401172757356424	0.14543507146463577	-0.049055569087875936	-0.13427834917273881
114	-0.1185915680878928	0.15848454768616835	0.12949517880863234	0.2646799401875202	0.519961088690561	-0.11012943121605942	-0.0596711580111313	0.21577140194220157
115	-0.09113321003349092	0.14974429514566576	0.17629519723656958	-0.010283509978820453	0.06726746040144106	0.25678164899999434	0.3121599373763039	0.13916818085233687
116
117	-0.02215776634960387	0.011158188416738034	0.13775392561099545	0.1949460000704029	0.2383639721839932	0.19169004096050024	0.14943364133096845	0.09881199777600574
118	0.044919705701515	-0.012677000867013	0.11451116612743836	0.26422732748837724	0.5130182440739525	0.05985953442594502	-0.071889805118743	0.088030828168528
119
120	0.12254767200962347	0.0849234297549641	0.13115257940173886	0.1905626846617299	0.14032379881111362	0.12359326839622516	0.11490661441450692	0.09198995255009793
121	0.006955553556206526	-0.11053581954059072	0.1974018042281656	-0.01416542679163917	0.14987303466506213	0.4281345312400305	0.29682932092007586	0.04550700172268932
122
123	-0.06481952299212651	-0.02790052280457315	0.1221814921102635	0.34718606656274303	0.4011454409276132	0.20909688981687613	0.02562786571762162	-0.012517709338417718
124	-2.835732051792196	6.129840347052433	-3.704712193201209	3.140905446517733	-7.391701959079929	6.426259560110751	-7.283778803644802	6.51891965403722
125	-0.058099203077847314	-0.0037883349038970106	-0.004144807496138045	0.26808612418309813	0.2652052940588465	0.3140381745009277	-0.02937279372305469	0.24807554645806468
126	0.08907257684842589	-0.06983302261414365	0.06422894755576221	0.21439473825259164	0.26400798731815284	-0.03410657101977343	0.4373103134044732	0.03492503025451129
127	-0.04684598247098962	-0.07426758754662668	-0.07327133518315909	0.262624222968921	0.5006213918577621	0.09661520945666965	0.24580671651303804	0.08871736440438478
128	-0.10235057994797343	-0.04961861234467387	0.005950557862828215	0.10598149194395234	0.36745601534136973	0.31515541827319576	0.19173031196387402	0.16569539690742724
129	2.2836161770267305	3.8944251859944714	1.0936940463402238	-0.6145868610464109	-4.433562083618678	-5.822659821040426	4.64504826856031	-0.04597491221622177
130	-0.11967949459688312	0.0	0.0	-0.16605532049201505	0.46627990086906657	-0.14395671335411947	0.5590616182036339	0.4043500093703173
131	-2.087533009978846	-2.42774092773511	-1.1329289552784203	-1.0058301905164284	4.511189993171238	5.72791129114788	-1.3153203405573266	-1.2697478602529868
132	0.0010294275574185905	0.002269479480963707	0.04663704856691196	-0.07166394455868887	0.8019374032986696	0.10431791519421822	0.19318098301435407	-0.07770831255384723
133	0.014623150707187001	-0.08151984094628227	0.08378373063964169	0.21530406379393605	0.16800492746336962	0.1761628793986678	0.1660850422770925	0.2575560466663878
134	-0.39142669099309985	-0.117744434511491	-0.30257796114951263	0.5685254158305627	0.6810571969523287	-0.0028546549172520637	0.09249361411748419	0.47252751467097986
135	-0.13492957740876627	0.046538386028773984	-0.11740562896571476	0.10680231344538027	0.44717266106988757	0.42024487549738687	0.12091413018234401	0.11066284015070828
136	-0.19020010441723412	0.38667161290301383	0.18069216891588744	0.6060525680306229	-1.1787645888802236	0.26166226597650805	0.8130363751255757	0.12084970234585003
137	-0.06834790431365671	-0.023734397565706146	0.00835938791678651	0.2304119321374504	0.3738939732980069	0.27206800537135256	0.16137066056986138	0.04597834258590515
138	-0.047853438223860977	0.013230737369512899	0.1572087205700502	-0.3801176202988768	0.3013119373832904	0.44648574090614535	0.11773743469735098	0.391996487596388
139	-0.10196850748580347	-0.02092706668025121	0.11872208425972561	0.13549672381205996	0.20910437206442065	0.521104444914765	0.09883524247613686	0.039632706638946524
140	-0.05155237753720374	-0.007593139174729851	-0.009944357969700788	-0.007387917047319038	0.23884804649336802	0.4492147655784866	0.2256720861063366	0.1627428935507623
141	0.023605221211280055	0.035861525582798905	0.02975413097557127	0.08827320226044434	0.24869860279054246	0.1894486640859243	0.10384321066680773	0.280515442426631
142	-0.057266850591401165	-0.12866552218870997	-0.06151258057574438	0.22492689914633057	0.17402433165871822	0.09288250534551314	0.40748587596457725	0.34812534124071637
143
144	0.06067249385733247	0.0	-0.10480524740799739	0.3305393813669328	0.16282254210885477	0.3473395265622574	0.08727338618236989	0.11615791733025012
145	0.12466548798179292	-0.004153879127643993	-0.21383161032099812	0.46245783412218416	-0.1387515409803401	-0.21117209241012808	0.31930961939128144	0.6614761813438519
146	-0.5535935795153707	-1.8541478705722159	-0.8723890101357662	2.8104232833030163	1.7966266012388996	-0.03146186626160583	-0.6200274868352403	0.3245699287782832
147
148	0.8506052355684643	0.12033668224948814	0.9564445330196553	0.4157750091307973	0.6689410260777886	-0.5674105967366374	-0.8207448035305788	-0.6239470857789775
149	-0.022996499602068735	-0.06131817887042825	0.07585964126705791	-0.04105848815869929	0.250359990809373	0.2421148315809729	0.4589968421446787	0.09804186082911387
150	-0.0342926969353138	0.025701790089609718	0.016125461771711935	0.07039834972151894	0.4454636669196113	0.11430163672266394	0.17252628495953629	0.18977550675066174
151	-0.0399068150578648	0.035940075092469076	0.038696582383029456	0.22342497369386913	0.47095495006501825	0.13489110355772796	0.07567898050074105	0.060320149765009816
152	-0.18254581670938003	-0.0873103579416916	-0.12307052428609154	0.09895214464790664	0.6182826587529834	0.3795034239271997	0.3681274039692963	-0.07193893236022286
153	0.04512572744289527	0.018798506946826832	0.0	0.000920835974044023	0.12121670535081416	0.17105595431029622	0.2873821953720032	0.3555000746031201
154	0.015497203812094087	-0.009325359972612695	-0.05068961083089979	0.037396591197873606	0.305962709204103	0.3984061725125441	0.20327890406269314	0.09947339001420458
155	-0.011634824152824096	-0.006475439846339882	0.018327974848809256	0.36214917971343563	0.2499221520026864	0.11591215808527741	0.1578785558153357	0.11392024353361953
156	-0.006863097739569243	-0.0944039344621525	-0.0032825199802068205	0.19848866171773616	0.2992850392532231	0.33949293107695283	0.27728065033538757	-0.009997730201371097
157
158	-0.07878852525010865	0.5414013181988112	0.4567020907162562	1.178206039449773	1.1978744624221562	-0.49971601592719705	-1.170408944579129	-0.6252704250305622
159	-0.044560456502269294	-0.00021024186198108024	0.0001398922998936047	0.1327949266197464	0.3962498194332613	0.2538034285791351	0.21146524741947104	0.05031738401274301
160	0.08956848638462986	-0.1538040341488635	-0.24788090848024658	0.01951369101403675	0.17870621417539886	0.4576433685963089	0.2957018426183969	0.3605513398403389
161	-0.08869194310995708	-0.0831037543019822	0.0013229564157658889	0.24247504419539842	0.7988094844442915	0.2939086625172959	0.02900428285466853	-0.19372473301548096
162	-0.5058234883917362	0.062369091889298574	0.11831001212700443	-0.3257723435878754	1.622635591491341	0.16140436221987187	0.42273318526065323	-0.5558564110085574
163	-0.05381275698681424	-0.010267854625272228	0.1034851872256563	0.23001683654372848	0.3046666670010756	0.13281719849564774	0.12929490001940613	0.16379982232657214
164	-0.005714375966057366	-0.04963941931838945	-0.03422376093125239	0.12877519807565013	0.1300460807557522	0.504877188403633	0.07396760651655836	0.2519114824641055
165	0.2091282295816208	0.035566300313459955	-0.004299701691260354	0.25752412878884934	0.01705402746626107	0.11253476762165097	0.10218292091055696	0.27030932700886123
166	0.06517897676319655	-0.11949620272822001	0.45298482721692085	0.5104784670134538	0.25840787325749986	-0.01889650646403655	-0.20602412906085996	0.057366694002045394
167	-0.07879679279959115	-0.06475685346460622	0.29680046906115815	0.3111888117413709	0.045332108751568186	0.25093359971495166	0.35351861340597396	-0.1142199564108255
168
169	-0.06643293466375559	0.008720108237803231	0.26930149375179435	0.047078761152440834	0.3337777485449166	0.2617599544626941	0.15694621915259951	-0.011151350638492997
