# Supplementary material for: Neuronal tuning aligns dynamically with object and texture manifolds across the visual hierarchy
Source: Nat Neurosci. 2026 Mar 10;29(4):864–75. doi: 10.1038/s41593-026-02207-1 (PMC13061647; doi:10.1038/s41593-026-02207-1)
Supplement: Supplementary file 10 — Attribution data for time windows 5, 10, 20, 25 and 50 ms, for panel b. Time window specific evolution trajectory of time windows 10, 20, 25 and 50 ms, for panel c. [file 41593_2026_2207_MOESM10_ESM.zip › ExtendedFig4_Source_data/FigureExt4B_BigGAN_diff_attrib_norm_bin_tsr_5ms.csv]

	0	1	2	3	4	5	6	7	8	9	10	11	12	13	14	15	16	17	18	19	20	21	22	23	24	25	26	27	28	29	30	31	32	33	34	35	36	37	38	39
0	-0.009622725620629375	-0.013665217517344307	-0.015040380036802907	0.00020680937434600698	-0.01168481670739012	-0.01260858810535092	0.0031679923793871156	0.007472453488707883	-0.005622237996174577	-0.007648953056627758	-0.0037103320469044835	-0.00517169629730034	0.017708678116732334	0.03871669798311778	0.047119833729665044	0.08442552601295944	0.08662100836772992	0.08959574163522854	0.0916087233024508	0.07787926770944444	0.09315175704083559	0.07810526526403049	0.04062919211792526	0.042139155703219626	0.03214389338160617	-0.0013317018773845895	0.011257725014161422	0.01027085283499016	0.02226920600882715	0.0102340448745069	0.021026467830053797	0.010674789942114994	0.025193001012609094	0.02492226520848594	0.021366322523576523	0.03090534821339791	0.01453328361134132	0.018384045412217512	0.017017809564851195	0.01735949160338896
1	-0.00863076749498921	0.002449096277228924	0.01934679843993263	0.001118299105271659	0.0016190622646864283	0.0013822328470523937	0.00489561167916921	0.0029546186704318845	0.001382571919793955	-0.012242209141644528	-0.00701103146740961	-0.0031463892220359876	0.011447491697726199	0.02198650556260816	0.039000185409478784	0.06348935948114386	0.09674333605261688	0.09254410371808626	0.08704328980739987	0.09041187628441896	0.0761501264929449	0.05477945256543352	0.05641860807322566	0.042238553713664424	0.03500022282476771	-0.004719696936290825	-0.01751608960679289	0.005150437531924309	0.007352571691096105	-4.9226632581798154e-05	0.02670094905574584	0.02968820402731578	0.06669916430853555	0.03009956411317805	0.027642345392039643	0.028689783399590402	0.00952468516686139	-0.002298755141199779	0.007688416766687034	0.013976641302888119
2	-0.032937113858820095	-0.005192252929872167	0.02117945398644196	0.005946702247537971	0.00022342405672478644	-0.008348986780158423	-0.009980724764459973	-0.0018991121586675113	-0.010857881537793483	-0.010712453629858627	-0.01423338060833658	0.022513903738989444	0.01375708529885774	-7.061009039925024e-05	0.02859703122603153	0.005937623877217137	0.03426274373235458	-0.013763018306744814	0.016679359452265733	0.06947226670542243	0.07826480780096287	0.0436868744777886	0.0833656120495792	0.007350281708836578	0.04767923622404072	-0.01864597530322048	0.021035920098248253	0.00820874795915298	0.0600204752147821	0.07430764392485714	0.03925397224311109	0.06956082684226952	0.0628383290919974	0.07649312400807591	0.07627378171632938	0.05590356220705208	0.061892136262266334	0.016546581050340566	0.005620509341815066	0.01976949342498236
3	-0.008442182681237604	-0.002688928303502547	0.007641747670711121	0.007216348631602036	-0.0007991012729212651	7.286333349780952e-05	0.01035522079144515	-0.012938415641768593	-0.010569468616160843	-0.010531148598849254	-0.018133418133033707	0.004786803959300822	0.0171631296356315	0.0344307418631474	0.02486431074223099	0.008543333841545547	0.022480300391347383	0.055322601194876274	0.042804925248458345	0.0356147807679222	0.03874962754711475	0.05710186241130538	0.07528511178053111	0.09089604263132124	0.08045482774009975	0.05089061455428666	0.03430265473662351	0.013252568463011469	0.024046178048636523	0.01917165124173491	0.023981187670422593	0.02349886711099293	0.003666903721547958	0.014282801741757478	0.020704393512237032	0.051748793641163054	0.04935531036020564	0.03858106628682309	0.03211590676223043	0.050719185213711694
4	0.03986509938490866	0.023138802309501584	0.017902392320238006	0.014112243824463388	0.02340546524827846	-0.006805936259639538	-0.009259807404627056	-0.004666892161013322	-0.0033616672857293126	0.019704779007081497	0.020816360464256427	0.007996925634963983	0.04033819934195259	0.04049511962199194	0.025102776291544122	0.04600955871799686	0.02951996320998122	0.044181884212347027	0.044213710179419746	0.0802924257084024	0.036415412599834864	0.034111533857400816	0.04860628221675857	0.04452974289145356	-0.000437247420918279	0.004127825991479516	0.03104082253334159	0.039020369920435054	0.027505061413284498	0.036477076399872056	0.05279853400050758	0.022235464580422918	-0.006303299142049965	0.026203904708330356	-0.023033324129609536	-0.026991568563870385	0.03685673728694635	0.042896898181382585	0.042611388307632135	0.03832698200104707
5	-0.04166319853404461	-0.05959241118108266	-0.06547428828214155	0.005895452094997718	0.03588478883711703	-0.015115146824461015	0.02363659441412508	-0.0024004488535601352	-0.009966777171115925	-0.012542173750972864	-0.009474951747601068	-0.015825387012115007	0.04842311148020517	0.03572140712003737	0.04148892197226476	0.07495307037414906	0.04858293291954243	0.044066951431313964	0.056141058562597865	0.014526148177100816	0.017037580036959637	0.01507066426341783	0.00136279903339433	-0.013225797502000355	0.0769362993127383	0.1039486854881631	0.06997697169450054	0.08598210187409902	0.03232106260956887	0.10690579753175855	0.043884669060554854	0.004957135619277207	0.023258937330720587	0.006417467772932485	0.0010519295536078512	-0.03176911045628955	0.028095904708697814	0.06911754928077446	0.09060055841712884	0.07080314034363937
6	-0.17472628568762166	-0.2385882042112262	-0.06996596274078201	0.06646894221132532	-0.16044382575104899	-0.21014850134736188	-0.10113447190103625	-0.07488080630439739	0.04966945781308938	-0.07014930056458714	0.011688326322478125	-0.05508784653541726	-0.22857205680354864	-0.07362024632022758	0.049911933998976935	-0.013104142327343518	0.33289570780060546	0.3874844131681662	0.04065840291965254	0.010225797559152726	-0.042812875269300915	-0.04643976146607878	0.04432608442389259	0.23695333950993824	0.4122112440219541	0.42846904707546435	-0.14520018777984464	0.12678230716489408	0.5318995350608391	0.19370260483527307	-0.0851796971583038	-0.08709321797347662	0.023278447994363384	-0.1944835445574082	-0.07488019473331207	0.15352596970213583	0.005532711597493033	0.3340159675542783	-0.12310276581125992	-0.17008634549038915
7	0.022569584073215538	0.030185857872090095	0.0476841137955657	0.021358692291603934	0.016529217037724683	0.045248024482997	0.033654750457352584	0.03942265669672623	0.034613436992431294	0.025564914555588947	0.020557293330890167	0.030307261148705997	0.033457279351371695	0.038965284044172155	0.025593208259457628	0.02811109380190349	0.014526310688891594	0.019916595022175	0.022871580338638498	0.027577759275053727	0.029121223263731063	0.01382227778253558	0.026558909884139857	0.015885371881975675	0.02073777095886277	0.017439372172355794	0.026473529596717716	0.020356658345822846	0.02508381421104146	0.010337189974673228	0.008819522543842322	0.026227831389298996	0.03527638868496464	0.013361344218444328	0.01952031215450862	0.024579526559207216	0.020608290740978846	0.009149668565159412	0.019226713360938938	0.038699370194244714
8	0.0019831510073419754	-0.002890391398775366	-0.004951734305181326	-0.010864743438349261	-0.006074503464710763	-0.0026693662722455432	-0.0006702879048905588	0.005978172624398891	-0.0056815809376658125	-0.009373801490142122	-0.0033267836084683662	0.0002267955779518908	-0.0005458906223694026	0.01150807544185416	0.03570436264531111	0.03366271281586021	0.03433018563732009	0.04422452127901615	0.03042307962546307	0.03258762289604873	0.05510173990810673	0.07512819738731545	0.044890431853673564	0.06074598868037851	0.04701824635326574	0.039309644672012305	0.04516423000018368	0.03715060450167492	0.026993673792259785	0.045400475613648385	0.04916620866688335	0.04634635404239076	0.02317320782821004	0.030452337910194405	0.012505658167115848	0.03256465505924371	0.04146174559095294	0.02401896844759497	0.028686947641123027	0.05114108777600412
9	-0.008388194029385098	-0.0020128530718584317	-0.021184144173455724	-0.011298130122488259	-0.00795007129559921	-0.00279372688225198	-0.0058538421680171485	0.0034818120499437106	-0.013421573902679066	-0.023431731720531385	-0.005303250697577061	0.007084386856243752	-0.001537508789731211	0.014889031649676825	0.03185678537679192	0.024595111529072806	0.04173469078020046	0.04540691262133463	0.03845356660126805	0.05794173247271481	0.05854170053552244	0.04596262328430139	0.04097294101236812	0.046485299219958705	0.04302320393854621	0.051152884367062175	0.04169380803570273	0.0366960282929856	0.04916371672778122	0.029950366056904817	0.03540034426933718	0.04334850007720202	0.04157316504846561	0.02938825655467177	0.027341886827173294	0.03613210217020175	0.05318643456256348	0.04710898702066493	0.060525659831509294	0.02008308908340492
10	-0.04330246080880583	0.00019153804118991527	0.020492221695812052	0.025130430686510233	0.01867363918521954	0.026702185764541662	-0.014208597589125358	0.01316148138134493	0.002559628464702441	-0.004920582639152836	-9.035103237456408e-05	-0.015325568176907178	-0.017252541972177658	0.04639364119237348	0.0731559156313575	0.02849127330651129	0.01927529010972285	0.019926558858923183	0.044729734383375123	0.04692063529095496	0.052163484135610234	0.05747450555285282	0.0700566301267834	0.05139521358269909	0.030191717193394915	0.016299583925689854	0.016012426493827878	0.06317325764303822	0.026908688002572154	-0.004060176964042081	0.030556977708773362	0.03940576997108234	0.04292213463513627	0.017377627035682835	0.021391102091869202	0.010289575102254134	0.02566814164113943	0.0341407959479669	0.042402382452921904	0.06552609194675145
11	0.02936382160665391	0.026896804444452402	0.031143729357057275	0.02977666884390641	0.01456186061191472	0.018650175041982325	0.01856286817027047	0.020081641530318727	0.019899961516574794	0.020197774559332006	0.027160694126162954	0.02663928185611548	0.02109015052068651	0.026525759520598494	0.025350971412486097	0.03231682083400744	0.03970772432698751	0.0357626420979369	0.021977620295987644	0.023327776831614796	0.022516465054054684	0.02078017338373666	0.0208766758867866	0.02085848256340107	0.028701179968851204	0.026982080295920197	0.025652289237381765	0.030688970598592623	0.03190390622880354	0.024084303571968457	0.023097486537084242	0.01815711904565549	0.020534036512486545	0.025847485600552837	0.024264353117018717	0.023671455196307287	0.026691750259859457	0.028968687410450906	0.02719064267561439	0.01953770935042649
12	0.0069392883231459285	-0.006325476442700494	-0.005932605758294999	0.015391725417466359	-0.0071795295497390985	0.013246164598894864	-3.4085705576203214e-05	0.0168865807762375	0.023433982293823322	0.030287463974410424	0.01990237261993267	-0.0012929864410653428	-0.044306759431430365	0.05227786961080903	0.05928434968914454	0.016459878915910723	0.028978484839150297	0.028968657384775616	0.052636048635829664	0.0778369863718462	0.09665933358201739	0.03298307154070024	0.029356676850409193	0.037596927710242055	0.038162490203965435	0.022235656820836315	-0.001314992560157831	-0.030343339271924466	0.007989795544132941	0.07103968253535659	0.11377035246480116	0.042302780405206825	0.009630985005623195	-0.002001080513090726	0.024182338294182096	0.06099075360763215	0.016447105817361977	0.022307647315154482	0.03560263607754318	-0.005057231552562933
13	0.03388274580273935	-0.004707328220125684	-0.0052982665862771495	0.007555195088974564	-0.023058171164585115	-0.046586192191366574	-0.02113502790406032	0.0097281759386418	0.007896929596436878	0.0027548769033969604	-0.012593449261282643	-0.02495233285509312	-0.019244122847859976	-0.00946810627963442	0.12531702166391803	0.09533421091492662	0.09154646380188287	0.056749636486028335	0.03522301725337667	0.05832382141103136	0.08060556239171324	0.13042232751701172	0.09735815217888485	0.13372204805659538	0.07274666966786279	0.032295430057309796	0.024729052149405056	0.006705694514531072	0.056891194903112396	0.03521516484179278	-0.017140217191880094	-0.01931772576159105	0.0025801247550594495	0.007327499990882093	-0.012970918952146455	-0.005321465170943946	-0.014085939836137623	0.0007948145835602408	0.004415544122330724	0.025757889631578965
14	-0.0065166316993700395	0.0004998122712197298	0.00531194743574143	0.0010731745804809917	-0.006254231830817598	-0.0001880338591995412	-0.004158955879649931	0.004277602465479131	-0.0029687051146570073	-0.00025128337858746204	-0.005830376467440863	-0.008172107712905574	0.0010190666780313619	0.029903309932747955	0.05223561499846612	0.020996768022403627	0.020142269580909398	0.01708882373958452	0.03009568360214304	0.03320236761152991	0.04775147198566083	0.07630973551246077	0.030959831964465556	0.022138597308516157	0.041181528078231236	0.05695287624774734	0.038925127669836614	0.029024745688896198	0.040863389817560075	0.026741231644389213	0.0346133830707919	0.046868473194519894	0.058243361997165295	0.056899555033666165	0.04492777348390829	0.03799196873719326	0.019084552040158558	0.03674891155370081	0.03494171565072754	0.03732565434429511
15	0.0046757545388629	-0.02498546784281709	-0.012791205013543494	0.0162410275057562	0.004505981309045731	0.007109674585742081	0.0012735445335579141	-0.0006186969684294819	-0.019201790505182073	-0.006774456736890346	-0.015128093533165677	-0.03377171553180244	-0.03699793990812403	0.022836241934817564	0.04100502202453587	0.05223412042161065	0.03892315874224933	0.05342506921699962	0.04391037255809505	0.043087067389360904	0.014751044638723811	0.010567092850779647	0.03516023045995645	0.04056674091801999	0.07054001677297352	0.05136913566466795	0.05533464237362739	0.04842873220546664	0.06367725608398543	0.047568472781683656	0.014950097694880052	0.038667195629996945	0.01782280355643515	0.05336673810882022	0.05164624309948893	0.03089764307113616	0.03300412324304739	0.05517431580648381	0.0442191025812413	0.04333070373790634
16	0.0006920930585901908	-0.010760809947715527	-0.026840965670397166	-0.013542856757868638	0.012752095664680422	0.011634070888540154	0.007998422020895578	-0.0039849749632931775	-0.0007947507225465617	-0.0019092694744619935	-0.004036886475912118	0.015187044275220192	0.02298555170322389	0.051719509637692646	0.07203864188483063	0.08995742691849669	0.06655445494083298	0.05997749877595095	0.0620222878941975	0.0890233944741606	0.0398406766412871	0.047995673683026166	0.03372056189706437	0.043174458327301865	0.06154405071537402	0.029560965334949802	0.018851643856029342	0.01661186710606177	-0.0019520113673178133	0.004195273023480877	0.005784812801781517	0.016117652215801245	0.02414724261894859	0.018848083782620418	0.014713976629091009	0.033108449842905764	0.04826871109915353	0.02029046150559968	0.008175210571346833	0.016330261590376666
17	0.03611683070127914	0.026061026855267896	-0.00928192141019494	0.122317784289247	0.05385385541162199	-0.008463051672260266	-0.021501026966225578	0.042832015443023265	-0.019421523117692168	-0.0018154533689670631	0.0010015033516374522	-0.022488111640988795	-0.015228450666905582	0.0589641735562228	0.06771496259647657	-0.06797166355128081	0.05584345796744318	0.07700715721102584	0.09834371358754422	0.06884280727905659	0.06595448818653153	-0.06801376727005737	0.1032535386965629	0.056257982419403274	-0.025130759525221452	0.06431629784873506	-0.0580770894487606	0.17577259526953837	-0.051412023810917744	-0.02682043699294067	0.11918474399758769	0.07258211193766259	0.030111646533556056	-0.03442468529279913	0.06946780956227046	0.057264884173647786	0.07895474237619152	0.026213148638932662	0.024266940542793953	-0.2224502536980475
18	-0.012571285416979447	-0.04618964913115944	-0.04013421220483756	0.013135782568028656	0.027135606103736904	0.006280117483082403	0.008561732984806966	-0.02753023536220943	-0.010093349679345305	0.0006467639840275837	-0.02227059196834156	0.02435908920689491	0.09326708658934003	0.12969347853301977	0.06922952479802198	0.030943454705974663	0.0632418591277575	0.0884165181189889	0.030874850737684777	0.1480970133460178	0.1740408482104804	0.15859643422357908	0.08536331323375465	0.08655569744815436	-0.003269109082864384	-0.013804527412690244	-0.06891802763138831	-0.012840176556351215	-0.1027094451240458	-0.10387837016604391	0.006280127257641194	0.03848006997414964	0.012934700929345738	0.033198987678146046	-0.057149416503732835	0.002771920411078446	0.07251156892885735	0.047584220961306996	0.036564781836020695	0.03259284686009192
19	0.0016434418913723538	0.008931457426840506	0.015007615053736306	-0.00032663185191416353	0.01855039702719729	0.04434570584544699	0.0363731495980114	0.010499621008716006	0.03315587507474862	0.03867544738938579	0.005368341513805779	0.058999198733677115	0.03565692347685647	0.020361064685480858	0.02964065759678457	0.05200793403086538	0.06983050651749442	0.04265786351927279	0.030261098004540254	0.042203635409388526	0.013582081539775541	0.028693572510716824	0.029126218876733584	0.04769235613297556	0.03174146240248148	0.03564709319693013	0.013899788921204227	0.02889367871050617	0.04048112818848265	0.006449269274012371	-0.003065417040311704	0.01719468030354436	0.04019650317818229	0.04697834395199581	-0.014068459478510643	0.014427334832402747	0.010638304870785013	-0.025277032288808215	0.023936616017908988	0.018989173947285394
20	0.030045903464507227	-0.04454694793427384	-0.12176608653127327	-0.19382049489077952	-0.14478156917053325	0.06525873215818571	-0.05922456918351765	-0.020015465943289342	0.004607197999340518	-0.013846108760928365	0.025189521558877374	-0.0013581173164985505	-0.03232427983071895	-0.04764859153556378	-0.07354476702676564	-0.05083622189342596	-0.1517006042022183	0.06350297996645891	0.18758869616176313	0.14005034057309163	0.14934390623879776	0.10133940028295696	0.08734391681429184	0.038524120211495434	0.010699541048636251	0.03954704338780768	-0.0012973497790101367	-0.018304152654025248	0.10121795607722603	-0.03004391715199733	0.05368637820434369	0.18280543862573626	0.1493663606084574	0.10266889136961808	0.052038657662260686	0.06150797752999319	0.05200620899441393	0.0013569348443585342	0.27177843040345673	0.03358470961874418
21	-0.0019450797368256842	-0.013728840828825934	-0.009167825896747797	-0.02574613443725348	-0.009016186047644701	-0.021192910769527253	-0.009535154898230386	-0.007181954191821219	0.013414105608982258	0.001853035950266342	0.006721866703108425	-0.007477655211892576	0.05190537932002124	0.06995628017243273	0.07266832281167027	0.12043093183857795	0.11950638860023048	0.13098739261199088	0.08767729158224752	0.007600828895442106	0.039921556598164515	0.025356466200252843	0.013661224005493019	0.013430128004304204	0.016425748939037765	-0.005321188589222652	-0.005116287345472533	0.013670869006911767	0.0009090491688383583	0.03724955874175154	0.07193091355212262	0.03672376672811818	0.005068081953405814	0.058015474325239506	0.037651476516517075	0.02257622712202222	0.008468283164130792	-0.0017594898982664486	0.028598791358472646	0.004809268371977577
22	-0.007818389229321265	0.0030162601497228303	-0.003262738548847011	0.0027837536175317687	-0.004896064080260619	0.0012327744343686008	-0.014569247288117803	-0.008284023221436409	0.001685195442773703	-0.010625897281870016	0.011168958004398842	0.029488306394936766	0.040694138611796916	0.05357151592544374	0.07901525164362729	0.061663158403556316	0.034612804670565954	0.0288277521382722	0.04870046407629602	0.04966019830797874	0.03821650309473285	0.04058683472121513	0.0335011398147289	0.03114918524294819	0.04325221343340566	0.0451765138013841	0.02553481028979264	0.041926478017492934	0.03365984287633403	0.04993449557567877	0.047737473505521835	0.04285041937751692	0.03551880308415768	0.013550081647034426	0.03419234761985518	0.028680412694972776	0.013149708837475493	0.006143197691166366	0.007943009589888137	-0.009367643086718612
23	0.015715571068115764	-0.015483560720221196	-0.013044253456523805	0.02644271851939672	0.01752197004188954	0.0012704703881949893	-0.021127283044812983	-0.000285674296485789	0.032615780376733364	0.012410402546855428	-0.03360481938209576	0.017560964142742445	0.032522296718954784	0.02521950714086519	0.034876769103671275	0.08103966106200874	0.0444838808755961	0.041771632371101895	0.0174089897263402	0.06644005286216162	0.06635844556980096	0.0114989923523826	0.014839081266641652	-0.0057764129385047625	0.01814982538538333	0.03299793211130245	0.04465990978613624	0.02974482072601206	0.062055773383411075	0.07730926492913345	0.059679226228675164	0.0026617413440672513	-0.009857558894059355	0.03617321311174796	-0.0038129569688812974	0.013042123611084583	0.000808866017679061	0.048727090843598116	0.0805787404684747	0.03640680562142616
24	0.01923495808405565	0.009498458770970731	0.006918540833585448	-0.006376971467653486	-0.019266507921638438	0.001659408326738122	-0.01132718791948089	0.002879820574102299	-0.004540420432013942	-0.002537305520192663	0.008963716261108343	0.04331535042398593	0.07694420757774997	0.04430983043281293	0.03498434036726748	0.024513194422748914	0.017194888680113846	-0.0024185547373136054	0.03317703749788857	0.05100461468243724	0.01770580084238749	0.04081811831757196	0.05416763674824625	0.08454544892107278	0.06762441032378105	0.024744654669646985	0.0318774328116253	0.039850290293987324	0.03602695419450072	0.022351273054058127	0.039434407609644395	0.018794231570179613	0.0035286112709360324	0.04523133147477905	0.047268553589963416	0.03441687385075934	0.023350004688722954	0.017000851232436495	0.0159831341627287	0.007148561435699493
25	-0.035756239399104724	-0.008259797143978129	0.020485943647040827	0.0492951858875525	0.04111618821944158	0.0670935046755527	-0.02062764982101879	-0.02513575971395231	0.0764148663233878	0.03281424697784661	0.0016374697325477858	0.13140745087330716	0.11285772755101488	0.0657448127704063	0.06696390652050274	-0.06203635886843271	0.03531307157550748	-0.0480436236469028	-0.10052143986126594	0.0005488659829563925	-0.058910277310455304	-0.10235854964652569	0.002255270762254336	-0.03674065203910546	0.06184732130608627	0.045589655392607654	0.00974981597393603	0.09629466680439076	0.08261743967222701	0.1334410691030581	0.07337145722518623	0.22647411098876435	0.04651218700388788	0.11991889295433329	0.07165471032513002	-0.0028901517740459425	-0.0030725809422179912	-0.08379652298604298	-0.06733196689153326	-0.015938268204344696
26	0.006342473987838163	0.03023771174353172	-0.01112299628436813	-0.02135619247530431	0.0027919397654270358	-0.06183037368945326	-0.029056416816517897	0.028424601154133262	-0.011533548603421491	-0.0897308458383802	-0.05834220124772158	-0.045567069375944805	0.014338232977539288	-0.0011107646694907373	0.05165335135973629	0.0708042341986485	-0.038464761069286965	0.03910992158826493	0.054351669741236446	0.07396630145378628	0.09445912064258369	0.08066797628925645	0.12827719766624363	0.053273668775295754	0.05872148288238795	0.0230701822050446	-0.004061932064411546	-0.012823940950543167	-0.037879338224771505	0.02765494181003313	0.049253689243548206	0.01922582997015269	0.029426742153623734	0.03414233194936608	0.11175934039543682	0.12901957473390877	0.06881646284016264	0.07444001032468768	0.03517110712014534	0.03348028433759642
27	0.033110011983381725	0.046149315408090155	0.0016344566951791886	0.0	0.0	0.0	0.0028909197268853046	0.007283684899029279	-0.0037758584005529424	-0.019934954516396486	-0.013472094206142978	0.00865075355172169	0.003728574479563439	-0.029096092927743303	0.014187164582577672	0.15920092687689233	0.08417029772203984	0.1566288787637693	0.1876628416562948	-0.07786300183270502	-0.069201079097878	-0.10141740307260227	0.023587938748948167	0.07000664316077462	-0.02778067247296923	0.0470022033447534	0.12707913018377237	0.07507778961717163	-0.014803145633909482	0.010554984706705054	0.03559537439254453	0.05446737669084985	0.02483051288706792	0.011412324537170282	0.018722639212868215	0.07482575257443885	0.022420277838932058	-0.027237984005834548	0.05228659596802562	0.031414915957286814
28	-0.008143336163965594	0.0015254706744756636	0.0005709069066248629	-0.001207746453994848	0.0014740680844194688	0.0030676897204465173	-0.010268363248200003	-0.016838004339032122	-0.00806931282941394	-0.0017630153069395113	0.0021232890896171934	-0.012509401280318836	-0.004553466287049451	0.021159782189701014	0.019913332796716678	0.0060959015660914	0.036555891729869026	0.03887712362536542	0.04531682840991656	0.0725832558675787	0.07541209987879195	0.06578147989683694	0.05622769321381243	0.058192331861630045	0.04941997619345641	0.06107061999092891	0.035778677735293564	0.02563105244087847	0.04866355639108914	0.03093000426110077	0.027104049367330334	0.02711951277527198	0.026096689949339575	0.010903088646043602	0.03207102306848483	0.034139076931701574	0.027580669937911407	0.014935040954151022	0.050562726772230164	0.05646973498180881
29	-0.016711895204520582	-0.007857336521332671	-0.008960933290004467	-0.06613367605702336	-0.03831279945665105	-0.008213073715768524	-0.0034947569552944875	-0.012445984906739633	0.06548080240099478	-0.010118895282123735	0.03136269739596182	0.02267702581480967	0.08400989447223543	0.019136216462812185	0.06339346410805857	0.07431157040800718	0.07400580613153468	0.030364016060407305	0.05470896961061231	0.10451984919911274	0.1032277406688014	0.08772951199270437	0.014826020808469958	0.06501744236828365	0.02553961887136358	-0.01453299136425781	-0.053956204266583	0.03929873647026711	-0.004818401454336856	-0.029256936384762965	-0.037793013131100776	0.015269860835875728	0.01814137283999056	0.04179431633148606	0.10921789392301284	0.0684298171576833	0.05504085077248408	0.04184778318041241	-0.006057548516953797	0.009313168222072002
30	-0.05589648212993177	0.0655089536462803	0.11546133931766868	-0.03139944452804458	-0.04737185772390314	-0.12535371113963736	-0.09537453086337529	-0.07465398479352871	0.011401693812811631	-0.0373252630783579	0.08968866768311277	-0.023653577440004542	-0.009104050648877137	0.03547399980683555	0.035200412625108854	0.11445295724533437	0.047790091694784556	0.04844860753191631	0.11203256654065938	0.032351740163333934	0.042283814611004236	0.03182605600200524	0.03108862044588377	-0.048984525955632394	-0.01657065276419771	0.012737492952547601	0.05381629057817494	0.018869149909104523	0.07363836865371214	0.11524297197280106	0.06671855843422202	-0.026129581335520173	0.016288122728756255	0.08544079884016896	0.09731895755842968	0.10135858803407445	0.02860815682490712	0.057181082641111186	0.07117578903608836	-0.019586186889827252
31	0.0016322148269323593	0.007844228604501551	0.009016414059641584	0.0011428324965142619	-0.0006314950993732117	-0.004605926998178625	-0.01596205262505209	-0.0074871352852500786	-0.0077741877157807586	-0.010662423360119591	-0.011035516571182928	-0.012559793094281896	0.005055565839623746	0.030466700414974214	0.00024805408350572034	-0.0010376615093935669	0.04052787162508461	0.023131437800781227	0.05838964711032088	0.08105378862905883	0.09107011379237118	0.06764886351987419	0.046156608565311	0.05026201159528675	0.0016017555026260485	0.0277704195803228	0.02104690688562466	0.028728827771509122	0.04840108428341801	0.022663618155639293	0.03362167714715231	0.05337718155691025	0.07688977276966912	0.030186657131218493	0.010323150042741718	0.042308516703286884	0.03999925013470971	0.004825231047851714	0.07457332726760353	0.04179246331454701
32	0.020294037281921647	0.011864762208828247	0.01806423522147706	0.015856667777024637	0.02419458871684957	0.024420002729786935	0.03217740273661016	0.023361627156281824	0.010788802539629348	0.026312580374092308	0.04318737315842535	0.047357558482316375	0.04480955010871804	0.042473136532915644	0.0341187752730636	0.031829557632748355	0.02387896451448897	0.023190572222118833	0.012475044666643662	0.02288217083296832	0.02867781661689541	0.012376699462185805	0.008505991993304615	0.01095666934397977	0.021384215149237665	0.035063231684213464	0.01747798643714274	0.008925776215708836	0.02728691516251678	0.02026251911129544	0.027044574928664633	0.028119337590319562	0.03281583125469049	0.028724699595788626	0.027512625825483403	0.02822276671664475	0.0249442191553584	0.02960790048501255	0.023165798891836408	0.02538701421281179
33	-0.16667464527646264	-0.06974768801522224	-0.032875071674288395	-0.012004248045514863	-0.04930234375328959	-0.021320295026784352	-0.04826323034428085	-0.0736182425668683	0.010132287109704114	0.06320077423158714	0.0240654484361775	-0.0002158573590669379	-0.018673427886908834	0.10967877585306675	0.15164660813890288	0.14727833654269204	0.08391271671020131	0.2060567821697539	0.06092943964081787	0.037860866124931655	0.28321340741467854	0.10448642593578793	-0.08242861826033594	-0.10149377573546808	0.09470629450026793	0.10637618371605667	0.11181310138940478	0.01609628539865839	-0.11736712984250788	0.03515138010644276	-0.056555905280462886	-0.08107702195291903	0.03020325391823831	-0.022894913519002934	0.0036532571161981627	0.09249861572774416	0.104255559502648	0.09345379151508874	-0.014843619057264924	-0.001313557602400799
34	0.03157089721271922	0.039135880096028225	0.019471994600071606	0.00626406439454448	0.016758404844833923	0.01697119048859244	0.010728063924373048	-0.02855923128224348	-0.03252905560007157	0.052083282061576905	0.07076272943375365	0.04519276179385244	0.029235156911172344	0.01462593402229703	-0.011328011182451764	0.004337624535962214	0.04434085248960525	0.08993670129677853	0.06294476301828242	0.031838272416928624	0.06407247464598005	0.09918830316605848	0.11473185052333373	0.05294688071625078	0.060229252982886575	0.01805290194326016	-0.07757343002391485	0.05749678389038635	0.015201544611696066	0.030622118326087883	0.005659552093568111	-0.02046302229436019	-0.016540269867445324	-0.012075856422298603	-0.006633421088196078	-0.013506901503163447	0.004884636646302149	-0.0023999606392430925	0.052362768688139716	0.05996151812806598
35	0.01768339889843731	0.032381881755661604	0.03366854022549772	0.012961285836418816	0.015751201284449654	0.02441060269482687	0.028134066400315696	0.022556323116828137	0.03436540480834495	0.028176125916092594	0.03183477593610135	0.034763877848869675	0.02698356294689192	0.02702649432202672	0.022461408331001617	0.025435450939621605	0.025201249162083897	0.028874139550005406	0.037810911431898526	0.03815624983737601	0.04019028171747187	0.01531020840141856	0.012000819644263106	0.02273775143521411	0.0027261278096940844	0.02356506616542337	0.030877257137708603	0.031646879980207494	0.022622447114427794	0.016532080038092516	0.0191439528463231	0.0309398778578753	0.02300075914043478	0.013628851423156778	0.0228238320521988	0.027295707842819948	0.03669778482894194	0.02245095049419987	0.023290086463149784	0.01388232636422808
36	0.06852757498519388	0.03769155124654156	-0.029411283451930947	-0.006923952519641763	0.02796796971025434	0.02403250063462824	-0.03075134359691327	-0.043908308694521815	0.008584542060852593	0.028393489146060706	0.013122408937753542	0.16874893213440992	0.12124979698870597	0.09828900416849257	0.02958198993878364	-0.035329940069619405	-0.01862408990755857	0.03469485785285282	-0.012758421997332865	-0.022236612227164207	0.06487405290903912	-0.00413024611152915	0.03785920927338686	0.01794265356770628	0.008966731899526546	0.07864139279047463	-0.0038124021098294917	0.04562478359259831	0.07386716900291722	0.053183365947866865	-0.010517023978830576	0.0163867616435703	-0.005547700474057521	-0.07823099664239272	0.09265074837848655	0.10496885881846846	0.058225294863612324	-0.030273248702923097	0.0010541408374462686	0.017325789154616095
37	-0.041116223164259606	-0.03521503859473086	0.00717708460201319	0.010100142590362545	-0.011418675089887389	-0.027799039127664796	-0.011430346859005769	-0.07709951124631508	-0.0365998619836296	-0.029805561907578382	-0.034593943597776275	-0.020742572885230893	0.07320149416706076	0.1272382663947475	0.015184805851524813	0.046012349178064745	0.11845675508296485	0.04243050329568398	0.005400228087539792	-0.032329836646819717	-0.08251784371234208	0.020150481837568103	0.08597990124201846	0.07928928784313166	0.019029442919694134	0.09285055278223255	0.0936297450733162	0.0063645329129421785	0.023539707981817058	0.050918607155810446	0.050149737639216055	0.08507757834189837	0.09734119049535861	0.07309821592739073	0.07526225240316815	0.015432085237043387	0.0511355158240544	-0.0015085230409892804	0.03956577629586554	0.038160736693741655
38	-0.01021514001822041	0.004867022706819961	0.014595865050362304	-0.033194691590064086	-0.010408589355166526	0.01053012407223944	0.026035269667955906	0.022963917280525818	0.040615594086433476	0.028858205843583038	0.02435714729156093	0.10548060478511581	0.10101468372947654	0.04596061068442222	0.06226295189547132	0.07723070291671628	0.05720864063161231	0.007125965373108403	0.03601499337555351	0.0535045428910999	0.07674101764049433	0.0798145855300069	0.06428859461193809	-0.018073355405721258	0.022601345903349213	0.052613243011909304	0.002552841135968723	-0.014106104474931972	-0.03115757581863748	0.04100443937236004	-0.008025732266042675	-0.02454958789475726	0.03995307176412896	0.05048541642784198	0.006605787273592063	-0.0242170734963937	-0.03106913704086863	0.030588079574063714	-0.0023027745406035763	0.021444497373697028
39	-13.364598167942809	-11.777734814464969	-7.0797153474016445	-2.266226130664667	0.43105306218388023	-3.3465621467456805	-3.6354832058685957	-2.787151144162917	-4.22310236718896	-7.7531229648879725	-2.6738192855658105	2.254852197299828	9.784458231428069	7.1317116785869175	-0.3812649281351086	-4.3127339980777535	-1.2793103099773333	0.9105597100431643	10.782284773781553	7.591745725275704	1.1542978906834716	6.516418097020117	0.6115393826762768	1.8011652067349173	7.4109531988174515	5.9118663056060035	4.986092261483341	4.699833669483691	4.644898325183721	-0.8722581185104465	2.2435856197948474	8.991966290515496	-1.9101589992603454	-3.6906484164821194	-1.5474163946691046	1.1607082264233892	-3.977256184360898	-6.640534466492015	-2.8860130663778003	-1.6148793957848848
40	-0.04842255230653942	-0.04200918303482753	-0.11061606959461635	-0.13460407326552784	0.011689099878178896	0.06489127613567834	0.050205356282299315	0.05183737079372104	-0.06761899675723464	0.008530344176784114	0.08591787216014574	-0.05291768521115748	-0.0031648253639630698	0.14807398950236403	0.07170220972967725	-0.11224101695095748	0.029073188633346212	-0.02131338523998675	0.048421367129058014	-0.09353215632403021	-0.0563919706933167	-0.019731197819664585	-0.05929024742189431	0.10298362025937463	0.1926567574660568	0.14210550685316714	0.009555151305603849	-0.04479118712711951	0.1344193862023057	0.18462369255912098	0.20281879200424366	0.14422023721099897	-0.16313700480601379	-0.06805712702436463	-0.024349725037499388	0.10962659350268268	0.16837390344015446	-0.012371425015648004	0.07798613354320433	0.09484798022619556
41	0.17435117654469123	-0.08385072843784702	-0.4233844081500412	-0.1107038910256534	-0.19053673338497804	-0.2050806348583287	-0.29503676980674126	-0.26141421274355797	-0.20177217473747963	-0.3367788386948586	-0.139147386735784	0.2983076088481467	-0.5386334259195698	0.537345710508955	0.6694864629764157	0.5141132231365807	0.19595345954191581	0.42520845384787026	-0.1116622232843741	-0.211669350018086	-0.2966445484418037	-0.40713482198478146	-0.04426745019726366	0.06348845818476151	-0.14285804337863853	0.06638756678648418	-0.09080144113023962	0.039219736011775204	0.0033563678620279333	0.1765444802000382	0.011041816220566976	0.4122122712313712	-0.0771462220046409	0.059606578135557406	0.08731397306223197	0.316199234841215	0.157200515187232	0.3136237798127872	0.1409716237909038	0.5065908082031393
42	0.6594003753383014	0.6684958584121292	0.9269551144395393	0.296832837478377	-1.8800980407779366	-1.4938122023588978	-0.9282367639930479	-1.0419628854565683	-0.07073619045551968	-0.49428809722658346	-1.027014553857477	-1.4785457381795866	-1.347331219745408	0.48536693105998796	0.4636015183883306	1.7122397294275409	0.30142216798216354	-0.571590842281695	-0.8883199392227383	-0.9256561229026763	0.3004067401861584	1.9180130113939589	2.044735276619829	2.239086892568852	1.6067149309814361	0.15767416342174945	-0.13826683835250164	-0.5783580443083381	-0.046149671412397966	0.42213834272538675	-0.24542556240598934	-0.4825602739210185	-0.5207775755368308	-0.36344120297339166	-0.2963998927114229	-1.2903254771788164	-0.17424990940089224	-0.022788336263656363	2.047442643596543	1.055808846903108
43	-0.006549850710849445	-0.029790204530199968	-0.08356088505796479	-0.027817089163868144	-0.034937588635406545	-0.004226351998230382	-0.0017931761240803027	0.024605784000811565	0.013080574211793825	-0.03337630772407491	0.043726981493442195	-0.0029433954622796405	0.03602304314308122	0.1573704496346494	-0.006281514087287401	0.053544883876823615	0.0528057317844407	0.19282200327622467	0.10378706749079919	0.051127476023991536	-0.07766339000619142	0.020113598425949845	-0.08163810290841451	0.04501168118191653	0.09812109303070929	-0.024257474578550032	0.07902267157400542	0.10588621472914685	0.005156013188786424	0.19023377611183023	0.23076069646961664	0.1673747323121629	0.036517313329731974	-0.10605248117155128	0.021856628009336132	-0.02194759766138259	-0.16569854950541188	-0.028719933640099823	-0.00031695103486602765	0.008622430701458912
44	-0.01577782274418216	-0.020693071548937528	-0.02572081859613122	-0.023364430319875593	-0.0026436394800179964	0.0036210441621677713	-0.014787988940240688	-0.011310419803849897	0.003931848263321633	-0.0012155902543018566	0.006983120182822552	-0.000417769613379442	-0.006222274669640365	-0.011701825851816512	0.0029060790893332433	0.04293361636608489	0.07436834230671605	0.0851272187499205	0.16842832339480526	0.11698255600463967	0.047360910047446636	0.0325110941776676	0.052722799873795016	-0.00867323436072161	0.0076762650520895565	4.9348793619341436e-05	0.01632711791677538	0.00962490030935394	0.037340596230254854	0.046198859832720165	0.03773935868183843	0.051328520111742125	0.05259943479389392	0.0628438474191751	0.07365412502779473	0.055287174487868795	0.01801362658693579	0.035009016452685525	0.00520794351224682	-0.004248201644620551
45	0.02329049761151511	0.011738303529018019	-0.15951744311553667	-0.10067895657551965	-0.08581932401659917	-0.05208732745940453	-0.05002847653176539	0.0179960989538015	0.06963127125273733	0.0023837423535016306	-0.026891044817205164	-0.012494404263757294	-0.0445634085906121	-0.08863662240203947	-0.018076911910401373	0.10922392630073252	0.15245250795447812	0.1350039912128099	0.24503881696665258	0.10134841223790017	0.09036949996984954	0.05587254611829625	-0.0784461515964671	-0.05388631553625902	0.07990096156517723	0.02370539686126528	0.09412263883255406	-0.006572970758587119	0.18885453223285226	0.12893951193335484	0.06902106281182298	0.19879155114774275	0.15489457639095447	0.07118444556445358	-0.0057926767931171	-0.1184677804341394	-0.03608348044959898	-0.11160644766527944	0.04396467871479039	-0.01807922759997147
46	0.06341439117355048	-0.008654079144505278	-0.025624470957911708	0.05462600926087994	0.04224459000941115	-0.008393373561763591	0.00691046907122278	-0.010622910851072268	-0.02921484319282911	0.09788230395679244	0.03125946279115446	0.02553020132845746	0.08324727041871662	0.09624891430147145	0.04804971985973483	0.008500117766564431	0.00185924794659605	0.016946417088093087	0.08408254900224811	0.027618177878282826	0.030509342802429954	-0.004258568056688088	-0.01493454972077129	0.03841524092183932	0.06056120466432378	0.012140160183214923	0.04496925580071787	0.03947928270878964	-0.057291026186103634	0.013521707594991668	0.048694638078161566	0.01732321144581818	0.03599325430603096	0.038723821821758916	0.12945249866098266	0.04583880305047385	-0.0019149610110656165	0.01494825422207589	-0.03759276725949361	-0.060488968172581
47	-0.024512825256312504	0.027487454227009052	-0.08868692707625749	0.10356913823517508	0.19993062538486145	0.038386952914240435	0.14119320009747316	0.11802560606344065	0.07428292112253877	0.16385319927825512	-0.01780222675384462	0.007952582316981517	0.12864596620285884	-0.10263743440575664	-0.034042753867979884	-0.012695598520085718	0.086872779179497	0.019789390391312903	0.1097589516500527	-0.03797115834651873	-0.10173517897386629	0.0354997494431138	-0.029552547242672627	-0.11581005898180986	-0.026680732534206872	0.06732939419515119	0.136626359178254	0.02674086955318472	0.01254236937375279	0.24243237033947773	0.124038695934779	-0.038290982658745545	0.054481841933546535	-0.09841325859084601	-0.14419206005814894	-0.1429743837455203	-0.006253050984486631	-0.011691610880335344	0.01361506363195943	0.10088730823047813
48	-0.7229196991380775	-1.0070356470457165	-1.7282548788701801	-3.1025829906706157	-2.1552692248993317	-0.977944583964951	-0.23890026860699237	0.14199420151795097	-0.8083492525735003	-2.9057262490637523	-0.41538944326908794	-1.632710734345836	-0.554479790145757	1.9446924014723823	4.691703663819768	3.3810732140659048	1.8361454278845724	1.500665222948493	-1.6490778042995813	-2.3743890865997916	-2.4916882644384333	-0.17140077562064632	-0.558276129252427	-1.7616305084860622	0.4786221139351768	-0.4389949221881014	-0.8906896780996131	2.1440052105608944	-0.7119844848653792	-2.2984724908614695	-1.573226996336974	-0.5796878508960954	-0.06690415146066005	3.511494165118619	2.9795053668656006	0.9564774502006469	2.3297815788529306	4.245272660633399	2.03952809751344	0.6350251306092538
49	-0.00548568542473635	0.0010666393590372278	0.045501522730509725	0.013593370390785708	0.020963874162874534	0.005058582313290961	0.017564515463587147	0.017704395880325026	-0.009757353448783347	-0.0022147656615724874	-0.00877292189451703	-0.002561164631608373	-0.005637775581599939	0.050373973171335934	0.09502471376638232	0.07355268932877916	0.007259898900862747	0.06946688654833674	0.03992377203155891	-0.002513734614953466	-0.016943620752264642	0.04535682007786745	-0.015380530913440464	0.02324106043428368	0.06000636453875071	0.058878625136994954	0.061598077076040605	0.005455500414932382	0.018468493769086138	0.009336758015287865	0.0474449149059608	0.07416713474993532	0.029718024694940677	0.037394115580923176	0.04753040331165674	0.032632102273187975	0.02526015683962995	0.030619025145100988	-0.00806838073759654	0.013173522648827152
50	-0.04438749025183706	0.007355676858162971	0.06156738348705446	0.05295045287742239	0.009940939613394349	0.013250268015612486	0.016865194176149546	-0.12226594635450137	-0.11867171705986218	-0.09894078516020689	0.11404661362254785	0.11531865359187676	0.10183570591641052	0.10569435970888137	0.1510067375319194	0.04125567722238046	-0.052252059557672446	-0.016066848831474845	0.08585848093587056	0.2163729345163499	0.09323193748931563	-0.11672859162807285	-0.14180991259048775	-0.06132638116151576	0.05417741176216878	0.24547952739806828	0.103318965756522	-0.10431117299182978	0.0027259768476819908	-0.0067666415809692895	-0.03927012865995952	0.08376120817190957	0.12072913205343982	0.028514558887607424	-0.026763005146787838	0.04274103895501221	0.08174500095561969	0.05106903715407859	-0.04124950382324514	-0.010002688707034352
51	0.05359427107253409	-0.04362839016754159	0.07379239850683789	0.061694987723819344	-0.013922167782706019	-0.0246333787536866	0.04713220407217796	-0.05109345872072892	-0.14551772670179305	-0.1451164059253918	-0.04726505512156119	0.0032854340903709714	-0.10137033346857001	0.03395455316816215	0.06260124475438589	0.13856638778475308	0.12964827133978252	-0.0067489656471318	0.04523206903475417	0.05319337264671124	0.0854945023758953	-0.0824257872605464	0.18019320351507692	0.10575963146492193	-0.07414226380400979	-0.02208948990038521	0.04403206657581719	0.07911960268834242	-0.002976511937940861	0.13720558329558563	0.04631265329104006	0.019326186845658375	0.20473394647823726	0.03514946248123458	-0.026191049470311097	0.05756682694557628	0.0411841666519365	0.0921665123075219	-0.0031749256266677076	-0.04064362882216161
52	0.010098986558699488	-0.03692248464889713	0.003764121209226531	0.031746171115001096	-0.028243795388720523	-0.05889028184265326	-0.05458865516874888	-0.02383219823525373	-0.10007905589095231	-0.08633487466664733	-0.07234611262609143	-0.018675865708961063	0.06895698365762287	0.18655391291839835	0.148719428268924	0.20108686287097138	-0.03604271959907762	0.01528346644452022	-0.044813858672749236	0.09159799834743289	-0.033940828768369694	0.06265499928863996	0.07669451237447655	-0.01661001059885484	0.15211449963440013	0.03458840142218901	0.09749512946305124	0.04999126513169848	0.019979180422905692	0.049163972088266804	-0.06417834833582918	-0.06711436999976286	-0.028473873272217176	0.1267299411319122	0.12915341174271167	0.04357435960437111	0.029320160912716487	0.05239281692677583	0.1205418402889526	-0.031115088400078254
53	0.02063821379243051	0.024378897583347096	0.04137933467652247	-0.007145562598266073	-0.006781160012128644	0.007334215318133166	0.022800324044881394	0.036884958848906	-0.006185495660337992	-0.04953638271614254	-0.05830186153104652	0.0013170572542533622	0.06812595584236938	0.06788758120843205	0.08140754609201606	0.0472330535941945	0.011618031376435292	-0.00965462313887324	0.0015288140086862703	0.0036906668752559727	0.055978987595137586	0.034289445036797594	0.0026254652820334517	-0.017280358855147535	-0.005960509320895598	0.0024152058087737794	0.012960460382785264	0.04027161960894089	0.09992098124762894	0.0827182623300607	0.05325762839682349	0.0646191216359557	0.08421079782373986	0.10822667880255112	0.0240399264546494	0.0054672369982211805	-0.024674089068444868	0.010951871427656417	-0.0003208181082974688	0.06766252166196163
54	0.0	0.0	0.0	0.0	0.0	0.0	0.0	0.0	0.0	0.0	0.0	0.0	0.0	0.0	0.0021826492719114114	0.02217081964030351	0.04139637214576138	0.040629928822616	0.046540842783340065	0.021098555878225587	0.037243074150902444	0.04837176771963239	0.04252810941821022	0.038189325834788984	0.07123409643475216	0.07952007493110648	0.05106706078622686	0.05380773766817139	0.05478117431746296	0.03449125525440968	0.04873143062289567	0.04522493769034829	0.01672265744868174	0.011544853436062283	0.02624342706555541	0.026031985310092952	0.02092271227651821	0.040166913740814714	0.0402363461969222	0.03892189115428705
55	0.009240385682553354	0.011753270200255107	0.0005901833155260542	0.0002950916577630271	0.005729089341646656	0.0017384292506969665	0.0	-0.0007450840046716257	-0.005754934890756289	-0.0007450840046716255	0.0	-7.963332389847368e-05	-0.004180931954411335	0.0025402556367895087	0.017093734538683396	0.02671668695604329	0.00428443904302414	0.033690898921338606	0.05474193825505618	0.03234809731342148	0.07771742306822119	0.047876249572426345	0.04869324955438495	0.0469595006423405	0.05397959912075081	0.04644676567546803	0.051364150590214576	0.028025402018085288	0.02202031529843881	0.03696717539355601	0.040571214321429634	0.03360500840356661	0.049858622602216074	0.047554404403132265	0.031219000003336727	0.019754950238222907	0.024872542379643103	0.047574302618402974	0.03937737511468073	0.01630591704709419
56	0.007304836704028433	-0.014866181693474976	-0.014546084693661936	-0.01193426594072633	-0.019181917766796997	-0.006807041084762189	0.004747246662270891	0.0017428031654699173	-0.0034684423845761504	-0.0012517390956620638	0.01160602676902723	0.004695915845794556	-0.01881285081898758	-0.015760464943443617	-0.003089084068826883	0.007082651528574869	0.005897981272572911	0.0015340714475965897	0.024433207876611303	0.030781026084956916	0.03656941100700674	0.053207911080229514	0.06499815490363033	0.09032764907040519	0.08203149229246086	0.06039634980641659	0.07462322240238367	0.06657040318086534	0.05201993970126705	0.05253591448521095	0.05402062759718614	0.03625789097749124	0.028254562892657473	0.026565168526255106	0.03856778098277267	0.03446935346686893	0.03655694932980354	0.04640231964520531	0.041541228451007904	0.03397597533489064
57	0.005823640043745347	-0.0025403852929056533	-0.016334480575932366	-0.022365827836056923	-0.024641355908227025	-0.008824902158476908	-0.021503573144500878	-0.02107515241332421	-0.010397031309848181	-0.0002744832844729513	0.006209291488105298	-0.00212047701537284	0.001825592545966126	-0.001488833709739152	-0.002541697418997009	0.001146170245097755	0.00947997984733323	0.02252247895691774	0.0297007047479946	0.07651002676785057	0.11371517829819307	0.05079327159883082	0.044866057747587125	0.02380048082228088	0.05387870931425917	0.04694869083497724	0.0299647128423544	0.023231395881160258	0.05694019002664602	0.07985237847017579	0.07166858042847223	0.08126323512205956	0.06676479440953591	0.03199080736416016	0.04122763349684443	0.02691438796792878	0.01066005592049062	0.05349006299103976	0.03922110769100693	0.03369858419684035
58	-0.026277140127988367	0.007973679875791688	0.03347205567037879	0.030093007240315432	-0.009113850270716909	-0.012155336645792632	-0.020703231114099864	0.001256678460751735	0.06494214091725824	0.04681784967518319	0.027786151393492532	-0.007054909292489696	-0.012557556098155826	-0.01331221748810534	-0.04278164479640208	-0.025330197017025675	-0.037080080122437645	-0.01195270722666891	-0.00835571346391048	-0.0008767465351573004	0.013670030969802089	0.02720674849020276	0.03200398410904683	0.09737972411358359	0.0849482891438308	0.05779260563276913	0.052961706594143836	0.03667513715426041	0.05897046102594196	0.03784624064189098	0.020766178192761133	0.028307333903711207	0.04524684123085446	0.024561925977151136	0.059351930038998066	0.019207265304227332	0.03599456713868203	0.07490712305721738	0.11750691348728277	0.08990476075942117
59	1.0920101856132676	0.6921857245248587	0.08214955319839645	0.33504809089556165	0.535763962801273	0.22144326375569187	0.30912367183376066	0.11512666906202074	-0.19597666676892572	-0.02027582649321493	0.19972561633526795	-0.026881824096452324	0.20016632556427075	0.4243001807962522	0.7326684913325279	0.571018251218869	-0.004914539454448073	-0.33797008276089835	0.01101021239866307	0.11713307361761054	0.5706875904717503	0.028622282516992205	0.5399280618271789	0.04919104879476856	-0.05502930747785489	1.112875022351229	-0.15581916412412125	-0.1858764837224322	-0.6690618379825637	-0.31844477927583037	0.01444492510393568	-1.0665648551035976	-0.9638203837693206	-0.42236941537722805	-0.7205944658338981	-0.35354125942268894	-0.8768980578518312	-0.44942209058483956	-0.2886618606342783	0.1575006967202776
60	0.03917850407184531	-0.031110371218505673	0.0003935136243934583	-0.05771000023837822	-0.07645072844404036	-0.045145472086807414	0.037566004438845314	0.031793344136290126	0.002025294687331738	0.032283404519369605	0.08759167780362026	0.059878189907257816	0.012019695380773783	0.13460249714805642	0.1083917607099055	0.14587100344668136	0.1539482883338631	0.099946277974835	-0.03797171139867127	-0.06151049829524544	0.05212756484262661	0.09206195145873389	0.04223254251671076	0.21814436308339152	0.02556339876704438	0.04905420443114944	0.06672162106477365	0.10993367835397205	0.13921037488587398	0.08585698230183095	0.027399897116037634	-0.2204511658938248	-0.0171315291019999	-0.03739394394729132	-0.1028042780426011	0.005298330651158726	0.034193126440929665	0.07374468315186337	-0.11089731377737384	-0.16845516280442616
61	0.021711961944786896	0.01590862194021612	0.028376652302279894	0.017179840805356433	0.014244370398885424	0.028366049900308245	0.013184773246781101	-0.010030301801174374	0.008977374142667404	0.018818302048163083	-0.0023755317029661395	0.003367152490985886	-0.0053756220425244736	-0.024691418670682082	-0.03533337862065656	-0.07017978093614527	-0.05729837730780937	-0.04299795811094949	0.01417011130438164	0.05469426527747804	0.08691945210487924	0.07721137999242621	0.06472753737857359	0.007240163420495611	0.045148242387453255	0.07830258619594521	0.09422884573652889	0.03866686756281447	0.037103700324277775	0.044472802640356315	0.06281581022540879	0.06761953520708648	0.05953891374394264	0.05299504277464083	0.0580503410646299	0.04500609225037006	0.03937791674798405	0.017535066328623602	0.019313375838263116	0.013009221465917504
62	0.0	0.0	0.0	0.0	0.0	0.0	-0.00439653227046999	-0.23553858748575257	-0.15917759115928534	-0.0008872783323836842	0.0	0.0	0.0	0.05202251428994215	0.29380979236904436	0.14207694325619102	0.417500655883488	0.4684014866859496	-0.1090643166614734	-0.05206054793001547	0.4834831942834328	0.4242165027093506	-0.05502811755440015	-0.3853134915419777	-0.2509849712781081	-0.1849838102509594	0.062022465576644925	0.020597433964125753	-0.07106142462468093	-0.11992002711030501	-0.1199675598781113	-0.03000007699636106	0.11818890374699056	-0.13918979315650157	0.041985821095884786	0.16342235324646903	0.008417493646760768	0.022771641008944913	0.17588528345862156	0.022771641008944913
63	0.004587714320395443	-0.0011800172629487149	-0.022376078823713404	-0.016685952447686215	-0.04042682500208987	-0.026908647289358746	-0.03068979266094981	-0.0311873637409498	-0.01292152862610481	0.019352793184513932	-0.0366177531530583	0.010272465124623667	0.07281859695788022	0.033846162069525045	0.027477089969380773	0.044848674588283996	-0.00913576870154925	-0.01119202768508266	-0.002034521684354777	0.04857616335465397	0.0515635804824021	0.10508397069723738	0.12423299963594427	0.07201845365994683	-0.010737039371927114	0.0382257364068567	-0.003943828477049157	-0.015517705477184228	0.052036236138967316	0.0835089622657921	0.036828966181141606	0.03189438972182015	0.045119798352760185	0.03969071569673233	0.09039678492201146	0.07436696164373613	0.14951443192718183	0.06706779399665191	-0.03165676036268879	-0.020117830531743805
64	0.035410602499505416	0.027412182800510904	0.0003482703978965595	-0.0015828952778713331	-0.013216940331901487	0.012250635693320645	0.004262598156102706	-0.011937915445479376	-0.021221304439416083	-0.007156911517749391	-0.010919378084660886	-0.017752475855059447	-0.005846774130177271	0.02759186769850057	0.00923457984112757	0.004112625752187449	0.025115743980652257	0.015358539740490548	0.005900818070967144	0.007820288534419743	0.0009539753443061366	0.014796169937730171	0.034289610537103096	0.0608086211736693	0.06447788085989307	0.06315448651993587	0.05919397211994187	0.04160608052217345	0.07264205367159014	0.05416434972648537	0.04880702833840477	0.0872350645834565	0.06437043153146496	0.05578677251541821	0.039333209587336486	0.04355877131889505	0.05011766413139328	0.02355398303140389	0.007824777121067432	0.028140939344964696
65	-0.008430312139994225	-0.006144332923324102	0.01737685860108988	0.038948657466163196	0.017917050750764964	-0.021122084110106493	0.004257588685571101	0.0025320473680921526	-0.01587115384380963	-0.019102148534631394	-0.023428122499288058	0.048709644525553826	0.022396493567226432	0.0035704555640275982	0.023676938888080513	0.010561259751444228	0.0047998975832804665	-0.0026518804671507817	-0.0003519690217478464	0.02111443601448022	0.07316162925829833	0.1398055890693052	0.14003783424728153	0.07959164348362945	0.04797664717410407	0.0335670973135401	0.06160167787305602	0.047156649571166914	-0.02515271259434956	0.008807091374538457	0.052263854649706364	0.05450691872531653	0.014814968163452765	0.05007942146600959	0.03232391710723795	0.008554638931764858	0.009096348772723205	0.021489524508397237	0.007065098465523991	0.02449283721357486
66	0.001824327705956229	-0.00199329317999739	-0.0022722570771085454	-0.011406299279252564	-0.012751486881157634	0.007927979532658341	0.0011759652135573835	-0.002444233154107083	-0.012104372864944583	-0.018224277615918754	-0.015458055792282625	-0.01617965843719498	-0.003511345791908105	-0.002980562190322894	-0.0021792863324468824	-0.008616807049990507	0.0006364065456230669	0.0035871731319583556	0.010026719535063285	0.011437848459260077	-9.947075040522118e-05	0.048500161251890266	0.08473445439252066	0.09052020932836118	0.09408651112601352	0.07036385635338704	0.061817094312970444	0.06846311082986786	0.09060363091549692	0.04967590360813987	0.039418206072736876	0.0321961511903042	0.04641535395746629	0.03299679984742234	0.019244485518249754	0.058071689265758626	0.053689360936959044	0.059005873424878855	0.04068913454020904	0.033112999400328226
67	-0.008659235298849592	-0.012468867374818447	6.694993859205687e-05	0.022387886181969897	0.0221081734845987	-0.020595668260750384	-0.018609147783628717	0.00931500637249691	-0.010135684261733521	-0.00023274223716279909	0.00020239622246602775	0.00048379157156079014	-0.05393306457944411	-0.029475426900937178	-0.00046548447432559817	0.0	0.0	0.0	-0.00023274223716279909	-0.008724168717665848	0.06001613544620547	0.04823618457513855	0.040555445082327835	0.03551631923901241	0.06469257136120064	0.02160389911294233	0.08634071065653377	0.06326432301727068	0.060222135183618235	0.0951894396960525	0.08958125114262067	0.06060339892068894	0.06513767388286158	0.07303795760040185	0.07093270432400306	0.05643608160318118	0.0177103283889401	0.050275781247351214	0.04198737568949983	0.007628312184943668
68	-0.020134760921125254	-0.005125681897453635	0.02686719081945074	0.024394625655208998	-0.007568068316015406	-0.009439405063065532	-0.019664218468502883	0.019240893939266434	0.01902774214988405	-0.005366127594670299	-0.0009583355227024867	0.029137051182838283	0.045238871859628625	0.006687363050382252	0.023918137533923575	0.007002021812734212	0.03787746389277207	0.02909057895278809	0.016932747483108128	0.006016544684253216	0.008523293117436843	-0.0066323249173087665	0.03390008377822503	0.016214305568140994	0.04588301608793891	0.018269521047525085	0.06621747475917943	0.06090783278577445	0.06931469934650476	0.045564888419900106	0.06656335490591733	0.07303311218460198	0.014984384935126091	0.024159414184998285	0.037008352915598175	0.010739166824852351	0.015586820372305731	0.06492181973864129	0.031510721857046016	0.08015542685489263
69	-0.019850741920897124	-0.005754775838341949	-0.009385049861524261	0.0023699083174449666	-0.015328936797339822	-0.010271089107922687	0.009573909654624114	0.0020855848448833344	-0.010646148492933539	0.002928209290060732	-0.0014518095024424614	0.022133339617781106	0.018343402991756946	-0.012275515511340885	-0.029582255014367127	0.011202215889873423	0.042354726879786676	0.08234351513989864	0.07350788726676798	0.05154398485643416	0.021712603163113547	0.03989077776028016	0.07976149949488653	0.06803864131113493	0.08491243580877861	0.043801613680901165	-0.004765564051966988	0.008864073996842067	0.031183675320866678	0.001415058875397373	0.037466626183845636	0.033848844200478984	0.002901847181237754	0.058334398486058536	0.06055989146069469	0.08516848909367324	0.06019567250229271	0.005945921870859822	0.06062799815887886	0.016295132799543425
70	-0.014364101315246526	-0.00473968796812301	0.0021322153976440915	-0.016620627497926123	-0.01948293190529832	0.003626344279236302	-0.0004369413640292483	-0.002290615341913041	-0.002533076494972986	-0.0023736125188999107	0.009380901259241002	-0.012672818450537525	-0.02559740305471546	-0.007361561413789385	0.021800532520615614	0.007521350253959159	0.021880194484561407	0.009052422037065353	-0.014797850667324308	0.0014460965501823261	0.019879881378600573	0.021726634391157493	0.06008984656736539	0.0899074612697191	0.11071129253042455	0.11809000521715726	0.05225333575263106	0.05557203901796777	0.037424141838204736	0.05869947210147406	0.07467884809040015	0.0494569675367153	0.06573978219489822	0.048950954165572914	0.02836477148482621	0.04335195539050933	0.04528219482703019	0.013287843656931888	0.012059718440360682	0.04090402535832369
71	-0.11495258380602379	-0.1424138185119637	0.33347122746746066	-0.02064691488878624	0.018784953098805825	0.10009604624106778	-0.0485902872030881	0.03744605882143683	0.020061971805025256	0.03022401995898632	-0.1261822388056214	-0.14431579208691725	0.1056361205818369	0.17596838168229464	0.23678016671675833	-0.021649835726988947	-0.018263402721905464	0.11639590467337073	0.186005163554903	0.13256601966715753	0.0076700877679089265	0.17039649170296103	-0.13162432617330957	-0.12590514414420745	0.03266096414644246	-0.05724956424568455	0.204608001428019	0.3817179403997286	0.3335210549919246	0.07616559424374768	0.045798118205727684	-0.15635617572607804	-0.19743298440436594	-0.05478726225156358	-0.03048393219958998	-0.2333443466838211	0.07414911092494136	-0.14037213061760184	-0.21004886529737576	0.1544962074143875
72	1.2977287638308852	-0.4379460340057858	-0.16173250251732263	0.7283975667492045	0.6473631842937762	-0.4220369325090228	-0.9102110288676872	0.22064445742436434	0.6079580010149722	0.035441317055325716	-2.1747223513960976	-1.084359618910846	0.553620954810985	2.7764104693405818	0.4077443607034096	-2.3173707199914224	-0.27171508385974114	1.143082558531424	-0.05104695415470956	-1.2565461199325807	1.2214346323300247	1.7622974644255358	-2.5666504048266328	-1.1251781464141979	-3.5294422811866686	-0.8210258223312545	0.7644047735056256	-2.7932024661984327	-0.06199127359750914	2.324300952434118	0.6978318725435543	-0.628002924350942	1.4676996217493532	1.6882798117677906	-1.0655681782873263	0.19284008226080293	0.8042015262062785	0.09925447315481963	2.299820666166454	0.9379913330388956
73	0.04021476264772363	0.07053612382996595	-0.005150068536820776	-0.0239377265767659	-0.101490497206947	0.09483761318615501	-0.022289310164137793	-0.3484317570688344	-0.1920361910455678	0.08491227698777959	0.07371488902059893	-0.10100177913539445	-0.11352344823474413	-0.09353649101299985	-0.04575115839258934	-0.029228377722224277	0.18203319403183896	0.2624276128367112	0.26411000213166547	0.21003509116134395	0.1525929733600744	0.15914909289139842	-0.18124577247839535	-0.040812064195104886	0.10929654323565308	0.10225014025864283	0.07419894867605885	-0.09428349118380988	0.19213054762895002	0.16751464114098918	0.06949852312234019	-0.1598324607974673	0.22892889366385774	0.15068365062770567	0.17357160605882554	-0.1260192111192854	-0.03668290586728673	-0.022804623759457784	0.08747402831583513	-0.21205382031628056
74	0.0	0.0	0.0	0.0	0.0	0.0	0.0	0.0	0.0	0.0	-0.0010107987775975831	-0.02736841599089995	-0.012827226200547963	0.005654099323768545	0.02179570720300959	0.029605722837209077	0.04201492829363285	0.011088897122824341	0.003667541136162999	-0.011827990957995157	0.016254245321812043	0.03680006457262193	0.05573932275016959	0.03282412895546758	0.07768935167265033	0.02960462402281488	0.07963524843479824	0.11680912964621398	0.08391727610607856	0.1140957788485723	0.07324069005751468	0.03434613571014856	0.022828033488871642	0.006902954594906375	0.06077948614321516	0.08496519165231028	0.04687967564743149	-0.018915870153905986	-0.019130536808317975	0.003942605347059762
75	0.0118429613484634	0.004910185952190334	-0.0021610985968946476	0.0076583645587826234	0.004005217524032705	0.009756833260488965	-0.0026666135758153763	-0.00796223077980989	-0.02163266470584089	-0.00839788603038702	0.0008984809664314207	-0.0038292126001908274	0.022992881243968803	0.04354759567454305	0.06963693487223295	0.05779800470531198	0.03452892491662652	0.054950522367887375	-0.05227316281474041	-0.011857492631999504	0.037234027917881836	-0.016833708383389764	0.05494777571791849	0.09815186211913822	0.09307629933513706	0.06407440740499627	0.0668728377942692	0.09902743025292772	0.054164269243224754	0.015982891435975075	0.053797179945686696	0.03790991498726228	0.018647002111002394	0.0007602937408016454	0.02842728661165456	0.012785706950456882	0.04462575608682099	0.05766705951627565	-0.011115455118287692	-0.021949383325033867
76	0.05481245813837274	0.050609100486667224	0.01762606506296214	-0.049492589365818906	0.06846617514013992	-0.01524641186764169	-0.03133690838800305	0.029285332512059604	0.020315451923152063	0.06669501203341256	0.09159019904142594	-0.010030372723128213	0.04693159250432133	0.05280527488487902	-0.08999968160503252	0.13582140369024068	0.13486733688541655	0.1677963460059272	-0.17617043896381873	0.1503280590761892	0.0354871604664721	0.044846792846479404	0.2152296316298603	0.12867527539167195	-0.003957713538285787	-0.05455137421704595	0.10912994799856059	-0.010256222340237285	0.12437344738313111	-0.0018580873239798545	-0.09260686061378162	0.14712728858859572	0.07901943910725355	0.03729193184860409	-0.18656564420544136	-0.09673689382271623	-0.2091500580431369	-0.12312780103850161	0.17655852615658846	-0.03460219074581348
77	-0.001015859240943343	0.012223328658166457	-0.014027423612082215	-0.006563877821859908	-0.0033738642735615097	0.012508349625429861	0.0064953596431988215	0.004850607978044982	-0.010997223109641968	0.017968859759064742	0.023766251597506297	-0.011581000545216383	0.009953055459470802	0.016105785210863484	0.008071565849929411	0.014288140855165908	0.022789435878082253	0.05390278865430564	0.038228639433627906	0.03755474539423597	0.028952924440363306	0.05077660734342638	0.030167494170638118	0.02148867643908598	0.006087293252159077	0.05906547509811889	0.025502124688965497	0.0449274166060091	0.03825164261586621	0.0713577427643969	0.07508425569097003	0.03358768312092406	0.01794655773021454	0.04937328103830552	0.03451203939078914	0.025917999523716834	0.0241675669803175	0.02924854464202791	0.05236707837130193	0.05006993069861598
78	0.056828840551752205	0.0028615809977520622	0.013637162429903904	-0.025268122265051936	-0.004199858009741913	0.04248536443277679	0.05382592057915725	0.10024519938381074	-0.08538085556914415	-0.03739927983592442	-0.03287421593331862	-0.008542954004301636	-0.09192203472404817	0.18626552966579452	0.3039471875798529	0.09819318348209836	0.00628859382958293	0.1229606357755081	-0.018343193069624533	0.014179669739768834	0.014843000885156818	-0.07691885327274191	0.03442062926905871	0.2621159505951019	0.13987465684243763	-0.07616114416212491	-0.0006531858222194393	0.13771667267254512	0.08062673101760987	-0.0619675565052385	-0.026794448224036167	-0.041717993591339146	-0.06586969548006029	-0.04100173431052414	-0.2973411428430333	-0.1485906093287856	-0.0678826140052138	0.12235220981429765	0.22444391413800915	0.19071685727449705
79	-0.0009741075485795388	-0.010850779615712519	0.0072067601059413264	0.01824684475215202	0.008074393907376035	-0.0007368460762543922	-0.024284468657894968	0.009175766375556216	0.04696513969398952	0.0331577114581191	0.012092653306509509	-0.0006348357116644647	-0.02636967401341652	0.018082775785319544	-0.007644445877455363	-0.0037914774432844475	-0.01756079769516353	0.006433080392690168	-0.0076992430533841735	-0.03421652191945813	0.016908359069827086	0.011208032604514952	-0.004677283806527432	0.0015678851401085435	0.034404366140474804	0.07609805044362979	0.050810492457895824	0.04247054387290705	0.044675310187180954	0.04505050204774569	0.05637871696446348	0.08941566711157062	0.06220618952967003	0.04385036066036835	0.059751771424169646	0.02349389337177341	0.09426327510342979	0.12453191499640548	0.08598415465930266	0.01693586985570395
80	0.008759642904388486	0.01975431196086909	-0.002346599840409654	-0.0093643921158067	0.00021938940579829737	0.012166414435925869	0.0003472577816370738	0.021609884256204977	0.03391416644695308	0.032283965491371705	0.019803586559944374	-0.012193115563959194	-0.013293601469706276	-0.017506908341007415	0.007578849711522699	0.01468801467579006	0.01634852469475276	0.03451633762016546	0.05471015200086273	0.02017242717112542	0.025036001225280005	0.03891194575270018	0.049784210652234685	0.06406090453788921	0.002094497618965202	0.06874097722968979	0.06370212814676948	0.04690409988794878	0.08742305550832552	0.07225498357075529	0.06343847851618403	0.002623732431800909	-0.030272755493375773	0.00903381561898015	0.03807700401446436	0.046336796756332045	0.04878307625927072	0.02037456814987351	0.010297246318395323	0.030226925511093884
81	-0.00257238350038525	0.014553644381004248	0.018388975442945998	0.004771027062070382	0.004274287480192619	0.0055284706831867725	0.004144770160938526	0.012580701215225571	0.019851341368304583	-0.010427752219486858	-0.003272305771661674	-0.017512610635408266	-0.0022357026423840856	0.011874604653180345	0.0044233390003459334	-0.010593264073055752	0.013793928000175077	0.011842230610234738	0.016732742557107976	0.01545128742890587	0.011749168487574315	0.006166362897624774	-0.011968949440255821	0.007670786934405131	0.054216790204330075	0.02754776372519377	0.034458485469131245	0.03702189489343562	0.022460478457301442	0.05997933862347125	0.0801153508077232	0.08173926202035527	0.07222092931686738	0.054921140723879366	0.09219787676077766	0.08918688709914108	0.04067085208901328	0.01579003455402527	0.04755783791832291	0.06470037725624614
82	0.0030345916823107198	0.006798377112783589	0.01961506308861714	0.04277285286770747	0.026845650575171492	0.003242960834508915	0.0006764075722932038	0.03260886368071373	0.0011871819365449042	-0.01634463687042369	0.017467571287217723	0.044917548896053996	0.0699605672466167	0.03230715964946269	-0.025340200837970592	-0.0047059160465460865	0.016277453527467806	0.053328583423944746	0.02446274747824982	0.03565661403725517	0.02712331352481255	0.07021950638635249	0.10702248650386761	0.08568287539686967	0.0376100366412663	-0.015367452699237378	0.005039759396357365	0.06856638028965656	0.05576316213147907	0.019880499608714654	0.04122505015777023	-0.035771422998515164	-0.020149347474835908	0.010754103182348521	0.058603127772687426	0.019686783932114205	0.060533258685317476	0.033450938865572225	-0.03287763455555263	0.018235134110975337
83	-0.060527995001697296	-0.016301074112357667	-0.03500327993730773	-0.06589565879730565	-0.02138749820133946	0.06546705381657622	0.07967510998625407	-0.004069011358249271	0.05073808514995042	-0.013349102584522349	-0.010337911086963813	0.006258339881836821	-0.0008055708786811439	0.018236584463541164	-0.0038000332093613555	-0.010528874984471692	-0.033116252774717664	-0.020512850199724344	-0.0070304182172366775	-0.022031869148785535	-0.0653003310199214	0.014012652730530487	0.11926615497425436	0.10313821556008786	0.09340868758949565	0.07040264237799206	0.08269605634961948	0.045103170368178305	0.10575121220382463	0.037901534448652664	-0.0022602616394859216	0.07568083560673072	0.0912725813222331	-0.030621663305574573	0.10533920364784292	0.022313205786253596	0.05305430873273618	0.07775281473415714	0.02244790447402787	0.08296330225292792
84	-0.0017722775833584605	-0.03671247600369637	-0.039136476691548384	-0.014778203549101893	-0.0007862813331827652	0.013028505307071765	-0.015497653381680587	-0.04192180658570681	-0.01598894540205152	0.014582678411034215	0.006970822352478951	0.04547532383937841	0.0020857838990317595	-0.019367238886918058	-0.009113863777038054	-0.0062084053540656685	-0.012866855734037737	-0.017501746890227782	-0.003619515515544864	0.048449505341702684	0.04824496620844014	0.039934871958046736	0.08605105449382185	0.08159987734088202	0.09102608166576254	0.06691198562461853	0.06257695625700037	0.07371614306581298	0.06168460620479965	0.052060690782018595	0.0639766521140611	0.023045344210674373	0.03265832666034318	0.046987618556457535	0.04455564950989484	0.06926810879218612	0.051052004155238015	0.03433332310256521	0.04746522558705256	0.02752964124778485
85	0.006470049061512563	-0.005602604452847736	0.026120680181342844	0.03890456341089465	0.019795866409194056	0.01099661439530998	-0.008711186136658984	-0.02382219635066549	-0.000317302092120636	-0.00684992873649927	0.023612129833335223	0.017301119426016993	0.02027869349014224	0.023728078093348943	0.08130757556338326	0.052818623197526296	0.061539161350360104	0.01541070062703946	0.019587085885272856	0.04495156636725736	0.08115861330813588	0.07225454862554129	0.04654218043090556	0.0032065805755207896	0.1298189624529548	0.11363997074927443	0.014705994909850119	0.03634761578753364	0.07653708939804994	0.06077090926332596	0.008989796330643653	0.011421563070467548	0.028062142317388298	-0.024156187130770317	0.009784084366921962	0.013475262240913837	-0.01444562753884101	0.0025864552029876884	-0.06377877791168578	-0.024440465972263056
86	-0.0013544970824676452	-0.012508064705584259	0.0024863046765908566	-0.01935916991957648	-0.0005592406101178513	0.005150512243337732	-0.005526806929634211	0.01088305990349292	0.002463233237910918	-0.0036385860188825826	-0.00967161390925489	-0.02567810002430795	-0.004140583508984053	-0.006302815103311549	0.005221245058428135	0.021998219440529408	0.03048732914986377	-0.01729882363899978	-0.014127206054463638	-0.00999233779852896	0.010997635310669268	-0.01821309593616955	-0.033390606337664816	0.025762265303035298	0.08863794779264102	0.11756967634735487	0.10938401254577092	0.17951416124962577	0.15301778298668492	0.09256967714202541	0.0971693614283311	0.04584981734658173	0.05495434352133148	0.01791734324080755	-0.015707300372078525	-0.03848570303030241	0.008156996098145533	0.04036511847639872	0.07925400307945768	0.036144505401314156
87	-0.005764373527569965	-0.044018218843590376	-0.006004878364052219	-0.010090729221219978	-0.01632176590877049	0.01303192373807822	0.044939809037895705	0.002255163953313351	-0.00908283825910774	-0.059507928081739526	0.05643670827803739	0.07810970961214467	-0.032654631859396384	-0.02000401066850977	-0.0026106056599768273	0.00035533722651026443	0.09126657721811018	0.011270876510807434	-0.013207568153719951	-0.038562451719432574	-0.040429880922899	0.0480158172597355	-0.0022480402795311814	0.10205951094576828	0.03324583044851861	0.04169490025256726	0.049753085956875276	0.056600306096305945	0.04684195731539745	0.0210325928364498	0.10577122412239215	0.05902515570157316	0.09625996200288468	-0.008836292630957207	0.036010177919754915	0.07861402480837086	0.06764975040527271	-0.0186223554374135	0.12075228939701853	0.06697387849410433
88	0.007617643527793503	-0.023528335776551494	-0.011926296440234884	0.013815874929959886	-0.0033765726395885497	-0.01375951778775204	-0.00596043775344115	-0.005524609329916127	0.009601963640757478	-0.01021471602199525	-7.603538567735156e-05	-0.011614782799578458	0.007741926845467907	0.003962068806571481	-0.013671081377901045	0.013292156176611065	0.07191147226685844	0.033856338520803234	0.013559469555436637	0.05453095452131844	0.05764653844968219	0.027585810748266774	0.008426505985587814	0.03209503419109357	0.07233973790874303	0.1896566144605686	0.09357618855748667	0.045265172894082994	0.061845865409657814	0.0243779849300063	0.0024505381814481286	0.03368636781150057	0.024377977173391806	0.0275377213055799	0.10000006027152368	0.0407002522877892	-0.008626174568773171	-0.0220819900347844	0.012460421711512725	0.0464418888466941
89	-0.09174217946556586	-0.10415435713509749	-0.14043349103230446	-0.066193097839529	-0.0482492330107925	-0.15445452323862358	-0.10601796249425822	-0.04732513245580994	-0.06944418758950854	-0.1546278283461412	0.020312768472684886	0.10050660333610714	0.27721616740684446	0.15101191329722027	-0.005870160880730394	-0.07068440312951968	-0.07171662317639615	-0.0033255083984219144	-0.10546740821503958	-0.06981968114170937	0.17361825770558428	0.19325779639972285	0.09652549629163258	-0.07465906770196352	0.16178801346632954	0.2167780584658842	0.19296755847890634	0.22473640143519769	0.14760857849746295	0.12270046097636299	0.08066664999272466	-0.19727530004427807	0.060374451435835114	0.18631816565311649	0.1025637088015766	0.049567265787654774	-0.0309263990264162	0.13152158569393238	-0.077957014690099	0.0003036574174244583
90	0.0025335380764482554	-0.0064165479458480786	-0.005414827027034133	0.004383118723589305	0.005376323160775148	0.005394558799205075	-0.002436421163647944	-0.007317353280796777	-0.005825907130021251	-0.00041859449730694524	-0.002200152945832192	-0.0003324628595584614	0.0009224148903565264	0.0037995043118710446	0.013177451545977397	0.011241323426584668	0.027184340875253708	0.03635953829770523	0.04701546507712051	0.05480490713602136	0.05941908328832805	0.06581035045178076	0.05162057421835145	0.051728521947503624	0.05023727643077637	0.05262307931739097	0.05841450240154974	0.03473292047439388	0.03392951870090773	0.04664423608757933	0.03767887350229965	0.047055297665372565	0.037077054804144194	0.03228348307264297	0.031553159395777214	0.03726410693407035	0.027238895337603628	0.03504610162907819	0.023006295900585214	0.004806450969001575
91	-0.02368356383447098	0.02159398422749788	0.009530115636558471	-0.004576210308097743	-0.01577751268505796	0.0050804382555719235	-0.005121940195331552	0.008746054181816244	0.05108600608694752	-0.0036298927856079468	-0.03139027133020189	-0.02840431151449464	-0.04022639991838745	0.011256056273482461	0.033072004865677476	-0.02226632273072079	0.004897415715837077	-0.013230896458371376	0.001839271131229764	0.04508438734613544	0.048688457776660275	0.057331941419831535	0.06571347348407239	0.060554846133000766	0.04272277027343753	0.08253103756245442	0.05039130727205951	-0.0006181577657077251	0.041183413541270336	0.022210763544168323	0.05839013686959409	0.06133865578783404	0.03402388401779394	0.0444052454513977	0.04874516031948825	0.034655592586824796	0.07512692396712992	0.07070587632104584	0.03315690683674032	0.06486335264089176
92	0.003934386279344588	-0.048190201835237756	-0.06432396180902641	-0.03229310187781131	-0.273592736149061	-0.18306790008619309	-0.10817787397476664	0.06598592107848679	-0.1229512822519802	-0.11354423649362315	0.1865035674811853	0.06390053014415473	0.283913138536695	0.29041811448439897	0.3800952730414949	0.07359024619077636	-0.07819745057431832	0.17790482047187942	0.33498230549743263	0.09491609161706213	0.17851447646824925	0.10487125992838263	0.15671124323042127	0.1333144197556312	0.29941195236505896	0.21489254380560144	0.06713634964262148	0.12344672005669287	0.07525834435552425	-0.1313305420538423	-0.28976309808884015	-0.4032549265773104	-0.40098473968382314	0.15068473001589985	-0.008770828549188642	-0.4092074972535297	-0.20619743509964153	0.01783100630301667	0.1829783860715686	0.2126519855366145
93	-0.003742453641065952	-0.00499156295354149	0.01354422920535076	0.01798172449245094	0.03785072513984072	0.009023457564883802	-0.0042745670659400685	-0.008367919093677657	0.02569404717260739	0.015751244320364885	0.03669994204528491	0.024855343416899052	0.024821465206724846	0.028845009359470295	0.04198319030981689	0.0387531970620616	0.045091981449476605	0.020633526121084093	0.028658356021880323	0.03299484625314721	0.037740203004159735	0.04140365611332947	0.0671902267145259	0.0611922248520139	0.035434043799047556	0.04508608955050585	0.01311072699477946	0.03699660059992462	0.0351337235912191	0.06921127370042013	0.035645479611425716	-0.01787015865442665	-0.01605601011451695	0.01622058368556266	0.01682173103660002	0.01844117802213346	0.033040899703451226	0.0026367161685472763	0.026608913760733665	0.020206115473444815
94	-0.007842689402926697	0.023300851541782918	0.00859553462190908	-0.015222211927217765	0.011326389457212729	0.0025685681241762967	-0.003031792786713194	-0.01716264185872096	-0.01097955849317612	-0.012476606157730143	-0.022977802940480605	0.002471499203040448	0.06883453744518635	0.12399320259551365	0.09828500100062014	0.09649114309483284	0.028740877382878244	0.05615279242368528	0.008880372800660728	0.012530223710264746	-0.021622010566851254	0.04255466682923929	0.005085258514169514	0.05654269074685793	0.06784541489940431	0.0493117763234168	0.06949206490374887	0.0467430901831448	0.005303749502237577	-0.011642942721462586	0.013236165372198863	0.017962106284885728	0.058431420390310074	0.03338269037365382	0.054223985172960246	0.04750904997925646	0.04249354942472325	-0.02965243418904872	-0.04585055226405483	0.046172571006411756
95	0.017214632077197957	0.006391840058320693	0.018524008057246084	-0.003896718772225723	-0.019366774448916917	-0.004977813409559552	0.001500665883127633	-0.002331273201587568	-0.009725833308514452	-0.018452636038314534	0.008076295635376231	0.009010497328381516	0.0035204848327401693	0.012141659630101415	-0.0009591278553294439	0.0203872808488422	0.042365535443707476	0.041869692777493014	0.02404978574268921	0.014363961460892569	0.03301159621429214	0.04433330588277576	0.0210576204126703	0.0858019967502406	0.06866360416670111	0.04679552922500937	0.02356335921498777	0.029781636396534437	0.04765071610913752	0.04637200570757487	0.03933013847775842	0.03827968850725305	0.01847251259428834	0.016493401595907266	0.04994713215293176	0.050194096992766654	0.035806185045274504	0.06372655878001181	0.04255233389903686	0.03846041913317942
96	-0.003336399613163814	0.007889512246755376	0.00786034895133409	-0.009242276262129846	-0.011905257833576929	-0.00011811305240918128	-0.004857550579430445	-0.006334595104174183	0.0024582163559641102	0.0009514041863773405	0.010109875935785793	-0.001484828202001527	-0.0011836366682938095	0.009791487078363957	0.019631365419920995	0.03174520455000195	0.02026965013632176	-0.013458434540756641	-0.004878052335471065	-0.0017136917465049044	0.01003843801786964	0.014020435808333018	0.06824285279787358	0.05820539785780449	0.057106196778444474	0.041860983653285035	0.01605119062512405	0.009907705435780581	0.031295228084348786	0.02559690279266015	0.003132349683728283	0.04746604361442714	0.062111623732351275	0.08397311937136397	0.10184696736811896	0.07164956056468266	0.05111701342508544	0.06778194229950438	0.04183185585971262	0.0845699633065885
97	0.0017724505842253466	0.0007856277328148712	-0.010792268642707832	-0.010824041126738902	-0.0020404612742299694	-0.007655536814657449	-0.00032139247360439717	-0.0018910168107151922	-0.0015766845532562365	0.003768158813498966	-0.009946077604319854	-0.011203513094503969	0.005590399127986605	0.00024205036745012122	0.03323998330961997	0.015159265811389723	0.02106375518563854	0.03106696650979473	0.0015944678067340028	0.021298253109651923	0.034387525196254126	0.02599770551790931	0.06921389978506898	0.09059983610258653	0.03659385336028178	0.07371612850297575	0.016416945962255753	0.022897311606337567	0.0760041619746717	0.06413352964740393	0.046136399868499614	-0.014283253488721481	0.01689111720808886	0.05865592704348926	0.051432875022876766	0.08586753275175192	0.06544575320578855	0.04923879653190528	0.034612322632032365	0.01671124560447245
98	-0.0014855692264169914	-0.001447827188002891	-0.0030151332317333857	0.013058657263974052	0.009714506815317131	0.020108319374113507	0.000985872622125676	0.0	0.0	5.752697688956383e-05	0.010377857445634627	0.02559155076609148	0.015556270885292227	0.0002850505879458119	0.0002850505879458119	0.01658965146833894	0.047561705509069	0.03986881482117427	0.07235614583704504	0.1139559843066909	0.03494132613551125	0.062345134147306226	0.12909474860966608	0.06620002009176355	0.06419684932223646	0.04761908413149748	-0.002211121560969347	0.009565206699257024	0.007345021738297974	0.04455355858282724	0.04897721971477454	0.049303591812879265	0.008299912912334834	-0.011010681185965054	-0.00835928372972489	-0.0049394303553105335	-0.008965607966500274	0.0247161550533512	0.0486781756819325	0.009245684543339731
99	-0.02292999376034949	-0.043488818375629686	0.005883465670716337	0.008449327109500724	-0.02864183538435978	-0.0404728486738488	-0.05754260555080264	-0.05772489359767358	-0.03954390352899463	-0.040178034182907205	-0.062358173089255536	-0.02768014054305158	0.042413164605919575	0.024441029022845895	0.0494387745239477	0.025156027501025763	0.029384819623610697	0.08779712887184331	-0.052561981714127924	0.0712241153056961	0.09999432181672946	0.027907016484804557	0.04516206269095095	0.1480634089213881	0.11233541910072363	0.04962390435116664	0.22456048986698704	0.15128048419774517	0.04789779152931803	0.07573597848344828	-0.025141575270582996	0.03387373680276992	0.004098971505085581	0.044057952287623506	0.06145377169313489	0.04726941569682044	0.04943843694540373	0.04050352507350514	-0.035311316046033776	-0.07386841996509343
100	0.005543558707347858	0.005749072715888516	-0.0017282399180434788	0.001251539943791349	-0.001984426514856266	0.0009238313411427425	-0.0025015575747440342	-0.0007182680548053496	0.004488619360167698	0.0003794607329366627	0.005714746880444176	0.0020230901269800796	0.0009524578134073635	-4.688482119079253e-06	0.0010358476641167595	0.014717555143317764	0.027972447941253132	0.030523020614443404	0.03027213294173159	0.024464196079204848	2.8115192023400393e-05	-0.01169623481586549	0.05856589978115297	0.1038840962813228	0.08067108656496647	0.06403829822811502	0.076876621771362	0.0537700080578742	0.029453185402928204	0.02577161426138777	0.02903582331385288	0.025791635298712454	0.07963726061369072	0.08188732111478655	0.015679135369936432	-0.0041032182244399515	0.025260757120775724	0.015534614560674967	0.0547212530212323	0.04611832962390484
101	-0.0044563620648758765	-0.016996262365681362	-0.010236878548526321	-0.0015740098784293847	0.015453014669800057	-0.007066832946500492	0.021258045240225273	0.01765527233431426	-0.019008251139204662	-0.01417729842255314	0.050930337622481704	0.08129382031248263	-0.002127738694188578	-0.03669681753351579	0.03169720601379198	-0.0090903813273524	0.024448852214815776	0.13316942004400603	0.14642715534724535	0.08014045942968868	0.03350838830371948	0.05526981853627164	0.06401357873284699	0.049868195731433924	0.012483814045797483	-0.007150407811096653	-0.014397748354958767	-0.009966706230286004	0.026927329418694936	0.05998724249030253	-0.015738395392257777	-0.016233494293725753	0.006396993021132782	0.06816172680624263	0.1187848709686971	0.041829239014114984	-0.017572243291979168	-0.00497445831231045	0.0711519557992166	-0.003392449489880282
102	0.042585194938086914	0.008706108444350904	-0.01264303904579073	-0.006491619174523145	0.004363967465824305	-0.03832178431956929	0.002410172640695093	0.02193194132214275	0.001935207400975398	0.001900790282555074	0.006325588912000034	0.015809638709154687	0.012999489139959988	-0.028398487754966725	0.0705308529557568	0.06009329714491611	0.0688560861900836	-0.04297975184458609	-0.07401847264644622	0.03051182790884177	0.14245397872016485	0.03416674215744777	-0.022965956151668566	0.16244175085565282	0.09384348504585859	0.0736095708805598	0.023671802141436382	0.12274483455026115	0.0021756142730229625	-0.030610594631074694	-0.06149176782045055	-0.04800181514276389	0.05375267942462376	0.09408696180237025	0.11051231364256466	0.13639398055539162	0.03298521653878853	0.016302773190329918	-0.011430629125211837	-0.07074794957676482
103	-0.6094808042214143	-0.028066811747031854	-0.3808130449460523	-0.3880845492532498	-0.1408966047978494	-0.21656988609769046	0.33643929427588354	0.4038524064593035	-0.10792469101015167	-0.4747640240815765	0.5660226445547739	0.8457345088338668	-0.02285270829236645	-0.814229697732227	-0.3722992235920252	0.2131299112090037	-0.2567846072987287	0.1388853856319212	0.2519346936605192	0.1800852205985219	0.030677230995713074	0.6416873842088452	0.7768967341819816	0.9185185613585783	0.6888515577910199	0.5188927046170918	0.1265481804888722	0.7987810496671088	0.8210713006166213	0.11919052547064536	-0.23787408927389955	-0.40284988750272865	-0.674430693677435	-0.6511942381539242	-1.3353059749503335	0.24373393694833664	-0.009834419111605245	-0.3066018372653655	-0.3036592550999518	0.11358381653699866
104	0.002453181867128308	0.0007835334449364665	-0.000782081528518427	-0.0006798697614817463	-0.010278014097766281	-0.006315618836888981	-0.005540133350045271	-0.004361271043134031	-0.0012995265359615604	0.0023175164035915655	0.019133067415417357	0.011719594291575382	0.013216380634654244	0.056703148774306836	0.04831294957721958	0.04736299009813145	0.07046847751562038	0.0343499318907543	0.04910531377039939	0.05546032437551628	0.09535944532329521	0.06421941771660286	0.0067462034052249405	0.03523237131929929	0.05618975205838204	0.028889327631151145	0.01757864012916306	0.05046711189517985	0.03789929978262769	0.04773365316419431	0.045763128826890556	0.036091167767919693	0.055147099018549646	0.020279903587043183	0.0004611356609557471	0.007991742690451836	0.02908085365181283	0.010526284393912557	-0.01978217271088742	-0.008004260217224238
105	0.05627686017342098	0.0	0.0	0.1275546669158203	0.544636855345266	-0.02995910835718266	-0.0037984520619208906	0.0	-0.10212619945404353	-0.3365625150177774	-0.017335528314338346	0.0012138613216264287	0.2177665272844371	0.3222339266770709	0.006014776060256783	0.02080263397720601	0.4601518781947539	0.7065956597237164	1.3169051987733815	0.5911176203769054	-0.520323607904374	0.6591061687149239	-0.9421414890746359	-1.2873748948498083	-0.4199034165602307	-0.6228684651321187	0.6004101353664807	-0.3737931919874865	-1.489645264300418	-1.3516669266780177	-0.27251664243362894	0.5426494585262006	0.12242196851818217	-0.6679858435256049	-0.45499923780026186	0.47449509915860555	-0.1416886966922674	1.2399525347371267	1.7415343163971413	0.28284933390159367
106	-0.01199943307097222	-0.026815986953013862	0.0073411315852399085	-0.011915917210807776	-0.009142352452946227	0.011889908710894083	-0.021080108915985336	-0.038372090535926134	-0.024915808221219745	-0.006213577476385486	0.0032769138280021896	0.013504172284420314	0.020729504952611926	0.04273869462975671	0.03273396088882617	-0.016520045420874846	0.022310535546497076	0.09031591263169805	0.10323223870796458	0.041124593909107374	0.05341367665834304	0.02635504027610458	0.06526012617929193	0.08442734678855628	0.0639264698130331	0.05143080420753413	0.1131071153789422	0.05395851907436079	0.0283307177505738	0.027187159603559413	0.008117814148032795	0.08082557972205097	0.04955674044478936	-0.03551208189535004	-0.002306171618189251	0.001774201872612454	-0.013001206395641644	0.07942098067150072	0.036401661565104194	0.00510325833790435
107	0.008526013438515574	0.027245306904712593	0.023351034169048986	0.0021455531241111234	0.02198471709896446	0.0165825392887929	0.017796051982662302	0.0019129721224345623	0.010043390567176545	-0.01656627159565069	-4.995310482897803e-05	0.032726220494856025	0.053033658921097585	0.08922692434839742	0.08069297393144731	0.04299996142284568	-0.06512726973257627	0.011870102196073457	0.03404702531375447	0.06116470048475376	0.031727596787886836	0.06861442737069971	0.12147297182544653	0.07392332318996801	0.02114584397282373	0.02249212437640213	0.03618563936853279	0.005877187201867137	0.02845320675162016	0.01926520855489622	-0.006729569582792054	0.0582348309236367	0.03929244178103187	-0.023672236401098525	-0.024918453031470292	0.027389620935102783	0.02086999783269551	0.014114912522945054	0.008452524039811879	0.0042027502034049855
108	-0.17954792261178215	-0.02370625544370712	0.1254874886002901	-0.059953124359462345	-0.18065041289434094	0.17874901550703257	0.017873897438690296	-0.13838089757538513	0.2691075378770542	0.18969068381469995	0.1878806353226297	0.19135464847947803	-0.02401648924511179	-0.08807466287077573	-0.4327341325767829	-0.36002391482857166	0.057296872520781396	0.19809327754800418	-0.15723275725308045	0.20037377941045173	-0.041944176872018464	-0.3365830374525923	-0.058330033624060515	-0.21165845329408742	-0.1064769399903043	0.337291715660802	0.1484174106520123	-0.24381197057169063	0.05222821439717867	0.18932316063345228	-0.09893569050826277	0.2931497837045939	0.13726488881410787	0.4106404778092633	0.14338835249665396	-0.15267995571068912	0.38148128037147355	0.30592148905732475	-0.004004664255148552	-0.11626911817812027
109	-0.014725608639781267	-0.030306192663544555	0.006718534170380984	0.017463908139454195	0.001276141978668727	-0.03483565298484952	-0.0042373434905463025	0.05274235709711166	0.061338935629530085	-0.02095727723488949	-0.03206941045251679	0.010187846709049058	0.09015422240955842	0.0726153067834157	0.06700196712832811	0.008879059622335981	-0.023322823374690826	-0.018585297944492096	0.013168219799559712	0.07368957607188079	0.09445181924996786	0.09379353077577346	0.05153335131967412	0.015616091426289658	0.06169647470390079	0.050682489188529814	-0.022600581230071755	0.042519211940337386	0.0643683354648352	0.0683827598723582	0.10913442365650143	0.046932001472663486	0.036643279100709955	-0.015572803973147318	0.003435525282954844	0.005200282519594602	-0.005570340758310665	0.020452103770204837	0.009832970100492805	-0.02712739263722132
110
111	0.007886508842880504	0.02056094282168596	0.02312213419242217	0.021503993971030803	-0.009919230452968896	-0.02546916464576327	-0.014817053445463047	-0.0029875870219631573	-0.0035241773050774918	-0.015306396951683138	0.03163100395238099	0.04049818481785428	0.04391620705898039	0.069343474594917	-0.008610943562844081	0.010940448537203558	0.03918185896515273	0.032934128266648564	0.028465433582841777	0.07873034772673612	0.04182196713661698	0.08358381541780201	0.06146038063627385	0.03569691719617581	0.037683107933112796	0.013351881732246865	0.0163258142853738	0.05605737355148872	0.08344778752286353	0.07340302470911925	0.024322384656024952	0.01869881338606281	-0.013538467301662199	0.03975667951439324	0.04979833388365386	-0.015270466898272814	-0.007848555601928969	0.004143172788626801	0.009359107542504339	0.019666813964552658
112	-0.0008469827070404727	0.0003527275460804711	0.00830231005819655	0.0442653994200232	0.027635395835601963	-0.006202336581653468	-0.005513480540220413	0.010396911550092265	-0.00660382387430864	-0.0019238690879041737	0.014155584451251795	0.01883503896154394	0.02152839031341142	0.030043353457359777	-0.00597812351849623	-0.0005639506987414251	0.00031805042208676084	0.007290627273312802	0.023766291233755236	0.026265423303332775	0.007360707065704121	0.04626141012309458	-0.008037128696731208	0.015090122397857843	0.05960491815018394	-0.019461754689472546	0.02591198631640459	0.036535908879642205	0.037808005680379966	0.1172890724697824	0.0989382810152108	0.12542650415604947	0.14114249652834504	0.08106722223104097	0.03909572550784499	-0.03224468955063526	0.0042638566382264655	0.00015733906311384932	0.039553424787790094	-0.02128634489151643
113	-0.005355948793705547	-0.10188477828763934	-0.011135921288068302	0.04332451583700819	0.023754094179445816	-0.021443528779794115	0.024530474713766653	0.1006491156420567	0.022960684379413825	-0.05583693125366937	-0.08779749967959187	-0.03552309663584993	0.024793198480781976	0.030409858490445366	0.06325807165401603	-0.008573278221104642	0.09044027258053454	0.0948791175456069	0.0698880060711778	0.13644514442550562	0.05891169800313172	0.14314719580916715	0.17329350040521813	0.1053009182138714	0.15946396330425344	0.19251785084769135	0.034401335853296175	-0.00904888454317177	0.04072517667534869	-0.1131604073685284	-0.12640588642828862	0.13436669276704835	0.05819934659068451	-0.08028447730441675	-0.03493124471290311	0.006120196733243204	-0.08710161008058047	-0.020783835350781172	-0.036599913812240134	0.004086813337619898
114	-0.04303885161290361	-0.08946137371097189	0.0018561713086709501	0.00045825826853897195	0.011594227658772703	0.0011665578157938475	0.00450921076787584	0.005828099575854904	0.06136648616765646	0.0856141933589872	0.020168426683230295	-0.055154294827572045	0.06773348844991475	0.09620275409879857	0.000544804404260823	0.11258772382824944	-0.028913197309399553	0.01149196664121566	0.05929955918385014	0.11021388784360454	0.12432641835666233	0.10127755576973996	0.18399298229060157	0.09715765893439486	0.013206473339162368	-0.004278240301944104	0.03489214712818165	-0.02541178888006469	-0.0037361785624195703	-0.1115953705998125	-0.03856655056068994	-0.058000565434308024	4.298740647619396e-05	-0.006015983030680013	0.04286895360807038	0.08931173358249805	0.04294582861776322	0.013705736307798982	0.0446805718747658	0.025127531559375357
115	-0.006158746617810041	-0.023744145693170775	0.003946206397555048	-0.008825805350335836	-0.05635071876972931	0.019316456494369447	0.05226924450654751	0.05003928321812319	0.003763524511836275	0.024355786414789277	0.008645004048975603	0.03144401351365713	0.021165354514995904	0.05462388926569156	0.06041693589324936	0.07289291229640545	-0.038874132947091626	0.017632763465726904	-0.027615975545897387	-0.03431907724796389	-0.06135054834827613	-0.0009268847287790472	-0.04548861517636484	0.14795398743175203	0.0270795212231095	0.0841716724712067	0.09766609550644599	0.03606728099690917	-0.012638653382291361	0.05151525340772372	0.010186158593670466	0.12702380676473435	0.09188533083410014	-0.027778939444916325	0.11084358062871504	0.05847635972906577	0.02852873845962497	0.0438703789622406	0.019486583256606238	-0.011193879555200808
116
117	-0.013890886950409537	-0.004144626364321834	-0.008953130848699769	-0.0021326446797368544	0.006963522493564127	0.012502546366594244	-0.0009248663931845188	-0.00832424641983749	0.004310890374808442	0.003593864488357356	0.011589499103555964	0.0478658237680861	0.0023414326893452736	0.04775939452032389	0.028197775529684225	0.02360785746125549	0.04772175445793105	0.02931263348333563	0.05354217028588916	0.04076158438199159	0.04041416732824807	0.07594149248122209	0.05457418543672383	0.045204379324018204	0.022229747613780947	0.03655156717325767	0.02154460571177581	0.029035772767214287	0.04983181006938147	0.054726285238870985	0.038859525403047844	0.019243676905757786	0.02143045703438378	0.02580275460936874	0.04409722737841021	0.014139438779079224	0.011906035685841886	0.016613583391770933	0.030885930398200867	0.025267009521112882
118	-0.0018166514038043121	0.008488288075943326	0.0058192430870833405	0.00863724326458919	0.02379158267770343	-0.00016669114021569418	-0.025694331482099955	0.002533454763491268	-0.0062666324227129006	0.016917199414524294	0.014317617477966988	0.033371405404109246	-0.032092886592452276	-0.018560990233365066	0.11747602007117937	0.0011374001224792466	0.024981038562639262	0.08670046612411382	0.13811406354875794	0.013294359130386868	0.10496824046214216	0.1419928055637764	0.09716362244352153	-0.0012299242466987958	0.1701234998512108	0.03245826368569227	0.05317538062561415	0.005502958009602845	0.011198914968742923	-0.042475982863706976	-0.029135011070118476	-0.008540067342297699	-0.042932329204534506	-0.0004986397348939358	0.009216242233101694	-0.003023143483513261	0.027730222530628252	0.06257523724474341	0.0008963460553064011	-0.0001478341786366503
119
120	0.016855286176442556	0.030527291703032984	0.024136753615876402	0.023885143775672024	0.02714319673859954	0.004838540050767296	0.017503327993819245	0.020337538325695778	0.023602531319200523	0.018641492065481276	0.03237501416777496	0.03580696700045548	0.020655312673944458	0.012321635019261984	0.02999365054030198	0.031261617677956474	0.02978621998406342	0.038176905958218814	0.050078516692936406	0.04125942434855482	0.028357910153994314	0.02349506565398885	0.026743857872182406	0.039467253864942035	0.02225971126600608	0.03958547157052772	0.02025939820118184	0.018401754679871322	0.026531466493666552	0.018815177450977747	0.03940402348693049	0.034682325116665365	0.029579786208793327	0.002877221123388249	0.008363258478729435	0.02671029040771485	0.016311842839683878	0.013291262916448755	0.017849208518018703	0.01782734786823172
121	0.08557387280732677	-0.008219275190825858	-0.005055071907637593	-0.03172813339340499	-0.0336158387592519	-0.006600009892177798	-0.05222599669288962	-0.008799829897880982	-0.01612727091639643	-0.026782712141245935	0.034421308884275005	0.014705152308708383	-0.012402716522054807	0.044549672723153626	0.11612838683408344	0.10512932954856609	-0.03967697663703745	-0.033996318560288785	-0.041645145229942754	-0.003976315912936148	0.048581226159323206	0.059265652184800725	0.07450074567087858	-0.025587955419870342	-0.0068866339300702245	0.013178461305491765	0.12892599932995044	0.14759238736767696	0.06763245492879477	0.07080522830811647	0.01420916997524481	0.09030399906715865	0.08577623521159493	0.04842671894993952	0.05811319771613819	0.005376326118826154	-0.024598208547851563	0.05366054113556069	0.041783636918973174	-0.030715293902819064
122
123	-0.0191077283393824	-0.020907041904522694	-0.004194768600839118	-0.005851405369950922	-0.014758578777431463	-0.024671633192426566	-0.015257319781539607	-0.008150466355974627	0.006789966322388576	0.013388930202979012	0.03759132267966587	0.10026814195576325	0.0015208167160367136	-0.03894991009754407	0.02175112085634171	0.007561609222105185	0.07743865955893862	0.06468247659736658	0.11499532994134978	0.08250799124298283	0.08842637651809922	0.06186397625614691	0.02940315980754502	0.08202624838854883	0.13942567995727334	0.061764726364612686	0.01257226048754914	0.022015977653479065	0.03706801985561136	0.07567590545562422	-0.012950797081501503	-0.0045661967200834415	0.05089623967233186	0.009035221924026626	-0.01678660207715202	0.09832928008816351	0.02147649910399197	-0.026325696594204348	-0.058270600488515796	-0.047727191447853236
124	-0.42622627456682083	-0.4723562816824706	-0.5250300623230765	0.557368582031635	-1.9694880152515062	0.924878976182745	0.9841373545402236	0.7996798166999876	2.6386976022771473	0.7824465973524146	0.8853374686950626	0.2832630931853433	-2.550586751421275	-1.6667370588876442	-0.6559889447727517	0.7229262262713407	-0.11281463487919097	1.4925899169572823	1.8126472396755935	-0.7744433015072483	1.4252064933030073	0.725742853897593	0.4993572119684332	-5.248357057800104	-4.7936514604489675	-1.4706370729075893	-1.5030432985234201	0.7347501943662956	5.067093085011121	3.5980966521644326	-1.008619694802261	-3.036768995604036	-5.42300679167844	0.04112128833675339	2.1434953901030798	2.476662742366133	-0.5493610189784652	2.3556057327880056	5.020839600358193	-2.7848274024965556
125	0.05346206754770313	-0.06155421829497017	-0.07469558187433502	-0.03932335132244253	0.06401188086619729	-0.0804056279104297	0.030215820664233346	0.004998398889573918	0.0002470368837521896	0.04115603656897316	-0.041066610744199525	-0.020334063734848976	0.021954730916599326	0.020182745492459027	0.015118390573852033	0.041737661378953655	0.10179718800101403	0.03304124150574735	0.0560713282414912	0.0354387050558918	0.027207448884949633	0.08167516303056693	0.013696374026165116	0.015646422970160563	0.12697988514700426	0.16164205665718984	0.12051034958772724	0.054914416786376784	-0.045297112716861515	0.022268464186495165	-0.08610577979714618	0.001918298537284523	0.058784853445121785	0.010870843137154581	-0.014841009045469237	0.049431143318278366	0.034001161907166455	0.10764826388922427	0.030749944222987078	0.02624503312040869
126	0.1025651806163357	-0.014124470413333397	-0.03215157961379808	0.03168511470915768	0.0010983315500639253	-0.03295534883150178	0.028166671335384183	-0.04338615209531728	-0.03167459705714292	0.010016404034434084	-0.038156959831373606	0.029429646686754844	0.019384254039136593	0.026187869721776873	0.027384136939467372	0.0778359937044235	-0.02903077532616492	0.02353291684733242	0.05108135416141347	0.09097524886558735	0.1328840216082788	0.023449518818690666	0.028212106167031775	0.01089989605433065	0.06856244466982098	0.05834154405006892	-0.06254718965396264	-0.09476044822138006	-0.03499360389474841	0.09985312670024896	0.12218836657710909	-0.02974011053692113	0.06212141065277973	0.16423640687077623	0.11850423984072922	0.003953043212153786	0.02321636837422024	-0.02632488160480597	-0.020919508074538587	0.055000008347481734
127	-0.00010834389176738746	-0.0014178218590397448	-0.011169934956684188	-0.011476117948513737	-0.022673763814984513	-0.02219604831464304	-0.01961556212261142	0.00979113407338287	-0.023774769524904857	-0.018472341657850198	-0.045945950386353206	0.0011555013203968115	-0.026863627148718833	0.011113516213826963	-0.0127307751823107	0.05431819746805084	-0.002045659217619084	0.026100582888011772	0.13549151207197724	0.04875958975850011	0.1172933403030791	0.11164262896587043	0.09807817729794173	0.09504522507510693	0.0785620202157638	0.03757619637292039	0.004827992151592457	0.018179938861903916	0.059342548569412124	-0.023311466499159196	0.015907611380240425	0.04513883131599353	0.05428424830743468	0.08038064035319974	0.05009538515616937	-0.0053838806555533076	0.010808394818901855	0.004620139841842625	-0.01107195475469503	0.08974466515388864
128	-0.030956400515486305	-0.009860246747248254	-0.016886191828718342	-0.031346124409396055	-0.01330161644712447	-0.005332663005514401	0.009647931953659674	0.0012447657914815688	-0.03747646113375667	-0.017702185950544045	0.010497640271338466	0.004386503825034332	-0.004257837976947436	-0.025554560164318604	0.020878811907721426	-0.009055407962766583	-0.010910773385178917	0.03355343420044713	0.018947716768012497	0.07344652232343808	0.04787519463774982	0.06622591901837854	0.11164499439358024	0.09189405990298423	0.04981584738867717	0.05126507669950941	0.05095941987744912	0.07508080868324066	0.10975697158967264	0.02809314142332405	0.0297873920593452	0.0246471946118573	0.008325616369842132	0.09194703929129866	0.037023069631530584	-0.022399476168864483	0.023795907595492962	0.08535063275444682	0.045689849429645726	0.03325848329670606
129	-0.04080950623194388	0.4277839428155771	1.0941104485305095	0.5313483269183908	0.2711829649942208	-0.08950623321540997	1.1736379998665234	0.5054517283271807	1.2269071317491322	1.0779345592670855	-0.1502561373902276	0.6848134232876255	-0.06772950588375319	0.17672271011214793	0.45014355621444013	0.24123383214590471	-0.3999732048774543	1.0362660103877956	-0.633282854031896	-0.8588306446707665	-0.6450565439519694	-0.7885130205208336	-0.7550865086471306	-1.1479178945622206	-1.096988115936575	0.05586809552964213	-0.48839423240332264	-2.4127044554978907	-2.640251651525667	-0.3371775771432463	1.0250180672012408	0.9281032893752049	1.090426825882592	1.0419135109315831	0.5595865751697339	-1.3866201294441705	-1.1200564854236028	0.4256124356417373	1.7095359250023332	0.3255533420074789
130	-0.09181825373848507	-0.02786124085839804	0.0	0.0	0.0	0.0	0.0	0.0	0.0	0.0	0.0	0.0	0.0	0.0	0.0	0.0	-0.02558832706377237	-0.19764101133842923	-0.023947424676138224	0.08112144258632478	0.15120819389268342	0.3376462371423174	0.06970925024803568	0.014182806635650106	-0.10646658704962021	-0.001919344979403342	-0.049507747114219944	-0.07325770380088448	-0.0013122260240576297	-0.017959691435554037	-0.043733223948230496	0.10736695246898469	0.09391560611821097	0.12210039784939616	0.2794118857152725	0.2390441022648196	0.017656210213547432	0.08790924456106136	0.059409296537063935	0.0003311557938249337
131	0.4262299351316009	0.1541033065630963	-0.5318856391045166	-1.6616121207953265	-0.47436849177365964	-0.38191329159688664	-0.6956266709649542	-0.7867008612885339	-0.16890162583052323	-0.3945984780541648	-0.08786255763720736	0.24302179575910726	-0.21763008499730666	-0.44499596954203724	-0.6254621388609529	-0.4100830089825813	-1.1715987140038293	-0.4508829428696608	0.02470509804745911	1.0020293772922044	2.1264753026081227	2.479537837140047	0.8322890190579264	-0.6958558230049277	-0.23125634263001293	0.9713751939819815	2.2529822024881536	0.8385936073293812	0.057029159479684254	1.6079311278685724	0.6338349251171355	0.6761470244130742	-1.4176989457381581	-1.294557554716267	0.08695421036691901	0.6814410737078521	-0.05810604612777912	-0.2428010805832348	-0.1316649125879749	-1.5186168946618221
132	-0.006096870872875486	0.019958719899516517	-0.009740691679629737	0.00930930881905672	-0.012401038608649282	-0.039011422868988954	-0.04187511742818706	-0.047660407745790764	0.1371663440952071	-0.006349916571276712	-0.018117305795925097	0.013519635556016547	-0.018279734534067844	0.036016942422914505	0.03349751091797382	0.00728216214312874	0.040860311214521	-0.09285157582693597	-0.04968233152869536	0.022727489439293033	0.08021440696485985	0.06731884866750718	0.2424238816846182	0.21137438474673992	0.20060588123494413	0.14751684735731638	-0.06273297085309881	-0.011293092650562957	0.0028365773398013883	0.027990554000762353	0.0565430969143044	0.10117183538299102	0.10930501704832243	-0.11334930140733314	0.039510335076069276	0.10842304612138448	0.07405059667747792	-0.1135838908069194	-0.11636389861790307	-0.030234165927887156
133	0.021281053252028805	0.014895213793347413	-0.005785311697301263	0.003855433991705213	-0.019623238632593173	-0.03481657633888718	-0.023563129474772137	-0.02055497285649652	-0.003585716066692457	0.0010005537905660598	0.0170109500378684	-0.001849656621475711	0.020842647642214475	0.023795017757804113	0.02398477182323036	0.008415376391789688	0.04122458851407981	0.030043724372425903	0.0676092594906852	0.06801111502495542	0.06727182758230778	0.03310192759930571	0.02367177694407766	0.02366953205746094	0.020289863280217573	0.03499264608765463	-0.001495669041487333	0.025385409387250136	0.06362318866309935	0.0536573043021509	0.047393811416821405	0.04473872640097022	0.00045105563478687065	0.0306377368114422	0.04286371201307185	0.06354978121180087	0.03408864841970964	0.02928559086172799	0.05175734220190703	0.07887468397124217
134	-0.10645510245528178	-0.09932639015863759	-0.14271653810363993	-0.12612761797280822	0.08319895769726879	-0.1252513510001339	0.018838764337776974	0.16264053654309005	-0.03766074743786344	-0.1363116369543602	-0.2362586189051168	-0.049383762686064654	0.19827501162785122	-0.012509803179927342	-0.2027007880062536	-0.1634833174412769	-0.09325125206284415	0.09324937630727223	0.40373895118394587	0.328271657843464	0.36471177815992206	0.2683677737433733	-0.001869630472143683	0.11085528208677976	-0.06100800656560353	-0.14975687311966077	-0.07512414897647522	-0.010550616028142733	0.13809016730195928	0.09448681590506733	-0.030837143539000307	-0.05153570301191015	0.024389356487790625	0.1687752688672255	-0.0182981646866216	-0.2388128345506719	0.18249131853435274	0.2530455219892765	0.05335968882104135	0.22244381987698061
135	-0.0395791445720957	-0.05347287202389352	-0.04925747703991378	0.01692688505632725	-0.009546968829190459	0.007181101830947722	0.02990013813801885	0.00035666262470502875	-0.0016254289603353596	0.010725912395437777	-0.01120820958685719	-0.03464953585839991	-0.02376070794551057	-0.03493809403229052	-0.012849081542656487	0.0051915815186221	-0.0013438235363404656	0.034078702933186836	0.018992053620813375	0.04988379890909835	0.12193468903044152	0.09093068606107034	0.08016689868985442	0.040550372673618	0.11359001461490344	0.04726265413057187	0.13363448251884374	0.10730521377935698	0.08362031203203764	0.04842221303657659	-0.02973869770654603	0.05290982536939639	0.04884569363811269	0.00757777104141689	0.04131953783996373	0.028480132497484996	-0.021021353099277853	0.016836576442492954	0.0797501809926329	0.006617303317375484
136	-0.06539617208722893	-0.11734698599131409	0.04670759619066537	-0.004055276989899272	-0.050109265539457194	-0.07127856447313173	-0.07135268097901805	0.4397526340335843	0.08955022432157914	0.0	0.01490996676114216	0.28990619250143634	0.15966476442716906	-0.023737634180377946	-0.2600511205934823	0.0401186713679679	0.24304469374799909	-0.12258019190066108	0.12421253944677023	0.3212568553685468	-0.1328581393645089	-0.6585171898265278	-0.15668290130228146	0.1492923435114796	-0.37999870189838497	0.06837664772429715	0.15709425338913416	-0.19426356164740577	0.09222284581375512	0.13823208069672713	0.09145036116679721	0.30951205332942777	0.2256499302890026	-0.16416231722411467	0.35058634756446283	0.25324927553510146	-0.06269267957611924	-0.12569664349701942	-0.11190811567712577	0.1678978655610132
137	-0.005823841139807435	-0.03181944105278276	-0.028600373875938362	-0.00213494515448978	3.0696909361599624e-05	-0.006728681678483848	-0.013838863055849296	-0.0035220645091197994	-0.0041756670553018726	0.004530878733048663	-0.00010934584998821633	0.007576133476213443	-0.0011180570941099058	-0.006071836845379051	0.008082494230050327	-0.007327384640029787	0.05183800417076108	0.05903136228539796	0.05832871024015717	0.0685412400811639	0.08699061107324305	0.08396630695602816	0.09446386167557204	0.05529038785669639	0.053182805736467234	0.0788132505571441	0.10790281805166449	0.03912738237103596	0.02231556076134253	0.023908993630165604	0.05021204604375572	0.04648058223385624	-0.00043795678191313724	0.030870726040257066	0.03424526303390543	-0.004643095320035177	0.02228131561496729	0.04481621326012133	0.006270023209199797	-0.022746114178348213
138	0.011167424655788504	-0.016098272286792635	-0.038720276731302836	-0.00794793399292065	0.0037456201313666487	0.009824451560729452	-0.0030734498831500295	-0.009271436368450904	0.0001919715872445562	0.01555920047313984	0.021736279710824792	0.0018565089869902608	-0.005725449576274772	0.07585510708347354	0.06348627436503629	-0.010323122943985245	-0.13055156915581628	-0.11401876819187688	-0.08738038697202115	-0.03784377303517725	0.018991946458377346	-0.009360625822603467	0.013643150390028308	0.17727944052399533	0.10075802583349305	0.10412813492595324	0.06301385677868347	0.11980932886513679	0.07684280544318714	0.08269161489318469	0.028089045206266396	0.037250527689330494	0.016812226010872212	0.00521984141456869	0.030365794376313017	0.08675453708736647	0.028355732311693926	0.1249050972017424	0.05925399707978442	0.09272712391580078
139	-0.03796030147214954	-0.013699766770864453	-0.038596695742579665	-0.011711743500209818	0.0	0.0	0.0	0.0	-0.00011600379823944992	-0.020811062882011757	-0.030794588105062467	-0.0005748077281304406	0.0006363942704301305	0.047696975966923114	0.10175810985556527	0.06580067448631909	0.056603593430089374	0.015242342925047728	-0.027428126588639797	0.0252782395592436	-0.009275712661820546	-0.09523245988575223	0.05253585169487586	0.1924966418223848	0.0685800510947328	0.03611395167330352	0.054033984599115056	0.17118224210786165	0.18539308652025865	0.07438118001422611	0.0668477382983113	0.05297987609018539	0.07241809663783005	-0.06466121719125578	-0.028749251358934056	-0.017784705025531086	-0.034886405104447266	0.04832161333755399	0.04935966667668866	-0.005377463245317823
140	-0.0167604548021447	-0.009404093339622168	0.00197535340758709	0.007182959040570387	-0.034546141843594336	-0.006315275642568475	-0.0011710954376070912	-0.021132076502817152	0.0048636160694446075	0.016161692338818243	0.011312037486531605	-0.0015519540814434105	-0.010010816069122346	-0.009225418933767209	-0.00046820637189942964	0.0	0.0	0.0	-0.00013537499530329232	-0.007252542052015745	-0.0027947030477547545	0.028781995362983287	0.05928412833280286	0.07754221644835423	0.07603440939698233	0.10866181768949196	0.09212784562155243	0.08142425640559128	0.07728017526218406	0.08972067059966685	0.05674439797499253	0.03786933443032628	0.06670311906100906	0.044648414329055704	0.019706820310952968	0.06686147313762252	0.03571154038438687	0.015146194183401553	0.012927458230442517	0.03209622761490881
141	0.01048323068744987	0.009195983794831034	0.007750182786068114	0.0025563475169642124	-0.006380523574033172	-0.002322558329560782	0.003429726348188854	0.0027430477686341687	0.014959425161415995	0.017051884634120662	-0.01253724411193485	0.005352003421136429	0.010151552332266531	0.004047811417602343	0.022740007916500823	0.014656424177787787	0.019775762038115142	0.012899520975320706	0.03538787566996962	0.005553619399251053	0.024796699262908593	0.06224349296334611	0.0471719146026754	0.04485481888097323	0.0696316770806392	0.05782015105063756	0.04161389750050023	0.026300649462055323	0.033168805473735644	0.030545160598995518	0.021533960179035836	0.018628211829358407	0.011901812678018478	0.015624318883501995	0.03615490709689295	0.0637779101181266	0.06034402745690141	0.05525396585815321	0.04830759043681324	0.05283194855663654
142	-0.010474978430081324	0.014491742641986508	-0.026817739294239012	-0.03435156580199978	-0.00011430970706752146	0.007058487889209523	-0.02029306888694765	0.007548621092132208	-0.05344537429462213	-0.06953418798848202	-0.036811940706470016	-0.029411980992454234	-0.010376862192236479	0.011127609835528041	0.003960593479888275	-0.009279567317824347	-0.010953850703037987	0.025345922142147564	0.12198640691016076	0.09782798811488462	-0.02820218571621184	0.06909670054514681	0.03211424546826591	0.052422874179377896	0.04859269718213922	0.02625856672289816	-0.012839354207594803	-0.004363345587382763	0.06092951890184825	0.022897119515744312	0.05597021605841464	0.14078039898909742	0.08451317644251154	0.05539759304653835	0.07082449142801539	0.11595735762359007	0.1061867444687661	0.057437570946691295	0.04544039503083969	0.02310327317082945
143
144	0.00623953935782124	0.04819341514168999	0.00623953935782124	0.0	0.0	0.0	0.0	0.0	0.0	0.0	0.0	0.0	0.0	-0.004697370709394906	-0.1001078766986025	-0.1172560064085591	0.17162520938503198	0.1971223599636005	0.02494066963599081	0.05410714879086849	0.07461311751253336	0.01996167066119118	0.0566425187914848	0.011329356748253798	0.00027587839539169277	0.10464955113292757	0.08935256839108253	0.09035847936340728	0.018200415461839318	0.04477851221300078	0.029481529471155753	0.08955702442600157	0.010755537467302435	-0.03968869482256823	-0.00283201035952163	0.04477851221300078	0.002532386034220707	-0.01273216761887535	0.03613380273843782	0.04544538396346619
145	0.09844642498879962	0.026219062992993283	0.0	0.0	0.0	0.0	0.0	0.0	0.0	-0.004153879127643992	-0.08064594172900884	-0.025672158596677448	-0.06434381260129371	-0.04348371621485559	0.00031401882083744294	0.048196241226059075	0.0112548549225364	0.09546543424294891	0.06150409412130281	0.24603720960933695	-0.014478501864340552	-0.21312693807934474	-0.06113029636293976	0.08687793357745469	0.0631062617488302	-0.06256668936941885	0.0879645449353675	0.03323030462916146	-0.16939386386017263	-0.10040638874506544	-0.023550238994467083	0.020431744909846578	0.13334135430293692	0.07473544680502457	0.11435131236794059	0.3973037213682486	-0.001614560618622204	-0.01764028213843562	0.19921002909971497	0.08421727363294584
146	0.21297414855792318	-0.37033888047173347	-0.3123239853217265	-0.13575980422216175	0.05185494194232811	-0.18304932243419905	0.1587375634400934	-0.3032155022069633	-0.70617833044413	-0.8204422789270152	-0.13017937821709827	-0.009618623571776796	0.6503309128304412	-0.5395126840335372	-0.8434092371437936	-0.08534437093115693	0.06717872792361017	0.9247955045673448	0.8766014658429452	1.0271919559002716	0.9878925297434077	0.6343263370564383	-0.22689616397850987	0.002233600510384373	0.399070297907177	0.5487741344489256	-0.5840501437438896	-0.2725269997743153	0.7142023059606895	-0.43786116315301804	-0.7937012463935763	-0.47255607957753726	0.024037662726095192	0.27968571605772663	0.3425064603520524	0.4862656230477817	0.04931989281572435	-0.4249534042571462	0.12876269879983976	0.08517511837208498
147
148	0.1275397104552385	0.1552448209371547	0.17775779785245174	0.2925972679188517	0.09746563840476753	-0.009565901093240972	-0.06513790077484635	0.1710899306387042	0.12670451422981305	-0.10275396075094172	-0.18093119151405923	-0.08232896699821383	0.38785596668728395	0.20088908828562424	0.6309596365590201	0.09259079542390816	-0.0190486956362869	0.21542601911551967	0.038891049225969164	0.08791584100168683	-0.11290755076534685	-0.2611858027964571	0.41920654822926884	0.5149072631960903	0.10892056821423399	0.34853648503019086	-0.1785603952297126	-0.22732803027481513	-0.26673673817685833	-0.24332191808544262	0.09684149835626885	-0.2949203979554292	0.02718685077504899	-0.4313578463865593	-0.21849490831990856	0.008516769308423204	-0.13246423215757505	-0.5973333265653833	-0.01787085533633567	0.11520455897189409
149	-0.029034780667648905	0.00818743959908134	0.016956931794617908	-0.01872957534463234	-0.0003765149834867707	0.0	-0.0026044206168083575	-0.04912207675598894	0.009124809619676969	-0.018716491117307922	-0.0034387108761553776	0.015509230931404357	0.04466503955489104	0.016331179116630908	0.0027929025402869574	0.0001395225330433049	-0.0076715163954478305	-0.018090650526448003	0.0010300502222574284	-0.016465893992104182	0.04234953799375795	0.01835267662762198	0.039784466451010574	0.10783042058363135	0.04204288915335108	0.01039994905839665	0.02809230721555	0.06642408577884942	0.09559145770028583	0.04160703182789102	0.10692112024685124	0.19711774831105006	0.15574800329082944	-0.011469849072204684	0.010679819368152694	0.10170352253860869	0.07483705938420801	0.0371834802210327	0.00785441870943525	-0.12353662002417078
150	-0.0242910744989512	0.0030682442160390984	0.01159796749561477	-0.005762727017381277	-0.018905107130635194	0.007647798876910793	-0.003667338362421606	0.005975939475648621	0.005667329671390269	0.01007806042808164	0.012383227119213575	0.002221415329648887	0.005335578826500306	0.005096111464241414	-0.008910870967892245	-0.013942814633429236	-0.0017467842310340206	0.03493635578795838	0.012566181207524662	0.038585411590499184	0.1075413617555226	0.09687120822199617	0.05231803298097681	0.08367966019725483	0.10505340376386078	0.04652426111146496	0.027250280069998935	0.014694961136928504	0.012516067372167887	0.013316067032103633	0.024568806340002573	0.045779380925855234	0.04555735537546928	0.04496902643379192	0.011651715884417293	-0.023146917650548965	0.046435418027434755	0.0532934444848147	0.047752899566155124	0.06544066232280618
151	-0.02809697150117794	-0.011687425270487191	-0.0027650027954420047	-0.009513607254552508	0.012156191763794852	-0.0038218650660731455	0.029676255860188898	0.0047641646440549695	-0.0016713087201935134	0.0069928283744918615	0.031116823877328784	0.020726730709882152	0.008223701648613246	0.0021758387907658515	-0.023546512643560565	-0.0017872150454899644	-0.016118440237190924	0.02468684228306026	0.10804075772523762	0.10860302896825216	0.11064243242888301	0.10107486077389541	0.08176463518673403	0.08622108000503008	0.09125194167047587	0.04435252649444176	0.016641082584963947	0.01949293278447968	0.013644912160945667	0.04075964953289682	0.05322089428562732	0.008340854398287394	0.011133958393462082	-0.0138560648745961	0.01683933829796028	0.02090004003811451	0.03356880610071788	-0.002814493067275188	0.0012982161633206862	0.007367580530131926
152	-0.0010100226829213156	0.0017558477877429196	-0.056623718184185795	-0.06864548568932545	-0.058022437940690494	0.019614172725435128	-0.007797780665306297	-0.02632249726866599	-0.020853877382447348	-0.05195037535070716	0.09782690124106307	-0.012080807825530676	-0.01810867950306089	-0.09318342437241484	-0.09752451382614823	-0.053537425209354735	0.09852989009700036	-0.007194524372362968	-0.041333266184898104	0.10248747031752208	0.1437219379533162	0.03339932093123566	0.1596285742804134	0.20688562068846855	0.07464720489954961	0.1951886568849377	0.08459841852341127	0.12662233040700424	-0.00843569224998785	-0.01847028963816559	0.0950963503035046	0.07455057609520928	0.15315269482605412	0.09921830417405093	-0.05389052142952237	-0.04571574600631604	0.04001201707213022	0.05086136950276314	-0.08272244091223657	-0.034374132016563835
153	-0.007749190184963743	0.00469458318415052	0.03214147080989302	0.010560348686287902	0.00547851494752758	0.01787767097278281	0.0009208359740440229	0.0	0.0	0.0	0.0	0.0	0.0	0.0	0.0	0.0	0.0	0.0	0.0	0.0009208359740440231	0.023568700114642366	0.04204832219014821	0.03363597758834252	0.024947030713379698	-0.0029833252556986252	0.009358775903205451	0.04288453704282093	0.03786325965070969	0.021827261065386343	0.059122120648173855	0.08351991207750213	0.10158066532607324	0.05118272775740966	0.025747873942610154	0.025351016268408102	0.04219377897351403	0.0394425737561358	0.10458734372742697	0.10727272385503153	0.06200365429101178
154	0.0030098364995319415	0.0036337061590677954	0.008463670085400984	0.00043594335632100113	-4.595228822763581e-05	-0.007064486202918379	-0.0054091257718287735	-0.004518502927345845	0.0005767940494702979	0.007089960880010001	-0.0018058047521741238	-0.022649181870580303	-0.013307014340829254	-0.023647756696752967	0.01072014682943686	-0.0016926853193152587	-0.0073180416013148035	0.0046208744003206	0.018653310725240273	0.023133132992942805	0.03470632371531814	0.03788066322219926	0.07753401428000516	0.06567574235740825	0.09016596562917217	0.08071124345642683	0.09626873307638584	0.06424308264958187	0.08319707429420412	0.07398603903594549	0.0364707433990802	0.031896219966922164	0.04911502692259512	0.05778161502892065	0.02801529874517502	0.010505907992370164	0.03378551890946862	0.03196681856791106	0.0032009930862670686	0.020014151458187676
155	0.002220347229745693	-0.0059817717423067684	-0.004996790545572121	-3.262263722991751e-05	-0.002843986457460991	-0.004969992055550804	-0.001474526323747358	0.00036244357216419525	0.0035905313327235047	-0.003983896371929418	0.0001123351920150009	-0.005944687766615919	-0.0009216524929327367	0.013642486842206605	0.011439493074136298	0.03612277189496313	0.08587113478803392	0.11196490245988773	0.0817212455381522	0.046469125032398764	0.03307691271822849	0.04527188603014623	0.06144857984357476	0.056124469442439	0.05400030396829796	0.05619150638611919	0.027000258545896418	0.019022145529710415	0.005885545137398009	0.00781270248615339	0.005402349765491027	0.021259931251366375	0.04314107559377942	0.04395908323456796	0.0441161159701309	0.03603798636880339	0.02094296711157339	-0.0004665981225959892	0.0319254143774839	0.02548047379835484
156	0.00586227536521708	-0.01550143833375411	-0.005280328329753386	0.0021749032077486713	0.005881490350972489	-0.021375770414749893	-0.024307815458075376	-0.01379032891255531	-0.021157778278052247	-0.01377224139871967	-0.009514254111258934	-0.020752914836563104	0.022163294963067057	-0.0024902530811348614	0.0073116070856829715	-0.019036448791145383	0.020714172031361656	0.0931409071533392	0.05952702133071833	0.04414300999346238	0.07929513368759002	0.015199785052861152	0.05466024515805869	0.06791576104923491	0.0822141143054785	0.08826976774723488	0.08510471196047723	0.08477944425728803	-0.007444052324750105	0.08878305943670253	0.10602770457151967	0.0494599589083496	0.0034406371585483323	0.035128903187003346	0.08322344650996659	-0.013809660447118859	0.026858191445114525	0.018252913712130975	-0.02032575035668449	-0.020973424554813058
157
158	-0.3696175460336442	-0.12144093333192497	0.03184274688216397	0.11490379863724395	0.2655234085960528	0.3402346910160551	0.004562773568499355	0.0	0.0037965746209602485	0.1928072789932956	-0.06813204126164688	0.040053375802310984	0.1973437849329154	-0.13650406826320852	0.4239410395058844	0.18584588456170628	0.4467026647822714	-0.16449872951723163	0.20817721523464683	0.5019790043883793	-0.2608736158940189	0.3945828661403054	-0.15879094730137622	0.4449897906802951	0.7779663687969495	0.5989392896686013	0.04357538536048964	-0.12104928311031694	-1.1593328314577538	0.1381514236117837	0.411962792248766	0.4563979295665585	-0.431733814153752	-0.8148776605985595	-0.7921581916421401	0.018269685065544407	0.19523237791988143	-0.47211808817307066	-0.3162659483944773	-0.050388451448438905
159	-0.023240758774427935	-0.017864764479379045	0.004070891202519048	0.010244523681544156	-0.01777034813252551	-0.00013133333914301472	-0.00572642694035734	-0.0007523464804715391	0.0002520228442326767	0.006147842053758134	-0.01490170285004295	0.012779724819060985	0.010813836103587547	-0.022700532804960892	0.0141485670322489	0.021497000165614757	-0.01430261537352579	0.028226864710573438	0.07098628429661358	0.026387392820470427	0.07455665580089045	0.06511684848552154	0.05190054329061548	0.10340998029717918	0.10126579155905462	0.09546190542201537	0.04485472467178272	0.036741670203807454	0.07459562806073072	0.002149500220798773	0.042222817633277836	0.08350117067414026	0.04804848523039146	0.025112595152942768	0.01258017872871875	0.05202751325367034	0.02545167406487926	0.016977291139551147	-0.049135905427735806	0.004996810982377983
160	0.07773283868297827	0.09113521521327117	0.05028944646040044	-0.10442995000173555	-0.02515906397028451	0.03504457959542393	0.007555908822891972	-0.11961891389083175	-0.12587084093081163	0.04908523225446392	0.062015796102925076	-0.009533771995005522	-0.07883017080618963	-0.11353130051398701	-0.1080014612679895	0.0215260955198076	-0.04979746381608731	-0.08900363697098197	0.003947057389502406	0.13284163889179615	0.025739302330641624	0.07989694352284582	0.09959370532708076	-0.023950873438884593	-0.0025728635662849914	0.13122665302552985	0.1205768013018879	0.04679795696058378	0.12848327382943003	0.03055868347887737	0.06774575082345054	0.09706302492904872	0.07452364699794863	0.024676247236723067	0.03169317263122596	0.15492686854684157	0.11024760184129571	-0.07771965826838191	0.08693663055598898	0.08615989716459449
161	0.04779291064259353	-0.020349734270226832	-0.0432730193541661	-0.05188079585506772	-0.02098130427309005	-0.048095444332748344	-0.014819396617636194	2.575317584692878e-05	-0.006506268051809057	-0.013708398475635541	-0.019360277061979562	0.0063687619796735165	0.02502183952272006	0.04131221026649641	-0.05201957829114441	0.001773716091224967	-0.020738822331968085	-0.019217376677689975	0.08469078066250499	0.19596674645132656	0.1891782539760748	0.24005258927550344	0.18632960645501837	0.12448885515254653	0.05876017958514832	0.13579801196452418	0.060805550129526445	0.06088955430316209	0.015522308802015276	0.020893237318068053	0.05496649909140363	0.0631329440046415	0.004581347651481833	-0.07344896593733721	-0.020227541955521296	-0.010077974401445849	-0.0002748860344535255	-0.05189194596149179	-0.050357062854680466	-0.08112286376340946
162	0.01357520742365715	-0.16529495510512415	-0.20184445204128312	-0.10792628385442872	-0.04433300481455763	-0.07361508786017189	-0.0086177466329464	0.04314628146814144	0.10666673997240544	-0.005211095058129958	-0.16833532640186608	-0.0006295550763206646	-0.02132759433845225	0.14899668572038863	0.1596058022232548	-0.012989392706871137	-0.16611981572528742	-0.10993163652295591	-0.09281900466263582	0.056087506029874834	0.19935540075730385	0.3260690564036169	0.35272878441493644	0.3454254138875307	0.39905693602795284	0.19725100690144526	0.3080212870843319	-0.2983707671148147	0.07632479676038374	-0.12182196141147471	-0.13074720043944768	0.254981135723559	-0.007154219920924653	0.28412660782660315	0.021526862070863517	0.03825301693672631	0.10259238694104324	-0.04875836775560317	-0.31295511608415794	-0.3349883310465652
163	-0.018480972119801507	-0.005623667454835852	-0.005211241283233677	-0.01724817532763679	-0.007248700801306406	-0.006156259198833206	-0.010373696906616648	-0.0034325997316854134	0.002398794581967862	0.0072959066298951885	0.012671725814972187	0.007851613435526475	0.006323649978446203	0.021675648560531946	0.054962549436179474	0.05249330086707492	0.038251958323383066	0.043449587443594506	0.04279001557932251	0.053031974330353455	0.04108805749483973	0.0468955241584129	0.08077093239227831	0.06858504992666034	0.06732710302888419	0.051346181907590785	0.029775550265194368	0.011298740689627967	0.013381409620453779	0.02701531601278086	0.015761134676425183	0.022036083566601177	0.016906484051949007	0.04066916658917971	0.03392203113525111	0.02373187919669674	0.06923796605820424	0.029816677240022137	0.025819289035992135	0.015194010795656942
164	0.010137782571942137	-0.006273973019538372	0.02434333407626433	-0.023614450555658008	-0.010307069039067425	-0.023624685899204533	-0.01968753211956304	0.002163596115147304	0.0036445356529580925	-0.012135333067727266	-6.996293360480554e-05	-0.003590282952678777	-0.04645334233111949	-0.018145196996757255	0.034035024282907944	0.02370566733581579	0.0430791794906644	0.02414179121796891	0.022702997569479716	0.0151455624617213	0.0151455624617213	0.022702997605611917	0.023119003655714263	0.03743255398109867	0.031645963051606024	0.07114919626929586	0.10302395554306062	0.10340798094489367	0.14801669125739758	0.0792793643889853	0.02267875259685687	0.029564146166071763	0.00041600605010234514	8.395552032576665e-05	0.021224746183201606	0.1252744906821542	0.06527864981947745	0.034113495482949986	0.03425883682053209	-0.0070139903410082515
165	0.024651913608838227	0.009368522503218114	0.08107961721239719	0.025687301687941113	0.0683408745692262	0.024411895011947207	0.03812668676608089	0.01153445719915133	-0.004413949484145159	-0.03409278917957431	-0.004413949484145158	0.0	0.0	0.0	0.00011424779288480411	0.02256821319974187	0.08906540590759357	0.08342107093630183	0.06122297777881595	0.001246460966396195	0.018864427797525157	-0.005762546365778439	-0.031604273059626736	0.033598489489050934	0.0019579296050901336	0.0	0.0	0.0003263216008483553	0.016928885257481062	0.09527956076332159	0.048605917735144465	0.0019579296050901336	0.0019579296050901336	0.03801243897319609	0.011648704992036133	0.020496035801766937	0.032400612994005054	0.06632925034778304	0.12445181016059913	0.026631617704706984
166	0.034692171915231	0.015590315157079678	-0.019886268361806833	0.019438341970057872	0.015344416082634956	-0.011499447060753327	-0.025226862877552887	-0.07038377247524358	-0.03595300598417723	0.023566885669506904	-0.0021151015433980573	0.014859396781875953	0.093325778464853	0.18228201347685002	0.16463274003674028	0.15149756220970936	0.05372405088668481	0.055590242002609876	0.10044548605672095	0.14922112585772898	0.07108471911169038	0.008513521989310048	0.014006666566563495	0.0616660224405208	0.10313694314941532	-0.02461957032952972	0.06660724176700403	0.056419703062972885	-0.043807217264709944	-0.0734966636997742	-0.06504070690123569	-0.02844209033865692	-0.02300904677513214	-0.06763683358853621	-0.02189545145729943	-0.01569193467946452	-0.015470681464706783	0.020982762253001285	-0.009881019627862671	0.0774275675210783
167	0.004221571489437824	-0.025115691384788464	-0.002225455633925127	-0.0375383562298628	-0.018138861040452602	-0.026081046339053105	-0.012181558994393656	-0.00647880621156725	-0.011348560128368693	-0.008666881791223595	-0.007067729015627372	0.05736747988009075	0.07654211017229437	0.05916865220808337	0.11078995581631705	0.03898268165330644	0.06317947119807268	0.08939849259134862	0.09447737358424907	0.025150792714394285	-0.037531111286275856	0.02424558809050847	0.046118094420382255	0.0018535020059211194	0.010646035521032101	0.02183018656042363	0.05661563661878677	0.05383518432744905	0.07971511387548467	0.03893747833280739	0.05621304702396278	0.0764195189082619	0.07298405464793802	0.07552899817876199	0.07237299464704926	0.032791498269669844	-0.02925153787507658	-0.02554225220082929	-0.07803222878163925	-0.014185435822950097
168
169	-0.013090934269136406	-0.005811746026192704	-0.029800325565164862	-0.01528992742120946	-0.0024400013820522095	0.011599503785883489	0.01519731161792841	0.015107866773268634	-0.013319321867723914	-0.019865252071553395	0.02493518856719606	0.08181570461100376	0.04378304077383053	0.06333443516543746	0.0554331246343266	0.038082955759902185	-0.005843749330915888	-0.00800834674443994	-0.01920287867965324	0.04205078014754768	0.07166204347517958	0.07075690825982822	0.0767316166051936	0.02633319154590786	0.0882939886588073	0.04545861127473261	0.058466074240182464	0.04556975633534425	0.05235161051261003	0.05991390209982491	0.025113233884027832	0.06208402263458888	0.04848657849015944	0.0181436039791753	0.0031187801646481383	-0.013786602418681338	0.003931829157359083	0.005215250723165646	0.0001557892986747848	-0.006667617399011375
