# Supplementary material for: Neuronal tuning aligns dynamically with object and texture manifolds across the visual hierarchy
Source: Nat Neurosci. 2026 Mar 10;29(4):864–75. doi: 10.1038/s41593-026-02207-1 (PMC13061647; doi:10.1038/s41593-026-02207-1)
Supplement: Supplementary file 10 — Attribution data for time windows 5, 10, 20, 25 and 50 ms, for panel b. Time window specific evolution trajectory of time windows 10, 20, 25 and 50 ms, for panel c. [file 41593_2026_2207_MOESM10_ESM.zip › ExtendedFig4_Source_data/FigureExtended4C_src_normresp_wdw_175-200_DeePSim_sem.csv]

0	1	2	3	4	5	6	7	8	9	10	11	12	13	14	15	16	17	18	19	20	21	22	23	24	25	26	27	28	29	30	31	32	33	34	35	36	37	38	39	40	41	42	43	44	45	46	47	48	49
0.0528032594142304	0.052143674081531595	0.04448155641225184	0.042558967522710864	0.04728047727007635	0.0501887461408252	0.04750728395351834	0.04584235503759853	0.04217451384767679	0.049970648081441194	0.04568632260185109	0.047897532115879944	0.04723508038243298	0.03704181493043337	0.049468278810276455	0.04518150336172815	0.05536845099180519	0.04481063203140311	0.05259909270208253	0.04574005744506469	0.03922287228921348	0.04761794723829205	0.04940831711415518	0.04925223579128579	0.04005627238252674	0.04588792293790117	0.0486547473578494	0.03720769012588345	0.046178719873926036	0.04043620953495158	0.04260161528929432	0.05669966116988333	0.04382985964435221	0.04123696595286686	0.04389663980575322	0.059191034806656745	0.04825658233972907	0.047470154633124755	0.04033777624413349	0.04727087720840151	0.04257393116679973	0.04288204518775018	0.05304475805358035	0.04958954272873027	0.038900856382497184	0.05133001867438103	0.053926978333210585	0.052628498503795806	0.052628498503795806	0.052628498503795806
0.064950091761298	0.06967227171002782	0.05838738241180277	0.06336997537018434	0.07311796236809127	0.06725179059422394	0.07332411418387998	0.0743099515019928	0.056877643980741584	0.08449353393499359	0.0855996505132512	0.06869668545144499	0.07800292056058153	0.051045913573278104	0.06531696267391199	0.05209496548142292	0.07427322599196338	0.06720197814328101	0.05962665741668826	0.061453289312045446	0.05711007424607411	0.09692196637734841	0.0808052427104361	0.06986437073831486	0.0633332893326549	0.05856582713571821	0.07896434749504919	0.06658132061628179	0.07301817533635205	0.08700213121423497	0.07914127192457099	0.07507049589220913	0.06513844475002203	0.07754367910931495	0.07819979593449472	0.07787173752190484	0.07787173752190484	0.07787173752190484	0.07787173752190484	0.07787173752190484	0.07787173752190484	0.07787173752190484	0.07787173752190484	0.07787173752190484	0.07787173752190484	0.07787173752190484	0.07787173752190484	0.07787173752190484	0.07787173752190484	0.07787173752190484
0.0731649823187497	0.055672017200619574	0.046313894677594725	0.05068936777164064	0.0690282998633616	0.06852830037859516	0.05453120005866298	0.05320422143506425	0.0445732767142381	0.04729624543878516	0.07322760557869537	0.054989003867835895	0.06329948936799035	0.05308508224413081	0.07359900545247725	0.06990182085653715	0.09752712210331176	0.07279686456783126	0.08114357687353992	0.09287419496318529	0.07492136175728305	0.08961394773018405	0.09717215534436044	0.08502176613203263	0.07835745208860055	0.090224633262508	0.09624859919529354	0.09218983481519295	0.10971051518814917	0.09267517634077196	0.0931611733642382	0.081299572587649	0.08496394347283764	0.08313175803024331	0.08313175803024331	0.08313175803024331	0.08313175803024331	0.08313175803024331	0.08313175803024331	0.08313175803024331	0.08313175803024331	0.08313175803024331	0.08313175803024331	0.08313175803024331	0.08313175803024331	0.08313175803024331	0.08313175803024331	0.08313175803024331	0.08313175803024331	0.08313175803024331
0.05482354286926431	0.0466085053474353	0.0447155735629548	0.0445580973851452	0.050056259605299025	0.03613655640979524	0.049263751631064785	0.0412026426138615	0.039246524691368405	0.056883835407590164	0.04124046959635541	0.06219679116336586	0.04768532542594475	0.052805458633785614	0.043642112306416674	0.03705837707686044	0.03502098274018068	0.045521260787000965	0.059840746465705405	0.039722400805637076	0.04255215444631326	0.03354573835620398	0.039584875206990715	0.046445238906802896	0.042863550157141675	0.05664489626981022	0.04443011563891362	0.04619659247095292	0.054906731819931276	0.041634626397546726	0.04993628532923355	0.04181459059009759	0.05643483378784549	0.04749523819231371	0.05439272823448473	0.05406271071809099	0.03974143451268917	0.03581361588046877	0.03777752519657897	0.03777752519657897	0.03777752519657897	0.03777752519657897	0.03777752519657897	0.03777752519657897	0.03777752519657897	0.03777752519657897	0.03777752519657897	0.03777752519657897	0.03777752519657897	0.03777752519657897
0.05873635599557326	0.04708679644528191	0.04907711519378444	0.04296905614728322	0.04410282480531815	0.048006319052848405	0.04484835435609877	0.05369002373951668	0.0472055520099924	0.039936385169894034	0.05912038706713726	0.05839735485579861	0.055208593708730574	0.055022232643327444	0.04406356558509999	0.0561151584140347	0.05910663446121113	0.05322575648141661	0.058312994471307854	0.05211221607125184	0.06563712592753967	0.06788933915909431	0.06574935392810116	0.06781398917675725	0.064260537496738	0.04731432992683389	0.05620148780156495	0.05995983616925423	0.0630975960082439	0.05988624663143945	0.06149192131984167	0.06149192131984167	0.06149192131984167	0.06149192131984167	0.06149192131984167	0.06149192131984167	0.06149192131984167	0.06149192131984167	0.06149192131984167	0.06149192131984167	0.06149192131984167	0.06149192131984167	0.06149192131984167	0.06149192131984167	0.06149192131984167	0.06149192131984167	0.06149192131984167	0.06149192131984167	0.06149192131984167	0.06149192131984167
0.07262975132847421	0.0757090966011284	0.09318591625447066	0.08335452882713033	0.09157425660265596	0.09181550816349819	0.10446343089101556	0.08806622086707888	0.08615792783658166	0.11796986733559149	0.0887024839073276	0.07885205206428308	0.08034696306559937	0.11241554163784934	0.07971764337101195	0.09021281294496038	0.0802057706429327	0.1044660778222425	0.08576669843491214	0.10087057909475514	0.0892864272384516	0.08445996548640215	0.08118600432488625	0.07796266635857824	0.09852839011707223	0.08194098530795374	0.08941048340300141	0.1025669020670249	0.09792999546337083	0.07768079505567516	0.06611206875392679	0.07930911206021972	0.09982268504058256	0.0982399239272154	0.07309176518783352	0.08223612482433366	0.0940282093757662	0.12424746156317681	0.09085739670838716	0.0866318702449065	0.08874463347664684	0.08874463347664684	0.08874463347664684	0.08874463347664684	0.08874463347664684	0.08874463347664684	0.08874463347664684	0.08874463347664684	0.08874463347664684	0.08874463347664684
0.1391567231902807	0.07027066195571202	0.0881585330766946	0.0946776686545322	0.10116726175595193	0.09833334065340645	0.10371503510636462	0.1031431696466445	0.08294822456337184	0.09334693025328518	0.07649884316589269	0.08960388913164437	0.07393033362009564	0.0843826731861955	0.10070340830109878	0.08488555808906409	0.07700096516401586	0.09554868591625966	0.09800072562044986	0.08445309834734334	0.08049112324318686	0.07341241214596658	0.08484604484416186	0.07304924714344824	0.0778501027114092	0.08445328748745176	0.08115169509943047	0.08115169509943047	0.08115169509943047	0.08115169509943047	0.08115169509943047	0.08115169509943047	0.08115169509943047	0.08115169509943047	0.08115169509943047	0.08115169509943047	0.08115169509943047	0.08115169509943047	0.08115169509943047	0.08115169509943047	0.08115169509943047	0.08115169509943047	0.08115169509943047	0.08115169509943047	0.08115169509943047	0.08115169509943047	0.08115169509943047	0.08115169509943047	0.08115169509943047	0.08115169509943047
0.036843245807915107	0.028884108923894154	0.03525042478343667	0.030653315833515986	0.03159942256652507	0.03349853953739283	0.03272367496120687	0.03532765360524711	0.03189418874771884	0.03213815835043132	0.034462638317748026	0.034028460436606914	0.036695931121492845	0.02844822635978611	0.036434034097393146	0.04188231005188657	0.038528402688349284	0.03535500429332811	0.03041775507397296	0.03803826969127718	0.041074079827848546	0.03542070785656163	0.03860661894700716	0.03809174655150583	0.027299559899212938	0.032768276954577145	0.03230947837728049	0.03253887766592882	0.03253887766592882	0.03253887766592882	0.03253887766592882	0.03253887766592882	0.03253887766592882	0.03253887766592882	0.03253887766592882	0.03253887766592882	0.03253887766592882	0.03253887766592882	0.03253887766592882	0.03253887766592882	0.03253887766592882	0.03253887766592882	0.03253887766592882	0.03253887766592882	0.03253887766592882	0.03253887766592882	0.03253887766592882	0.03253887766592882	0.03253887766592882	0.03253887766592882
0.044944613241380584	0.06139664446800611	0.05122276960857957	0.058631376254667356	0.0605816628721279	0.051275491221973606	0.041886122015054594	0.0481193222888365	0.044767347461647795	0.05412196920620335	0.03857380394045294	0.04411622894163289	0.058597296006342045	0.047625117458295695	0.048925456412457255	0.0473425292667433	0.0481809465581467	0.05370436179235827	0.0449770720940325	0.05147736125003008	0.048501872406385774	0.06381825766398258	0.05241879593355277	0.04398507244639318	0.0599461176457592	0.06217169823745019	0.05804858917344592	0.05225463388781859	0.05061498035157821	0.056426142657385894	0.06659455172583503	0.052344519753862465	0.055761273670517766	0.05036478725586444	0.0530630304631911	0.0530630304631911	0.0530630304631911	0.0530630304631911	0.0530630304631911	0.0530630304631911	0.0530630304631911	0.0530630304631911	0.0530630304631911	0.0530630304631911	0.0530630304631911	0.0530630304631911	0.0530630304631911	0.0530630304631911	0.0530630304631911	0.0530630304631911
0.08040461417581327	0.09059998886584147	0.06393952824841372	0.07117145538858768	0.0795865175139327	0.07158428244284055	0.0738246120228455	0.082894651877959	0.069594820670883	0.08606335781188268	0.09696850086117179	0.07780597358177015	0.06307099756700749	0.08167280377999617	0.07287858845808483	0.08501124487589218	0.07228957700566968	0.08776098348980947	0.08307879595916935	0.059943589805452	0.06593535314102866	0.07968968441671688	0.07983308856031802	0.06619368485788056	0.07086364430760608	0.0735611969025503	0.08577392659743263	0.08903123367487875	0.09648586159095822	0.06814164819928378	0.08870474358995328	0.09169054471010142	0.07321952490448638	0.08245503480729391	0.08245503480729391	0.08245503480729391	0.08245503480729391	0.08245503480729391	0.08245503480729391	0.08245503480729391	0.08245503480729391	0.08245503480729391	0.08245503480729391	0.08245503480729391	0.08245503480729391	0.08245503480729391	0.08245503480729391	0.08245503480729391	0.08245503480729391	0.08245503480729391
0.07274416996185884	0.07196120839046746	0.04286607325287309	0.05283609311555602	0.053436653228991896	0.059419637425950904	0.055902881872962405	0.05901797815426076	0.05741739617320685	0.05651468879985701	0.049999741286719496	0.05455228872155619	0.056870790886924746	0.057654985377586905	0.055726349832551474	0.05317232154942378	0.05256763883994687	0.060837858973465116	0.06231785392629019	0.0515236684922172	0.06419947442421385	0.05389548040733605	0.058621407475452414	0.05894998616535565	0.07197368321353582	0.058921052181137135	0.056443734106740355	0.06635462389320441	0.06673269169041683	0.06196075490137512	0.060661067179767984	0.06131091104057155	0.06131091104057155	0.06131091104057155	0.06131091104057155	0.06131091104057155	0.06131091104057155	0.06131091104057155	0.06131091104057155	0.06131091104057155	0.06131091104057155	0.06131091104057155	0.06131091104057155	0.06131091104057155	0.06131091104057155	0.06131091104057155	0.06131091104057155	0.06131091104057155	0.06131091104057155	0.06131091104057155
0.03203822060250995	0.035770426382196865	0.03382426348498427	0.041120809596224626	0.030067519227709984	0.0353308531038223	0.035815544468073376	0.0308911235912047	0.03553654714605618	0.030755109423173808	0.038938262908064736	0.038075014728810384	0.033882924453932095	0.04186502258271028	0.041318333277549024	0.034588786279467876	0.03396320815283967	0.050261121778216816	0.043101712012907044	0.04245895372430442	0.04379080479732333	0.044445240862266304	0.04399017266530228	0.045763605067959005	0.034543866343934644	0.048597965367701765	0.038980532059617094	0.04610404381921883	0.0488481979590062	0.04135759049926137	0.04670083801528148	0.04402921425727142	0.04402921425727142	0.04402921425727142	0.04402921425727142	0.04402921425727142	0.04402921425727142	0.04402921425727142	0.04402921425727142	0.04402921425727142	0.04402921425727142	0.04402921425727142	0.04402921425727142	0.04402921425727142	0.04402921425727142	0.04402921425727142	0.04402921425727142	0.04402921425727142	0.04402921425727142	0.04402921425727142
0.06808453559929908	0.0593377985567547	0.043968829305377405	0.059066071717637225	0.058923841542081676	0.05696084205992192	0.06327092420370245	0.05424259094157397	0.05009226388990136	0.05301152677483878	0.052599112069835856	0.05575920182978816	0.060301148120293885	0.06438047526176445	0.05559685283544212	0.05313112466227955	0.05934786113812707	0.05082936901240075	0.07135978169439831	0.04695675936855229	0.055761226593257524	0.06096712656146387	0.059429345753731475	0.05975877721116852	0.053321469242948144	0.0500836999236794	0.061387729484226175	0.05160923700951745	0.08597949626974537	0.06289601161544689	0.06068154332757415	0.06178877747151052	0.06178877747151052	0.06178877747151052	0.06178877747151052	0.06178877747151052	0.06178877747151052	0.06178877747151052	0.06178877747151052	0.06178877747151052	0.06178877747151052	0.06178877747151052	0.06178877747151052	0.06178877747151052	0.06178877747151052	0.06178877747151052	0.06178877747151052	0.06178877747151052	0.06178877747151052	0.06178877747151052
0.08613547084115591	0.05738651920827282	0.04969103464262661	0.06403861947823362	0.06051794976056065	0.04897488511622995	0.04181012421155317	0.07639069772275459	0.05823111833006411	0.06087242985454566	0.056382374698828834	0.05121375237760588	0.06634883426764476	0.056902368338639805	0.039306202636688006	0.06159323625284673	0.0652994076786824	0.0741176717196661	0.06817670919195558	0.06248189449754593	0.05863626069277387	0.07062560929539584	0.0686209972778749	0.05977778821490996	0.05198852854132027	0.05815686943899069	0.0684566700920253	0.05861703152422591	0.06686894097805549	0.06897966749695238	0.0557385549217834	0.06683967269795471	0.06128911380986905	0.06128911380986905	0.06128911380986905	0.06128911380986905	0.06128911380986905	0.06128911380986905	0.06128911380986905	0.06128911380986905	0.06128911380986905	0.06128911380986905	0.06128911380986905	0.06128911380986905	0.06128911380986905	0.06128911380986905	0.06128911380986905	0.06128911380986905	0.06128911380986905	0.06128911380986905
0.04159354193125875	0.050690929095097904	0.056941080921288134	0.04572909628064393	0.05167933261269852	0.05966003772192775	0.0584711156455181	0.044285593476602506	0.05073264287286344	0.059536772671699816	0.042666579368619686	0.044989829780632824	0.059075812774682254	0.049753929425573044	0.057384008504476745	0.04889354563998321	0.04357077796382094	0.0494102435949019	0.06148793158345858	0.0660769388460387	0.053277181435209944	0.06994992496301229	0.057340533387022476	0.05676357425281944	0.04602857460736747	0.05406887156029891	0.057757000586790695	0.06131920690889025	0.062915031416286	0.06129285697592175	0.06210394419610388	0.06210394419610388	0.06210394419610388	0.06210394419610388	0.06210394419610388	0.06210394419610388	0.06210394419610388	0.06210394419610388	0.06210394419610388	0.06210394419610388	0.06210394419610388	0.06210394419610388	0.06210394419610388	0.06210394419610388	0.06210394419610388	0.06210394419610388	0.06210394419610388	0.06210394419610388	0.06210394419610388	0.06210394419610388
0.052368828790617224	0.037727107829197845	0.0410848429573015	0.04992037507715931	0.049950329981093285	0.040241647421091674	0.050051460365938646	0.0410013350552601	0.0484464409284325	0.050533397274799934	0.03330180755730464	0.04077359586120149	0.046709970579771255	0.046734507795977084	0.03815095559088496	0.0338594230622378	0.05657179033453442	0.03926757750555076	0.038869208769330074	0.043190767493995696	0.04461654206734643	0.043980943997141225	0.040458453234949204	0.042219698616045215	0.042219698616045215	0.042219698616045215	0.042219698616045215	0.042219698616045215	0.042219698616045215	0.042219698616045215	0.042219698616045215	0.042219698616045215	0.042219698616045215	0.042219698616045215	0.042219698616045215	0.042219698616045215	0.042219698616045215	0.042219698616045215	0.042219698616045215	0.042219698616045215	0.042219698616045215	0.042219698616045215	0.042219698616045215	0.042219698616045215	0.042219698616045215	0.042219698616045215	0.042219698616045215	0.042219698616045215	0.042219698616045215	0.042219698616045215
0.061815671142171895	0.041670197112549524	0.0427618660828172	0.04636191303406061	0.04799564722430767	0.04216261066656708	0.04832510626466102	0.04424637082268084	0.04409341372497649	0.041124900241269746	0.04733998375824137	0.04060887408072411	0.03846300575738697	0.044524495471271325	0.03702488006953674	0.044988649352006506	0.03868531940536282	0.04137743871139682	0.04612422327362065	0.05111327854249983	0.03693060362139146	0.051214251839842455	0.050685514090687146	0.0509498829652648	0.0509498829652648	0.0509498829652648	0.0509498829652648	0.0509498829652648	0.0509498829652648	0.0509498829652648	0.0509498829652648	0.0509498829652648	0.0509498829652648	0.0509498829652648	0.0509498829652648	0.0509498829652648	0.0509498829652648	0.0509498829652648	0.0509498829652648	0.0509498829652648	0.0509498829652648	0.0509498829652648	0.0509498829652648	0.0509498829652648	0.0509498829652648	0.0509498829652648	0.0509498829652648	0.0509498829652648	0.0509498829652648	0.0509498829652648
0.11313615874916275	0.0879910308292527	0.10625378701756301	0.09659142266224312	0.0820106284219159	0.11100397686363518	0.10996789391613339	0.07510022501715002	0.08699707217010655	0.07963695399808503	0.07706707902326791	0.06391710335837375	0.10958274011901963	0.09612394763736723	0.09467080337205731	0.08728606304713082	0.07079720297602977	0.0874045456268561	0.09399701937936217	0.08236828245548568	0.07346997409880393	0.08524109175847042	0.09408174951288081	0.09632951474391781	0.08763127577376464	0.08859905995115383	0.11522828854499707	0.06702296862166861	0.09135106030340985	0.07968915145959302	0.08552010588150144	0.08552010588150144	0.08552010588150144	0.08552010588150144	0.08552010588150144	0.08552010588150144	0.08552010588150144	0.08552010588150144	0.08552010588150144	0.08552010588150144	0.08552010588150144	0.08552010588150144	0.08552010588150144	0.08552010588150144	0.08552010588150144	0.08552010588150144	0.08552010588150144	0.08552010588150144	0.08552010588150144	0.08552010588150144
0.05943852290731178	0.052613618074505535	0.048048090387517325	0.04441912164856092	0.05627546141210436	0.06192434474699681	0.0539784961940785	0.055009732195254395	0.04528645768042771	0.043299545757737604	0.05217958141823418	0.044114244239173296	0.04335288085872337	0.05395986848326262	0.06538026128234253	0.062279585932238084	0.054864250838991185	0.048109598585263084	0.058644094775261536	0.04795950288320591	0.06894482267990407	0.061257835456414014	0.061265406894144385	0.05009059577840934	0.05180603925480733	0.048692865217543284	0.06402013125712343	0.060612755931751416	0.05557083535927525	0.047806919675433955	0.06313332796376225	0.05546383630909309	0.05929858213642767	0.05929858213642767	0.05929858213642767	0.05929858213642767	0.05929858213642767	0.05929858213642767	0.05929858213642767	0.05929858213642767	0.05929858213642767	0.05929858213642767	0.05929858213642767	0.05929858213642767	0.05929858213642767	0.05929858213642767	0.05929858213642767	0.05929858213642767	0.05929858213642767	0.05929858213642767
0.07113966898701524	0.058324680712333134	0.0754336537378907	0.05193464057544753	0.05871200063478124	0.046713151940605865	0.05775429851994253	0.050046527122113306	0.06565728147993431	0.06604836166138697	0.06103295353368521	0.04998880571282442	0.06091038507186818	0.0589988300470142	0.09630829916043489	0.050313836086843304	0.047689881294172	0.05880074848597403	0.05586778478262676	0.05599713487356912	0.06006901799661502	0.05362766773694999	0.0643901092491142	0.061585482200668645	0.057860509351567585	0.05905051502119026	0.06061173530138238	0.05995380289589137	0.0643734797675718	0.07016198673958174	0.05534585569570899	0.05229594835719296	0.0739189713424984	0.074106535860154	0.06457757644650519	0.06934205615332961	0.06934205615332961	0.06934205615332961	0.06934205615332961	0.06934205615332961	0.06934205615332961	0.06934205615332961	0.06934205615332961	0.06934205615332961	0.06934205615332961	0.06934205615332961	0.06934205615332961	0.06934205615332961	0.06934205615332961	0.06934205615332961
0.040830745610202064	0.050090975190485096	0.03337312721100048	0.038508315601915255	0.04134206375645261	0.044373466581192275	0.05607579826313866	0.04172661536162443	0.04304949167153137	0.04072500029937966	0.04052055309975591	0.04497246526219297	0.04818558847294495	0.05259890501559265	0.048593937219872624	0.05310683041192791	0.05472040265402067	0.04901762128169099	0.057192038223840294	0.0591712222086486	0.04912735315856809	0.054507891723979615	0.06233484417041961	0.06219712861467035	0.0601171600479994	0.04902886765130476	0.060970772864943866	0.05918375585584366	0.060077264360393755	0.060077264360393755	0.060077264360393755	0.060077264360393755	0.060077264360393755	0.060077264360393755	0.060077264360393755	0.060077264360393755	0.060077264360393755	0.060077264360393755	0.060077264360393755	0.060077264360393755	0.060077264360393755	0.060077264360393755	0.060077264360393755	0.060077264360393755	0.060077264360393755	0.060077264360393755	0.060077264360393755	0.060077264360393755	0.060077264360393755	0.060077264360393755
0.0514603903964358	0.0674864826534221	0.06449267673187367	0.05325213768455837	0.053943256520224726	0.04349739422201509	0.06165974715350456	0.07237021149519504	0.09108554221469427	0.0594265987353558	0.06118966161588995	0.05856776747677086	0.04853701253631535	0.048930268292789805	0.05004509722205776	0.051821854399093044	0.0453733372510252	0.053565234737361765	0.05154497078321742	0.05764319862370376	0.04643041387552402	0.052542794569011855	0.05087154797749939	0.057866647522248967	0.05844430189097432	0.0676138054210747	0.05779173620118914	0.049352719863449225	0.05279987827905041	0.05107629907124982	0.05107629907124982	0.05107629907124982	0.05107629907124982	0.05107629907124982	0.05107629907124982	0.05107629907124982	0.05107629907124982	0.05107629907124982	0.05107629907124982	0.05107629907124982	0.05107629907124982	0.05107629907124982	0.05107629907124982	0.05107629907124982	0.05107629907124982	0.05107629907124982	0.05107629907124982	0.05107629907124982	0.05107629907124982	0.05107629907124982
0.060243518063163526	0.054359317728201614	0.042278593624191674	0.04226414661269259	0.04986931153743826	0.04616234466424565	0.04489734273374909	0.047003395103965104	0.04119579505400164	0.05116210025053302	0.039998320011193314	0.03247988190383376	0.046642930911999295	0.041385975829670435	0.048276237195229804	0.043004987557960436	0.045539023070797574	0.041434275503302656	0.04503356805338005	0.04098974944528889	0.05122243773793899	0.04237987949735355	0.04498707092848348	0.04654934613466437	0.04151650473575391	0.049012094633415805	0.045264299684584855	0.045264299684584855	0.045264299684584855	0.045264299684584855	0.045264299684584855	0.045264299684584855	0.045264299684584855	0.045264299684584855	0.045264299684584855	0.045264299684584855	0.045264299684584855	0.045264299684584855	0.045264299684584855	0.045264299684584855	0.045264299684584855	0.045264299684584855	0.045264299684584855	0.045264299684584855	0.045264299684584855	0.045264299684584855	0.045264299684584855	0.045264299684584855	0.045264299684584855	0.045264299684584855
0.05463813074304231	0.04609316482793466	0.04139192134432308	0.04337869000990272	0.038141236357499865	0.04321537279665255	0.035996076707349896	0.042974880361423815	0.04747476462307614	0.03416327351193643	0.04545805489328418	0.041732477625842875	0.040227271767343295	0.04740647447850976	0.051552071796553446	0.049299458740986145	0.035835314595049475	0.03518251733660874	0.042130905454938895	0.040875752434478815	0.04401702953788099	0.04621690767459858	0.04511696860623979	0.04511696860623979	0.04511696860623979	0.04511696860623979	0.04511696860623979	0.04511696860623979	0.04511696860623979	0.04511696860623979	0.04511696860623979	0.04511696860623979	0.04511696860623979	0.04511696860623979	0.04511696860623979	0.04511696860623979	0.04511696860623979	0.04511696860623979	0.04511696860623979	0.04511696860623979	0.04511696860623979	0.04511696860623979	0.04511696860623979	0.04511696860623979	0.04511696860623979	0.04511696860623979	0.04511696860623979	0.04511696860623979	0.04511696860623979	0.04511696860623979
0.042893771032915584	0.035176930211997456	0.03823310982768998	0.05097341855108412	0.03574527441655766	0.03773991750957253	0.04533843968289106	0.04233037121976388	0.04010898447451278	0.035852411157802584	0.03877679913309991	0.042775813371574316	0.0447663833945668	0.04946428558691407	0.04138744750970267	0.048904039066509815	0.050008494971024414	0.04152468838712664	0.04555813480942779	0.0404470876493704	0.04253768221477352	0.0505881947266833	0.05466912873976998	0.03976254304380502	0.04480361458298645	0.04572423047077813	0.053968260958031145	0.04984624571440464	0.04984624571440464	0.04984624571440464	0.04984624571440464	0.04984624571440464	0.04984624571440464	0.04984624571440464	0.04984624571440464	0.04984624571440464	0.04984624571440464	0.04984624571440464	0.04984624571440464	0.04984624571440464	0.04984624571440464	0.04984624571440464	0.04984624571440464	0.04984624571440464	0.04984624571440464	0.04984624571440464	0.04984624571440464	0.04984624571440464	0.04984624571440464	0.04984624571440464
0.06774761654320703	0.07818331060689462	0.06672224412194791	0.08130578951583602	0.07124974240428641	0.07472661095573714	0.06837287593981028	0.07036238516441856	0.0690384423807923	0.06695257161249706	0.07896601096399326	0.0897083249703599	0.0996172926498884	0.07499619226536923	0.07459510510701957	0.08982721532766388	0.08055627468997391	0.07365783742910578	0.09541020060479738	0.09222956699537262	0.09219365143049812	0.09862208120049154	0.08465273093134114	0.10966680341009082	0.08573516761443563	0.09112029968842554	0.09277416099588225	0.07722411262609993	0.10406931344814527	0.0906467130371226	0.0906467130371226	0.0906467130371226	0.0906467130371226	0.0906467130371226	0.0906467130371226	0.0906467130371226	0.0906467130371226	0.0906467130371226	0.0906467130371226	0.0906467130371226	0.0906467130371226	0.0906467130371226	0.0906467130371226	0.0906467130371226	0.0906467130371226	0.0906467130371226	0.0906467130371226	0.0906467130371226	0.0906467130371226	0.0906467130371226
0.06603307715966647	0.06395348076419821	0.06354326628582137	0.06065495853057989	0.07759370174094177	0.06462671335449036	0.06471337538724649	0.06903041892279604	0.06769203480728339	0.06875290791879067	0.056467529742506205	0.05637467070455513	0.07649930805706272	0.057532288672880606	0.06721055619363259	0.08176995023953057	0.07374308935718833	0.060099031273164794	0.06187845454508877	0.06569363322595728	0.06327711217776556	0.06666707733421844	0.0755289634930804	0.06520826087850033	0.07618464332428074	0.08506866304580223	0.0727942053864604	0.06775559439982946	0.05892555922823604	0.06739340805554588	0.07196146048660307	0.07533136938364057	0.06899917206909133	0.0676600778601484	0.061003781242432026	0.0662214294838393	0.0660304475996601	0.06523134402680067	0.0656308958132304	0.0656308958132304	0.0656308958132304	0.0656308958132304	0.0656308958132304	0.0656308958132304	0.0656308958132304	0.0656308958132304	0.0656308958132304	0.0656308958132304	0.0656308958132304	0.0656308958132304
0.030837803602301078	0.01756336494338702	0.016484202693947597	0.03476598368693756	0.01378273898516443	0.033550858793624655	0.02575013413433575	0.0270538426237652	0.03630137576567864	0.024486137132175696	0.024975575153052633	0.017884314133613355	0.03325645213199618	0.05784137268333871	0.043385319758738515	0.024618696265285844	0.03855504336359363	0.040466310235136076	0.03202814434306683	0.03417624450936891	0.05231704189224529	0.057233331365541304	0.06580593140857313	0.047503535446994566	0.05443191746771026	0.05358646566277211	0.050887321920177454	0.0772892078292779	0.0803003021352729	0.06539149818196645	0.049941014950561254	0.05814701572956656	0.06143282266718908	0.043043041913353876	0.03622713814509801	0.030790972671102777	0.04556125347221288	0.05260771623029953	0.09239757146912675	0.07993534540122699	0.07406135493555377	0.1679997877258224	0.12103057133068809	0.12103057133068809	0.12103057133068809	0.12103057133068809	0.12103057133068809	0.12103057133068809	0.12103057133068809	0.12103057133068809
0.0522676792748153	0.045546121054999784	0.05723755683979045	0.04950978827335727	0.04553797077071235	0.05264208508420938	0.05297828845294026	0.04582329294822957	0.04990561238790477	0.04591789245352499	0.04423070626690862	0.050757215092940344	0.04443546051387372	0.05235436476672649	0.05153608711386932	0.04620385661190208	0.049943792377471395	0.046805264169497623	0.05318684932178573	0.04783592391093486	0.046019810476378924	0.05054693283627766	0.04854097438658689	0.046810938689362966	0.04187011156642029	0.05081651525333044	0.048367024958344086	0.044588554698342886	0.04647778982834348	0.04647778982834348	0.04647778982834348	0.04647778982834348	0.04647778982834348	0.04647778982834348	0.04647778982834348	0.04647778982834348	0.04647778982834348	0.04647778982834348	0.04647778982834348	0.04647778982834348	0.04647778982834348	0.04647778982834348	0.04647778982834348	0.04647778982834348	0.04647778982834348	0.04647778982834348	0.04647778982834348	0.04647778982834348	0.04647778982834348	0.04647778982834348
0.05685402941358391	0.07437808923724164	0.04492245230754741	0.055165967622545255	0.05199752898832277	0.05003628448617087	0.050876778815331085	0.05866241871466105	0.06540020794742175	0.05848087793065512	0.0475437009982229	0.05645184621247837	0.04877555609813956	0.04321011503925476	0.054807879092805184	0.05498636777332125	0.06438689095486591	0.05966134586854999	0.052672286262725826	0.05325883735807988	0.043106007761928994	0.05401958035025453	0.058332142940416415	0.06173573642332578	0.0642796013473864	0.06300766888535608	0.06300766888535608	0.06300766888535608	0.06300766888535608	0.06300766888535608	0.06300766888535608	0.06300766888535608	0.06300766888535608	0.06300766888535608	0.06300766888535608	0.06300766888535608	0.06300766888535608	0.06300766888535608	0.06300766888535608	0.06300766888535608	0.06300766888535608	0.06300766888535608	0.06300766888535608	0.06300766888535608	0.06300766888535608	0.06300766888535608	0.06300766888535608	0.06300766888535608	0.06300766888535608	0.06300766888535608
0.04443021121622974	0.03013431697480871	0.040158701721654345	0.03421841274430947	0.03346668734342756	0.0359929710784654	0.029949376010936703	0.03493520880519379	0.03305916380147095	0.03861924135272481	0.021413979915883286	0.03142807071043199	0.029486719141229717	0.03679429822669044	0.028295533575119883	0.03864806812402851	0.03560493733582375	0.038026871989885205	0.03823549804134813	0.027440681091330823	0.036584515427062134	0.03201259825919647	0.03201259825919647	0.03201259825919647	0.03201259825919647	0.03201259825919647	0.03201259825919647	0.03201259825919647	0.03201259825919647	0.03201259825919647	0.03201259825919647	0.03201259825919647	0.03201259825919647	0.03201259825919647	0.03201259825919647	0.03201259825919647	0.03201259825919647	0.03201259825919647	0.03201259825919647	0.03201259825919647	0.03201259825919647	0.03201259825919647	0.03201259825919647	0.03201259825919647	0.03201259825919647	0.03201259825919647	0.03201259825919647	0.03201259825919647	0.03201259825919647	0.03201259825919647
0.05984281688528363	0.05283101139440565	0.04976362882517259	0.044354153466211	0.048789618723796196	0.05737077744106882	0.059853749800420186	0.05859009924798647	0.050144861342836036	0.056418484688398315	0.059759593719967426	0.05631823759656603	0.056208366267402464	0.06457218742807977	0.04602721088439786	0.05618903322666178	0.05336638821982116	0.05979925792971526	0.05369939825620743	0.05943265937951478	0.05298007808575436	0.05658234221419388	0.057334364033218885	0.05695835312370638	0.05695835312370638	0.05695835312370638	0.05695835312370638	0.05695835312370638	0.05695835312370638	0.05695835312370638	0.05695835312370638	0.05695835312370638	0.05695835312370638	0.05695835312370638	0.05695835312370638	0.05695835312370638	0.05695835312370638	0.05695835312370638	0.05695835312370638	0.05695835312370638	0.05695835312370638	0.05695835312370638	0.05695835312370638	0.05695835312370638	0.05695835312370638	0.05695835312370638	0.05695835312370638	0.05695835312370638	0.05695835312370638	0.05695835312370638
0.04746962706962003	0.034271285771414285	0.03342612818273951	0.044431581937921905	0.043255694003943426	0.04071119964370512	0.03501398948344396	0.03958480803716995	0.04316378810361933	0.04465819899087972	0.04121777224769016	0.04359041727337374	0.03206701313488509	0.04419671344679521	0.03283963008426482	0.04697952676548622	0.029123877220431738	0.0267477319155607	0.03294307735059606	0.030008059542635	0.03674409152315633	0.03337607553289566	0.03337607553289566	0.03337607553289566	0.03337607553289566	0.03337607553289566	0.03337607553289566	0.03337607553289566	0.03337607553289566	0.03337607553289566	0.03337607553289566	0.03337607553289566	0.03337607553289566	0.03337607553289566	0.03337607553289566	0.03337607553289566	0.03337607553289566	0.03337607553289566	0.03337607553289566	0.03337607553289566	0.03337607553289566	0.03337607553289566	0.03337607553289566	0.03337607553289566	0.03337607553289566	0.03337607553289566	0.03337607553289566	0.03337607553289566	0.03337607553289566	0.03337607553289566
0.06585215552309927	0.048440603690689706	0.04335620615319366	0.06186007256760353	0.059087791049060395	0.04999809117798933	0.0492633997443414	0.060807916523372765	0.05960079935935291	0.06182312283369523	0.06467473356433774	0.06049469517636329	0.06502128663132202	0.06296573738421228	0.06138449554415522	0.06222243291033777	0.05725297269863366	0.06835825701908181	0.0653784915374113	0.05235297018898177	0.06915894768724744	0.06016647615085541	0.06809273157004558	0.05854634906156225	0.07007056365747186	0.06430845635951705	0.06430845635951705	0.06430845635951705	0.06430845635951705	0.06430845635951705	0.06430845635951705	0.06430845635951705	0.06430845635951705	0.06430845635951705	0.06430845635951705	0.06430845635951705	0.06430845635951705	0.06430845635951705	0.06430845635951705	0.06430845635951705	0.06430845635951705	0.06430845635951705	0.06430845635951705	0.06430845635951705	0.06430845635951705	0.06430845635951705	0.06430845635951705	0.06430845635951705	0.06430845635951705	0.06430845635951705
0.06621850352856058	0.062239796780709754	0.06168416724675737	0.05622957928442586	0.0564525096786475	0.05454262319748033	0.06108338972286864	0.060304260187855535	0.074358523690895	0.0524774683742355	0.05790111224753901	0.0544880216905609	0.05864754987392303	0.06591354827094935	0.060746690067614635	0.05518845851122962	0.06482280867815546	0.05911817030131238	0.052720761839262324	0.05818352993422047	0.05545214588674139	0.05545214588674139	0.05545214588674139	0.05545214588674139	0.05545214588674139	0.05545214588674139	0.05545214588674139	0.05545214588674139	0.05545214588674139	0.05545214588674139	0.05545214588674139	0.05545214588674139	0.05545214588674139	0.05545214588674139	0.05545214588674139	0.05545214588674139	0.05545214588674139	0.05545214588674139	0.05545214588674139	0.05545214588674139	0.05545214588674139	0.05545214588674139	0.05545214588674139	0.05545214588674139	0.05545214588674139	0.05545214588674139	0.05545214588674139	0.05545214588674139	0.05545214588674139	0.05545214588674139
0.04000658228521717	0.03130731084040168	0.0339855613222276	0.0333864719271452	0.04499465059563967	0.03705632093945487	0.03367973378241686	0.04402560028068914	0.03648019496243541	0.05268064718461757	0.038294917318305526	0.02900431399337442	0.03189981074283114	0.03673721124545689	0.03477166992294844	0.03874476820177498	0.031498471650309945	0.037483852719687016	0.03770606066272426	0.035229751840042685	0.0359955318150084	0.03257048906107356	0.03428301043804098	0.03428301043804098	0.03428301043804098	0.03428301043804098	0.03428301043804098	0.03428301043804098	0.03428301043804098	0.03428301043804098	0.03428301043804098	0.03428301043804098	0.03428301043804098	0.03428301043804098	0.03428301043804098	0.03428301043804098	0.03428301043804098	0.03428301043804098	0.03428301043804098	0.03428301043804098	0.03428301043804098	0.03428301043804098	0.03428301043804098	0.03428301043804098	0.03428301043804098	0.03428301043804098	0.03428301043804098	0.03428301043804098	0.03428301043804098	0.03428301043804098
0.030866928639959813	0.04430382516508504	0.040050058085090316	0.04744125337545792	0.047789500226319656	0.05210423501922023	0.03521335583064519	0.04276998682043427	0.04094549789006623	0.037232455941757836	0.04583256932516461	0.03891773282824023	0.03927293811428642	0.037976722843150644	0.03523800052541392	0.03370366075043434	0.032754579689395415	0.04766130218107463	0.04373614655593087	0.04547474043229717	0.044605443494114015	0.044605443494114015	0.044605443494114015	0.044605443494114015	0.044605443494114015	0.044605443494114015	0.044605443494114015	0.044605443494114015	0.044605443494114015	0.044605443494114015	0.044605443494114015	0.044605443494114015	0.044605443494114015	0.044605443494114015	0.044605443494114015	0.044605443494114015	0.044605443494114015	0.044605443494114015	0.044605443494114015	0.044605443494114015	0.044605443494114015	0.044605443494114015	0.044605443494114015	0.044605443494114015	0.044605443494114015	0.044605443494114015	0.044605443494114015	0.044605443494114015	0.044605443494114015	0.044605443494114015
0.06342512457354169	0.06210028225279996	0.052436779428309266	0.0759402974205814	0.05760239635562506	0.049220808671168764	0.08115712653561467	0.060246783856751335	0.055193600755653244	0.07496085556762114	0.050047325459194256	0.042047549700712145	0.06451824168199564	0.06568238184766854	0.07189349382288422	0.06884805426691493	0.07169988266888011	0.05944021650347345	0.06114342655866581	0.07397011510036564	0.07445556342868002	0.057927796134701455	0.0614868798416424	0.07780697488630128	0.08769801501578584	0.08811235468791923	0.10051243547806125	0.08890665040128297	0.08545614181701287	0.0882413262228139	0.10339207908805585	0.099412997298985	0.07713541961479775	0.062057627189679124	0.07001532280211263	0.06603647499589588	0.06603647499589588	0.06603647499589588	0.06603647499589588	0.06603647499589588	0.06603647499589588	0.06603647499589588	0.06603647499589588	0.06603647499589588	0.06603647499589588	0.06603647499589588	0.06603647499589588	0.06603647499589588	0.06603647499589588	0.06603647499589588
0.03908625807086047	0.052595834974223765	0.0404534160991839	0.046970477807118174	0.05093401178155714	0.04419549125975055	0.03551880589395352	0.03975255092416347	0.05266658120268025	0.04050829238030482	0.03406968076009114	0.05171178217209646	0.04600907827228944	0.045795294801184334	0.044221880921123856	0.047004108636620794	0.04561299477887233	0.04561299477887233	0.04561299477887233	0.04561299477887233	0.04561299477887233	0.04561299477887233	0.04561299477887233	0.04561299477887233	0.04561299477887233	0.04561299477887233	0.04561299477887233	0.04561299477887233	0.04561299477887233	0.04561299477887233	0.04561299477887233	0.04561299477887233	0.04561299477887233	0.04561299477887233	0.04561299477887233	0.04561299477887233	0.04561299477887233	0.04561299477887233	0.04561299477887233	0.04561299477887233	0.04561299477887233	0.04561299477887233	0.04561299477887233	0.04561299477887233	0.04561299477887233	0.04561299477887233	0.04561299477887233	0.04561299477887233	0.04561299477887233	0.04561299477887233
0.06347615825159998	0.04985959818363961	0.05319617121299846	0.045919522944196725	0.043327458600759046	0.0436915561126026	0.04515159593069959	0.045085752512308105	0.04808131611651247	0.05756672266749896	0.04118873533766475	0.053565290324526164	0.055545999130246965	0.044080067001291676	0.039297139159580746	0.04524994229723734	0.04659866363073836	0.04593268014219739	0.04253577966724081	0.04008824483172508	0.036007426758897364	0.03811970043004524	0.050530349814145274	0.036299799559551524	0.0434150746868484	0.0434150746868484	0.0434150746868484	0.0434150746868484	0.0434150746868484	0.0434150746868484	0.0434150746868484	0.0434150746868484	0.0434150746868484	0.0434150746868484	0.0434150746868484	0.0434150746868484	0.0434150746868484	0.0434150746868484	0.0434150746868484	0.0434150746868484	0.0434150746868484	0.0434150746868484	0.0434150746868484	0.0434150746868484	0.0434150746868484	0.0434150746868484	0.0434150746868484	0.0434150746868484	0.0434150746868484	0.0434150746868484
0.08138229854586139	0.07744061675940389	0.07397677941219781	0.08977745674292442	0.08088968081967694	0.07656891974054446	0.06472610151875674	0.08328592693091134	0.09674689417807572	0.0806304860819753	0.09301423932528298	0.08798836423546948	0.0727620480933635	0.08323704505043525	0.0713872967035432	0.08414829109568515	0.0730829160526842	0.0875652413096876	0.08032407868118589	0.08032407868118589	0.08032407868118589	0.08032407868118589	0.08032407868118589	0.08032407868118589	0.08032407868118589	0.08032407868118589	0.08032407868118589	0.08032407868118589	0.08032407868118589	0.08032407868118589	0.08032407868118589	0.08032407868118589	0.08032407868118589	0.08032407868118589	0.08032407868118589	0.08032407868118589	0.08032407868118589	0.08032407868118589	0.08032407868118589	0.08032407868118589	0.08032407868118589	0.08032407868118589	0.08032407868118589	0.08032407868118589	0.08032407868118589	0.08032407868118589	0.08032407868118589	0.08032407868118589	0.08032407868118589	0.08032407868118589
0.07184633762588064	0.05419288536796729	0.03991187874759376	0.04114700190620717	0.040823089286628755	0.05217096082788705	0.04589586882163355	0.04905918241071967	0.03935123615358043	0.03695533093779648	0.04936981682484692	0.057948555064552244	0.03156302384916277	0.03624600970695244	0.05457146084832376	0.04426177470479392	0.040397266487947565	0.0460449483256068	0.05321340077705018	0.04674083540788675	0.038226163131657574	0.042483499269772164	0.042483499269772164	0.042483499269772164	0.042483499269772164	0.042483499269772164	0.042483499269772164	0.042483499269772164	0.042483499269772164	0.042483499269772164	0.042483499269772164	0.042483499269772164	0.042483499269772164	0.042483499269772164	0.042483499269772164	0.042483499269772164	0.042483499269772164	0.042483499269772164	0.042483499269772164	0.042483499269772164	0.042483499269772164	0.042483499269772164	0.042483499269772164	0.042483499269772164	0.042483499269772164	0.042483499269772164	0.042483499269772164	0.042483499269772164	0.042483499269772164	0.042483499269772164
0.06464281436603397	0.04472858257958968	0.05413867012033699	0.06051770631162833	0.04647627549456575	0.052718000279982725	0.0617989708389495	0.06535177026575778	0.049428291302937834	0.046991564840488234	0.04820992807171303	0.04820992807171303	0.04820992807171303	0.04820992807171303	0.04820992807171303	0.04820992807171303	0.04820992807171303	0.04820992807171303	0.04820992807171303	0.04820992807171303	0.04820992807171303	0.04820992807171303	0.04820992807171303	0.04820992807171303	0.04820992807171303	0.04820992807171303	0.04820992807171303	0.04820992807171303	0.04820992807171303	0.04820992807171303	0.04820992807171303	0.04820992807171303	0.04820992807171303	0.04820992807171303	0.04820992807171303	0.04820992807171303	0.04820992807171303	0.04820992807171303	0.04820992807171303	0.04820992807171303	0.04820992807171303	0.04820992807171303	0.04820992807171303	0.04820992807171303	0.04820992807171303	0.04820992807171303	0.04820992807171303	0.04820992807171303	0.04820992807171303	0.04820992807171303
0.06071646658197357	0.044894161792396456	0.04305996567296977	0.04152250163737071	0.04453471772073156	0.04835498085428516	0.045647600090065577	0.05051094268461792	0.03842075781764022	0.04417201701759659	0.048796906313768436	0.045288037236960996	0.03915451649289989	0.039464858538724334	0.03825718885217212	0.05236890533033907	0.05868550723232755	0.055440766346417716	0.05706313678937264	0.05706313678937264	0.05706313678937264	0.05706313678937264	0.05706313678937264	0.05706313678937264	0.05706313678937264	0.05706313678937264	0.05706313678937264	0.05706313678937264	0.05706313678937264	0.05706313678937264	0.05706313678937264	0.05706313678937264	0.05706313678937264	0.05706313678937264	0.05706313678937264	0.05706313678937264	0.05706313678937264	0.05706313678937264	0.05706313678937264	0.05706313678937264	0.05706313678937264	0.05706313678937264	0.05706313678937264	0.05706313678937264	0.05706313678937264	0.05706313678937264	0.05706313678937264	0.05706313678937264	0.05706313678937264	0.05706313678937264
0.09316903703789187	0.09337957139573137	0.06348198857533222	0.09091232460792874	0.09549737175562295	0.0722503012054281	0.08328366063302708	0.09008052989699677	0.12488562569930158	0.06621069078945319	0.09512641987829255	0.08858048407715753	0.08980430886559289	0.08244891601287294	0.09328181803987985	0.07396941952548486	0.08632206757174833	0.0961018041214726	0.0710331604461769	0.0919747161034411	0.06412654477354326	0.10828600746725248	0.07586231270935422	0.07173330467433055	0.057094236710246035	0.08381180274386807	0.08766371970357284	0.1096646774713619	0.08728294035450061	0.09179851010648632	0.08649057498718099	0.08914454254683364	0.08914454254683364	0.08914454254683364	0.08914454254683364	0.08914454254683364	0.08914454254683364	0.08914454254683364	0.08914454254683364	0.08914454254683364	0.08914454254683364	0.08914454254683364	0.08914454254683364	0.08914454254683364	0.08914454254683364	0.08914454254683364	0.08914454254683364	0.08914454254683364	0.08914454254683364	0.08914454254683364
0.05481970948709947	0.06382052423139785	0.05896799950034951	0.06368680209357165	0.05744708804067188	0.05180639231316073	0.062004702806441915	0.05510497362040608	0.0653961541099254	0.05768330703466013	0.0762965862982492	0.055165175985138225	0.05869422815035437	0.06313497844601773	0.06544311122746574	0.05883948858962113	0.08352819545531778	0.06815073096914398	0.07119424608949279	0.08518703305908037	0.0828269199967352	0.06810105615186869	0.0659346640058774	0.0627641263917556	0.06434939519881651	0.06434939519881651	0.06434939519881651	0.06434939519881651	0.06434939519881651	0.06434939519881651	0.06434939519881651	0.06434939519881651	0.06434939519881651	0.06434939519881651	0.06434939519881651	0.06434939519881651	0.06434939519881651	0.06434939519881651	0.06434939519881651	0.06434939519881651	0.06434939519881651	0.06434939519881651	0.06434939519881651	0.06434939519881651	0.06434939519881651	0.06434939519881651	0.06434939519881651	0.06434939519881651	0.06434939519881651	0.06434939519881651
0.06910774713507199	0.053268944851434685	0.056280693144348644	0.04725129759038118	0.045430704235789196	0.05060096152843726	0.04388343094834071	0.05099483500053952	0.054286978784237896	0.05184848497725198	0.05350637372157343	0.0526774293494127	0.0526774293494127	0.0526774293494127	0.0526774293494127	0.0526774293494127	0.0526774293494127	0.0526774293494127	0.0526774293494127	0.0526774293494127	0.0526774293494127	0.0526774293494127	0.0526774293494127	0.0526774293494127	0.0526774293494127	0.0526774293494127	0.0526774293494127	0.0526774293494127	0.0526774293494127	0.0526774293494127	0.0526774293494127	0.0526774293494127	0.0526774293494127	0.0526774293494127	0.0526774293494127	0.0526774293494127	0.0526774293494127	0.0526774293494127	0.0526774293494127	0.0526774293494127	0.0526774293494127	0.0526774293494127	0.0526774293494127	0.0526774293494127	0.0526774293494127	0.0526774293494127	0.0526774293494127	0.0526774293494127	0.0526774293494127	0.0526774293494127
0.10715371703073885	0.08290949837322183	0.09922197947114399	0.08764411133345484	0.08869145639765304	0.07454734598704595	0.06980459634538276	0.08657682217389782	0.07378156050697625	0.07317799659820563	0.07120494356441635	0.09088926177395493	0.06770688578050321	0.08018728153209996	0.07406843468237789	0.07825635954110655	0.07164110303058227	0.07860167277310458	0.07512138790184342	0.07512138790184342	0.07512138790184342	0.07512138790184342	0.07512138790184342	0.07512138790184342	0.07512138790184342	0.07512138790184342	0.07512138790184342	0.07512138790184342	0.07512138790184342	0.07512138790184342	0.07512138790184342	0.07512138790184342	0.07512138790184342	0.07512138790184342	0.07512138790184342	0.07512138790184342	0.07512138790184342	0.07512138790184342	0.07512138790184342	0.07512138790184342	0.07512138790184342	0.07512138790184342	0.07512138790184342	0.07512138790184342	0.07512138790184342	0.07512138790184342	0.07512138790184342	0.07512138790184342	0.07512138790184342	0.07512138790184342
0.0787614379770417	0.05457333528649882	0.09197657787133873	0.07987801046595353	0.06496388390812069	0.07170606424851214	0.06756808749421526	0.09327647406595511	0.07028189648115583	0.05590587510024081	0.07485826731917807	0.0644526689971873	0.08194332932903468	0.08119675181952442	0.06653843754625888	0.07386759468289165	0.07386759468289165	0.07386759468289165	0.07386759468289165	0.07386759468289165	0.07386759468289165	0.07386759468289165	0.07386759468289165	0.07386759468289165	0.07386759468289165	0.07386759468289165	0.07386759468289165	0.07386759468289165	0.07386759468289165	0.07386759468289165	0.07386759468289165	0.07386759468289165	0.07386759468289165	0.07386759468289165	0.07386759468289165	0.07386759468289165	0.07386759468289165	0.07386759468289165	0.07386759468289165	0.07386759468289165	0.07386759468289165	0.07386759468289165	0.07386759468289165	0.07386759468289165	0.07386759468289165	0.07386759468289165	0.07386759468289165	0.07386759468289165	0.07386759468289165	0.07386759468289165
0.08652981709799329	0.04887251921519372	0.04735820890561574	0.06457138356216943	0.060301341384943814	0.06329188374938101	0.06310208262224092	0.0705399887111346	0.052889878095584666	0.05943937862311762	0.06993478740002337	0.08558726574613168	0.0605733090638734	0.07823464829410505	0.0740591172981678	0.07689799456713728	0.06568679435075885	0.07466158760137717	0.0829635276750498	0.066819486806893	0.07611350928596862	0.07865825298444014	0.08832262014100899	0.06611161504931193	0.07655957427803234	0.0652758159760314	0.08903898215423016	0.09599994779398598	0.09251946497410807	0.09251946497410807	0.09251946497410807	0.09251946497410807	0.09251946497410807	0.09251946497410807	0.09251946497410807	0.09251946497410807	0.09251946497410807	0.09251946497410807	0.09251946497410807	0.09251946497410807	0.09251946497410807	0.09251946497410807	0.09251946497410807	0.09251946497410807	0.09251946497410807	0.09251946497410807	0.09251946497410807	0.09251946497410807	0.09251946497410807	0.09251946497410807
0.08172705637230557	0.062029572726279736	0.056249614703112356	0.0667694326599943	0.05290551010364867	0.05542668463780254	0.04303832038796753	0.04728752262502352	0.07453940524476756	0.048422891511994075	0.05327031662242638	0.05559437428619205	0.06407889843760661	0.05590591675087786	0.06017226090034675	0.05324216259734274	0.036047675297405504	0.04348006539590474	0.05120811361879002	0.07834721149532614	0.06180438961825785	0.058929962602156515	0.05214031983616665	0.055535141219161574	0.055535141219161574	0.055535141219161574	0.055535141219161574	0.055535141219161574	0.055535141219161574	0.055535141219161574	0.055535141219161574	0.055535141219161574	0.055535141219161574	0.055535141219161574	0.055535141219161574	0.055535141219161574	0.055535141219161574	0.055535141219161574	0.055535141219161574	0.055535141219161574	0.055535141219161574	0.055535141219161574	0.055535141219161574	0.055535141219161574	0.055535141219161574	0.055535141219161574	0.055535141219161574	0.055535141219161574	0.055535141219161574	0.055535141219161574
0.07838816666857695	0.04746235723955136	0.05659673606199622	0.06955411397260809	0.06377917636790859	0.06286191443285759	0.052020536097159814	0.05828036395990574	0.053368415300105394	0.06310391191381055	0.044684393220880934	0.05155703874256806	0.05112756442928888	0.04648205050207174	0.049940480462577284	0.05485462353700644	0.0620330520412576	0.05708169138691644	0.05392855044910844	0.05569716756392958	0.05640107893716725	0.05604912325054842	0.05604912325054842	0.05604912325054842	0.05604912325054842	0.05604912325054842	0.05604912325054842	0.05604912325054842	0.05604912325054842	0.05604912325054842	0.05604912325054842	0.05604912325054842	0.05604912325054842	0.05604912325054842	0.05604912325054842	0.05604912325054842	0.05604912325054842	0.05604912325054842	0.05604912325054842	0.05604912325054842	0.05604912325054842	0.05604912325054842	0.05604912325054842	0.05604912325054842	0.05604912325054842	0.05604912325054842	0.05604912325054842	0.05604912325054842	0.05604912325054842	0.05604912325054842
0.07460858160461042	0.058336776384647585	0.08121743287477949	0.06504991917095898	0.059210828057123015	0.055948702819500276	0.0688656489497009	0.06305388092374474	0.07423347920585115	0.05688211238922841	0.06236129660571748	0.06209229417324276	0.07752345217859273	0.06731602816382068	0.07380867329650508	0.060593475408511455	0.06396095625530283	0.06817012369218907	0.06606553997374595	0.06606553997374595	0.06606553997374595	0.06606553997374595	0.06606553997374595	0.06606553997374595	0.06606553997374595	0.06606553997374595	0.06606553997374595	0.06606553997374595	0.06606553997374595	0.06606553997374595	0.06606553997374595	0.06606553997374595	0.06606553997374595	0.06606553997374595	0.06606553997374595	0.06606553997374595	0.06606553997374595	0.06606553997374595	0.06606553997374595	0.06606553997374595	0.06606553997374595	0.06606553997374595	0.06606553997374595	0.06606553997374595	0.06606553997374595	0.06606553997374595	0.06606553997374595	0.06606553997374595	0.06606553997374595	0.06606553997374595
0.052818446666125465	0.040608480613866065	0.04431504855248331	0.0431835882984213	0.03947845368001639	0.05757824653309872	0.040588038486488225	0.046906826941095006	0.050617072517095525	0.039395969093844234	0.03839320013823363	0.046301492579652014	0.04053365560007826	0.04266157777692514	0.043568586396256055	0.04362879324009251	0.04184699986284759	0.048035171423437203	0.046484085688159725	0.04395041395323502	0.04521724982069737	0.04521724982069737	0.04521724982069737	0.04521724982069737	0.04521724982069737	0.04521724982069737	0.04521724982069737	0.04521724982069737	0.04521724982069737	0.04521724982069737	0.04521724982069737	0.04521724982069737	0.04521724982069737	0.04521724982069737	0.04521724982069737	0.04521724982069737	0.04521724982069737	0.04521724982069737	0.04521724982069737	0.04521724982069737	0.04521724982069737	0.04521724982069737	0.04521724982069737	0.04521724982069737	0.04521724982069737	0.04521724982069737	0.04521724982069737	0.04521724982069737	0.04521724982069737	0.04521724982069737
0.061201665148586416	0.08490593118904169	0.08935396413801738	0.0978367550318953	0.11396885805729189	0.10249514294771714	0.13884986425746365	0.11981942324881135	0.11906668678298354	0.14192052570779656	0.139138067451625	0.11330816828306768	0.13705830254810117	0.09093094544158249	0.16562812667182275	0.12212659480514249	0.13244331579596047	0.10440135462147951	0.10751588539652623	0.1765101383982062	0.1192414440645426	0.12157459384007165	0.12633899676838548	0.10612635282546806	0.12138168317379489	0.12154028037693139	0.18938337668124597	0.1136957250453175	0.13237792069835966	0.09719993090487213	0.143761656732756	0.13151452587623777	0.14619135179981851	0.2058758247703901	0.1316782802354141	0.10690305436265662	0.13580585499446188	0.17992555781048955	0.10807808839079697	0.19761850814617962	0.1368770657189322	0.1672477869325559	0.1672477869325559	0.1672477869325559	0.1672477869325559	0.1672477869325559	0.1672477869325559	0.1672477869325559	0.1672477869325559	0.1672477869325559
0.07942822212547253	0.06303565381902414	0.046427972819267846	0.06770895100022392	0.08561348085656129	0.07749199369876135	0.04765157013294265	0.062422481728657116	0.0816762710000098	0.07267071920678819	0.14528993692074837	0.10837058334503895	0.11808241349325341	0.09639447198374178	0.10788939132210486	0.13935410937350304	0.15330693038453613	0.11062604442483799	0.13160359094593302	0.20820303200664486	0.1143251728740005	0.14914259555972104	0.13282815920525645	0.15939059586456952	0.1667094426880461	0.17467959782931497	0.13460654939452496	0.10241708360997152	0.09759323044296132	0.12057960899525222	0.11274217341644523	0.09454505968969339	0.13228078168370797	0.15818486395716502	0.15111161159521008	0.1777729793590479	0.1677381686417707	0.09544126514537071	0.08037272251950833	0.11884981436844315	0.1406181018519309	0.1290752731532428	0.1430053613175822	0.0844265938621953	0.09849500379444688	0.09947977223642186	0.09898738801543436	0.09898738801543436	0.09898738801543436	0.09898738801543436
0.03770575136444772	0.05831609658192853	0.05267853720287613	0.05270541147420664	0.05374553449622539	0.036591058610130046	0.05434192365936279	0.04323674927377045	0.062185312702051354	0.05604240226134474	0.06595114076398609	0.06447516258710366	0.04160786092630646	0.05597988363361624	0.05915745051074089	0.04928997103939987	0.05387767723551959	0.04941945999312865	0.055917126025448696	0.04929006435322923	0.059420483464168526	0.06428561248990351	0.0650779602189664	0.054430825034301904	0.06239252904026108	0.06051588600804531	0.049627411121762256	0.058353013157997555	0.05439484683728033	0.06037508163413005	0.04779946115374084	0.05025991811961721	0.06397869501664609	0.05229373277955036	0.06672136012666764	0.05620485054822294	0.052607783404481426	0.052868228624595795	0.052815132159752885	0.06918757141543735	0.059662509693271734	0.06442504055435454	0.06442504055435454	0.06442504055435454	0.06442504055435454	0.06442504055435454	0.06442504055435454	0.06442504055435454	0.06442504055435454	0.06442504055435454
0.0621338104966138	0.06449665117948992	0.06338920255745616	0.053544887979892646	0.051757074822529	0.06484389767120335	0.06023141061206061	0.06209225782201757	0.06510339795769182	0.04381224316215366	0.05991797839185107	0.07129299096245434	0.07014761977778344	0.06204720578581835	0.04819367202601371	0.05437536863235871	0.05390081163013618	0.06433003200685697	0.0564800132771526	0.05600410355159265	0.07011673740685932	0.05856210114405961	0.05209834340368618	0.07144545381205598	0.06526635940401951	0.08419093437081354	0.0668390459415043	0.08599229318092137	0.06408460429420326	0.06805256076240992	0.07401720472652143	0.07484143283467812	0.06787976603051608	0.0770401892478162	0.06865637222126257	0.06821923895772176	0.07309681475143667	0.07681465389349096	0.08706458358429704	0.05900425129924172	0.07536670798738061	0.09688835507037677	0.07057790179720651	0.08105541960308756	0.059179607346046596	0.07550536695035577	0.06734248714820118	0.06734248714820118	0.06734248714820118	0.06734248714820118
0.08162034729968548	0.09811665549495278	0.08857328386033451	0.11210455129870603	0.10928180844349245	0.11716413235411746	0.0897952112921799	0.10615628988719798	0.09691024167427281	0.1058891635277301	0.07585824814627753	0.10545171825732244	0.09097430019806127	0.11603304949341824	0.1347740785488614	0.10900936965044843	0.07949461771284308	0.09382886383523305	0.13835144007312147	0.12142510848262134	0.09603690874381056	0.09018105836779892	0.13944206395218478	0.18669519430413928	0.09416568587560548	0.13162447874177186	0.11197662278012512	0.14844461425179903	0.11653540845811827	0.11344270647141018	0.11124157963512941	0.12000884920732409	0.1137623397582754	0.10884034329833911	0.16998281359723294	0.112530628157043	0.10336234448315604	0.15847138166417282	0.13459659522968156	0.10359915914892724	0.14590818371292893	0.12522199476120083	0.11973278038289258	0.12247738757204671	0.12247738757204671	0.12247738757204671	0.12247738757204671	0.12247738757204671	0.12247738757204671	0.12247738757204671
0.10517109319333974	0.07089995006379936	0.0768288317890819	0.06861765397648042	0.08301951898681233	0.08539809194316424	0.0854532622308507	0.0922285540863257	0.09918044991590977	0.07928370400150353	0.0749414321251263	0.08981076022567325	0.08237609617539976	0.08237609617539976	0.08237609617539976	0.08237609617539976	0.08237609617539976	0.08237609617539976	0.08237609617539976	0.08237609617539976	0.08237609617539976	0.08237609617539976	0.08237609617539976	0.08237609617539976	0.08237609617539976	0.08237609617539976	0.08237609617539976	0.08237609617539976	0.08237609617539976	0.08237609617539976	0.08237609617539976	0.08237609617539976	0.08237609617539976	0.08237609617539976	0.08237609617539976	0.08237609617539976	0.08237609617539976	0.08237609617539976	0.08237609617539976	0.08237609617539976	0.08237609617539976	0.08237609617539976	0.08237609617539976	0.08237609617539976	0.08237609617539976	0.08237609617539976	0.08237609617539976	0.08237609617539976	0.08237609617539976	0.08237609617539976
0.09890377293333136	0.10601238107917453	0.10404235117901524	0.11397889484911718	0.08402506082953244	0.08855247840589542	0.10020096793616107	0.12335949839359824	0.08866589237990283	0.09598005424630218	0.10549258386405927	0.11806547086104323	0.08589336826868142	0.09994814164642475	0.1060325187224064	0.0950529417308703	0.08994679760359095	0.07267270958316793	0.11008493475031475	0.07098562721047764	0.08450807887815434	0.09011531906882975	0.0835815512861529	0.09111634580016742	0.0898752761706268	0.08000073508999761	0.0894682763668672	0.08821280465868443	0.08925130943091744	0.06302459638527953	0.100266947229839	0.08909583232645703	0.07770028327494284	0.09807947902025065	0.09757889279228069	0.0914505248631978	0.10726191020937537	0.0768355277426631	0.09982770474587839	0.10912703553615927	0.09195738656396264	0.10054221105006095	0.10054221105006095	0.10054221105006095	0.10054221105006095	0.10054221105006095	0.10054221105006095	0.10054221105006095	0.10054221105006095	0.10054221105006095
0.04957548703270244	0.0511660213208133	0.05168536244282104	0.060729974579016174	0.06195309589193001	0.05046976547790246	0.04496407549988403	0.03725562405604194	0.04896839442122483	0.04916421901190182	0.05614911272960944	0.04980441729865503	0.047858743827762784	0.0524917681376583	0.058912772855289716	0.045510236347158665	0.05253830569588892	0.05873384852743023	0.060499308494103655	0.06400239256208723	0.047444226999316004	0.04119440056612386	0.04411822688123781	0.04107330902062608	0.03745516508112719	0.05856852104037222	0.043905976024085164	0.05587798553042752	0.04334984001477775	0.05915531635446194	0.05934122146006259	0.05296331208476832	0.05700775247680569	0.04612046095088392	0.05207842468909572	0.04629438350456388	0.053540031326644574	0.048589158108220475	0.06052552818408253	0.05744783660622754	0.042990214982034015	0.038637671149485124	0.051798881285013476	0.0467725465366237	0.06300017602309368	0.05488636127985869	0.05488636127985869	0.05488636127985869	0.05488636127985869	0.05488636127985869
0.09183673467509065	0.0	0.13333730813218528	0.10501703578698636	0.0	0.0	0.00023766384537119415	0.0011776426038617631	0.0	0.00023766384537119415	0.1071428571209391	0.13333730813218528	0.00023766384537119415	0.0	0.0	0.0	0.0	0.10707980709489409	0.1071428571209391	0.1850087056813349	0.0	0.1567437174980882	0.0	0.08314831523089289	0.0	0.0	0.0	0.10732931667461437	0.0	0.0	0.10306195461482968	0.09818059370337925	0.0	0.10303598995852319	0.18542754669865588	0.16610518898358292	0.18996914017352606	0.10713492511479755	0.1071428571209391	0.14975826519822089	0.0011776426038617631	0.21021209511761704	0.0	0.011012902660856758	0.20288257736500354	0.10694774001293013	0.10694774001293013	0.10694774001293013	0.10694774001293013	0.10694774001293013
0.08019517799418767	0.06893585596266925	0.0744132595454992	0.08142499564059505	0.098031705950379	0.09914652011201985	0.1498510313210184	0.1054431227608151	0.12186386948828241	0.12657948034088606	0.10975647471715914	0.09555386675184796	0.0800206695213048	0.10388868630107084	0.11723301109457455	0.11638111636663505	0.13528906498300933	0.09936980845199647	0.11866425375749381	0.13784876054917294	0.12871329623430397	0.11048306170417929	0.11238376429304966	0.08897681608805877	0.12313297087125556	0.10470318912495098	0.09562942074765671	0.12183964106697764	0.08965884191310353	0.09272718439007961	0.12569844066909064	0.1256058635227986	0.08991773514223532	0.1029112933035104	0.14421013348061945	0.12147725522648747	0.10055023476208688	0.10665509872756514	0.08268437149340256	0.11283306140886376	0.10906946522341598	0.08564175605646719	0.11303161024414737	0.09933668315030728	0.09933668315030728	0.09933668315030728	0.09933668315030728	0.09933668315030728	0.09933668315030728	0.09933668315030728
0.06111957131212163	0.08281289500523571	0.09738053487135963	0.07809916093772831	0.07541779441231608	0.09466472913145556	0.08907898757753567	0.07707110419313862	0.06785710630028269	0.07091747196188028	0.07159925768145162	0.07489408787897414	0.0829871716854444	0.077951927534888	0.08116878256118103	0.08756067592563124	0.07608981289166379	0.06603226740213408	0.0911946321078706	0.0975513736417302	0.08231042366294689	0.09106574434908046	0.07632190867173425	0.06707888319189348	0.07861825935562983	0.05725356856653771	0.083771446975458	0.06542900100919194	0.08646665017816661	0.09900653543098524	0.055802045880439737	0.07503057349686072	0.07536970275720487	0.08891274613980309	0.08623160080184271	0.07714888947030012	0.09839851859556395	0.07856457492758705	0.08374454097343619	0.08487452120829768	0.08430953109086693	0.08430953109086693	0.08430953109086693	0.08430953109086693	0.08430953109086693	0.08430953109086693	0.08430953109086693	0.08430953109086693	0.08430953109086693	0.08430953109086693
0.09919586939142884	0.08498035373908451	0.08152072418619878	0.06794477705458138	0.08090531575290189	0.09043130699173371	0.11228003797501657	0.11311657788987167	0.10187239714437325	0.0872899841559389	0.09743490069428502	0.10497045986929793	0.10147900076074738	0.14906493484630418	0.13165673152414856	0.07818341334670456	0.10424774753321658	0.10334051549234297	0.1184062761766422	0.10184071372914044	0.11474784585483286	0.0883637205966791	0.10171997661072726	0.08557188655003985	0.09873570876475173	0.11013973835419144	0.12428585175761332	0.10043584754775707	0.09014088041060732	0.11617691890271813	0.09581630377196683	0.12116596398786006	0.13897575806793194	0.108112945718091	0.11410536338154359	0.09435274225570751	0.1049442965280478	0.10470889534317403	0.1171946670780974	0.10457823507779795	0.12293308914176863	0.11375566210978329	0.11375566210978329	0.11375566210978329	0.11375566210978329	0.11375566210978329	0.11375566210978329	0.11375566210978329	0.11375566210978329	0.11375566210978329
0.05641604891836517	0.035710923398486236	0.0519319757815579	0.043101770279149874	0.04777407748197983	0.05683324497696715	0.04888971265933007	0.04804482122374127	0.05151834447213295	0.04805789397533897	0.05771624208721792	0.051360607034708294	0.04975174268738715	0.06620429932964286	0.05732944126267087	0.06699086261410178	0.06344623541224254	0.05909983452615899	0.06082150830887354	0.06277762715043857	0.06356731561946818	0.06205545379139194	0.06282544713804417	0.06106057581952161	0.0738207253943947	0.05723000278429359	0.05615021515777736	0.058161308383773	0.06329048504635136	0.058372432062370964	0.06341032629897174	0.05650401629450199	0.06711545258102683	0.06305056961572918	0.07425158583293513	0.05756424427152713	0.09839954777705817	0.0680673680549885	0.06853716233679659	0.059478467583190614	0.07504750529045365	0.0492724811064946	0.07081443311071989	0.0719545618357983	0.057630790517474516	0.06650582350678023	0.06474674547390025	0.05962818657131888	0.06631156990341472	0.068769510238119
0.2477876001812242	0.21155736957022153	0.1016808881294339	0.10439613317331754	0.1270563694415654	0.18305601208743572	0.18166299479831163	0.09104477011847867	0.1352263935907257	0.08178211981303833	0.18553333299417746	0.12633271666363555	0.15726113438583753	0.12620252217360653	0.18017343201497332	0.2079616930514014	0.13026668655781584	0.1838496084355133	0.1687667520832212	0.15154983914120312	0.12396606476853261	0.1902969918650568	0.19024615974322637	0.24762347152474334	0.1879803546983633	0.2120104007707914	0.1261568749952367	0.21849655303815396	0.19028443307843165	0.1714140866600673	0.14141415764091483	0.15394712204872465	0.22262103833606484	0.15547468323245953	0.23999570616027446	0.21229251775068253	0.2327406644610401	0.1506671343711111	0.3310907862005444	0.2560767492050172	0.214552046453358	0.17663203507089342	0.08798592131742418	0.30217874487862173	0.1256502841087923	0.17622410094417662	0.146043315651201	0.18834755907099213	0.10429967202550675	0.17275292607499687
0.10555037441193667	0.09982108952589079	0.06738796045108698	0.09715106652782081	0.10382157679319227	0.09039810026228061	0.12798031133135687	0.09895059645809576	0.0914568833359597	0.10688181024281612	0.08890545697540238	0.101739284532371	0.11604307122286407	0.11615872314754261	0.09473013594354289	0.0856006418502979	0.0888850866131821	0.09828499207646742	0.11710021058167437	0.1055679088616007	0.12575613762859927	0.10601480664370928	0.12197650314001489	0.11324940365491797	0.09181665310780285	0.11113416606070634	0.13187082421589857	0.10726649776121536	0.0778553449176819	0.11427547041906483	0.10414355029567643	0.11526457589698999	0.08644337668210364	0.12451001143826336	0.11610362256791139	0.11707192189454525	0.10384423884255292	0.11512045750451262	0.09871932521177135	0.11646727778942371	0.10122714489088375	0.12153667753115885	0.10296198717719665	0.11139608790172947	0.10475616997950492	0.10368901875526958	0.10045812703261454	0.09876826552395163	0.10342334521694498	0.10770866885332434
0.06926968809224547	0.04718272154401484	0.04545030517738753	0.058435908114216985	0.06306707602173474	0.06282814590916373	0.05490525435908852	0.0599915746954622	0.050806542172723734	0.06462664597254363	0.06078333020895428	0.054829342114917204	0.06904739623486411	0.04952691460861279	0.07365058607768796	0.052842609611686825	0.05876989585902737	0.07121894663962568	0.053647641365065064	0.06551263010485607	0.06287948199797544	0.050164755390431186	0.05111293679445253	0.06650750486201222	0.05971446207728013	0.05924496606259814	0.059056115335871254	0.050259832527058595	0.06865480611462975	0.06836775401936208	0.05079501119848139	0.05482597005164451	0.076413501162122	0.07379642868612997	0.050292342718721	0.058405360068517015	0.05466061607655357	0.08033325250362174	0.06912359047570187	0.052444078934812344	0.0632362839992896	0.07252812709097198	0.05886382534285134	0.06266117076486538	0.06366655489495343	0.058892238141221985	0.07576146687027523	0.06293052707920156	0.06601557910717364	0.06048416663967649
0.0838656974015057	0.07236011638535533	0.08349476553839325	0.06634042081375943	0.09548933545877886	0.07219109803743595	0.06066290070921429	0.06667218927152878	0.07926616070513966	0.07365847618467286	0.0722768336975459	0.08168154028530768	0.0798453977090538	0.05397468568023898	0.08356653475387102	0.09553215748098176	0.08682300069516903	0.0728066599414085	0.08548641605994334	0.07795366452889867	0.0846994642505656	0.08228048375783997	0.08532831663990054	0.08361166334806244	0.06095339224589153	0.09355260456796084	0.09217863727152356	0.08036775245533284	0.07093799484242772	0.08393919709566265	0.08824696224834773	0.07046927403433603	0.09375021581365177	0.09596436880896861	0.07416187590423239	0.07331140619327053	0.08473821973553256	0.09296471853511677	0.08654304517563813	0.07735897445860095	0.08997012278723035	0.08878034659006825	0.09341297954902279	0.10109249305237387	0.08496127252607313	0.0815149031685814	0.08301648932490308	0.08489761153731003	0.08609929404229154	0.07773593240533384
0.0593332948701232	0.05854784544677327	0.06354490377014617	0.06453091025180777	0.061577894384990006	0.06001866934929882	0.048076503607765525	0.05671592300897377	0.06797620550979674	0.060762013455871615	0.06165478876550562	0.07169377982454021	0.05756993760160739	0.05985057545984078	0.05670179988904717	0.06647304055945431	0.06188696819399464	0.063519052905799	0.05557746536733162	0.06745646637789203	0.06298908144001275	0.06024571310578249	0.0575364115159781	0.0495545663750756	0.07914666045929979	0.06539554004030892	0.05461241926497385	0.05913280516279655	0.041705503556093745	0.058008674390539895	0.08360199678825721	0.07163811759766085	0.06939413954761932	0.057667342716814556	0.05529711164329989	0.0710680536354945	0.0725093959515249	0.06506459773362733	0.07355625990657991	0.05515702563604806	0.06182922778210714	0.06060614286347057	0.052893485178259536	0.056749814020865055	0.056749814020865055	0.056749814020865055	0.056749814020865055	0.056749814020865055	0.056749814020865055	0.056749814020865055
0.08678183055560067	0.08443582265416939	0.06415452653878473	0.07468820553115851	0.08139373204012545	0.08670591669759421	0.08162562956945642	0.0709417883458294	0.08127695060015339	0.06395896756400223	0.07981304261792857	0.0718860050909654	0.0718860050909654	0.0718860050909654	0.0718860050909654	0.0718860050909654	0.0718860050909654	0.0718860050909654	0.0718860050909654	0.0718860050909654	0.0718860050909654	0.0718860050909654	0.0718860050909654	0.0718860050909654	0.0718860050909654	0.0718860050909654	0.0718860050909654	0.0718860050909654	0.0718860050909654	0.0718860050909654	0.0718860050909654	0.0718860050909654	0.0718860050909654	0.0718860050909654	0.0718860050909654	0.0718860050909654	0.0718860050909654	0.0718860050909654	0.0718860050909654	0.0718860050909654	0.0718860050909654	0.0718860050909654	0.0718860050909654	0.0718860050909654	0.0718860050909654	0.0718860050909654	0.0718860050909654	0.0718860050909654	0.0718860050909654	0.0718860050909654
0.0845547968398226	0.07502218691902474	0.06878452550905712	0.08341575666029279	0.0830781806411806	0.08244562262462929	0.08276190163290494	0.08276190163290494	0.08276190163290494	0.08276190163290494	0.08276190163290494	0.08276190163290494	0.08276190163290494	0.08276190163290494	0.08276190163290494	0.08276190163290494	0.08276190163290494	0.08276190163290494	0.08276190163290494	0.08276190163290494	0.08276190163290494	0.08276190163290494	0.08276190163290494	0.08276190163290494	0.08276190163290494	0.08276190163290494	0.08276190163290494	0.08276190163290494	0.08276190163290494	0.08276190163290494	0.08276190163290494	0.08276190163290494	0.08276190163290494	0.08276190163290494	0.08276190163290494	0.08276190163290494	0.08276190163290494	0.08276190163290494	0.08276190163290494	0.08276190163290494	0.08276190163290494	0.08276190163290494	0.08276190163290494	0.08276190163290494	0.08276190163290494	0.08276190163290494	0.08276190163290494	0.08276190163290494	0.08276190163290494	0.08276190163290494
0.08124036525046956	0.11342488122234783	0.122727301772444	0.11315273852509562	0.14633042835911594	0.10952273534159405	0.09268848862064351	0.12391948445676815	0.11269056513694994	0.12353380494456116	0.10272943887768096	0.1232871863080354	0.0748644431124041	0.0985447087127658	0.05400162807454193	0.10354892717524895	0.12746675567407387	0.10748103117726518	0.11466956944885776	0.10338987803354781	0.14522092390352145	0.11807318279876362	0.13023655253315988	0.09468429404827007	0.15369823141581476	0.21315314013368014	0.16166128495255264	0.14585293457362047	0.1171973015658274	0.15582883881090287	0.1395833860220629	0.14294956958100635	0.14661263302797567	0.12064397055388654	0.1165627862299565	0.13705961886146226	0.12681120254570938	0.12681120254570938	0.12681120254570938	0.12681120254570938	0.12681120254570938	0.12681120254570938	0.12681120254570938	0.12681120254570938	0.12681120254570938	0.12681120254570938	0.12681120254570938	0.12681120254570938	0.12681120254570938	0.12681120254570938
0.07186852753616903	0.05395515445799776	0.044662077693967774	0.05305717273380654	0.05599823075398095	0.055737746543918804	0.05005790937796003	0.05182716019920106	0.05599285433818598	0.053373330970163516	0.04942711012828904	0.048147990656495415	0.05858404549085541	0.06445244748537324	0.05988927577861772	0.06195128799820904	0.05162553943981845	0.06030807163697544	0.048254752675104734	0.05768365273444795	0.05445457771978958	0.054395758389641585	0.06557501663649315	0.05170637698208519	0.04685787458933374	0.051279951614603504	0.06017094696520632	0.05572544928990491	0.05572544928990491	0.05572544928990491	0.05572544928990491	0.05572544928990491	0.05572544928990491	0.05572544928990491	0.05572544928990491	0.05572544928990491	0.05572544928990491	0.05572544928990491	0.05572544928990491	0.05572544928990491	0.05572544928990491	0.05572544928990491	0.05572544928990491	0.05572544928990491	0.05572544928990491	0.05572544928990491	0.05572544928990491	0.05572544928990491	0.05572544928990491	0.05572544928990491
0.08302128526221121	0.06692386225875863	0.06575300534400394	0.06388029330518684	0.062459385236060795	0.07133259056512463	0.060682464013309574	0.05855639156121199	0.05904072103350164	0.0618617277368398	0.059998379290926676	0.0875269318853182	0.07177143376579632	0.06984336996216654	0.066951184122153	0.06098312288034591	0.06231031726446449	0.05996540312781997	0.07009394011300635	0.06431404308188104	0.0672039915974437	0.0672039915974437	0.0672039915974437	0.0672039915974437	0.0672039915974437	0.0672039915974437	0.0672039915974437	0.0672039915974437	0.0672039915974437	0.0672039915974437	0.0672039915974437	0.0672039915974437	0.0672039915974437	0.0672039915974437	0.0672039915974437	0.0672039915974437	0.0672039915974437	0.0672039915974437	0.0672039915974437	0.0672039915974437	0.0672039915974437	0.0672039915974437	0.0672039915974437	0.0672039915974437	0.0672039915974437	0.0672039915974437	0.0672039915974437	0.0672039915974437	0.0672039915974437	0.0672039915974437
0.05300454170954813	0.038732458683913465	0.048856579113439144	0.036843993804655445	0.04517417146534133	0.03639079601217442	0.05414319686300409	0.04773874234716988	0.05019153946822643	0.03659889670862326	0.04806275002512467	0.05079918969913533	0.04158285901090733	0.058065736540572205	0.04321404426217992	0.05483255502158885	0.03596148774324848	0.04467403127152454	0.048816773509826106	0.05581030316576494	0.044008929447364245	0.05319565483066468	0.0521820855594912	0.04734479256148799	0.042042264233308035	0.05118879239065543	0.049749442771424256	0.05126004725580774	0.04482221275040504	0.05627304485552015	0.04680159757427823	0.0374844519234493	0.03471566588025274	0.04531671166850784	0.0501165616596207	0.04757549198592684	0.06893006934135384	0.05825278066364034	0.05825278066364034	0.05825278066364034	0.05825278066364034	0.05825278066364034	0.05825278066364034	0.05825278066364034	0.05825278066364034	0.05825278066364034	0.05825278066364034	0.05825278066364034	0.05825278066364034	0.05825278066364034
0.07632533893804128	0.0641368228104374	0.071355888178541	0.06663077184859567	0.06308496890975676	0.06174029314322658	0.05858826342257624	0.0715641913655653	0.05804341503028392	0.07576035811198956	0.06183796982688909	0.0578851880468546	0.059895750173576186	0.05585239480849785	0.05302132407078275	0.05111890673177518	0.040528435156982096	0.04951684486272845	0.061388510410504554	0.075887535900512	0.06433723456454893	0.05841309894369217	0.04780268586442003	0.057714250747421446	0.060497547350083	0.06837232112985213	0.07354851627134291	0.04801660396273114	0.04379843350523544	0.06317050933559079	0.06667475656367734	0.05999679903793618	0.06333577780080676	0.06333577780080676	0.06333577780080676	0.06333577780080676	0.06333577780080676	0.06333577780080676	0.06333577780080676	0.06333577780080676	0.06333577780080676	0.06333577780080676	0.06333577780080676	0.06333577780080676	0.06333577780080676	0.06333577780080676	0.06333577780080676	0.06333577780080676	0.06333577780080676	0.06333577780080676
0.17779705317938957	0.1333136089328918	0.14147303635743877	0.1094505741603526	0.09470476768274363	0.10841352377472852	0.13154304850442108	0.13246117892104492	0.12683564776646095	0.15195189308542803	0.11816693508015291	0.1673765284527517	0.13692233375429413	0.13894158640134058	0.1600750717189905	0.16382483946057405	0.1498295439624421	0.17491316205763233	0.1613612646538803	0.11911431689060498	0.14650862990370828	0.14835633326906386	0.10971225884509839	0.14559083649013022	0.1699695363594602	0.13562841669823153	0.20154446630729356	0.16221503418151909	0.16747418038236692	0.13566038436582287	0.13882693871894886	0.15339109286620597	0.19326825761638944	0.19012873250125578	0.1916984950588226	0.1916984950588226	0.1916984950588226	0.1916984950588226	0.1916984950588226	0.1916984950588226	0.1916984950588226	0.1916984950588226	0.1916984950588226	0.1916984950588226	0.1916984950588226	0.1916984950588226	0.1916984950588226	0.1916984950588226	0.1916984950588226	0.1916984950588226
0.07776258597814381	0.05230482404065604	0.05281280112413332	0.057108869164559116	0.05777748964017463	0.06498170734984295	0.06508839685145267	0.060263024443637986	0.050073944092403316	0.05212797284977904	0.06248427376325855	0.04633083572836601	0.046156195455556534	0.05262485902816796	0.061898493664713894	0.041193312550069236	0.052574946950671296	0.04427842419710539	0.07440871645771184	0.06619792003277217	0.05289372845548728	0.060695373627426455	0.05679455104145687	0.05679455104145687	0.05679455104145687	0.05679455104145687	0.05679455104145687	0.05679455104145687	0.05679455104145687	0.05679455104145687	0.05679455104145687	0.05679455104145687	0.05679455104145687	0.05679455104145687	0.05679455104145687	0.05679455104145687	0.05679455104145687	0.05679455104145687	0.05679455104145687	0.05679455104145687	0.05679455104145687	0.05679455104145687	0.05679455104145687	0.05679455104145687	0.05679455104145687	0.05679455104145687	0.05679455104145687	0.05679455104145687	0.05679455104145687	0.05679455104145687
0.12323253279596118	0.08845791399791028	0.10893708921217594	0.09868343045288912	0.11277516349828416	0.09082097805116299	0.06692296081480757	0.07522493790702345	0.10683206165088953	0.09228154722934208	0.08975767485031529	0.09631976897139796	0.15143078897174966	0.13382466025922288	0.12052771164191034	0.1201256276224468	0.13979764803953526	0.1290902695881979	0.10523096831442784	0.09210273624508777	0.13325470774138212	0.14661726369814987	0.19224709863324335	0.1692655249054364	0.1338071240440828	0.14668649513688434	0.19091839962309037	0.16102541515546737	0.19856093349582568	0.1777436936769689	0.1433984010801562	0.11205579487683584	0.10885003329962196	0.20317187390001543	0.15045015006673884	0.14716710242811318	0.14775040484007373	0.1449742851822749	0.13541087494627116	0.1306213797294068	0.14932060784927437	0.13997099378934058	0.13997099378934058	0.13997099378934058	0.13997099378934058	0.13997099378934058	0.13997099378934058	0.13997099378934058	0.13997099378934058	0.13997099378934058
0.05827568519076416	0.060143805858642166	0.053846635204845054	0.0705380792201299	0.05914144556848662	0.06169620424571022	0.0640850497534467	0.04767035236276331	0.06555063716630481	0.07498219596719945	0.07209073778503514	0.07746824347873464	0.08962857940763005	0.05522495433837087	0.0788588018930847	0.06808843930407658	0.07917224355975738	0.06480074118763994	0.07209649331566279	0.07134678997731972	0.08589207619369423	0.07259066558265476	0.06949758617634764	0.0796755187585797	0.07199355197810382	0.07583453536834175	0.07583453536834175	0.07583453536834175	0.07583453536834175	0.07583453536834175	0.07583453536834175	0.07583453536834175	0.07583453536834175	0.07583453536834175	0.07583453536834175	0.07583453536834175	0.07583453536834175	0.07583453536834175	0.07583453536834175	0.07583453536834175	0.07583453536834175	0.07583453536834175	0.07583453536834175	0.07583453536834175	0.07583453536834175	0.07583453536834175	0.07583453536834175	0.07583453536834175	0.07583453536834175	0.07583453536834175
0.11244035567027992	0.12610915478224305	0.11882140872906509	0.1163465392066261	0.1461157164098943	0.14014435882233212	0.12647607320033852	0.10680533209987655	0.1275039869422984	0.11884949898683295	0.1520586665067513	0.1437343106032981	0.1391310870272923	0.13609345086873428	0.11606560818615931	0.11779088839512421	0.13429250764844708	0.12092447674221167	0.11098466206008173	0.12323810685546735	0.14487809861269418	0.1410798787356099	0.12899908979609373	0.1270106564990712	0.14373604959168423	0.14896525735652957	0.14420365843693855	0.14388169677989515	0.14990772742750327	0.13889228107805818	0.14440000425278074	0.14440000425278074	0.14440000425278074	0.14440000425278074	0.14440000425278074	0.14440000425278074	0.14440000425278074	0.14440000425278074	0.14440000425278074	0.14440000425278074	0.14440000425278074	0.14440000425278074	0.14440000425278074	0.14440000425278074	0.14440000425278074	0.14440000425278074	0.14440000425278074	0.14440000425278074	0.14440000425278074	0.14440000425278074
0.060718596021756	0.04385645798996843	0.04819626823074881	0.056871927874316955	0.05062401348355742	0.062248233957051424	0.059521381762216864	0.05435271139248184	0.06122779987713913	0.05003897676022077	0.05291844951180363	0.06140932945156021	0.06379070018706016	0.05319657553080123	0.053491662960397264	0.07769194928219005	0.06850809626966001	0.07586686621428887	0.07218748124197442	0.07218748124197442	0.07218748124197442	0.07218748124197442	0.07218748124197442	0.07218748124197442	0.07218748124197442	0.07218748124197442	0.07218748124197442	0.07218748124197442	0.07218748124197442	0.07218748124197442	0.07218748124197442	0.07218748124197442	0.07218748124197442	0.07218748124197442	0.07218748124197442	0.07218748124197442	0.07218748124197442	0.07218748124197442	0.07218748124197442	0.07218748124197442	0.07218748124197442	0.07218748124197442	0.07218748124197442	0.07218748124197442	0.07218748124197442	0.07218748124197442	0.07218748124197442	0.07218748124197442	0.07218748124197442	0.07218748124197442
0.05628307682980763	0.06537602473841812	0.06382660030240365	0.06021306107202985	0.061072971239555816	0.05994993785334647	0.06410358751771347	0.0645379505591932	0.056664063685411416	0.05439706675677486	0.057676346260596846	0.061864080920191716	0.05271003952873443	0.07399877003600137	0.0668223062392516	0.06214671080831266	0.07528746440947	0.07225268793274682	0.06452098377238381	0.05615084594858088	0.06847099133081123	0.07395271831775169	0.06186131553115644	0.06582515435038604	0.07419273710286871	0.051049136089049464	0.051284442541476134	0.06117273111892584	0.061696726469850874	0.06143472879438836	0.06143472879438836	0.06143472879438836	0.06143472879438836	0.06143472879438836	0.06143472879438836	0.06143472879438836	0.06143472879438836	0.06143472879438836	0.06143472879438836	0.06143472879438836	0.06143472879438836	0.06143472879438836	0.06143472879438836	0.06143472879438836	0.06143472879438836	0.06143472879438836	0.06143472879438836	0.06143472879438836	0.06143472879438836	0.06143472879438836
0.08908953748927986	0.08224189678272889	0.06187298694982403	0.08482436921708357	0.07344713265811273	0.06924963622623799	0.10412977603718407	0.07457056027144153	0.10197509188007738	0.08783473781979109	0.09702818101156695	0.08778242312151924	0.09768824329922601	0.09509102163176011	0.08992500973708858	0.1245636101088928	0.10926569645115336	0.08975493261076087	0.09170088521994825	0.09381230365813624	0.09235915864908435	0.08655033209339062	0.08945474537123747	0.08945474537123747	0.08945474537123747	0.08945474537123747	0.08945474537123747	0.08945474537123747	0.08945474537123747	0.08945474537123747	0.08945474537123747	0.08945474537123747	0.08945474537123747	0.08945474537123747	0.08945474537123747	0.08945474537123747	0.08945474537123747	0.08945474537123747	0.08945474537123747	0.08945474537123747	0.08945474537123747	0.08945474537123747	0.08945474537123747	0.08945474537123747	0.08945474537123747	0.08945474537123747	0.08945474537123747	0.08945474537123747	0.08945474537123747	0.08945474537123747
0.058161737101174595	0.06273781800204495	0.05609377810775685	0.05857889180974557	0.06297072384289394	0.06961947597707717	0.07351919056010774	0.057817092544004606	0.06368341144174151	0.06806236665026907	0.07004583075687151	0.0488864355246136	0.06477218250366959	0.06657562392636165	0.05783399213735029	0.0532594584883573	0.06552602265667752	0.05692564522289853	0.06045016411462984	0.05444545148398753	0.06195941814899742	0.055639268582935886	0.060469831407500986	0.04881860530788448	0.058375290644951186	0.05536568666684541	0.05687048865589829	0.05687048865589829	0.05687048865589829	0.05687048865589829	0.05687048865589829	0.05687048865589829	0.05687048865589829	0.05687048865589829	0.05687048865589829	0.05687048865589829	0.05687048865589829	0.05687048865589829	0.05687048865589829	0.05687048865589829	0.05687048865589829	0.05687048865589829	0.05687048865589829	0.05687048865589829	0.05687048865589829	0.05687048865589829	0.05687048865589829	0.05687048865589829	0.05687048865589829	0.05687048865589829
0.05863798050388079	0.08588203147195576	0.07094157637125918	0.08028142668281887	0.09377575856160221	0.05660351797709692	0.08907091939733015	0.09845169887426775	0.06944379996935524	0.0941080269259907	0.08208617688848976	0.08476298655893766	0.07584293171248715	0.07485515091897578	0.10348713814063498	0.10368218118203464	0.08025254038214197	0.0825453699468887	0.07375299896247399	0.0484172582774794	0.07747238048509007	0.07440321674552797	0.06476473389536977	0.08722118728360463	0.0759929605894872	0.0759929605894872	0.0759929605894872	0.0759929605894872	0.0759929605894872	0.0759929605894872	0.0759929605894872	0.0759929605894872	0.0759929605894872	0.0759929605894872	0.0759929605894872	0.0759929605894872	0.0759929605894872	0.0759929605894872	0.0759929605894872	0.0759929605894872	0.0759929605894872	0.0759929605894872	0.0759929605894872	0.0759929605894872	0.0759929605894872	0.0759929605894872	0.0759929605894872	0.0759929605894872	0.0759929605894872	0.0759929605894872
0.08049029526253633	0.057287583057832964	0.050738353513084075	0.05729290523926876	0.05827438403283156	0.05669590405217907	0.05931544046841012	0.0639964233385587	0.0603459793469113	0.07072646327873437	0.06877203650598762	0.057720622694551325	0.056104848891671534	0.054937293925968425	0.059849560291793	0.06638818459570629	0.06566158097827911	0.0628369990727847	0.05215330047122843	0.0796681179061723	0.06250440703950469	0.07081963059666484	0.05533042446744978	0.05464396876078503	0.054987196614117405	0.054987196614117405	0.054987196614117405	0.054987196614117405	0.054987196614117405	0.054987196614117405	0.054987196614117405	0.054987196614117405	0.054987196614117405	0.054987196614117405	0.054987196614117405	0.054987196614117405	0.054987196614117405	0.054987196614117405	0.054987196614117405	0.054987196614117405	0.054987196614117405	0.054987196614117405	0.054987196614117405	0.054987196614117405	0.054987196614117405	0.054987196614117405	0.054987196614117405	0.054987196614117405	0.054987196614117405	0.054987196614117405
0.036506524387801	0.034993343759088254	0.03788240934164072	0.026761380894757526	0.03400406970619333	0.03153146520959112	0.04414596254438431	0.030882694117998606	0.04079729966324506	0.03348368189901569	0.03757689434109959	0.0344439203635223	0.044021728241524595	0.0404752853598042	0.03545753302537589	0.024601247646182548	0.03716662267496443	0.028362253812356176	0.0394411023895549	0.02851032641256457	0.04408175077271026	0.03674038530721565	0.02620437636757857	0.03147238083739711	0.03147238083739711	0.03147238083739711	0.03147238083739711	0.03147238083739711	0.03147238083739711	0.03147238083739711	0.03147238083739711	0.03147238083739711	0.03147238083739711	0.03147238083739711	0.03147238083739711	0.03147238083739711	0.03147238083739711	0.03147238083739711	0.03147238083739711	0.03147238083739711	0.03147238083739711	0.03147238083739711	0.03147238083739711	0.03147238083739711	0.03147238083739711	0.03147238083739711	0.03147238083739711	0.03147238083739711	0.03147238083739711	0.03147238083739711
0.07002828671774615	0.055490806075268885	0.050804515895289885	0.061128630536964594	0.07084049480434612	0.06237815846040168	0.05986707853814281	0.07129614133116627	0.05610501543805135	0.06812849447601314	0.05499895310382082	0.0652991467526043	0.045313262125090605	0.05915616700363997	0.06610875811015082	0.06331077941154807	0.055168394885720465	0.05501293723956675	0.060957846774432264	0.05060807854347583	0.04550932225227402	0.06889985752946182	0.06083155978649272	0.06350321014274779	0.062167384964620265	0.062167384964620265	0.062167384964620265	0.062167384964620265	0.062167384964620265	0.062167384964620265	0.062167384964620265	0.062167384964620265	0.062167384964620265	0.062167384964620265	0.062167384964620265	0.062167384964620265	0.062167384964620265	0.062167384964620265	0.062167384964620265	0.062167384964620265	0.062167384964620265	0.062167384964620265	0.062167384964620265	0.062167384964620265	0.062167384964620265	0.062167384964620265	0.062167384964620265	0.062167384964620265	0.062167384964620265	0.062167384964620265
0.051739258901057454	0.036637746916434386	0.05020968308947927	0.04986520319981942	0.04637064740422928	0.04765044584663395	0.05059508804133525	0.05480640211880774	0.049217792247631884	0.05047572245298144	0.060046289365329	0.051487984981005416	0.05490353471792522	0.05940143894527404	0.05694301268797717	0.049991705589165755	0.03854795490933547	0.04965664545576734	0.04536999581032845	0.04685879449471622	0.062342242801970905	0.06006315529426229	0.04813774501502785	0.0563236667067428	0.04805279486665967	0.04986505176273527	0.06199926402601513	0.04223649092556278	0.05451492308935753	0.05542621686094802	0.05497056997515278	0.05497056997515278	0.05497056997515278	0.05497056997515278	0.05497056997515278	0.05497056997515278	0.05497056997515278	0.05497056997515278	0.05497056997515278	0.05497056997515278	0.05497056997515278	0.05497056997515278	0.05497056997515278	0.05497056997515278	0.05497056997515278	0.05497056997515278	0.05497056997515278	0.05497056997515278	0.05497056997515278	0.05497056997515278
0.044165198443994164	0.039586156929796446	0.05050016784682009	0.04239774167945693	0.044916098309615474	0.043406320530643805	0.049103027848089155	0.0437588040272337	0.04354404577659356	0.04901370820032447	0.040322637153115	0.048290530349784234	0.03787968831565413	0.04879472978196013	0.03756792711486725	0.037815285651127524	0.04523232197491262	0.040287373702768345	0.04033134129007677	0.043768928630837714	0.043968537676121286	0.0467629126657785	0.03899922539963633	0.04124430616892925	0.042115867098772075	0.03948057062102083	0.05143787625495262	0.036272413996370614	0.044460319138968286	0.03613478108777423	0.04067835431538258	0.0384065677015784	0.0384065677015784	0.0384065677015784	0.0384065677015784	0.0384065677015784	0.0384065677015784	0.0384065677015784	0.0384065677015784	0.0384065677015784	0.0384065677015784	0.0384065677015784	0.0384065677015784	0.0384065677015784	0.0384065677015784	0.0384065677015784	0.0384065677015784	0.0384065677015784	0.0384065677015784	0.0384065677015784
0.07737675907490367	0.055382888912097736	0.06027011637001153	0.053956289475040685	0.0515333269316735	0.06957545319488018	0.06554878771534196	0.050211253599303195	0.05932822855600334	0.04747488290687818	0.05419305226575196	0.05162291039980259	0.07378143025450917	0.06965622341979921	0.06307774369689285	0.08034647441951999	0.07706654698464616	0.08365233962341609	0.10035243377114521	0.08190400680307304	0.07765560636330678	0.07189428489038432	0.05713625716107772	0.07202018399203698	0.08696126110075908	0.08595537670294881	0.06337418742787405	0.10291734886937261	0.06694271114487971	0.07059777358146714	0.06877024236317342	0.06877024236317342	0.06877024236317342	0.06877024236317342	0.06877024236317342	0.06877024236317342	0.06877024236317342	0.06877024236317342	0.06877024236317342	0.06877024236317342	0.06877024236317342	0.06877024236317342	0.06877024236317342	0.06877024236317342	0.06877024236317342	0.06877024236317342	0.06877024236317342	0.06877024236317342	0.06877024236317342	0.06877024236317342
0.0550689780282502	0.04789406396225537	0.048460828258705846	0.05586221704207318	0.05943223580922428	0.05659965837467163	0.061702447142112496	0.05355867191015624	0.03905989314571237	0.06302112732586215	0.048122022542171045	0.06461342992320657	0.0498022604395026	0.06412685367284823	0.06151521919143167	0.07023724521904658	0.070320880906307	0.055642170970311676	0.0689025409879716	0.06608605391775779	0.0674942974528647	0.0674942974528647	0.0674942974528647	0.0674942974528647	0.0674942974528647	0.0674942974528647	0.0674942974528647	0.0674942974528647	0.0674942974528647	0.0674942974528647	0.0674942974528647	0.0674942974528647	0.0674942974528647	0.0674942974528647	0.0674942974528647	0.0674942974528647	0.0674942974528647	0.0674942974528647	0.0674942974528647	0.0674942974528647	0.0674942974528647	0.0674942974528647	0.0674942974528647	0.0674942974528647	0.0674942974528647	0.0674942974528647	0.0674942974528647	0.0674942974528647	0.0674942974528647	0.0674942974528647
0.07892279411779941	0.07044290625234143	0.06231835983266163	0.0686815810170862	0.07010069842753854	0.05623980538780779	0.07373923311388048	0.0788027949703128	0.0648616187427875	0.0661974232436144	0.07569295564727543	0.07359475023380431	0.08221169548767554	0.06712900599020584	0.05859789595338031	0.06796652225891886	0.054884881461389465	0.07058477598138196	0.06615696675632077	0.07003226418662593	0.06888791940135337	0.07959516737755923	0.07341104215893128	0.07219131109618014	0.07786981794541438	0.07937749023527557	0.06379885326660502	0.07158817175094029	0.07158817175094029	0.07158817175094029	0.07158817175094029	0.07158817175094029	0.07158817175094029	0.07158817175094029	0.07158817175094029	0.07158817175094029	0.07158817175094029	0.07158817175094029	0.07158817175094029	0.07158817175094029	0.07158817175094029	0.07158817175094029	0.07158817175094029	0.07158817175094029	0.07158817175094029	0.07158817175094029	0.07158817175094029	0.07158817175094029	0.07158817175094029	0.07158817175094029
0.0474249300258484	0.04522478151608029	0.04655476479075479	0.043182152219352454	0.03544609828950123	0.04697868141960939	0.04296039498047088	0.040538993377587304	0.04543354753936247	0.03901906157499805	0.045119003350102126	0.04677331755872883	0.03800949059068569	0.038416661928116665	0.04636152124370041	0.04512431949275526	0.04326950107671522	0.05247179409043976	0.05304959180262261	0.04708044072829021	0.056959625601904845	0.04954586967162492	0.03961776954215604	0.05277056520048691	0.05228786248608024	0.04920538166880647	0.05798891735240146	0.06423318911509358	0.05226489029282775	0.06400485788369176	0.04421139878039917	0.05454922470498379	0.049380311742691474	0.049380311742691474	0.049380311742691474	0.049380311742691474	0.049380311742691474	0.049380311742691474	0.049380311742691474	0.049380311742691474	0.049380311742691474	0.049380311742691474	0.049380311742691474	0.049380311742691474	0.049380311742691474	0.049380311742691474	0.049380311742691474	0.049380311742691474	0.049380311742691474	0.049380311742691474
0.09158808910375692	0.07514515947065067	0.19352274000595165	0.17254010640630515	0.11208466123012246	0.05478388823257574	0.08547022548861072	0.1375851868687183	0.13376393424368582	0.12031213371711971	0.15096868476615524	0.11606609511981106	0.2187740574144292	0.14604924150045442	0.22805021166990633	0.18704972658518038	0.18704972658518038	0.18704972658518038	0.18704972658518038	0.18704972658518038	0.18704972658518038	0.18704972658518038	0.18704972658518038	0.18704972658518038	0.18704972658518038	0.18704972658518038	0.18704972658518038	0.18704972658518038	0.18704972658518038	0.18704972658518038	0.18704972658518038	0.18704972658518038	0.18704972658518038	0.18704972658518038	0.18704972658518038	0.18704972658518038	0.18704972658518038	0.18704972658518038	0.18704972658518038	0.18704972658518038	0.18704972658518038	0.18704972658518038	0.18704972658518038	0.18704972658518038	0.18704972658518038	0.18704972658518038	0.18704972658518038	0.18704972658518038	0.18704972658518038	0.18704972658518038
0.047354311158612446	0.048439473853280283	0.050903744479815806	0.04904080411654426	0.05813319169254232	0.04986299739069512	0.05650314415237827	0.04974947207932563	0.04005960355337814	0.04503263179144894	0.05005511270485056	0.051266623781463926	0.05197624133061732	0.04712374421559004	0.042026933696259594	0.05279929465424814	0.04034440845268695	0.04585941031331743	0.04521959723665976	0.045550647202035	0.04981460690779856	0.042809417740785394	0.043303656024533003	0.037040283079541284	0.04017196955203714	0.04017196955203714	0.04017196955203714	0.04017196955203714	0.04017196955203714	0.04017196955203714	0.04017196955203714	0.04017196955203714	0.04017196955203714	0.04017196955203714	0.04017196955203714	0.04017196955203714	0.04017196955203714	0.04017196955203714	0.04017196955203714	0.04017196955203714	0.04017196955203714	0.04017196955203714	0.04017196955203714	0.04017196955203714	0.04017196955203714	0.04017196955203714	0.04017196955203714	0.04017196955203714	0.04017196955203714	0.04017196955203714
0.09008837660857551	0.07891159954268687	0.11493226145476934	0.08082205505978313	0.09323249373063411	0.07782227876355595	0.1036254187516813	0.09933217687999746	0.10148727550360469	0.09079554291277431	0.12413041981268864	0.09966420957380968	0.11124595346733644	0.10941689380337445	0.12239394120490152	0.09622686364027247	0.0933146505473108	0.10692792268941993	0.09534693347355186	0.11223057578652339	0.09930894916248513	0.08581601080363506	0.10657678830896644	0.10943294067372536	0.10800486449134589	0.10800486449134589	0.10800486449134589	0.10800486449134589	0.10800486449134589	0.10800486449134589	0.10800486449134589	0.10800486449134589	0.10800486449134589	0.10800486449134589	0.10800486449134589	0.10800486449134589	0.10800486449134589	0.10800486449134589	0.10800486449134589	0.10800486449134589	0.10800486449134589	0.10800486449134589	0.10800486449134589	0.10800486449134589	0.10800486449134589	0.10800486449134589	0.10800486449134589	0.10800486449134589	0.10800486449134589	0.10800486449134589
0.058409470112735326	0.08961919975503467	0.061797977386763514	0.06862313808044027	0.0803698032127127	0.07519690624031619	0.06675958858687715	0.08021843603432989	0.05816812964812072	0.0672612964225271	0.05270539203307019	0.07158822042373471	0.08848114914054764	0.09216635093733327	0.07189572351061928	0.05982429495105689	0.07493345902638804	0.08913055493904512	0.07247029954927056	0.07186609680102081	0.06597669387134555	0.06582487043822749	0.08014459675498738	0.09301585724821108	0.08690827213707147	0.08938790984696732	0.09168581095514478	0.08482227205982194	0.07493843491187935	0.0804239736863387	0.07768120429910903	0.07768120429910903	0.07768120429910903	0.07768120429910903	0.07768120429910903	0.07768120429910903	0.07768120429910903	0.07768120429910903	0.07768120429910903	0.07768120429910903	0.07768120429910903	0.07768120429910903	0.07768120429910903	0.07768120429910903	0.07768120429910903	0.07768120429910903	0.07768120429910903	0.07768120429910903	0.07768120429910903	0.07768120429910903
0.04306367370329925	0.03715175721188667	0.036141044885343004	0.0498484692009193	0.04190231337418027	0.047910359728910036	0.04457999402408752	0.05104457110161146	0.05759428375887109	0.04939063619862099	0.04349787800825055	0.04452688177032632	0.0552689158185583	0.04989789879444231	0.04989789879444231	0.04989789879444231	0.04989789879444231	0.04989789879444231	0.04989789879444231	0.04989789879444231	0.04989789879444231	0.04989789879444231	0.04989789879444231	0.04989789879444231	0.04989789879444231	0.04989789879444231	0.04989789879444231	0.04989789879444231	0.04989789879444231	0.04989789879444231	0.04989789879444231	0.04989789879444231	0.04989789879444231	0.04989789879444231	0.04989789879444231	0.04989789879444231	0.04989789879444231	0.04989789879444231	0.04989789879444231	0.04989789879444231	0.04989789879444231	0.04989789879444231	0.04989789879444231	0.04989789879444231	0.04989789879444231	0.04989789879444231	0.04989789879444231	0.04989789879444231	0.04989789879444231	0.04989789879444231
0.08171146621349369	0.0786204797064821	0.06683205307075794	0.06299111970977152	0.06164961204520308	0.06256455392157001	0.06016458503445276	0.07382120801783669	0.05604058267831903	0.07930260299240526	0.07484599713372551	0.06970588266307386	0.05449806916869739	0.0844882025187145	0.07892300834305713	0.06958285606422938	0.08194052320137071	0.07186073834527672	0.06966752015183411	0.07699819237685461	0.08386050786980936	0.06272841181749876	0.05959856072418997	0.06356441682345303	0.07090778513962241	0.06723610098153772	0.06723610098153772	0.06723610098153772	0.06723610098153772	0.06723610098153772	0.06723610098153772	0.06723610098153772	0.06723610098153772	0.06723610098153772	0.06723610098153772	0.06723610098153772	0.06723610098153772	0.06723610098153772	0.06723610098153772	0.06723610098153772	0.06723610098153772	0.06723610098153772	0.06723610098153772	0.06723610098153772	0.06723610098153772	0.06723610098153772	0.06723610098153772	0.06723610098153772	0.06723610098153772	0.06723610098153772
0.05039562625981761	0.04685782744278772	0.044937706313553094	0.035424812851232945	0.03800021373750449	0.04005284770281239	0.04861233456524211	0.04424307365463986	0.04274344361346059	0.04531936947236745	0.0461456496373212	0.03888566115448012	0.03911765083744062	0.04287872927871198	0.04029857930032996	0.039897974183518564	0.04010535249834242	0.03454298197732687	0.03882025306368752	0.03816905059526474	0.05110897823808895	0.03706389680575624	0.04428115588505137	0.04067126613743918	0.03888539869153782	0.097758003784742	0.06832170123813991	0.06832170123813991	0.06832170123813991	0.06832170123813991	0.06832170123813991	0.06832170123813991	0.06832170123813991	0.06832170123813991	0.06832170123813991	0.06832170123813991	0.06832170123813991	0.06832170123813991	0.06832170123813991	0.06832170123813991	0.06832170123813991	0.06832170123813991	0.06832170123813991	0.06832170123813991	0.06832170123813991	0.06832170123813991	0.06832170123813991	0.06832170123813991	0.06832170123813991	0.06832170123813991
0.08580361180606615	0.11186824847964874	0.0740727989231594	0.08676058509579741	0.06459699003685311	0.12639369119974936	0.07291405185200561	0.07983190630927364	0.09859318752069614	0.10295586085335655	0.11437951337937413	0.10493364893005841	0.11511151603524085	0.10437458182929214	0.06761506533821125	0.08671368995814392	0.09663697936553721	0.08707505074683863	0.1275215816927389	0.12564101425141838	0.17515422125133975	0.1287682273724592	0.16766386684335063	0.12224699506688869	0.10593412758928711	0.16140413828866051	0.1336691329389738	0.1336691329389738	0.1336691329389738	0.1336691329389738	0.1336691329389738	0.1336691329389738	0.1336691329389738	0.1336691329389738	0.1336691329389738	0.1336691329389738	0.1336691329389738	0.1336691329389738	0.1336691329389738	0.1336691329389738	0.1336691329389738	0.1336691329389738	0.1336691329389738	0.1336691329389738	0.1336691329389738	0.1336691329389738	0.1336691329389738	0.1336691329389738	0.1336691329389738	0.1336691329389738
0.039715327064287584	0.03743201845646425	0.04184397142029322	0.04834901061434267	0.04573436795241217	0.04611591989609487	0.03995828580169885	0.03949937581429367	0.04843005144566653	0.044441390619170094	0.062298601810249384	0.04305075901132574	0.046244492906428354	0.04667774625458937	0.05263476495255939	0.04562240576367444	0.0545614384302034	0.047128612039268644	0.04124841210344884	0.03828759983137213	0.0390922629841241	0.045969829943627215	0.049210667077960124	0.04481820698178381	0.04727439793439937	0.0394035906864219	0.04333899431041063	0.04333899431041063	0.04333899431041063	0.04333899431041063	0.04333899431041063	0.04333899431041063	0.04333899431041063	0.04333899431041063	0.04333899431041063	0.04333899431041063	0.04333899431041063	0.04333899431041063	0.04333899431041063	0.04333899431041063	0.04333899431041063	0.04333899431041063	0.04333899431041063	0.04333899431041063	0.04333899431041063	0.04333899431041063	0.04333899431041063	0.04333899431041063	0.04333899431041063	0.04333899431041063
0.06280497505000256	0.05627080196464784	0.05446594413820107	0.060722324295958016	0.06151548415134494	0.03972639038139813	0.04863756816087718	0.060582166470596874	0.050097272749894214	0.0356480268888571	0.05169735314554402	0.05983676623937174	0.05170451943061677	0.05718887969109927	0.06602418661893106	0.05595133415834795	0.046057351401086556	0.05508387219421527	0.062305402330046084	0.07125207642750392	0.044824672179214944	0.05052102319981895	0.0677672847023624	0.07237035490410353	0.05050811705789498	0.061439235980999256	0.061439235980999256	0.061439235980999256	0.061439235980999256	0.061439235980999256	0.061439235980999256	0.061439235980999256	0.061439235980999256	0.061439235980999256	0.061439235980999256	0.061439235980999256	0.061439235980999256	0.061439235980999256	0.061439235980999256	0.061439235980999256	0.061439235980999256	0.061439235980999256	0.061439235980999256	0.061439235980999256	0.061439235980999256	0.061439235980999256	0.061439235980999256	0.061439235980999256	0.061439235980999256	0.061439235980999256
0.1178273722682991	0.07898704101607325	0.07929298429322464	0.07334129609792771	0.0748847881606317	0.07488200523339839	0.09414586490851895	0.09145373325735061	0.08120063567823058	0.07834739517132935	0.08783961275283617	0.09916610667648594	0.07904027536786387	0.0760701504230822	0.0908161394705679	0.06854025661448118	0.06613593118399407	0.07090016014183832	0.07139905959463788	0.06225485161781081	0.0823582907521925	0.0922706662590756	0.07550269949846783	0.07071925080328618	0.0757469019742676	0.07323307638877691	0.07323307638877691	0.07323307638877691	0.07323307638877691	0.07323307638877691	0.07323307638877691	0.07323307638877691	0.07323307638877691	0.07323307638877691	0.07323307638877691	0.07323307638877691	0.07323307638877691	0.07323307638877691	0.07323307638877691	0.07323307638877691	0.07323307638877691	0.07323307638877691	0.07323307638877691	0.07323307638877691	0.07323307638877691	0.07323307638877691	0.07323307638877691	0.07323307638877691	0.07323307638877691	0.07323307638877691
0.04831508465938363	0.04622864777230295	0.0448414930854312	0.04250508842856021	0.045447461659491775	0.047555590291778235	0.04684304404490407	0.04824079181863188	0.04516968542656538	0.04406141261976921	0.04933281678504977	0.043228586198616706	0.045754960430801746	0.04855694912196998	0.04595995748941407	0.04899238680521958	0.05231308991750455	0.042363032297769505	0.04151780785873424	0.042352019228510875	0.03937949793880212	0.042286632258592104	0.04018171709756232	0.037114721887911456	0.04043007514702219	0.038772398517466826	0.038772398517466826	0.038772398517466826	0.038772398517466826	0.038772398517466826	0.038772398517466826	0.038772398517466826	0.038772398517466826	0.038772398517466826	0.038772398517466826	0.038772398517466826	0.038772398517466826	0.038772398517466826	0.038772398517466826	0.038772398517466826	0.038772398517466826	0.038772398517466826	0.038772398517466826	0.038772398517466826	0.038772398517466826	0.038772398517466826	0.038772398517466826	0.038772398517466826	0.038772398517466826	0.038772398517466826
0.1049406901475236	0.0890825673284962	0.07672350570740004	0.09098865284388283	0.09227439738334206	0.07985243314501922	0.081950326297914	0.06268701096932561	0.09260101029656853	0.08465932480716373	0.06625380361141645	0.08651877134986558	0.08718184356234089	0.08178447083935152	0.07754234517909078	0.09903621974088936	0.08836830666616187	0.09657027155584136	0.08128172956306941	0.11005024914623852	0.09566598935465395	0.09566598935465395	0.09566598935465395	0.09566598935465395	0.09566598935465395	0.09566598935465395	0.09566598935465395	0.09566598935465395	0.09566598935465395	0.09566598935465395	0.09566598935465395	0.09566598935465395	0.09566598935465395	0.09566598935465395	0.09566598935465395	0.09566598935465395	0.09566598935465395	0.09566598935465395	0.09566598935465395	0.09566598935465395	0.09566598935465395	0.09566598935465395	0.09566598935465395	0.09566598935465395	0.09566598935465395	0.09566598935465395	0.09566598935465395	0.09566598935465395	0.09566598935465395	0.09566598935465395
0.04981395161728396	0.03144508585913902	0.036331022293068935	0.04214357647700567	0.03627169612426502	0.03912410054307433	0.04147938870627844	0.04337535217499071	0.04432537319556606	0.039132918914473	0.035540438846113284	0.04781312118591037	0.04040915810770634	0.037007220886954684	0.05255466018441085	0.04423052355741235	0.04636519705591558	0.03720350026653179	0.0404991284060211	0.0391333268153112	0.03981622761066615	0.03981622761066615	0.03981622761066615	0.03981622761066615	0.03981622761066615	0.03981622761066615	0.03981622761066615	0.03981622761066615	0.03981622761066615	0.03981622761066615	0.03981622761066615	0.03981622761066615	0.03981622761066615	0.03981622761066615	0.03981622761066615	0.03981622761066615	0.03981622761066615	0.03981622761066615	0.03981622761066615	0.03981622761066615	0.03981622761066615	0.03981622761066615	0.03981622761066615	0.03981622761066615	0.03981622761066615	0.03981622761066615	0.03981622761066615	0.03981622761066615	0.03981622761066615	0.03981622761066615
0.16087516499008647	0.1406868036679723	0.1414062970591835	0.14910594912216177	0.12979181426246664	0.13492460738658693	0.09979100490077283	0.11539680791500131	0.12306403595563797	0.17325400281197234	0.11380104164705562	0.11738824582160204	0.13310403655746603	0.1465771523069197	0.1567252921777799	0.1422321275702567	0.1598720719472897	0.16204647794668314	0.13313431340767648	0.1539292033366597	0.15037175111445758	0.15267704337791282	0.16063423607935234	0.13849790013004204	0.15607463856766418	0.1625280309160016	0.12348358668816511	0.14300580880208336	0.14300580880208336	0.14300580880208336	0.14300580880208336	0.14300580880208336	0.14300580880208336	0.14300580880208336	0.14300580880208336	0.14300580880208336	0.14300580880208336	0.14300580880208336	0.14300580880208336	0.14300580880208336	0.14300580880208336	0.14300580880208336	0.14300580880208336	0.14300580880208336	0.14300580880208336	0.14300580880208336	0.14300580880208336	0.14300580880208336	0.14300580880208336	0.14300580880208336
0.07819441373258755	0.0849379433214011	0.07664693589591955	0.06934293396199284	0.06327463198356864	0.08685328802306885	0.08600021772220046	0.07484930645375899	0.06536804910698399	0.06456491604581614	0.08410571008932605	0.08295810428911533	0.08254129378962029	0.08738645760333935	0.07666204791209816	0.05836170702231459	0.0873611658066586	0.08126606245438017	0.07102432975723617	0.06747141706414522	0.07858689570918953	0.08775378818323247	0.08551398439806358	0.08805875678681835	0.08678637059244096	0.08678637059244096	0.08678637059244096	0.08678637059244096	0.08678637059244096	0.08678637059244096	0.08678637059244096	0.08678637059244096	0.08678637059244096	0.08678637059244096	0.08678637059244096	0.08678637059244096	0.08678637059244096	0.08678637059244096	0.08678637059244096	0.08678637059244096	0.08678637059244096	0.08678637059244096	0.08678637059244096	0.08678637059244096	0.08678637059244096	0.08678637059244096	0.08678637059244096	0.08678637059244096	0.08678637059244096	0.08678637059244096
0.06676392373056515	0.07873678751688172	0.05340035296941168	0.04994555390492959	0.05524259813110795	0.08240879814187596	0.07658659467741724	0.08257561293876961	0.0707135642579543	0.0660339543312512	0.07766689288527513	0.06214160654616424	0.062360867827592946	0.0697387423000158	0.06887584041681155	0.059041097275388796	0.06547241173878916	0.05395887763005599	0.051551460584537724	0.08416925073835838	0.07127718138423214	0.06471845337543904	0.06887881749843978	0.05773217723051215	0.07778022191596032	0.09567681626525691	0.08672851909060861	0.08672851909060861	0.08672851909060861	0.08672851909060861	0.08672851909060861	0.08672851909060861	0.08672851909060861	0.08672851909060861	0.08672851909060861	0.08672851909060861	0.08672851909060861	0.08672851909060861	0.08672851909060861	0.08672851909060861	0.08672851909060861	0.08672851909060861	0.08672851909060861	0.08672851909060861	0.08672851909060861	0.08672851909060861	0.08672851909060861	0.08672851909060861	0.08672851909060861	0.08672851909060861
0.1031391579798397	0.03703808519552884	0.08034619289249233	0.08195627914332326	0.0802116461551755	0.07587735467536239	0.07430574011266701	0.06771843423782055	0.08307129824363926	0.056529920375815175	0.06883392183906747	0.07970745640102607	0.0936118077766245	0.0700454125414786	0.08202056028906698	0.07939573763742207	0.09464996515105692	0.09913255005319621	0.07014059334359185	0.06294847878534922	0.06294103266195172	0.06902115664871866	0.06456706774928646	0.06679411219900257	0.06679411219900257	0.06679411219900257	0.06679411219900257	0.06679411219900257	0.06679411219900257	0.06679411219900257	0.06679411219900257	0.06679411219900257	0.06679411219900257	0.06679411219900257	0.06679411219900257	0.06679411219900257	0.06679411219900257	0.06679411219900257	0.06679411219900257	0.06679411219900257	0.06679411219900257	0.06679411219900257	0.06679411219900257	0.06679411219900257	0.06679411219900257	0.06679411219900257	0.06679411219900257	0.06679411219900257	0.06679411219900257	0.06679411219900257
0.061503108396964476	0.059685303949794315	0.049275089628335635	0.04711096444111196	0.04884825553422987	0.06101467820902628	0.056542665147904805	0.051352223318091444	0.057924352285393235	0.0505691816110137	0.0577424280212932	0.0539710472303892	0.058123677514109844	0.06626223832752112	0.05219293041831605	0.06283112220683941	0.05939671592005145	0.05223536381681275	0.053652200455210436	0.06628040518214652	0.055814940240245935	0.061047672711196224	0.061047672711196224	0.061047672711196224	0.061047672711196224	0.061047672711196224	0.061047672711196224	0.061047672711196224	0.061047672711196224	0.061047672711196224	0.061047672711196224	0.061047672711196224	0.061047672711196224	0.061047672711196224	0.061047672711196224	0.061047672711196224	0.061047672711196224	0.061047672711196224	0.061047672711196224	0.061047672711196224	0.061047672711196224	0.061047672711196224	0.061047672711196224	0.061047672711196224	0.061047672711196224	0.061047672711196224	0.061047672711196224	0.061047672711196224	0.061047672711196224	0.061047672711196224
0.04947880555722013	0.04759729177799261	0.05139878229337536	0.054808946097255826	0.05473142651539064	0.05380730862187868	0.0593325891562069	0.048250454334917654	0.05569108641314815	0.06442645688158541	0.04809526555133047	0.049411926357823	0.04543669239643311	0.05254498056357686	0.05008007635181801	0.04206100232455206	0.06291691191691426	0.05091216972522403	0.0468839776812326	0.052479143466949624	0.047584126604153246	0.05926122239430141	0.046179543349652664	0.054828812550480104	0.04914030356421742	0.05567805853725397	0.0491645089089491	0.04020208986947515	0.04487417949115398	0.04645251036739966	0.04903716170626293	0.0558547125121558	0.10253497700409829	0.07919484475812705	0.07919484475812705	0.07919484475812705	0.07919484475812705	0.07919484475812705	0.07919484475812705	0.07919484475812705	0.07919484475812705	0.07919484475812705	0.07919484475812705	0.07919484475812705	0.07919484475812705	0.07919484475812705	0.07919484475812705	0.07919484475812705	0.07919484475812705	0.07919484475812705
0.05806510692133609	0.05874543920654611	0.053817348659778566	0.04532597530392353	0.06199103163535803	0.048673279551536344	0.053708123786216366	0.05959164065305804	0.04320944973971769	0.053741518614651644	0.06446691817806449	0.04286007151030042	0.050870342112038405	0.059694246992190406	0.049918532804190584	0.061376828238815594	0.059387236071316234	0.05113778096868781	0.06467713397256596	0.061353452870657084	0.04821722482046587	0.0559941679408259	0.06674316305200846	0.06169744798190961	0.051907046577057046	0.05461180745983027	0.05236067073788285	0.05828746028843585	0.05982680305896258	0.04679917534503244	0.05158696769243117	0.060253136776606354	0.05921679362518437	0.059734965200895364	0.059734965200895364	0.059734965200895364	0.059734965200895364	0.059734965200895364	0.059734965200895364	0.059734965200895364	0.059734965200895364	0.059734965200895364	0.059734965200895364	0.059734965200895364	0.059734965200895364	0.059734965200895364	0.059734965200895364	0.059734965200895364	0.059734965200895364	0.059734965200895364
0.0701147424707339	0.07103099757849994	0.07114045734655836	0.05451036793444204	0.06452724066515966	0.05652048501207675	0.06752724610809657	0.05806531634132352	0.05989719336100252	0.050316016186150093	0.07482909712820951	0.06662017825436378	0.05963528223920334	0.07166894285510961	0.07484131226208356	0.05469653114369364	0.07265715262822824	0.0588361193504729	0.05224735067389473	0.06369950087307591	0.06634067460412649	0.0650200877386012	0.0650200877386012	0.0650200877386012	0.0650200877386012	0.0650200877386012	0.0650200877386012	0.0650200877386012	0.0650200877386012	0.0650200877386012	0.0650200877386012	0.0650200877386012	0.0650200877386012	0.0650200877386012	0.0650200877386012	0.0650200877386012	0.0650200877386012	0.0650200877386012	0.0650200877386012	0.0650200877386012	0.0650200877386012	0.0650200877386012	0.0650200877386012	0.0650200877386012	0.0650200877386012	0.0650200877386012	0.0650200877386012	0.0650200877386012	0.0650200877386012	0.0650200877386012
0.04879500521467986	0.0470032314982962	0.043476086567165444	0.04801543672545448	0.03650734544968842	0.04756919713179915	0.04588764843258656	0.04054118383909603	0.04842952436306829	0.04123668122209897	0.0387937108593887	0.04531437836843716	0.04497419046067178	0.02597370325179182	0.04271341668210352	0.050753466456362084	0.03421557469490418	0.044735186685222195	0.05481676501887698	0.0849874094112901	0.034369558464783415	0.057549424844527	0.05514067619053013	0.030139464798268265	0.0426400704943992	0.0426400704943992	0.0426400704943992	0.0426400704943992	0.0426400704943992	0.0426400704943992	0.0426400704943992	0.0426400704943992	0.0426400704943992	0.0426400704943992	0.0426400704943992	0.0426400704943992	0.0426400704943992	0.0426400704943992	0.0426400704943992	0.0426400704943992	0.0426400704943992	0.0426400704943992	0.0426400704943992	0.0426400704943992	0.0426400704943992	0.0426400704943992	0.0426400704943992	0.0426400704943992	0.0426400704943992	0.0426400704943992
0.06765748215637699	0.07692850106384586	0.08169038694573379	0.07275932771824531	0.08334014799601394	0.07641956420287395	0.06377479007793191	0.05181644019422039	0.07880389154884768	0.06582945501176946	0.06275313554616621	0.0665607149804982	0.059824377451876985	0.08046562639336494	0.07601058236445422	0.06206589673259284	0.072715348840002	0.07757902077870332	0.07932242606711087	0.08771351166844871	0.07745494705936903	0.06258434140106683	0.06881253653816809	0.0910692844409194	0.07074361277666272	0.07986166300104726	0.07530263788885498	0.07530263788885498	0.07530263788885498	0.07530263788885498	0.07530263788885498	0.07530263788885498	0.07530263788885498	0.07530263788885498	0.07530263788885498	0.07530263788885498	0.07530263788885498	0.07530263788885498	0.07530263788885498	0.07530263788885498	0.07530263788885498	0.07530263788885498	0.07530263788885498	0.07530263788885498	0.07530263788885498	0.07530263788885498	0.07530263788885498	0.07530263788885498	0.07530263788885498	0.07530263788885498
0.06974187179224632	0.049482778043475846	0.04522101939397006	0.06020782294358602	0.05120173457298736	0.039178940049340326	0.03890943440525005	0.05161614116916209	0.038440287503522144	0.04619372776927238	0.039068357545033336	0.04493287037700088	0.03926813873486732	0.041062982218961895	0.05136592653399104	0.048573792096231895	0.05145895543957422	0.046714308778618624	0.050075636224509716	0.03925208790710637	0.044663862065808045	0.044663862065808045	0.044663862065808045	0.044663862065808045	0.044663862065808045	0.044663862065808045	0.044663862065808045	0.044663862065808045	0.044663862065808045	0.044663862065808045	0.044663862065808045	0.044663862065808045	0.044663862065808045	0.044663862065808045	0.044663862065808045	0.044663862065808045	0.044663862065808045	0.044663862065808045	0.044663862065808045	0.044663862065808045	0.044663862065808045	0.044663862065808045	0.044663862065808045	0.044663862065808045	0.044663862065808045	0.044663862065808045	0.044663862065808045	0.044663862065808045	0.044663862065808045	0.044663862065808045
0.04475266559838353	0.045521250025021984	0.05396804717869984	0.052385734946640464	0.05333319847502368	0.04986659858332051	0.04901629824515611	0.046316217840129396	0.04488408238991406	0.048291255782497204	0.0454867856772644	0.04356645610524894	0.040335755477657026	0.05515091224172991	0.042473776560777686	0.055979342583281425	0.041002817667353975	0.05124736646219593	0.04816147101293971	0.049599143389637425	0.053680616742513454	0.05148424431514491	0.052582430528829174	0.052582430528829174	0.052582430528829174	0.052582430528829174	0.052582430528829174	0.052582430528829174	0.052582430528829174	0.052582430528829174	0.052582430528829174	0.052582430528829174	0.052582430528829174	0.052582430528829174	0.052582430528829174	0.052582430528829174	0.052582430528829174	0.052582430528829174	0.052582430528829174	0.052582430528829174	0.052582430528829174	0.052582430528829174	0.052582430528829174	0.052582430528829174	0.052582430528829174	0.052582430528829174	0.052582430528829174	0.052582430528829174	0.052582430528829174	0.052582430528829174
0.09606275733360585	0.0893332997126067	0.07179384937558614	0.08014353249895334	0.09827529193708068	0.08169403947072998	0.09022061501174865	0.07987711087878606	0.08199442150974673	0.07992756061737062	0.0896820829464983	0.07718889065919	0.09165535937474713	0.07249477199698766	0.07858289340083964	0.09114785385778308	0.08059205367426549	0.11018942483707997	0.07936031469094292	0.111862422065226	0.09561136837808447	0.09561136837808447	0.09561136837808447	0.09561136837808447	0.09561136837808447	0.09561136837808447	0.09561136837808447	0.09561136837808447	0.09561136837808447	0.09561136837808447	0.09561136837808447	0.09561136837808447	0.09561136837808447	0.09561136837808447	0.09561136837808447	0.09561136837808447	0.09561136837808447	0.09561136837808447	0.09561136837808447	0.09561136837808447	0.09561136837808447	0.09561136837808447	0.09561136837808447	0.09561136837808447	0.09561136837808447	0.09561136837808447	0.09561136837808447	0.09561136837808447	0.09561136837808447	0.09561136837808447
0.11057524723096357	0.08599012748714999	0.06514094303027372	0.09481461384396608	0.09245424136850126	0.08141641117310458	0.09102232162789216	0.08913940022345956	0.08620328618748228	0.10481989289538274	0.08299866813664061	0.08209978313968169	0.09945516315438371	0.0795150592215859	0.10336321350035275	0.07937409455261595	0.09416380296279664	0.10214738076280937	0.09991438450239662	0.11252693700528353	0.07343672391489724	0.12013034496729552	0.08677613689390269	0.1034532409305991	0.1034532409305991	0.1034532409305991	0.1034532409305991	0.1034532409305991	0.1034532409305991	0.1034532409305991	0.1034532409305991	0.1034532409305991	0.1034532409305991	0.1034532409305991	0.1034532409305991	0.1034532409305991	0.1034532409305991	0.1034532409305991	0.1034532409305991	0.1034532409305991	0.1034532409305991	0.1034532409305991	0.1034532409305991	0.1034532409305991	0.1034532409305991	0.1034532409305991	0.1034532409305991	0.1034532409305991	0.1034532409305991	0.1034532409305991
0.07584859932506474	0.07567859167498911	0.06973078364712314	0.07506490825812098	0.07045860756235808	0.0692383261452316	0.06954703937108435	0.05611721078472222	0.06852505117742642	0.06810097492127871	0.06884970895205797	0.06672109840335484	0.05180584444734845	0.06003992263259837	0.05725808298516202	0.08350544289869692	0.06862841457693146	0.06904165705002842	0.0661618194107476	0.05736266636784317	0.0686187291050735	0.07047668473291055	0.06954770691899202	0.06954770691899202	0.06954770691899202	0.06954770691899202	0.06954770691899202	0.06954770691899202	0.06954770691899202	0.06954770691899202	0.06954770691899202	0.06954770691899202	0.06954770691899202	0.06954770691899202	0.06954770691899202	0.06954770691899202	0.06954770691899202	0.06954770691899202	0.06954770691899202	0.06954770691899202	0.06954770691899202	0.06954770691899202	0.06954770691899202	0.06954770691899202	0.06954770691899202	0.06954770691899202	0.06954770691899202	0.06954770691899202	0.06954770691899202	0.06954770691899202
0.08086758686265468	0.08759311609947819	0.06905000195817051	0.08270104516460876	0.07970081348260279	0.07820758126652252	0.06935205767159151	0.07777698999958564	0.0769688755440939	0.09010100279567183	0.09181604952974017	0.0905140026240546	0.08922832331364977	0.08069582663244891	0.08906374827468576	0.08485816893901744	0.08440386996729941	0.0740366815599035	0.1141612302644386	0.08860939698883484	0.09159198806576586	0.09482206202707145	0.08742448782304159	0.10155885826337178	0.1038214281266488	0.05966196812197227	0.0818888524937703	0.08373137608078525	0.08875632678890423	0.08198899273781644	0.12113177814895425	0.10156038544338535	0.10156038544338535	0.10156038544338535	0.10156038544338535	0.10156038544338535	0.10156038544338535	0.10156038544338535	0.10156038544338535	0.10156038544338535	0.10156038544338535	0.10156038544338535	0.10156038544338535	0.10156038544338535	0.10156038544338535	0.10156038544338535	0.10156038544338535	0.10156038544338535	0.10156038544338535	0.10156038544338535
0.05751299466980687	0.05564452030620248	0.057825986682045284	0.07472073018907653	0.05616078439245221	0.07511659599544822	0.07624775557267677	0.08870369844553125	0.050419355128987285	0.0785162070842725	0.056775419840941	0.05968180330339678	0.0642601603431311	0.06979493288018877	0.06362442530697748	0.07326168331406716	0.07474312428191271	0.07597311547539107	0.060917830699123356	0.06356705790811368	0.06480657841818867	0.05715928440568428	0.06065136096344729	0.06467099139621571	0.06453050635383283	0.06447656281643062	0.07356423433236708	0.07535565215758795	0.06473657680206459	0.056227323667077105	0.06278229262676341	0.05950480814692025	0.05950480814692025	0.05950480814692025	0.05950480814692025	0.05950480814692025	0.05950480814692025	0.05950480814692025	0.05950480814692025	0.05950480814692025	0.05950480814692025	0.05950480814692025	0.05950480814692025	0.05950480814692025	0.05950480814692025	0.05950480814692025	0.05950480814692025	0.05950480814692025	0.05950480814692025	0.05950480814692025
0.07373497116234877	0.09039438706306807	0.09294953804965131	0.09221673698605191	0.07685821721114104	0.0971214946693776	0.08199664390110928	0.0828982693975186	0.07953118411344767	0.094476189893586	0.08120668860444893	0.09280446900425178	0.08763690121944859	0.08330942668328001	0.09705530519721854	0.0884615785791805	0.08260828876046677	0.09793542975170454	0.0776594845813633	0.07850578877748883	0.08867107331662512	0.08358843104705697	0.08358843104705697	0.08358843104705697	0.08358843104705697	0.08358843104705697	0.08358843104705697	0.08358843104705697	0.08358843104705697	0.08358843104705697	0.08358843104705697	0.08358843104705697	0.08358843104705697	0.08358843104705697	0.08358843104705697	0.08358843104705697	0.08358843104705697	0.08358843104705697	0.08358843104705697	0.08358843104705697	0.08358843104705697	0.08358843104705697	0.08358843104705697	0.08358843104705697	0.08358843104705697	0.08358843104705697	0.08358843104705697	0.08358843104705697	0.08358843104705697	0.08358843104705697
0.0	0.20544056546943124	0.5002168127324688	0.37712363300373986	0.3120557673773044	0.21504190280399746	0.4699861140482993	0.3644321872549798	0.03362307141777113	0.3709938084516534	0.4798700749416225	0.3768450113654196	0.36469163910906893	0.31177460232543	0.44250438780619933	0.335064286737597	0.36591249346572585	0.45959848737616277	0.3483360872229065	0.3644321872549797	0.36316075761329836	0.36379647243413904	0.36379647243413904	0.36379647243413904	0.36379647243413904	0.36379647243413904	0.36379647243413904	0.36379647243413904	0.36379647243413904	0.36379647243413904	0.36379647243413904	0.36379647243413904	0.36379647243413904	0.36379647243413904	0.36379647243413904	0.36379647243413904	0.36379647243413904	0.36379647243413904	0.36379647243413904	0.36379647243413904	0.36379647243413904	0.36379647243413904	0.36379647243413904	0.36379647243413904	0.36379647243413904	0.36379647243413904	0.36379647243413904	0.36379647243413904	0.36379647243413904	0.36379647243413904
0.05445593327417047	0.0756669935906761	0.06605098172315242	0.07158815142048897	0.07500275464353819	0.06493891680087745	0.0657501246123546	0.06918190372875799	0.07387894238809105	0.08330055184906351	0.06846940801230914	0.06647807553726898	0.06954128758809264	0.07238780381483234	0.05658816846322615	0.07314420718554628	0.0694058064423178	0.06634884526947726	0.08733571706583729	0.07522428062759995	0.06609544397434827	0.07377025398149308	0.07800857644712293	0.07316300253795208	0.05967478429562074	0.06833994165468578	0.07403304343966338	0.08404475039292295	0.08292537720348897	0.08348506379820596	0.08348506379820596	0.08348506379820596	0.08348506379820596	0.08348506379820596	0.08348506379820596	0.08348506379820596	0.08348506379820596	0.08348506379820596	0.08348506379820596	0.08348506379820596	0.08348506379820596	0.08348506379820596	0.08348506379820596	0.08348506379820596	0.08348506379820596	0.08348506379820596	0.08348506379820596	0.08348506379820596	0.08348506379820596	0.08348506379820596
0.0868608555179776	0.06299553521815861	0.06783705908316219	0.05627914527872744	0.06507630641422488	0.05949380329859061	0.053874182531336794	0.06242954090290744	0.0722201528803862	0.06018183955312933	0.06367898501507256	0.06570357318259018	0.06670285969083022	0.07212998701001663	0.06093308284891641	0.06788847720525623	0.0757703886301402	0.0753629615248319	0.06883264160540259	0.058869757984168596	0.0708161881541964	0.065988017247893	0.06730510213069944	0.06278293064903974	0.07100890997704193	0.06052103813311473	0.062092545138289004	0.0693093865387852	0.056014608212937245	0.07194802636269283	0.07096610882332277	0.07353257752490208	0.06503163555009502	0.08849015200460704	0.07652482337547369	0.08250748769004036	0.08250748769004036	0.08250748769004036	0.08250748769004036	0.08250748769004036	0.08250748769004036	0.08250748769004036	0.08250748769004036	0.08250748769004036	0.08250748769004036	0.08250748769004036	0.08250748769004036	0.08250748769004036	0.08250748769004036	0.08250748769004036
0.056142679747072835	0.05204353335367099	0.05590105224472989	0.05671384837891765	0.0514656269666928	0.05399860724340076	0.059875625966709096	0.05060905086608674	0.048537151333844356	0.048985446990116414	0.05826194455361281	0.05139180076270839	0.05533319954990474	0.04351877919229946	0.03919833918755635	0.045449051009629864	0.056868584822400044	0.04844928583630588	0.051730907517495615	0.050992682170544625	0.05128606534645852	0.05644010480854148	0.05368737520564218	0.055086377597812326	0.06323753883265373	0.06225284763403262	0.053102088346419135	0.06671431981535876	0.060880051353775944	0.06296599540633464	0.04793492716783331	0.04721687571111421	0.05148279839962789	0.0494227606025265	0.05993002740725122	0.06404237012834012	0.06181824209207949	0.05378058959170955	0.06530103340425872	0.062126084800033725	0.06371355910214622	0.06371355910214622	0.06371355910214622	0.06371355910214622	0.06371355910214622	0.06371355910214622	0.06371355910214622	0.06371355910214622	0.06371355910214622	0.06371355910214622
0.07837591302493611	0.06316536212903394	0.05424490158360666	0.07290035197803751	0.06749940248426765	0.058812384183444345	0.05758035231706567	0.05305045196679683	0.05456570231715877	0.05705171887135008	0.056335476972379755	0.057122321483250825	0.061122331981595085	0.06308663479030611	0.05610406135185266	0.05573688147518158	0.06353939343119365	0.06172683091127668	0.06914235823503576	0.058178594537512465	0.058896869757443016	0.06648303793437677	0.05953395765359023	0.04694995134311786	0.06426316800077891	0.05560655967194838	0.05560655967194838	0.05560655967194838	0.05560655967194838	0.05560655967194838	0.05560655967194838	0.05560655967194838	0.05560655967194838	0.05560655967194838	0.05560655967194838	0.05560655967194838	0.05560655967194838	0.05560655967194838	0.05560655967194838	0.05560655967194838	0.05560655967194838	0.05560655967194838	0.05560655967194838	0.05560655967194838	0.05560655967194838	0.05560655967194838	0.05560655967194838	0.05560655967194838	0.05560655967194838	0.05560655967194838
0.05729765189810423	0.045192316688794906	0.05400762643993617	0.05671553149741669	0.05731413291253274	0.062343553564690755	0.06411389399432714	0.05863294699660577	0.05755091051705269	0.05435970489640008	0.060997582113593005	0.06081416275420314	0.05327312840953843	0.05813236673159207	0.059522390064612726	0.04644059113648978	0.05879267754396116	0.05277847617450962	0.050678598109257816	0.055890053731558156	0.062228441698851146	0.061770640956199635	0.06053181368438753	0.04566056523280603	0.054426718219520206	0.05926284738025046	0.05374251177145463	0.05833643582540524	0.06901394308032259	0.04848396308622699	0.04219694977069118	0.04534045642845909	0.04534045642845909	0.04534045642845909	0.04534045642845909	0.04534045642845909	0.04534045642845909	0.04534045642845909	0.04534045642845909	0.04534045642845909	0.04534045642845909	0.04534045642845909	0.04534045642845909	0.04534045642845909	0.04534045642845909	0.04534045642845909	0.04534045642845909	0.04534045642845909	0.04534045642845909	0.04534045642845909
0.23392976617181938	0.23548403799996567	0.13227959749725582	0.16155377087184744	0.22150601917031548	0.18888067625705693	0.10087162470950188	0.14387714374663715	0.13772720441739075	0.1314140547196326	0.18169722681599668	0.23073250179834248	0.13219469835247283	0.12224346899809682	0.14778877071443502	0.12610286378968422	0.14673449599563113	0.1104195289477838	0.2252756491901873	0.09343522643089831	0.22389826465989465	0.17644589930357968	0.17877953513352363	0.20226373551302945	0.12024277941783248	0.10560246979298521	0.11292262460540885	0.11292262460540885	0.11292262460540885	0.11292262460540885	0.11292262460540885	0.11292262460540885	0.11292262460540885	0.11292262460540885	0.11292262460540885	0.11292262460540885	0.11292262460540885	0.11292262460540885	0.11292262460540885	0.11292262460540885	0.11292262460540885	0.11292262460540885	0.11292262460540885	0.11292262460540885	0.11292262460540885	0.11292262460540885	0.11292262460540885	0.11292262460540885	0.11292262460540885	0.11292262460540885
0.04385863947893609	0.04515874746051046	0.05411229145598261	0.05353632768559175	0.048773700004981047	0.0602604210294818	0.0527890754544841	0.05349900441984813	0.04311415026595641	0.05516158669993036	0.053310563580647334	0.05965732682562299	0.04941762135609669	0.042546122047235096	0.04453783847332571	0.05690397972440735	0.048839033611903566	0.054149925858146666	0.04713603250877429	0.044302335401817945	0.048334581965242714	0.05167662615152306	0.0638318548089792	0.05775424048025113	0.05775424048025113	0.05775424048025113	0.05775424048025113	0.05775424048025113	0.05775424048025113	0.05775424048025113	0.05775424048025113	0.05775424048025113	0.05775424048025113	0.05775424048025113	0.05775424048025113	0.05775424048025113	0.05775424048025113	0.05775424048025113	0.05775424048025113	0.05775424048025113	0.05775424048025113	0.05775424048025113	0.05775424048025113	0.05775424048025113	0.05775424048025113	0.05775424048025113	0.05775424048025113	0.05775424048025113	0.05775424048025113	0.05775424048025113
0.08528257669550363	0.09245457237918922	0.07762770249410071	0.09759597293871725	0.08377633684291312	0.0804813581964902	0.07832038504204424	0.0711891028864941	0.07809659583580629	0.08636948916175345	0.0929199839349329	0.0784167249317088	0.09060591379497702	0.08148194523679518	0.06985034110429567	0.08594545423412059	0.08780609601462389	0.07330714186872186	0.08264171917220205	0.08904826624844595	0.07075654544277762	0.07951773697883147	0.08468308641099401	0.06907579059192885	0.08347871540144297	0.08583031018156291	0.08032940585315561	0.08144372947697193	0.0971951128014187	0.08239165838117504	0.12185463226503707	0.10212314532310605	0.10212314532310605	0.10212314532310605	0.10212314532310605	0.10212314532310605	0.10212314532310605	0.10212314532310605	0.10212314532310605	0.10212314532310605	0.10212314532310605	0.10212314532310605	0.10212314532310605	0.10212314532310605	0.10212314532310605	0.10212314532310605	0.10212314532310605	0.10212314532310605	0.10212314532310605	0.10212314532310605
0.1386268238350978	0.1512655279014469	0.13839087641411082	0.14810286559058075	0.20773632236718004	0.23469659769712486	0.18219210815125514	0.20805202967392453	0.20719007330707387	0.17867258054206522	0.21006934924586204	0.170074481694706	0.1824638376196666	0.21551900520825854	0.16223212326089476	0.21165467269801364	0.232969393272566	0.13319796298853295	0.25352164925391285	0.17607566994824878	0.19631432749349673	0.21730515322098062	0.20980924782150143	0.1871671135699618	0.2336654196625134	0.19895442227110183	0.2007936212211667	0.2011192435326108	0.17964584572021827	0.2686284114215549	0.24707217424462433	0.21820054072459777	0.22287180807782567	0.21528458427643063	0.18196519272460102	0.22572790052762298	0.22795590599258192	0.2584455113672539	0.24320070867991794	0.24320070867991794	0.24320070867991794	0.24320070867991794	0.24320070867991794	0.24320070867991794	0.24320070867991794	0.24320070867991794	0.24320070867991794	0.24320070867991794	0.24320070867991794	0.24320070867991794
0.06617056207880243	0.09368183052774712	0.13601439069416546	0.08512374306671787	0.13314134648598303	0.10590128667897486	0.1654411889822703	0.11238720231020846	0.0891219555225312	0.14117678597226224	0.1337164444524001	0.11161946292869351	0.14001313533618287	0.1438661256685807	0.1282408629768423	0.18823920094285865	0.12820451248047188	0.1650902757696161	0.12208305566003584	0.11103506853960998	0.10056743762242398	0.157758674792369	0.13048967789874155	0.11746537229706909	0.07557457199587592	0.14077186546101106	0.15710525555368718	0.0934836825215333	0.11734980172546122	0.17536143713214958	0.14319329773077358	0.09595796389855739	0.11790998408206096	0.13538159732871502	0.1683130567947528	0.12091724520250229	0.200412531573612	0.13757424518415035	0.12428937528506562	0.10750809614778327	0.15292421623458716	0.23467404182741114	0.11937733780122516	0.14357488819767497	0.13147611299945008	0.13147611299945008	0.13147611299945008	0.13147611299945008	0.13147611299945008	0.13147611299945008
0.07958535525977196	0.05421049182663937	0.07023212825259412	0.07042237340601687	0.05729940289193966	0.0701278792946553	0.07640376289330292	0.09004928693562005	0.0682775792244173	0.0721146305946891	0.08066649005013879	0.09078667918924418	0.06458624577348766	0.07602629248376709	0.07599073496023208	0.08051999039205042	0.06994533813252343	0.06995217312183966	0.0689303150706404	0.07341227684821235	0.0829385947138864	0.0653787510180128	0.08213844000823593	0.06863370019809648	0.09259211961863338	0.07569012805127881	0.07983913789010219	0.0878899457934188	0.09515613579582306	0.08060848637217348	0.08693452588936859	0.0835086284856542	0.0682998324649285	0.09683161890363455	0.07441878407253777	0.09035864056748859	0.09851349826787394	0.0840681596618697	0.08177128056371215	0.09868723052920342	0.0976913378411471	0.0934698046426542	0.10204939739134034	0.10859338423390603	0.09673747740099489	0.10266543081745047	0.10266543081745047	0.10266543081745047	0.10266543081745047	0.10266543081745047
0.1074271006269785	0.10529370099142576	0.09644365192416683	0.1316484191738765	0.0952215093092121	0.1042989978512102	0.11623297294319768	0.0928380905335199	0.09697919626642651	0.11213791574940842	0.11702609574724471	0.10865858664648073	0.10344308139820169	0.10654989911110595	0.09911982850929839	0.0997677700952405	0.09861079939134974	0.10355002816213976	0.09352918702785157	0.10574092379987209	0.10608155007681222	0.08544602525497545	0.09998109660141295	0.09821479137532763	0.10892332016898541	0.10641885835177876	0.09013382821732774	0.11317714572626306	0.12420480512732945	0.091226199786451	0.10775411223804028	0.11467754634351811	0.09796924330867635	0.10161878198175309	0.10582517563133977	0.09465403001068019	0.10168545566836427	0.09510665399783552	0.18058676952353586	0.1378467117606857	0.1378467117606857	0.1378467117606857	0.1378467117606857	0.1378467117606857	0.1378467117606857	0.1378467117606857	0.1378467117606857	0.1378467117606857	0.1378467117606857	0.1378467117606857
0.2240428725105361	0.19473791603257418	0.2213162706891181	0.19894604370684052	0.10838149086275006	0.15388417686184946	0.244829757006805	0.1713430848727694	0.20503644188055112	0.18818976337666027	0.18818976337666027	0.18818976337666027	0.18818976337666027	0.18818976337666027	0.18818976337666027	0.18818976337666027	0.18818976337666027	0.18818976337666027	0.18818976337666027	0.18818976337666027	0.18818976337666027	0.18818976337666027	0.18818976337666027	0.18818976337666027	0.18818976337666027	0.18818976337666027	0.18818976337666027	0.18818976337666027	0.18818976337666027	0.18818976337666027	0.18818976337666027	0.18818976337666027	0.18818976337666027	0.18818976337666027	0.18818976337666027	0.18818976337666027	0.18818976337666027	0.18818976337666027	0.18818976337666027	0.18818976337666027	0.18818976337666027	0.18818976337666027	0.18818976337666027	0.18818976337666027	0.18818976337666027	0.18818976337666027	0.18818976337666027	0.18818976337666027	0.18818976337666027	0.18818976337666027
0.08475784758462167	0.10963213616385585	0.0	0.11695321485518592	0.09682350603758548	0.1432443133532239	0.10759222836969252	0.12711096550054599	0.15028130638012227	0.09352943070496783	0.1326988837510159	0.14542588422494704	0.17463191520530716	0.13537636688595314	0.13193052730762844	0.1440326011471476	0.16282042995179102	0.15116785268395708	0.17925948335365827	0.14359702082461645	0.16142825208913736	0.16142825208913736	0.16142825208913736	0.16142825208913736	0.16142825208913736	0.16142825208913736	0.16142825208913736	0.16142825208913736	0.16142825208913736	0.16142825208913736	0.16142825208913736	0.16142825208913736	0.16142825208913736	0.16142825208913736	0.16142825208913736	0.16142825208913736	0.16142825208913736	0.16142825208913736	0.16142825208913736	0.16142825208913736	0.16142825208913736	0.16142825208913736	0.16142825208913736	0.16142825208913736	0.16142825208913736	0.16142825208913736	0.16142825208913736	0.16142825208913736	0.16142825208913736	0.16142825208913736
0.2195636285658456	0.14882394836369964	0.18296072294200816	0.17376764467036518	0.18706464048579732	0.11785337817289922	0.16985378008510163	0.15502783287334101	0.14531146404663964	0.19329032065627155	0.17636383571580236	0.1590931847970764	0.1810208924091479	0.16598814573245071	0.16593058312947254	0.2464762809030162	0.16086038135016145	0.12714172707739316	0.19144805258027317	0.18252061904538433	0.17813653586086664	0.19825545972609337	0.25943364007597747	0.19595764492289017	0.21930877938904816	0.1868664539217758	0.24946973312498033	0.2198029831278667	0.20315615135725593	0.20361875597795712	0.14176677734031887	0.17785967612899808	0.15981322673465848	0.15981322673465848	0.15981322673465848	0.15981322673465848	0.15981322673465848	0.15981322673465848	0.15981322673465848	0.15981322673465848	0.15981322673465848	0.15981322673465848	0.15981322673465848	0.15981322673465848	0.15981322673465848	0.15981322673465848	0.15981322673465848	0.15981322673465848	0.15981322673465848	0.15981322673465848
0.09193516896788206	0.0742607976881705	0.07693842994518171	0.07607613085546164	0.07132436135095652	0.07384372212352465	0.07620922607466633	0.0778269277615094	0.08265698159393595	0.06761998935365918	0.06287686704842098	0.07998139505658734	0.05909667667891759	0.08504715452176592	0.07133261771317304	0.0739982075477563	0.0807582785221388	0.07672411277632703	0.08277085837364828	0.07219718795522509	0.0600984220115017	0.06789809175151197	0.07789754974886134	0.07289782075018666	0.07289782075018666	0.07289782075018666	0.07289782075018666	0.07289782075018666	0.07289782075018666	0.07289782075018666	0.07289782075018666	0.07289782075018666	0.07289782075018666	0.07289782075018666	0.07289782075018666	0.07289782075018666	0.07289782075018666	0.07289782075018666	0.07289782075018666	0.07289782075018666	0.07289782075018666	0.07289782075018666	0.07289782075018666	0.07289782075018666	0.07289782075018666	0.07289782075018666	0.07289782075018666	0.07289782075018666	0.07289782075018666	0.07289782075018666
0.13241966249544906	0.15495861935072786	0.11314315617614222	0.12881982616044482	0.1296353697802657	0.13333228134508368	0.12059547904175225	0.12610941675421278	0.11722677638400335	0.1537146627061586	0.12463109602327736	0.13917287936471798	0.13917287936471798	0.13917287936471798	0.13917287936471798	0.13917287936471798	0.13917287936471798	0.13917287936471798	0.13917287936471798	0.13917287936471798	0.13917287936471798	0.13917287936471798	0.13917287936471798	0.13917287936471798	0.13917287936471798	0.13917287936471798	0.13917287936471798	0.13917287936471798	0.13917287936471798	0.13917287936471798	0.13917287936471798	0.13917287936471798	0.13917287936471798	0.13917287936471798	0.13917287936471798	0.13917287936471798	0.13917287936471798	0.13917287936471798	0.13917287936471798	0.13917287936471798	0.13917287936471798	0.13917287936471798	0.13917287936471798	0.13917287936471798	0.13917287936471798	0.13917287936471798	0.13917287936471798	0.13917287936471798	0.13917287936471798	0.13917287936471798
0.08767169480280028	0.06505416828169976	0.08073192844504233	0.08497214313698773	0.08364886603490092	0.09415049722614106	0.05946209253859709	0.0776698205602552	0.08190805436553669	0.06036496364554257	0.05575804088576864	0.05557988228829539	0.08114580619666056	0.06955021350302867	0.08341122296391652	0.07454236035917415	0.07117769996490876	0.07240241743483991	0.06564846113763108	0.07657743828373877	0.07020593147522716	0.092446455002406	0.07613530601425306	0.07263235230832145	0.07554246846147397	0.05726131326025433	0.09257412215022594	0.07289959516429693	0.08273685865726142	0.08273685865726142	0.08273685865726142	0.08273685865726142	0.08273685865726142	0.08273685865726142	0.08273685865726142	0.08273685865726142	0.08273685865726142	0.08273685865726142	0.08273685865726142	0.08273685865726142	0.08273685865726142	0.08273685865726142	0.08273685865726142	0.08273685865726142	0.08273685865726142	0.08273685865726142	0.08273685865726142	0.08273685865726142	0.08273685865726142	0.08273685865726142
0.12796520356851288	0.13156382740664138	0.11770353011092373	0.16916556771910746	0.11433457606247266	0.1932296829701014	0.1351452177658465	0.14491703036739909	0.1536024094208611	0.1461872968780182	0.1321244898526986	0.16829212622994685	0.13625734920358354	0.1393877038885094	0.15062679475194296	0.18449803624586156	0.1266478803262509	0.16803854299026502	0.14062169709010927	0.13190885746409262	0.16313219090772688	0.13471523221808873	0.13749337532280298	0.12259484584564773	0.10326375860254634	0.13569738923037733	0.11801360813318394	0.14813265765845982	0.1613307587613873	0.1374762570309155	0.12593157347184666	0.10278974857780428	0.11436066102482546	0.11436066102482546	0.11436066102482546	0.11436066102482546	0.11436066102482546	0.11436066102482546	0.11436066102482546	0.11436066102482546	0.11436066102482546	0.11436066102482546	0.11436066102482546	0.11436066102482546	0.11436066102482546	0.11436066102482546	0.11436066102482546	0.11436066102482546	0.11436066102482546	0.11436066102482546
0.07880894967402524	0.09598068799689202	0.1100626024197393	0.10853530121410442	0.09071720251209571	0.12627862983346502	0.08319333828993103	0.099452407642988	0.11987954982265107	0.06773629524384614	0.055487344923675345	0.05032671517394592	0.09778284290880652	0.06740400223432344	0.06943239335041543	0.09837013740721967	0.05598889274890286	0.09212714174624008	0.08856062419456462	0.048440789749392164	0.0922770630463579	0.10761594396635543	0.08795438425465166	0.12859728050823835	0.11955121005559897	0.13412075255675276	0.1189155780259784	0.12914339446033188	0.11283549636900032	0.12371953130867407	0.12069625877795113	0.21475588317958133	0.18138425157654373	0.14160897172911222	0.10745410319831307	0.16205825661954795	0.13475617990893052	0.13475617990893052	0.13475617990893052	0.13475617990893052	0.13475617990893052	0.13475617990893052	0.13475617990893052	0.13475617990893052	0.13475617990893052	0.13475617990893052	0.13475617990893052	0.13475617990893052	0.13475617990893052	0.13475617990893052
0.07669257042097223	0.07780696009897303	0.06868045827389668	0.05859404625254189	0.06115582370980077	0.06802073287611003	0.05923996588515826	0.05991798669405249	0.07297599022269889	0.06491702452723082	0.07793231115864833	0.06978367096829055	0.07106086383272826	0.06081989731113482	0.07811924523703397	0.07248034879367303	0.06700101160806322	0.070847699422054	0.05953109110470755	0.06047319438496873	0.06694924373191331	0.060448532841325134	0.06594511815307069	0.05824029696546348	0.07347224282783246	0.0658064053277905	0.07177245920185597	0.05157272210591701	0.07917336042113705	0.06754867390741191	0.058285981049401185	0.06291732747840655	0.06291732747840655	0.06291732747840655	0.06291732747840655	0.06291732747840655	0.06291732747840655	0.06291732747840655	0.06291732747840655	0.06291732747840655	0.06291732747840655	0.06291732747840655	0.06291732747840655	0.06291732747840655	0.06291732747840655	0.06291732747840655	0.06291732747840655	0.06291732747840655	0.06291732747840655	0.06291732747840655
0.14576946169839972	0.09656903942827035	0.09615389958729995	0.11198411826779187	0.08033836222627087	0.09288612107764219	0.11277993619511811	0.1223522585017751	0.0804870834789507	0.07323250610033791	0.11570677237452336	0.08980617714069697	0.08362109913281401	0.08572456875736077	0.09180126894817658	0.0995988260722965	0.08405137477567305	0.10980741294668153	0.09043500602032037	0.09035996818146845	0.07157003769862419	0.10508375505071935	0.09828245580579675	0.08478419388307727	0.10665651853889503	0.13067045360171012	0.07515534380967755	0.08881960742211592	0.09912716157137424	0.09275014984938913	0.08345890889512471	0.08351145400767174	0.1142265480808308	0.07644546488917194	0.07315128389063498	0.0936138542831968	0.05978677191200593	0.07670031309760135	0.07670031309760135	0.07670031309760135	0.07670031309760135	0.07670031309760135	0.07670031309760135	0.07670031309760135	0.07670031309760135	0.07670031309760135	0.07670031309760135	0.07670031309760135	0.07670031309760135	0.07670031309760135
0.07325525016648353	0.06267263449660777	0.0794177292061285	0.06366146522710905	0.04414200100490671	0.061387677290252504	0.022741170978499717	0.029395035001046906	0.3397442576704872	0.19818666805517932	0.15540373089864307	0.1570300561609853	0.15793816120383014	0.186003680631485	0.1878119258349406	0.16482293711608548	0.19461589270347812	0.13490258434359237	0.1538588086091746	0.17586630052184155	0.1814500495497398	0.18683734241748418	0.1548162033600225	0.13980975283201558	0.16717861696605926	0.14612474937244438	0.13485354642822325	0.1879241657291863	0.16644261734617108	0.15985889740531684	0.16447254455222157	0.29822968379341336	0.23135111417281748	0.23135111417281748	0.23135111417281748	0.23135111417281748	0.23135111417281748	0.23135111417281748	0.23135111417281748	0.23135111417281748	0.23135111417281748	0.23135111417281748	0.23135111417281748	0.23135111417281748	0.23135111417281748	0.23135111417281748	0.23135111417281748	0.23135111417281748	0.23135111417281748	0.23135111417281748
0.07455330147512347	0.12260883851874936	0.04784883934389195	0.05711677059797406	0.10102318560981555	0.12038660989623534	0.03976064383722676	0.043255472261851655	0.05374447125464158	0.09545189992859221	0.09503678848999744	0.14160676902420913	0.10497140174806942	0.06338409340639732	0.09530312887465889	0.07164613796561699	0.14012443260274685	0.07825616279008604	0.10546975568358678	0.07542895853320561	0.08335081669793049	0.07230673878713328	0.05877208550673212	0.11368024666198474	0.06625536904590594	0.043337820355966686	0.08038652724247924	0.09782807583872417	0.0753291197978136	0.08023885531001415	0.05724702966087535	0.06874294248544474	0.06874294248544474	0.06874294248544474	0.06874294248544474	0.06874294248544474	0.06874294248544474	0.06874294248544474	0.06874294248544474	0.06874294248544474	0.06874294248544474	0.06874294248544474	0.06874294248544474	0.06874294248544474	0.06874294248544474	0.06874294248544474	0.06874294248544474	0.06874294248544474	0.06874294248544474	0.06874294248544474
0.04439043279094736	0.07827760983003917	0.05033301600866137	0.055294467156353395	0.10279730567238841	0.05833758222641792	0.07329865648823355	0.05268113136107085	0.09709670737946609	0.059861639841506775	0.09246856867673468	0.05827465511875168	0.08034962618121162	0.08881484480787408	0.05467600048229369	0.08762727259844756	0.06692408999196876	0.1071240943046326	0.1144060445942261	0.07145273955973902	0.08086290849961421	0.07332557718421712	0.07270626716989527	0.10306516779431507	0.07048225653092764	0.10077998937609829	0.09625243054709193	0.10867598458936605	0.0988215089142175	0.09474571294239106	0.11132419869370627	0.10934167242810487	0.08082942895999984	0.1060436569737291	0.10138717616120971	0.13305731815783212	0.13213857193894155	0.12202076525437773	0.11076559047323405	0.10623642181243628	0.10850100614283517	0.10850100614283517	0.10850100614283517	0.10850100614283517	0.10850100614283517	0.10850100614283517	0.10850100614283517	0.10850100614283517	0.10850100614283517	0.10850100614283517
0.04830299031119327	0.05912841465854487	0.06308400646515892	0.06560479260164409	0.061681270732173735	0.07043456967625228	0.07420831581271152	0.05649943485614265	0.06023742023797077	0.06928552017708127	0.06041640825951999	0.0721445112739062	0.05717014064145373	0.06214801843728579	0.05560094149822004	0.07170517942217375	0.047188219097661376	0.0573041116808206	0.054212397865215735	0.0511101268605833	0.06529545826620316	0.06175557861100989	0.06912242455183575	0.0550646149288698	0.04894471632305604	0.07378224999988822	0.045101111342908395	0.05647525316255151	0.06292538603664899	0.055413429461667676	0.03935698487937631	0.058363889101813476	0.06586842712565433	0.06984578475645174	0.06711263873022973	0.06847921174334073	0.06847921174334073	0.06847921174334073	0.06847921174334073	0.06847921174334073	0.06847921174334073	0.06847921174334073	0.06847921174334073	0.06847921174334073	0.06847921174334073	0.06847921174334073	0.06847921174334073	0.06847921174334073	0.06847921174334073	0.06847921174334073
0.1192612802989591	0.1304705581635659	0.08860027550792508	0.08919760156815296	0.08458059624428513	0.09992060362904064	0.09911372632718926	0.09953130025000453	0.09821706945945875	0.09960398435338079	0.09106920173068067	0.06536192829419546	0.08894009628987967	0.06598696008197946	0.12191908374173875	0.07917283752217527	0.12477131111871313	0.1049844971497324	0.08415444126488952	0.07506332247486878	0.07734361498568063	0.0867444568274498	0.0826015024528587	0.09112372232834101	0.05861799565213241	0.10675577045885808	0.07967108706309275	0.12770192683072684	0.0692749089420097	0.09273551102812726	0.08100520998506848	0.08100520998506848	0.08100520998506848	0.08100520998506848	0.08100520998506848	0.08100520998506848	0.08100520998506848	0.08100520998506848	0.08100520998506848	0.08100520998506848	0.08100520998506848	0.08100520998506848	0.08100520998506848	0.08100520998506848	0.08100520998506848	0.08100520998506848	0.08100520998506848	0.08100520998506848	0.08100520998506848	0.08100520998506848
0.2671689789804201	0.20003791784929773	0.20792875252195195	0.19942795416744935	0.2898182337303689	0.19363841037701768	0.1987921872482372	0.2084043834645776	0.2373173265911537	0.1790782068213419	0.14919817769670604	0.17265772092591863	0.11683200793417832	0.15847537003386042	0.15778826416816283	0.18842587267580166	0.1360086413079874	0.15471972306871665	0.1749153574365267	0.13432030455881042	0.12508121753888174	0.12858148434610409	0.20357104394671202	0.1968350845879766	0.16203589785590047	0.265078237046356	0.22612001115267097	0.16772830102330252	0.18240990201985963	0.31895542974964625	0.136993707437864	0.2028500756779936	0.17634940950402558	0.11697078055455618	0.15307141028380103	0.13502109541917862	0.13502109541917862	0.13502109541917862	0.13502109541917862	0.13502109541917862	0.13502109541917862	0.13502109541917862	0.13502109541917862	0.13502109541917862	0.13502109541917862	0.13502109541917862	0.13502109541917862	0.13502109541917862	0.13502109541917862	0.13502109541917862
0.06437101077272413	0.07276871044301458	0.06592622494581703	0.060534900427580404	0.07495817109040046	0.08632168791820954	0.0870025008970229	0.08021313512543479	0.06323149229455167	0.07399053195795373	0.05523577979884771	0.06712795931482293	0.07513466022144989	0.07574757586785523	0.059184542879936214	0.04702917707283973	0.06426278578342216	0.07420230232368653	0.06520209598863809	0.08074214131420974	0.06794235097032127	0.07904293244090035	0.06099776951522504	0.05353938480006729	0.06922861894226054	0.06697236787078743	0.06497557660900684	0.07258766585826375	0.07624851207736749	0.06628532280602312	0.060196184726007206	0.06252212804890805	0.07328489144040029	0.0744233917441774	0.07904350809051987	0.07673344991734864	0.07673344991734864	0.07673344991734864	0.07673344991734864	0.07673344991734864	0.07673344991734864	0.07673344991734864	0.07673344991734864	0.07673344991734864	0.07673344991734864	0.07673344991734864	0.07673344991734864	0.07673344991734864	0.07673344991734864	0.07673344991734864
0.06620003022119951	0.07101085754988268	0.07324245110943517	0.07866563461690418	0.06337359186641033	0.07075662095632676	0.0504156046518371	0.07859741338725533	0.08105250051510271	0.059551492198367736	0.05584676270712891	0.07738842699412062	0.08471908273813879	0.08853177069401945	0.06429389841706276	0.07766037398525985	0.09310903576161095	0.07764558921019303	0.058712922804973894	0.07102774442623011	0.07430910133171238	0.09259833624209798	0.08698501087781622	0.07703976472486102	0.07604375074967062	0.0660414320175778	0.0576511859217448	0.0774284499368772	0.07377658999275147	0.06891269184313872	0.08515690665994756	0.07703479925154315	0.07703479925154315	0.07703479925154315	0.07703479925154315	0.07703479925154315	0.07703479925154315	0.07703479925154315	0.07703479925154315	0.07703479925154315	0.07703479925154315	0.07703479925154315	0.07703479925154315	0.07703479925154315	0.07703479925154315	0.07703479925154315	0.07703479925154315	0.07703479925154315	0.07703479925154315	0.07703479925154315
0.06074227316897782	0.045854098146101946	0.08077232793419861	0.053415893051890144	0.06180446758840628	0.05312622696921779	0.06427482127985278	0.05143506309310862	0.06753707061294001	0.055744282715229014	0.05875773521909018	0.05144448417791779	0.06213583669575598	0.05875633278538855	0.06338085566874083	0.07222134891136259	0.05468933203692831	0.052516996187178956	0.06415411230062065	0.05997659990226016	0.06206908731032787	0.04984980762739368	0.05882071416299949	0.06300745724542212	0.07411947680887312	0.06294162300218732	0.055235708832489544	0.06144704088947412	0.0720619861454102	0.05717529386757012	0.06281542021580412	0.08193018855865924	0.07237280438723169	0.07237280438723169	0.07237280438723169	0.07237280438723169	0.07237280438723169	0.07237280438723169	0.07237280438723169	0.07237280438723169	0.07237280438723169	0.07237280438723169	0.07237280438723169	0.07237280438723169	0.07237280438723169	0.07237280438723169	0.07237280438723169	0.07237280438723169	0.07237280438723169	0.07237280438723169
0.049994813501569084	0.05611929920924463	0.05211847763888648	0.04535462007215559	0.05871416817075742	0.04556794809619442	0.05168786135313713	0.0789673980066915	0.07523253461457088	0.06698440427063802	0.06830624028002541	0.06543250024670605	0.07912357985113184	0.06689245077011921	0.05805221749678174	0.07004837048159111	0.06040989428442887	0.0632950626780576	0.07196424266754997	0.07668457074259967	0.08074184040658668	0.06316653659351872	0.07451501682527219	0.07348169443556045	0.05735856404294737	0.05755212437902275	0.06659275740936407	0.06207244089419341	0.06207244089419341	0.06207244089419341	0.06207244089419341	0.06207244089419341	0.06207244089419341	0.06207244089419341	0.06207244089419341	0.06207244089419341	0.06207244089419341	0.06207244089419341	0.06207244089419341	0.06207244089419341	0.06207244089419341	0.06207244089419341	0.06207244089419341	0.06207244089419341	0.06207244089419341	0.06207244089419341	0.06207244089419341	0.06207244089419341	0.06207244089419341	0.06207244089419341
0.04782741488230285	0.056172625145171955	0.06083477429943094	0.04927437794600635	0.04788049317547384	0.04791615266394268	0.05700273765752759	0.05016778078598201	0.05871650145922601	0.06838181688395596	0.05818296358210261	0.06426759965755983	0.052897206591416876	0.06350920598202375	0.044310211172911666	0.05199487850848756	0.040655949456519055	0.04831382357319696	0.06212629300418899	0.04665422849435243	0.0644927303087505	0.06281292643230722	0.061124736810120185	0.04509790839763868	0.055225999111243575	0.05421302731859429	0.05167291860894911	0.04491798642999935	0.043898063263894116	0.05427770650488653	0.04757492135513223	0.06476480258591621	0.04516964161778894	0.05234894277370311	0.048004426204760045	0.052090054903615575	0.06282581742639849	0.05288483944703564	0.05822432459596742	0.06122844884340874	0.06127927114421006	0.0608583740094079	0.05473880416732874	0.0527105593975498	0.05368968329680427	0.05463928017753559	0.0601549794642021	0.05739712982086884	0.05739712982086884	0.05739712982086884
0.1516881417288379	0.11408582876877646	0.1428451708239678	0.11436599074549657	0.14257806113619717	0.1592202402979233	0.11624842860022486	0.2461834354527236	0.19309615450765083	0.17719278445980835	0.132889663115686	0.24964038391459994	0.11381098094901396	0.15127519910729184	0.08126816258375591	0.12077982858700864	0.1415971715364733	0.13149775752024837	0.15817589320499711	0.19295629883172472	0.20761700194306074	0.24009851100464558	0.2394821784366469	0.10972791273234564	0.2166759545020112	0.1873226939281665	0.18608862658200084	0.12176611579436733	0.1860659186564706	0.2738330827387567	0.2746721440131452	0.22407075340396	0.21870795009171942	0.2213893517478397	0.2213893517478397	0.2213893517478397	0.2213893517478397	0.2213893517478397	0.2213893517478397	0.2213893517478397	0.2213893517478397	0.2213893517478397	0.2213893517478397	0.2213893517478397	0.2213893517478397	0.2213893517478397	0.2213893517478397	0.2213893517478397	0.2213893517478397	0.2213893517478397
0.01062025700330228	0.021611967183924774	0.2924971452432998	0.0	0.18798240443071695	0.2619095032612144	0.2761935797001052	0.0	0.3532281823688732	0.40262068338621554	0.0023377386760811266	0.24155548250296865	0.0	0.18798240443071695	0.2095304468217259	0.40262068338621554	0.2095304468217259	0.24155548250296865	0.3007368780920443	0.2100726007914841	0.08384616131643415	0.2813780158912095	0.35754452914689233	0.3581942262942807	0.20943698664673435	0.335574140024948	0.29768611687940855	0.4016011154822437	0.2890992038909237	0.41775819223446864	0.4539772692935613	0.21008519534794798	0.33203123232075465	0.33203123232075465	0.33203123232075465	0.33203123232075465	0.33203123232075465	0.33203123232075465	0.33203123232075465	0.33203123232075465	0.33203123232075465	0.33203123232075465	0.33203123232075465	0.33203123232075465	0.33203123232075465	0.33203123232075465	0.33203123232075465	0.33203123232075465	0.33203123232075465	0.33203123232075465
0.03400863082080148	0.03540283386374861	0.041226235302371905	0.0386928213236486	0.04295040594681277	0.046609203054531735	0.03834144022720973	0.04058052158317361	0.03561487300799495	0.036208163525385854	0.028457371257533413	0.03945162734003928	0.048001634058189024	0.0455631408950614	0.03821876525999679	0.03814789722694752	0.03139186383203858	0.037254299844400554	0.04351936640211557	0.039074183257683026	0.04036193615045561	0.03971805970406932	0.03971805970406932	0.03971805970406932	0.03971805970406932	0.03971805970406932	0.03971805970406932	0.03971805970406932	0.03971805970406932	0.03971805970406932	0.03971805970406932	0.03971805970406932	0.03971805970406932	0.03971805970406932	0.03971805970406932	0.03971805970406932	0.03971805970406932	0.03971805970406932	0.03971805970406932	0.03971805970406932	0.03971805970406932	0.03971805970406932	0.03971805970406932	0.03971805970406932	0.03971805970406932	0.03971805970406932	0.03971805970406932	0.03971805970406932	0.03971805970406932	0.03971805970406932
0.04635943763420207	0.03590859446625871	0.0328629894205646	0.03884750434973842	0.044323157083425095	0.04079660941764386	0.04177346946101772	0.03745234998382175	0.0284714529369182	0.029408502593091447	0.03782094668089496	0.04072346759027836	0.04432983470783017	0.03625663706512202	0.039841980386218445	0.03930697309790897	0.04426742710760488	0.040221851550032356	0.03060040209625322	0.03885533179842467	0.035449111814494	0.03857061195412163	0.03700986188430781	0.03700986188430781	0.03700986188430781	0.03700986188430781	0.03700986188430781	0.03700986188430781	0.03700986188430781	0.03700986188430781	0.03700986188430781	0.03700986188430781	0.03700986188430781	0.03700986188430781	0.03700986188430781	0.03700986188430781	0.03700986188430781	0.03700986188430781	0.03700986188430781	0.03700986188430781	0.03700986188430781	0.03700986188430781	0.03700986188430781	0.03700986188430781	0.03700986188430781	0.03700986188430781	0.03700986188430781	0.03700986188430781	0.03700986188430781	0.03700986188430781
0.04116837284611144	0.0453083465599524	0.05351296627290032	0.043478780562193654	0.059289354394192806	0.04581303517923673	0.05441496206642152	0.048020168544258696	0.04149085627786275	0.03860102074644214	0.04603518453495596	0.05410385980321979	0.04227102357661226	0.059488054912750776	0.04270879778227757	0.04457551420908523	0.045408083127780025	0.049501975037965065	0.04305179733447304	0.044392145214596425	0.0455192209069181	0.04232896327341151	0.04392409209016481	0.04392409209016481	0.04392409209016481	0.04392409209016481	0.04392409209016481	0.04392409209016481	0.04392409209016481	0.04392409209016481	0.04392409209016481	0.04392409209016481	0.04392409209016481	0.04392409209016481	0.04392409209016481	0.04392409209016481	0.04392409209016481	0.04392409209016481	0.04392409209016481	0.04392409209016481	0.04392409209016481	0.04392409209016481	0.04392409209016481	0.04392409209016481	0.04392409209016481	0.04392409209016481	0.04392409209016481	0.04392409209016481	0.04392409209016481	0.04392409209016481
0.05267340837162199	0.04175679902398785	0.04007578348713411	0.04175450996111094	0.040455400757619185	0.04230561118804431	0.048346669031183044	0.045623407319384	0.037630769848851074	0.04688422377669588	0.04339433035052624	0.04347020520168454	0.04079114430319844	0.04217430750425672	0.03486313885171176	0.04246005403836564	0.04578321333373525	0.03764456506215201	0.03714787313856927	0.037396219100360645	0.037396219100360645	0.037396219100360645	0.037396219100360645	0.037396219100360645	0.037396219100360645	0.037396219100360645	0.037396219100360645	0.037396219100360645	0.037396219100360645	0.037396219100360645	0.037396219100360645	0.037396219100360645	0.037396219100360645	0.037396219100360645	0.037396219100360645	0.037396219100360645	0.037396219100360645	0.037396219100360645	0.037396219100360645	0.037396219100360645	0.037396219100360645	0.037396219100360645	0.037396219100360645	0.037396219100360645	0.037396219100360645	0.037396219100360645	0.037396219100360645	0.037396219100360645	0.037396219100360645	0.037396219100360645
[truncated: 6 more columns]
