# Supplementary material for: Neuronal tuning aligns dynamically with object and texture manifolds across the visual hierarchy
Source: Nat Neurosci. 2026 Mar 10;29(4):864–75. doi: 10.1038/s41593-026-02207-1 (PMC13061647; doi:10.1038/s41593-026-02207-1)
Supplement: Supplementary file 10 — Attribution data for time windows 5, 10, 20, 25 and 50 ms, for panel b. Time window specific evolution trajectory of time windows 10, 20, 25 and 50 ms, for panel c. [file 41593_2026_2207_MOESM10_ESM.zip › ExtendedFig4_Source_data/FigureExtended4C_src_normresp_wdw_125-150_DeePSim_sem.csv]

0	1	2	3	4	5	6	7	8	9	10	11	12	13	14	15	16	17	18	19	20	21	22	23	24	25	26	27	28	29	30	31	32	33	34	35	36	37	38	39	40	41	42	43	44	45	46	47	48	49
0.05725593656776137	0.054629924144185465	0.04668523648856067	0.05113131934542768	0.04051866876212666	0.049774946956359284	0.040090006678468036	0.05052004269906953	0.04777561344486048	0.045809738938339596	0.04924802496285515	0.049952382626811835	0.04716758702686055	0.05056119434109961	0.05517409870181341	0.050225166759728934	0.05921770730480536	0.04780918960327086	0.047303065890679744	0.056317977728930886	0.048761624118902905	0.04821171784476472	0.04551525837267843	0.05256821729062576	0.040431218602398976	0.047818270268379356	0.04877071983807969	0.04583716283138218	0.042925076092661114	0.05176582272910494	0.04014497068927417	0.0507264780289114	0.0647697447973917	0.05150136588039469	0.04642850083609314	0.04156734698179433	0.05653557846851147	0.0454947956592798	0.05515176977400576	0.052523250646043046	0.044138274436253434	0.05414287414844588	0.05134494959120179	0.04851657820671319	0.05540159259157026	0.054033586458875404	0.05394631705178612	0.053989951755330765	0.053989951755330765	0.053989951755330765
0.05858732562511532	0.047955349393446214	0.06986093439107526	0.06136125502816736	0.059221363487015594	0.07683452927464988	0.05852103712467373	0.07000852736539594	0.06533549074064653	0.08125530618760424	0.062102842647719224	0.07207435970682896	0.07881915840135283	0.06232697792018037	0.0659111294689989	0.06197385953174663	0.06678672650368835	0.06644489138811467	0.07710729187477827	0.06686536906808511	0.06748411601541723	0.06378797505904499	0.05850097545116715	0.05256449553989526	0.0576185251101557	0.05983099717407746	0.0692003432551419	0.0874769226869171	0.08690116936105509	0.05533762233401241	0.06938202878135848	0.06608685265804426	0.05932964860579253	0.07616324042358964	0.06163360070255315	0.0688984205630714	0.0688984205630714	0.0688984205630714	0.0688984205630714	0.0688984205630714	0.0688984205630714	0.0688984205630714	0.0688984205630714	0.0688984205630714	0.0688984205630714	0.0688984205630714	0.0688984205630714	0.0688984205630714	0.0688984205630714	0.0688984205630714
0.08281263411417888	0.07874080380564356	0.07426751170610592	0.08390558777093853	0.09432735656802403	0.0645091893600024	0.06611772351332511	0.07325304087101582	0.07591133500448059	0.09396902962729797	0.0839545137992186	0.06655857553015807	0.06222922266947129	0.07231632441521633	0.09929880912933464	0.11304062941573406	0.08020571334098764	0.09476403981109892	0.10257822057183949	0.08324985898851073	0.09694769777789934	0.10030693968677876	0.0844486295732143	0.10037512147370196	0.10579183153609176	0.08106924793508291	0.08380999188178259	0.07168981925726743	0.09438223313452945	0.08565552966773878	0.10414184567444525	0.09746658279474174	0.10807646174001395	0.10277152226737785	0.10277152226737785	0.10277152226737785	0.10277152226737785	0.10277152226737785	0.10277152226737785	0.10277152226737785	0.10277152226737785	0.10277152226737785	0.10277152226737785	0.10277152226737785	0.10277152226737785	0.10277152226737785	0.10277152226737785	0.10277152226737785	0.10277152226737785	0.10277152226737785
0.07078979885012357	0.0460453363409154	0.041966474921374924	0.04130375279162561	0.04644583503330581	0.05480250769188915	0.051466101588707035	0.046078962172318085	0.04841386449584984	0.04482782171699601	0.05042143438654474	0.04880399653903836	0.04938582229042602	0.04498398876429767	0.05671049096387167	0.04595456542613281	0.058596642804309144	0.053202557844257974	0.046467965450850024	0.047134800928043494	0.05460081405346237	0.042217863622273206	0.04618186126468237	0.04987634247562627	0.052065872145238105	0.05410854191327433	0.041585269059078236	0.04927712642622953	0.04732465045901292	0.04154026706594662	0.040890526362726234	0.04593156576815612	0.05292986584167699	0.0512970813074913	0.04395627756256883	0.05150407956015978	0.04821784333006214	0.0417039633451993	0.044960903337630725	0.044960903337630725	0.044960903337630725	0.044960903337630725	0.044960903337630725	0.044960903337630725	0.044960903337630725	0.044960903337630725	0.044960903337630725	0.044960903337630725	0.044960903337630725	0.044960903337630725
0.04959715204845969	0.05739480654982493	0.06157268737257213	0.06902220494142192	0.05462827680960799	0.06181722510429809	0.059424788836843316	0.05417862652864962	0.06951475329070304	0.0628915735249042	0.05183185725074398	0.06239817535921344	0.0565609401390782	0.05840537258620078	0.057270821630301325	0.06780848649119889	0.06526338223998408	0.060141340933416346	0.07199620513548147	0.07259381226788926	0.074073214250332	0.06807409511801346	0.06840752121769461	0.07117475039789077	0.07138494569512983	0.0769307776034251	0.0680923055352829	0.0692583898960876	0.058990092767684625	0.06820514768068865	0.06359762022418664	0.06359762022418664	0.06359762022418664	0.06359762022418664	0.06359762022418664	0.06359762022418664	0.06359762022418664	0.06359762022418664	0.06359762022418664	0.06359762022418664	0.06359762022418664	0.06359762022418664	0.06359762022418664	0.06359762022418664	0.06359762022418664	0.06359762022418664	0.06359762022418664	0.06359762022418664	0.06359762022418664	0.06359762022418664
0.0732220346419461	0.09933347679900001	0.08905530456253599	0.09765563863751006	0.09687528051923852	0.06621892290601289	0.07238879399824046	0.09887091975744479	0.09971128353317976	0.10711538045099983	0.09353183248003576	0.08663557790697729	0.0860958507876418	0.09409644434711367	0.08781283141252767	0.06637310526549925	0.10677999405477268	0.0982985016244515	0.11016499543949045	0.0696510881311726	0.13196154380726768	0.08502696696563124	0.07847385551594864	0.07685080544945516	0.08696909540059233	0.08889400009245547	0.09659475581634377	0.1105199780730048	0.07602047554147238	0.08791299375072933	0.0960568132860677	0.10039529247473962	0.08603760046745698	0.08470536130675889	0.08527595489779108	0.08232176687754182	0.11173759591501253	0.10402447396467185	0.09199374357883103	0.08478672227540536	0.08839023292711819	0.08839023292711819	0.08839023292711819	0.08839023292711819	0.08839023292711819	0.08839023292711819	0.08839023292711819	0.08839023292711819	0.08839023292711819	0.08839023292711819
0.12619637969479325	0.09157858916576578	0.1115348641718226	0.10441205935760224	0.11148301043060738	0.09143661020828768	0.10092594232224282	0.10193240005709385	0.10951195194509822	0.09623310549017725	0.1201265220594083	0.08598354717869067	0.08265710698674435	0.10617662660601658	0.09129863113256256	0.09566841597423385	0.09896674961859142	0.09024364839177182	0.0885808426288909	0.08749705509934338	0.0958239745800032	0.08825790099946261	0.10853956297235048	0.10484571267670374	0.11499036372960911	0.13005791901451258	0.12252414137206083	0.12252414137206083	0.12252414137206083	0.12252414137206083	0.12252414137206083	0.12252414137206083	0.12252414137206083	0.12252414137206083	0.12252414137206083	0.12252414137206083	0.12252414137206083	0.12252414137206083	0.12252414137206083	0.12252414137206083	0.12252414137206083	0.12252414137206083	0.12252414137206083	0.12252414137206083	0.12252414137206083	0.12252414137206083	0.12252414137206083	0.12252414137206083	0.12252414137206083	0.12252414137206083
0.037011977264756836	0.03558977235270442	0.03391792304470139	0.030249393431521727	0.03340229081864131	0.0337107755543621	0.031469302534793915	0.02977066721212822	0.039646047423909675	0.030885488109745715	0.03309218758564563	0.028680346362047447	0.03291547173453215	0.03470735756968864	0.02730250487756861	0.03784383187990239	0.03413796730356652	0.036929964138591086	0.03446323025309505	0.03529364055973723	0.0352722801002344	0.03661951064984819	0.031021934077702377	0.03605734426671614	0.030972441454930028	0.03480892255733588	0.044522985936222045	0.039665954246778955	0.039665954246778955	0.039665954246778955	0.039665954246778955	0.039665954246778955	0.039665954246778955	0.039665954246778955	0.039665954246778955	0.039665954246778955	0.039665954246778955	0.039665954246778955	0.039665954246778955	0.039665954246778955	0.039665954246778955	0.039665954246778955	0.039665954246778955	0.039665954246778955	0.039665954246778955	0.039665954246778955	0.039665954246778955	0.039665954246778955	0.039665954246778955	0.039665954246778955
0.05743745127891123	0.055923537078072204	0.05084155238804386	0.06024779810130977	0.0568373970987277	0.044922757529574635	0.05238170643858118	0.04866284889543831	0.04877708770556583	0.05395537374633553	0.048414575550929324	0.054533723225322274	0.05447804372532574	0.04784152830497313	0.053304529038694544	0.05574755560170313	0.05101062101157529	0.059888476896810275	0.05305917216398982	0.05123000126542293	0.05981211977999987	0.05584966573301296	0.056329382162218666	0.06562182809544619	0.056791915104440975	0.047590770545202776	0.04614908163146282	0.05421718136344435	0.050310645527877736	0.05461492607988305	0.047161618623486	0.04591142756467779	0.04975274206879576	0.053494751385662634	0.0516237467272292	0.0516237467272292	0.0516237467272292	0.0516237467272292	0.0516237467272292	0.0516237467272292	0.0516237467272292	0.0516237467272292	0.0516237467272292	0.0516237467272292	0.0516237467272292	0.0516237467272292	0.0516237467272292	0.0516237467272292	0.0516237467272292	0.0516237467272292
0.07538341608330398	0.07935095436873814	0.0978936257273167	0.08219613416895212	0.09677097383096878	0.0670875034065455	0.07050554989556844	0.06906992231843512	0.06883255849431572	0.08408439399412611	0.0776257797527641	0.07747390861199219	0.08097311071784506	0.07603347133770065	0.08340209973436265	0.09061281842025255	0.08954192802667578	0.08470190270647353	0.07395715951049191	0.07233799798408307	0.0857971015801678	0.07342316367339659	0.08269441472879122	0.0637353419764418	0.08001110816538874	0.06977275277535035	0.0688917754459535	0.09118437995802985	0.06877331414161628	0.06458889295242232	0.1085354013046309	0.09860135000917854	0.08882764605064675	0.09371449802991264	0.09371449802991264	0.09371449802991264	0.09371449802991264	0.09371449802991264	0.09371449802991264	0.09371449802991264	0.09371449802991264	0.09371449802991264	0.09371449802991264	0.09371449802991264	0.09371449802991264	0.09371449802991264	0.09371449802991264	0.09371449802991264	0.09371449802991264	0.09371449802991264
0.06620852416394563	0.04983544062271771	0.05778457019079434	0.05477694595821084	0.059652803045614176	0.0507389789535772	0.06384068711574746	0.05542768190609301	0.06526358574332838	0.04931149241731248	0.0565808981159264	0.06244993138237088	0.05228343135694171	0.06656541647704456	0.06538537991633186	0.0476629669440234	0.06112902243227434	0.05909698860925654	0.05413983625832195	0.06676017355171819	0.06322100859444583	0.050697112856678425	0.05920819825264192	0.06044007632971095	0.06401430015245342	0.05229353188641656	0.051080019988087595	0.06292828032182436	0.06450641095125365	0.06370431598270948	0.0566399919008386	0.06017215394177404	0.06017215394177404	0.06017215394177404	0.06017215394177404	0.06017215394177404	0.06017215394177404	0.06017215394177404	0.06017215394177404	0.06017215394177404	0.06017215394177404	0.06017215394177404	0.06017215394177404	0.06017215394177404	0.06017215394177404	0.06017215394177404	0.06017215394177404	0.06017215394177404	0.06017215394177404	0.06017215394177404
0.04022532159664093	0.02919701656611824	0.03303354938033449	0.0307141377959527	0.03495502252331437	0.029528206708765367	0.03781444459690073	0.030462045735406774	0.03197947840145355	0.03779213288245536	0.04003355916822844	0.034289971755396394	0.03330068836099662	0.03791496769439252	0.03979700870287123	0.03200695484370065	0.044321857575237364	0.045892128501324646	0.041280069202635196	0.052370338090557134	0.04293137808044884	0.044218715536736126	0.03756380252693721	0.044323767307438935	0.042241325847029616	0.05051617619692744	0.04108904155113836	0.043988133435549366	0.040960547900036184	0.039004833757478624	0.03621793043434765	0.03761138209591314	0.03761138209591314	0.03761138209591314	0.03761138209591314	0.03761138209591314	0.03761138209591314	0.03761138209591314	0.03761138209591314	0.03761138209591314	0.03761138209591314	0.03761138209591314	0.03761138209591314	0.03761138209591314	0.03761138209591314	0.03761138209591314	0.03761138209591314	0.03761138209591314	0.03761138209591314	0.03761138209591314
0.06398101920969199	0.045942049575549294	0.05594961242765951	0.052995364883912446	0.05226360509135366	0.05684638158211452	0.06244209295017675	0.06824523061354724	0.0496741577806505	0.06553631078214352	0.05613792909325544	0.07224694104481616	0.06970456926329135	0.06800574260216881	0.061139624212450894	0.05682651561276565	0.06809703830282518	0.07145243932902241	0.06602797428722065	0.07549728462335567	0.04922709962850561	0.06909558752578834	0.07005221915039345	0.06974187606733304	0.07888995223861968	0.06497655473679859	0.05758055120391943	0.05058244540105971	0.06683138960727854	0.05032177303715626	0.05918068002006388	0.05475122652861008	0.05475122652861008	0.05475122652861008	0.05475122652861008	0.05475122652861008	0.05475122652861008	0.05475122652861008	0.05475122652861008	0.05475122652861008	0.05475122652861008	0.05475122652861008	0.05475122652861008	0.05475122652861008	0.05475122652861008	0.05475122652861008	0.05475122652861008	0.05475122652861008	0.05475122652861008	0.05475122652861008
0.08269761126198376	0.05775854439667173	0.06287967380857565	0.06476380542599719	0.06891655331491188	0.05710163086040271	0.05859221547258858	0.0645072198385492	0.06388351284718974	0.08650604404387484	0.05715275812039313	0.06302520171618975	0.08104721985516003	0.07280854067348065	0.06029927064174449	0.0668205162058695	0.06524227608533316	0.06316590909635107	0.07017108663479224	0.06015903470127586	0.06152832686678458	0.06951680169165726	0.06048175341196452	0.07883053406821992	0.0734262231079754	0.054878599219259076	0.06521215865569896	0.07757114001473342	0.06629838085837488	0.07013786800327028	0.063400691842213	0.06731809766972147	0.06535939475596723	0.06535939475596723	0.06535939475596723	0.06535939475596723	0.06535939475596723	0.06535939475596723	0.06535939475596723	0.06535939475596723	0.06535939475596723	0.06535939475596723	0.06535939475596723	0.06535939475596723	0.06535939475596723	0.06535939475596723	0.06535939475596723	0.06535939475596723	0.06535939475596723	0.06535939475596723
0.05057194517934027	0.0757548671243739	0.05611455369811854	0.0691878561931121	0.062051786355853046	0.04743963742022503	0.056713406273555464	0.05434422703779335	0.051920679511987144	0.07375581024917403	0.062637772295624	0.08089172553426073	0.06433150266059715	0.06137320600959297	0.07165082892808866	0.050718147532890806	0.06535166118097356	0.0609859169426415	0.0662892399327368	0.07499558931144092	0.0746489126034923	0.06496372397741594	0.06374607944605873	0.06918334825287947	0.0742658078887692	0.07498980968649634	0.06173823362422418	0.06725012460291954	0.07869830328474417	0.07100761890943977	0.07485296109709197	0.07485296109709197	0.07485296109709197	0.07485296109709197	0.07485296109709197	0.07485296109709197	0.07485296109709197	0.07485296109709197	0.07485296109709197	0.07485296109709197	0.07485296109709197	0.07485296109709197	0.07485296109709197	0.07485296109709197	0.07485296109709197	0.07485296109709197	0.07485296109709197	0.07485296109709197	0.07485296109709197	0.07485296109709197
0.055054071378598655	0.049696969044646676	0.03968701376750989	0.05567462461970106	0.04304448127410919	0.04979134690737655	0.04615756307959542	0.041174826207567364	0.052326142180164334	0.048367931015847576	0.043017115329836805	0.0566673656882509	0.04441328446704281	0.04357804403991833	0.04254876736392212	0.040817471876031436	0.04167878473724318	0.047592600485436724	0.04108197590865836	0.04040403022568735	0.055109370432799905	0.04732246705908368	0.04703131771446561	0.04717689238677464	0.04717689238677464	0.04717689238677464	0.04717689238677464	0.04717689238677464	0.04717689238677464	0.04717689238677464	0.04717689238677464	0.04717689238677464	0.04717689238677464	0.04717689238677464	0.04717689238677464	0.04717689238677464	0.04717689238677464	0.04717689238677464	0.04717689238677464	0.04717689238677464	0.04717689238677464	0.04717689238677464	0.04717689238677464	0.04717689238677464	0.04717689238677464	0.04717689238677464	0.04717689238677464	0.04717689238677464	0.04717689238677464	0.04717689238677464
0.06519407574497427	0.04234391375887605	0.04651776812874255	0.03906841920531263	0.05186473484414147	0.04124332947403223	0.05049683450788895	0.05363924262843611	0.03927019622832464	0.03173828326481516	0.03239526372504713	0.04251222169895498	0.04433883299173627	0.04708790152647634	0.047412764775147935	0.04151352819886673	0.055139818369283396	0.05240321316330085	0.039741925240056264	0.057433847948141756	0.04042904237056382	0.05607525988024397	0.054667167402755824	0.05537121364149989	0.05537121364149989	0.05537121364149989	0.05537121364149989	0.05537121364149989	0.05537121364149989	0.05537121364149989	0.05537121364149989	0.05537121364149989	0.05537121364149989	0.05537121364149989	0.05537121364149989	0.05537121364149989	0.05537121364149989	0.05537121364149989	0.05537121364149989	0.05537121364149989	0.05537121364149989	0.05537121364149989	0.05537121364149989	0.05537121364149989	0.05537121364149989	0.05537121364149989	0.05537121364149989	0.05537121364149989	0.05537121364149989	0.05537121364149989
0.1109503360419869	0.10653562526422533	0.10197134827685597	0.0954082454455321	0.0796014545174665	0.09162503324805585	0.09834251388640089	0.08115044523216168	0.07174266572206785	0.09789978548123905	0.10926263219167358	0.09050118230662076	0.07618335891581228	0.10336791129373421	0.09949255663760717	0.10656590867771915	0.09278247782848846	0.10970830448184049	0.1197403442250074	0.10508193403757832	0.12974499601957235	0.1293354972417759	0.11284917654630562	0.10796955768052231	0.09024955881264618	0.08695269921325516	0.12881334723362597	0.1107443180325455	0.1253388580289487	0.10525891877232829	0.11529888840063851	0.11529888840063851	0.11529888840063851	0.11529888840063851	0.11529888840063851	0.11529888840063851	0.11529888840063851	0.11529888840063851	0.11529888840063851	0.11529888840063851	0.11529888840063851	0.11529888840063851	0.11529888840063851	0.11529888840063851	0.11529888840063851	0.11529888840063851	0.11529888840063851	0.11529888840063851	0.11529888840063851	0.11529888840063851
0.06299248181216341	0.056262342936395156	0.06716868307254834	0.06946331870363583	0.05893744193528957	0.05658304605735632	0.04906823797457929	0.053738463537842576	0.0656379376229999	0.06447070655934363	0.0516157312006676	0.05376528813678264	0.05444569039101171	0.05274774374222858	0.051642698151988985	0.05957028101672563	0.04802995827413016	0.05929160926828977	0.0567561457226059	0.06521153051222785	0.07813550889592989	0.06378106956759076	0.05525999817718765	0.06096693140247742	0.05252651128085123	0.061387735461617986	0.06254906903346177	0.04694262009512379	0.062331566985587714	0.04782380791987659	0.056713506710977926	0.051081323562206044	0.053897415136591985	0.053897415136591985	0.053897415136591985	0.053897415136591985	0.053897415136591985	0.053897415136591985	0.053897415136591985	0.053897415136591985	0.053897415136591985	0.053897415136591985	0.053897415136591985	0.053897415136591985	0.053897415136591985	0.053897415136591985	0.053897415136591985	0.053897415136591985	0.053897415136591985	0.053897415136591985
0.06469170249767237	0.07245368508039034	0.06460962091016291	0.0654175295908628	0.06298763900737264	0.056442249760675016	0.05392771994409412	0.05040846689212392	0.06599758519452567	0.06757018267546287	0.07061486180278836	0.06117795914970781	0.059360192204089175	0.06273578705954458	0.0989344933238685	0.06544026343686858	0.06508025190473947	0.056014524749587305	0.056837819978089336	0.07266539523053558	0.060149558726181766	0.06409373113245025	0.05439219244846942	0.06304033385593594	0.06834283506149422	0.05310028075960677	0.07158040597206772	0.06888196955989116	0.06595294290499767	0.07215343259197893	0.06905918789004582	0.07737082866943361	0.06917580438355422	0.05275398557600687	0.06161012831003172	0.0571820569430193	0.0571820569430193	0.0571820569430193	0.0571820569430193	0.0571820569430193	0.0571820569430193	0.0571820569430193	0.0571820569430193	0.0571820569430193	0.0571820569430193	0.0571820569430193	0.0571820569430193	0.0571820569430193	0.0571820569430193	0.0571820569430193
0.03796987801182843	0.032262282774180424	0.046901686809976875	0.04628882962153217	0.04382215506134993	0.051885756984094235	0.04386611414508152	0.047510575719261754	0.051953060125781984	0.04112116771389751	0.05346700757583141	0.0660896606049027	0.05350877162577745	0.05572395383530685	0.06232940356453326	0.06684347382676933	0.06485637397566517	0.06180516556099915	0.055452825507593624	0.06392939569403851	0.06207392679516624	0.054050016847751944	0.04672555217310466	0.05091528544569661	0.05234538203785765	0.05720434132307908	0.0673842451642276	0.06092264828490219	0.0641534467245649	0.0641534467245649	0.0641534467245649	0.0641534467245649	0.0641534467245649	0.0641534467245649	0.0641534467245649	0.0641534467245649	0.0641534467245649	0.0641534467245649	0.0641534467245649	0.0641534467245649	0.0641534467245649	0.0641534467245649	0.0641534467245649	0.0641534467245649	0.0641534467245649	0.0641534467245649	0.0641534467245649	0.0641534467245649	0.0641534467245649	0.0641534467245649
0.10052185601095649	0.07879163412260758	0.08282382143516966	0.0833960695892997	0.0819610633459506	0.062027346027805325	0.07809106108795795	0.09821025518788053	0.07379478401716472	0.09059959505884063	0.08747000078035178	0.08246783762033777	0.06571296800091508	0.07361022127080033	0.06699557494374161	0.07814097845525479	0.09390044729355446	0.08983949592675274	0.09414666278785014	0.06921106073257782	0.0879892362210595	0.09207880294438121	0.10265703659643483	0.11107840545514958	0.0969191182361965	0.07297166453751251	0.09505020512439541	0.08795477643856149	0.09539856713187839	0.09167667178521993	0.09167667178521993	0.09167667178521993	0.09167667178521993	0.09167667178521993	0.09167667178521993	0.09167667178521993	0.09167667178521993	0.09167667178521993	0.09167667178521993	0.09167667178521993	0.09167667178521993	0.09167667178521993	0.09167667178521993	0.09167667178521993	0.09167667178521993	0.09167667178521993	0.09167667178521993	0.09167667178521993	0.09167667178521993	0.09167667178521993
0.0503755365136064	0.0393091978894714	0.048062316513973614	0.05209473689003653	0.05281618081393928	0.0441321476021018	0.04389128498481851	0.0471990860481712	0.045793715663906935	0.03967039669890576	0.05753676118730506	0.05469482035493331	0.04455328366651786	0.04251349509601941	0.041873801459150914	0.043411669246048355	0.04812223260248612	0.04147300554710327	0.05056659293228232	0.04063688770873825	0.05339527272475591	0.046000551517083516	0.04452334765198649	0.0447414535651679	0.041796956981843304	0.03910017722467659	0.04044856710325995	0.04044856710325995	0.04044856710325995	0.04044856710325995	0.04044856710325995	0.04044856710325995	0.04044856710325995	0.04044856710325995	0.04044856710325995	0.04044856710325995	0.04044856710325995	0.04044856710325995	0.04044856710325995	0.04044856710325995	0.04044856710325995	0.04044856710325995	0.04044856710325995	0.04044856710325995	0.04044856710325995	0.04044856710325995	0.04044856710325995	0.04044856710325995	0.04044856710325995	0.04044856710325995
0.04523793586428157	0.05491113779172827	0.05937193361287652	0.05358371337596251	0.041845684307856595	0.042992175529453676	0.051423623071656155	0.04149271731678348	0.05320416229912561	0.04960124686016996	0.03375996491380799	0.0471910969054948	0.048553487870913216	0.05045452663054544	0.03890175800742347	0.045899714168213146	0.05053375058443226	0.04689511465148276	0.03733465096738908	0.044738387949765104	0.043045493959186755	0.042792540891430156	0.04291901742530846	0.04291901742530846	0.04291901742530846	0.04291901742530846	0.04291901742530846	0.04291901742530846	0.04291901742530846	0.04291901742530846	0.04291901742530846	0.04291901742530846	0.04291901742530846	0.04291901742530846	0.04291901742530846	0.04291901742530846	0.04291901742530846	0.04291901742530846	0.04291901742530846	0.04291901742530846	0.04291901742530846	0.04291901742530846	0.04291901742530846	0.04291901742530846	0.04291901742530846	0.04291901742530846	0.04291901742530846	0.04291901742530846	0.04291901742530846	0.04291901742530846
0.043499321135078116	0.03477412760546921	0.03781624625848433	0.04083576449990333	0.04434221636644307	0.04419689922560329	0.03915255842316272	0.03891626742400042	0.043398944926966734	0.04691290398405171	0.05412923795735058	0.04618282502642152	0.047361687703950814	0.04554989261455409	0.03938174778960991	0.044971216453626096	0.0509442693650346	0.0532492295546073	0.03510071783377845	0.05766702293924278	0.04628804961760248	0.0444134271856777	0.05080157199680936	0.05003187873446027	0.0416670262637234	0.04411248787269242	0.04453630527682767	0.04432439657476004	0.04432439657476004	0.04432439657476004	0.04432439657476004	0.04432439657476004	0.04432439657476004	0.04432439657476004	0.04432439657476004	0.04432439657476004	0.04432439657476004	0.04432439657476004	0.04432439657476004	0.04432439657476004	0.04432439657476004	0.04432439657476004	0.04432439657476004	0.04432439657476004	0.04432439657476004	0.04432439657476004	0.04432439657476004	0.04432439657476004	0.04432439657476004	0.04432439657476004
0.11081683830419403	0.08758812553212689	0.07222426793094257	0.07110440866522343	0.08319329073435233	0.08367237034660945	0.06082900019754596	0.08148856171995521	0.07855904744709553	0.09227747474465442	0.07193079722361197	0.08764242591205026	0.08184570043739119	0.07518655495087644	0.08353420974719877	0.08561673704972322	0.09356224511459608	0.08654446499933063	0.07394402746937928	0.08988282102880828	0.10521838611237412	0.08099531785761085	0.07472487237277813	0.1024649740960378	0.07577893733804458	0.11769125748106364	0.09286393302949071	0.08152676400925536	0.10828102032754355	0.09490389216839946	0.09490389216839946	0.09490389216839946	0.09490389216839946	0.09490389216839946	0.09490389216839946	0.09490389216839946	0.09490389216839946	0.09490389216839946	0.09490389216839946	0.09490389216839946	0.09490389216839946	0.09490389216839946	0.09490389216839946	0.09490389216839946	0.09490389216839946	0.09490389216839946	0.09490389216839946	0.09490389216839946	0.09490389216839946	0.09490389216839946
0.0810274987374478	0.08455015128209517	0.05992833264754374	0.07300103033857426	0.07899015970292231	0.06753449486366667	0.06595295525640243	0.06530177356270571	0.06848137167958603	0.07118480138061635	0.06724364502194516	0.08010103502834952	0.05656579727529633	0.07375417378159438	0.06609923486308238	0.06830451648594887	0.07121928422711621	0.07850104033745116	0.05976649799738095	0.06414474943587276	0.05908597368229821	0.07288451267252803	0.07673557333111504	0.07439286405853938	0.0638078813831769	0.06879084309034647	0.07314568333618636	0.08078129527304515	0.07807571787935297	0.062220576493847934	0.0849783683192457	0.059846772832636716	0.07607700051725644	0.06876739806372958	0.07167088586759239	0.07168339440232986	0.07522901879500539	0.07364215918723016	0.07443558899111777	0.07443558899111777	0.07443558899111777	0.07443558899111777	0.07443558899111777	0.07443558899111777	0.07443558899111777	0.07443558899111777	0.07443558899111777	0.07443558899111777	0.07443558899111777	0.07443558899111777
0.04016439775266823	0.03221177305140252	0.029103161665416433	0.01814726629782854	0.03353377870380795	0.023869913375802482	0.041348474352483705	0.022896860365666433	0.02873443764563019	0.037069877492786084	0.03220266715559565	0.04275113975923789	0.04794252145151686	0.075890360861024	0.045514545065373564	0.05569247812193458	0.0727167581632878	0.07710615763095068	0.1078897144893254	0.06588312337459594	0.07710138689173353	0.09080943946172648	0.0882524342856924	0.07921675940042441	0.09746489694433307	0.07386217155059283	0.07719741151226016	0.11703649139346824	0.10459505639815396	0.10832884101691123	0.11666894063033158	0.08332090186999672	0.09154635056334	0.09982980208127429	0.10206796869591217	0.08011525727614753	0.09881038034243662	0.12173829353866514	0.09804914914096516	0.11621543267702047	0.11759572442226193	0.2086123530753479	0.16310403874880489	0.16310403874880489	0.16310403874880489	0.16310403874880489	0.16310403874880489	0.16310403874880489	0.16310403874880489	0.16310403874880489
0.05176743637303243	0.04065751324102073	0.04540659689535733	0.05097549562143944	0.04996171109707898	0.04478617687979459	0.04649528519076522	0.042988386446473695	0.04589240948499393	0.04719166573815517	0.034379578785828625	0.04364873063188804	0.047625456158788416	0.04456812233444111	0.044288824109541935	0.044823004136221	0.04348845334023682	0.04312669579244044	0.03878195887056914	0.04291211605555975	0.043764473405254176	0.039937114817792364	0.04656767893804167	0.044664871381284485	0.04364202241837777	0.035818822994537466	0.032839454597024524	0.04508113485802623	0.03896029472752538	0.03896029472752538	0.03896029472752538	0.03896029472752538	0.03896029472752538	0.03896029472752538	0.03896029472752538	0.03896029472752538	0.03896029472752538	0.03896029472752538	0.03896029472752538	0.03896029472752538	0.03896029472752538	0.03896029472752538	0.03896029472752538	0.03896029472752538	0.03896029472752538	0.03896029472752538	0.03896029472752538	0.03896029472752538	0.03896029472752538	0.03896029472752538
0.05498361825497086	0.044008526024614615	0.06537017570754232	0.05484750883214273	0.0590345521574754	0.05665930695853624	0.054309174490289006	0.04923006506880475	0.04994088231504465	0.06210899670864641	0.051468381945631296	0.06014627147493898	0.05201359012854309	0.05427141463582699	0.06319320967603409	0.058833585365160125	0.04803725741419421	0.05617237017771741	0.05390141354239922	0.05078887788573812	0.06415134931891568	0.07573636352302535	0.06352490375614832	0.053795261698220444	0.05493909411009039	0.05436717790415542	0.05436717790415542	0.05436717790415542	0.05436717790415542	0.05436717790415542	0.05436717790415542	0.05436717790415542	0.05436717790415542	0.05436717790415542	0.05436717790415542	0.05436717790415542	0.05436717790415542	0.05436717790415542	0.05436717790415542	0.05436717790415542	0.05436717790415542	0.05436717790415542	0.05436717790415542	0.05436717790415542	0.05436717790415542	0.05436717790415542	0.05436717790415542	0.05436717790415542	0.05436717790415542	0.05436717790415542
0.0368562280638402	0.0336843435024067	0.04086571525079595	0.03946934412487908	0.03571193464423556	0.023533161653247796	0.033212811913296995	0.03549986985693393	0.03274775912251584	0.02492778145318977	0.031304254161067774	0.03708640574483257	0.03140158162113117	0.035668493661580224	0.03640365579271424	0.03494246503710596	0.03728773902728109	0.03935066224641797	0.0337014855285098	0.03871049145665698	0.03500134072485325	0.03685591609075512	0.03685591609075512	0.03685591609075512	0.03685591609075512	0.03685591609075512	0.03685591609075512	0.03685591609075512	0.03685591609075512	0.03685591609075512	0.03685591609075512	0.03685591609075512	0.03685591609075512	0.03685591609075512	0.03685591609075512	0.03685591609075512	0.03685591609075512	0.03685591609075512	0.03685591609075512	0.03685591609075512	0.03685591609075512	0.03685591609075512	0.03685591609075512	0.03685591609075512	0.03685591609075512	0.03685591609075512	0.03685591609075512	0.03685591609075512	0.03685591609075512	0.03685591609075512
0.05516061789829349	0.05525836842305692	0.06541833152235549	0.04985761801944674	0.04787900658584389	0.04677125029959667	0.05331919149879351	0.06382921749784015	0.05355861263067401	0.050678435539330643	0.06455273174965352	0.05006416782534924	0.05145007755103951	0.050623783524824724	0.056918967173781025	0.057828854982504216	0.05712983175234179	0.054854377266405345	0.055547425970819714	0.06646915478248352	0.06103855501327615	0.060081561948896044	0.06262090247491742	0.061351232211906734	0.061351232211906734	0.061351232211906734	0.061351232211906734	0.061351232211906734	0.061351232211906734	0.061351232211906734	0.061351232211906734	0.061351232211906734	0.061351232211906734	0.061351232211906734	0.061351232211906734	0.061351232211906734	0.061351232211906734	0.061351232211906734	0.061351232211906734	0.061351232211906734	0.061351232211906734	0.061351232211906734	0.061351232211906734	0.061351232211906734	0.061351232211906734	0.061351232211906734	0.061351232211906734	0.061351232211906734	0.061351232211906734	0.061351232211906734
0.05755315409298224	0.03384602753489139	0.038821234850716625	0.044236811663919774	0.042178881987744915	0.039041731410100575	0.04670220965265321	0.03914154747084688	0.04004671556136318	0.047228424845208165	0.038675626841650795	0.04319883486216701	0.038057133621040004	0.045773900107523746	0.04931528774566222	0.052965671203314316	0.033915562144152284	0.03940961258890111	0.03672924817035313	0.03980841229983943	0.03856997752267091	0.03918919491125517	0.03918919491125517	0.03918919491125517	0.03918919491125517	0.03918919491125517	0.03918919491125517	0.03918919491125517	0.03918919491125517	0.03918919491125517	0.03918919491125517	0.03918919491125517	0.03918919491125517	0.03918919491125517	0.03918919491125517	0.03918919491125517	0.03918919491125517	0.03918919491125517	0.03918919491125517	0.03918919491125517	0.03918919491125517	0.03918919491125517	0.03918919491125517	0.03918919491125517	0.03918919491125517	0.03918919491125517	0.03918919491125517	0.03918919491125517	0.03918919491125517	0.03918919491125517
0.08118599474983956	0.06721239489130944	0.06845853891851132	0.06749867383576247	0.06389286880179328	0.06017496590474116	0.055338932482100985	0.06770528238579045	0.07216017736765515	0.054385584455282555	0.0664517786892221	0.0552604826291053	0.062219570448852284	0.05726879583662744	0.0660076466164159	0.06498383781673103	0.07052713523983876	0.05273068962620941	0.06635609119709444	0.06875720610395879	0.07264731074292397	0.05753883265241025	0.06021437779794413	0.06146421570273495	0.06212359512448549	0.06179390541361021	0.06179390541361021	0.06179390541361021	0.06179390541361021	0.06179390541361021	0.06179390541361021	0.06179390541361021	0.06179390541361021	0.06179390541361021	0.06179390541361021	0.06179390541361021	0.06179390541361021	0.06179390541361021	0.06179390541361021	0.06179390541361021	0.06179390541361021	0.06179390541361021	0.06179390541361021	0.06179390541361021	0.06179390541361021	0.06179390541361021	0.06179390541361021	0.06179390541361021	0.06179390541361021	0.06179390541361021
0.06906226136506896	0.06463279014451519	0.0637576325989987	0.051252678734014005	0.05970258952298644	0.06989260238428426	0.060157401223389306	0.06659401413885234	0.06305606139154982	0.06776856313063033	0.050645126731449795	0.057265696693285476	0.06626717834586551	0.06860653444044466	0.05570522322443079	0.053976547953878046	0.06772495939718545	0.059630757445253604	0.07294685868377399	0.06759058729122573	0.07026872298749985	0.07026872298749985	0.07026872298749985	0.07026872298749985	0.07026872298749985	0.07026872298749985	0.07026872298749985	0.07026872298749985	0.07026872298749985	0.07026872298749985	0.07026872298749985	0.07026872298749985	0.07026872298749985	0.07026872298749985	0.07026872298749985	0.07026872298749985	0.07026872298749985	0.07026872298749985	0.07026872298749985	0.07026872298749985	0.07026872298749985	0.07026872298749985	0.07026872298749985	0.07026872298749985	0.07026872298749985	0.07026872298749985	0.07026872298749985	0.07026872298749985	0.07026872298749985	0.07026872298749985
0.03929556082157045	0.03925732187670493	0.03654065558914761	0.03538736397109277	0.032572101215087454	0.03949754137364876	0.04021041173786125	0.0380953290247333	0.03867250419233098	0.0421413613391186	0.02828011712416944	0.027965671674702982	0.04583888844368528	0.04492478955197533	0.03657376885727827	0.0352988280423438	0.03740541428337396	0.04310252161130914	0.036309385825383365	0.03785582959620933	0.03517518595717032	0.03943939824578991	0.037307292101480115	0.037307292101480115	0.037307292101480115	0.037307292101480115	0.037307292101480115	0.037307292101480115	0.037307292101480115	0.037307292101480115	0.037307292101480115	0.037307292101480115	0.037307292101480115	0.037307292101480115	0.037307292101480115	0.037307292101480115	0.037307292101480115	0.037307292101480115	0.037307292101480115	0.037307292101480115	0.037307292101480115	0.037307292101480115	0.037307292101480115	0.037307292101480115	0.037307292101480115	0.037307292101480115	0.037307292101480115	0.037307292101480115	0.037307292101480115	0.037307292101480115
0.041473324167183724	0.047230372717413614	0.04628014311112365	0.045991269489597204	0.04712827631228927	0.040415034630307996	0.03238361254092441	0.04471403283927989	0.0491788780383031	0.045983125254322826	0.049455721934979574	0.05345998609448773	0.047466685829536844	0.04206843815991342	0.045257396049028474	0.048384907714002376	0.03864210119229356	0.043618641361189626	0.0456758316366293	0.0432448460905668	0.04446033886359805	0.04446033886359805	0.04446033886359805	0.04446033886359805	0.04446033886359805	0.04446033886359805	0.04446033886359805	0.04446033886359805	0.04446033886359805	0.04446033886359805	0.04446033886359805	0.04446033886359805	0.04446033886359805	0.04446033886359805	0.04446033886359805	0.04446033886359805	0.04446033886359805	0.04446033886359805	0.04446033886359805	0.04446033886359805	0.04446033886359805	0.04446033886359805	0.04446033886359805	0.04446033886359805	0.04446033886359805	0.04446033886359805	0.04446033886359805	0.04446033886359805	0.04446033886359805	0.04446033886359805
0.09081369557054247	0.07418093218927321	0.0847945440913397	0.0782324519909439	0.07164883101482215	0.07123349008828515	0.07882825274910236	0.07970176753219796	0.07129332691427206	0.06381859546614276	0.09787430256048739	0.0908542566896979	0.07987710930907772	0.09435345833180207	0.08159702784263338	0.07807641617387114	0.08096667125166687	0.08584110723929934	0.08096212630409275	0.09802428917267589	0.08262416854887852	0.09024663839014221	0.10478687898379456	0.11015511374005467	0.10479189069004799	0.0965323784459189	0.09406129394777679	0.08776864487009836	0.09554711981219054	0.07923062332375876	0.09416086446911175	0.08414290420447262	0.08209199816981186	0.10747687201290593	0.09533008507421549	0.10140347854356072	0.10140347854356072	0.10140347854356072	0.10140347854356072	0.10140347854356072	0.10140347854356072	0.10140347854356072	0.10140347854356072	0.10140347854356072	0.10140347854356072	0.10140347854356072	0.10140347854356072	0.10140347854356072	0.10140347854356072	0.10140347854356072
0.04622815142318287	0.04370716166795938	0.043472561742789934	0.05106211019979605	0.04519094349254218	0.04758467813549638	0.0510544570749662	0.05025802033577284	0.04179044950158421	0.042514416434654194	0.05332445868362553	0.04840002333663553	0.03856224657218761	0.04512667495784387	0.051515989626797945	0.049202768924445195	0.05035937927562157	0.05035937927562157	0.05035937927562157	0.05035937927562157	0.05035937927562157	0.05035937927562157	0.05035937927562157	0.05035937927562157	0.05035937927562157	0.05035937927562157	0.05035937927562157	0.05035937927562157	0.05035937927562157	0.05035937927562157	0.05035937927562157	0.05035937927562157	0.05035937927562157	0.05035937927562157	0.05035937927562157	0.05035937927562157	0.05035937927562157	0.05035937927562157	0.05035937927562157	0.05035937927562157	0.05035937927562157	0.05035937927562157	0.05035937927562157	0.05035937927562157	0.05035937927562157	0.05035937927562157	0.05035937927562157	0.05035937927562157	0.05035937927562157	0.05035937927562157
0.04655285595529362	0.04731033051769753	0.05510128715646461	0.042286685647387384	0.051182925520447335	0.049271201430641086	0.041404774771799005	0.052405104010028326	0.0446893962146648	0.04522070992292271	0.04978551351050985	0.045662558549034477	0.041828655652575084	0.04213411912135693	0.04641431631300059	0.042517856930307706	0.03952058131462031	0.03428582560621846	0.03836455009451954	0.05063960967661559	0.0424634373959652	0.039683277013411275	0.04467249111791332	0.050198726780782695	0.047435608949348014	0.047435608949348014	0.047435608949348014	0.047435608949348014	0.047435608949348014	0.047435608949348014	0.047435608949348014	0.047435608949348014	0.047435608949348014	0.047435608949348014	0.047435608949348014	0.047435608949348014	0.047435608949348014	0.047435608949348014	0.047435608949348014	0.047435608949348014	0.047435608949348014	0.047435608949348014	0.047435608949348014	0.047435608949348014	0.047435608949348014	0.047435608949348014	0.047435608949348014	0.047435608949348014	0.047435608949348014	0.047435608949348014
0.12041225795249055	0.0726073538977575	0.08751720696784847	0.0650619368283648	0.08678985977850805	0.0928831145282015	0.08359425804358331	0.0801999820865345	0.06557361158640745	0.0756013116383319	0.07116991983288828	0.07952112452214548	0.08074770245097371	0.08763222842098177	0.0918494944721202	0.07544101592396986	0.09398225559968834	0.08771380001012906	0.09084802780490871	0.09084802780490871	0.09084802780490871	0.09084802780490871	0.09084802780490871	0.09084802780490871	0.09084802780490871	0.09084802780490871	0.09084802780490871	0.09084802780490871	0.09084802780490871	0.09084802780490871	0.09084802780490871	0.09084802780490871	0.09084802780490871	0.09084802780490871	0.09084802780490871	0.09084802780490871	0.09084802780490871	0.09084802780490871	0.09084802780490871	0.09084802780490871	0.09084802780490871	0.09084802780490871	0.09084802780490871	0.09084802780490871	0.09084802780490871	0.09084802780490871	0.09084802780490871	0.09084802780490871	0.09084802780490871	0.09084802780490871
0.05033650524088534	0.041551546531110276	0.04864901343882681	0.05131026448430492	0.049652823848106174	0.04827495019849035	0.05132927566422678	0.04276393683027361	0.04240305380696682	0.0454672619124719	0.057810586446393204	0.050870107350267466	0.05765653919884196	0.043763568495366605	0.04571687717106249	0.05153335129546359	0.053906483851493874	0.05567222445349501	0.05710422898789537	0.04649738515930176	0.04998898576175771	0.04824318546052973	0.04824318546052973	0.04824318546052973	0.04824318546052973	0.04824318546052973	0.04824318546052973	0.04824318546052973	0.04824318546052973	0.04824318546052973	0.04824318546052973	0.04824318546052973	0.04824318546052973	0.04824318546052973	0.04824318546052973	0.04824318546052973	0.04824318546052973	0.04824318546052973	0.04824318546052973	0.04824318546052973	0.04824318546052973	0.04824318546052973	0.04824318546052973	0.04824318546052973	0.04824318546052973	0.04824318546052973	0.04824318546052973	0.04824318546052973	0.04824318546052973	0.04824318546052973
0.05619175121191414	0.05772681917546646	0.05113373215282579	0.054201038787471394	0.07073628195338237	0.05031747996847453	0.05384178398918929	0.07687721895471032	0.07701527925207258	0.05007281996852658	0.06354404961029958	0.06354404961029958	0.06354404961029958	0.06354404961029958	0.06354404961029958	0.06354404961029958	0.06354404961029958	0.06354404961029958	0.06354404961029958	0.06354404961029958	0.06354404961029958	0.06354404961029958	0.06354404961029958	0.06354404961029958	0.06354404961029958	0.06354404961029958	0.06354404961029958	0.06354404961029958	0.06354404961029958	0.06354404961029958	0.06354404961029958	0.06354404961029958	0.06354404961029958	0.06354404961029958	0.06354404961029958	0.06354404961029958	0.06354404961029958	0.06354404961029958	0.06354404961029958	0.06354404961029958	0.06354404961029958	0.06354404961029958	0.06354404961029958	0.06354404961029958	0.06354404961029958	0.06354404961029958	0.06354404961029958	0.06354404961029958	0.06354404961029958	0.06354404961029958
0.045124854087636126	0.06023324159996925	0.05644452267549596	0.05058305658923873	0.05936590393148061	0.03623178542846093	0.05666161023885974	0.04896108442022745	0.05190705167350527	0.052125583795904734	0.056146775955066626	0.04038587867230953	0.055488116451755914	0.058743170166413367	0.05694976907331372	0.05442511572326706	0.06470682830962465	0.07541969058386998	0.07006325944674731	0.07006325944674731	0.07006325944674731	0.07006325944674731	0.07006325944674731	0.07006325944674731	0.07006325944674731	0.07006325944674731	0.07006325944674731	0.07006325944674731	0.07006325944674731	0.07006325944674731	0.07006325944674731	0.07006325944674731	0.07006325944674731	0.07006325944674731	0.07006325944674731	0.07006325944674731	0.07006325944674731	0.07006325944674731	0.07006325944674731	0.07006325944674731	0.07006325944674731	0.07006325944674731	0.07006325944674731	0.07006325944674731	0.07006325944674731	0.07006325944674731	0.07006325944674731	0.07006325944674731	0.07006325944674731	0.07006325944674731
0.08967583457242785	0.11491760194304647	0.08010541612184537	0.08072443175308884	0.11866129917134355	0.08805727984582898	0.0992774748334791	0.0964894531096661	0.11613792539339288	0.11295614906777944	0.09355829826964983	0.09182624245454267	0.11344310931588795	0.08870344952426125	0.09548577524163306	0.0930308767503791	0.07140803594723981	0.0750329270631367	0.09122777596405003	0.07665850705207992	0.08830856688942568	0.08255025262671717	0.06684132496791206	0.08398000474974317	0.10971764774594314	0.08177675880273325	0.1044195347326626	0.07912504216953305	0.11388473288417697	0.10167236303435176	0.0758955081114885	0.08878393557292014	0.08878393557292014	0.08878393557292014	0.08878393557292014	0.08878393557292014	0.08878393557292014	0.08878393557292014	0.08878393557292014	0.08878393557292014	0.08878393557292014	0.08878393557292014	0.08878393557292014	0.08878393557292014	0.08878393557292014	0.08878393557292014	0.08878393557292014	0.08878393557292014	0.08878393557292014	0.08878393557292014
0.0821884633296068	0.07687332402788885	0.06514441153919193	0.060792352251098004	0.06670858002573012	0.06806757378945917	0.06725932203135342	0.07469748304655169	0.08177274045101383	0.06502159957130266	0.07218878306582016	0.07813808682924335	0.07271943457136373	0.08110916825574033	0.07088978699337313	0.08000799697846786	0.07108185887763287	0.09726414541581219	0.06698866918899976	0.07052956704971651	0.06448758776538832	0.05906407202342809	0.07358676330607622	0.06673438394411516	0.07016057362509569	0.07016057362509569	0.07016057362509569	0.07016057362509569	0.07016057362509569	0.07016057362509569	0.07016057362509569	0.07016057362509569	0.07016057362509569	0.07016057362509569	0.07016057362509569	0.07016057362509569	0.07016057362509569	0.07016057362509569	0.07016057362509569	0.07016057362509569	0.07016057362509569	0.07016057362509569	0.07016057362509569	0.07016057362509569	0.07016057362509569	0.07016057362509569	0.07016057362509569	0.07016057362509569	0.07016057362509569	0.07016057362509569
0.05617597081017213	0.039659270564876156	0.04960656167294161	0.05170762584210239	0.04374038294213856	0.04875431096493924	0.052811355376473426	0.0430491564284655	0.05587529485861493	0.05804825814368097	0.04944825952822304	0.05374825883595201	0.05374825883595201	0.05374825883595201	0.05374825883595201	0.05374825883595201	0.05374825883595201	0.05374825883595201	0.05374825883595201	0.05374825883595201	0.05374825883595201	0.05374825883595201	0.05374825883595201	0.05374825883595201	0.05374825883595201	0.05374825883595201	0.05374825883595201	0.05374825883595201	0.05374825883595201	0.05374825883595201	0.05374825883595201	0.05374825883595201	0.05374825883595201	0.05374825883595201	0.05374825883595201	0.05374825883595201	0.05374825883595201	0.05374825883595201	0.05374825883595201	0.05374825883595201	0.05374825883595201	0.05374825883595201	0.05374825883595201	0.05374825883595201	0.05374825883595201	0.05374825883595201	0.05374825883595201	0.05374825883595201	0.05374825883595201	0.05374825883595201
0.09840131941042854	0.07169098765433707	0.0702273349218659	0.09513368604245925	0.06708858603527013	0.08428943036841358	0.10230698511853918	0.09052725718194445	0.08112100681733848	0.08553322320342227	0.08101734662249352	0.08969451273015808	0.10417424255905156	0.08170308604273975	0.08049131661474905	0.08658165472867717	0.07741353614813425	0.06803927282365659	0.07272640448589542	0.07272640448589542	0.07272640448589542	0.07272640448589542	0.07272640448589542	0.07272640448589542	0.07272640448589542	0.07272640448589542	0.07272640448589542	0.07272640448589542	0.07272640448589542	0.07272640448589542	0.07272640448589542	0.07272640448589542	0.07272640448589542	0.07272640448589542	0.07272640448589542	0.07272640448589542	0.07272640448589542	0.07272640448589542	0.07272640448589542	0.07272640448589542	0.07272640448589542	0.07272640448589542	0.07272640448589542	0.07272640448589542	0.07272640448589542	0.07272640448589542	0.07272640448589542	0.07272640448589542	0.07272640448589542	0.07272640448589542
0.07857371046287172	0.08018989126503624	0.07906419895905248	0.07044086751038194	0.08162002196520751	0.0925341560243337	0.08594397304811498	0.07992391126860338	0.10309898054945703	0.08778309927454381	0.0860951317595038	0.09791385824203909	0.09790984098903817	0.10154963381997642	0.08754509666400932	0.09454736524199286	0.09454736524199286	0.09454736524199286	0.09454736524199286	0.09454736524199286	0.09454736524199286	0.09454736524199286	0.09454736524199286	0.09454736524199286	0.09454736524199286	0.09454736524199286	0.09454736524199286	0.09454736524199286	0.09454736524199286	0.09454736524199286	0.09454736524199286	0.09454736524199286	0.09454736524199286	0.09454736524199286	0.09454736524199286	0.09454736524199286	0.09454736524199286	0.09454736524199286	0.09454736524199286	0.09454736524199286	0.09454736524199286	0.09454736524199286	0.09454736524199286	0.09454736524199286	0.09454736524199286	0.09454736524199286	0.09454736524199286	0.09454736524199286	0.09454736524199286	0.09454736524199286
0.06721453700626508	0.0919119901847942	0.07200970583337514	0.07926665014539586	0.07392003605345211	0.06818335310385391	0.07365940359298323	0.07827199545404924	0.07959131467368302	0.07627471124754544	0.09842084073773394	0.07794654514316422	0.0699939951148621	0.07409579077237896	0.10435094676846059	0.11173852038789352	0.094268041631223	0.09382087760607867	0.07733524462619423	0.08841275924933391	0.067546929199186	0.10014721367229681	0.10206390756329353	0.10221525634684345	0.08769665417634567	0.10768211376206578	0.09108268592353008	0.10237514714058576	0.09672891653205794	0.09672891653205794	0.09672891653205794	0.09672891653205794	0.09672891653205794	0.09672891653205794	0.09672891653205794	0.09672891653205794	0.09672891653205794	0.09672891653205794	0.09672891653205794	0.09672891653205794	0.09672891653205794	0.09672891653205794	0.09672891653205794	0.09672891653205794	0.09672891653205794	0.09672891653205794	0.09672891653205794	0.09672891653205794	0.09672891653205794	0.09672891653205794
0.04729306114245331	0.05749323271200662	0.061033713190207214	0.0773967156265049	0.055541095074040724	0.06475184289435988	0.06266759138874337	0.05590379699948954	0.05997761070506922	0.0588661939743931	0.06278377092395918	0.06454577355131894	0.07241709639363478	0.06615465195550292	0.07478327078435253	0.06331552720625326	0.06320168521295137	0.05627306024992986	0.06513793377196779	0.07106973259411603	0.06979169509904173	0.07104905099660275	0.056790942018102954	0.06391999650735285	0.06391999650735285	0.06391999650735285	0.06391999650735285	0.06391999650735285	0.06391999650735285	0.06391999650735285	0.06391999650735285	0.06391999650735285	0.06391999650735285	0.06391999650735285	0.06391999650735285	0.06391999650735285	0.06391999650735285	0.06391999650735285	0.06391999650735285	0.06391999650735285	0.06391999650735285	0.06391999650735285	0.06391999650735285	0.06391999650735285	0.06391999650735285	0.06391999650735285	0.06391999650735285	0.06391999650735285	0.06391999650735285	0.06391999650735285
0.06721255729983146	0.060198140712728304	0.06915448214963105	0.05833278686546504	0.05677653231213552	0.06539348278777214	0.05434004043369451	0.0627085401451942	0.06744675540315308	0.06388195378994246	0.06321483417060073	0.0486197217410779	0.06381178577597753	0.057535572263530295	0.07955902952765564	0.06496146463819955	0.06485899633914965	0.06505735727096959	0.06704238999862921	0.06316729436128447	0.05913535719509355	0.06115132577818902	0.06115132577818902	0.06115132577818902	0.06115132577818902	0.06115132577818902	0.06115132577818902	0.06115132577818902	0.06115132577818902	0.06115132577818902	0.06115132577818902	0.06115132577818902	0.06115132577818902	0.06115132577818902	0.06115132577818902	0.06115132577818902	0.06115132577818902	0.06115132577818902	0.06115132577818902	0.06115132577818902	0.06115132577818902	0.06115132577818902	0.06115132577818902	0.06115132577818902	0.06115132577818902	0.06115132577818902	0.06115132577818902	0.06115132577818902	0.06115132577818902	0.06115132577818902
0.06593887440280695	0.09061350770383181	0.08347079983300991	0.1053102734520111	0.06483574856206556	0.07315460076365186	0.08240122876909156	0.059795141750401265	0.07282786029997632	0.08057020147007737	0.06672546916549504	0.08371010002595682	0.07319892532557223	0.06733560609955741	0.07464815166695486	0.07497431231605352	0.07583538794233363	0.08726649555284001	0.08155094174758683	0.08155094174758683	0.08155094174758683	0.08155094174758683	0.08155094174758683	0.08155094174758683	0.08155094174758683	0.08155094174758683	0.08155094174758683	0.08155094174758683	0.08155094174758683	0.08155094174758683	0.08155094174758683	0.08155094174758683	0.08155094174758683	0.08155094174758683	0.08155094174758683	0.08155094174758683	0.08155094174758683	0.08155094174758683	0.08155094174758683	0.08155094174758683	0.08155094174758683	0.08155094174758683	0.08155094174758683	0.08155094174758683	0.08155094174758683	0.08155094174758683	0.08155094174758683	0.08155094174758683	0.08155094174758683	0.08155094174758683
0.05358926214740004	0.04880733435519897	0.05600004381787451	0.05160196800035559	0.04432644014433331	0.04081025313931016	0.034831921426650425	0.05316081190431996	0.04405555478396463	0.04982144815461882	0.041862567321294626	0.03851934037533688	0.040365632540325755	0.047674551138263355	0.04641522603601388	0.04484944127417614	0.04298974506743666	0.04454936927044328	0.03897297178468213	0.0518846871887115	0.04542882948669681	0.04542882948669681	0.04542882948669681	0.04542882948669681	0.04542882948669681	0.04542882948669681	0.04542882948669681	0.04542882948669681	0.04542882948669681	0.04542882948669681	0.04542882948669681	0.04542882948669681	0.04542882948669681	0.04542882948669681	0.04542882948669681	0.04542882948669681	0.04542882948669681	0.04542882948669681	0.04542882948669681	0.04542882948669681	0.04542882948669681	0.04542882948669681	0.04542882948669681	0.04542882948669681	0.04542882948669681	0.04542882948669681	0.04542882948669681	0.04542882948669681	0.04542882948669681	0.04542882948669681
0.03631260699489456	0.08443977546143658	0.08821486020802699	0.10022783521885928	0.1002905828047105	0.10555666066161401	0.11212642605790478	0.10299648121403185	0.11331692088310684	0.13393599306072795	0.12061073485388658	0.1027148265326196	0.07788834513200839	0.11519322752392579	0.13061989936892696	0.14792443288118912	0.11638782198418607	0.11277152306747555	0.1919108438183454	0.12924259884510497	0.15057559155386924	0.15807101670079812	0.13748840784023916	0.1649543734823052	0.1293940971362592	0.13712492537351784	0.16190522489970266	0.1012055664564073	0.1416434198342283	0.13149764018828258	0.1122829825522455	0.16660518140301536	0.11535145891335614	0.17865950361145233	0.13383819432208016	0.15224063187874687	0.12646743581502576	0.13791630740557398	0.11173003681266222	0.138171631268361	0.17121936661423062	0.1546954989412958	0.1546954989412958	0.1546954989412958	0.1546954989412958	0.1546954989412958	0.1546954989412958	0.1546954989412958	0.1546954989412958	0.1546954989412958
0.06712523853445507	0.05184882140243169	0.08616847427960146	0.12193697581348309	0.07201841744199652	0.10781009573235943	0.0828024227717401	0.08137385602788885	0.10625221771943312	0.07719442334582233	0.11552500059791936	0.0751261059541117	0.12177544788342397	0.12099962711148735	0.16485748126549707	0.1346585630323306	0.12976596898299744	0.13581225560686588	0.149734181907737	0.11239387929342264	0.1002978853885644	0.13797451759398824	0.11812674987862926	0.14993326118102643	0.12909388906750155	0.09532994850737508	0.15291701087311624	0.1100064004960881	0.11014141484957415	0.11288666156322237	0.14614356801114642	0.11709538963604145	0.11930579840295284	0.15478659639463124	0.11627957373955619	0.15925606838051443	0.11302752048639746	0.09849685122554717	0.1469608818292821	0.14598562625290684	0.1486209312164488	0.15030786686248027	0.1237664131056957	0.0963702327567383	0.09530399445429567	0.1305229438238173	0.11291346913905649	0.11291346913905649	0.11291346913905649	0.11291346913905649
0.05695646160327228	0.04977202697884018	0.06438828886760903	0.05536218743216845	0.04663304566602002	0.063458258471373	0.05947929624943185	0.05061739949796564	0.06319804328230208	0.07536059962801402	0.07525876329393158	0.06302767198541438	0.06213488804228007	0.07851463874683903	0.04922537969999591	0.06574913302655007	0.05972389780122111	0.05957539768196653	0.06924424420390035	0.0749437276441547	0.05869271256592572	0.06515013608722721	0.0660801871654013	0.05160196952502307	0.06206907358847342	0.05494023432739163	0.059467412738092355	0.06140372754852115	0.0513736922064584	0.053993864106283394	0.056863468076828	0.05115894770805002	0.04952496279033483	0.06589928577783238	0.07128944717034656	0.05926425549565203	0.05662920191219791	0.05650408501696164	0.05209831969252416	0.06607431512678201	0.06661807578160152	0.06634619545419176	0.06634619545419176	0.06634619545419176	0.06634619545419176	0.06634619545419176	0.06634619545419176	0.06634619545419176	0.06634619545419176	0.06634619545419176
0.05387482264117908	0.05774060855088032	0.06996808767442445	0.07741704197056072	0.08172150780196508	0.05969130594652298	0.060182162364112106	0.054496858017820636	0.07264021728064998	0.05894723142132945	0.0675275706237078	0.07483111277202409	0.07085124910779075	0.05253993591420212	0.06138753928590447	0.06478248558716691	0.05446850582803413	0.05787225103259817	0.0746642357867148	0.04820829107481191	0.07391211777633519	0.07850286323410463	0.07568397412995403	0.07166644185623057	0.07686902504456854	0.093560670305091	0.054745160522797064	0.08365328964760133	0.08767706130920148	0.07068584731929112	0.09810188040311128	0.0716265270124677	0.07295489111409408	0.08607867727029073	0.07297801064614645	0.08950212183132754	0.08037299163716961	0.0717292611489046	0.0942990924802507	0.06938558338748883	0.09397908165977747	0.09711421126260139	0.08536115988055253	0.07959280237126724	0.08777499189825348	0.09587289244673629	0.09182394217249487	0.09182394217249487	0.09182394217249487	0.09182394217249487
0.1137887878456086	0.07492821845135464	0.10646663616999974	0.13021961395306617	0.12691539887104988	0.08894709030270975	0.09010178038679749	0.10039403059402514	0.0907844850295964	0.1227221966477122	0.08572187220444807	0.13465597891528397	0.09321429057929803	0.09462041278164357	0.07100267271388552	0.10752171508525733	0.11017499348577009	0.10627479089516263	0.11410486363573377	0.09748825587109312	0.10669627693973924	0.12265275619191973	0.09473078435966079	0.11375785802011898	0.1096510637155764	0.11345715890091627	0.13195460377512133	0.10742837835409175	0.12716773567138315	0.1395365637410269	0.13477071214064668	0.11610902481256606	0.10084487059279171	0.09960152789052676	0.10504916333965497	0.11216878220181137	0.11951657007165827	0.1352751587251234	0.1263650224241507	0.11591826748059286	0.12052180609325987	0.14034908849214348	0.11663172977085307	0.12849040913149828	0.12849040913149828	0.12849040913149828	0.12849040913149828	0.12849040913149828	0.12849040913149828	0.12849040913149828
0.10355053366359174	0.10442156870274803	0.10307432071902774	0.09527725299603412	0.08988280412885949	0.09167921511741199	0.08572818282331687	0.08325261991600545	0.09460475875389628	0.07909399304228024	0.08819474635024843	0.08238276439800843	0.08528875537412844	0.08528875537412844	0.08528875537412844	0.08528875537412844	0.08528875537412844	0.08528875537412844	0.08528875537412844	0.08528875537412844	0.08528875537412844	0.08528875537412844	0.08528875537412844	0.08528875537412844	0.08528875537412844	0.08528875537412844	0.08528875537412844	0.08528875537412844	0.08528875537412844	0.08528875537412844	0.08528875537412844	0.08528875537412844	0.08528875537412844	0.08528875537412844	0.08528875537412844	0.08528875537412844	0.08528875537412844	0.08528875537412844	0.08528875537412844	0.08528875537412844	0.08528875537412844	0.08528875537412844	0.08528875537412844	0.08528875537412844	0.08528875537412844	0.08528875537412844	0.08528875537412844	0.08528875537412844	0.08528875537412844	0.08528875537412844
0.09204319345922914	0.08900872228639077	0.079434226290297	0.07938230490069448	0.09508805254268068	0.09369996228046615	0.08932770099302936	0.07282825804524555	0.08083587313502735	0.11048370141864668	0.09783433926337828	0.0930014431500571	0.08031042796851523	0.1068906407174107	0.10062864378126242	0.07736482395848567	0.0911460792697788	0.07988739596477161	0.09692028976901437	0.08807628671734404	0.0825182375793794	0.09290070823433369	0.0874349371015282	0.08212097414848762	0.09286693548754843	0.07991720871263001	0.09561961144499777	0.06659575608677643	0.09530338665562393	0.09864185029272601	0.08493571151624527	0.12635731852488255	0.07437027103658662	0.0795909518438638	0.0689598367140389	0.06821323867735292	0.08821309164054049	0.09354468037594166	0.10391480620219092	0.10506210164865436	0.10260472475470757	0.10383341320168098	0.10383341320168098	0.10383341320168098	0.10383341320168098	0.10383341320168098	0.10383341320168098	0.10383341320168098	0.10383341320168098	0.10383341320168098
0.041767584739176786	0.039232762808281835	0.050533922902237516	0.0520736561626069	0.056870282114100515	0.06002976870214548	0.05343910048609055	0.04573604019649994	0.05055150318321155	0.0608659405790969	0.04340047585825386	0.050081593138978885	0.057578416067511864	0.05927486269799739	0.05807319670746079	0.0647937317939794	0.06939388501155547	0.051678875165745784	0.051887352743042	0.059509820773120864	0.06372864622744923	0.05547704736448501	0.047949688906375985	0.058050532746932934	0.04953993180567624	0.05383777615215854	0.06000378461947299	0.05709477707517589	0.055920583843715274	0.056559777607477504	0.04707762076059814	0.07027741181543443	0.05436860625465421	0.058035752206173	0.05526540691727206	0.059637387298638586	0.06355827332507233	0.06233413229233372	0.06015395999787913	0.05934076895362455	0.05321482625765511	0.0675718924783419	0.056528692648122644	0.07259642856773671	0.05553424201116324	0.06406533528944998	0.06406533528944998	0.06406533528944998	0.06406533528944998	0.06406533528944998
0.127785861541722	0.20977830589713414	0.17816427277169447	0.11996894555343979	0.1364951035568798	0.24234976947593928	0.2202727027849123	0.1979280678247492	0.14888750006518187	0.20281708771502832	0.24310491860503292	0.10306987621546979	0.17282275464968572	0.27946128177291657	0.24909192442113845	0.09637555925076413	0.13285939477651468	0.17899432671192222	0.10700793406909091	0.1768367425523985	0.2139163289338599	0.10303598995852319	0.17872001120573913	0.14870264497627117	0.1929632249595642	0.14888972869819	0.10395798996203513	0.17327118468014155	0.1261245363850725	0.09611641903270264	0.26152905919746666	0.2361378944496871	0.23347818487878597	0.19550717717406788	0.236002823107015	0.20250909869721162	0.19327937407577597	0.1756124144177743	0.23546215737521406	0.1926680750718583	0.296363754830819	0.2134762899388977	0.20096779284850025	0.21822859890505455	0.31292192394697604	0.2655752614260153	0.2655752614260153	0.2655752614260153	0.2655752614260153	0.2655752614260153
0.11379515826923074	0.11341031793059284	0.09695279813205462	0.08897615682007944	0.0880949370553021	0.1197914342189802	0.0943463237205206	0.10160912110397151	0.11578922459278669	0.10477945897077506	0.14271169249857013	0.10787394208342005	0.13171032512479358	0.12431532587170253	0.09427474665205891	0.1262619440563605	0.11782511591326073	0.12099961757673829	0.14883732783996428	0.10364452980919638	0.13243904121667655	0.10939713649540006	0.1458507588479907	0.12681151959953324	0.12822954609578147	0.10427435075862143	0.09257578716408042	0.14159448313958378	0.11984741738686491	0.12096514956988746	0.15020452357098807	0.12811487481803738	0.14701629235843883	0.09757625113639079	0.11151377571950387	0.1281265742923518	0.15999146793640162	0.1375961632502957	0.10971800428749826	0.10803988484483999	0.1288096316553364	0.1163901590047577	0.12147413771587215	0.11893214836031493	0.11893214836031493	0.11893214836031493	0.11893214836031493	0.11893214836031493	0.11893214836031493	0.11893214836031493
0.06355069024477028	0.06279024992209492	0.06926353847792867	0.0690793191313014	0.07168374426841338	0.06450159761681709	0.07734747476274353	0.07387617551678348	0.056765468279423976	0.0859445807593993	0.08058596165744611	0.08235784880384539	0.09453745973983102	0.071127606968348	0.06876976764786608	0.0952599715086533	0.11369981828586645	0.08607622100753214	0.06804949248685001	0.07543005080390434	0.06335624167194706	0.06702971842467999	0.07484072690172587	0.0796525948897327	0.09720623547863133	0.09000002196410908	0.0841485365059509	0.06733343607735642	0.0669174369563446	0.07988804018045126	0.07719591434534726	0.065056849818015	0.08530953537104534	0.08549484225904415	0.09843826540786825	0.06537937969681057	0.08066806201636265	0.08908513116820589	0.06780405453321067	0.07613596632158089	0.07197001042739577	0.07197001042739577	0.07197001042739577	0.07197001042739577	0.07197001042739577	0.07197001042739577	0.07197001042739577	0.07197001042739577	0.07197001042739577	0.07197001042739577
0.13566168445591817	0.08991097453844708	0.11871552203107365	0.10718966361871517	0.10403849733267834	0.12244823067023869	0.1037248915507913	0.0847283035204659	0.11869365867457307	0.11586602467782388	0.11237744902518086	0.13090558874049207	0.08946187468286809	0.11087790990046931	0.1036742553928931	0.1256415094235998	0.12993313447679344	0.1317296101720297	0.12572423901667754	0.11625673480024466	0.12196668662651544	0.13825593108409162	0.08697827483977859	0.14298578640816348	0.13234608259119932	0.13292197862296815	0.1359365989271894	0.1134771307471478	0.11121627687948148	0.10871498353773691	0.0909794135065961	0.10805052927754641	0.1253629043207166	0.1364667031452126	0.12293847379499702	0.1019731982670414	0.12656988278602563	0.11576655705203627	0.11046733560033002	0.10795957086491333	0.13058154020060544	0.11927055553275938	0.11927055553275938	0.11927055553275938	0.11927055553275938	0.11927055553275938	0.11927055553275938	0.11927055553275938	0.11927055553275938	0.11927055553275938
0.047580636562542425	0.04681177168216101	0.057566709260371406	0.05455686272180624	0.05350118374592573	0.04907200359729568	0.0600891484566133	0.0675228047542951	0.059809609704823304	0.054722446366419805	0.057518448360492865	0.06394612486626129	0.06433635964669139	0.07121396906731743	0.06781593114178246	0.04563058784596959	0.05994636244708578	0.0722507239858008	0.0723827160985505	0.07251647404439986	0.06756067432195804	0.06931230330903852	0.08627262999469784	0.06280772979433696	0.06784229726781316	0.06649567630658686	0.06421693628675222	0.08210319159295836	0.09345830795646984	0.08529122423839736	0.06929405419097867	0.07902172552326692	0.08164469856368266	0.06367019575723519	0.07859912926228274	0.07226939107250152	0.07916274284339327	0.07640001796714242	0.08389433788439998	0.07398892787627376	0.08059296952158873	0.07134939949785768	0.06355414941031459	0.07056199767298578	0.07582726180786477	0.050077754364301466	0.06460194988203187	0.06962210417059064	0.0762187749662198	0.07092481129771869
0.1270871092394627	0.21683342671264386	0.17036006447105545	0.199360238078978	0.2585643463026014	0.1535236799471273	0.21969484020103466	0.20534404776252424	0.1877853433258246	0.25317173834990886	0.145300268424482	0.2775408440189612	0.187588584770078	0.24979118551526044	0.197896137094582	0.17085912446095386	0.20343256971282275	0.2242062891407812	0.19739032210512866	0.1963224197092829	0.14346525708500954	0.19487926737239178	0.17217589379927167	0.15131535121132997	0.23206417213640443	0.204819130105453	0.25086557871955406	0.20212081250060682	0.19700058985143118	0.1975419068602569	0.30117075877409194	0.22936217637107342	0.2110661000643011	0.2521308709773142	0.18195479333808695	0.24058794664006217	0.1948331177860825	0.20341179225989747	0.2186205252284881	0.1881838051974159	0.19231347938775004	0.21687117483417476	0.14774502264047779	0.18265335652483	0.12607825789433424	0.30196609423866055	0.23373490706372702	0.1500463803524186	0.1674666620367899	0.20372636399009125
0.08714069349238404	0.059262530434817544	0.08966885717692964	0.11221259711273593	0.10529849258736362	0.09463697441103619	0.08761278656227839	0.09611096463530525	0.11347110639112488	0.10990797995207367	0.08301433940708694	0.10675954191592613	0.11451690306173506	0.12551922754137357	0.11944114796935593	0.08501821570504098	0.07934558101366085	0.11958407472724296	0.12374062672984192	0.09372836989636385	0.10597576230351602	0.09425820589052152	0.1004627910820511	0.1275862991107182	0.10127219553596191	0.10000637546071955	0.10476760207449293	0.1331269591166876	0.13948172687184743	0.09607695584603962	0.09186080397230256	0.08787378058015717	0.1065061538445858	0.09002840169562963	0.09491523273821607	0.13301588838585474	0.09750095611014767	0.11820467694536281	0.09809814595799643	0.09440526210873605	0.10995794420895698	0.09496475440523297	0.10607858370693572	0.11179691084625101	0.08819088217333104	0.092672984238496	0.11197866236650217	0.14307385657120628	0.10641820208825703	0.11362888313532618
0.04644912150991034	0.06455142098224599	0.05808075404458059	0.05750981172679464	0.06730109470597831	0.0567800799333308	0.0602445084305679	0.06462287443353094	0.07442609350086318	0.06191242025042872	0.04256166037900031	0.0713368895889657	0.056780053869897804	0.07009699097222077	0.0686419676275311	0.07317274696370728	0.05771777016328311	0.059327522006644616	0.06756558124174505	0.05508343699167601	0.06939115994713091	0.054974967506347866	0.06076440467565464	0.06529179571814753	0.06709096544054344	0.08129579425724169	0.06062745346882871	0.05493347336122989	0.04616081369938434	0.07020057002900053	0.06145260803670448	0.05734352109483845	0.06670388108938682	0.06719189724626579	0.06534261406550664	0.06576403967763293	0.06278361161385022	0.06529863096169788	0.053743234386645904	0.05656531626242748	0.07634512338870313	0.08104406695647548	0.07246202108447675	0.06723924833416607	0.060046573553832486	0.06501469176363583	0.06798848162502132	0.049529446797461955	0.06160735547609575	0.07646568180805997
0.0639055789501726	0.09086435978051104	0.10545708150189066	0.08945788339902191	0.10153525773358046	0.0980736741644407	0.10819354267540585	0.09667789662171022	0.10702767477548625	0.07344991142600117	0.07452455230067241	0.09670714888673887	0.10481452265253927	0.08439719912382623	0.1017302052347388	0.11228576519249316	0.10075170205353681	0.0777671256361902	0.08399046459431847	0.11086520195173512	0.08986730712890946	0.10248105421212987	0.08633060991144936	0.09496235211349582	0.1042947130390566	0.0856254079354057	0.0900328271117706	0.10176845916295986	0.11688719310525343	0.10146899622966317	0.09246152970084971	0.09393992918369945	0.11110562689586527	0.09873735687606508	0.10459427791283478	0.10391885808765358	0.13219060395706306	0.09287286803652059	0.07849196668419559	0.08192717799616206	0.0753189127776032	0.09276996126033159	0.0874006370330315	0.10088759806021025	0.09154382331258319	0.08345699568439538	0.11013929403058427	0.10268074266524321	0.11071392349720778	0.10060285419336623
0.061151411364014856	0.06329249461154662	0.0603887689192045	0.06133663982659779	0.07432369858984757	0.05480613056499125	0.055767160773915164	0.06856414930536042	0.054662362023926415	0.05673796308118588	0.05396416723407255	0.06132201411604525	0.06266556644297856	0.06447177443022845	0.07132643380088177	0.04387708399272112	0.04807641797063415	0.06568773631276392	0.060719220444354745	0.07559859247303988	0.05387883426004359	0.06028049204687138	0.06530727486226243	0.058195528635769704	0.06858607914639185	0.0755970734257292	0.053067625607836996	0.05174001223638209	0.05535068772239089	0.06458334524339178	0.055679247260808126	0.04939491791868493	0.061442566342575305	0.056301020822878835	0.049758010560165246	0.06573172493446515	0.05178970897443166	0.06316140285614207	0.06819910916071723	0.05484919664881016	0.05677764036083646	0.06432974553957146	0.060465821175059005	0.06239778335731523	0.06239778335731523	0.06239778335731523	0.06239778335731523	0.06239778335731523	0.06239778335731523	0.06239778335731523
0.09323015017745202	0.08212846610659649	0.08979943241390462	0.08585607940091856	0.06175529318845928	0.07730532230288968	0.06832834151542123	0.06925454937439654	0.06674951035688191	0.06560063723514147	0.06276853169506443	0.06418458446510295	0.06418458446510295	0.06418458446510295	0.06418458446510295	0.06418458446510295	0.06418458446510295	0.06418458446510295	0.06418458446510295	0.06418458446510295	0.06418458446510295	0.06418458446510295	0.06418458446510295	0.06418458446510295	0.06418458446510295	0.06418458446510295	0.06418458446510295	0.06418458446510295	0.06418458446510295	0.06418458446510295	0.06418458446510295	0.06418458446510295	0.06418458446510295	0.06418458446510295	0.06418458446510295	0.06418458446510295	0.06418458446510295	0.06418458446510295	0.06418458446510295	0.06418458446510295	0.06418458446510295	0.06418458446510295	0.06418458446510295	0.06418458446510295	0.06418458446510295	0.06418458446510295	0.06418458446510295	0.06418458446510295	0.06418458446510295	0.06418458446510295
0.10225611728533097	0.07615361999302504	0.09232873773692389	0.09421722190101102	0.09234610000579943	0.07923028685650911	0.08578819343115428	0.08578819343115428	0.08578819343115428	0.08578819343115428	0.08578819343115428	0.08578819343115428	0.08578819343115428	0.08578819343115428	0.08578819343115428	0.08578819343115428	0.08578819343115428	0.08578819343115428	0.08578819343115428	0.08578819343115428	0.08578819343115428	0.08578819343115428	0.08578819343115428	0.08578819343115428	0.08578819343115428	0.08578819343115428	0.08578819343115428	0.08578819343115428	0.08578819343115428	0.08578819343115428	0.08578819343115428	0.08578819343115428	0.08578819343115428	0.08578819343115428	0.08578819343115428	0.08578819343115428	0.08578819343115428	0.08578819343115428	0.08578819343115428	0.08578819343115428	0.08578819343115428	0.08578819343115428	0.08578819343115428	0.08578819343115428	0.08578819343115428	0.08578819343115428	0.08578819343115428	0.08578819343115428	0.08578819343115428	0.08578819343115428
0.15513156739902417	0.11680882746629993	0.11391446233420573	0.10356643361188411	0.12240842531430958	0.13218385273185707	0.1707910296694463	0.12502786798581772	0.12480778415260126	0.09583831213030466	0.13076249631034914	0.1537950889827776	0.15279025044317146	0.1208775973442452	0.09651174507459007	0.16626504943944834	0.15249818731848927	0.18412870380606086	0.14927276051625382	0.18135335432812882	0.2039538026574085	0.16128289949271613	0.1468229634246525	0.15282012571453693	0.18767082576167174	0.18221101698410064	0.14856500803192504	0.16621564515287193	0.18151148138181464	0.16818581329558946	0.1645017639288797	0.15936916279468513	0.16513683907212193	0.16185517848729794	0.1321099777487791	0.12247090686098111	0.12729044230488012	0.12729044230488012	0.12729044230488012	0.12729044230488012	0.12729044230488012	0.12729044230488012	0.12729044230488012	0.12729044230488012	0.12729044230488012	0.12729044230488012	0.12729044230488012	0.12729044230488012	0.12729044230488012	0.12729044230488012
0.05584939471128894	0.04341107750232561	0.04599829123244639	0.06350576660624722	0.04194743076693363	0.05927343860525212	0.05738275903038619	0.045559070740148054	0.0604762551238284	0.05240289193667066	0.053719820391204	0.04018210664347168	0.06382604126632402	0.05288446353469657	0.040982316811121786	0.040996887833778486	0.0470188576351195	0.05124713864638945	0.0431264041147638	0.04830455220880571	0.05290311549672619	0.06104245475721756	0.04941669926655556	0.05314457991119435	0.04710467965197758	0.047727679659445674	0.038668401298493076	0.04319804047896937	0.04319804047896937	0.04319804047896937	0.04319804047896937	0.04319804047896937	0.04319804047896937	0.04319804047896937	0.04319804047896937	0.04319804047896937	0.04319804047896937	0.04319804047896937	0.04319804047896937	0.04319804047896937	0.04319804047896937	0.04319804047896937	0.04319804047896937	0.04319804047896937	0.04319804047896937	0.04319804047896937	0.04319804047896937	0.04319804047896937	0.04319804047896937	0.04319804047896937
0.07934005016004289	0.07029366686294151	0.06602242830864327	0.07771942157528643	0.06518568861227102	0.06575137120104131	0.059180872557383885	0.07359370153322385	0.06471553045144289	0.056084078016580524	0.07015552090019533	0.08006698032085718	0.06459716257217105	0.06893684441079966	0.06342855443690763	0.06129005665013325	0.05630480388675982	0.06980714743701844	0.06920502954655115	0.06248314126942917	0.06584408540799015	0.06584408540799015	0.06584408540799015	0.06584408540799015	0.06584408540799015	0.06584408540799015	0.06584408540799015	0.06584408540799015	0.06584408540799015	0.06584408540799015	0.06584408540799015	0.06584408540799015	0.06584408540799015	0.06584408540799015	0.06584408540799015	0.06584408540799015	0.06584408540799015	0.06584408540799015	0.06584408540799015	0.06584408540799015	0.06584408540799015	0.06584408540799015	0.06584408540799015	0.06584408540799015	0.06584408540799015	0.06584408540799015	0.06584408540799015	0.06584408540799015	0.06584408540799015	0.06584408540799015
0.0704105902355162	0.0406157400033375	0.04606314663225804	0.04656258107553419	0.04667313042267546	0.04668494857894055	0.04791505293700919	0.0514235971539217	0.05477496094292049	0.03441276756738471	0.04126835794720054	0.04271997186828549	0.047321642332586934	0.03488179999004904	0.04612284111282946	0.05077016362117111	0.039918417190201436	0.03375928958477266	0.043724792536463615	0.044840918575037386	0.03936894492372352	0.04324620112187403	0.053671541450296005	0.047283416171709614	0.04219295378038584	0.04761118159962204	0.0418755903968399	0.051323580155113104	0.039671537228653006	0.04603738809645875	0.050492051399448706	0.04555355188468139	0.04896029463127512	0.043602772060309165	0.038271488819692334	0.04357982620949572	0.04170451399852068	0.0426421701040082	0.0426421701040082	0.0426421701040082	0.0426421701040082	0.0426421701040082	0.0426421701040082	0.0426421701040082	0.0426421701040082	0.0426421701040082	0.0426421701040082	0.0426421701040082	0.0426421701040082	0.0426421701040082
0.08515875813896971	0.0889532844434173	0.05746321884409065	0.06191893091113773	0.05649673292875159	0.06718610698603324	0.06241721808507239	0.07871898856950066	0.07401871811204234	0.0645017737823635	0.07173710952237002	0.07681483244955534	0.05738271952408894	0.06520003705955289	0.07123347469996735	0.053976978646818066	0.06720226071503968	0.06066169774242283	0.061130243869128374	0.0651954757000539	0.04450394508868726	0.06836428884422144	0.054129322830136294	0.06327492059385645	0.05901669719106857	0.06724586841894685	0.0588117031595806	0.0636100632844248	0.06194541062223578	0.06179225612192533	0.04934620305234288	0.05242052767767756	0.050883365365010216	0.050883365365010216	0.050883365365010216	0.050883365365010216	0.050883365365010216	0.050883365365010216	0.050883365365010216	0.050883365365010216	0.050883365365010216	0.050883365365010216	0.050883365365010216	0.050883365365010216	0.050883365365010216	0.050883365365010216	0.050883365365010216	0.050883365365010216	0.050883365365010216	0.050883365365010216
0.1729224340080722	0.133304041581688	0.1185634342947475	0.10176614043583286	0.11768665009384595	0.13641263979459703	0.1150685610191583	0.14721258131401982	0.13902377752152045	0.11473339305518797	0.1263155626794261	0.15292145846435132	0.1358599268470328	0.18074770477970795	0.1437660401242009	0.13327911200719533	0.1517895683760237	0.1634859326542424	0.19505034386439296	0.14417627893217588	0.18175230096938524	0.20066860141341716	0.1584754652584677	0.14945361969966298	0.14657472348143893	0.18127895572763086	0.13086686677509554	0.18003477249739872	0.16764432680643968	0.1974525505734056	0.15011868929411926	0.18065762317490375	0.149477993607939	0.15296077284262063	0.1512193832252798	0.1512193832252798	0.1512193832252798	0.1512193832252798	0.1512193832252798	0.1512193832252798	0.1512193832252798	0.1512193832252798	0.1512193832252798	0.1512193832252798	0.1512193832252798	0.1512193832252798	0.1512193832252798	0.1512193832252798	0.1512193832252798	0.1512193832252798
0.07487638160331714	0.0561020640616137	0.06465048293555344	0.061426858736105094	0.047054339998704016	0.042080401886448876	0.05283455294350437	0.05543503880076428	0.059153678234192555	0.05181210452441077	0.050087669315717454	0.05656214346110297	0.05225914597509049	0.053136710279498345	0.045871638151793674	0.04951034065654135	0.04736609927109454	0.0529800264057227	0.06443365946890908	0.04421099854977573	0.047984125723159896	0.07295588201832208	0.06047000387074099	0.06047000387074099	0.06047000387074099	0.06047000387074099	0.06047000387074099	0.06047000387074099	0.06047000387074099	0.06047000387074099	0.06047000387074099	0.06047000387074099	0.06047000387074099	0.06047000387074099	0.06047000387074099	0.06047000387074099	0.06047000387074099	0.06047000387074099	0.06047000387074099	0.06047000387074099	0.06047000387074099	0.06047000387074099	0.06047000387074099	0.06047000387074099	0.06047000387074099	0.06047000387074099	0.06047000387074099	0.06047000387074099	0.06047000387074099	0.06047000387074099
0.11316344228906669	0.07795869987423776	0.08825058158248551	0.0823170449194003	0.07509182311195148	0.07388926710639952	0.15928441639337387	0.09423668716381713	0.09846742975833493	0.09815116455953607	0.10249081635217334	0.12752660561821771	0.09300832762617517	0.14397005541547772	0.11452776182675731	0.13784033621207684	0.10384923382072872	0.11755960798036226	0.16121538123245474	0.15806147141571458	0.13578179526853532	0.13895004283719123	0.14641441344533868	0.13831312061059117	0.19469651058676143	0.1598800041466258	0.18362020791678205	0.1312465068368144	0.15036011702564464	0.15593068859464373	0.16489924898267258	0.182551391677135	0.17037150135712806	0.2270750339460119	0.19746720153959615	0.19220131710690885	0.17804041625654835	0.17146627835771489	0.2202185624752828	0.166735012085237	0.20604654869552774	0.18639078039038237	0.18639078039038237	0.18639078039038237	0.18639078039038237	0.18639078039038237	0.18639078039038237	0.18639078039038237	0.18639078039038237	0.18639078039038237
0.08579650199928796	0.0652074730860685	0.054402715971575005	0.06890571766680204	0.07050976448172065	0.06313653495902191	0.0644687540093716	0.09250080608744501	0.09003589876752803	0.0716515430101809	0.0650684842704142	0.07771789154461717	0.04556627806104033	0.09536368636300988	0.0738642561712856	0.08305904612654563	0.07695393194385923	0.07271498877170532	0.07288091046004429	0.07737654645269336	0.06946683488292604	0.09970251149790457	0.08002577898217877	0.08571813584571342	0.09266465304855248	0.08919139444713295	0.08919139444713295	0.08919139444713295	0.08919139444713295	0.08919139444713295	0.08919139444713295	0.08919139444713295	0.08919139444713295	0.08919139444713295	0.08919139444713295	0.08919139444713295	0.08919139444713295	0.08919139444713295	0.08919139444713295	0.08919139444713295	0.08919139444713295	0.08919139444713295	0.08919139444713295	0.08919139444713295	0.08919139444713295	0.08919139444713295	0.08919139444713295	0.08919139444713295	0.08919139444713295	0.08919139444713295
0.11093333978871328	0.1021869521946456	0.10762148374609042	0.11283519612428197	0.1049321524264602	0.11889385262835189	0.1241786424415954	0.1068529507853217	0.11291302269434676	0.12442937759874555	0.12851251052398086	0.11844203692610422	0.1108079480250578	0.13303504468255478	0.12360435010308433	0.14222118400942071	0.1299769139541404	0.13763198826463352	0.12965945066474485	0.11660426076789263	0.12069054338082712	0.145904402849756	0.12913398182185204	0.1342772769716239	0.1393088171633116	0.12035048748131683	0.12648021021064348	0.13056612355076377	0.14651742228894213	0.12272345357878495	0.13462043793386352	0.13462043793386352	0.13462043793386352	0.13462043793386352	0.13462043793386352	0.13462043793386352	0.13462043793386352	0.13462043793386352	0.13462043793386352	0.13462043793386352	0.13462043793386352	0.13462043793386352	0.13462043793386352	0.13462043793386352	0.13462043793386352	0.13462043793386352	0.13462043793386352	0.13462043793386352	0.13462043793386352	0.13462043793386352
0.07786734063705393	0.055542144318208496	0.05768685410138297	0.06401939981017883	0.054109053242819866	0.058764021807205795	0.05300220370167357	0.057686635719011975	0.05310030834889486	0.061546083387618016	0.04699025024650852	0.05601114378983264	0.06492715191053938	0.050959420803091106	0.056321536344153975	0.0557806982999432	0.057201264367018	0.054282031813488806	0.0557416480902534	0.0557416480902534	0.0557416480902534	0.0557416480902534	0.0557416480902534	0.0557416480902534	0.0557416480902534	0.0557416480902534	0.0557416480902534	0.0557416480902534	0.0557416480902534	0.0557416480902534	0.0557416480902534	0.0557416480902534	0.0557416480902534	0.0557416480902534	0.0557416480902534	0.0557416480902534	0.0557416480902534	0.0557416480902534	0.0557416480902534	0.0557416480902534	0.0557416480902534	0.0557416480902534	0.0557416480902534	0.0557416480902534	0.0557416480902534	0.0557416480902534	0.0557416480902534	0.0557416480902534	0.0557416480902534	0.0557416480902534
0.07176673263220054	0.07091027882746848	0.05591522624593934	0.07784670826715466	0.07467091851774307	0.06647831322829167	0.06411679321257117	0.06608141301449685	0.08014564224912953	0.05738057139504695	0.06457766124118966	0.07125720340607179	0.07508034654702755	0.07696098401452507	0.06124141706433589	0.05434000401923656	0.07462847184987322	0.054807810048043415	0.05961552816862151	0.05572691591483693	0.05773634674340791	0.06215163948189594	0.06417727845178349	0.07481524395257226	0.07518644674660803	0.06446297436381698	0.06306309080692449	0.058365807058515816	0.06444240917849467	0.06140410811850524	0.06140410811850524	0.06140410811850524	0.06140410811850524	0.06140410811850524	0.06140410811850524	0.06140410811850524	0.06140410811850524	0.06140410811850524	0.06140410811850524	0.06140410811850524	0.06140410811850524	0.06140410811850524	0.06140410811850524	0.06140410811850524	0.06140410811850524	0.06140410811850524	0.06140410811850524	0.06140410811850524	0.06140410811850524	0.06140410811850524
0.07745921429650489	0.06866442641830602	0.07609538639938672	0.0842464279468248	0.072118096358498	0.06356012539875665	0.06301140322957245	0.07162337497717194	0.06683705397501159	0.0808581184590229	0.08193029436961524	0.09130382839837141	0.0770708858609298	0.0636110503431015	0.08745349779313948	0.08887497680707618	0.11495150371790434	0.08965593547592929	0.08640675552204584	0.06469007108916382	0.11010722532844966	0.07910207917867003	0.09460465225355985	0.09460465225355985	0.09460465225355985	0.09460465225355985	0.09460465225355985	0.09460465225355985	0.09460465225355985	0.09460465225355985	0.09460465225355985	0.09460465225355985	0.09460465225355985	0.09460465225355985	0.09460465225355985	0.09460465225355985	0.09460465225355985	0.09460465225355985	0.09460465225355985	0.09460465225355985	0.09460465225355985	0.09460465225355985	0.09460465225355985	0.09460465225355985	0.09460465225355985	0.09460465225355985	0.09460465225355985	0.09460465225355985	0.09460465225355985	0.09460465225355985
0.08912250884839253	0.060906980899244026	0.06188119476814932	0.06241526670189633	0.06236014365014215	0.05012242565121141	0.06801953770332203	0.07114236059215417	0.06267527792968201	0.042757900350441864	0.06102562583560835	0.0606223076856667	0.07711075017991045	0.0683397977970713	0.0654163829451902	0.056266319832337715	0.05692031327810994	0.05333842057131466	0.05836409528981565	0.06629102636158042	0.05661525886187003	0.06337544525056768	0.040266327046713825	0.06207551894995297	0.04856736378301768	0.04660239182650479	0.04758487780476123	0.04758487780476123	0.04758487780476123	0.04758487780476123	0.04758487780476123	0.04758487780476123	0.04758487780476123	0.04758487780476123	0.04758487780476123	0.04758487780476123	0.04758487780476123	0.04758487780476123	0.04758487780476123	0.04758487780476123	0.04758487780476123	0.04758487780476123	0.04758487780476123	0.04758487780476123	0.04758487780476123	0.04758487780476123	0.04758487780476123	0.04758487780476123	0.04758487780476123	0.04758487780476123
0.08827388826123185	0.05280030058689337	0.07618070273010616	0.06036952482709816	0.0760600441902242	0.06351770244196646	0.0701424657171195	0.06841843349489285	0.07373680425140482	0.09674728541118294	0.05062268883392059	0.0685972818334368	0.08998340289414364	0.07542063637132476	0.08269707750161658	0.06141197480292286	0.07714615815737451	0.07802202760345663	0.07110228589310874	0.06813643321911941	0.08012698113216046	0.0726586509642919	0.0724781856273891	0.07537007194892005	0.07392412878815459	0.07392412878815459	0.07392412878815459	0.07392412878815459	0.07392412878815459	0.07392412878815459	0.07392412878815459	0.07392412878815459	0.07392412878815459	0.07392412878815459	0.07392412878815459	0.07392412878815459	0.07392412878815459	0.07392412878815459	0.07392412878815459	0.07392412878815459	0.07392412878815459	0.07392412878815459	0.07392412878815459	0.07392412878815459	0.07392412878815459	0.07392412878815459	0.07392412878815459	0.07392412878815459	0.07392412878815459	0.07392412878815459
0.07261677968716516	0.06047338946650575	0.06778386075314957	0.07210782579335775	0.06574819734734268	0.06399836040775746	0.061972984202001855	0.05685799161257113	0.0569145065312509	0.05435784537923559	0.053434413300929726	0.07310059250909634	0.05981009715697357	0.06642364676262467	0.0647021074671814	0.07206159342492985	0.05862322063534336	0.06498985611846467	0.07293167885471033	0.06277969467218679	0.05027382060343924	0.0478909503837465	0.06833607765280893	0.05983037044706727	0.0640832240499381	0.0640832240499381	0.0640832240499381	0.0640832240499381	0.0640832240499381	0.0640832240499381	0.0640832240499381	0.0640832240499381	0.0640832240499381	0.0640832240499381	0.0640832240499381	0.0640832240499381	0.0640832240499381	0.0640832240499381	0.0640832240499381	0.0640832240499381	0.0640832240499381	0.0640832240499381	0.0640832240499381	0.0640832240499381	0.0640832240499381	0.0640832240499381	0.0640832240499381	0.0640832240499381	0.0640832240499381	0.0640832240499381
0.04385374395958368	0.03706634783049285	0.050897995184081016	0.032317363837786724	0.03441911456266902	0.04416303131438337	0.04777653068471637	0.04812131736829752	0.044515788730634706	0.04523031907241309	0.032158421092210565	0.043484841169876366	0.03693290707690957	0.0341296222298286	0.03710046303669972	0.037158407633595694	0.03473145154622637	0.05052373728141837	0.0353881460349994	0.03761719266535132	0.03821784202489774	0.04348597681998165	0.031677508843098494	0.03758174283154007	0.03758174283154007	0.03758174283154007	0.03758174283154007	0.03758174283154007	0.03758174283154007	0.03758174283154007	0.03758174283154007	0.03758174283154007	0.03758174283154007	0.03758174283154007	0.03758174283154007	0.03758174283154007	0.03758174283154007	0.03758174283154007	0.03758174283154007	0.03758174283154007	0.03758174283154007	0.03758174283154007	0.03758174283154007	0.03758174283154007	0.03758174283154007	0.03758174283154007	0.03758174283154007	0.03758174283154007	0.03758174283154007	0.03758174283154007
0.07797004039181271	0.05848594552703273	0.058485171248962874	0.06878867021833103	0.07563562271738943	0.0748966520286127	0.08163258976545039	0.060781566805347784	0.07008318203133715	0.06802057557111187	0.06900226001147167	0.05356776379893439	0.055814147259802854	0.06441311100741959	0.0583357237420465	0.0722414221317703	0.06585798405114872	0.06158650858217944	0.06578713690892678	0.05142755871021595	0.06560696911819791	0.07192553350730667	0.04566148176420729	0.06637918109695733	0.05602033143058231	0.05602033143058231	0.05602033143058231	0.05602033143058231	0.05602033143058231	0.05602033143058231	0.05602033143058231	0.05602033143058231	0.05602033143058231	0.05602033143058231	0.05602033143058231	0.05602033143058231	0.05602033143058231	0.05602033143058231	0.05602033143058231	0.05602033143058231	0.05602033143058231	0.05602033143058231	0.05602033143058231	0.05602033143058231	0.05602033143058231	0.05602033143058231	0.05602033143058231	0.05602033143058231	0.05602033143058231	0.05602033143058231
0.055916047695967024	0.050097085295390684	0.05252454920419064	0.06126189046193455	0.06546216746577249	0.06276487186512746	0.05286280510476907	0.06542569573933853	0.055452609504500656	0.06533593771673481	0.05412530530863754	0.05519818980294624	0.05540900628120126	0.06888708143173108	0.058147098647680244	0.06569357224560911	0.06603995959825468	0.05927090922841345	0.06007739342129168	0.05993149500290376	0.07542650172824657	0.07525641292631306	0.053740380547675014	0.050195861214986315	0.060083137394922784	0.06028657155684002	0.06223460596171617	0.0538242452303802	0.06323075834464603	0.04498713656196665	0.054108947453306334	0.054108947453306334	0.054108947453306334	0.054108947453306334	0.054108947453306334	0.054108947453306334	0.054108947453306334	0.054108947453306334	0.054108947453306334	0.054108947453306334	0.054108947453306334	0.054108947453306334	0.054108947453306334	0.054108947453306334	0.054108947453306334	0.054108947453306334	0.054108947453306334	0.054108947453306334	0.054108947453306334	0.054108947453306334
0.04363117578731502	0.045327284273983276	0.04858037047476538	0.06633057329086449	0.05060173947604347	0.056846426670899085	0.04672647279654471	0.04390966972560702	0.052915495047354974	0.05188926519453413	0.046145832888091404	0.049744431390291964	0.060987503832415704	0.05619264977693298	0.060060544000507275	0.055544803722698204	0.05599194797371341	0.0462354985334223	0.045589279159061316	0.06300342160244912	0.051499842866289225	0.053584019794738307	0.0551705829605759	0.05510997420831489	0.05841572036564295	0.0453823194795443	0.05711948979639174	0.04933383709135503	0.051500098710918055	0.059999986527967696	0.05804376413819987	0.059021875333083784	0.059021875333083784	0.059021875333083784	0.059021875333083784	0.059021875333083784	0.059021875333083784	0.059021875333083784	0.059021875333083784	0.059021875333083784	0.059021875333083784	0.059021875333083784	0.059021875333083784	0.059021875333083784	0.059021875333083784	0.059021875333083784	0.059021875333083784	0.059021875333083784	0.059021875333083784	0.059021875333083784
0.06472372961738604	0.057180955892352385	0.05300928147070635	0.04060107033128664	0.042341397652537395	0.06265486622440002	0.059265480824329225	0.06940108712070739	0.056758824813707864	0.06996275064566856	0.07624153209875544	0.060655218946823186	0.0681738313496618	0.0568251194120772	0.05459975428693598	0.06946942930760229	0.07260895870850984	0.08048452430396946	0.07475648968108546	0.07517690093545985	0.07620616854616731	0.07447114250322337	0.07565368893619236	0.08123720700225324	0.07314989697320762	0.07237937751841829	0.0789054645029895	0.0905685897948712	0.08445093705156338	0.08704829512135259	0.08574961608645798	0.08574961608645798	0.08574961608645798	0.08574961608645798	0.08574961608645798	0.08574961608645798	0.08574961608645798	0.08574961608645798	0.08574961608645798	0.08574961608645798	0.08574961608645798	0.08574961608645798	0.08574961608645798	0.08574961608645798	0.08574961608645798	0.08574961608645798	0.08574961608645798	0.08574961608645798	0.08574961608645798	0.08574961608645798
0.06265908196993063	0.05780514292026651	0.05074525620836843	0.05731609688686169	0.06468853818404595	0.0723216880151426	0.054337152814835754	0.0645346554415386	0.0684281820669136	0.061655165467260964	0.06498772231955574	0.06396220765116689	0.0679450462223474	0.07023493012067174	0.06543606039517291	0.07141535739804593	0.07049886855818774	0.06453842850394328	0.07371062220640309	0.07743639789294897	0.07557351004967604	0.07557351004967604	0.07557351004967604	0.07557351004967604	0.07557351004967604	0.07557351004967604	0.07557351004967604	0.07557351004967604	0.07557351004967604	0.07557351004967604	0.07557351004967604	0.07557351004967604	0.07557351004967604	0.07557351004967604	0.07557351004967604	0.07557351004967604	0.07557351004967604	0.07557351004967604	0.07557351004967604	0.07557351004967604	0.07557351004967604	0.07557351004967604	0.07557351004967604	0.07557351004967604	0.07557351004967604	0.07557351004967604	0.07557351004967604	0.07557351004967604	0.07557351004967604	0.07557351004967604
0.08424213144021005	0.08204903672705088	0.08345088525274898	0.06350872714550271	0.07115832984448756	0.08615207094172193	0.07800631012935515	0.06806422349867593	0.07221913306795659	0.07595873282647464	0.07919454315496216	0.0841323493618678	0.07635453578495792	0.07969936853693335	0.05593065204712513	0.06439200840742	0.07156273145243329	0.07902063535515033	0.06347848349382587	0.07688987530940794	0.08100030951940021	0.07272443101331792	0.10329056652548727	0.07660834845914426	0.08839688843141158	0.09590806060183135	0.07782043973780932	0.08686425016982033	0.08686425016982033	0.08686425016982033	0.08686425016982033	0.08686425016982033	0.08686425016982033	0.08686425016982033	0.08686425016982033	0.08686425016982033	0.08686425016982033	0.08686425016982033	0.08686425016982033	0.08686425016982033	0.08686425016982033	0.08686425016982033	0.08686425016982033	0.08686425016982033	0.08686425016982033	0.08686425016982033	0.08686425016982033	0.08686425016982033	0.08686425016982033	0.08686425016982033
0.05959335037640163	0.05719948661215832	0.04264723088524664	0.04811742556864597	0.060566226205366815	0.06329847942771723	0.06262792955307137	0.04642191205311578	0.04795765652824491	0.04279697717690079	0.04724054390614668	0.053946830122171364	0.0490518132231345	0.06471720875301881	0.046330045152329434	0.0533493613991761	0.041619668622674084	0.04901217657063297	0.04452462066222489	0.054005246016620725	0.061441104542781906	0.06660864535863563	0.046472167356041705	0.048364941037290846	0.0526826931647128	0.05321933122433846	0.05214052150773222	0.050493923083599235	0.05383957788039396	0.05740960606404848	0.057365387890869354	0.059903944407903996	0.05863466614938668	0.05863466614938668	0.05863466614938668	0.05863466614938668	0.05863466614938668	0.05863466614938668	0.05863466614938668	0.05863466614938668	0.05863466614938668	0.05863466614938668	0.05863466614938668	0.05863466614938668	0.05863466614938668	0.05863466614938668	0.05863466614938668	0.05863466614938668	0.05863466614938668	0.05863466614938668
0.212205448757695	0.23087691640687888	0.2765548579192252	0.22384074542997504	0.2545219337407847	0.19781842690748558	0.3026607749170578	0.2924616148744793	0.18697398446407415	0.26167319095785707	0.20892508983858843	0.2692420356170775	0.3944061965276632	0.30600636586770374	0.27044276367046116	0.2882245647690824	0.2882245647690824	0.2882245647690824	0.2882245647690824	0.2882245647690824	0.2882245647690824	0.2882245647690824	0.2882245647690824	0.2882245647690824	0.2882245647690824	0.2882245647690824	0.2882245647690824	0.2882245647690824	0.2882245647690824	0.2882245647690824	0.2882245647690824	0.2882245647690824	0.2882245647690824	0.2882245647690824	0.2882245647690824	0.2882245647690824	0.2882245647690824	0.2882245647690824	0.2882245647690824	0.2882245647690824	0.2882245647690824	0.2882245647690824	0.2882245647690824	0.2882245647690824	0.2882245647690824	0.2882245647690824	0.2882245647690824	0.2882245647690824	0.2882245647690824	0.2882245647690824
0.06490237969013765	0.05437773113205276	0.05106855445488103	0.05367640796781964	0.062096667869715426	0.055885151780995145	0.05469883150009878	0.05365850485308269	0.051141785801721566	0.058056067275900326	0.06335385872974698	0.05613998249396642	0.06423743982010802	0.06392393947986065	0.06952118940126327	0.046287296165603904	0.05571681210757787	0.05139450317733024	0.06133459774602734	0.05326963564285095	0.06237868600433143	0.048650818556943795	0.06454225813381867	0.06330534311114693	0.0639238006224828	0.0639238006224828	0.0639238006224828	0.0639238006224828	0.0639238006224828	0.0639238006224828	0.0639238006224828	0.0639238006224828	0.0639238006224828	0.0639238006224828	0.0639238006224828	0.0639238006224828	0.0639238006224828	0.0639238006224828	0.0639238006224828	0.0639238006224828	0.0639238006224828	0.0639238006224828	0.0639238006224828	0.0639238006224828	0.0639238006224828	0.0639238006224828	0.0639238006224828	0.0639238006224828	0.0639238006224828	0.0639238006224828
0.08403356797312939	0.10688458121355157	0.11515205023350378	0.10339818735937753	0.11896467954290066	0.10947142976526426	0.13598935369262866	0.10937746285128193	0.091552122811048	0.13583086770899197	0.10487239360982124	0.11037447718425746	0.1226842954265892	0.13789881609337457	0.12777339444823635	0.12853197539011385	0.11004721832609128	0.09695695345213423	0.10912133508481069	0.12536646153769296	0.14227121036192847	0.10665026714320146	0.08290707626482453	0.11759210279955583	0.1002495895321902	0.1002495895321902	0.1002495895321902	0.1002495895321902	0.1002495895321902	0.1002495895321902	0.1002495895321902	0.1002495895321902	0.1002495895321902	0.1002495895321902	0.1002495895321902	0.1002495895321902	0.1002495895321902	0.1002495895321902	0.1002495895321902	0.1002495895321902	0.1002495895321902	0.1002495895321902	0.1002495895321902	0.1002495895321902	0.1002495895321902	0.1002495895321902	0.1002495895321902	0.1002495895321902	0.1002495895321902	0.1002495895321902
0.07530468895727403	0.06324709161406454	0.07132211600020552	0.0653959382905017	0.08220807163660171	0.07263297069271615	0.07083377523956605	0.09774622005095303	0.0638997486843616	0.07452396473007626	0.06746172639129315	0.08766153907062725	0.08445680202251786	0.08261007057677494	0.08009349694599523	0.07529538339014544	0.08898158734560989	0.08933868882731057	0.07538266468426952	0.0821259219308673	0.08817179931200142	0.07466088861490654	0.07545036779902084	0.1095602751738058	0.10454484987570335	0.0701588856098425	0.0733539844386644	0.08853828214832814	0.07792618084268743	0.07023395804830057	0.074080069445494	0.074080069445494	0.074080069445494	0.074080069445494	0.074080069445494	0.074080069445494	0.074080069445494	0.074080069445494	0.074080069445494	0.074080069445494	0.074080069445494	0.074080069445494	0.074080069445494	0.074080069445494	0.074080069445494	0.074080069445494	0.074080069445494	0.074080069445494	0.074080069445494	0.074080069445494
0.06476297093741266	0.06520648107341463	0.051281189471984026	0.06052098399386971	0.05737271312923931	0.04790599114746852	0.0678692879765765	0.05872750640167722	0.04950091928083639	0.062416946135460345	0.05722340625264165	0.06972873966281427	0.07229584725289345	0.07101229345785387	0.07101229345785387	0.07101229345785387	0.07101229345785387	0.07101229345785387	0.07101229345785387	0.07101229345785387	0.07101229345785387	0.07101229345785387	0.07101229345785387	0.07101229345785387	0.07101229345785387	0.07101229345785387	0.07101229345785387	0.07101229345785387	0.07101229345785387	0.07101229345785387	0.07101229345785387	0.07101229345785387	0.07101229345785387	0.07101229345785387	0.07101229345785387	0.07101229345785387	0.07101229345785387	0.07101229345785387	0.07101229345785387	0.07101229345785387	0.07101229345785387	0.07101229345785387	0.07101229345785387	0.07101229345785387	0.07101229345785387	0.07101229345785387	0.07101229345785387	0.07101229345785387	0.07101229345785387	0.07101229345785387
0.07117436303793694	0.08209513608410063	0.060770832414748344	0.06441656107594777	0.07237964224130823	0.06725822087622073	0.07427954912547122	0.09508593790018882	0.06950709533111996	0.08291477472008331	0.0873957877415696	0.07699499810229649	0.07348527484413789	0.05921108228884998	0.07740046636753767	0.07852903579154887	0.06132243276501143	0.05866000536685993	0.0752701918973935	0.08334370063825783	0.07269288783696742	0.06253376731595274	0.07476235230500689	0.07178221885533842	0.07614468146554135	0.07396345016043988	0.07396345016043988	0.07396345016043988	0.07396345016043988	0.07396345016043988	0.07396345016043988	0.07396345016043988	0.07396345016043988	0.07396345016043988	0.07396345016043988	0.07396345016043988	0.07396345016043988	0.07396345016043988	0.07396345016043988	0.07396345016043988	0.07396345016043988	0.07396345016043988	0.07396345016043988	0.07396345016043988	0.07396345016043988	0.07396345016043988	0.07396345016043988	0.07396345016043988	0.07396345016043988	0.07396345016043988
0.06945773294210046	0.04517368884380613	0.06686859778791251	0.055000892679347706	0.06519543830887474	0.04985878917900517	0.05897063282309853	0.07096757422591891	0.07180445807942183	0.051551795088861894	0.05292365297564769	0.06754161266816923	0.0590668739072098	0.06475307269549227	0.07544498292257124	0.055398781611642516	0.06598051286811275	0.05676098427063756	0.0646600562756567	0.06680147146829593	0.07181702784849618	0.07323835928072712	0.061853435283662064	0.06154959431150394	0.0606962217434846	0.1296669134148237	0.09518156757915415	0.09518156757915415	0.09518156757915415	0.09518156757915415	0.09518156757915415	0.09518156757915415	0.09518156757915415	0.09518156757915415	0.09518156757915415	0.09518156757915415	0.09518156757915415	0.09518156757915415	0.09518156757915415	0.09518156757915415	0.09518156757915415	0.09518156757915415	0.09518156757915415	0.09518156757915415	0.09518156757915415	0.09518156757915415	0.09518156757915415	0.09518156757915415	0.09518156757915415	0.09518156757915415
0.14758252329287133	0.13600010757478756	0.12434094138517911	0.1362746578815775	0.1449641843191125	0.19567389380449599	0.14685248516875843	0.1605082882102195	0.15174337292791315	0.12420530025121429	0.15832749498271387	0.15494267235770315	0.14190247816064314	0.1602646646405098	0.17150526512715789	0.16185760384184034	0.1538785610868245	0.1932809312654266	0.16124218788321207	0.251701988398949	0.17581657271142906	0.20184561620338282	0.24482255586900475	0.1952343998644219	0.15821342788094522	0.16632187273329027	0.16226765030711776	0.16226765030711776	0.16226765030711776	0.16226765030711776	0.16226765030711776	0.16226765030711776	0.16226765030711776	0.16226765030711776	0.16226765030711776	0.16226765030711776	0.16226765030711776	0.16226765030711776	0.16226765030711776	0.16226765030711776	0.16226765030711776	0.16226765030711776	0.16226765030711776	0.16226765030711776	0.16226765030711776	0.16226765030711776	0.16226765030711776	0.16226765030711776	0.16226765030711776	0.16226765030711776
0.04802139158969284	0.04735753190501656	0.04810027178087641	0.05307939975778246	0.05206730425798671	0.05193043178043292	0.052042011327616086	0.04539882907029554	0.05080726925307891	0.04596646362799268	0.05616419706804095	0.05243133195933785	0.03902619875842804	0.043639114200774834	0.050789646515343435	0.05622905219257689	0.050919716304571816	0.04459941635545013	0.04614416035581759	0.06256549351393344	0.05373241050379164	0.05071572012265315	0.04495679589740516	0.05839008884481306	0.04968010741074173	0.04239586385882248	0.046037985634782105	0.046037985634782105	0.046037985634782105	0.046037985634782105	0.046037985634782105	0.046037985634782105	0.046037985634782105	0.046037985634782105	0.046037985634782105	0.046037985634782105	0.046037985634782105	0.046037985634782105	0.046037985634782105	0.046037985634782105	0.046037985634782105	0.046037985634782105	0.046037985634782105	0.046037985634782105	0.046037985634782105	0.046037985634782105	0.046037985634782105	0.046037985634782105	0.046037985634782105	0.046037985634782105
0.054770840149236825	0.055234764191623556	0.07157549615863194	0.06772252157699324	0.0677811667740845	0.07142135597257655	0.07427500774675107	0.06536440431769669	0.0772440384425612	0.07456532055175304	0.06672009477260248	0.08590885528275946	0.07921578916357166	0.06403681802202749	0.08092314369386033	0.08169081371486223	0.09099118843109724	0.08142144534901528	0.07952642271428055	0.07533541511628389	0.07377435986766416	0.07537840602238122	0.0632850848764012	0.08756462620033915	0.06161914832331609	0.07459188726182762	0.07459188726182762	0.07459188726182762	0.07459188726182762	0.07459188726182762	0.07459188726182762	0.07459188726182762	0.07459188726182762	0.07459188726182762	0.07459188726182762	0.07459188726182762	0.07459188726182762	0.07459188726182762	0.07459188726182762	0.07459188726182762	0.07459188726182762	0.07459188726182762	0.07459188726182762	0.07459188726182762	0.07459188726182762	0.07459188726182762	0.07459188726182762	0.07459188726182762	0.07459188726182762	0.07459188726182762
0.12002358341500595	0.09684612453582254	0.07612458051924365	0.06925081625619513	0.09552863134210059	0.056895424114346	0.0818350862917479	0.07399892406544423	0.07051170933915323	0.06412954310414527	0.0814797950408363	0.08700667591529947	0.06665899631212432	0.08738878218124536	0.08610744081610064	0.061360496070369065	0.07018042523244646	0.08486568237838135	0.09262749874162296	0.06252409218477736	0.0730083272914015	0.07987140565356492	0.0766763372017206	0.07464287824283286	0.09363155332291284	0.08413721578287284	0.08413721578287284	0.08413721578287284	0.08413721578287284	0.08413721578287284	0.08413721578287284	0.08413721578287284	0.08413721578287284	0.08413721578287284	0.08413721578287284	0.08413721578287284	0.08413721578287284	0.08413721578287284	0.08413721578287284	0.08413721578287284	0.08413721578287284	0.08413721578287284	0.08413721578287284	0.08413721578287284	0.08413721578287284	0.08413721578287284	0.08413721578287284	0.08413721578287284	0.08413721578287284	0.08413721578287284
0.05697658748521916	0.058245466985792124	0.0487713953008565	0.04596354226631183	0.04194362930603626	0.056330129614248964	0.05083595551858537	0.04111873908031075	0.05355356457453802	0.045636096686301635	0.06337920940634681	0.04897485704009286	0.05088641000203385	0.053681182558280194	0.04884992773098553	0.0510377908844572	0.054487473161862	0.05819446629649623	0.04423628149194236	0.05565958048282516	0.050296505142058016	0.04579729873764847	0.04359972082953073	0.06045733847482842	0.051791063623437904	0.05612420104913316	0.05612420104913316	0.05612420104913316	0.05612420104913316	0.05612420104913316	0.05612420104913316	0.05612420104913316	0.05612420104913316	0.05612420104913316	0.05612420104913316	0.05612420104913316	0.05612420104913316	0.05612420104913316	0.05612420104913316	0.05612420104913316	0.05612420104913316	0.05612420104913316	0.05612420104913316	0.05612420104913316	0.05612420104913316	0.05612420104913316	0.05612420104913316	0.05612420104913316	0.05612420104913316	0.05612420104913316
0.09796050932123387	0.08122141729685609	0.09270986733597618	0.08447072426763713	0.07310863886414398	0.0744296190936334	0.08833174604401632	0.08091787852388997	0.09787032528382768	0.08402586444149977	0.06687189636929901	0.10219893002684416	0.07734977420485392	0.08695683198158977	0.09019885961341022	0.08261811229349103	0.08835480711298316	0.07468063771817265	0.07773486209811206	0.07417852475253142	0.07595669342532174	0.07595669342532174	0.07595669342532174	0.07595669342532174	0.07595669342532174	0.07595669342532174	0.07595669342532174	0.07595669342532174	0.07595669342532174	0.07595669342532174	0.07595669342532174	0.07595669342532174	0.07595669342532174	0.07595669342532174	0.07595669342532174	0.07595669342532174	0.07595669342532174	0.07595669342532174	0.07595669342532174	0.07595669342532174	0.07595669342532174	0.07595669342532174	0.07595669342532174	0.07595669342532174	0.07595669342532174	0.07595669342532174	0.07595669342532174	0.07595669342532174	0.07595669342532174	0.07595669342532174
0.05038650032026752	0.0425530474182764	0.039797838297136165	0.04320121114115394	0.040348348031975824	0.04275483682113361	0.047118878297305246	0.042555141881049696	0.03569427183149798	0.047039802086411536	0.044291185908200185	0.04857378123969709	0.04099645440807597	0.042671958403533425	0.042314089661914654	0.040968688126350475	0.05256185234958425	0.04887487232920819	0.04684356802165284	0.045268106165285565	0.04605583709346921	0.04605583709346921	0.04605583709346921	0.04605583709346921	0.04605583709346921	0.04605583709346921	0.04605583709346921	0.04605583709346921	0.04605583709346921	0.04605583709346921	0.04605583709346921	0.04605583709346921	0.04605583709346921	0.04605583709346921	0.04605583709346921	0.04605583709346921	0.04605583709346921	0.04605583709346921	0.04605583709346921	0.04605583709346921	0.04605583709346921	0.04605583709346921	0.04605583709346921	0.04605583709346921	0.04605583709346921	0.04605583709346921	0.04605583709346921	0.04605583709346921	0.04605583709346921	0.04605583709346921
0.17165071965591247	0.07698642600116086	0.08225905758668066	0.12728146808756627	0.054945947307756864	0.12221048897813917	0.13164087946709277	0.1300696974342043	0.10495644540605391	0.1524670816904877	0.10518766444751032	0.12704305352343526	0.15169393745687326	0.11442597304393314	0.1455773042530356	0.10729541543122134	0.14231526425296323	0.13235785384045615	0.11516362884945561	0.16503665923004618	0.14926723288077356	0.1114795196767126	0.15615507786722113	0.11235411179443816	0.15321586503602747	0.16014578694704373	0.14401393003808616	0.15207985849256495	0.15207985849256495	0.15207985849256495	0.15207985849256495	0.15207985849256495	0.15207985849256495	0.15207985849256495	0.15207985849256495	0.15207985849256495	0.15207985849256495	0.15207985849256495	0.15207985849256495	0.15207985849256495	0.15207985849256495	0.15207985849256495	0.15207985849256495	0.15207985849256495	0.15207985849256495	0.15207985849256495	0.15207985849256495	0.15207985849256495	0.15207985849256495	0.15207985849256495
0.0994856511889385	0.09613234144255124	0.06906548148572277	0.06154226717272794	0.05744152401280923	0.0754913198004328	0.07814952868135336	0.08247404780046583	0.07550317581766414	0.07104424474605592	0.05921947421381724	0.06041091453956485	0.07966202345225748	0.06532964864829328	0.08486633555864743	0.08806714107102673	0.06161028260744924	0.08161378950774852	0.07316151072809847	0.06565543609911809	0.08306074398480132	0.08224267790507281	0.07492765390304235	0.09075814599264978	0.08284289994784606	0.08284289994784606	0.08284289994784606	0.08284289994784606	0.08284289994784606	0.08284289994784606	0.08284289994784606	0.08284289994784606	0.08284289994784606	0.08284289994784606	0.08284289994784606	0.08284289994784606	0.08284289994784606	0.08284289994784606	0.08284289994784606	0.08284289994784606	0.08284289994784606	0.08284289994784606	0.08284289994784606	0.08284289994784606	0.08284289994784606	0.08284289994784606	0.08284289994784606	0.08284289994784606	0.08284289994784606	0.08284289994784606
0.05933159373596225	0.07906628741038886	0.07639721034734698	0.07484679481945601	0.06651117976888524	0.0791032085853763	0.06285284559756309	0.053422495363787605	0.06304090882860681	0.08012858985092737	0.07709564057426925	0.07379983755244102	0.07421758705525712	0.07028475855155059	0.08367356160169598	0.0888818163009051	0.07818481460277887	0.07001913039806211	0.08252678292120597	0.07650564883684899	0.06586507410237949	0.0782605569707975	0.0647794545347793	0.07355380647727498	0.06694029151924875	0.1157969375911236	0.09136861455518618	0.09136861455518618	0.09136861455518618	0.09136861455518618	0.09136861455518618	0.09136861455518618	0.09136861455518618	0.09136861455518618	0.09136861455518618	0.09136861455518618	0.09136861455518618	0.09136861455518618	0.09136861455518618	0.09136861455518618	0.09136861455518618	0.09136861455518618	0.09136861455518618	0.09136861455518618	0.09136861455518618	0.09136861455518618	0.09136861455518618	0.09136861455518618	0.09136861455518618	0.09136861455518618
0.1604224253674746	0.07447698787746423	0.07299788900550667	0.10916887158978358	0.06453026604403875	0.07339948719925544	0.07629483743729054	0.10666632747973484	0.08045818577114976	0.08112053559094384	0.08707317893978293	0.08626721118643763	0.10076825911446328	0.08571254643842119	0.07965372504537867	0.08156078510606224	0.09979210667691694	0.09029051059423633	0.07237013630225168	0.07276676445288716	0.07354558032419709	0.10749757296217036	0.06066397353647741	0.08408077324932388	0.08408077324932388	0.08408077324932388	0.08408077324932388	0.08408077324932388	0.08408077324932388	0.08408077324932388	0.08408077324932388	0.08408077324932388	0.08408077324932388	0.08408077324932388	0.08408077324932388	0.08408077324932388	0.08408077324932388	0.08408077324932388	0.08408077324932388	0.08408077324932388	0.08408077324932388	0.08408077324932388	0.08408077324932388	0.08408077324932388	0.08408077324932388	0.08408077324932388	0.08408077324932388	0.08408077324932388	0.08408077324932388	0.08408077324932388
0.06446802725125231	0.048295323969663385	0.05914520289333233	0.05224184653347286	0.060811150065506074	0.057124198539912026	0.05962129579385329	0.05581353708967593	0.05805123268170529	0.05169162968955365	0.0624181579341209	0.06501849392617325	0.06532883120436904	0.06059463974923465	0.05672380535866474	0.05846139966712362	0.053796140383110466	0.053757688095836274	0.04275872968181689	0.054160484762971514	0.05895754991528508	0.0565590173391283	0.0565590173391283	0.0565590173391283	0.0565590173391283	0.0565590173391283	0.0565590173391283	0.0565590173391283	0.0565590173391283	0.0565590173391283	0.0565590173391283	0.0565590173391283	0.0565590173391283	0.0565590173391283	0.0565590173391283	0.0565590173391283	0.0565590173391283	0.0565590173391283	0.0565590173391283	0.0565590173391283	0.0565590173391283	0.0565590173391283	0.0565590173391283	0.0565590173391283	0.0565590173391283	0.0565590173391283	0.0565590173391283	0.0565590173391283	0.0565590173391283	0.0565590173391283
0.05365826208918796	0.03545993903977683	0.04597237492988767	0.05200915002862556	0.053711632923288545	0.04623896098172039	0.04679970208634766	0.049096664275445186	0.052591330833040816	0.05508803527151355	0.047847230107366134	0.055306508504694187	0.05380879861494691	0.043042033798530985	0.04732519801757925	0.05430377361859928	0.05445804298603263	0.057244068570435666	0.05050645638016622	0.05593179947092923	0.04365447599093882	0.045131802304623866	0.057731430246329984	0.057922301107003964	0.0395246549732881	0.047997109707425045	0.051023173928195144	0.05125382264323302	0.05206792981119572	0.042919568281556	0.053675037654595664	0.041855007763087156	0.0694307528642157	0.05564288031365143	0.05564288031365143	0.05564288031365143	0.05564288031365143	0.05564288031365143	0.05564288031365143	0.05564288031365143	0.05564288031365143	0.05564288031365143	0.05564288031365143	0.05564288031365143	0.05564288031365143	0.05564288031365143	0.05564288031365143	0.05564288031365143	0.05564288031365143	0.05564288031365143
0.04711893742932392	0.06879729663350562	0.05684081256438938	0.06789692015459027	0.056257063494821145	0.05199192053990093	0.06352602816081325	0.0566602274790407	0.05733217709794251	0.05951003309344782	0.05382985380493543	0.05515384411781933	0.06117257174224946	0.05764285621728634	0.07331555168958799	0.04982087037068189	0.06776514749808049	0.06365414848711715	0.06276101266361406	0.0588833056404456	0.04270687018144779	0.060442053001827	0.05907551900205357	0.0578038863890425	0.05511355660981914	0.054187860595258944	0.050939535382469536	0.07775135461558438	0.054365333214692856	0.061108647621780504	0.06773005121716999	0.05934510491251083	0.05702306299688512	0.05818408395469798	0.05818408395469798	0.05818408395469798	0.05818408395469798	0.05818408395469798	0.05818408395469798	0.05818408395469798	0.05818408395469798	0.05818408395469798	0.05818408395469798	0.05818408395469798	0.05818408395469798	0.05818408395469798	0.05818408395469798	0.05818408395469798	0.05818408395469798	0.05818408395469798
0.07449662201818474	0.06646135493227136	0.06828235592279439	0.06123233619883464	0.06438735522102866	0.06264933439237504	0.06373018102892644	0.06618182024666198	0.06382508895252019	0.0799642355327408	0.05885669088745627	0.05934972697580026	0.07085344498638198	0.06578959419945941	0.06955299953598128	0.06689824368850734	0.06606009090791466	0.06690637141337151	0.06280863378718328	0.055190136861268176	0.0667784293216747	0.060984283091471435	0.060984283091471435	0.060984283091471435	0.060984283091471435	0.060984283091471435	0.060984283091471435	0.060984283091471435	0.060984283091471435	0.060984283091471435	0.060984283091471435	0.060984283091471435	0.060984283091471435	0.060984283091471435	0.060984283091471435	0.060984283091471435	0.060984283091471435	0.060984283091471435	0.060984283091471435	0.060984283091471435	0.060984283091471435	0.060984283091471435	0.060984283091471435	0.060984283091471435	0.060984283091471435	0.060984283091471435	0.060984283091471435	0.060984283091471435	0.060984283091471435	0.060984283091471435
0.05586580402315682	0.038934063616367025	0.029241645073665855	0.03673055282910421	0.031632165231448094	0.05414394403819322	0.04446072914644376	0.040858490275269894	0.03801764744685061	0.04094318101477083	0.04829359589332934	0.03777461627183148	0.04235522258701759	0.0403153228110243	0.03393340673124511	0.05315862808579044	0.04044304069479122	0.04320306155488876	0.04276205997950335	0.04174368392553331	0.03995259407272421	0.0663554563215427	0.03899574261729106	0.029379637367502577	0.03418768999239682	0.03418768999239682	0.03418768999239682	0.03418768999239682	0.03418768999239682	0.03418768999239682	0.03418768999239682	0.03418768999239682	0.03418768999239682	0.03418768999239682	0.03418768999239682	0.03418768999239682	0.03418768999239682	0.03418768999239682	0.03418768999239682	0.03418768999239682	0.03418768999239682	0.03418768999239682	0.03418768999239682	0.03418768999239682	0.03418768999239682	0.03418768999239682	0.03418768999239682	0.03418768999239682	0.03418768999239682	0.03418768999239682
0.09561372706509819	0.0818897757898017	0.07294576629101326	0.09715316131575502	0.07798584303952515	0.09513207568508984	0.0772611423664655	0.07738924027452783	0.06304060054078266	0.08549572484312142	0.0696396417588168	0.08807578266670547	0.07440560580972554	0.08572381220757998	0.07399040933143153	0.08351014373797788	0.07111188130688818	0.08750406073303602	0.09961054036546796	0.08278990256897743	0.08595976828152956	0.07479645997677259	0.07367599238651404	0.06892431353831929	0.07906748944650435	0.09613293464426567	0.08760021204538501	0.08760021204538501	0.08760021204538501	0.08760021204538501	0.08760021204538501	0.08760021204538501	0.08760021204538501	0.08760021204538501	0.08760021204538501	0.08760021204538501	0.08760021204538501	0.08760021204538501	0.08760021204538501	0.08760021204538501	0.08760021204538501	0.08760021204538501	0.08760021204538501	0.08760021204538501	0.08760021204538501	0.08760021204538501	0.08760021204538501	0.08760021204538501	0.08760021204538501	0.08760021204538501
0.05387668260770814	0.059189197543541794	0.06422853774585835	0.05639395034179469	0.06823621546649633	0.04946507413905308	0.05178570157010842	0.0439987516315604	0.06819854256367978	0.06420708822691058	0.052334834345588103	0.05169725535178208	0.0542785874449088	0.05062622371644753	0.06017336168981488	0.049441814046757286	0.05711930659906442	0.05352009666647829	0.055144715603477217	0.057220185493014136	0.05618245054824567	0.05618245054824567	0.05618245054824567	0.05618245054824567	0.05618245054824567	0.05618245054824567	0.05618245054824567	0.05618245054824567	0.05618245054824567	0.05618245054824567	0.05618245054824567	0.05618245054824567	0.05618245054824567	0.05618245054824567	0.05618245054824567	0.05618245054824567	0.05618245054824567	0.05618245054824567	0.05618245054824567	0.05618245054824567	0.05618245054824567	0.05618245054824567	0.05618245054824567	0.05618245054824567	0.05618245054824567	0.05618245054824567	0.05618245054824567	0.05618245054824567	0.05618245054824567	0.05618245054824567
0.05090504603673053	0.0634485743601382	0.05911934413966733	0.05727583400733859	0.06725435376278423	0.06011459170047503	0.0551334903129305	0.058937104329321234	0.057266890273123004	0.05231741938969874	0.05226341716412003	0.04548618902717478	0.05768971114381338	0.06122880632400763	0.06600387673016876	0.06350044567159921	0.057681111369247536	0.04870530325186101	0.05396460341423296	0.06166383047135763	0.0613363379342518	0.057929821242054313	0.05963307958815305	0.05963307958815305	0.05963307958815305	0.05963307958815305	0.05963307958815305	0.05963307958815305	0.05963307958815305	0.05963307958815305	0.05963307958815305	0.05963307958815305	0.05963307958815305	0.05963307958815305	0.05963307958815305	0.05963307958815305	0.05963307958815305	0.05963307958815305	0.05963307958815305	0.05963307958815305	0.05963307958815305	0.05963307958815305	0.05963307958815305	0.05963307958815305	0.05963307958815305	0.05963307958815305	0.05963307958815305	0.05963307958815305	0.05963307958815305	0.05963307958815305
0.11436973270543366	0.07987065053956988	0.0812208888108581	0.0932871603475407	0.06619476624126389	0.10470092165620885	0.09010862482652106	0.09597098303443194	0.09462727920968701	0.09896710006066164	0.0868698885338865	0.08952487842084046	0.09060169276560243	0.09359790822109766	0.09060377633615654	0.08517181493273147	0.11067547304597977	0.08106325106960283	0.09121814190763447	0.12820874093705337	0.10971344142234393	0.10971344142234393	0.10971344142234393	0.10971344142234393	0.10971344142234393	0.10971344142234393	0.10971344142234393	0.10971344142234393	0.10971344142234393	0.10971344142234393	0.10971344142234393	0.10971344142234393	0.10971344142234393	0.10971344142234393	0.10971344142234393	0.10971344142234393	0.10971344142234393	0.10971344142234393	0.10971344142234393	0.10971344142234393	0.10971344142234393	0.10971344142234393	0.10971344142234393	0.10971344142234393	0.10971344142234393	0.10971344142234393	0.10971344142234393	0.10971344142234393	0.10971344142234393	0.10971344142234393
0.12740443517569291	0.08765896215588995	0.11048242769447608	0.08513905036823428	0.07408678634005128	0.09253229656342851	0.08333318662102698	0.07028644238637928	0.08167060069845883	0.08053037973582218	0.07608795591738907	0.08117279382519506	0.09588329224071418	0.08890232863199712	0.08923999812185314	0.07510200766403102	0.10860395354478135	0.07750847398844787	0.09851502025570139	0.09465949479764282	0.0820247623907669	0.08255123253979259	0.10820594587877452	0.09537858920928356	0.09537858920928356	0.09537858920928356	0.09537858920928356	0.09537858920928356	0.09537858920928356	0.09537858920928356	0.09537858920928356	0.09537858920928356	0.09537858920928356	0.09537858920928356	0.09537858920928356	0.09537858920928356	0.09537858920928356	0.09537858920928356	0.09537858920928356	0.09537858920928356	0.09537858920928356	0.09537858920928356	0.09537858920928356	0.09537858920928356	0.09537858920928356	0.09537858920928356	0.09537858920928356	0.09537858920928356	0.09537858920928356	0.09537858920928356
0.08291481006029795	0.07883251385405919	0.07204643083634273	0.07370583088300864	0.07027304412160836	0.07065891696611143	0.07152985359137166	0.04927040512743173	0.07924679476994272	0.07080449050200627	0.07964281347600002	0.07520162805888296	0.0744824601523643	0.06903923287390892	0.07327429768086653	0.08871485412475853	0.07391426474564933	0.08327571632988719	0.07372482661991013	0.05019108555419005	0.06381158890400365	0.06989378546842244	0.06685268718621304	0.06685268718621304	0.06685268718621304	0.06685268718621304	0.06685268718621304	0.06685268718621304	0.06685268718621304	0.06685268718621304	0.06685268718621304	0.06685268718621304	0.06685268718621304	0.06685268718621304	0.06685268718621304	0.06685268718621304	0.06685268718621304	0.06685268718621304	0.06685268718621304	0.06685268718621304	0.06685268718621304	0.06685268718621304	0.06685268718621304	0.06685268718621304	0.06685268718621304	0.06685268718621304	0.06685268718621304	0.06685268718621304	0.06685268718621304	0.06685268718621304
0.07510786454980013	0.07122132743362555	0.0818064873564089	0.0706158447138993	0.07878648212275212	0.08897076920149322	0.08993918442640758	0.0763136601539513	0.09309210732632926	0.08923864057505332	0.0893525225360913	0.06572360035065788	0.06796484304089939	0.07177050887115687	0.07611844258108665	0.08203121891117336	0.07468330976721813	0.07585638404832486	0.09895478730778647	0.07832422718019277	0.08211087775425185	0.09581684657014819	0.08264347465450955	0.07072729526224722	0.0989994787981992	0.07451891225434047	0.0708989934677815	0.08153186546288689	0.08566237071746026	0.0694336696434029	0.13012652667211744	0.09978009815776016	0.09978009815776016	0.09978009815776016	0.09978009815776016	0.09978009815776016	0.09978009815776016	0.09978009815776016	0.09978009815776016	0.09978009815776016	0.09978009815776016	0.09978009815776016	0.09978009815776016	0.09978009815776016	0.09978009815776016	0.09978009815776016	0.09978009815776016	0.09978009815776016	0.09978009815776016	0.09978009815776016
0.07505680791709442	0.0612938491547991	0.04351391405538295	0.059032815949777766	0.05282851522854464	0.07093254979208664	0.0790347221624983	0.038948628515741546	0.07056963379576353	0.0650793107353338	0.07491834556633999	0.059344760738090134	0.06738723600828751	0.08005372836135277	0.06299325872378152	0.07166419449157621	0.07734256907534043	0.0627720466245415	0.06937637303406097	0.06071727691863203	0.06949839368368574	0.06313336528351579	0.07418187585247175	0.06972598721249514	0.0558048723911503	0.06892680134742526	0.07502569696876213	0.06123740860075209	0.05467913759837556	0.061907889242450026	0.06036382772491809	0.06113585848368406	0.06113585848368406	0.06113585848368406	0.06113585848368406	0.06113585848368406	0.06113585848368406	0.06113585848368406	0.06113585848368406	0.06113585848368406	0.06113585848368406	0.06113585848368406	0.06113585848368406	0.06113585848368406	0.06113585848368406	0.06113585848368406	0.06113585848368406	0.06113585848368406	0.06113585848368406	0.06113585848368406
0.10041373229238942	0.10780683697876337	0.09426458815340451	0.0823412116512713	0.0862090545532383	0.07496803325737886	0.08547078221392597	0.11163429978313866	0.06314125922622736	0.07821649905787802	0.06594791383628264	0.09855414828934175	0.0823191066520061	0.11001521747004633	0.09473201897885014	0.09429683225576052	0.07643235838081197	0.08681520594076107	0.10802515750177606	0.09887848292279579	0.07924542282987067	0.08906195287633324	0.08906195287633324	0.08906195287633324	0.08906195287633324	0.08906195287633324	0.08906195287633324	0.08906195287633324	0.08906195287633324	0.08906195287633324	0.08906195287633324	0.08906195287633324	0.08906195287633324	0.08906195287633324	0.08906195287633324	0.08906195287633324	0.08906195287633324	0.08906195287633324	0.08906195287633324	0.08906195287633324	0.08906195287633324	0.08906195287633324	0.08906195287633324	0.08906195287633324	0.08906195287633324	0.08906195287633324	0.08906195287633324	0.08906195287633324	0.08906195287633324	0.08906195287633324
0.41335513980785177	0.42954862920354286	0.2554490416104633	0.378406460176505	0.4469132287738196	0.2792403332451059	0.3992920113816513	0.4289275817817985	0.3350859718719724	0.41810395911935955	0.5394367413145499	0.29651328395678556	0.2234832688847475	0.4400021864938189	0.3242184253225569	0.2794207672538227	0.33586980782701775	0.37791359466747626	0.32949181885253703	0.26056649828836054	0.4233312140087721	0.3419488561485663	0.3419488561485663	0.3419488561485663	0.3419488561485663	0.3419488561485663	0.3419488561485663	0.3419488561485663	0.3419488561485663	0.3419488561485663	0.3419488561485663	0.3419488561485663	0.3419488561485663	0.3419488561485663	0.3419488561485663	0.3419488561485663	0.3419488561485663	0.3419488561485663	0.3419488561485663	0.3419488561485663	0.3419488561485663	0.3419488561485663	0.3419488561485663	0.3419488561485663	0.3419488561485663	0.3419488561485663	0.3419488561485663	0.3419488561485663	0.3419488561485663	0.3419488561485663
0.09414172585721	0.06789463195659312	0.064848900649601	0.07797561386266465	0.06604307878186999	0.06253060239683844	0.07411428961114858	0.06550463929030055	0.07540270768139273	0.07322583060474944	0.08678573015968767	0.0733463457817211	0.06767108750518475	0.07566260886023193	0.057330222772874306	0.08421191751695964	0.06714707628917885	0.07731847770222376	0.059211468914768424	0.08217982506224991	0.07310288594259505	0.07709467906490862	0.07253179758426265	0.07721409301571512	0.07089965344886101	0.0663631678967988	0.060721648257289984	0.09207694894803764	0.07813233203404749	0.08510464049104256	0.08510464049104256	0.08510464049104256	0.08510464049104256	0.08510464049104256	0.08510464049104256	0.08510464049104256	0.08510464049104256	0.08510464049104256	0.08510464049104256	0.08510464049104256	0.08510464049104256	0.08510464049104256	0.08510464049104256	0.08510464049104256	0.08510464049104256	0.08510464049104256	0.08510464049104256	0.08510464049104256	0.08510464049104256	0.08510464049104256
0.07949629896259569	0.06570416931245426	0.07082069309119128	0.06357725889159482	0.0708764119022413	0.0733510227270247	0.0714569921384226	0.06841598078581423	0.06995420385597183	0.08674678870154556	0.07653503833839499	0.07688285782749275	0.07237038880032068	0.0700116487316843	0.08002090082064914	0.08529062913870462	0.06602819562921458	0.09222752076012952	0.07759658931087071	0.07680012264931164	0.07923646318099305	0.09498514659367441	0.08761345809056192	0.08535850536062238	0.07792671219639691	0.07051218421689262	0.07683953942814647	0.08498050859260488	0.08031821014056502	0.07531392989127818	0.06939844542126644	0.07201297507693649	0.092970570216565	0.06870803836098152	0.07831128853218905	0.07350966344658529	0.07350966344658529	0.07350966344658529	0.07350966344658529	0.07350966344658529	0.07350966344658529	0.07350966344658529	0.07350966344658529	0.07350966344658529	0.07350966344658529	0.07350966344658529	0.07350966344658529	0.07350966344658529	0.07350966344658529	0.07350966344658529
0.06236579491339586	0.044583464172311946	0.03385694442488175	0.041827936877656305	0.038295079380875355	0.05651817896783526	0.04358148259582522	0.04795925853417672	0.05483161687572756	0.051747778315506456	0.04998837303189097	0.03879327059401285	0.05416298508002844	0.04468108466664168	0.04240289617163869	0.04975742364246246	0.046941950446913884	0.05416723903234025	0.0547146190475405	0.049599205298180536	0.053975483687911385	0.059454794137112986	0.05635591265330779	0.05793829079497546	0.07130485451610148	0.0480960732368187	0.0507938552041236	0.052222134365774955	0.07389148324205833	0.04799020147567538	0.05296411922591121	0.04961809543667156	0.04242490562088855	0.04383470987217215	0.03490542954140217	0.0533406556703592	0.05015570003702469	0.05970587792226003	0.06402496019300075	0.05703265183355053	0.060528806013275635	0.060528806013275635	0.060528806013275635	0.060528806013275635	0.060528806013275635	0.060528806013275635	0.060528806013275635	0.060528806013275635	0.060528806013275635	0.060528806013275635
0.05990774065088104	0.07026757919495387	0.053554474413743114	0.06032009049786523	0.06117632171765344	0.04752649541466757	0.06795184372008817	0.06612132089601402	0.06280393463814248	0.05830993726549921	0.06341233683491607	0.04765857804967622	0.057977379306272794	0.0575444579257353	0.06327025156993071	0.06633593749340568	0.05723805436958916	0.0651031010372604	0.05512529433258506	0.05388719775905487	0.08139157623063603	0.05454754989203654	0.07111939672815518	0.06530272316386924	0.05790813379925262	0.061605428481560934	0.061605428481560934	0.061605428481560934	0.061605428481560934	0.061605428481560934	0.061605428481560934	0.061605428481560934	0.061605428481560934	0.061605428481560934	0.061605428481560934	0.061605428481560934	0.061605428481560934	0.061605428481560934	0.061605428481560934	0.061605428481560934	0.061605428481560934	0.061605428481560934	0.061605428481560934	0.061605428481560934	0.061605428481560934	0.061605428481560934	0.061605428481560934	0.061605428481560934	0.061605428481560934	0.061605428481560934
0.07593982340470258	0.05052073879160689	0.046927778288488355	0.057149457443482404	0.05642102489316884	0.04984576246120381	0.04802788491450808	0.06555588102123545	0.060609329584026324	0.057042313747122146	0.06670420135960427	0.06081878453868373	0.05819970346285839	0.049015915915021815	0.04310410891126929	0.05844548390270903	0.059039461325275634	0.04182910150864636	0.053488687956744906	0.058097810457069875	0.05764546756020284	0.057134923237235964	0.058071392085328306	0.0670907843299597	0.06364791386238017	0.062187232434922	0.062261695191200665	0.06015030400411519	0.05096903004502249	0.047344718967522584	0.04967167618159429	0.04850819757455844	0.04850819757455844	0.04850819757455844	0.04850819757455844	0.04850819757455844	0.04850819757455844	0.04850819757455844	0.04850819757455844	0.04850819757455844	0.04850819757455844	0.04850819757455844	0.04850819757455844	0.04850819757455844	0.04850819757455844	0.04850819757455844	0.04850819757455844	0.04850819757455844	0.04850819757455844	0.04850819757455844
0.27418515512680175	0.18485842593220506	0.11463563452219945	0.17763122586497584	0.18436271191512976	0.14326131813484463	0.1561177853655288	0.2195799799454387	0.16990232666923671	0.14652006138925416	0.12238619134142778	0.1496740915069877	0.19595918838353302	0.20669868496622507	0.14739603857940764	0.12241780962986717	0.2636790731523495	0.1497522776750041	0.2060292007979699	0.15522643962287003	0.08933478330946767	0.16843812050884302	0.12473560145953277	0.19768567418894326	0.16449172855516822	0.1710060077656436	0.1677488681604059	0.1677488681604059	0.1677488681604059	0.1677488681604059	0.1677488681604059	0.1677488681604059	0.1677488681604059	0.1677488681604059	0.1677488681604059	0.1677488681604059	0.1677488681604059	0.1677488681604059	0.1677488681604059	0.1677488681604059	0.1677488681604059	0.1677488681604059	0.1677488681604059	0.1677488681604059	0.1677488681604059	0.1677488681604059	0.1677488681604059	0.1677488681604059	0.1677488681604059	0.1677488681604059
0.0580077408387024	0.05124073478050581	0.05345786897905872	0.05686699657563131	0.062386160252907004	0.05651838089044718	0.050956261559208516	0.054612977554414	0.05635778644944547	0.06432435306205095	0.058193787023225786	0.04841899137807735	0.050122816557489944	0.05070503793304027	0.0526153758694097	0.05926986314257223	0.050767034327027206	0.04703794299141358	0.05008935788693355	0.04032846668080247	0.03740505367358564	0.05009873541678761	0.045405766608800774	0.04775225101279419	0.04775225101279419	0.04775225101279419	0.04775225101279419	0.04775225101279419	0.04775225101279419	0.04775225101279419	0.04775225101279419	0.04775225101279419	0.04775225101279419	0.04775225101279419	0.04775225101279419	0.04775225101279419	0.04775225101279419	0.04775225101279419	0.04775225101279419	0.04775225101279419	0.04775225101279419	0.04775225101279419	0.04775225101279419	0.04775225101279419	0.04775225101279419	0.04775225101279419	0.04775225101279419	0.04775225101279419	0.04775225101279419	0.04775225101279419
0.08315998932762787	0.11382512074803845	0.1266858367060822	0.10099848018057461	0.09725505552246191	0.09509899554821973	0.08700113065230139	0.09635823642506623	0.09350442956694878	0.09297656955176448	0.09178618378041072	0.07261621361740317	0.0914868552579691	0.09889610824647511	0.07631515875212959	0.07834367943084719	0.09095990220925364	0.08748694047625721	0.07903116480898621	0.10065058325380058	0.06291351392352208	0.09278162935081881	0.08111928314530922	0.0933342952081199	0.08857804123245962	0.09192382955799983	0.09878902207960784	0.10104317448073119	0.08599934576691878	0.07078551765432638	0.10731526557081139	0.08905039161256888	0.08905039161256888	0.08905039161256888	0.08905039161256888	0.08905039161256888	0.08905039161256888	0.08905039161256888	0.08905039161256888	0.08905039161256888	0.08905039161256888	0.08905039161256888	0.08905039161256888	0.08905039161256888	0.08905039161256888	0.08905039161256888	0.08905039161256888	0.08905039161256888	0.08905039161256888	0.08905039161256888
0.09385499999105597	0.12833746352638203	0.18382378495825943	0.1550768260507418	0.14269445069109235	0.20665417233192632	0.19408220366479073	0.1304697401323883	0.23814727064952512	0.18687269174745266	0.2416650839653757	0.27919224770036355	0.2252688139923308	0.20108963214354975	0.20455252487111267	0.23949011402442016	0.2232811228478348	0.2513288109277102	0.20471000102515488	0.2580023587995775	0.22017376556209406	0.21891319836885634	0.1758406181501114	0.19297042041573453	0.3158886088067582	0.24318302840995434	0.2255099278335206	0.2690507797116558	0.1972974368888199	0.23546463737517337	0.22979424552950134	0.2810516651692893	0.26196250691758033	0.1984414534335342	0.2587680075176785	0.26963972227078453	0.27491820134932315	0.24456456162304388	0.25974138148618353	0.25974138148618353	0.25974138148618353	0.25974138148618353	0.25974138148618353	0.25974138148618353	0.25974138148618353	0.25974138148618353	0.25974138148618353	0.25974138148618353	0.25974138148618353	0.25974138148618353
0.12033994069786609	0.139115759297138	0.19003535917080513	0.2048880081746802	0.2557857325054974	0.19911460862603228	0.22664505987152264	0.20293232768932784	0.18404668798012183	0.2112673575160443	0.22854679283922869	0.23701418569632107	0.20442367076162007	0.16281725971262107	0.24450256558243982	0.2457822053904375	0.3187746121759234	0.27699739679029994	0.149712643411402	0.26946732043916954	0.2142932110241395	0.23104880276673417	0.26236782260463704	0.24171664774478502	0.23389575615613434	0.22163506163349553	0.22749080780180458	0.24212969842397303	0.279461970276505	0.26501444611030844	0.3254591437816759	0.2780527162953429	0.25604363768610533	0.3060414021006455	0.2633894017344343	0.2959739400901395	0.26417927739600655	0.2436408508552128	0.2362999712168673	0.24410941837968364	0.25378432307020554	0.26314463022415846	0.25283256003167864	0.3940147255029096	0.32342364276729413	0.32342364276729413	0.32342364276729413	0.32342364276729413	0.32342364276729413	0.32342364276729413
0.0857931213515786	0.055894014796626056	0.0565992737496276	0.07476371570367711	0.08836405770830981	0.061406028770732764	0.07935618293083106	0.09015738344160946	0.09581034203530647	0.07353836893625444	0.09898064157331032	0.08190126359844378	0.08898081540890194	0.07771103124822291	0.05930565956229586	0.08872237859929322	0.08711099772817733	0.08217285896006596	0.09077036980675735	0.07922825135512808	0.09052216797716953	0.0826915749554069	0.10285803360429645	0.08889684632409675	0.08062567173675249	0.08295045193079652	0.09880721274417852	0.11476960755621647	0.10462598103234264	0.09245881416175883	0.11960590692290203	0.09482171773684406	0.08973314449277141	0.10399301411433569	0.08758574175177453	0.09152910426602483	0.10118086743595359	0.10997738618383895	0.09882210173725098	0.08003364836684809	0.11843817343545	0.10027088856907121	0.09927332005136197	0.09062750749925737	0.1187371193274928	0.10468231341337508	0.10468231341337508	0.10468231341337508	0.10468231341337508	0.10468231341337508
0.12630539917799483	0.09859227721759375	0.07965004603449097	0.11312531616125675	0.09120448122014241	0.11611676247644995	0.10172706889605614	0.1109074150823088	0.11727685393927227	0.0761222224441977	0.10781581930870687	0.10824321913152445	0.09924747094933478	0.09944464239406155	0.09730584451143717	0.08536441795925323	0.10282420622861846	0.09127437570952003	0.09062946979501792	0.1143762867952384	0.11524380666123624	0.12356108806961691	0.10302483317939919	0.08868048901858372	0.11560067763372435	0.10429265784982676	0.1168847559723128	0.10477438576560404	0.10654437963396815	0.09861763254138667	0.12390040762401779	0.10455267501126794	0.1262731473928397	0.10461118929512846	0.11382360365035632	0.10957011099800167	0.1226546994198815	0.10824701218835452	0.14933954054486695	0.12879327636661073	0.12879327636661073	0.12879327636661073	0.12879327636661073	0.12879327636661073	0.12879327636661073	0.12879327636661073	0.12879327636661073	0.12879327636661073	0.12879327636661073	0.12879327636661073
0.20970730049263503	0.12620129262740237	0.18313491104933438	0.17182164869174085	0.152019292635312	0.15964658034582385	0.18776892529043282	0.18489957257618228	0.2254161543758963	0.2051578634760393	0.2051578634760393	0.2051578634760393	0.2051578634760393	0.2051578634760393	0.2051578634760393	0.2051578634760393	0.2051578634760393	0.2051578634760393	0.2051578634760393	0.2051578634760393	0.2051578634760393	0.2051578634760393	0.2051578634760393	0.2051578634760393	0.2051578634760393	0.2051578634760393	0.2051578634760393	0.2051578634760393	0.2051578634760393	0.2051578634760393	0.2051578634760393	0.2051578634760393	0.2051578634760393	0.2051578634760393	0.2051578634760393	0.2051578634760393	0.2051578634760393	0.2051578634760393	0.2051578634760393	0.2051578634760393	0.2051578634760393	0.2051578634760393	0.2051578634760393	0.2051578634760393	0.2051578634760393	0.2051578634760393	0.2051578634760393	0.2051578634760393	0.2051578634760393	0.2051578634760393
0.0006704018287873346	0.045350494519458294	0.060668787376242865	0.076562446679038	0.067728334247173	0.06410291101257404	0.08356359073845745	0.07191438326244186	0.07050192179260224	0.12893578265743028	0.09460677754416098	0.1046231240964934	0.14645104952560256	0.09386219785194751	0.1536116125117273	0.1430892116379277	0.1555861201228985	0.14102027582691376	0.20366005108282154	0.1379094471141229	0.17078474909847222	0.17078474909847222	0.17078474909847222	0.17078474909847222	0.17078474909847222	0.17078474909847222	0.17078474909847222	0.17078474909847222	0.17078474909847222	0.17078474909847222	0.17078474909847222	0.17078474909847222	0.17078474909847222	0.17078474909847222	0.17078474909847222	0.17078474909847222	0.17078474909847222	0.17078474909847222	0.17078474909847222	0.17078474909847222	0.17078474909847222	0.17078474909847222	0.17078474909847222	0.17078474909847222	0.17078474909847222	0.17078474909847222	0.17078474909847222	0.17078474909847222	0.17078474909847222	0.17078474909847222
0.15503624682518893	0.1938662007927412	0.21966305880556256	0.14680499753562998	0.17710167008770478	0.17592899775910925	0.18732495314894654	0.1779228153812608	0.13915656650952166	0.16389194261704643	0.1742584960948674	0.2052686545379154	0.24926225944372077	0.2631439353499861	0.21081558829532196	0.2620896606981896	0.21942511571439913	0.24169312004069635	0.24723667085649884	0.21709264510759044	0.1705016297316392	0.2109173443613066	0.14080396620949356	0.18734904348979228	0.20668028936845936	0.210740392270158	0.19308230987039474	0.2158713330423014	0.25194956777644484	0.26853463528694915	0.29151337438408026	0.16827152273070084	0.22989244855739052	0.22989244855739052	0.22989244855739052	0.22989244855739052	0.22989244855739052	0.22989244855739052	0.22989244855739052	0.22989244855739052	0.22989244855739052	0.22989244855739052	0.22989244855739052	0.22989244855739052	0.22989244855739052	0.22989244855739052	0.22989244855739052	0.22989244855739052	0.22989244855739052	0.22989244855739052
0.08796146766372427	0.08453949911702394	0.07110730190370033	0.059536430512630516	0.08010046125340393	0.08933269512411857	0.086408471982017	0.08616138591423862	0.07865291248393651	0.07758451938100258	0.07484305060494252	0.08842194227001278	0.0799171236836447	0.06876139428971545	0.07264248535722585	0.07047959362228198	0.060737330484764554	0.05531790448078442	0.08092868597635845	0.061017151067697714	0.07153489878503604	0.08387612262756283	0.07220539528430146	0.07804075895593214	0.07804075895593214	0.07804075895593214	0.07804075895593214	0.07804075895593214	0.07804075895593214	0.07804075895593214	0.07804075895593214	0.07804075895593214	0.07804075895593214	0.07804075895593214	0.07804075895593214	0.07804075895593214	0.07804075895593214	0.07804075895593214	0.07804075895593214	0.07804075895593214	0.07804075895593214	0.07804075895593214	0.07804075895593214	0.07804075895593214	0.07804075895593214	0.07804075895593214	0.07804075895593214	0.07804075895593214	0.07804075895593214	0.07804075895593214
0.15788051486750684	0.11741323924888511	0.13459023292654965	0.11724302276925642	0.1238730445680629	0.17225796212271807	0.15035625871986794	0.10507586039483854	0.13977426385942335	0.15078581437888783	0.12534123417931098	0.13806352427909943	0.13806352427909943	0.13806352427909943	0.13806352427909943	0.13806352427909943	0.13806352427909943	0.13806352427909943	0.13806352427909943	0.13806352427909943	0.13806352427909943	0.13806352427909943	0.13806352427909943	0.13806352427909943	0.13806352427909943	0.13806352427909943	0.13806352427909943	0.13806352427909943	0.13806352427909943	0.13806352427909943	0.13806352427909943	0.13806352427909943	0.13806352427909943	0.13806352427909943	0.13806352427909943	0.13806352427909943	0.13806352427909943	0.13806352427909943	0.13806352427909943	0.13806352427909943	0.13806352427909943	0.13806352427909943	0.13806352427909943	0.13806352427909943	0.13806352427909943	0.13806352427909943	0.13806352427909943	0.13806352427909943	0.13806352427909943	0.13806352427909943
0.11591416359251576	0.07728692236992384	0.07451008571902536	0.07996745627795876	0.07987511383869446	0.08272845348894062	0.07898263804218558	0.10086908438732331	0.08031937893960835	0.07586605961268193	0.07849595638545205	0.08247520597846111	0.0731053778950493	0.0840580685837417	0.06299890448662136	0.07860285992899826	0.0711929702512822	0.08483912694135372	0.07762839681079867	0.08942904604573307	0.07526732217662946	0.06715058120602854	0.07664759144992232	0.06394193685682681	0.07521989318933381	0.05813707195728491	0.08875120182795297	0.07375484232294009	0.08125302207544653	0.08125302207544653	0.08125302207544653	0.08125302207544653	0.08125302207544653	0.08125302207544653	0.08125302207544653	0.08125302207544653	0.08125302207544653	0.08125302207544653	0.08125302207544653	0.08125302207544653	0.08125302207544653	0.08125302207544653	0.08125302207544653	0.08125302207544653	0.08125302207544653	0.08125302207544653	0.08125302207544653	0.08125302207544653	0.08125302207544653	0.08125302207544653
0.09506665583682462	0.05664529590086371	0.1514007306278965	0.1130213152072982	0.1520793544365965	0.15755720432366432	0.14319679121294301	0.2011739431459305	0.16745664658207352	0.16204582480727264	0.18006425917206342	0.1679661402467833	0.13460165023751944	0.16005320401463094	0.15594443817890788	0.16313574950431378	0.1463727985440979	0.14769494242444267	0.20042938653507342	0.1640219478444721	0.17878184368848665	0.15601600550192585	0.16503888971868377	0.12409760841084859	0.1446814165999174	0.19064226205441548	0.1321949050309475	0.146631654194173	0.15361964644867823	0.14874068301236323	0.13710747107554788	0.13441273309096924	0.13576010208325853	0.13576010208325853	0.13576010208325853	0.13576010208325853	0.13576010208325853	0.13576010208325853	0.13576010208325853	0.13576010208325853	0.13576010208325853	0.13576010208325853	0.13576010208325853	0.13576010208325853	0.13576010208325853	0.13576010208325853	0.13576010208325853	0.13576010208325853	0.13576010208325853	0.13576010208325853
0.11309714399902343	0.0878708027212972	0.1036610601307591	0.08509029459726379	0.08344335200903077	0.12968378181832796	0.09146261303500015	0.12468949964687857	0.0945312135421372	0.10443910585739906	0.09843324603131313	0.07029541734983626	0.08080376310076372	0.12161294814372689	0.08242125371763195	0.09791328465645341	0.08289091578243922	0.10748337665153812	0.09480682565819146	0.08398128938691059	0.09841941028537068	0.10357334789171645	0.10420217673915794	0.09731429630825156	0.11495942615401404	0.10111204430105049	0.12313158259786357	0.0885294918553358	0.14341268546481872	0.14623156954490227	0.13035467024369474	0.14905993665945427	0.12262180170437918	0.1565717809224106	0.1404949131498287	0.1557071147380376	0.14810101394393316	0.14810101394393316	0.14810101394393316	0.14810101394393316	0.14810101394393316	0.14810101394393316	0.14810101394393316	0.14810101394393316	0.14810101394393316	0.14810101394393316	0.14810101394393316	0.14810101394393316	0.14810101394393316	0.14810101394393316
0.07135143761168865	0.07204497692195469	0.08006013738984052	0.0836060692393023	0.06486428005111006	0.08859726685537325	0.07267659258971408	0.06199654223446209	0.0694886701376216	0.0617163119868136	0.06107772969539585	0.07053028310331497	0.07730999141037402	0.06253773214244604	0.06586770286793908	0.051010285656052555	0.0663410062173083	0.07768067521350142	0.07076291623925306	0.06656305419929973	0.06009539350520611	0.08020880518575108	0.0656025716021383	0.06385927073811569	0.05606400297336947	0.061177024147462844	0.0759712585998087	0.06653970399086208	0.06995208959487745	0.06067655501036264	0.0735577628631222	0.06711715893674242	0.06711715893674242	0.06711715893674242	0.06711715893674242	0.06711715893674242	0.06711715893674242	0.06711715893674242	0.06711715893674242	0.06711715893674242	0.06711715893674242	0.06711715893674242	0.06711715893674242	0.06711715893674242	0.06711715893674242	0.06711715893674242	0.06711715893674242	0.06711715893674242	0.06711715893674242	0.06711715893674242
0.09067523777893409	0.11881396931404865	0.11412800002591597	0.10957833822718989	0.10541134206854899	0.1245249784032627	0.10103698727114026	0.11245653431835168	0.0930754952105559	0.12365148391349089	0.10990427855808596	0.11654814606406284	0.07570519446542764	0.1244196085575361	0.10933897344488776	0.09416863706797893	0.12387254143388286	0.08774921095931915	0.10144036123059695	0.10194536134372022	0.10008807422319926	0.1042018040035264	0.12427180274830053	0.13334929562682954	0.12419256229862899	0.09903499463272541	0.07621981721128548	0.09411072949245926	0.13211019069124427	0.11757915374359292	0.08437242626848562	0.12274235349073125	0.08140785070921895	0.07875155152977917	0.09782633128845071	0.0891199557236053	0.086063986701085	0.08759197121234515	0.08759197121234515	0.08759197121234515	0.08759197121234515	0.08759197121234515	0.08759197121234515	0.08759197121234515	0.08759197121234515	0.08759197121234515	0.08759197121234515	0.08759197121234515	0.08759197121234515	0.08759197121234515
0.05870091849669804	0.03756197815238007	0.04595346716285931	0.05227023053327326	0.03902549867703675	0.029383698520178348	0.0316015102315391	0.022741170978499717	0.17165585661678454	0.2512507963756965	0.14189363359970503	0.12944021537073308	0.15681481707796702	0.1786910865471936	0.14107614166154547	0.1468131279604474	0.14799652308117714	0.17605767852316634	0.12647148659670746	0.13519222626439112	0.12597373216029967	0.1547932743797486	0.12157364523351308	0.1390780913239872	0.13542896173998045	0.131761794365306	0.145062106770803	0.11929586402807134	0.16178797400077574	0.14065550857560094	0.13929050316597943	0.21279551000943805	0.17604300658770874	0.17604300658770874	0.17604300658770874	0.17604300658770874	0.17604300658770874	0.17604300658770874	0.17604300658770874	0.17604300658770874	0.17604300658770874	0.17604300658770874	0.17604300658770874	0.17604300658770874	0.17604300658770874	0.17604300658770874	0.17604300658770874	0.17604300658770874	0.17604300658770874	0.17604300658770874
0.05672407646499916	0.10585468155147405	0.10340165020022693	0.07466044772210995	0.046655857772881996	0.08061409550602025	0.08162256342882039	0.08320776078072707	0.08232703789165338	0.08927751103104371	0.11132862777173898	0.11065706297982306	0.08158372554964272	0.08181218006310788	0.07434668385224796	0.05622303984988967	0.09097844452552219	0.0938150517344073	0.08340257765936082	0.07245176816145502	0.10795301555805836	0.08080470979955387	0.08148828847140957	0.13066140059162346	0.07797025304927718	0.0750268144797412	0.06405011920604807	0.07738565731253787	0.11317329895947847	0.09561394615797811	0.10982308698922258	0.10271851657360036	0.10271851657360036	0.10271851657360036	0.10271851657360036	0.10271851657360036	0.10271851657360036	0.10271851657360036	0.10271851657360036	0.10271851657360036	0.10271851657360036	0.10271851657360036	0.10271851657360036	0.10271851657360036	0.10271851657360036	0.10271851657360036	0.10271851657360036	0.10271851657360036	0.10271851657360036	0.10271851657360036
0.0717595518301984	0.06548432705665017	0.0694435940032981	0.04896685185228003	0.04352639348601505	0.043117321647167174	0.07007002057179387	0.036147382005955186	0.07568250639189418	0.061158243811821694	0.10044797902207936	0.09166386631850963	0.0706580586440878	0.0739520020996783	0.06061465777624753	0.0683645525212451	0.07004347530055394	0.07918023020033162	0.08892115258885418	0.04191359010225958	0.09169702189448949	0.05378905884465352	0.07690237691160622	0.0572432758414339	0.06936220106738997	0.09432043907189756	0.09163732744043111	0.07033213744175912	0.09982261157752079	0.07738450502539597	0.1029262413126755	0.08026569843971391	0.1036304190887235	0.0940167895059932	0.10402720789567779	0.09375647185207088	0.10598778777437363	0.13657475279093673	0.09914863075433851	0.09858188712354193	0.09886525893894023	0.09886525893894023	0.09886525893894023	0.09886525893894023	0.09886525893894023	0.09886525893894023	0.09886525893894023	0.09886525893894023	0.09886525893894023	0.09886525893894023
0.0868810408600122	0.0769372922571656	0.08127045677611947	0.0672386199820178	0.059429483909729276	0.08218780056042972	0.07844010171438223	0.07312988054703316	0.05867659129237282	0.058317642677644874	0.07398815098824094	0.06572690724652132	0.04697682695120594	0.07608780238764726	0.0607010631715986	0.059223619640240435	0.06291138903808938	0.06077332068643498	0.06689554986477254	0.0834296477017691	0.05740598101238769	0.07343419454703919	0.06566265201504673	0.054983260962937944	0.06548686542827924	0.0690527748300468	0.06671927764862645	0.05828995618357579	0.06362304073614741	0.06239106299360188	0.05925467179375412	0.0633774238911849	0.054973691894252226	0.07498493009446186	0.07548116460068272	0.07523304734757229	0.07523304734757229	0.07523304734757229	0.07523304734757229	0.07523304734757229	0.07523304734757229	0.07523304734757229	0.07523304734757229	0.07523304734757229	0.07523304734757229	0.07523304734757229	0.07523304734757229	0.07523304734757229	0.07523304734757229	0.07523304734757229
0.09457383946639938	0.07542269591237287	0.08412526841197464	0.0910557374967659	0.08404137777959389	0.10261853462810579	0.09096098679897684	0.07039957848063816	0.09966877489169262	0.1056358232230954	0.11740322512493902	0.11351592856142326	0.10002969248312073	0.10177672737589656	0.1039853450987598	0.09211057273771421	0.11427734107148727	0.06849951394054461	0.08160162313782246	0.0813825443757044	0.07774648589481802	0.10875252444946583	0.07613351317790465	0.08546054136471616	0.12170542811456056	0.1020006398060922	0.07834915135890974	0.11717375354296684	0.11059072170566686	0.07793541418111122	0.09426306794338905	0.09426306794338905	0.09426306794338905	0.09426306794338905	0.09426306794338905	0.09426306794338905	0.09426306794338905	0.09426306794338905	0.09426306794338905	0.09426306794338905	0.09426306794338905	0.09426306794338905	0.09426306794338905	0.09426306794338905	0.09426306794338905	0.09426306794338905	0.09426306794338905	0.09426306794338905	0.09426306794338905	0.09426306794338905
0.1775598172661926	0.2492876727098476	0.32519857467334073	0.23104677727502806	0.26838328608664813	0.180877677667599	0.3527383309546949	0.3106919594746273	0.23715562912587018	0.237780369435417	0.14699865447980234	0.20232267980288818	0.3320134349907495	0.29856433035443725	0.22412842064479752	0.17995356720937558	0.1692665279369985	0.09733427374589557	0.27899126119286527	0.21195069426210425	0.152018118837275	0.15791694648880114	0.22707837664678668	0.3062351115981484	0.22406884192805923	0.17097830890443994	0.23266903770074207	0.22937733285010223	0.15238377032160205	0.2609256561649574	0.15939081344206782	0.18403633149324403	0.18985151138984252	0.2278296815038239	0.17519447252170509	0.2015120770127645	0.2015120770127645	0.2015120770127645	0.2015120770127645	0.2015120770127645	0.2015120770127645	0.2015120770127645	0.2015120770127645	0.2015120770127645	0.2015120770127645	0.2015120770127645	0.2015120770127645	0.2015120770127645	0.2015120770127645	0.2015120770127645
0.06165089015824541	0.07259745357162789	0.06982121229540324	0.06439112163544765	0.05818193091904717	0.07339544451963831	0.06494094289231306	0.07163726745563663	0.07336831588863947	0.06915795168865478	0.06176209080194815	0.06281098361118798	0.06446078395377138	0.0853162304523617	0.07143439181137047	0.05751962872429324	0.07053245783275365	0.07138378812238859	0.07180747447770701	0.06690619381073154	0.07400528874605214	0.07583042286088001	0.07529967959529618	0.057051092402721354	0.059178725092413856	0.0698125559123327	0.07889889683709642	0.08696316997071886	0.06337933601466916	0.07707252212517536	0.06711400194676727	0.08393900994565462	0.06703330224373287	0.06017539046412908	0.06620916511786203	0.06319227779099554	0.06319227779099554	0.06319227779099554	0.06319227779099554	0.06319227779099554	0.06319227779099554	0.06319227779099554	0.06319227779099554	0.06319227779099554	0.06319227779099554	0.06319227779099554	0.06319227779099554	0.06319227779099554	0.06319227779099554	0.06319227779099554
0.0653179632005594	0.06252769213362043	0.07195198353273699	0.0705014946728424	0.0738141363269553	0.06286829148106886	0.04840750436368507	0.07477839843533052	0.05989974625063047	0.07901018867201673	0.061419640679148596	0.08125984610993264	0.0825142980597091	0.0805099424427763	0.07616812949848642	0.09718788147672418	0.0771657611494184	0.05759602304561315	0.08857973065288234	0.0746469018310805	0.08391207149949877	0.08441976996408106	0.08730684342908285	0.08066092921546272	0.07248599669554552	0.10325489221632754	0.0853167235941352	0.09354958435545084	0.0912480212478007	0.06070913435486802	0.09059560221336506	0.07565236828411653	0.07565236828411653	0.07565236828411653	0.07565236828411653	0.07565236828411653	0.07565236828411653	0.07565236828411653	0.07565236828411653	0.07565236828411653	0.07565236828411653	0.07565236828411653	0.07565236828411653	0.07565236828411653	0.07565236828411653	0.07565236828411653	0.07565236828411653	0.07565236828411653	0.07565236828411653	0.07565236828411653
0.061779691405003	0.06431527704421992	0.06058777995676845	0.046355251367047434	0.053212568674187555	0.059311305560638704	0.05393589620596787	0.08176542967016447	0.06842126813577724	0.0754504597966158	0.05949259272341735	0.06924656683507853	0.07186240906214486	0.07674559123479834	0.05865321521337298	0.05616455463365372	0.060711215361960315	0.06729649158121029	0.07103448662117332	0.0658599843645169	0.07092638034988691	0.05009859357312973	0.05425076129835235	0.07155673417153176	0.055626259092519295	0.05835118524575164	0.07743277864656922	0.06112931455594947	0.07359124335031912	0.04796139970468692	0.06081680704458334	0.047041235140750016	0.053929021092666674	0.053929021092666674	0.053929021092666674	0.053929021092666674	0.053929021092666674	0.053929021092666674	0.053929021092666674	0.053929021092666674	0.053929021092666674	0.053929021092666674	0.053929021092666674	0.053929021092666674	0.053929021092666674	0.053929021092666674	0.053929021092666674	0.053929021092666674	0.053929021092666674	0.053929021092666674
0.05301496931527604	0.060886232407548986	0.058624080538512154	0.04086057265434795	0.04754678739506867	0.05600025866625235	0.05700478411629954	0.06494420636282763	0.06932513243018583	0.06851721967243694	0.05923018884976765	0.05650854993193128	0.06920368007931399	0.05643574760286148	0.05815304084448259	0.06662261490156474	0.0625694962665862	0.0631161016784704	0.06412553353658962	0.05360405310849643	0.0486906420804299	0.06204419247170181	0.04667501524633764	0.06392702934031787	0.06871474144310016	0.06047069729543395	0.06605191458212822	0.06326130593878108	0.06326130593878108	0.06326130593878108	0.06326130593878108	0.06326130593878108	0.06326130593878108	0.06326130593878108	0.06326130593878108	0.06326130593878108	0.06326130593878108	0.06326130593878108	0.06326130593878108	0.06326130593878108	0.06326130593878108	0.06326130593878108	0.06326130593878108	0.06326130593878108	0.06326130593878108	0.06326130593878108	0.06326130593878108	0.06326130593878108	0.06326130593878108	0.06326130593878108
0.06280004358258248	0.0588290403785146	0.05557321165451944	0.05539809367930606	0.04585989095048	0.03866477424657001	0.05601719117421101	0.043199229915275625	0.058707308465779685	0.045917868226813395	0.0536029849333655	0.055045753722417635	0.05013326763178475	0.043857062606128795	0.06013924992047682	0.061850783011257106	0.05767652014075863	0.05175344571640395	0.05809979151504184	0.059367783658396275	0.04929646051094688	0.05934657420133472	0.04862937778964061	0.05201491882450085	0.05242475812680592	0.05916742868863478	0.06026349203721041	0.055977920089189434	0.05112004462175758	0.06205166354753211	0.05099807176175508	0.060144890387989425	0.05535664565587589	0.06158730567704664	0.05593465161903036	0.0636492466903218	0.05887020849868531	0.04343257877667111	0.0590120373693784	0.04944157169677226	0.06264529668433248	0.05208655271445069	0.057111910835470237	0.047024218947436455	0.061169990168733555	0.05596842230748989	0.06549561170383153	0.06073201700566071	0.06073201700566071	0.06073201700566071
0.156439991012877	0.0	0.0043360845066075	0.0012537151455998463	0.18913253420805726	0.11377594061715021	0.16207430673198825	0.16016184596921995	0.19002763743373677	0.20349618407755507	0.19339870632841955	0.19158725248628625	0.09883711123784626	0.19155389552190277	0.11281028209335328	0.13141493118701292	0.14595894391953051	0.15836073270970497	0.25212806366574025	0.35273908295721595	0.17237082534744946	0.21227602082238137	0.22567511025306214	0.2486020066655403	0.2237431426009711	0.21875134092330736	0.19053755568072792	0.0	0.1844255638320648	0.26008717743263005	0.21895449192413	0.23618517860287924	0.24702545595493391	0.2416053172789066	0.2416053172789066	0.2416053172789066	0.2416053172789066	0.2416053172789066	0.2416053172789066	0.2416053172789066	0.2416053172789066	0.2416053172789066	0.2416053172789066	0.2416053172789066	0.2416053172789066	0.2416053172789066	0.2416053172789066	0.2416053172789066	0.2416053172789066	0.2416053172789066
0.41888947394516796	0.0	0.0	0.0	0.0	0.2095304468217259	0.2095304468217259	0.20156525406924922	0.0	0.2924971452432998	0.2778857556218614	0.2095304468217259	0.0	0.04692414612230327	0.04692414612230327	0.1625950471275496	0.0	0.20951904457252638	0.42948383612568214	0.3488984503337141	0.2921729268392471	0.26804077989143105	0.20577994865593763	0.43747579451483976	0.2095304468217259	0.12568428550529176	0.000464779576092374	0.299673001636172	0.2924804399305534	0.21002535825034557	0.29217593494234495	0.2095304468217259	0.25085319088203545	0.25085319088203545	0.25085319088203545	0.25085319088203545	0.25085319088203545	0.25085319088203545	0.25085319088203545	0.25085319088203545	0.25085319088203545	0.25085319088203545	0.25085319088203545	0.25085319088203545	0.25085319088203545	0.25085319088203545	0.25085319088203545	0.25085319088203545	0.25085319088203545	0.25085319088203545
0.04640801585146461	0.05410382242696303	0.06212327018677727	0.0444914486058756	0.05266913230934312	0.04740845740027499	0.037458096947861896	0.049880956525022675	0.055181331926431744	0.05429382207260308	0.045990103281589374	0.03718938256604904	0.04775328610877859	0.04849152808751772	0.05554801088698747	0.04873815807361445	0.04345714918685886	0.05669049319089464	0.03881043710866426	0.054194108966046525	0.060240537669647584	0.057217323317847055	0.057217323317847055	0.057217323317847055	0.057217323317847055	0.057217323317847055	0.057217323317847055	0.057217323317847055	0.057217323317847055	0.057217323317847055	0.057217323317847055	0.057217323317847055	0.057217323317847055	0.057217323317847055	0.057217323317847055	0.057217323317847055	0.057217323317847055	0.057217323317847055	0.057217323317847055	0.057217323317847055	0.057217323317847055	0.057217323317847055	0.057217323317847055	0.057217323317847055	0.057217323317847055	0.057217323317847055	0.057217323317847055	0.057217323317847055	0.057217323317847055	0.057217323317847055
0.05522240371456555	0.04655955355747758	0.044619436082982265	0.039058906258711536	0.048686547476617756	0.046632349912740505	0.04331464695206919	0.03916267802570021	0.047430532625091205	0.04127241326172476	0.04841113419850379	0.04299535939093959	0.04593260498172948	0.03908779741359964	0.04869807613804332	0.044130564832223614	0.04011380393062458	0.04753790208276257	0.054575264078140444	0.048493009811800575	0.04572268242626461	0.046231621004380316	0.04597715171532246	0.04597715171532246	0.04597715171532246	0.04597715171532246	0.04597715171532246	0.04597715171532246	0.04597715171532246	0.04597715171532246	0.04597715171532246	0.04597715171532246	0.04597715171532246	0.04597715171532246	0.04597715171532246	0.04597715171532246	0.04597715171532246	0.04597715171532246	0.04597715171532246	0.04597715171532246	0.04597715171532246	0.04597715171532246	0.04597715171532246	0.04597715171532246	0.04597715171532246	0.04597715171532246	0.04597715171532246	0.04597715171532246	0.04597715171532246	0.04597715171532246
0.05277183608788616	0.04532760501768979	0.04532489391029683	0.03881119016985998	0.04368244716211286	0.04848476483909259	0.05160335534844424	0.05636195554399878	0.044402671855375817	0.05380010388708272	0.0416854526477607	0.04961030426047141	0.05123672650039565	0.055616555175059854	0.05603943888921212	0.0472095779944367	0.05233019241090981	0.04735295560918627	0.04796979618780469	0.05609641496675941	0.05699461287897162	0.04568798138707059	0.0513412971330211	0.0513412971330211	0.0513412971330211	0.0513412971330211	0.0513412971330211	0.0513412971330211	0.0513412971330211	0.0513412971330211	0.0513412971330211	0.0513412971330211	0.0513412971330211	0.0513412971330211	0.0513412971330211	0.0513412971330211	0.0513412971330211	0.0513412971330211	0.0513412971330211	0.0513412971330211	0.0513412971330211	0.0513412971330211	0.0513412971330211	0.0513412971330211	0.0513412971330211	0.0513412971330211	0.0513412971330211	0.0513412971330211	0.0513412971330211	0.0513412971330211
0.04654608210563466	0.04485954313396745	0.047110000431185635	0.05429188354678444	0.05365257021539823	0.037994680689403676	0.047044231414502924	0.0383823217697862	0.04773369002746877	0.04941160372422538	0.055240929455141356	0.046974919095913885	0.04821624173041836	0.05910702088783785	0.05060518463587854	0.04507301684911038	0.04633237368870815	0.04801248042501858	0.04734025066794926	0.047676365546483926	0.047676365546483926	0.047676365546483926	0.047676365546483926	0.047676365546483926	0.047676365546483926	0.047676365546483926	0.047676365546483926	0.047676365546483926	0.047676365546483926	0.047676365546483926	0.047676365546483926	0.047676365546483926	0.047676365546483926	0.047676365546483926	0.047676365546483926	0.047676365546483926	0.047676365546483926	0.047676365546483926	0.047676365546483926	0.047676365546483926	0.047676365546483926	0.047676365546483926	0.047676365546483926	0.047676365546483926	0.047676365546483926	0.047676365546483926	0.047676365546483926	0.047676365546483926	0.047676365546483926	0.047676365546483926
[truncated: 6 more columns]
