# Supplementary material for: Neuronal tuning aligns dynamically with object and texture manifolds across the visual hierarchy
Source: Nat Neurosci. 2026 Mar 10;29(4):864–75. doi: 10.1038/s41593-026-02207-1 (PMC13061647; doi:10.1038/s41593-026-02207-1)
Supplement: Supplementary file 10 — Attribution data for time windows 5, 10, 20, 25 and 50 ms, for panel b. Time window specific evolution trajectory of time windows 10, 20, 25 and 50 ms, for panel c. [file 41593_2026_2207_MOESM10_ESM.zip › ExtendedFig4_Source_data/FigureExtended4C_src_normresp_wdw_100-150_DeePSim_mean.csv]

0	1	2	3	4	5	6	7	8	9	10	11	12	13	14	15	16	17	18	19	20	21	22	23	24	25	26	27	28	29	30	31	32	33	34	35	36	37	38	39	40	41	42	43	44	45	46	47	48	49
0.5409985385378421	0.6251232499001822	0.6311135472982059	0.6653598024099292	0.6774925009951885	0.7268732881714599	0.6481937785201811	0.7601267787452906	0.732313122152154	0.6883140294066542	0.8067447008287241	0.7784520818194957	0.7101667896755035	0.7811876817692678	0.904475203430165	0.9279208848819138	0.9012323971584388	0.9132604632160544	0.9461872400690298	0.9042982000958691	0.8667159808506252	0.9985262130915008	0.9758740047473018	0.982446895248936	0.9711687611205604	0.9897162137918546	0.9836480429057486	1.0421527969570519	1.0320226473683594	1.0734493413329833	1.0292394341850177	0.9996008143232078	1.0551440685534128	1.0874027431293063	1.0108499159789366	1.0087705683559496	1.028590278255491	1.0613922800127193	1.0675077054137534	1.0776409506329874	1.0133332962895725	1.0917637998763423	1.049772184623195	1.0549755524787583	1.0268818601157557	0.9660402732356935	1.0576330818782729	1.0118366775569831	1.0118366775569831	1.0118366775569831
0.7786200199003033	0.8546937947286263	0.902386550620879	0.928818943109773	0.9147725945097944	0.8457237456517495	0.9108836826062838	0.9348124011270409	0.8561315205542295	1.0539251661115883	0.935005959960756	0.9697365427858896	0.8581653352694213	1.0447589234078607	1.052915303955859	0.9397398732587149	0.962761678600942	0.8441028326271777	0.9564348119282436	0.971055134527247	0.9934140994760352	0.8677576455926596	1.0138673928473516	0.8734295854276092	0.9471242818302394	0.9504166531589905	1.0064927516851652	1.038351334198615	0.9518364129167896	0.9237127948190925	0.9447171949229846	0.9597811933183802	1.0961064407454986	1.1033506929579275	1.065523157376162	1.084436925167045	1.084436925167045	1.084436925167045	1.084436925167045	1.084436925167045	1.084436925167045	1.084436925167045	1.084436925167045	1.084436925167045	1.084436925167045	1.084436925167045	1.084436925167045	1.084436925167045	1.084436925167045	1.084436925167045
0.42684233365451574	0.4175493292780701	0.423670799609406	0.4440440965465388	0.4340230496896549	0.44976253083343054	0.4601659354476884	0.5398309222346419	0.5014787888849402	0.6399479383582884	0.5861328307527753	0.7043361116688324	0.5811568310269408	0.6767775919436141	0.8117154938629652	0.8510995148318153	0.9125187133260657	0.8413220406499885	0.8687911239790813	0.947330441971359	0.9462247941024305	0.9402600661218091	0.9622400076183062	0.9480644413005743	1.0239846644860697	1.0251678616134556	1.0326629899094826	1.093238209670681	1.0355453609175065	1.180641884077947	1.214195658183046	0.9817632412260211	1.1889400632311935	1.085351652228607	1.085351652228607	1.085351652228607	1.085351652228607	1.085351652228607	1.085351652228607	1.085351652228607	1.085351652228607	1.085351652228607	1.085351652228607	1.085351652228607	1.085351652228607	1.085351652228607	1.085351652228607	1.085351652228607	1.085351652228607	1.085351652228607
0.6652022295383153	0.5279765871693355	0.5655861411672617	0.6447965645778361	0.6134678115636089	0.690028670686334	0.6134001791198674	0.6619332022015109	0.6197870809553672	0.6148427644220513	0.564960755664801	0.6113152294690564	0.7091060848143629	0.6953186735644938	0.6788219365405498	0.6766649368784579	0.6817734010896332	0.5959619437056997	0.7111266208375344	0.5287947950828664	0.685214313456227	0.7901370443982191	0.7523717713445603	0.7007092991169944	0.6855544364337463	0.7291171810632554	0.8299082021635468	0.7846780144992618	0.8073167489636587	0.8441600586013769	0.7266085054729673	0.7119739177783952	0.7607598835437163	0.7055091988620086	0.7303477384055542	0.778160168800497	0.7786651091307537	0.7081204095729077	0.7433927593518307	0.7433927593518307	0.7433927593518307	0.7433927593518307	0.7433927593518307	0.7433927593518307	0.7433927593518307	0.7433927593518307	0.7433927593518307	0.7433927593518307	0.7433927593518307	0.7433927593518307
0.5404165168705635	0.549658889678945	0.6747069145996837	0.6592740792124172	0.571552750093649	0.7094356306925972	0.6587526366292394	0.6216467292830867	0.7085704306023929	0.7078107679123046	0.7665906269767293	0.7813070489346361	0.7375484875527171	0.7714285581515685	0.7797692271806714	0.860420778028949	0.8916670594160939	0.9326021455782806	0.9859628865078028	1.023108516919818	1.1061610692525077	1.194666529396332	1.183722560033408	1.2007188336195054	1.1252785423849536	1.0911444062063478	1.1094617977452446	1.06634037267187	1.025100986243825	1.2333187593419594	1.129209872792892	1.129209872792892	1.129209872792892	1.129209872792892	1.129209872792892	1.129209872792892	1.129209872792892	1.129209872792892	1.129209872792892	1.129209872792892	1.129209872792892	1.129209872792892	1.129209872792892	1.129209872792892	1.129209872792892	1.129209872792892	1.129209872792892	1.129209872792892	1.129209872792892	1.129209872792892
0.7925577385126334	0.8800491929496732	0.9650377227937861	1.017632053008703	0.9257328491081863	0.8546394155377522	0.7637226903490496	0.9193979806620621	1.0150180685541643	0.8552145994377076	0.8544501624811602	0.882909224207144	0.8915080406318034	1.0162635107904543	0.873806605412336	0.787316103960427	0.8816763804353771	0.9383428088878702	0.9635876832178023	0.7991432005328213	1.0996470963596	0.8790082567740515	0.8887771863605882	0.7918603299101505	0.9198477860028235	0.8069563649827495	0.8872248989086116	1.0750145769550694	0.8671943250703618	0.8078179335073563	0.9833237108454203	0.818274513241092	0.9192187814379603	0.8588543010657215	0.912160478319099	1.0095950906524807	0.8339761065023966	0.96483755446674	0.9682612672007684	0.8219773685470949	0.8951193178739317	0.8951193178739317	0.8951193178739317	0.8951193178739317	0.8951193178739317	0.8951193178739317	0.8951193178739317	0.8951193178739317	0.8951193178739317	0.8951193178739317
0.8890555970561458	0.7710242570812484	0.9699071223822961	0.8825008874479108	0.9539515674149356	1.0377311562702547	0.9685697449272638	1.0059482814692084	0.8911371093188384	0.9567334797423385	1.093968737453329	0.8894565996232372	0.9660247999152782	1.0757183253441787	0.8167114780575594	0.9839208752197288	0.8405727702380833	0.7931544384087796	1.0034863161380485	1.0285018773616874	0.8601573205211891	0.8475783149135181	1.0113780897787414	0.9353140273407271	0.7956107598465816	0.9811021393186696	0.8883564495826255	0.8883564495826255	0.8883564495826255	0.8883564495826255	0.8883564495826255	0.8883564495826255	0.8883564495826255	0.8883564495826255	0.8883564495826255	0.8883564495826255	0.8883564495826255	0.8883564495826255	0.8883564495826255	0.8883564495826255	0.8883564495826255	0.8883564495826255	0.8883564495826255	0.8883564495826255	0.8883564495826255	0.8883564495826255	0.8883564495826255	0.8883564495826255	0.8883564495826255	0.8883564495826255
0.7523835127577277	0.7070717340072968	0.7584182735457848	0.7100093421278162	0.6953490107948879	0.7725972825823028	0.6956115210871743	0.7686457219316913	0.798572971882921	0.806365448115631	0.7387732078698036	0.7736232957907002	0.7805573342495736	0.7446454109820603	0.7872375657270019	0.755358863322878	0.7863257895939152	0.7532089801443518	0.8645904326607952	0.8636544769797762	1.0216938901019053	0.9100721499012173	0.9703304860625056	0.9255700934885243	0.8701813578351048	0.8477531638834231	0.8948795018810434	0.8713163328822333	0.8713163328822333	0.8713163328822333	0.8713163328822333	0.8713163328822333	0.8713163328822333	0.8713163328822333	0.8713163328822333	0.8713163328822333	0.8713163328822333	0.8713163328822333	0.8713163328822333	0.8713163328822333	0.8713163328822333	0.8713163328822333	0.8713163328822333	0.8713163328822333	0.8713163328822333	0.8713163328822333	0.8713163328822333	0.8713163328822333	0.8713163328822333	0.8713163328822333
0.4406587859550001	0.5776564481758827	0.6635101799057476	0.6407134015179617	0.7152076618593446	0.7704670419714454	0.7593774627435222	0.877492090133931	0.7655960402375741	0.808967876633832	0.8384868516697064	0.830600861088177	0.8382203434757166	0.9188260492170206	0.920270537407583	0.929036656946367	0.9871182354651167	1.0011261348053486	1.029964535268029	1.0180018999935143	1.0259231121183918	1.006763308379115	1.0077922278084426	1.0096573487501357	1.043381999077318	1.09549075226425	0.976733052459715	1.0897118971634923	1.1504667058818578	1.1302336736268448	1.1944663221704885	1.131961692134713	1.1360603917414278	1.1132916724997286	1.1246760321205782	1.1246760321205782	1.1246760321205782	1.1246760321205782	1.1246760321205782	1.1246760321205782	1.1246760321205782	1.1246760321205782	1.1246760321205782	1.1246760321205782	1.1246760321205782	1.1246760321205782	1.1246760321205782	1.1246760321205782	1.1246760321205782	1.1246760321205782
0.7212532100188628	0.6592421169687793	0.8111548550545579	0.7023917959198083	0.8972882265630049	1.0873526861744556	1.0885705583568135	1.0855973401912749	1.0939878933859442	1.1593361527994492	1.10068415482806	1.1648112596737896	1.015411228234482	1.1717334105321624	1.002837164139485	1.0606556683142316	1.0832554521525883	1.1146414606979027	1.0306414181302102	1.201119692260124	1.1548221104656742	1.1463828267069995	1.1578156444514984	1.0603335985843716	1.0991603571386797	1.0682974042121642	1.2698614326068287	1.0513208631613264	1.0824264109527413	1.024630616236094	0.9450475122579504	1.0838111866063829	1.1317852326031876	1.1077982096047851	1.1077982096047851	1.1077982096047851	1.1077982096047851	1.1077982096047851	1.1077982096047851	1.1077982096047851	1.1077982096047851	1.1077982096047851	1.1077982096047851	1.1077982096047851	1.1077982096047851	1.1077982096047851	1.1077982096047851	1.1077982096047851	1.1077982096047851	1.1077982096047851
0.6373811177874653	0.5240483328762482	0.5740443522709282	0.6661301878509768	0.6522690240064666	0.6221922467740769	0.6960641699918403	0.5628983351504377	0.6359921460015862	0.6666196344365408	0.630342549157125	0.5759240387101462	0.6015884220184246	0.6685434125792735	0.715128561643579	0.6272865851984788	0.7177064644467147	0.6274445535110267	0.731570329140028	0.6383523367744326	0.791277013710775	0.7320874647403214	0.7607374139484204	0.7485429696227592	0.721656195596492	0.7941237163791529	0.7945253968389966	0.8554922948607059	0.8395432964138851	0.8361532338831005	0.7507742385936882	0.7934637362383943	0.7934637362383943	0.7934637362383943	0.7934637362383943	0.7934637362383943	0.7934637362383943	0.7934637362383943	0.7934637362383943	0.7934637362383943	0.7934637362383943	0.7934637362383943	0.7934637362383943	0.7934637362383943	0.7934637362383943	0.7934637362383943	0.7934637362383943	0.7934637362383943	0.7934637362383943	0.7934637362383943
0.4097493302836519	0.40303674371953413	0.3983155796376667	0.4161152362590003	0.43827510812309933	0.43755690631809235	0.40783846957218534	0.45878957796016356	0.516163093162532	0.4865819994990431	0.5212553970266114	0.5659092844910567	0.5871535999487689	0.6784037630839184	0.5978493542467864	0.6382837781027146	0.6558800285850273	0.7259899905164944	0.6996469420772742	0.738359873354442	0.75515864421399	0.7961961674181557	0.7478769745901942	0.8129116584361568	0.9209978491000834	0.829140490003662	0.8951869007253287	0.9159133445144665	0.9798130647059593	0.9639410702308655	0.972075661196524	0.9680083657136949	0.9680083657136949	0.9680083657136949	0.9680083657136949	0.9680083657136949	0.9680083657136949	0.9680083657136949	0.9680083657136949	0.9680083657136949	0.9680083657136949	0.9680083657136949	0.9680083657136949	0.9680083657136949	0.9680083657136949	0.9680083657136949	0.9680083657136949	0.9680083657136949	0.9680083657136949	0.9680083657136949
0.7485889820670779	0.7240651523281062	0.7800004712078263	0.8063725853188642	0.8236173122898915	0.8984412479692943	0.9361554290666447	0.8018881700362654	0.8258951461923646	0.8753879609191021	0.9459788531592297	1.025335975575509	1.080528642688418	0.9682997516246985	1.1009355048791576	0.9616614107531377	1.0269466884244565	1.0384597550683572	0.9655887232320529	1.1117137684241576	1.0627549202811024	1.0268770656681179	1.0282592129101946	1.1057286678663882	1.0740480175340426	1.1168549010810758	0.9938335732219062	0.9821146720201822	0.9401956101143134	0.9501528215799697	0.9614879171662908	0.9558203693731302	0.9558203693731302	0.9558203693731302	0.9558203693731302	0.9558203693731302	0.9558203693731302	0.9558203693731302	0.9558203693731302	0.9558203693731302	0.9558203693731302	0.9558203693731302	0.9558203693731302	0.9558203693731302	0.9558203693731302	0.9558203693731302	0.9558203693731302	0.9558203693731302	0.9558203693731302	0.9558203693731302
0.6679609079447643	0.6507834087745953	0.5629053928845273	0.6079064245841187	0.6915717290305768	0.7429693198949227	0.7019664080295664	0.8178782674379398	0.6966979054081828	0.8104560099640361	0.7955907188375312	0.8303626816237489	0.8790024934537585	0.7677287552875445	0.8152303447058288	0.8456132957699595	0.9291539938129377	0.7646267453191479	0.8376197001252971	0.7807943147978862	0.7908021951393126	0.9196425239277725	0.8665660629567237	0.8341172863796642	0.8537943223758255	0.8180948423824035	0.9812682803492992	0.8530459852230502	0.7550468640445596	0.9399496278093774	0.919172706428152	0.832219367961991	0.8756960371950715	0.8756960371950715	0.8756960371950715	0.8756960371950715	0.8756960371950715	0.8756960371950715	0.8756960371950715	0.8756960371950715	0.8756960371950715	0.8756960371950715	0.8756960371950715	0.8756960371950715	0.8756960371950715	0.8756960371950715	0.8756960371950715	0.8756960371950715	0.8756960371950715	0.8756960371950715
0.48273628573647315	0.5438262184937036	0.5181258079245766	0.5997165543425356	0.7149027161959493	0.5482062594247261	0.5997594965280896	0.6921985958467205	0.6629382307869425	0.7817262731088478	0.7655158710036011	0.7394616424501167	0.6996481531522512	0.8153645006299375	0.7966286319752143	0.8785880560380231	0.8146892599893591	0.7257321630977208	0.7138774964515425	0.6683150338441312	0.9002625804217832	0.9057905171784758	0.8719239304242805	0.7398300871052343	0.833451498113797	0.7990978261906068	0.7453261806424619	0.811358453481453	0.8895476145169302	0.90000751709628	0.8947775658066051	0.8947775658066051	0.8947775658066051	0.8947775658066051	0.8947775658066051	0.8947775658066051	0.8947775658066051	0.8947775658066051	0.8947775658066051	0.8947775658066051	0.8947775658066051	0.8947775658066051	0.8947775658066051	0.8947775658066051	0.8947775658066051	0.8947775658066051	0.8947775658066051	0.8947775658066051	0.8947775658066051	0.8947775658066051
0.6285782768254344	0.533757510581281	0.5206897756812159	0.5712779708486174	0.5787891770249417	0.5826674359220151	0.5155314483931839	0.5304018890284937	0.5734096717127738	0.5317121806277415	0.5185910264538439	0.4815457126439597	0.5148274297958947	0.5330274855272833	0.45567209578457685	0.46238597208813986	0.5918016490735246	0.513612672163922	0.5102095076770533	0.5574833583424755	0.4623086805285928	0.5665589493378831	0.5298720355873707	0.5482154924626269	0.5482154924626269	0.5482154924626269	0.5482154924626269	0.5482154924626269	0.5482154924626269	0.5482154924626269	0.5482154924626269	0.5482154924626269	0.5482154924626269	0.5482154924626269	0.5482154924626269	0.5482154924626269	0.5482154924626269	0.5482154924626269	0.5482154924626269	0.5482154924626269	0.5482154924626269	0.5482154924626269	0.5482154924626269	0.5482154924626269	0.5482154924626269	0.5482154924626269	0.5482154924626269	0.5482154924626269	0.5482154924626269	0.5482154924626269
0.6814650758966595	0.546625894459664	0.5194135207509655	0.5463571282091737	0.6336186907108003	0.5404745489792451	0.5616671341668886	0.5984881014477016	0.5090491884336714	0.541735075389197	0.5295844336360618	0.5661596764447759	0.5738303512529539	0.6387376923952715	0.6904518106630243	0.6653901173129868	0.6776603082749184	0.6246656333078577	0.6557291180252033	0.6695326219699848	0.677865368870803	0.7711015725972838	0.8252963063541485	0.7981989394757162	0.7981989394757162	0.7981989394757162	0.7981989394757162	0.7981989394757162	0.7981989394757162	0.7981989394757162	0.7981989394757162	0.7981989394757162	0.7981989394757162	0.7981989394757162	0.7981989394757162	0.7981989394757162	0.7981989394757162	0.7981989394757162	0.7981989394757162	0.7981989394757162	0.7981989394757162	0.7981989394757162	0.7981989394757162	0.7981989394757162	0.7981989394757162	0.7981989394757162	0.7981989394757162	0.7981989394757162	0.7981989394757162	0.7981989394757162
0.702545190843802	0.7063262291392376	0.8148572256602286	0.8290716484372767	0.7326033921532804	0.6775461191261632	0.6726786914204238	0.6399672889398844	0.8133172686380195	0.7768871667356492	0.8393889787965984	0.5555666926007112	0.6923531718081051	0.8887283195206291	0.8615118607528652	0.9231673527749329	0.845183017444522	0.9461655868193936	0.9506798235591907	1.0409891768520652	0.8929144324199115	1.1040728203868362	0.9346454315587631	0.9342001716063553	1.0373045188392533	1.0750334356369124	1.1386756661252457	1.064580873650371	0.9596901235246097	0.9644472990737755	0.9620687112991926	0.9620687112991926	0.9620687112991926	0.9620687112991926	0.9620687112991926	0.9620687112991926	0.9620687112991926	0.9620687112991926	0.9620687112991926	0.9620687112991926	0.9620687112991926	0.9620687112991926	0.9620687112991926	0.9620687112991926	0.9620687112991926	0.9620687112991926	0.9620687112991926	0.9620687112991926	0.9620687112991926	0.9620687112991926
0.40943388963390687	0.532796954317429	0.6227652082269074	0.5992835737454096	0.7592620752637697	0.6192142225458445	0.5661436052894241	0.5472092854475274	0.6018512866337364	0.5963583505624384	0.6413085405884796	0.6309257348321665	0.6213333805105375	0.681104082899241	0.7240917763280176	0.8021402711269867	0.7400684345828028	0.6897373337828496	0.8352288653065756	0.9740184426937247	0.8165224125000727	0.8799645962012528	0.8577114398069102	0.8687626659922356	0.8381205942856993	0.9633477398385508	0.7976277788644048	0.8641090703200498	0.8172840959053034	0.6898166168354409	0.8232545923092529	0.6926892798900638	0.7579719360996584	0.7579719360996584	0.7579719360996584	0.7579719360996584	0.7579719360996584	0.7579719360996584	0.7579719360996584	0.7579719360996584	0.7579719360996584	0.7579719360996584	0.7579719360996584	0.7579719360996584	0.7579719360996584	0.7579719360996584	0.7579719360996584	0.7579719360996584	0.7579719360996584	0.7579719360996584
0.7364321270040471	0.793833916562383	0.7413157257085026	0.6805910273933246	0.725654059915334	0.7821218908958271	0.7023461253434469	0.7703446632839139	0.6765755154297977	0.6608643133443185	0.6779692145114126	0.7340709104760472	0.7061737684503282	0.7469319962342061	0.9025158901404345	0.7417666239353362	0.8076613149328279	0.8411561210602294	0.8882729172300723	0.9409634340300623	0.9643365707942474	0.9520895742497242	0.9212258442817143	0.9238460170324212	0.8307613217937473	0.9786387133312433	1.0073355924330913	0.9610159769900459	0.9038388362290922	0.9318606951668333	0.8598343125388	0.9710420906652006	1.10849991428643	0.9444648794493157	0.9491395248307715	0.9468022021400435	0.9468022021400435	0.9468022021400435	0.9468022021400435	0.9468022021400435	0.9468022021400435	0.9468022021400435	0.9468022021400435	0.9468022021400435	0.9468022021400435	0.9468022021400435	0.9468022021400435	0.9468022021400435	0.9468022021400435	0.9468022021400435
0.5055750165377324	0.5234601173798848	0.562606601907422	0.5697554067771219	0.6347597937111037	0.765128220854856	0.7104846550659863	0.7683681239604702	0.8235918741391256	0.7654360795819793	0.8848338976444259	0.987452111649409	0.8676241707033541	0.9717151648912299	1.0237662291693743	1.0742921294010408	1.0172049031549684	1.0610070885570118	1.0917251358655755	1.1397182060239293	1.1442464360729525	1.2559420737420932	1.2645265764068585	1.250544711907851	1.2677202861913173	1.3476048452185083	1.2752121580743145	1.3284587843319084	1.3018354712031117	1.3018354712031117	1.3018354712031117	1.3018354712031117	1.3018354712031117	1.3018354712031117	1.3018354712031117	1.3018354712031117	1.3018354712031117	1.3018354712031117	1.3018354712031117	1.3018354712031117	1.3018354712031117	1.3018354712031117	1.3018354712031117	1.3018354712031117	1.3018354712031117	1.3018354712031117	1.3018354712031117	1.3018354712031117	1.3018354712031117	1.3018354712031117
0.37353067558163516	0.4716675411467303	0.6604056335778872	0.7200605291786779	0.6202613241453699	0.6909811712613264	0.7331289549980454	0.7306039235226951	0.6076002057736732	0.6867522603532656	0.7120912646945018	0.6410186493179535	0.6669685982094377	0.6777594701486821	0.6767706704849645	0.6945867120981164	0.779214438690231	0.8628116664103974	0.685743690030581	0.8122092219913687	0.7742043311153707	0.6978693589232956	0.7716819422078046	0.7697994144159802	0.9045193437612026	0.8760494786873192	0.8972217275538349	0.9773981230860945	0.8311754208244183	0.9042867719552565	0.9042867719552565	0.9042867719552565	0.9042867719552565	0.9042867719552565	0.9042867719552565	0.9042867719552565	0.9042867719552565	0.9042867719552565	0.9042867719552565	0.9042867719552565	0.9042867719552565	0.9042867719552565	0.9042867719552565	0.9042867719552565	0.9042867719552565	0.9042867719552565	0.9042867719552565	0.9042867719552565	0.9042867719552565	0.9042867719552565
0.6324371463901918	0.728259236336684	0.8226059846971516	0.8454138441739535	0.8918733195492624	0.8548883578535377	0.9567988513094957	1.0041837729993839	1.0107421529963079	0.9523203285744328	0.9934933895928499	0.9555143300572377	0.9651468920063735	1.006495865484412	1.0093253580037922	0.9353852957994523	0.9790499513418941	0.9456755704565911	0.9753637547777064	0.8895211032605139	0.9769210050705829	0.8630235570390815	0.9453072018248563	0.9909226778989592	0.910934664161106	0.8698051384808184	0.8903699013209622	0.8903699013209622	0.8903699013209622	0.8903699013209622	0.8903699013209622	0.8903699013209622	0.8903699013209622	0.8903699013209622	0.8903699013209622	0.8903699013209622	0.8903699013209622	0.8903699013209622	0.8903699013209622	0.8903699013209622	0.8903699013209622	0.8903699013209622	0.8903699013209622	0.8903699013209622	0.8903699013209622	0.8903699013209622	0.8903699013209622	0.8903699013209622	0.8903699013209622	0.8903699013209622
0.5304896343256613	0.7019802381782972	0.6987586643827713	0.8861138900238055	0.882624790792274	0.9062820588838075	0.8777773147145195	0.898676795536608	1.0090945826950983	0.9516190041949794	0.9729880760624366	0.959822081926148	0.9279446811741621	0.9688883846979236	0.9852118467798254	0.9252494641677217	1.019975765429411	0.9531657622228465	0.939748868792604	0.9436490232357306	0.9239191004979044	0.9329048662838125	0.9284119833908584	0.9284119833908584	0.9284119833908584	0.9284119833908584	0.9284119833908584	0.9284119833908584	0.9284119833908584	0.9284119833908584	0.9284119833908584	0.9284119833908584	0.9284119833908584	0.9284119833908584	0.9284119833908584	0.9284119833908584	0.9284119833908584	0.9284119833908584	0.9284119833908584	0.9284119833908584	0.9284119833908584	0.9284119833908584	0.9284119833908584	0.9284119833908584	0.9284119833908584	0.9284119833908584	0.9284119833908584	0.9284119833908584	0.9284119833908584	0.9284119833908584
0.6339903263647643	0.4572602941906216	0.49164284951789705	0.5467395072277892	0.5808153938708053	0.5714456531405294	0.5428569069212534	0.6378279949162563	0.679030208177114	0.6194326865493684	0.7296532811754525	0.7594283870839069	0.7726230325207237	0.8018915523002232	0.7823649125275051	0.8396654151517706	0.8551417047894174	0.894522498184776	0.8655675746021491	0.9346829646407222	0.8787002272826497	0.998816105649525	0.8919026061795179	0.932777265894058	1.0069187261129744	1.0306977129589878	1.01479659826668	1.0227471556128338	1.0227471556128338	1.0227471556128338	1.0227471556128338	1.0227471556128338	1.0227471556128338	1.0227471556128338	1.0227471556128338	1.0227471556128338	1.0227471556128338	1.0227471556128338	1.0227471556128338	1.0227471556128338	1.0227471556128338	1.0227471556128338	1.0227471556128338	1.0227471556128338	1.0227471556128338	1.0227471556128338	1.0227471556128338	1.0227471556128338	1.0227471556128338	1.0227471556128338
1.068194824027259	0.9748733769577561	0.7832451499318919	0.9165607486907509	0.8324449619682859	0.8460159532701417	0.9307194739792953	0.85117192963616	0.8641697271448369	0.9408352700770817	0.8800313819661613	0.933754165512154	0.960333192136676	0.9057670018302142	0.9538721023944498	0.8846614749658568	0.9859126938570174	0.8714096952653066	0.9841454267451766	1.0226003394032355	0.982974485894307	1.072112143262394	1.0121483853106887	1.2312946419508062	1.088942135705794	1.1112986352558947	1.0048121982787503	1.0031903183855055	0.989689447365089	0.9964398828752973	0.9964398828752973	0.9964398828752973	0.9964398828752973	0.9964398828752973	0.9964398828752973	0.9964398828752973	0.9964398828752973	0.9964398828752973	0.9964398828752973	0.9964398828752973	0.9964398828752973	0.9964398828752973	0.9964398828752973	0.9964398828752973	0.9964398828752973	0.9964398828752973	0.9964398828752973	0.9964398828752973	0.9964398828752973	0.9964398828752973
0.7856564106149057	0.8085419935484612	0.8927547469144088	0.8154553469090565	0.8799101082685972	0.8971615609094539	0.8122739125405748	0.8074088132780579	0.8705337400284786	0.8556157115788304	0.9525923897720621	0.8137193315131865	0.8884111893764691	0.8654097520352045	0.8493420526679551	0.9147220474567668	0.8140503512931591	0.8996446763112873	0.7568302829377881	0.8110762967232329	0.9666267473924899	0.8719975589319728	0.8949345475980719	0.8573216094736178	0.957054493427589	0.9117671159949559	0.9133750820010599	0.9236365992268306	0.9716483937721648	0.9602364009187524	0.9275014042486723	0.9900766356891644	1.0042494220991318	1.036305569015436	0.9912581831338527	0.9645363589256223	0.9358326568087088	1.0646749288177333	1.000253792813221	1.000253792813221	1.000253792813221	1.000253792813221	1.000253792813221	1.000253792813221	1.000253792813221	1.000253792813221	1.000253792813221	1.000253792813221	1.000253792813221	1.000253792813221
0.1322154978527513	0.11957127371919518	0.12120834985249383	0.13033835636541127	0.13615766058339834	0.11564393018579276	0.17727713961679875	0.15745531823556838	0.18805359263537816	0.18494015147374515	0.2276751572205375	0.20138391376990164	0.3708599745439432	0.34769214311437285	0.28884543864978457	0.33789027412392725	0.43394271620116426	0.5211754846591339	0.5799116147811765	0.5425131539140953	0.5882672991135519	0.7235286982055599	0.5921884385380108	0.6457233455125848	0.7138933253930562	0.6821634454383613	0.6261413527433157	1.108511964395961	0.8432209942481662	0.810712223867275	0.8431840269315323	0.8719064032455927	0.668164481406821	0.8940059174881031	0.6920274980904503	0.6140631559732517	0.6866475767982444	1.0088698057360315	0.8625937745742079	1.0075192886670172	0.8483737287922607	1.3403438103508578	1.0943587695715593	1.0943587695715593	1.0943587695715593	1.0943587695715593	1.0943587695715593	1.0943587695715593	1.0943587695715593	1.0943587695715593
0.5914666085864024	0.762026654796271	0.8145163937548131	0.8289476327379398	0.8263876487796892	0.7910975249252613	0.8475338604498814	0.8297618704468442	0.9023744041396407	0.9384249606656846	0.9445636927382005	1.0108585452301961	1.0194808679072676	1.0970241242313676	1.0543294221928616	1.0857402029690582	1.063022161180546	1.122422765033489	1.0677640342713242	1.1808226162261741	1.116943452637241	1.1361192330619383	1.070268808972253	1.1504667777915272	1.1252490669847632	1.0865196782065754	1.0865597793062964	1.1023243134733551	1.0944420463898257	1.0944420463898257	1.0944420463898257	1.0944420463898257	1.0944420463898257	1.0944420463898257	1.0944420463898257	1.0944420463898257	1.0944420463898257	1.0944420463898257	1.0944420463898257	1.0944420463898257	1.0944420463898257	1.0944420463898257	1.0944420463898257	1.0944420463898257	1.0944420463898257	1.0944420463898257	1.0944420463898257	1.0944420463898257	1.0944420463898257	1.0944420463898257
0.7803353960001542	0.8432699984630301	0.8502759107208654	0.7595369632925212	0.7865266464308296	0.7848363607178387	0.7907553919835211	0.8478768229402152	0.7939141154217937	0.7554295918399277	0.7607161015899357	0.8066092412503678	0.8765164557199018	0.8597093675263643	0.825172719556873	0.8330546371707389	0.9422874335908796	0.9046654321024507	0.9106569402467909	0.7569040655272632	0.8258888439922389	1.0011551912399062	0.9526705694591912	0.8787426711146216	0.9026796046985941	0.8907111379066077	0.8907111379066077	0.8907111379066077	0.8907111379066077	0.8907111379066077	0.8907111379066077	0.8907111379066077	0.8907111379066077	0.8907111379066077	0.8907111379066077	0.8907111379066077	0.8907111379066077	0.8907111379066077	0.8907111379066077	0.8907111379066077	0.8907111379066077	0.8907111379066077	0.8907111379066077	0.8907111379066077	0.8907111379066077	0.8907111379066077	0.8907111379066077	0.8907111379066077	0.8907111379066077	0.8907111379066077
0.7578008157221039	0.9018846856969837	0.8477270462644677	0.9947877850161041	0.9490598120398843	0.996521067115835	0.9659695106409719	0.9856613026351371	1.0423640300566994	1.0451297042363294	1.0437372403665175	1.0475008894028546	1.0135685539034107	1.022773183074439	0.9916270603258945	1.055092911042955	1.0378811840504074	1.0466550566553652	0.9772263135974324	0.9984626872128844	1.0140704610939126	1.0062665741533985	1.0062665741533985	1.0062665741533985	1.0062665741533985	1.0062665741533985	1.0062665741533985	1.0062665741533985	1.0062665741533985	1.0062665741533985	1.0062665741533985	1.0062665741533985	1.0062665741533985	1.0062665741533985	1.0062665741533985	1.0062665741533985	1.0062665741533985	1.0062665741533985	1.0062665741533985	1.0062665741533985	1.0062665741533985	1.0062665741533985	1.0062665741533985	1.0062665741533985	1.0062665741533985	1.0062665741533985	1.0062665741533985	1.0062665741533985	1.0062665741533985	1.0062665741533985
0.5507295027491508	0.6818364951683725	0.6618884163068304	0.7157815351704695	0.8131635039670232	0.7481619610488153	0.8589178708730694	0.8729375010428356	0.9830115943134844	1.0577207163280946	1.0188824341390497	1.0273806324658552	1.1215533863546239	1.1716094028565671	1.079157875820037	1.0741465075698278	1.090430450677233	1.0931155850808254	1.2411365168304227	1.1729327240368992	1.1888793420936412	1.1113101444261337	1.1716593917072171	1.1414847680666753	1.1414847680666753	1.1414847680666753	1.1414847680666753	1.1414847680666753	1.1414847680666753	1.1414847680666753	1.1414847680666753	1.1414847680666753	1.1414847680666753	1.1414847680666753	1.1414847680666753	1.1414847680666753	1.1414847680666753	1.1414847680666753	1.1414847680666753	1.1414847680666753	1.1414847680666753	1.1414847680666753	1.1414847680666753	1.1414847680666753	1.1414847680666753	1.1414847680666753	1.1414847680666753	1.1414847680666753	1.1414847680666753	1.1414847680666753
0.6121189572422946	0.589778287210063	0.6039429611454933	0.603068709256548	0.6726048648002925	0.650456240224238	0.6915303263326935	0.6197408753585427	0.6849231945491203	0.7925799350677262	0.7325716370310146	0.7929076687784272	0.7110181030484526	0.9066722547095692	1.0066565760740585	1.0163728562596326	0.45972955251676734	0.5441290014208345	0.6016749350673549	0.48938709553942644	0.49613330139229	0.4927601984658582	0.4927601984658582	0.4927601984658582	0.4927601984658582	0.4927601984658582	0.4927601984658582	0.4927601984658582	0.4927601984658582	0.4927601984658582	0.4927601984658582	0.4927601984658582	0.4927601984658582	0.4927601984658582	0.4927601984658582	0.4927601984658582	0.4927601984658582	0.4927601984658582	0.4927601984658582	0.4927601984658582	0.4927601984658582	0.4927601984658582	0.4927601984658582	0.4927601984658582	0.4927601984658582	0.4927601984658582	0.4927601984658582	0.4927601984658582	0.4927601984658582	0.4927601984658582
0.8668508598766771	0.9061593541617273	0.8617104793744137	0.8955785484315402	0.9562993742566039	0.9315640360205873	0.9755421763027362	0.9087352749908664	0.9947445266436383	0.9275186792943546	1.014126795920078	0.9990140702619071	1.1291864152708868	0.9507192212256774	1.0648384765591363	1.105635660531356	1.0802855504273803	1.1492723711864634	1.1625824889409573	1.0677237247353846	1.0731159571592424	1.0134658506071275	1.104907917948475	1.124305772981274	1.0942230519984284	1.1092644124898512	1.1092644124898512	1.1092644124898512	1.1092644124898512	1.1092644124898512	1.1092644124898512	1.1092644124898512	1.1092644124898512	1.1092644124898512	1.1092644124898512	1.1092644124898512	1.1092644124898512	1.1092644124898512	1.1092644124898512	1.1092644124898512	1.1092644124898512	1.1092644124898512	1.1092644124898512	1.1092644124898512	1.1092644124898512	1.1092644124898512	1.1092644124898512	1.1092644124898512	1.1092644124898512	1.1092644124898512
0.8168667427886573	0.8228322676083649	0.8903041356970167	0.7455519131788844	0.857770766346746	0.8921517448710166	0.8789081339408226	0.880040076315824	0.893904428437278	0.8700266963573411	0.8143728808370074	0.9336532885386957	0.9356030513412891	0.8273056341420365	0.7989035115946437	0.9019593678753017	0.9329775423513857	0.9222823918822246	0.8820870983392112	0.8828497718474587	0.882468435093335	0.882468435093335	0.882468435093335	0.882468435093335	0.882468435093335	0.882468435093335	0.882468435093335	0.882468435093335	0.882468435093335	0.882468435093335	0.882468435093335	0.882468435093335	0.882468435093335	0.882468435093335	0.882468435093335	0.882468435093335	0.882468435093335	0.882468435093335	0.882468435093335	0.882468435093335	0.882468435093335	0.882468435093335	0.882468435093335	0.882468435093335	0.882468435093335	0.882468435093335	0.882468435093335	0.882468435093335	0.882468435093335	0.882468435093335
0.5119155290157622	0.5750497023389963	0.6083859565857725	0.7226698484043439	0.6066070546297222	0.8263159535704226	0.6285008176906363	0.6965466228075936	0.6275215216971866	0.6894343490004999	0.6026692942950173	0.706264298333304	0.7136365111666373	0.7919410037098812	1.0150922206123714	0.9369426511175334	0.7932237285890419	0.7643924720587719	0.7641730510275669	0.7588558192075272	0.6793839182393204	0.7755927910572217	0.727488354648271	0.727488354648271	0.727488354648271	0.727488354648271	0.727488354648271	0.727488354648271	0.727488354648271	0.727488354648271	0.727488354648271	0.727488354648271	0.727488354648271	0.727488354648271	0.727488354648271	0.727488354648271	0.727488354648271	0.727488354648271	0.727488354648271	0.727488354648271	0.727488354648271	0.727488354648271	0.727488354648271	0.727488354648271	0.727488354648271	0.727488354648271	0.727488354648271	0.727488354648271	0.727488354648271	0.727488354648271
0.694714785458981	0.8240826407675095	0.8257559447273067	0.9145505919456874	0.9613332922263116	0.9222857758055713	0.8951978839944678	0.8803208200011443	0.8647335918607681	0.950257326859346	0.9242551359504995	0.8990622262421036	0.9674485738054694	0.9953216470344591	0.9948788831784269	0.9770618220856125	0.8986663806725627	0.9337689428363469	1.011560151349894	1.0136703686386077	1.0126152599942508	1.0126152599942508	1.0126152599942508	1.0126152599942508	1.0126152599942508	1.0126152599942508	1.0126152599942508	1.0126152599942508	1.0126152599942508	1.0126152599942508	1.0126152599942508	1.0126152599942508	1.0126152599942508	1.0126152599942508	1.0126152599942508	1.0126152599942508	1.0126152599942508	1.0126152599942508	1.0126152599942508	1.0126152599942508	1.0126152599942508	1.0126152599942508	1.0126152599942508	1.0126152599942508	1.0126152599942508	1.0126152599942508	1.0126152599942508	1.0126152599942508	1.0126152599942508	1.0126152599942508
0.7075069763062977	0.4820865055110628	0.6426569668028399	0.6750808103095239	0.6350519918745876	0.6275666374179155	0.7106773476768339	0.743179951009587	0.8049255564210294	0.6863417323858274	0.7284139037318484	0.7865109460056215	0.8581847236823951	0.8302159872907173	0.7922629557433145	0.7699540549761678	0.8892759835502261	0.7945440190653136	0.8262765755217357	0.995162023742219	0.9121384925701345	0.9130696304657523	0.9272794113984248	0.9787671320612246	1.0963152464975203	1.153576680429021	0.9072810824485166	1.1893818746770477	0.8646991634759946	1.0243151431056516	0.8553297523306007	0.9391366736624361	1.0063477021567577	1.0774718246018509	1.0386259476938575	1.058048886147854	1.058048886147854	1.058048886147854	1.058048886147854	1.058048886147854	1.058048886147854	1.058048886147854	1.058048886147854	1.058048886147854	1.058048886147854	1.058048886147854	1.058048886147854	1.058048886147854	1.058048886147854	1.058048886147854
0.6676164912928164	0.8874796294599594	0.817758015164736	0.856007281807813	0.8504025348865144	0.9343778310989678	0.9659226799640782	1.0417849836235453	1.0177577482423927	0.9660281237345804	1.0090197014958375	1.0117469793830822	0.9936105125346925	1.0227193422232552	1.0274466943554637	1.0086810051694912	1.0180638497624777	1.0180638497624777	1.0180638497624777	1.0180638497624777	1.0180638497624777	1.0180638497624777	1.0180638497624777	1.0180638497624777	1.0180638497624777	1.0180638497624777	1.0180638497624777	1.0180638497624777	1.0180638497624777	1.0180638497624777	1.0180638497624777	1.0180638497624777	1.0180638497624777	1.0180638497624777	1.0180638497624777	1.0180638497624777	1.0180638497624777	1.0180638497624777	1.0180638497624777	1.0180638497624777	1.0180638497624777	1.0180638497624777	1.0180638497624777	1.0180638497624777	1.0180638497624777	1.0180638497624777	1.0180638497624777	1.0180638497624777	1.0180638497624777	1.0180638497624777
0.6419512971159791	0.6943308284451702	0.871572820688067	0.8885108227530181	0.8883343026094909	0.8945314429776803	0.9056253846717153	0.9215353718623338	0.9990246777592582	0.9899617901523714	0.9888134207471111	1.0123063724968457	1.0002129272027176	0.9469310015185524	0.9795735124224308	0.97764470326745	0.9516374008539237	1.0114932153974199	0.9823045304569771	0.9952539619888225	0.935204544684688	1.012677875006362	1.0158057526308093	1.0400342783414753	1.0279200154861423	1.0279200154861423	1.0279200154861423	1.0279200154861423	1.0279200154861423	1.0279200154861423	1.0279200154861423	1.0279200154861423	1.0279200154861423	1.0279200154861423	1.0279200154861423	1.0279200154861423	1.0279200154861423	1.0279200154861423	1.0279200154861423	1.0279200154861423	1.0279200154861423	1.0279200154861423	1.0279200154861423	1.0279200154861423	1.0279200154861423	1.0279200154861423	1.0279200154861423	1.0279200154861423	1.0279200154861423	1.0279200154861423
0.862505321870338	0.8970618775438742	0.9000590872026645	0.8099659477943577	0.8704644140982651	0.9369676870942171	0.888660923899665	0.8788076970451217	0.7955982849253582	0.8953847496633922	0.8725413566702396	0.7837056462734886	0.852532719688655	0.9075685172168575	0.8633628603248498	0.9016073293241061	0.8770362209074145	0.7924102471927866	0.8347232340501006	0.8347232340501006	0.8347232340501006	0.8347232340501006	0.8347232340501006	0.8347232340501006	0.8347232340501006	0.8347232340501006	0.8347232340501006	0.8347232340501006	0.8347232340501006	0.8347232340501006	0.8347232340501006	0.8347232340501006	0.8347232340501006	0.8347232340501006	0.8347232340501006	0.8347232340501006	0.8347232340501006	0.8347232340501006	0.8347232340501006	0.8347232340501006	0.8347232340501006	0.8347232340501006	0.8347232340501006	0.8347232340501006	0.8347232340501006	0.8347232340501006	0.8347232340501006	0.8347232340501006	0.8347232340501006	0.8347232340501006
0.538577576903134	0.7035305986397614	0.860755147074455	0.9484798635389244	0.91833748045704	0.9565162809054604	0.8983520542670748	0.943317586466594	0.927809775628879	0.9118591777665965	0.926327456261354	0.8816161707935689	0.972575287282603	0.9518217772530194	0.9557556047023453	0.9784928472305914	0.975045567192251	1.0743645552720043	1.0153160656325564	0.9805685243454755	0.9716191617709906	0.976093843058233	0.976093843058233	0.976093843058233	0.976093843058233	0.976093843058233	0.976093843058233	0.976093843058233	0.976093843058233	0.976093843058233	0.976093843058233	0.976093843058233	0.976093843058233	0.976093843058233	0.976093843058233	0.976093843058233	0.976093843058233	0.976093843058233	0.976093843058233	0.976093843058233	0.976093843058233	0.976093843058233	0.976093843058233	0.976093843058233	0.976093843058233	0.976093843058233	0.976093843058233	0.976093843058233	0.976093843058233	0.976093843058233
0.7598166330472069	0.8519549632541034	0.9044928394621787	0.9971052637034287	1.0355808455513655	0.992992945482576	1.0630253524307633	1.0214036929922374	1.0974534489234173	0.9711051022521888	1.034279275587803	1.034279275587803	1.034279275587803	1.034279275587803	1.034279275587803	1.034279275587803	1.034279275587803	1.034279275587803	1.034279275587803	1.034279275587803	1.034279275587803	1.034279275587803	1.034279275587803	1.034279275587803	1.034279275587803	1.034279275587803	1.034279275587803	1.034279275587803	1.034279275587803	1.034279275587803	1.034279275587803	1.034279275587803	1.034279275587803	1.034279275587803	1.034279275587803	1.034279275587803	1.034279275587803	1.034279275587803	1.034279275587803	1.034279275587803	1.034279275587803	1.034279275587803	1.034279275587803	1.034279275587803	1.034279275587803	1.034279275587803	1.034279275587803	1.034279275587803	1.034279275587803	1.034279275587803
0.6316989178997341	0.7099919418684216	0.697560469050197	0.7959652742122265	0.7398253357410198	0.8391511047779915	0.7769947825581255	0.962422961310746	0.9022527679204302	0.9091902504559987	0.9187798093457652	0.7681864589962042	0.8822130526298052	0.8392439918445516	0.8910972034168568	0.8827391624905301	0.9568769671658088	0.9481722993282551	0.952524633247032	0.952524633247032	0.952524633247032	0.952524633247032	0.952524633247032	0.952524633247032	0.952524633247032	0.952524633247032	0.952524633247032	0.952524633247032	0.952524633247032	0.952524633247032	0.952524633247032	0.952524633247032	0.952524633247032	0.952524633247032	0.952524633247032	0.952524633247032	0.952524633247032	0.952524633247032	0.952524633247032	0.952524633247032	0.952524633247032	0.952524633247032	0.952524633247032	0.952524633247032	0.952524633247032	0.952524633247032	0.952524633247032	0.952524633247032	0.952524633247032	0.952524633247032
0.4538335959296847	0.6132951335352655	0.4756981482921173	0.7633099627241471	0.8237147995956533	0.7622514674785106	0.7086385991288227	0.8047322313071994	0.8631174610184432	0.9458577179315719	0.9669827294764239	0.9974040277927834	0.8615234788519756	0.7996172588717478	0.8057050458604872	0.8876713434415358	0.7031261129934039	0.7233945220679908	0.7715321095638287	0.6882390460126433	0.6095543765322681	0.8349757331189869	0.7858197304009785	0.8018774135624949	0.9607975972052689	0.793333798159673	1.0169320785414502	0.9399454482348747	1.2645288494942248	0.9888046324589704	1.0015763633459014	0.9951904979024361	0.9951904979024361	0.9951904979024361	0.9951904979024361	0.9951904979024361	0.9951904979024361	0.9951904979024361	0.9951904979024361	0.9951904979024361	0.9951904979024361	0.9951904979024361	0.9951904979024361	0.9951904979024361	0.9951904979024361	0.9951904979024361	0.9951904979024361	0.9951904979024361	0.9951904979024361	0.9951904979024361
0.6277445372783214	0.6782770243901601	0.824613673446168	0.7294284722657908	0.8517726649978615	0.843789700702555	0.773684883043637	1.0049736336454154	0.850430433608079	1.1058669981836964	1.115292911505764	1.1004745498626252	1.1661785361404287	1.1984290450751602	1.1130230819379312	1.1202729838727457	1.2358919841293499	1.3582777293327866	1.1438785335706643	1.2774216926512583	1.1537544100977644	1.1869792529936396	1.3053446972016483	1.2068386564543285	1.2560916768279884	1.2560916768279884	1.2560916768279884	1.2560916768279884	1.2560916768279884	1.2560916768279884	1.2560916768279884	1.2560916768279884	1.2560916768279884	1.2560916768279884	1.2560916768279884	1.2560916768279884	1.2560916768279884	1.2560916768279884	1.2560916768279884	1.2560916768279884	1.2560916768279884	1.2560916768279884	1.2560916768279884	1.2560916768279884	1.2560916768279884	1.2560916768279884	1.2560916768279884	1.2560916768279884	1.2560916768279884	1.2560916768279884
0.7845136490416732	0.8263185098067363	0.9946020671319376	0.9035652372577937	0.8840655776045392	0.9361873549946156	0.9376021420474585	0.9506523828557236	0.8973841021457679	0.8183171402153294	0.8004723736543	0.8093947569348148	0.8093947569348148	0.8093947569348148	0.8093947569348148	0.8093947569348148	0.8093947569348148	0.8093947569348148	0.8093947569348148	0.8093947569348148	0.8093947569348148	0.8093947569348148	0.8093947569348148	0.8093947569348148	0.8093947569348148	0.8093947569348148	0.8093947569348148	0.8093947569348148	0.8093947569348148	0.8093947569348148	0.8093947569348148	0.8093947569348148	0.8093947569348148	0.8093947569348148	0.8093947569348148	0.8093947569348148	0.8093947569348148	0.8093947569348148	0.8093947569348148	0.8093947569348148	0.8093947569348148	0.8093947569348148	0.8093947569348148	0.8093947569348148	0.8093947569348148	0.8093947569348148	0.8093947569348148	0.8093947569348148	0.8093947569348148	0.8093947569348148
0.7267342781728333	0.7192709760046891	0.6675144027341956	0.7571697173211307	0.6859244432821695	0.8905840272177015	0.8934895327814149	0.8594489486976479	0.874365462365881	0.8999970053749692	1.023613218846654	1.036939129317457	1.0235305045302434	1.0709138903775028	1.0589911556578735	1.0178505686060333	1.0120873126865961	0.9088123906929627	0.9604498516897794	0.9604498516897794	0.9604498516897794	0.9604498516897794	0.9604498516897794	0.9604498516897794	0.9604498516897794	0.9604498516897794	0.9604498516897794	0.9604498516897794	0.9604498516897794	0.9604498516897794	0.9604498516897794	0.9604498516897794	0.9604498516897794	0.9604498516897794	0.9604498516897794	0.9604498516897794	0.9604498516897794	0.9604498516897794	0.9604498516897794	0.9604498516897794	0.9604498516897794	0.9604498516897794	0.9604498516897794	0.9604498516897794	0.9604498516897794	0.9604498516897794	0.9604498516897794	0.9604498516897794	0.9604498516897794	0.9604498516897794
0.4221267739670272	0.5207549261592013	0.7861163816795649	0.6213110457024378	0.7127208202916608	0.7702946711270513	0.7211428132595561	0.8310699523837124	0.8399416297489094	0.909226784312561	1.0254929210191872	1.0455700347307952	1.0135537306811648	1.0641716019609782	0.9999197956579806	1.0320456988094795	1.0320456988094795	1.0320456988094795	1.0320456988094795	1.0320456988094795	1.0320456988094795	1.0320456988094795	1.0320456988094795	1.0320456988094795	1.0320456988094795	1.0320456988094795	1.0320456988094795	1.0320456988094795	1.0320456988094795	1.0320456988094795	1.0320456988094795	1.0320456988094795	1.0320456988094795	1.0320456988094795	1.0320456988094795	1.0320456988094795	1.0320456988094795	1.0320456988094795	1.0320456988094795	1.0320456988094795	1.0320456988094795	1.0320456988094795	1.0320456988094795	1.0320456988094795	1.0320456988094795	1.0320456988094795	1.0320456988094795	1.0320456988094795	1.0320456988094795	1.0320456988094795
0.5986187821060591	0.6107628410947495	0.5756060682338034	0.6150914633813156	0.6721938830260874	0.7093832193945712	0.6722680997076058	0.7095526439249165	0.7101521775774257	0.8866767977159119	0.9600952054399992	0.9271582512037353	0.9128806433526768	0.7710832716408235	1.0457157343891685	1.0007294518264653	1.1064563931799143	1.0521842271976345	1.0785822221421726	1.037808001001627	1.0689858517605237	1.124866601791306	1.1255331020646677	1.1034688086940263	1.032519784005797	1.057941442841164	1.1862876063936787	1.0967583235871534	1.141522964990416	1.141522964990416	1.141522964990416	1.141522964990416	1.141522964990416	1.141522964990416	1.141522964990416	1.141522964990416	1.141522964990416	1.141522964990416	1.141522964990416	1.141522964990416	1.141522964990416	1.141522964990416	1.141522964990416	1.141522964990416	1.141522964990416	1.141522964990416	1.141522964990416	1.141522964990416	1.141522964990416	1.141522964990416
0.4096198723725204	0.6189968263561509	0.7289038135187027	0.7301841345320494	0.7365380265192686	0.8366689002110643	0.7280999883155055	0.8326718884030361	0.9279525324239553	0.7706610935480382	0.9011379711945687	0.8818003899843468	0.8602613730761313	0.8486486620722528	1.0631264352626388	0.8894970313261303	1.0154570565051415	0.8698632745409153	0.9841835496359056	0.9196055440232236	0.8650090080483397	1.0011669418458389	0.9913544015460544	0.9962606716959466	0.9962606716959466	0.9962606716959466	0.9962606716959466	0.9962606716959466	0.9962606716959466	0.9962606716959466	0.9962606716959466	0.9962606716959466	0.9962606716959466	0.9962606716959466	0.9962606716959466	0.9962606716959466	0.9962606716959466	0.9962606716959466	0.9962606716959466	0.9962606716959466	0.9962606716959466	0.9962606716959466	0.9962606716959466	0.9962606716959466	0.9962606716959466	0.9962606716959466	0.9962606716959466	0.9962606716959466	0.9962606716959466	0.9962606716959466
0.5500452563718362	0.8260655536330025	0.8971875698106063	1.004293945810318	0.9200012698344741	0.9536035932973864	0.9153023236594955	0.9772214768385815	0.9938250943899928	0.9718084004464153	0.9787543693718589	1.0766347419022604	0.9978024623622271	0.9638668305246625	1.07828344766438	0.943841732000853	1.0776999656119581	0.9935486798154505	0.9494379494170202	0.9221566703742717	0.9832406999856389	0.9526986851799554	0.9526986851799554	0.9526986851799554	0.9526986851799554	0.9526986851799554	0.9526986851799554	0.9526986851799554	0.9526986851799554	0.9526986851799554	0.9526986851799554	0.9526986851799554	0.9526986851799554	0.9526986851799554	0.9526986851799554	0.9526986851799554	0.9526986851799554	0.9526986851799554	0.9526986851799554	0.9526986851799554	0.9526986851799554	0.9526986851799554	0.9526986851799554	0.9526986851799554	0.9526986851799554	0.9526986851799554	0.9526986851799554	0.9526986851799554	0.9526986851799554	0.9526986851799554
0.57829731016677	0.7052293047436289	0.8202222570960086	0.7683524799112229	0.6921855755970459	0.73780709240065	0.8596699665139949	0.836106383535998	0.9227709659114167	0.8060355875411391	0.8139128084093995	0.7706029010333775	0.8450644521014572	0.8250693408404464	0.7656873147491847	0.9069644965985177	0.8536264681817746	0.8893428475066018	0.8714846578441882	0.8714846578441882	0.8714846578441882	0.8714846578441882	0.8714846578441882	0.8714846578441882	0.8714846578441882	0.8714846578441882	0.8714846578441882	0.8714846578441882	0.8714846578441882	0.8714846578441882	0.8714846578441882	0.8714846578441882	0.8714846578441882	0.8714846578441882	0.8714846578441882	0.8714846578441882	0.8714846578441882	0.8714846578441882	0.8714846578441882	0.8714846578441882	0.8714846578441882	0.8714846578441882	0.8714846578441882	0.8714846578441882	0.8714846578441882	0.8714846578441882	0.8714846578441882	0.8714846578441882	0.8714846578441882	0.8714846578441882
0.6710724566873991	0.7129088891041997	0.7819068295155192	0.8642706720545998	0.8303583106460071	0.941653862146802	0.9010095105398188	0.8589326430768549	0.8809643493825073	0.9144559823955021	0.9457661724213601	0.8345929380801855	0.8719630989233267	0.914921398949423	0.9235491742850855	0.987539294472875	0.9839539355772605	0.9718961202510868	0.9685616144655615	0.9593113484537527	0.9639364814596573	0.9639364814596573	0.9639364814596573	0.9639364814596573	0.9639364814596573	0.9639364814596573	0.9639364814596573	0.9639364814596573	0.9639364814596573	0.9639364814596573	0.9639364814596573	0.9639364814596573	0.9639364814596573	0.9639364814596573	0.9639364814596573	0.9639364814596573	0.9639364814596573	0.9639364814596573	0.9639364814596573	0.9639364814596573	0.9639364814596573	0.9639364814596573	0.9639364814596573	0.9639364814596573	0.9639364814596573	0.9639364814596573	0.9639364814596573	0.9639364814596573	0.9639364814596573	0.9639364814596573
0.05112311028151218	0.19585699547387517	0.29014453906773874	0.3444790251476507	0.3206641959680874	0.44730749897657224	0.5497247576292295	0.3381141690487562	0.6507661443119916	0.7945191509625682	0.7764373424908723	0.7559467194205579	0.7192279745846768	0.6888295671265218	0.7473574145776528	0.8296605069794561	0.6957393234768703	0.6417098939492818	0.9187770275730711	0.7765225126867642	1.1267875332836894	1.0962281604331752	0.9759061251933983	0.85785740536552	0.7924070517250745	0.9303233671798138	1.1670060970789742	1.2008819272377413	1.015075799153974	0.7326179486825434	0.9884296800856899	1.0030899332979675	0.8913395363812742	1.1396330955827663	0.9233833802852585	1.0546565455566346	0.968744788249361	0.9699486258693318	1.0426708709436165	1.1785821510108652	1.1476618263310672	1.163121988670966	1.163121988670966	1.163121988670966	1.163121988670966	1.163121988670966	1.163121988670966	1.163121988670966	1.163121988670966	1.163121988670966
0.252958086788772	0.16241026709545417	0.29955842298685587	0.3386962648325913	0.32066223528616544	0.3396009191270599	0.30793667187775386	0.3135823763908259	0.35406766035005344	0.4039729245636415	0.2824048403192722	0.29544397788626564	0.4669497697414818	0.4508211398567138	0.5757118300072647	0.6690672988571122	0.803503927344259	0.7239338760105034	0.8390180153603237	0.8780385754871214	0.8081460078856256	0.861649572695298	0.8756125677486559	0.7385057178152694	0.8899987418069478	0.8417750992661889	0.879861598032893	0.6098048623142641	0.6342545417686569	0.8049422064696952	0.6837158698356927	0.6783425485269757	0.8224483351490947	0.7803641200026592	0.9042419356188097	0.8173808434959506	0.6416006110778504	0.7801936817509416	0.8448366177630774	0.6636951602968878	0.9736881708259486	0.9446451620853842	0.7222089595178547	0.681950429820566	0.48468041148969737	0.5868800657532193	0.5357802386214583	0.5357802386214583	0.5357802386214583	0.5357802386214583
0.6291574182598637	0.7461487776293791	0.6982170395108398	0.7931077301975422	0.7751701711528259	0.8568139694575487	0.8146589649243166	0.7300333011987555	0.8687285601793165	0.9064142000986066	0.8662577080482856	0.8491459591588729	0.8585443541749609	0.8279220077903748	0.9830348970959197	1.0233182128295901	1.0638295835879559	1.0601553713245053	1.0779204960941746	1.0349747857182667	1.072619616991245	1.1357820822746143	1.1128749782882592	1.1427584814887626	1.1862231772494483	1.2079117581893293	1.1843964540083758	1.3980045426632932	1.3733693202397639	1.4082013760072782	1.2799220086747551	1.285955039098884	1.1695290739876816	1.2718923180285264	1.2318083149366308	1.2422766783231003	1.2297095709118055	1.2591546453027609	1.302485386483295	1.3282133591666219	1.3383061651461043	1.333259762156363	1.333259762156363	1.333259762156363	1.333259762156363	1.333259762156363	1.333259762156363	1.333259762156363	1.333259762156363	1.333259762156363
0.5681808516674232	0.7336457517895151	0.7326222667287162	0.5894114229439099	0.6098340733017302	0.6590447373471083	0.6717827724299582	0.7467798864608256	0.6438701621724465	0.7072944909230791	0.692287925146142	0.7553415438241246	0.7505808806750177	0.7605018103179686	0.6865512319136858	0.8450641051425207	0.7619937344454228	0.9055126711606246	0.9103505906351284	0.8591269757189861	0.8511403874200665	0.8443430057067957	0.8692303256639263	0.8774502388209452	0.8855018704725283	0.9477011698868649	1.016040773941296	1.1649034903866315	1.105209844455686	1.0921875003188368	1.109924946965859	1.2235538801551047	1.1992977471270487	1.4246932386028799	1.3631523338549074	1.3026710759361841	1.259608209727825	1.2262655797013655	1.360918834947716	1.3947610484608088	1.4617249313655887	1.4247632941171227	1.3583089319590023	1.296074489071479	1.2977535179019524	1.454170630588638	1.375962074245295	1.375962074245295	1.375962074245295	1.375962074245295
0.7645228210538666	0.5600402067461113	0.557992583760945	0.651083100586488	0.7869466774468239	0.5832759974655384	0.7865035998611568	0.6568143809326376	0.5814569371799084	0.6457136614300741	0.5647270149917765	0.625166238296774	0.7205653532748999	0.6944237129060727	0.64261237048422	0.6243168127683362	0.639066943269941	0.7458673715783848	0.6885432259844593	0.658318624068017	0.7309971167192306	0.7399022548624623	0.7507964006950822	0.8151939910433357	0.7939474707475054	0.7512713723419531	0.7731352459038996	0.6319393263414388	0.8974088885161748	1.0097783727778638	0.8286166756200218	0.8487679986908785	0.7022158987845707	0.731763383209437	0.8522055388594756	0.6154208972417294	0.7689008893906505	0.8526253192098212	0.8569509904279646	0.7910102307173659	0.9310556778889619	0.9031077770095131	0.8876710650136207	0.8953894210115669	0.8953894210115669	0.8953894210115669	0.8953894210115669	0.8953894210115669	0.8953894210115669	0.8953894210115669
0.9379855711403908	0.8725763675318267	0.8440704359083755	0.9487178819332501	0.9047943064664709	0.9479330699681168	1.2937951754523365	0.9467188506857982	1.1208236057833973	1.030131725743018	0.8491512241622163	1.035272333808784	0.9422117789855	0.9422117789855	0.9422117789855	0.9422117789855	0.9422117789855	0.9422117789855	0.9422117789855	0.9422117789855	0.9422117789855	0.9422117789855	0.9422117789855	0.9422117789855	0.9422117789855	0.9422117789855	0.9422117789855	0.9422117789855	0.9422117789855	0.9422117789855	0.9422117789855	0.9422117789855	0.9422117789855	0.9422117789855	0.9422117789855	0.9422117789855	0.9422117789855	0.9422117789855	0.9422117789855	0.9422117789855	0.9422117789855	0.9422117789855	0.9422117789855	0.9422117789855	0.9422117789855	0.9422117789855	0.9422117789855	0.9422117789855	0.9422117789855	0.9422117789855
0.9527883770723227	0.9833265269832749	0.9763335113912047	1.0313642539995453	1.0761441885844774	1.024237567499194	1.0475114128515266	1.0636144841699091	0.8346212236799138	0.9274203572612053	0.9336464384350761	0.8983520942102862	1.0129377196470843	1.0477636626257714	0.9293996502021138	1.0115634425388271	0.9521557583869273	0.7585625639169343	0.7599321023835329	0.8926603365848929	0.7292018226338375	0.9090723195543143	1.061903478506053	0.7706106751810241	0.9429087644747719	0.8990624405984413	0.7931087016910672	0.8084509736397778	0.9345539032979027	0.9081118091091448	0.8838945231759692	0.9192879525941403	0.8443749959574764	0.8016009485576787	0.7838211513661446	0.7852011140880328	0.7200108340965534	0.8424609692673808	0.8891193927164924	0.9166192850941752	0.9437121632457367	0.930165724169956	0.930165724169956	0.930165724169956	0.930165724169956	0.930165724169956	0.930165724169956	0.930165724169956	0.930165724169956	0.930165724169956
0.9995027513691286	0.9816846082793981	1.0607995899741225	1.0601696958347444	1.1045589251506325	1.2321057147635668	1.1001023806812391	1.0474110176190108	1.0878701248211733	1.0684887496658542	1.0554670689710286	1.1004500565163011	1.105804419298479	1.1675296613934616	1.1366991542942553	1.0615892949025274	1.2154126409242414	1.155469796010153	1.138844266652047	1.1602372907432672	1.1251325513518895	1.1639006734645287	1.24014304795384	1.1331580257815983	1.1895463695738173	1.118284610842886	1.2316056468963912	1.082341090528784	1.1798314915341868	1.1958255223616217	1.159850246735703	1.2137818019991446	1.172300868656863	1.2189021867616427	1.1859605937543927	1.1219667275000582	1.1812945277907287	1.1771124980837269	1.2062124169161064	1.1645959079036639	1.1347680619159066	1.2070688009733654	1.141081290561775	1.2024204491755117	1.1557896390247786	1.1791050441001452	1.1791050441001452	1.1791050441001452	1.1791050441001452	1.1791050441001452
0.40308378687590446	0.6777959906737805	0.6728309422302091	0.4775725127622507	0.5142770257259216	0.5571515453811854	0.6938032595314387	0.6227448313342995	0.3213097394401318	0.45696668254834083	0.7038320706876775	0.6003733347240285	1.0658004713582752	0.9200862457411814	1.3856504939057261	0.961484918755327	0.9373391865881002	0.9004143915364985	0.6851713112553457	1.1653851309659145	0.6965474022882326	1.1330207929511364	0.9862512613677462	1.068561709170068	1.0612187475055603	0.6470821689014022	1.1515060678333096	1.0431641976787849	0.8547560065676502	0.8258881306369358	1.1362857315112596	1.167834967682846	1.537242530961184	1.030120555696141	1.155165707742215	1.3611015018155306	0.9111711730250144	1.599917927824003	1.1707829619103385	1.074308644012394	1.262403775593638	1.610958638166204	1.016183191576021	1.3382715049430667	1.188134136904605	1.263202820923836	1.263202820923836	1.263202820923836	1.263202820923836	1.263202820923836
0.8677710328766356	0.8824575116408802	0.7500184611165014	0.6421164584854476	0.8988870049117789	0.9422789022004431	0.9934599153666682	1.0215260176707193	1.1578237111770913	1.0248409474641789	1.0901810021256095	1.0033271804138983	1.2778769907793741	1.2138286302985524	0.9726503221848803	1.2629712299380673	1.35689783594195	1.2007621297766868	1.221538517761389	1.4343704669534605	1.1661059774343103	1.3286213191602891	1.5131224439825004	1.4025676983491338	1.440336590907882	1.4058726988725516	1.1786738551234024	1.2987357753310051	1.3132288530289886	1.1789257142781835	1.247939410837181	1.303564498964226	1.2274012549791542	1.409645094746448	1.2791628651599807	1.4205836885540488	1.4851282105604504	1.2918960524009535	1.3709756920204144	1.5011347689014711	1.0666936830726443	1.2692681868138904	1.3186264607854528	1.2939473237996715	1.2939473237996715	1.2939473237996715	1.2939473237996715	1.2939473237996715	1.2939473237996715	1.2939473237996715
0.6666491883787337	0.6104128895923889	0.5519060153928157	0.586583461733819	0.6135932180497414	0.5661701926044131	0.6473942264467474	0.6502402572779423	0.6734709362166162	0.6756166149047358	0.7274973148816714	0.802512850067046	0.6458867284256942	0.7570438434987629	0.7977264086422005	0.7542791766301825	0.6882571352869551	0.7448737076630263	0.7345892977651923	0.7169349861286636	0.7416052989536832	0.8471361696140279	0.8251529606062931	0.8432341974839338	0.8986012223069296	0.746110110165005	0.826502225829869	0.8993849666604926	0.7034727234967248	0.8241576654882037	0.7044716168861259	0.7355220799654691	0.7232914418116531	0.7900909892964524	0.799551369710973	0.81367875760823	0.8509563964794175	0.8413622764725399	0.8167008811442531	0.8309566852786462	0.8238287832114496	0.8238287832114496	0.8238287832114496	0.8238287832114496	0.8238287832114496	0.8238287832114496	0.8238287832114496	0.8238287832114496	0.8238287832114496	0.8238287832114496
0.6700662053655244	0.8653644071818385	0.9038815702484656	0.981118528496939	0.8714808929055582	1.073918382526524	1.1264461041211296	0.9742696135565976	0.985242894223017	1.1896156255905608	1.296191806933865	1.166088044999058	1.0883615996406213	1.21207724624843	1.3200896535982605	1.3493044487888575	1.1491679570433218	1.2757598890275719	1.3331502525149685	1.061033409742019	1.2744069207621151	1.426406280922181	1.2740496565287234	1.3409288308025171	1.5010241362354317	1.3377225376032955	1.4469527963895208	1.344064683120423	1.310607834007447	1.2040107137942189	1.1441380912118622	1.2898513830322536	1.4328250644813687	1.3934122054903677	1.2278697015776374	1.4111983057287687	1.5065002276506916	1.3457558662883122	1.487323419218418	1.414768026082323	1.595073894387753	1.504920960235038	1.504920960235038	1.504920960235038	1.504920960235038	1.504920960235038	1.504920960235038	1.504920960235038	1.504920960235038	1.504920960235038
0.32560769992401084	0.43970243083622507	0.42849023648953277	0.5058742874028127	0.5651534183175282	0.6177737190978179	0.5515028712346141	0.6528305096872177	0.6851458628102608	0.7619251565080356	0.8951033249847857	0.9598923595050046	0.8744883569370443	0.9866139764302877	0.9213559129218658	0.9438225553878196	1.0444238631227487	1.0966337861957631	1.2225117854072602	1.0843924955832644	1.1457121664359382	1.1893476419159237	1.1416648408426708	1.2349389517266773	1.209340704640554	1.3325630376481803	1.2806852895345506	1.38296766541834	1.4854999654699002	1.3315252160265667	1.3022208072297468	1.399554981950172	1.3846020471771594	1.334719843990956	1.4001757900312541	1.4091519458105801	1.4265490569264314	1.3935790523120812	1.3332867402903137	1.2720770588768624	1.381317046219662	1.3997864876497366	1.2925122526030453	1.3690797733019398	1.4645043865010359	1.4856426119706037	1.247417138607865	1.3425200606783365	1.3909728661590195	1.3828641461019788
0.5123422031604896	0.5986103304445975	0.8219476626326607	0.5679056437976289	0.7498444927409255	0.5454131925059074	0.38749776709696904	0.45965866739980216	0.36327719867111097	0.44719254585765894	0.39895491088038776	0.8085167194115814	0.6088621945840095	0.8625020910775807	0.4892691349277965	0.5243759375917105	0.552262568157058	0.6745908969955242	0.6010596683657904	0.7664083836603579	0.668755347614841	0.6368550881119024	0.6546483719514045	0.421145096076137	0.595375647757788	0.8099908588006282	0.8616036095830479	0.6562946018267849	0.7262485831990784	0.5575236025730465	0.6818726582386667	0.7102643268634112	0.9627609554239113	1.008787390604785	1.0522008584264795	0.7358036399246906	0.8381903410161566	0.8054517194464759	0.9451977418033711	0.871241452166476	0.6741549062445884	1.0087442812848404	0.8732675550515032	0.6891156779973211	0.367851400921386	0.9965519781870108	0.9254379083796774	0.7339755763206165	0.675989039970805	1.0279811836089108
0.6542230742231484	0.6876879983050055	0.5617895900159436	0.7214155546788236	0.7162202374894707	0.5557850645320901	0.6691397743108232	0.7033706232625981	0.761447486942278	0.751069633022779	0.7266689703731383	0.7947044163663947	0.9646094622738245	0.7464256810309745	0.7833628464017507	0.8082973363955077	0.7463993889620323	0.7981507049489428	0.8489068638564552	0.7843058367728174	0.7570663542229412	0.7436634588935233	0.8531168727462154	0.8448352681235329	0.8316437992977863	1.0133496885171687	0.9705621562335022	0.9364737067921232	0.8703052816308736	0.6389291781533163	0.8407934587865402	0.8715236014594913	0.8053320351309646	0.8609029944241615	0.799217791068962	0.9218951235004622	0.7839306900218304	0.883414984405158	0.7766799886404688	0.7680203860905856	0.8077374046786361	0.8777119714113778	0.7512781891714506	0.7277164431018832	0.7750260473239111	0.9238779238260906	0.9500756609544811	0.9295670211110302	0.8051811578094533	0.803575813713353
0.7913562673315161	0.8921026824261926	0.972118741362554	0.9815684337493151	1.092195529608057	0.9580591071100649	1.1218408653502674	1.0725274206813042	0.9932332731733361	1.0392438026849231	0.9124870918743451	1.0644332561286025	1.0786112564200374	0.9827474718867657	1.0278562821498394	1.0661202113883637	1.0583673305699652	1.144258634573401	1.1779380720899024	1.1582882829788639	1.1826860580222034	1.0987752255669294	1.1569535028214206	1.0758643045380385	1.0884306279442861	1.1135524503177199	1.125671020611547	1.1389875675343646	1.1453328249095556	1.2828569185172924	1.1395340909214446	1.122358693992321	1.1490310642603438	1.132203006399651	1.1440813462113868	1.1201024850979329	1.183301561903084	1.1957545282469055	1.177364001794593	1.299736231926485	1.177317458839072	1.2530038960403092	1.3069772140815457	1.2116601312228619	1.217640616595975	1.3370776580006838	1.328114700010929	1.205209144378052	1.2295515728143813	1.2856791752753185
0.47461578686583866	0.48444523134639456	0.5895395353234951	0.8919173123748922	0.777488440511233	0.8008595638154791	0.8669218732394441	0.8724711069963845	1.035904779199913	0.8591153053334112	0.7705816247832807	0.9970897694793509	0.9611060175068208	0.9530319876547736	0.9269583564635633	0.9668794298426712	1.152865012369932	1.0565712744682438	1.0063037013420255	0.9140439517184602	0.900410668063269	0.9569416702170216	0.9826933398729324	1.112995896018327	1.0720504305395264	0.9011955607113687	1.114829609496425	1.0680110978856487	1.1745022734937214	1.1735544885755473	0.9658531575379777	1.134084641059242	1.0822535422285067	1.1549713587562476	1.2338387955068586	1.194279024124561	1.2804525201022017	1.1998324535883653	1.1784171836785309	1.2339403401376108	1.07447049397168	1.2412758071812338	1.3408350146437815	1.2910829403048927	1.3080901761406465	1.4214641797150525	1.4034973441745942	1.285118441478952	1.4577711530577304	1.2486800272220608
0.6911705710060203	0.7143823473477108	0.8310188419376564	0.8282327423790393	0.7856256669680126	0.7459557365534126	0.8280699528604853	0.9554094206351965	0.8655380680506389	0.8542798705195326	0.8965524131101541	0.8886346323846439	1.0413003260314608	0.8435966699366417	0.9273483469499697	0.8840872836283863	0.895191430800815	0.995983430857128	0.8744026757417848	0.9494507800795448	0.8645433245152523	0.894336580258612	0.8515238462004175	0.8441417217702151	0.9313785574167547	0.950916047305439	0.9011164905815937	0.9421015315161676	0.8905489377466818	0.8537171127960858	0.9559287681965609	0.8082927162777072	0.9392235701627015	0.9444643397934468	0.901923199799569	1.0591703972958153	0.843988989501374	1.041489841716828	0.9913955912968235	0.9874713063841032	1.0147606249237402	1.0387065587934792	1.0227394805337409	1.0307230196636101	1.0307230196636101	1.0307230196636101	1.0307230196636101	1.0307230196636101	1.0307230196636101	1.0307230196636101
1.0790136307824676	0.8058789880795845	0.8800728308483435	0.7440032493882784	0.814959501067048	0.7560989717163862	0.7026652920736665	0.6907928820044632	0.6402207730031662	0.7817691433683417	0.5625483069361897	0.6721587251522657	0.6721587251522657	0.6721587251522657	0.6721587251522657	0.6721587251522657	0.6721587251522657	0.6721587251522657	0.6721587251522657	0.6721587251522657	0.6721587251522657	0.6721587251522657	0.6721587251522657	0.6721587251522657	0.6721587251522657	0.6721587251522657	0.6721587251522657	0.6721587251522657	0.6721587251522657	0.6721587251522657	0.6721587251522657	0.6721587251522657	0.6721587251522657	0.6721587251522657	0.6721587251522657	0.6721587251522657	0.6721587251522657	0.6721587251522657	0.6721587251522657	0.6721587251522657	0.6721587251522657	0.6721587251522657	0.6721587251522657	0.6721587251522657	0.6721587251522657	0.6721587251522657	0.6721587251522657	0.6721587251522657	0.6721587251522657	0.6721587251522657
1.0816567229824983	0.8981374253627598	0.9753324036531043	0.9237480217111799	0.8514459816937172	0.9210599576537571	0.8862529696737371	0.8862529696737371	0.8862529696737371	0.8862529696737371	0.8862529696737371	0.8862529696737371	0.8862529696737371	0.8862529696737371	0.8862529696737371	0.8862529696737371	0.8862529696737371	0.8862529696737371	0.8862529696737371	0.8862529696737371	0.8862529696737371	0.8862529696737371	0.8862529696737371	0.8862529696737371	0.8862529696737371	0.8862529696737371	0.8862529696737371	0.8862529696737371	0.8862529696737371	0.8862529696737371	0.8862529696737371	0.8862529696737371	0.8862529696737371	0.8862529696737371	0.8862529696737371	0.8862529696737371	0.8862529696737371	0.8862529696737371	0.8862529696737371	0.8862529696737371	0.8862529696737371	0.8862529696737371	0.8862529696737371	0.8862529696737371	0.8862529696737371	0.8862529696737371	0.8862529696737371	0.8862529696737371	0.8862529696737371	0.8862529696737371
0.33448002476998834	0.398742578020706	0.3251680917725794	0.2147308671826043	0.40523284141199767	0.4857655569120307	0.4726426149973404	0.40746263646943953	0.3692071584926858	0.25932075501999996	0.3058403510217788	0.407702261913176	0.5335283613794138	0.31803338971233164	0.20698936263210205	0.5804283552511995	0.5148093356342716	0.6018972568247383	0.5848162049486937	0.5508430512471896	0.854438939909685	0.4610028890825582	0.4853924950262236	0.8357673316555105	0.8027953626227751	0.890171963575466	0.6085385524701492	0.6643608086915991	0.860105290169684	0.7863356661694773	0.7512660816445041	0.7286502127682437	0.7988572290627092	0.6269399185593721	0.4811008071601227	0.4215410951603102	0.4513209511602164	0.4513209511602164	0.4513209511602164	0.4513209511602164	0.4513209511602164	0.4513209511602164	0.4513209511602164	0.4513209511602164	0.4513209511602164	0.4513209511602164	0.4513209511602164	0.4513209511602164	0.4513209511602164	0.4513209511602164
0.7239750474256956	0.7886335362992895	0.7011783026520085	0.7305882497666529	0.637934704318425	0.6968863085579532	0.6972832692136138	0.638910608158228	0.7338232010136412	0.6780187569249694	0.7033589998590231	0.649911827937525	0.7308224126263363	0.6020802914999739	0.6139145549054461	0.744857734521574	0.6376751800977001	0.6457750616855753	0.5896040093001376	0.6757986876095379	0.6985595148138789	0.6644101422489225	0.6323400530209977	0.6625225787246997	0.612981767841	0.5430887112499717	0.5948201619887785	0.5689544366193751	0.5689544366193751	0.5689544366193751	0.5689544366193751	0.5689544366193751	0.5689544366193751	0.5689544366193751	0.5689544366193751	0.5689544366193751	0.5689544366193751	0.5689544366193751	0.5689544366193751	0.5689544366193751	0.5689544366193751	0.5689544366193751	0.5689544366193751	0.5689544366193751	0.5689544366193751	0.5689544366193751	0.5689544366193751	0.5689544366193751	0.5689544366193751	0.5689544366193751
0.7455960749664119	0.7572591787575769	0.6422499277681474	0.7050942709667526	0.6665927808101749	0.7436231851051234	0.6710324513070696	0.6564540371944526	0.5894500353849506	0.6095727627328202	0.6513159392800182	0.7545644626641972	0.6231838446169613	0.47380664445346593	0.4501963774630982	0.5089212397394319	0.5091857660187574	0.5089337438284125	0.6272185430391626	0.5598798276533395	0.593549185346251	0.593549185346251	0.593549185346251	0.593549185346251	0.593549185346251	0.593549185346251	0.593549185346251	0.593549185346251	0.593549185346251	0.593549185346251	0.593549185346251	0.593549185346251	0.593549185346251	0.593549185346251	0.593549185346251	0.593549185346251	0.593549185346251	0.593549185346251	0.593549185346251	0.593549185346251	0.593549185346251	0.593549185346251	0.593549185346251	0.593549185346251	0.593549185346251	0.593549185346251	0.593549185346251	0.593549185346251	0.593549185346251	0.593549185346251
0.8910664740837559	0.7297443429100163	0.7260437264139376	0.7292630715389505	0.7024754483300923	0.7496980131977429	0.7183246637439079	0.6541984531506453	0.7235458392279662	0.658008198349783	0.6639433504974334	0.583508713235055	0.6316920313057903	0.621172049158712	0.6549852328489202	0.6358969514262787	0.5619933893965654	0.5816668879496166	0.6852223248134834	0.6276339132183942	0.6543408199808515	0.5563510710947621	0.6705674050847447	0.6500247447759554	0.663939304502274	0.642876734716631	0.5864390979920652	0.6985959805921986	0.6045226615882494	0.6473369359542088	0.5971318204576901	0.6158621995530024	0.6289990605814941	0.5772118358977318	0.5957970613453364	0.6256985919673173	0.6526088352840526	0.6391537136256848	0.6391537136256848	0.6391537136256848	0.6391537136256848	0.6391537136256848	0.6391537136256848	0.6391537136256848	0.6391537136256848	0.6391537136256848	0.6391537136256848	0.6391537136256848	0.6391537136256848	0.6391537136256848
0.765501549688998	0.6330485166811022	0.5738961928663687	0.556919099076165	0.47841459961517746	0.5713375703441941	0.5419601539691957	0.5089530959220262	0.47540414753337895	0.5073714646999667	0.5163133865950345	0.5172712753501981	0.49900108680346494	0.6258108951206154	0.5874854318354551	0.4382729497220414	0.5738132354141989	0.5006882705040727	0.49765532230972626	0.5202071055120245	0.4190005885145172	0.5469447334260463	0.5220911357908169	0.5357838287215229	0.5189357373332057	0.5082675412653409	0.5946333422465567	0.551584722788914	0.4367460523814036	0.4595681901177979	0.4375956385117308	0.5479381590769561	0.4927668987943435	0.4927668987943435	0.4927668987943435	0.4927668987943435	0.4927668987943435	0.4927668987943435	0.4927668987943435	0.4927668987943435	0.4927668987943435	0.4927668987943435	0.4927668987943435	0.4927668987943435	0.4927668987943435	0.4927668987943435	0.4927668987943435	0.4927668987943435	0.4927668987943435	0.4927668987943435
0.595710663504299	0.4707158547924578	0.4019997439630674	0.41887858786502125	0.6357125996363867	0.6881920139364812	0.6718135177519571	0.7862136247125764	0.7327196312656854	0.7618577270069712	0.6383175941050637	0.8422202765891412	0.7536357415450932	0.9940469571037021	0.9420194831152888	0.9060689623630688	1.0338630128235617	0.9582621564038036	1.2257256581938545	1.1944497754075165	0.9568440046285023	1.074778809612891	1.0163610403016405	0.8737178736472776	0.8030322560233438	1.0130235240397156	0.8984430874549043	1.055222609606702	1.311848682861548	1.060973810144565	1.080447736541876	1.1378399532624102	0.9171780667816533	1.1095646781427835	1.0133713724622184	1.0133713724622184	1.0133713724622184	1.0133713724622184	1.0133713724622184	1.0133713724622184	1.0133713724622184	1.0133713724622184	1.0133713724622184	1.0133713724622184	1.0133713724622184	1.0133713724622184	1.0133713724622184	1.0133713724622184	1.0133713724622184	1.0133713724622184
0.7490084277015415	0.6616147595340821	0.6381099764644301	0.6242375685491741	0.6691007968859666	0.6253923912528812	0.600074059619306	0.663405019827591	0.615662889742175	0.6002339343793517	0.5114309923557877	0.5805792722535009	0.5924416242719637	0.5796290396893534	0.5476586043176485	0.5743202698903551	0.5788732371601467	0.6721683290761299	0.736504329080099	0.5890866094295202	0.59476348048154	0.7434609180769153	0.6691121992792277	0.6691121992792277	0.6691121992792277	0.6691121992792277	0.6691121992792277	0.6691121992792277	0.6691121992792277	0.6691121992792277	0.6691121992792277	0.6691121992792277	0.6691121992792277	0.6691121992792277	0.6691121992792277	0.6691121992792277	0.6691121992792277	0.6691121992792277	0.6691121992792277	0.6691121992792277	0.6691121992792277	0.6691121992792277	0.6691121992792277	0.6691121992792277	0.6691121992792277	0.6691121992792277	0.6691121992792277	0.6691121992792277	0.6691121992792277	0.6691121992792277
0.6311681985399294	0.4009860826021958	0.4623033680174046	0.38591552528792933	0.23486210203450905	0.4307164323361842	0.5742749345816844	0.4438723456923234	0.5575846306578931	0.4949900732331272	0.4639711294789881	0.5389243673434422	0.7219121660655757	0.845106118578369	0.7132543305444592	0.8328373374214134	0.7606911716369225	0.7109312002956465	0.9980056276661197	1.0470310748194116	1.2456828650891731	1.034099670021936	1.1093879217465523	1.104731991225884	1.2448777576639798	1.2866384943440732	1.1323746254261011	1.0292008355078928	1.0806770887336583	1.2866244835751661	1.3871772072973951	1.4532574193583212	1.3368099535757971	1.3625590581779432	1.3506792347067444	1.3297424836736484	1.4087147778761493	1.563462749300958	1.5887609062546466	1.321841024492024	1.4145759689915958	1.36820849674181	1.36820849674181	1.36820849674181	1.36820849674181	1.36820849674181	1.36820849674181	1.36820849674181	1.36820849674181	1.36820849674181
0.6044513152865691	0.5031233903182485	0.4593120129586444	0.5591467462563154	0.623833486411478	0.6148138713310508	0.5818355722721595	0.6622251395404178	0.7647219480408561	0.765182334263814	0.6792237316017428	0.7898170431728304	0.6991659965528476	0.830849911600961	0.8452311721252266	0.8262389863130748	0.8055740871159551	0.7579236392865358	0.8147176874651952	0.8835063795512905	1.0176967782052866	0.8611463832151081	0.931531180875202	1.0601923028821427	0.9698384402386409	1.0150153715603918	1.0150153715603918	1.0150153715603918	1.0150153715603918	1.0150153715603918	1.0150153715603918	1.0150153715603918	1.0150153715603918	1.0150153715603918	1.0150153715603918	1.0150153715603918	1.0150153715603918	1.0150153715603918	1.0150153715603918	1.0150153715603918	1.0150153715603918	1.0150153715603918	1.0150153715603918	1.0150153715603918	1.0150153715603918	1.0150153715603918	1.0150153715603918	1.0150153715603918	1.0150153715603918	1.0150153715603918
0.5813477587698154	0.5930533840494375	0.5732530600088802	0.6026313974191613	0.6314145457036907	0.7467929708308881	0.7885478559401536	0.5974850304366374	0.8521382823134418	0.9129565471034201	0.8503488882634385	0.7836753981417778	0.6835748043002982	1.0187429156180736	0.9944416771241843	0.9474434357321312	1.0574032242004503	1.1566892287295747	1.0512028854032134	0.9363872387807857	0.7984663713969449	0.9973794596813476	0.8690451148921198	1.1556204204866294	1.2328861067321633	1.056628109748955	1.157064252957405	1.0181110846069585	1.3579936994282304	1.2272687161655005	1.2926312077968656	1.2926312077968656	1.2926312077968656	1.2926312077968656	1.2926312077968656	1.2926312077968656	1.2926312077968656	1.2926312077968656	1.2926312077968656	1.2926312077968656	1.2926312077968656	1.2926312077968656	1.2926312077968656	1.2926312077968656	1.2926312077968656	1.2926312077968656	1.2926312077968656	1.2926312077968656	1.2926312077968656	1.2926312077968656
0.5498079379956459	0.5530856365643695	0.525583823479915	0.5632582291746604	0.5975861606758633	0.5372217643886659	0.49468544310088053	0.6036498692190289	0.6344253211857518	0.5562807153961342	0.5269790583693575	0.5384840392165924	0.5390271843948408	0.5688365590047002	0.6209197367320752	0.5283687571326783	0.6409484812228486	0.5442254536274722	0.5925869674251605	0.5925869674251605	0.5925869674251605	0.5925869674251605	0.5925869674251605	0.5925869674251605	0.5925869674251605	0.5925869674251605	0.5925869674251605	0.5925869674251605	0.5925869674251605	0.5925869674251605	0.5925869674251605	0.5925869674251605	0.5925869674251605	0.5925869674251605	0.5925869674251605	0.5925869674251605	0.5925869674251605	0.5925869674251605	0.5925869674251605	0.5925869674251605	0.5925869674251605	0.5925869674251605	0.5925869674251605	0.5925869674251605	0.5925869674251605	0.5925869674251605	0.5925869674251605	0.5925869674251605	0.5925869674251605	0.5925869674251605
0.512566372524119	0.5867101143135534	0.4926709223154763	0.665940728089523	0.651655358574483	0.5933900776497326	0.534893127205944	0.6942965812223011	0.70033996716764	0.6033319166917012	0.6402545836724025	0.6286593819216102	0.6541609647445203	0.6134713757977823	0.593986873601862	0.5877043051321091	0.680074948112762	0.6794958622047383	0.6329225181044366	0.5500566962171503	0.5270435706966218	0.5118854876144904	0.7588116608541746	0.5805273115382424	0.6507254685642873	0.5628211741874014	0.5668804919749663	0.6440505723856826	0.71063284184765	0.6773417071166662	0.6773417071166662	0.6773417071166662	0.6773417071166662	0.6773417071166662	0.6773417071166662	0.6773417071166662	0.6773417071166662	0.6773417071166662	0.6773417071166662	0.6773417071166662	0.6773417071166662	0.6773417071166662	0.6773417071166662	0.6773417071166662	0.6773417071166662	0.6773417071166662	0.6773417071166662	0.6773417071166662	0.6773417071166662	0.6773417071166662
0.7282472362909987	0.6427342844589298	0.565575348329232	0.6094901011041687	0.6338773895218872	0.5944261745333411	0.6480485795001627	0.6615354685498018	0.7008162606923198	0.7036374053558603	0.7524535005986135	0.70139343910459	0.6741962560879973	0.6719808189940419	0.7492353174570391	0.8382511021694361	0.7833270819466788	0.7253992246272488	0.6393311708280683	0.654265680706563	0.8468878462822503	0.7974850359850418	0.8221864411336461	0.8221864411336461	0.8221864411336461	0.8221864411336461	0.8221864411336461	0.8221864411336461	0.8221864411336461	0.8221864411336461	0.8221864411336461	0.8221864411336461	0.8221864411336461	0.8221864411336461	0.8221864411336461	0.8221864411336461	0.8221864411336461	0.8221864411336461	0.8221864411336461	0.8221864411336461	0.8221864411336461	0.8221864411336461	0.8221864411336461	0.8221864411336461	0.8221864411336461	0.8221864411336461	0.8221864411336461	0.8221864411336461	0.8221864411336461	0.8221864411336461
0.7718908346355521	0.7584128833284942	0.6969639886580564	0.6878493332548892	0.6369506668753374	0.7483314748566657	0.6517776297583618	0.6459709372749837	0.697623386238454	0.6232879458125372	0.6877331819848249	0.6611254457313788	0.7326566154387913	0.620012438215959	0.7000977503603152	0.6215281669246454	0.6506059233971349	0.5861230684191554	0.7108141812593962	0.6121754898291363	0.4565857167493875	0.5621135926241952	0.559610312275338	0.5746835960479113	0.5503368111935887	0.646502015255451	0.59841941322452	0.59841941322452	0.59841941322452	0.59841941322452	0.59841941322452	0.59841941322452	0.59841941322452	0.59841941322452	0.59841941322452	0.59841941322452	0.59841941322452	0.59841941322452	0.59841941322452	0.59841941322452	0.59841941322452	0.59841941322452	0.59841941322452	0.59841941322452	0.59841941322452	0.59841941322452	0.59841941322452	0.59841941322452	0.59841941322452	0.59841941322452
0.6799802731894925	0.5014052740842814	0.5456272334704257	0.5536457925461099	0.6352113298464251	0.6018232222003117	0.6781424536439447	0.6341599246815811	0.7402967781996689	0.7434268964889854	0.5097700167856951	0.6410000280968711	0.6627531522218251	0.7277059082787312	0.7541510672180505	0.757861092787148	0.7664537766036371	0.8035975405099649	0.7402994019421625	0.8111219419024654	0.7593051623043672	0.6229844906025366	0.6645707579950244	0.5195644191670451	0.5920675885810348	0.5920675885810348	0.5920675885810348	0.5920675885810348	0.5920675885810348	0.5920675885810348	0.5920675885810348	0.5920675885810348	0.5920675885810348	0.5920675885810348	0.5920675885810348	0.5920675885810348	0.5920675885810348	0.5920675885810348	0.5920675885810348	0.5920675885810348	0.5920675885810348	0.5920675885810348	0.5920675885810348	0.5920675885810348	0.5920675885810348	0.5920675885810348	0.5920675885810348	0.5920675885810348	0.5920675885810348	0.5920675885810348
0.7368477516606704	0.6042555047985675	0.6339480447265883	0.6206956838094092	0.7328512098515912	0.7160787671332371	0.6329502776136823	0.665529534971165	0.6723740109495157	0.6670670650968372	0.6982766596738542	0.7705514131357616	0.6959676933861687	0.5696753000808056	0.6574080041742706	0.7527600708263938	0.6622874034176947	0.6535063306754879	0.6933072543402984	0.7047440180678763	0.7042243141534105	0.6930278213609505	0.5934385002611212	0.7127722936866715	0.6531053969738964	0.6531053969738964	0.6531053969738964	0.6531053969738964	0.6531053969738964	0.6531053969738964	0.6531053969738964	0.6531053969738964	0.6531053969738964	0.6531053969738964	0.6531053969738964	0.6531053969738964	0.6531053969738964	0.6531053969738964	0.6531053969738964	0.6531053969738964	0.6531053969738964	0.6531053969738964	0.6531053969738964	0.6531053969738964	0.6531053969738964	0.6531053969738964	0.6531053969738964	0.6531053969738964	0.6531053969738964	0.6531053969738964
0.2729601146616456	0.33632469254094166	0.2958449590942548	0.24227382030061204	0.28594821956430483	0.22474259314172068	0.3404488588754773	0.2818449321946072	0.2886101927462965	0.3431449936631935	0.28413595554625043	0.2675427477339298	0.2666347836063439	0.22699928245746268	0.23534302211134897	0.2161052154878917	0.18586912667236866	0.28030716651245047	0.21973112547211782	0.20165131670217176	0.24380040157669786	0.30307191138677864	0.22452587688975004	0.2637988941382643	0.2637988941382643	0.2637988941382643	0.2637988941382643	0.2637988941382643	0.2637988941382643	0.2637988941382643	0.2637988941382643	0.2637988941382643	0.2637988941382643	0.2637988941382643	0.2637988941382643	0.2637988941382643	0.2637988941382643	0.2637988941382643	0.2637988941382643	0.2637988941382643	0.2637988941382643	0.2637988941382643	0.2637988941382643	0.2637988941382643	0.2637988941382643	0.2637988941382643	0.2637988941382643	0.2637988941382643	0.2637988941382643	0.2637988941382643
0.8112596505920534	0.7883935131396996	0.7156045204336959	0.7754005656426382	0.7146311114782761	0.7164941099737308	0.8449045093770998	0.7301428746565817	0.7609843909816769	0.7351503329064515	0.8429503037095426	0.8008694020286188	0.6316580834962527	0.7588273612060403	0.7585945880865516	0.8154531613055743	0.7461267351706151	0.7648122644749329	0.7182535229860858	0.7536704953738532	0.6742487404370217	0.7786248467111009	0.7245619043644866	0.6618480579501745	0.6932049811573305	0.6932049811573305	0.6932049811573305	0.6932049811573305	0.6932049811573305	0.6932049811573305	0.6932049811573305	0.6932049811573305	0.6932049811573305	0.6932049811573305	0.6932049811573305	0.6932049811573305	0.6932049811573305	0.6932049811573305	0.6932049811573305	0.6932049811573305	0.6932049811573305	0.6932049811573305	0.6932049811573305	0.6932049811573305	0.6932049811573305	0.6932049811573305	0.6932049811573305	0.6932049811573305	0.6932049811573305	0.6932049811573305
0.5369702677711528	0.6340195210584633	0.6772643497162175	0.6576592784518478	0.7124527960631841	0.8760231951685454	0.724698034727642	0.8371306775260313	0.8454803311036007	0.8418091668262558	0.8072778084478299	0.7947183622000114	0.8948184064251702	0.8102612201034842	0.8740640072709459	0.8463461293996861	0.9982456722613305	0.8859882890796678	0.9964283742578849	0.9497347225206478	0.9568238703480115	0.8946956617806266	0.9065373434352717	0.8884399720374498	0.9946904144515609	0.8973185071376436	1.0205330009091427	0.9010357814593744	1.0137126754378463	0.9750004608996293	0.9943565681687379	0.9943565681687379	0.9943565681687379	0.9943565681687379	0.9943565681687379	0.9943565681687379	0.9943565681687379	0.9943565681687379	0.9943565681687379	0.9943565681687379	0.9943565681687379	0.9943565681687379	0.9943565681687379	0.9943565681687379	0.9943565681687379	0.9943565681687379	0.9943565681687379	0.9943565681687379	0.9943565681687379	0.9943565681687379
0.7201758305667245	0.7744955577282148	0.829959819692901	0.8697466500047787	0.7551246744894484	0.9381013515561034	0.9174086185075564	0.873843316077448	0.8321685337867087	0.9115678786036783	0.8637757400072432	0.8978190425203524	0.9373565165993721	0.9323413752418853	0.9296236612066244	0.8606315283189924	0.9631396801099695	0.9123231412056234	0.9848983845159539	0.9644700898528167	0.936433399111048	0.9490796536323023	0.9556482968083472	1.006681014567472	0.9780099119755018	1.0147443687888746	1.0398497681399281	0.9838551742326261	0.9860755278126562	0.9549474734607979	0.9566808161646253	0.9558141448127115	0.9558141448127115	0.9558141448127115	0.9558141448127115	0.9558141448127115	0.9558141448127115	0.9558141448127115	0.9558141448127115	0.9558141448127115	0.9558141448127115	0.9558141448127115	0.9558141448127115	0.9558141448127115	0.9558141448127115	0.9558141448127115	0.9558141448127115	0.9558141448127115	0.9558141448127115	0.9558141448127115
0.3888024849628392	0.39965277194255805	0.4017080481166045	0.37618507548935265	0.3660275570394177	0.5225210088364937	0.5186041000684006	0.5069154275323295	0.4840054011186153	0.5848927854891625	0.5978550327022477	0.635398165445709	0.6826593485352805	0.561295202093627	0.610350386140483	0.773789130311016	0.6303818127347848	0.7648529807654846	0.781291388520433	0.7368195329290388	0.8296816869447692	0.7492118622803123	0.827232049652131	0.8691976197246686	0.8534240636608625	0.7800672338145382	0.9058782740876001	1.090326335747897	0.9261994787303888	0.792726601221694	0.8594630399760415	0.8594630399760415	0.8594630399760415	0.8594630399760415	0.8594630399760415	0.8594630399760415	0.8594630399760415	0.8594630399760415	0.8594630399760415	0.8594630399760415	0.8594630399760415	0.8594630399760415	0.8594630399760415	0.8594630399760415	0.8594630399760415	0.8594630399760415	0.8594630399760415	0.8594630399760415	0.8594630399760415	0.8594630399760415
0.6400732379290689	0.701011839159305	0.6708679749129388	0.6182971109469344	0.7105940241934063	0.8752095481390294	0.8054136501839292	0.8248868418154047	0.9365678012903168	0.9207569031835244	1.004033540942069	1.025742127946167	0.9460488609671052	0.8875876823156913	0.9973569096310338	1.1779939303407563	1.131472060450544	1.0746658155207067	1.2084979519037196	1.1824454078041962	1.1954716798539577	1.1954716798539577	1.1954716798539577	1.1954716798539577	1.1954716798539577	1.1954716798539577	1.1954716798539577	1.1954716798539577	1.1954716798539577	1.1954716798539577	1.1954716798539577	1.1954716798539577	1.1954716798539577	1.1954716798539577	1.1954716798539577	1.1954716798539577	1.1954716798539577	1.1954716798539577	1.1954716798539577	1.1954716798539577	1.1954716798539577	1.1954716798539577	1.1954716798539577	1.1954716798539577	1.1954716798539577	1.1954716798539577	1.1954716798539577	1.1954716798539577	1.1954716798539577	1.1954716798539577
0.8892122202210625	0.9623688987707535	0.8694227384534057	0.9436361483598823	0.9535329638856614	1.0187745834599384	1.0394470715217101	1.135516851348532	1.1040615205515965	1.0503591181372565	1.1270289123003523	1.1274923118377178	1.054312569312425	1.134746940386234	0.9470285499627719	1.045595120585918	1.0359185908764463	1.2185569188539358	1.150057686243817	1.085424554228315	1.101816945612071	1.164291883709644	1.1038909496833003	1.0818429445828974	1.1595143406328696	1.1499250314039327	1.0447820838152975	1.097353557609615	1.097353557609615	1.097353557609615	1.097353557609615	1.097353557609615	1.097353557609615	1.097353557609615	1.097353557609615	1.097353557609615	1.097353557609615	1.097353557609615	1.097353557609615	1.097353557609615	1.097353557609615	1.097353557609615	1.097353557609615	1.097353557609615	1.097353557609615	1.097353557609615	1.097353557609615	1.097353557609615	1.097353557609615	1.097353557609615
0.4870363895053183	0.5594343705413636	0.5942221457843332	0.6395407422244196	0.6032060735302426	0.6667328847070746	0.7403183538333914	0.6681122600119347	0.729532376794794	0.7325933343813866	0.778288965214817	0.7940826410651827	0.8411615287326063	0.8797133504214293	0.8026099262704665	0.8094666446750144	0.9125404577563094	0.9650686403670429	1.0138414734854602	0.8871495284156045	0.993808698475031	0.8856823783021935	0.9110651167062347	0.8401832835966463	0.9433130892492511	0.9192583502378237	0.9685066253657942	0.9784340233758958	1.013604331949826	0.9570537445312074	0.9395607080168458	0.9955260462761958	0.9675433771465208	0.9675433771465208	0.9675433771465208	0.9675433771465208	0.9675433771465208	0.9675433771465208	0.9675433771465208	0.9675433771465208	0.9675433771465208	0.9675433771465208	0.9675433771465208	0.9675433771465208	0.9675433771465208	0.9675433771465208	0.9675433771465208	0.9675433771465208	0.9675433771465208	0.9675433771465208
1.0507262067684358	0.927198691130619	1.2631224923614133	1.1479083273921478	1.0516483027421581	1.4693654516258547	1.4813616786903632	1.4403496228567443	1.3023274413780235	1.6068009081143664	1.5533895186507038	1.7016937245266162	1.6388262761136192	1.8645745058140382	1.8634315824851029	1.8640030441495705	1.8640030441495705	1.8640030441495705	1.8640030441495705	1.8640030441495705	1.8640030441495705	1.8640030441495705	1.8640030441495705	1.8640030441495705	1.8640030441495705	1.8640030441495705	1.8640030441495705	1.8640030441495705	1.8640030441495705	1.8640030441495705	1.8640030441495705	1.8640030441495705	1.8640030441495705	1.8640030441495705	1.8640030441495705	1.8640030441495705	1.8640030441495705	1.8640030441495705	1.8640030441495705	1.8640030441495705	1.8640030441495705	1.8640030441495705	1.8640030441495705	1.8640030441495705	1.8640030441495705	1.8640030441495705	1.8640030441495705	1.8640030441495705	1.8640030441495705	1.8640030441495705
0.7074887268688749	0.6771948009306311	0.7682258315495171	0.8379577988230392	0.9493707781801531	0.8685635813815297	0.92339341861436	0.8770943238620313	0.9580945471383021	0.8803152490868256	1.0507006291749579	0.8732345753080253	0.9670686576316511	0.926967481471651	0.9728831004049475	0.96229527404291	0.9459428518187757	0.9993252029485467	0.8281231014957918	1.0744330629448098	0.9372653421948228	1.0314489368689541	1.026701329355047	1.0733944662885035	1.0500478978217753	1.0500478978217753	1.0500478978217753	1.0500478978217753	1.0500478978217753	1.0500478978217753	1.0500478978217753	1.0500478978217753	1.0500478978217753	1.0500478978217753	1.0500478978217753	1.0500478978217753	1.0500478978217753	1.0500478978217753	1.0500478978217753	1.0500478978217753	1.0500478978217753	1.0500478978217753	1.0500478978217753	1.0500478978217753	1.0500478978217753	1.0500478978217753	1.0500478978217753	1.0500478978217753	1.0500478978217753	1.0500478978217753
0.5112267993709355	0.7464723175077043	0.878771232400427	0.9334591617495734	0.9924735821129562	0.9331760056349037	1.0696724953863885	1.0646412844233282	0.8956937776533967	1.0909950851686665	1.022120918662706	1.0223093972507615	1.1522831593367655	1.2014844773074131	1.1930518294160046	1.4333006165291913	1.296940038688214	1.2650158283396011	1.2775502845817592	1.368413660126297	1.281543017311765	1.2156134920670014	1.1293369421902104	1.2038517303050578	1.166594336247634	1.166594336247634	1.166594336247634	1.166594336247634	1.166594336247634	1.166594336247634	1.166594336247634	1.166594336247634	1.166594336247634	1.166594336247634	1.166594336247634	1.166594336247634	1.166594336247634	1.166594336247634	1.166594336247634	1.166594336247634	1.166594336247634	1.166594336247634	1.166594336247634	1.166594336247634	1.166594336247634	1.166594336247634	1.166594336247634	1.166594336247634	1.166594336247634	1.166594336247634
0.5558430089110185	0.6620887323802858	0.5925059372155992	0.5813773884572513	0.5583310488908162	0.7181562107167756	0.6157999650692365	0.7543431938464283	0.5784717233363399	0.8177634818852146	0.6757013779692813	0.7157907737178205	0.6856369147188026	0.892192540958058	0.8269798257619903	0.8374906060858796	0.8839244728981236	0.9532306912836143	0.9777780430730689	0.7844733936623608	0.8857497529893905	0.8656016820772536	0.9992072254791645	0.9963358952480262	1.1316449533084785	0.8483611241794167	0.9118562650702918	1.0714168848965173	0.8802376262788247	0.9845108624512853	0.9323742443650551	0.9323742443650551	0.9323742443650551	0.9323742443650551	0.9323742443650551	0.9323742443650551	0.9323742443650551	0.9323742443650551	0.9323742443650551	0.9323742443650551	0.9323742443650551	0.9323742443650551	0.9323742443650551	0.9323742443650551	0.9323742443650551	0.9323742443650551	0.9323742443650551	0.9323742443650551	0.9323742443650551	0.9323742443650551
0.5686218511992971	0.6414325812854081	0.5221437426776613	0.6354021781698129	0.7283809237616867	0.7657630064020479	0.8477863728212319	0.7962820367810803	0.8540423371626072	0.8884871565291619	0.7960066052593209	0.9010057997875768	0.9480710888024124	0.9245384442949947	0.9245384442949947	0.9245384442949947	0.9245384442949947	0.9245384442949947	0.9245384442949947	0.9245384442949947	0.9245384442949947	0.9245384442949947	0.9245384442949947	0.9245384442949947	0.9245384442949947	0.9245384442949947	0.9245384442949947	0.9245384442949947	0.9245384442949947	0.9245384442949947	0.9245384442949947	0.9245384442949947	0.9245384442949947	0.9245384442949947	0.9245384442949947	0.9245384442949947	0.9245384442949947	0.9245384442949947	0.9245384442949947	0.9245384442949947	0.9245384442949947	0.9245384442949947	0.9245384442949947	0.9245384442949947	0.9245384442949947	0.9245384442949947	0.9245384442949947	0.9245384442949947	0.9245384442949947	0.9245384442949947
0.6871349697113619	0.6511964096276447	0.6467575371592597	0.6291490317299859	0.5988940400547621	0.5478615749423148	0.6007037999338586	0.7103661021959803	0.6197658287217205	0.5636388217447169	0.6515111882906099	0.6671810353302	0.5859928078476444	0.615144996492249	0.5338243294534296	0.5921110334983687	0.586366091700854	0.6031298588091162	0.6325569776624663	0.6026097135838138	0.5396104538416789	0.4949439240309528	0.6114941685495732	0.48098497563298787	0.49731893648627457	0.48915195605963124	0.48915195605963124	0.48915195605963124	0.48915195605963124	0.48915195605963124	0.48915195605963124	0.48915195605963124	0.48915195605963124	0.48915195605963124	0.48915195605963124	0.48915195605963124	0.48915195605963124	0.48915195605963124	0.48915195605963124	0.48915195605963124	0.48915195605963124	0.48915195605963124	0.48915195605963124	0.48915195605963124	0.48915195605963124	0.48915195605963124	0.48915195605963124	0.48915195605963124	0.48915195605963124	0.48915195605963124
0.625887778413037	0.5615674923771714	0.6726357760576367	0.6116243671747522	0.6940731372950154	0.6915898884900894	0.7934346913930853	0.8655579506613845	0.8613871018975576	0.8002350614294222	0.8206838228941986	1.0060174508383584	0.8691395878759265	0.8297314265871495	0.8552519216048372	0.9064378505635823	0.9020444493165154	0.9020595649770701	0.8547225044689637	0.7919693805310861	0.9863600162664201	0.9208168724602944	0.8271771395744831	0.9366451285609566	0.8262949727011522	0.7894499007659144	0.8078724367335332	0.8078724367335332	0.8078724367335332	0.8078724367335332	0.8078724367335332	0.8078724367335332	0.8078724367335332	0.8078724367335332	0.8078724367335332	0.8078724367335332	0.8078724367335332	0.8078724367335332	0.8078724367335332	0.8078724367335332	0.8078724367335332	0.8078724367335332	0.8078724367335332	0.8078724367335332	0.8078724367335332	0.8078724367335332	0.8078724367335332	0.8078724367335332	0.8078724367335332	0.8078724367335332
0.512975823256673	0.5461889957944202	0.7554902780741787	0.8277267698219789	0.8739060833392089	1.0731467215773405	0.9780633397248683	0.9029507654351733	0.921427514620832	1.1356622365189386	0.9403335539331459	1.2201720294746272	1.121092950351997	1.1253011235659864	1.0721446754679884	1.2701622502376873	1.294470355951586	1.2974166784103167	1.2688764440977736	1.5347724109141871	1.3361666036372886	1.7129097799305704	1.5716157446655126	1.677831040684244	1.5656847679592543	1.295053442279416	1.4303691051193352	1.4303691051193352	1.4303691051193352	1.4303691051193352	1.4303691051193352	1.4303691051193352	1.4303691051193352	1.4303691051193352	1.4303691051193352	1.4303691051193352	1.4303691051193352	1.4303691051193352	1.4303691051193352	1.4303691051193352	1.4303691051193352	1.4303691051193352	1.4303691051193352	1.4303691051193352	1.4303691051193352	1.4303691051193352	1.4303691051193352	1.4303691051193352	1.4303691051193352	1.4303691051193352
0.5579141647751193	0.6189000094017663	0.7159955569390071	0.7669459620787605	0.7794638297763885	0.8173020980299228	0.8874438947827065	0.9253770323226924	0.9510783116551187	0.9582378283621678	0.9430409034453456	1.0099616127285767	0.8986990129384976	0.9672799878035909	0.9706977997897392	0.9752054390022188	1.0322385784480634	1.0528044958465619	1.0825638652176346	1.0637327077370624	1.186341996242788	1.0770546923243869	1.0473888043452857	1.1184868622849127	1.031507788302654	1.0833957157564302	1.0574517520295421	1.0574517520295421	1.0574517520295421	1.0574517520295421	1.0574517520295421	1.0574517520295421	1.0574517520295421	1.0574517520295421	1.0574517520295421	1.0574517520295421	1.0574517520295421	1.0574517520295421	1.0574517520295421	1.0574517520295421	1.0574517520295421	1.0574517520295421	1.0574517520295421	1.0574517520295421	1.0574517520295421	1.0574517520295421	1.0574517520295421	1.0574517520295421	1.0574517520295421	1.0574517520295421
0.5254961245425854	0.6136413765679185	0.6357386694841319	0.66792570248473	0.7079486554073222	0.7706558243892017	0.7490955114754407	0.8078851435224753	0.7695805027966285	0.8070093187083408	0.7920139897245264	0.9596721386176086	0.9260776717513389	0.9518332123363202	0.9411323748613506	0.9810300906528884	0.9126859645691195	0.949891972728196	0.8678749972480786	0.8159455669293659	0.9090944783064061	0.945138264938832	0.8695907082254666	0.9683163213153757	0.8435921157737216	0.9059542185445487	0.9059542185445487	0.9059542185445487	0.9059542185445487	0.9059542185445487	0.9059542185445487	0.9059542185445487	0.9059542185445487	0.9059542185445487	0.9059542185445487	0.9059542185445487	0.9059542185445487	0.9059542185445487	0.9059542185445487	0.9059542185445487	0.9059542185445487	0.9059542185445487	0.9059542185445487	0.9059542185445487	0.9059542185445487	0.9059542185445487	0.9059542185445487	0.9059542185445487	0.9059542185445487	0.9059542185445487
0.9051431098893539	0.9224946822134628	0.9268630887277035	0.9630379551678152	0.8808189306570521	0.9591563127728766	0.9860714623939975	0.8393151439761731	0.9478287798383919	0.7849015559815216	0.7503338558230688	0.8608333341015685	0.8393213458180866	0.9112088276336096	0.9466698545045977	0.9292762028688628	0.8661031881673705	0.8623896845703687	0.858565452477228	0.7973204761742599	0.81509124858288	0.8568385661229267	0.9678211851129448	0.8433877250002147	0.9763461829935932	0.9098669539969039	0.9098669539969039	0.9098669539969039	0.9098669539969039	0.9098669539969039	0.9098669539969039	0.9098669539969039	0.9098669539969039	0.9098669539969039	0.9098669539969039	0.9098669539969039	0.9098669539969039	0.9098669539969039	0.9098669539969039	0.9098669539969039	0.9098669539969039	0.9098669539969039	0.9098669539969039	0.9098669539969039	0.9098669539969039	0.9098669539969039	0.9098669539969039	0.9098669539969039	0.9098669539969039	0.9098669539969039
0.5837397097237745	0.665239202763385	0.7543111720190495	0.7456572539911488	0.7890772757094748	0.8325408058969642	0.8914625875020057	0.8918255499887788	0.9093106280957429	0.9221508334699563	0.9154509567547402	0.8764688246296912	0.9164721031979549	0.9022306034603143	0.9480580126093588	0.975231724227263	1.0409155542981015	0.9746184698650252	0.9210198176624751	0.9147885164074234	0.9200800742119926	0.9284660001861008	0.9898190984961515	0.916130020891805	0.982563541362987	0.949346781127396	0.949346781127396	0.949346781127396	0.949346781127396	0.949346781127396	0.949346781127396	0.949346781127396	0.949346781127396	0.949346781127396	0.949346781127396	0.949346781127396	0.949346781127396	0.949346781127396	0.949346781127396	0.949346781127396	0.949346781127396	0.949346781127396	0.949346781127396	0.949346781127396	0.949346781127396	0.949346781127396	0.949346781127396	0.949346781127396	0.949346781127396	0.949346781127396
0.9209142526262122	0.8659139121524474	0.7738742143086993	0.8636906939057385	0.7284708796236996	0.8016371198603093	0.7756735457432501	0.8430553113848598	0.9129147826730184	0.7022684002675227	0.6834516855853063	0.7634087533967038	0.7064427120200404	0.8129311698959029	0.8516248196638044	0.7587148003036733	0.8633391803041615	0.6896564626313718	0.7555288285671373	0.6538984475764756	0.7047136380718064	0.7047136380718064	0.7047136380718064	0.7047136380718064	0.7047136380718064	0.7047136380718064	0.7047136380718064	0.7047136380718064	0.7047136380718064	0.7047136380718064	0.7047136380718064	0.7047136380718064	0.7047136380718064	0.7047136380718064	0.7047136380718064	0.7047136380718064	0.7047136380718064	0.7047136380718064	0.7047136380718064	0.7047136380718064	0.7047136380718064	0.7047136380718064	0.7047136380718064	0.7047136380718064	0.7047136380718064	0.7047136380718064	0.7047136380718064	0.7047136380718064	0.7047136380718064	0.7047136380718064
0.698003706835812	0.7799790237863178	0.8040057351356358	0.8635923138206643	0.7405352485460778	0.80799676243033	0.8770003555429811	0.8519575640504297	0.9441286536695077	0.9286829421876085	0.8963017057417646	0.9219840481642895	0.9690988893758585	0.9863202743878504	0.9389763799265575	0.9051566066666497	1.0098452350985405	0.9767652826244376	1.0208525029850553	0.9298046230434797	0.9753285630142675	0.9753285630142675	0.9753285630142675	0.9753285630142675	0.9753285630142675	0.9753285630142675	0.9753285630142675	0.9753285630142675	0.9753285630142675	0.9753285630142675	0.9753285630142675	0.9753285630142675	0.9753285630142675	0.9753285630142675	0.9753285630142675	0.9753285630142675	0.9753285630142675	0.9753285630142675	0.9753285630142675	0.9753285630142675	0.9753285630142675	0.9753285630142675	0.9753285630142675	0.9753285630142675	0.9753285630142675	0.9753285630142675	0.9753285630142675	0.9753285630142675	0.9753285630142675	0.9753285630142675
0.6864109895441262	0.5841222463086602	0.6016801836799147	0.5898040739952808	0.5632016964196149	0.6675356181289909	0.7133524075968181	0.84787867485684	0.6260209749584772	0.8328065763999994	0.7090096972234834	1.0785271773959533	1.027065602792344	0.9785125654875806	1.0939670651590623	0.936315750511975	1.01763300989557	0.9541995350149655	0.7994810511431407	1.174169615162048	1.0400432580931434	0.9397133697079593	1.0626475348346036	0.7961368767962187	0.9871523671099587	1.1644420438758485	1.0213445417855143	1.0928932928306814	1.0928932928306814	1.0928932928306814	1.0928932928306814	1.0928932928306814	1.0928932928306814	1.0928932928306814	1.0928932928306814	1.0928932928306814	1.0928932928306814	1.0928932928306814	1.0928932928306814	1.0928932928306814	1.0928932928306814	1.0928932928306814	1.0928932928306814	1.0928932928306814	1.0928932928306814	1.0928932928306814	1.0928932928306814	1.0928932928306814	1.0928932928306814	1.0928932928306814
0.6431069408310693	0.6295048478352163	0.6766127695476579	0.5788245634967811	0.45322100699196655	0.5914619049723745	0.545464821198732	0.6747857620452243	0.5875808243499362	0.532863219130156	0.5628750154756486	0.5168754509204033	0.6185358204205222	0.5451312410532206	0.6376406125125471	0.547919238813701	0.3904439279468179	0.6845472782396774	0.47494716135880316	0.5574302959061155	0.6281859773231941	0.6205854208548489	0.6328337938184286	0.6096732307651463	0.6212535122917875	0.6212535122917875	0.6212535122917875	0.6212535122917875	0.6212535122917875	0.6212535122917875	0.6212535122917875	0.6212535122917875	0.6212535122917875	0.6212535122917875	0.6212535122917875	0.6212535122917875	0.6212535122917875	0.6212535122917875	0.6212535122917875	0.6212535122917875	0.6212535122917875	0.6212535122917875	0.6212535122917875	0.6212535122917875	0.6212535122917875	0.6212535122917875	0.6212535122917875	0.6212535122917875	0.6212535122917875	0.6212535122917875
0.7314495579148785	0.7605500708789188	0.8201470562646784	0.7771184053359189	0.6981308395688605	0.8354249582103166	0.8149100742838077	0.7109528010677871	0.8141986604910251	0.7247078776509588	0.7000701862381881	0.7306979998457803	0.7908389606744279	0.8435455818242589	0.8596810444286206	0.8413693619865709	0.9233334974551534	0.715365390811836	0.9085308460616865	0.6812079186423526	0.8291703700479875	0.8220436259792199	0.8003733740646274	0.8288649735587515	0.7235788589462999	0.840736895996048	0.7821578774711739	0.7821578774711739	0.7821578774711739	0.7821578774711739	0.7821578774711739	0.7821578774711739	0.7821578774711739	0.7821578774711739	0.7821578774711739	0.7821578774711739	0.7821578774711739	0.7821578774711739	0.7821578774711739	0.7821578774711739	0.7821578774711739	0.7821578774711739	0.7821578774711739	0.7821578774711739	0.7821578774711739	0.7821578774711739	0.7821578774711739	0.7821578774711739	0.7821578774711739	0.7821578774711739
0.8757287577581828	0.5643432942012154	0.6113509309664612	0.5362788528928976	0.4596254561641892	0.6136274800445076	0.5863664834621455	0.697012370112417	0.632015115005474	0.5374795202314337	0.5374915268582591	0.7844190594296875	0.7385460764228684	0.6585449311715689	0.6092380253692612	0.5781448671101478	0.5700743786586099	0.6241713965192964	0.5262895420338295	0.5273885633614895	0.5626229224739583	0.4880136113039061	0.5134223144129315	0.5007179628584189	0.5007179628584189	0.5007179628584189	0.5007179628584189	0.5007179628584189	0.5007179628584189	0.5007179628584189	0.5007179628584189	0.5007179628584189	0.5007179628584189	0.5007179628584189	0.5007179628584189	0.5007179628584189	0.5007179628584189	0.5007179628584189	0.5007179628584189	0.5007179628584189	0.5007179628584189	0.5007179628584189	0.5007179628584189	0.5007179628584189	0.5007179628584189	0.5007179628584189	0.5007179628584189	0.5007179628584189	0.5007179628584189	0.5007179628584189
0.7514177017678887	0.6967448084552346	0.6878105613781045	0.7814278021600993	0.7084438927044334	0.730614568272701	0.6209804786250049	0.7266025144789913	0.7251608332380991	0.7307864633117648	0.6357190059025342	0.7764945097888201	0.716736236762063	0.6849567728238486	0.6530741266374909	0.6517845351277847	0.5970354826333996	0.6534330187374875	0.6887804894220674	0.6029076224741673	0.5844608807217092	0.5936842515979383	0.5936842515979383	0.5936842515979383	0.5936842515979383	0.5936842515979383	0.5936842515979383	0.5936842515979383	0.5936842515979383	0.5936842515979383	0.5936842515979383	0.5936842515979383	0.5936842515979383	0.5936842515979383	0.5936842515979383	0.5936842515979383	0.5936842515979383	0.5936842515979383	0.5936842515979383	0.5936842515979383	0.5936842515979383	0.5936842515979383	0.5936842515979383	0.5936842515979383	0.5936842515979383	0.5936842515979383	0.5936842515979383	0.5936842515979383	0.5936842515979383	0.5936842515979383
0.47920870882169275	0.5202027526775296	0.49713968346269977	0.6029433120071896	0.566828596564115	0.5478747206563428	0.4809410809014278	0.6030433649175575	0.5448025576408071	0.5110349993919671	0.5061235076881283	0.5606208899485515	0.6058847209348959	0.607118400247209	0.5343128422065238	0.5949497139757235	0.5455869179020865	0.5962107674723491	0.48820741748121227	0.5223189390018903	0.5684026744941079	0.606593959577561	0.6063556185299079	0.6599464246191866	0.5769196080541323	0.636186829665796	0.6566568992674154	0.6701652092461731	0.6633853095732569	0.7702402106714829	0.735707489817314	0.682611775949595	0.7206158029252284	0.7016137894374117	0.7016137894374117	0.7016137894374117	0.7016137894374117	0.7016137894374117	0.7016137894374117	0.7016137894374117	0.7016137894374117	0.7016137894374117	0.7016137894374117	0.7016137894374117	0.7016137894374117	0.7016137894374117	0.7016137894374117	0.7016137894374117	0.7016137894374117	0.7016137894374117
0.6632854520807535	0.7380938834672379	0.7534192047043897	0.819663937957598	0.8065369459798697	0.7522088247344164	0.7788385004376676	0.7329210400661891	0.8206823261525921	0.7925911574768475	0.8681437702850767	0.8808836618413391	0.8366632786022445	0.8386754587503332	0.8603793459122823	0.8061437349540185	0.783082363873452	0.7612985443861666	0.8867153599674004	0.9305333584497456	0.9297718064300379	0.805262161239325	0.8315193087532066	0.894313421250612	0.843954279308093	0.923321390045632	0.821688512802146	0.9082865325503164	0.8735095568554233	0.8001483041133599	0.8077294379322011	0.7372981574303704	0.8334938956017044	0.7853960265160373	0.7853960265160373	0.7853960265160373	0.7853960265160373	0.7853960265160373	0.7853960265160373	0.7853960265160373	0.7853960265160373	0.7853960265160373	0.7853960265160373	0.7853960265160373	0.7853960265160373	0.7853960265160373	0.7853960265160373	0.7853960265160373	0.7853960265160373	0.7853960265160373
0.8443387850618569	0.9602518238952044	0.871072352348822	0.839167451894438	0.8947104560001351	0.9049938457551866	0.8684052268352529	0.9271182706849828	1.033456319256828	0.9713927538896274	0.8897037972013035	0.9165780787858854	0.9280278588116165	0.9014695712657128	0.8788877617617966	0.9428964265555423	0.8349617396283175	0.8243172054769956	0.8512359899752093	0.814434126964347	0.7946831425376909	0.804558634751019	0.804558634751019	0.804558634751019	0.804558634751019	0.804558634751019	0.804558634751019	0.804558634751019	0.804558634751019	0.804558634751019	0.804558634751019	0.804558634751019	0.804558634751019	0.804558634751019	0.804558634751019	0.804558634751019	0.804558634751019	0.804558634751019	0.804558634751019	0.804558634751019	0.804558634751019	0.804558634751019	0.804558634751019	0.804558634751019	0.804558634751019	0.804558634751019	0.804558634751019	0.804558634751019	0.804558634751019	0.804558634751019
0.5947313029724312	0.5317331994629046	0.5343586579784269	0.5264434867221782	0.45308312681953916	0.548422589470583	0.5433277129040319	0.4946327942035049	0.513895286450207	0.5581917764728374	0.5648674134541755	0.4870243834179558	0.5507226653289381	0.5089007932029904	0.5312218842653627	0.5624198680875262	0.471846952930279	0.4604279189865676	0.5337339441953503	0.5065760220590981	0.48971576229481584	0.7962780230776185	0.5638489992509624	0.49594169998823995	0.5298953496196013	0.5298953496196013	0.5298953496196013	0.5298953496196013	0.5298953496196013	0.5298953496196013	0.5298953496196013	0.5298953496196013	0.5298953496196013	0.5298953496196013	0.5298953496196013	0.5298953496196013	0.5298953496196013	0.5298953496196013	0.5298953496196013	0.5298953496196013	0.5298953496196013	0.5298953496196013	0.5298953496196013	0.5298953496196013	0.5298953496196013	0.5298953496196013	0.5298953496196013	0.5298953496196013	0.5298953496196013	0.5298953496196013
0.6995430117319505	0.8189918435009024	0.6937793707172759	0.7778724106505416	0.797794697747988	0.6454578414590852	0.7314266576547449	0.7991925982682552	0.7944885324659303	0.7712725453714632	0.7201967802284228	0.7850090196811911	0.6707184386754621	0.8510033062277506	0.6975868764836369	0.7410928424570276	0.8408515363375053	0.7562647073030221	0.8134409483205206	0.7841069922509618	0.6366143532435027	0.5923449088184518	0.7717320291211098	0.7107731522713785	0.6450798964458584	0.7933537978494763	0.7192168471476674	0.7192168471476674	0.7192168471476674	0.7192168471476674	0.7192168471476674	0.7192168471476674	0.7192168471476674	0.7192168471476674	0.7192168471476674	0.7192168471476674	0.7192168471476674	0.7192168471476674	0.7192168471476674	0.7192168471476674	0.7192168471476674	0.7192168471476674	0.7192168471476674	0.7192168471476674	0.7192168471476674	0.7192168471476674	0.7192168471476674	0.7192168471476674	0.7192168471476674	0.7192168471476674
0.6438890943393011	0.7493576742059077	0.8008266779245314	0.69826136582562	0.7976387726673582	0.9248981834057103	0.8991723016619261	0.9429180033265135	0.9885982937475988	0.9608255653351088	0.8846011587237554	0.9717696686996772	0.9424120149059497	0.8974282239557696	0.9460340837900689	0.8470638621695845	0.8630612479368278	0.9278323744562215	0.9013492831978236	0.9809275346271803	0.9411384089125019	0.9411384089125019	0.9411384089125019	0.9411384089125019	0.9411384089125019	0.9411384089125019	0.9411384089125019	0.9411384089125019	0.9411384089125019	0.9411384089125019	0.9411384089125019	0.9411384089125019	0.9411384089125019	0.9411384089125019	0.9411384089125019	0.9411384089125019	0.9411384089125019	0.9411384089125019	0.9411384089125019	0.9411384089125019	0.9411384089125019	0.9411384089125019	0.9411384089125019	0.9411384089125019	0.9411384089125019	0.9411384089125019	0.9411384089125019	0.9411384089125019	0.9411384089125019	0.9411384089125019
0.5872564364101409	0.7247703064169114	0.7299127024121558	0.780772044967307	0.8558232437384238	0.8363088272486953	0.7444883713041132	0.8550923381067357	0.8492507497984928	0.8264549791545928	0.7499711910708783	0.9271682103931119	0.9399358727452459	0.8580764526501787	0.942450754140502	0.9389542574078809	0.8989164315408876	0.9618515066369092	0.9021137043907029	0.905839406992982	1.0138306508188273	0.9432131932420798	0.9785219220304535	0.9785219220304535	0.9785219220304535	0.9785219220304535	0.9785219220304535	0.9785219220304535	0.9785219220304535	0.9785219220304535	0.9785219220304535	0.9785219220304535	0.9785219220304535	0.9785219220304535	0.9785219220304535	0.9785219220304535	0.9785219220304535	0.9785219220304535	0.9785219220304535	0.9785219220304535	0.9785219220304535	0.9785219220304535	0.9785219220304535	0.9785219220304535	0.9785219220304535	0.9785219220304535	0.9785219220304535	0.9785219220304535	0.9785219220304535	0.9785219220304535
0.9175483221538651	0.9212943741483051	0.94359653434612	0.8547181688985754	0.7624659970924272	0.976377467221944	0.8985641847366472	0.8310938919820993	0.8623211708643845	0.9029003193902423	0.883943601113043	0.7252062534169161	0.8366440059423246	0.8580554759979779	0.8285555982485147	0.8043456001103624	0.7927961187516755	0.7722491444330399	0.7974745828419256	0.9590292428977422	0.8782519128698338	0.8782519128698338	0.8782519128698338	0.8782519128698338	0.8782519128698338	0.8782519128698338	0.8782519128698338	0.8782519128698338	0.8782519128698338	0.8782519128698338	0.8782519128698338	0.8782519128698338	0.8782519128698338	0.8782519128698338	0.8782519128698338	0.8782519128698338	0.8782519128698338	0.8782519128698338	0.8782519128698338	0.8782519128698338	0.8782519128698338	0.8782519128698338	0.8782519128698338	0.8782519128698338	0.8782519128698338	0.8782519128698338	0.8782519128698338	0.8782519128698338	0.8782519128698338	0.8782519128698338
0.8679355130974131	0.7338507876285246	0.8214844177290769	0.7440286333520693	0.7031419033791586	0.7617559231499682	0.8003927870402965	0.7481727270269618	0.705709617829647	0.8295718565592303	0.7255005792203653	0.6923591978387085	0.8127377096839062	0.7535773290651907	0.8630672235669813	0.7050650154455129	0.7572458433595081	0.6952486741620789	0.8187424604248282	0.8434487443140176	0.7205979630804986	0.7245056216253992	0.7110926255275887	0.7177991235764939	0.7177991235764939	0.7177991235764939	0.7177991235764939	0.7177991235764939	0.7177991235764939	0.7177991235764939	0.7177991235764939	0.7177991235764939	0.7177991235764939	0.7177991235764939	0.7177991235764939	0.7177991235764939	0.7177991235764939	0.7177991235764939	0.7177991235764939	0.7177991235764939	0.7177991235764939	0.7177991235764939	0.7177991235764939	0.7177991235764939	0.7177991235764939	0.7177991235764939	0.7177991235764939	0.7177991235764939	0.7177991235764939	0.7177991235764939
0.7047085472201886	0.760912932592281	0.7813979213889118	0.6788513595198651	0.6645729019314077	0.8105382259132301	0.6119608289542774	0.6123738578908389	0.7237111125330068	0.6158729490289363	0.7053391859963463	0.6371620955821591	0.6836650802759818	0.6138542276807822	0.5850727872103021	0.7116254745421787	0.6569134523975433	0.6796604368831378	0.7018804739229526	0.6100265464879289	0.7557934409292931	0.6859189183081563	0.7208561796187247	0.7208561796187247	0.7208561796187247	0.7208561796187247	0.7208561796187247	0.7208561796187247	0.7208561796187247	0.7208561796187247	0.7208561796187247	0.7208561796187247	0.7208561796187247	0.7208561796187247	0.7208561796187247	0.7208561796187247	0.7208561796187247	0.7208561796187247	0.7208561796187247	0.7208561796187247	0.7208561796187247	0.7208561796187247	0.7208561796187247	0.7208561796187247	0.7208561796187247	0.7208561796187247	0.7208561796187247	0.7208561796187247	0.7208561796187247	0.7208561796187247
0.7103556932013887	0.7234895083592363	0.6489212063423371	0.753638623052406	0.6555689713327177	0.6337492790575461	0.7707171395696842	0.794082992675772	0.7256956314307569	0.7476048399922322	0.7910529191560639	0.8363411322366704	0.8498776886622306	0.7878526664693094	0.7908372889113248	0.6986216008885501	0.8023422843671743	0.886111336760595	0.858033250132999	0.663027653559453	0.8468801567519673	0.8105812110245892	0.7982483416318388	0.733152045477948	0.9386693749831941	0.8115663351487706	0.8582857621383643	0.7052606696680844	0.716414658570708	0.7612688188981858	0.8746752671687399	0.8179720430334627	0.8179720430334627	0.8179720430334627	0.8179720430334627	0.8179720430334627	0.8179720430334627	0.8179720430334627	0.8179720430334627	0.8179720430334627	0.8179720430334627	0.8179720430334627	0.8179720430334627	0.8179720430334627	0.8179720430334627	0.8179720430334627	0.8179720430334627	0.8179720430334627	0.8179720430334627	0.8179720430334627
0.7363744843148577	0.8155836857787176	0.7945138278001215	0.7795982578914195	0.8216077011295623	0.8763678980839309	0.8726954120587856	0.8019848937303039	0.8276653992090567	0.9777034092938456	0.878720985619632	0.8519243448884862	0.9037496009585287	0.8517057082001128	0.9388556992402356	0.99377309154075	0.9336752332236087	0.9046000247087532	0.9279590117763522	0.8425334286148185	0.8359088179150918	0.8144312820260251	0.8550160292300768	0.9211181177516569	0.8300576075590308	0.9163050109982046	0.9416171112160985	0.8584748479593218	0.8720091957651614	0.8232262574156919	0.8480399681778034	0.8356331127967477	0.8356331127967477	0.8356331127967477	0.8356331127967477	0.8356331127967477	0.8356331127967477	0.8356331127967477	0.8356331127967477	0.8356331127967477	0.8356331127967477	0.8356331127967477	0.8356331127967477	0.8356331127967477	0.8356331127967477	0.8356331127967477	0.8356331127967477	0.8356331127967477	0.8356331127967477	0.8356331127967477
0.9162599873974407	0.983444940495934	1.056600456471642	1.0450825862536925	0.9132740515555338	0.84427720642974	0.9786171798900952	0.9078448684153952	0.9467895591008662	0.8672246427648367	0.9305042527529057	0.8203582080520095	0.9773966810323395	0.9486065253476148	0.9826032370467304	0.7796903673761393	0.8624003010233671	0.8567561568971978	0.956687824057675	0.8594163878450451	0.8992470785303626	0.8793317331877039	0.8793317331877039	0.8793317331877039	0.8793317331877039	0.8793317331877039	0.8793317331877039	0.8793317331877039	0.8793317331877039	0.8793317331877039	0.8793317331877039	0.8793317331877039	0.8793317331877039	0.8793317331877039	0.8793317331877039	0.8793317331877039	0.8793317331877039	0.8793317331877039	0.8793317331877039	0.8793317331877039	0.8793317331877039	0.8793317331877039	0.8793317331877039	0.8793317331877039	0.8793317331877039	0.8793317331877039	0.8793317331877039	0.8793317331877039	0.8793317331877039	0.8793317331877039
1.025136525169813	1.1656814610964477	0.998682917466408	1.3814671459939079	0.9538352324544841	1.2174778382293407	1.141252561188086	1.1929429461756236	0.8984074654071856	1.212496321141193	0.8438491717894022	1.2249712649366047	0.5586011930850592	1.1862859550866072	0.9388846496866687	0.7165735006360625	1.0812220019430334	0.8941585927192748	1.1497265596600748	0.9612023598417903	0.882664220688588	0.9219332902651892	0.9219332902651892	0.9219332902651892	0.9219332902651892	0.9219332902651892	0.9219332902651892	0.9219332902651892	0.9219332902651892	0.9219332902651892	0.9219332902651892	0.9219332902651892	0.9219332902651892	0.9219332902651892	0.9219332902651892	0.9219332902651892	0.9219332902651892	0.9219332902651892	0.9219332902651892	0.9219332902651892	0.9219332902651892	0.9219332902651892	0.9219332902651892	0.9219332902651892	0.9219332902651892	0.9219332902651892	0.9219332902651892	0.9219332902651892	0.9219332902651892	0.9219332902651892
0.6214705340865956	0.7049436178006996	0.640118769272481	0.7261787180990424	0.686361953863711	0.6332052637709402	0.6780246524613638	0.7201772015813621	0.688730525686671	0.6988681513014554	0.7380911909383192	0.8688009604764991	0.8130015710840077	0.7636691029027292	0.6903728945366883	0.9093137099250683	0.7919952711518604	0.7733458196713857	0.6784769056862153	0.8280812846892281	0.7059385213688947	0.830748705257542	0.843648716851248	0.7133787791141045	0.7024685322479192	0.7712840453356501	0.7820718792718112	0.6973925564900814	0.787686756581102	0.7425396565355917	0.7425396565355917	0.7425396565355917	0.7425396565355917	0.7425396565355917	0.7425396565355917	0.7425396565355917	0.7425396565355917	0.7425396565355917	0.7425396565355917	0.7425396565355917	0.7425396565355917	0.7425396565355917	0.7425396565355917	0.7425396565355917	0.7425396565355917	0.7425396565355917	0.7425396565355917	0.7425396565355917	0.7425396565355917	0.7425396565355917
0.6563094752188304	0.6926181608513403	0.7140610552399842	0.5574615770090507	0.7047204530325356	0.758858605273483	0.6767775722625144	0.7333162333116376	0.6949061201285489	0.74567013656712	0.8729036078509922	0.8949208041354327	0.9307937599518571	1.0174001174862288	1.0059213611890236	0.9971251312799286	1.019233201880772	1.100235871658723	1.038228989890841	0.9867814796770078	0.9620964474117166	1.055664093969851	1.0881468292319267	1.1364046169246667	0.9792265940226159	1.0082852626755	1.0930582135616547	1.1675451082865314	1.0835244582270882	1.1610656942108495	1.080158496230112	1.2008702515435628	1.0738721069957842	1.1141899163618036	1.2398400736683228	1.1770149950150632	1.1770149950150632	1.1770149950150632	1.1770149950150632	1.1770149950150632	1.1770149950150632	1.1770149950150632	1.1770149950150632	1.1770149950150632	1.1770149950150632	1.1770149950150632	1.1770149950150632	1.1770149950150632	1.1770149950150632	1.1770149950150632
0.8457689471305341	0.6789948544470996	0.6216852883297257	0.6300056274349848	0.630605682366438	0.6292721463016606	0.7047558742914678	0.7566714013167158	0.7785099457863278	0.7866323932648345	0.690631988131474	0.7924174651432314	0.7756047845041286	0.6703901614562399	0.6170237710324491	0.6739662101648065	0.689675502121796	0.7472804200842682	0.7606763925074699	0.8090130318236987	0.7406304665612113	0.8223704741666978	0.7714943166357046	0.8477907341707345	0.8624151836919121	0.8703377111749327	0.8465298809789836	0.8842004863820532	0.8322426520273001	0.8650734964407248	0.7338194290618245	0.796497666792976	0.8162022010226653	0.8856188984280019	0.8898992280434795	0.8997285755919052	0.8272183194570185	0.8885253331008568	0.8395445955837577	0.920409187702185	0.8799768916429714	0.8799768916429714	0.8799768916429714	0.8799768916429714	0.8799768916429714	0.8799768916429714	0.8799768916429714	0.8799768916429714	0.8799768916429714	0.8799768916429714
0.9780247751029387	0.8277185469877637	0.7700595313829087	0.7703087311834791	0.7943839272440676	0.7131303241838041	0.7531378268214028	0.7724155607497791	0.6780278774256951	0.8570542069486475	0.767386284821655	0.7572663380592422	0.8351597597584967	0.8093095893841247	0.8212180811655306	0.8177380360939831	0.8432026739342589	0.8124821692945771	0.8055985095115724	0.7914306596504695	0.8236647000694017	0.7921295268617128	0.7859499866897955	0.745230469303318	0.8176019086378197	0.7814161889705689	0.7814161889705689	0.7814161889705689	0.7814161889705689	0.7814161889705689	0.7814161889705689	0.7814161889705689	0.7814161889705689	0.7814161889705689	0.7814161889705689	0.7814161889705689	0.7814161889705689	0.7814161889705689	0.7814161889705689	0.7814161889705689	0.7814161889705689	0.7814161889705689	0.7814161889705689	0.7814161889705689	0.7814161889705689	0.7814161889705689	0.7814161889705689	0.7814161889705689	0.7814161889705689	0.7814161889705689
0.7487667419347801	0.6761058560407621	0.6071071368554922	0.6548129220097448	0.7104878665951606	0.606950748842007	0.5642288898266767	0.5594452250910527	0.6472240909357928	0.7142280595620625	0.6070527224640861	0.7444432262956816	0.5862469414893671	0.6672063137279254	0.6342809314384933	0.6686307796003673	0.6008752347453218	0.7211989978274369	0.6286382890272205	0.6963238214370401	0.5846403948965317	0.609617220991431	0.6870658421294822	0.6246062289435146	0.6245454576683229	0.6635373631202047	0.7152107608497457	0.6637562077799468	0.5556888445034234	0.663034797315881	0.6149207661696716	0.6389777817427763	0.6389777817427763	0.6389777817427763	0.6389777817427763	0.6389777817427763	0.6389777817427763	0.6389777817427763	0.6389777817427763	0.6389777817427763	0.6389777817427763	0.6389777817427763	0.6389777817427763	0.6389777817427763	0.6389777817427763	0.6389777817427763	0.6389777817427763	0.6389777817427763	0.6389777817427763	0.6389777817427763
0.647244096074502	0.43798829604977857	0.3361283387880163	0.3601694305553482	0.4204423762990457	0.28948050449749835	0.5771585288566592	0.5102851846109938	0.4560161531981022	0.32232632444640724	0.4261181627888508	0.21913785577140757	0.6084367900263628	0.6151829174824079	0.30702642516912154	0.24553621979864132	0.6525936314278393	0.32466960712789095	0.567168913018988	0.26839242654697376	0.2975916014530146	0.3986504870576483	0.17693434855136858	0.5684510593251337	0.4400397949116824	0.3569522229578145	0.3984960089347484	0.3984960089347484	0.3984960089347484	0.3984960089347484	0.3984960089347484	0.3984960089347484	0.3984960089347484	0.3984960089347484	0.3984960089347484	0.3984960089347484	0.3984960089347484	0.3984960089347484	0.3984960089347484	0.3984960089347484	0.3984960089347484	0.3984960089347484	0.3984960089347484	0.3984960089347484	0.3984960089347484	0.3984960089347484	0.3984960089347484	0.3984960089347484	0.3984960089347484	0.3984960089347484
0.5394630794206856	0.5296921318320948	0.640314016159426	0.7315839097941607	0.7049470584782342	0.8101782881294317	0.9668880898625501	1.0513087907118033	1.000720932947176	1.0358842372071617	1.123452209842551	1.1883415355572282	1.114436596647245	1.085177048610525	1.0823881959702883	1.0640927832099525	1.1739481128338078	1.1967153609800256	1.0549431036807209	1.111524852652466	1.0782944450599758	1.1374885775725547	1.134838545648513	1.136163561610534	1.136163561610534	1.136163561610534	1.136163561610534	1.136163561610534	1.136163561610534	1.136163561610534	1.136163561610534	1.136163561610534	1.136163561610534	1.136163561610534	1.136163561610534	1.136163561610534	1.136163561610534	1.136163561610534	1.136163561610534	1.136163561610534	1.136163561610534	1.136163561610534	1.136163561610534	1.136163561610534	1.136163561610534	1.136163561610534	1.136163561610534	1.136163561610534	1.136163561610534	1.136163561610534
0.7864528976420362	0.8563249071545236	0.8839328907765877	0.9425825969515189	0.9408208271467752	0.9163933737247254	0.9747110840134109	0.87421944765392	0.8606588807326553	0.8678779631884376	0.8608861398649426	0.9465952530972352	0.849969669827574	0.9374695854979185	0.9077961020255041	0.9074017653165466	0.9346540725374284	0.8983147258234789	0.8920571827787888	0.9142909618649269	0.8753310486495522	0.8694447664007685	0.7694440290098453	0.8556613156333904	0.8987495091276623	0.8823595381821174	0.951159095905968	0.9287660760158732	0.7738615088444889	0.8907357149453358	0.7269498691678273	0.8088427920565815	0.8088427920565815	0.8088427920565815	0.8088427920565815	0.8088427920565815	0.8088427920565815	0.8088427920565815	0.8088427920565815	0.8088427920565815	0.8088427920565815	0.8088427920565815	0.8088427920565815	0.8088427920565815	0.8088427920565815	0.8088427920565815	0.8088427920565815	0.8088427920565815	0.8088427920565815	0.8088427920565815
0.4734239797699511	0.45668207565956787	0.8440919398990963	0.7090396389120922	0.5745416402043149	0.8587631432113079	0.9532385392727254	0.5802872066172069	0.9475345241855299	1.0530335400983815	0.9234230923356797	0.9980765285689498	1.0713876756350849	0.7627014788358474	0.7722297568528448	1.214471030171101	0.8486174248220897	0.9699845375476368	0.8989938483959703	0.9416481421861909	0.9394745375523468	0.9521830212295106	1.0476193001971794	1.2743932057150926	1.4056383135437747	0.9594601643243802	1.147582912239559	1.2841967564057433	1.079978690998486	1.2572755621173914	1.2490127711164418	1.3596304172450557	1.4616331391025161	1.027288627237906	1.4542857441144708	1.5235148007292536	1.4505955470147256	0.9789731374681705	1.214784342241448	1.214784342241448	1.214784342241448	1.214784342241448	1.214784342241448	1.214784342241448	1.214784342241448	1.214784342241448	1.214784342241448	1.214784342241448	1.214784342241448	1.214784342241448
0.2814516096175906	0.25764236364475834	0.5452114087440179	0.896662354773888	0.58088668338462	0.7145167941815054	0.6720984259386968	0.6360774452594312	0.617918401415004	0.824285445146965	0.6472209097565962	1.0182419632329849	0.6361526798370822	0.702632368769653	0.7995062508617901	0.7558925862376594	1.1393240031045575	1.1451673964695839	0.6708410352136479	1.304130039935131	1.200870816390946	1.0267295974155735	1.1987401632573356	1.0784592933457993	0.9893434648719358	0.9273831720540242	1.120723679894974	0.8993381049169485	1.2451305646207207	0.7862024125996403	1.3449251953812147	1.270959305770533	1.500815324843453	1.4116002479009588	1.503052397560956	1.6877672044755485	1.2814589017317508	1.6696701084833632	1.3503076535159728	1.3398529509066657	1.3581013885058766	1.4328338208165803	1.6742366638823087	1.650869995198694	1.6625533295405015	1.6625533295405015	1.6625533295405015	1.6625533295405015	1.6625533295405015	1.6625533295405015
0.5632600509896855	0.46728484848735735	0.5345570577726078	0.6904479662310683	0.7149049120402136	0.7264699019020449	0.6594879549011886	0.7673302257724295	0.8566411000311378	0.7992912143401047	0.7880660695249989	0.6753773087863486	0.7609710979464143	0.7652572238983171	0.6850160044442003	0.8338225189404361	0.8037741680184111	0.7662894598868774	0.8968106727623089	0.8717274182520589	0.7973720125848102	0.9685127032958467	1.067010136951985	1.0973401055418963	0.905389096938422	0.864411405072011	1.013112168694475	1.0350938049840985	1.1963901315520133	0.8427249303426251	0.9685683569369727	1.1801396549733767	0.9668316224550879	1.1821649511302634	0.957621353184066	1.068474900803127	1.0375108053352367	1.1438991524475837	1.159881675969472	0.9762075211931547	1.2611930888631984	1.0646482895743774	1.1466537182259269	1.0379365802652174	1.0003825901923988	1.019159585228808	1.019159585228808	1.019159585228808	1.019159585228808	1.019159585228808
0.9304835026928725	0.9628026709766813	0.886633581464967	1.0944389204719867	0.8880433311406069	1.0179989038765642	0.9189337669248684	0.9451761731274474	0.8839930002137939	0.8484098437616543	1.092376016719462	0.920115035592363	0.918081953547048	1.005683340704171	0.9856654656202728	0.9383504800231891	1.107178306157678	1.104081937273666	0.8971535989750553	1.0703499276830852	1.0449812004200916	0.9817971637306009	1.1957128651367182	1.0088299131662715	1.1126871909178697	1.1194965574605342	1.2805535469673908	1.0425666361508172	1.0673323169265199	1.155326803224246	1.1732255137583627	1.1568161392578484	1.072139567783014	1.2535135249048213	1.2599712646718688	1.2979387000975364	1.2425667809128758	1.2890191234948827	1.2725603465273987	1.2807897350111408	1.2807897350111408	1.2807897350111408	1.2807897350111408	1.2807897350111408	1.2807897350111408	1.2807897350111408	1.2807897350111408	1.2807897350111408	1.2807897350111408	1.2807897350111408
1.0846697005868133	0.6475676520101151	0.7217262523683993	0.9294509418035114	0.6189879723265986	0.6255070532754167	0.9821505432571814	0.7704961518681456	0.6890526349123992	0.7297743933902724	0.7297743933902724	0.7297743933902724	0.7297743933902724	0.7297743933902724	0.7297743933902724	0.7297743933902724	0.7297743933902724	0.7297743933902724	0.7297743933902724	0.7297743933902724	0.7297743933902724	0.7297743933902724	0.7297743933902724	0.7297743933902724	0.7297743933902724	0.7297743933902724	0.7297743933902724	0.7297743933902724	0.7297743933902724	0.7297743933902724	0.7297743933902724	0.7297743933902724	0.7297743933902724	0.7297743933902724	0.7297743933902724	0.7297743933902724	0.7297743933902724	0.7297743933902724	0.7297743933902724	0.7297743933902724	0.7297743933902724	0.7297743933902724	0.7297743933902724	0.7297743933902724	0.7297743933902724	0.7297743933902724	0.7297743933902724	0.7297743933902724	0.7297743933902724	0.7297743933902724
0.04879000550764963	0.08074096864494534	0.06539619512376484	0.14126625930412184	0.20253052451175757	0.09342487146886615	0.22897773641734856	0.13037937335190394	0.2986262944127448	0.29647474415628433	0.3001992514729424	0.37948134324242483	0.7015263837799244	0.2960331327939573	0.44894749492791663	0.41195880670575274	0.5445409160834146	0.6399704360413363	0.8096748493728014	0.37849926742709	0.5940870583999457	0.5940870583999457	0.5940870583999457	0.5940870583999457	0.5940870583999457	0.5940870583999457	0.5940870583999457	0.5940870583999457	0.5940870583999457	0.5940870583999457	0.5940870583999457	0.5940870583999457	0.5940870583999457	0.5940870583999457	0.5940870583999457	0.5940870583999457	0.5940870583999457	0.5940870583999457	0.5940870583999457	0.5940870583999457	0.5940870583999457	0.5940870583999457	0.5940870583999457	0.5940870583999457	0.5940870583999457	0.5940870583999457	0.5940870583999457	0.5940870583999457	0.5940870583999457	0.5940870583999457
0.37317428842622646	0.5268758639091335	0.8922221634128299	0.5478955309509642	0.8168628708254319	0.6972209570538804	0.7646770211148053	0.5686265084817038	0.5543438298858494	0.6648938670959026	0.650200936247997	0.8950296405581968	1.076563838181184	1.1708596877439252	0.7792381008536117	1.1544580547864298	1.1300883048597288	0.9500527850440337	1.0312349793911357	1.2463319963060813	1.0708460638804704	0.9020256310152982	0.7553062537257464	0.9173423755888421	0.8783880921157879	0.9266737973630499	0.7981091999919959	0.9945111315276319	1.2690303734090291	1.0361414474141168	1.0651207137456136	0.7064683436588732	0.8857945287022435	0.8857945287022435	0.8857945287022435	0.8857945287022435	0.8857945287022435	0.8857945287022435	0.8857945287022435	0.8857945287022435	0.8857945287022435	0.8857945287022435	0.8857945287022435	0.8857945287022435	0.8857945287022435	0.8857945287022435	0.8857945287022435	0.8857945287022435	0.8857945287022435	0.8857945287022435
0.706256667945638	0.6301999941573524	0.6764366734041661	0.6147476956326093	0.8304338750864109	0.6631656970731181	0.7372071758449456	0.7188832658443021	0.6373249220977744	0.652352057025686	0.7827264057441093	0.7923475338515816	0.7121532483577548	0.6586178805660615	0.6734084658157499	0.6128138976516194	0.5496220723761093	0.6692276854094732	0.7694466108076524	0.5094888516101896	0.6386686017874996	0.5962559354916447	0.7278066068118753	0.66203127115176	0.66203127115176	0.66203127115176	0.66203127115176	0.66203127115176	0.66203127115176	0.66203127115176	0.66203127115176	0.66203127115176	0.66203127115176	0.66203127115176	0.66203127115176	0.66203127115176	0.66203127115176	0.66203127115176	0.66203127115176	0.66203127115176	0.66203127115176	0.66203127115176	0.66203127115176	0.66203127115176	0.66203127115176	0.66203127115176	0.66203127115176	0.66203127115176	0.66203127115176	0.66203127115176
0.7792263244748125	0.8683176952342689	0.9682848004804434	0.7212522358097315	0.8672603153069269	0.8831705073571464	0.8772432080285124	0.7809445622305758	0.771214628100292	0.7693463189994767	0.6752759300891805	0.7223111245443287	0.7223111245443287	0.7223111245443287	0.7223111245443287	0.7223111245443287	0.7223111245443287	0.7223111245443287	0.7223111245443287	0.7223111245443287	0.7223111245443287	0.7223111245443287	0.7223111245443287	0.7223111245443287	0.7223111245443287	0.7223111245443287	0.7223111245443287	0.7223111245443287	0.7223111245443287	0.7223111245443287	0.7223111245443287	0.7223111245443287	0.7223111245443287	0.7223111245443287	0.7223111245443287	0.7223111245443287	0.7223111245443287	0.7223111245443287	0.7223111245443287	0.7223111245443287	0.7223111245443287	0.7223111245443287	0.7223111245443287	0.7223111245443287	0.7223111245443287	0.7223111245443287	0.7223111245443287	0.7223111245443287	0.7223111245443287	0.7223111245443287
1.0260149239096215	0.8426247304327487	0.8472297343098452	0.9495001839534772	0.7973374504529421	0.8334188805646904	0.7854789363483838	0.8199281681364998	0.8569620801727523	0.7914672573379781	0.8448453985391586	0.6662583407813861	0.8611454751980988	0.7984535278573192	0.7368577333674706	0.8594926798997345	0.8900378997563084	0.8974504263656073	0.8763831385113197	0.7851520002219554	0.7843544440460233	0.7761589872865565	0.8835742054416682	0.8099726135343496	0.8215478323250482	0.7281580322204999	0.7803069486284009	0.5949506250098008	0.6876287868191009	0.6876287868191009	0.6876287868191009	0.6876287868191009	0.6876287868191009	0.6876287868191009	0.6876287868191009	0.6876287868191009	0.6876287868191009	0.6876287868191009	0.6876287868191009	0.6876287868191009	0.6876287868191009	0.6876287868191009	0.6876287868191009	0.6876287868191009	0.6876287868191009	0.6876287868191009	0.6876287868191009	0.6876287868191009	0.6876287868191009	0.6876287868191009
0.18775668926219816	0.09753462341513182	0.30797414223550945	0.28428710821877934	0.4861564763246619	0.48623825100593976	0.6905231118386479	0.989267182466967	0.8545631383296018	0.6631453807938489	0.6219265392602872	0.9006001477235518	0.8003417635789485	1.107827410882455	0.9264614021477747	1.2595743577287433	1.180956415609084	1.0939934457804144	1.2557213120410244	1.2693331181921728	1.4332217645640433	1.4779491699749863	1.0933714544469653	1.2142882536106567	0.9834733804229168	1.1612765309368893	1.1874899252175795	1.2067606784569738	1.2227725743643685	1.2765092534444604	1.0225775147895602	1.1728549401779407	1.0977162274837504	1.0977162274837504	1.0977162274837504	1.0977162274837504	1.0977162274837504	1.0977162274837504	1.0977162274837504	1.0977162274837504	1.0977162274837504	1.0977162274837504	1.0977162274837504	1.0977162274837504	1.0977162274837504	1.0977162274837504	1.0977162274837504	1.0977162274837504	1.0977162274837504	1.0977162274837504
0.4451268107004391	0.3178423372644095	0.38858721487352377	0.31962802657094647	0.24266526331210012	0.39414725618327057	0.38074045423618275	0.4015005446943695	0.40783280554964924	0.47781297258762295	0.322539823675236	0.30736963898398983	0.3442488699212664	0.3734620034753762	0.4220184190005348	0.6176956915466244	0.39572840139266496	0.46691375823516273	0.40758095518974535	0.5635385090654218	0.5132291764373726	0.5326984733250244	0.5342175698145949	0.6798454863296576	0.6766675073603164	0.701815726298579	0.8765042777769715	0.774167873427234	0.8271918014223127	0.8339645422134752	1.0941364382691428	1.171218985978218	1.2204168237715376	1.1194934437182391	1.3015116544409637	1.255288690554044	1.2784001724975038	1.2784001724975038	1.2784001724975038	1.2784001724975038	1.2784001724975038	1.2784001724975038	1.2784001724975038	1.2784001724975038	1.2784001724975038	1.2784001724975038	1.2784001724975038	1.2784001724975038	1.2784001724975038	1.2784001724975038
0.6500647404682626	0.61825596489541	0.595023325841503	0.672678621577746	0.6835258653107782	0.7168373828770336	0.64613881512921	0.7496232753168882	0.6948159311908169	0.6629536033272626	0.631875386668219	0.7050663983366969	0.6445348125834949	0.6905912729078131	0.6963658050381433	0.6903064439731371	0.6601441737139263	0.7464603457678489	0.6176439725016778	0.791860093207469	0.7075564452937394	0.6660710720406632	0.5908891058309955	0.6600802948773106	0.6244684146404623	0.699685683255529	0.6520648267978439	0.6204484370260133	0.7155732365054861	0.5846662791857042	0.6761398322655721	0.630403055725638	0.630403055725638	0.630403055725638	0.630403055725638	0.630403055725638	0.630403055725638	0.630403055725638	0.630403055725638	0.630403055725638	0.630403055725638	0.630403055725638	0.630403055725638	0.630403055725638	0.630403055725638	0.630403055725638	0.630403055725638	0.630403055725638	0.630403055725638	0.630403055725638
0.9929993320376279	0.8330239204268786	0.9839941511413897	0.9087025338462776	0.8790761205606524	0.8716266021626329	0.7271594340538872	0.9241089438931372	0.7372434153232269	1.0436141810300554	0.9538012457299733	0.8014306972490823	0.8670093990980675	0.9514073299400373	0.7852749190013264	0.7699129580522094	0.6309522799815261	0.7614703459635307	0.6334728783687849	0.7995136707679487	0.8471508486043944	0.6859630289503402	0.839532478490397	0.712467901733953	0.640421565871896	0.818102947129809	0.6204006175572068	0.6348094901004562	0.8857396766992134	0.6868629239435924	0.7711306030356153	0.7032247348331385	0.6747439932679768	0.7367491178630475	0.7402310652516244	0.67442970603774	0.8227049156830115	0.7485673108603758	0.7485673108603758	0.7485673108603758	0.7485673108603758	0.7485673108603758	0.7485673108603758	0.7485673108603758	0.7485673108603758	0.7485673108603758	0.7485673108603758	0.7485673108603758	0.7485673108603758	0.7485673108603758
0.10723119053480733	0.05642068045539814	0.10129089999139308	0.10059684324381565	0.10192824459840338	0.044312994676690295	0.03411175646774958	0.011370585489249862	0.5575775649213457	1.025448436015172	0.8876823749894491	0.7870265395115923	0.822756693227367	0.9831864576091196	0.9070451016784135	1.0321213462476868	1.2239266951936985	1.41756328302418	1.0181251140389822	1.0006492209337554	1.0945951465115369	1.2049120956113133	1.2405832192201203	1.341393788540141	1.292968656610398	1.3229102950554588	1.1788899906898074	1.1369182466000833	1.2429584835704988	1.4669278516528945	1.3619603682518062	1.3865303272620562	1.3742453477569312	1.3742453477569312	1.3742453477569312	1.3742453477569312	1.3742453477569312	1.3742453477569312	1.3742453477569312	1.3742453477569312	1.3742453477569312	1.3742453477569312	1.3742453477569312	1.3742453477569312	1.3742453477569312	1.3742453477569312	1.3742453477569312	1.3742453477569312	1.3742453477569312	1.3742453477569312
0.2387510036439074	0.38066687361983315	0.38774541261932494	0.19967783350741344	0.28722565341531214	0.2063377090061525	0.30128039050109134	0.27446396673295453	0.2263590894964143	0.22627440629863652	0.30749172738708086	0.3372530504555165	0.2630667751452777	0.23334146585038779	0.20052442522037572	0.1742305333718529	0.25225996076935686	0.2221982013336109	0.288559710034839	0.13233211919022528	0.35365379569678596	0.25923773176143977	0.24061504347169954	0.2787805778668792	0.12548695246281266	0.13979098764704628	0.229235574947506	0.22871391154867884	0.41199326131697345	0.2915813111927349	0.534427489482025	0.4130044003373799	0.4130044003373799	0.4130044003373799	0.4130044003373799	0.4130044003373799	0.4130044003373799	0.4130044003373799	0.4130044003373799	0.4130044003373799	0.4130044003373799	0.4130044003373799	0.4130044003373799	0.4130044003373799	0.4130044003373799	0.4130044003373799	0.4130044003373799	0.4130044003373799	0.4130044003373799	0.4130044003373799
0.27415994333449234	0.30404177310801667	0.18230704494186217	0.20335441915073793	0.26156772890109065	0.1753870305306633	0.3796215444132565	0.2831523087732815	0.349670361082553	0.3503583282680899	0.4684430925841022	0.5299375131710852	0.42179794011263116	0.489852671606198	0.30425916222888244	0.524966849042121	0.4080520437445542	0.4515107820133777	0.4577906546067409	0.3370488502879857	0.4689101305190486	0.37676792499667067	0.414037199328037	0.3014471667130547	0.33062629643347646	0.4112520664571206	0.5005694442606837	0.33793650890171584	0.4934040715848571	0.3630428278691326	0.4421849184176225	0.5822499631602385	0.619569114923511	0.6431048772781196	0.7723811967329322	0.6009414650631396	0.7355002644750737	0.7563062348347884	0.6710545304115623	0.6098893424243859	0.6404719364179741	0.6404719364179741	0.6404719364179741	0.6404719364179741	0.6404719364179741	0.6404719364179741	0.6404719364179741	0.6404719364179741	0.6404719364179741	0.6404719364179741
0.5618091133872302	0.6808029704927809	0.6171604545593616	0.6365898374022527	0.691666406180597	0.6251143216092327	0.7326418653508897	0.7487946250871462	0.7573190384275664	0.6607295598488475	0.7081167405226576	0.6974958523778827	0.7043477818401918	0.6472290995373908	0.6572974498342498	0.6604492688878796	0.6805382331379884	0.6708913313958615	0.6420670523394796	0.7296720514081977	0.6131562897914814	0.7275737150285954	0.6329825071301318	0.6818666613173842	0.6865537219995308	0.6956372260212504	0.6493600480942888	0.707518353014925	0.7217501645893537	0.7169330808321942	0.6378888349188747	0.7151869935792934	0.707322550052614	0.6826087797244802	0.7254691906490024	0.7040389851867412	0.7040389851867412	0.7040389851867412	0.7040389851867412	0.7040389851867412	0.7040389851867412	0.7040389851867412	0.7040389851867412	0.7040389851867412	0.7040389851867412	0.7040389851867412	0.7040389851867412	0.7040389851867412	0.7040389851867412	0.7040389851867412
0.5973842275388842	0.7166249489724948	0.5251776345564295	0.6258374226832314	0.6273532027735393	0.5124505450511699	0.5778222347260291	0.5238901138804776	0.5404745127063525	0.6222301641236339	0.4835530385190399	0.5195661958803486	0.64375961359427	0.49501744551922666	0.5544724774486216	0.6205447141315953	0.5468774656096059	0.5846151855243036	0.5051421072224755	0.4204089186012649	0.494134535355977	0.5712482978797343	0.5101533946844699	0.5104714949028847	0.5234443086035814	0.487338372751171	0.39348705276606233	0.6206252136294873	0.474401354438528	0.3680790988590424	0.4212402266487852	0.4212402266487852	0.4212402266487852	0.4212402266487852	0.4212402266487852	0.4212402266487852	0.4212402266487852	0.4212402266487852	0.4212402266487852	0.4212402266487852	0.4212402266487852	0.4212402266487852	0.4212402266487852	0.4212402266487852	0.4212402266487852	0.4212402266487852	0.4212402266487852	0.4212402266487852	0.4212402266487852	0.4212402266487852
0.9061034501981164	0.9450309247197818	1.2318271776565182	0.8253064328364677	0.9707480926874826	0.62547657531296	0.8506491036739563	1.0199902516344117	0.7716687556580061	0.7180893937337413	0.4065576005129559	0.8277314849239208	0.8621099607035407	1.0785151969729623	0.6828242746270147	0.5479683893384425	0.5101463087461252	0.3809651023182067	0.6822683159710985	0.5809453402584733	0.6090040199367868	0.4281933055794112	0.6921340660239356	0.8077616772179924	0.785538181243169	0.8448366442814399	0.6691639339252787	0.7937289613513848	0.42124351029127977	0.9852442319147788	0.4205050329238902	0.6074032574661753	0.6445841016522988	0.7009007284326513	0.4209765717282275	0.5609386500804393	0.5609386500804393	0.5609386500804393	0.5609386500804393	0.5609386500804393	0.5609386500804393	0.5609386500804393	0.5609386500804393	0.5609386500804393	0.5609386500804393	0.5609386500804393	0.5609386500804393	0.5609386500804393	0.5609386500804393	0.5609386500804393
0.6362125642042865	0.6414163827645388	0.7650201854419495	0.5736097004420162	0.7199684870776906	0.7235505249393821	0.6817631858564269	0.6460943684631024	0.6333407279785491	0.5635128829656904	0.6274163028814705	0.5763056140837974	0.5741245101710386	0.7147797809288056	0.5986584937682171	0.5586897472494139	0.6216989797752301	0.736064541174253	0.6459584702319014	0.5740397566967352	0.5504840888925137	0.6695369566582016	0.6421832237870779	0.6127327946544807	0.5265419585807554	0.6574834490768287	0.6863893955948032	0.6683711254125323	0.6630144478674129	0.7295379272073115	0.5221317577032415	0.5480505520047171	0.5399698251207659	0.5756571482170928	0.592530817895208	0.5840939830561503	0.5840939830561503	0.5840939830561503	0.5840939830561503	0.5840939830561503	0.5840939830561503	0.5840939830561503	0.5840939830561503	0.5840939830561503	0.5840939830561503	0.5840939830561503	0.5840939830561503	0.5840939830561503	0.5840939830561503	0.5840939830561503
0.6833659945644036	0.7210634276877991	0.6600050165873363	0.6550614957063771	0.627215173414761	0.7256597648374512	0.788528301926967	0.717764917554764	0.6684956814171805	0.7167927798452355	0.8284761484636748	0.7610940013384843	0.8600376083437311	0.918154048382355	0.8504652471435933	0.8643858747258325	0.8408066527242382	0.9354819414568568	0.8075121535901432	0.9489903336498842	1.033740626542891	0.895109997904725	0.769202044921543	0.990935781792903	0.893778102508535	0.8959158785370449	0.9226662589338703	0.8964961178959777	0.9252273941217558	0.8210584906252254	0.7620945333715591	0.7915765119983922	0.7915765119983922	0.7915765119983922	0.7915765119983922	0.7915765119983922	0.7915765119983922	0.7915765119983922	0.7915765119983922	0.7915765119983922	0.7915765119983922	0.7915765119983922	0.7915765119983922	0.7915765119983922	0.7915765119983922	0.7915765119983922	0.7915765119983922	0.7915765119983922	0.7915765119983922	0.7915765119983922
0.6981403404508031	0.6774942781621328	0.6672094613665034	0.6480678305493018	0.5574051316693431	0.8003564553085885	0.6165868400588174	0.6733110542563514	0.6420509125786212	0.6680560915843435	0.6231245644060376	0.779253144610129	0.7294075186678922	0.6538246293218045	0.6564706794373846	0.6518916388413248	0.7493249829232593	0.7736994806465118	0.6825833359321464	0.7665177611939604	0.7165205979251748	0.7320002291635566	0.7196013955454719	0.7760607464857991	0.6667624540206769	0.7174661720198474	0.7887090074420593	0.7793293337938357	0.7024029969088392	0.6717935896614333	0.6258440901076723	0.7306992254748218	0.678271657791247	0.678271657791247	0.678271657791247	0.678271657791247	0.678271657791247	0.678271657791247	0.678271657791247	0.678271657791247	0.678271657791247	0.678271657791247	0.678271657791247	0.678271657791247	0.678271657791247	0.678271657791247	0.678271657791247	0.678271657791247	0.678271657791247	0.678271657791247
0.23200872632843889	0.24899859626689236	0.24477155821792623	0.3068490411615898	0.38417672353118176	0.46267544133083555	0.5258243857696575	0.6398105023629967	0.6167406245299178	0.7559655095039426	0.799958619253422	0.8142875448239092	0.8969803584386862	0.8080836195089902	0.8161512959663925	0.8099422114811747	0.8133437605083687	0.8717312577293095	0.9827900493145373	0.9378932244119597	0.9864981931344349	0.9526086757317955	0.9346277077983021	1.031935877976842	1.0533377033810392	1.1809433956346094	1.0567121036920368	1.118827749663323	1.118827749663323	1.118827749663323	1.118827749663323	1.118827749663323	1.118827749663323	1.118827749663323	1.118827749663323	1.118827749663323	1.118827749663323	1.118827749663323	1.118827749663323	1.118827749663323	1.118827749663323	1.118827749663323	1.118827749663323	1.118827749663323	1.118827749663323	1.118827749663323	1.118827749663323	1.118827749663323	1.118827749663323	1.118827749663323
0.663077116332589	0.6160203785055623	0.6919022908693869	0.6032070617563771	0.6133740195252407	0.6421534803132981	0.6894722435066367	0.8210949786394542	0.8738607765287197	0.8365975842293882	0.8897043884686087	0.9066247175232836	0.8105636032207132	0.8794323023106568	0.8539307453105415	0.9251406408013088	1.0928909000064857	0.984916647785658	1.0050889119614275	1.0159475659660515	1.077298522745986	1.1366215096393928	1.0490171653336584	1.0895146189645621	1.047619456163112	1.0983140916954868	1.137958255062035	1.038101956227511	1.0619421236402213	0.9771276378780089	1.0499938147061576	0.957938440943278	0.9938152444492876	1.1847620627421593	1.016915793344426	1.0601785406506072	1.0737183851949643	1.0131670176991199	1.1054889376896648	1.0391531644567347	1.075570714079644	1.0632291678253976	1.0349191625544831	1.0357454974167668	1.048105365153076	1.0735290042817722	1.0733949776576963	1.0734619909697343	1.0734619909697343	1.0734619909697343
0.1804598156154681	0.0	0.0022945503982733186	0.05549081393897273	0.17491961377233145	0.059200040872780316	0.19175000275827772	0.17096948771346013	0.21318768987580755	0.3250836448614569	0.2145720519114295	0.19316467929381198	0.08571919979486427	0.1769611478806656	0.06980426096827154	0.16739888608949752	0.29102514511961874	0.13806733725603926	0.3865782361325105	0.6816864493599062	0.34231849986182894	0.4920795467854038	0.3890476953870096	0.3344367541129703	0.38645172798754096	0.3087657224682164	0.23614907158857054	0.0	0.25492623432109607	0.5154560321153127	0.4177348965623973	0.3648875327250416	0.37765565632878406	0.37127159452691283	0.37127159452691283	0.37127159452691283	0.37127159452691283	0.37127159452691283	0.37127159452691283	0.37127159452691283	0.37127159452691283	0.37127159452691283	0.37127159452691283	0.37127159452691283	0.37127159452691283	0.37127159452691283	0.37127159452691283	0.37127159452691283	0.37127159452691283	0.37127159452691283
0.39033017045543994	0.0	0.0	0.0	0.0	0.10476522341086296	0.20953044682172592	0.18208577738433593	0.010774021195504468	0.20953044682172592	0.19875642562622148	0.10476522341086296	0.0	0.023462073061151636	0.10476522341086296	0.16283869048746885	0.0	0.21091434585459712	0.7987751452836681	0.4331328445419702	0.20929805703367976	0.5869006495950069	0.3142956702325889	0.31169697288922177	0.10476522341086296	0.16760736616350885	0.10476522341086296	0.25145352747994304	0.4821354261841439	0.22053685780527657	0.3248373016400472	0.39675032982712527	0.3607938157335862	0.3607938157335862	0.3607938157335862	0.3607938157335862	0.3607938157335862	0.3607938157335862	0.3607938157335862	0.3607938157335862	0.3607938157335862	0.3607938157335862	0.3607938157335862	0.3607938157335862	0.3607938157335862	0.3607938157335862	0.3607938157335862	0.3607938157335862	0.3607938157335862	0.3607938157335862
0.499477917603238	0.578919297835622	0.7072655864639698	0.7899399573487874	0.731077826251971	0.8496781543499519	0.8245197027728357	0.9108530548899454	0.8376420320401444	0.9409064107847154	0.8477597114493655	0.9169160095245641	0.9164239433644116	0.9199803389524555	0.9284565803550218	0.8808579858941271	0.9097536759503378	0.9995149985219478	0.8298173982792816	0.8788037503423183	0.9138318825051444	0.8963178164237313	0.8963178164237313	0.8963178164237313	0.8963178164237313	0.8963178164237313	0.8963178164237313	0.8963178164237313	0.8963178164237313	0.8963178164237313	0.8963178164237313	0.8963178164237313	0.8963178164237313	0.8963178164237313	0.8963178164237313	0.8963178164237313	0.8963178164237313	0.8963178164237313	0.8963178164237313	0.8963178164237313	0.8963178164237313	0.8963178164237313	0.8963178164237313	0.8963178164237313	0.8963178164237313	0.8963178164237313	0.8963178164237313	0.8963178164237313	0.8963178164237313	0.8963178164237313
0.6401185992482213	0.7280360308263162	0.8057231706207004	0.7443896191806043	0.786169874586161	0.8190419124709422	0.8006014705320842	0.9558390072232177	0.9670960580279827	0.8895406228126648	0.982660992148797	0.8833236472348021	0.9214454175805499	0.9013838726217756	0.983743969361335	0.9793243039148285	0.9759894888330569	0.9385018629878398	0.9963688863506025	1.017776994884357	0.9650063462908197	0.9156456861921174	0.9403260162414684	0.9403260162414684	0.9403260162414684	0.9403260162414684	0.9403260162414684	0.9403260162414684	0.9403260162414684	0.9403260162414684	0.9403260162414684	0.9403260162414684	0.9403260162414684	0.9403260162414684	0.9403260162414684	0.9403260162414684	0.9403260162414684	0.9403260162414684	0.9403260162414684	0.9403260162414684	0.9403260162414684	0.9403260162414684	0.9403260162414684	0.9403260162414684	0.9403260162414684	0.9403260162414684	0.9403260162414684	0.9403260162414684	0.9403260162414684	0.9403260162414684
0.6705857230330585	0.820147763347466	0.8079416789785958	0.82931671680836	0.8136532346256149	0.9003739099608964	0.9072177097576363	0.9068193853286641	0.9889165773707019	0.848478618663745	0.8756314006673641	0.9899469133018892	0.9608596026161118	0.9836742472319302	0.9212892174902881	0.8385209436605648	0.9751355752706835	0.9449781460131856	0.9214149544894871	0.8793632607357807	0.9148540195875139	0.8849261327728912	0.8998900761802026	0.8998900761802026	0.8998900761802026	0.8998900761802026	0.8998900761802026	0.8998900761802026	0.8998900761802026	0.8998900761802026	0.8998900761802026	0.8998900761802026	0.8998900761802026	0.8998900761802026	0.8998900761802026	0.8998900761802026	0.8998900761802026	0.8998900761802026	0.8998900761802026	0.8998900761802026	0.8998900761802026	0.8998900761802026	0.8998900761802026	0.8998900761802026	0.8998900761802026	0.8998900761802026	0.8998900761802026	0.8998900761802026	0.8998900761802026	0.8998900761802026
0.6658142523735315	0.8958425832746841	0.9173309850275208	0.9752898115774818	0.9560781310418658	0.8589790331044919	0.9521693198732224	0.9054369899611381	0.8922212509484475	0.9552215742004777	0.9405353491839835	0.960363233931121	0.9647332419182405	1.0318095675607213	0.9872489691472885	0.9104296324489906	0.9861621070652188	1.0144747607385243	1.0118093480194639	1.0131420543789942	1.0131420543789942	1.0131420543789942	1.0131420543789942	1.0131420543789942	1.0131420543789942	1.0131420543789942	1.0131420543789942	1.0131420543789942	1.0131420543789942	1.0131420543789942	1.0131420543789942	1.0131420543789942	1.0131420543789942	1.0131420543789942	1.0131420543789942	1.0131420543789942	1.0131420543789942	1.0131420543789942	1.0131420543789942	1.0131420543789942	1.0131420543789942	1.0131420543789942	1.0131420543789942	1.0131420543789942	1.0131420543789942	1.0131420543789942	1.0131420543789942	1.0131420543789942	1.0131420543789942	1.0131420543789942
[truncated: 6 more columns]
