# Supplementary material for: Neuronal tuning aligns dynamically with object and texture manifolds across the visual hierarchy
Source: Nat Neurosci. 2026 Mar 10;29(4):864–75. doi: 10.1038/s41593-026-02207-1 (PMC13061647; doi:10.1038/s41593-026-02207-1)
Supplement: Supplementary file 10 — Attribution data for time windows 5, 10, 20, 25 and 50 ms, for panel b. Time window specific evolution trajectory of time windows 10, 20, 25 and 50 ms, for panel c. [file 41593_2026_2207_MOESM10_ESM.zip › ExtendedFig4_Source_data/FigureExt4B_DeePSim_diff_attrib_norm_bin_tsr_20ms.csv]

	0	1	2	3	4	5	6	7	8	9
0	0.015426718769670403	-0.01232399733674033	-0.011042209222048996	0.1342158023434059	0.2794102706823451	0.23247132824678224	0.1660367386670252	0.0673242847661074	0.05550224801215309	0.07297881507130002
1	-0.039700292315604804	-0.010978039690793487	-0.027866092813784098	0.23018694479591223	0.339987867548014	0.16985830751870992	0.11453568015663391	0.12696987364937462	0.016519652823305756	0.08048609832823181
2	-0.023756911085090763	-0.00873454517291313	-0.0018873845255759484	0.18341994182036153	0.18408568745735635	0.13474826544716584	0.16424744399029603	0.11882073697749404	0.133008087219847	0.11604867787105906
3	-0.4279108351745567	-0.27920525239815525	-0.2329306676433279	0.16919337180102903	0.22462247344395642	0.21436801625743254	0.5258701174950229	0.2883030494760434	0.09820763794546367	0.419482088797092
4	-0.011176710529055627	0.00485299623635055	-0.003379597534522128	0.07756962026200437	0.19616168409078902	0.16565997072149707	0.18152180376820765	0.12767546859927972	0.1481180170555361	0.11299674732991313
5	-0.09777957584908752	-0.0010944940468049537	-0.043437867945894715	0.07255100205831784	-0.11024478975584917	0.34611672651047415	0.25519483720220554	0.2181386137557303	0.10855572506170745	0.2519998230092012
6	2.0132155043535818	1.6356814122885284	1.3240634216610776	-1.7376232328343602	-3.898417974754494	-0.9578845451792248	-0.7636226728825637	0.20748994493631648	0.9403658648004174	2.236732277610721
7	0.09610128465584664	0.11362298560869806	0.12521190107346603	0.060771138730086764	0.1258467391958984	0.12605839893002418	0.11099352702302862	0.09429398497875649	0.05078048552216862	0.09631955428202635
8	-0.010940425573750702	-0.001809676829988195	0.007516842698410108	0.07203611780390336	0.18029582054867954	0.21908718958510792	0.1992058567377591	0.1415751629612746	0.0895324326499111	0.10350067941869322
9	0.04094016262420877	0.015954677864485695	-0.004106149905422415	0.04434949271883146	0.11158577965385591	0.21140234568130775	0.18297951025817186	0.15159869475620574	0.1684372075677965	0.0768582787805588
10	0.039193452137454295	-0.024482252651914557	0.13473158544635458	0.2935850335822863	0.05312492009607864	0.05100354035679917	0.18641557355128566	0.15178378551656938	0.0020257098524739505	0.11261865211261264
11	0.093597627893536	0.09863978070546005	0.08404610347056463	0.12763040776721435	0.11175817430040583	0.09515440416027118	0.10080101959425	0.10236621684051825	0.09609199424235161	0.08991427102542812
12	0.00981374821288319	0.028527471001810033	-0.0029436416939630137	0.1574913125198834	0.28182653573391314	0.24388986673714927	0.08278357115771715	0.10627402837364973	0.08827624482890173	0.004060863128055498
13	-0.018089397379178064	-0.018996000403566284	0.0969843763214706	-0.008153117446710738	0.2601585467280876	0.26891250029667446	0.1797862719502194	0.18078379059467584	0.053907058403756	0.0047059709345712766
14	-0.026672109028063398	-0.057422517810061066	-0.03530559080447751	0.2523983837749214	0.22758539210367523	0.16366944318019297	0.22730598107489564	0.06690588600078153	0.09539421286652279	0.08614091864161241
15
16	-0.013235266555290134	-0.026852877092285204	0.007457904559010928	0.25437220690251816	0.23633485712055158	0.08746270758061295	0.10036962993930391	0.17111641866426602	0.09142027058469372	0.09155414829661802
17	-0.022543904348115224	0.03047268272383903	0.028957644631974953	0.16814913951940816	0.15839142046601926	0.20459350718456987	0.23242849512412753	0.10292003836126998	0.01894288930883192	0.07768808702807456
18	0.01854214544481636	-0.013660035104100179	0.030154664852635606	0.12406287161895008	0.07562021959754713	0.20971969817360966	0.16388391040446038	0.12700616746025162	0.11017971701519885	0.15449064053663045
19	0.09987359265856147	0.07131848497619077	0.03351036282117082	0.12683978780814065	0.143640253837512	0.15803217949156917	0.10817020627827523	0.08698693437263696	0.08324024370475265	0.08838795405119036
20	-0.019534822806304017	-0.010540058648936706	-0.0128496803062524	0.06746188160380469	0.2834683490797129	0.21218877861177177	0.17559899254745148	0.15240624170315298	0.08868644721119655	0.06311387100440269
21	0.011393822564100889	0.009808454156794417	0.06280500628162852	0.28866810573050294	0.23009293958146862	0.15781249124974564	0.06598282184716595	0.06413315412521527	0.0870374291876422	0.02226577527573562
22	-0.009670628792029502	-0.032215401194531805	0.05991600136345518	0.3084340062276391	0.22145017564440736	0.16953414211496373	0.08681832149691403	0.09712285588003318	0.08672662492508844	0.011883902334060276
23	-0.018181401928173663	0.007174178137930415	0.02940345939396126	0.23862482314248123	0.2478900929548376	0.19632277538100423	0.13211285287106347	0.09743163084805254	0.06165549695258901	0.007566092246253984
24	0.03429847639561548	0.0024527921687599974	0.05934213238253321	0.11535215431044123	0.13818296343279335	0.11699406467807939	0.15277397694559164	0.1575770432273332	0.1439026047070309	0.07912379175182148
25	-0.09914026994086103	-0.07518187598465025	0.10087096101542269	-0.14590167276557586	0.17607321239475338	-0.11283877421217169	0.41643216721944476	0.35848755738963833	0.22910601262249658	0.15209268226150308
26	0.06426814639168744	-0.0039175706290657435	-0.029195363000058726	0.026071096398198122	0.12167452116842331	0.22148070285387217	0.08287898319500961	0.2754349171722348	0.12560876571639162	0.11569580073330749
27	-0.0016054125566254285	0.0	-5.936803988835383e-06	0.05877449958684311	0.22716955272243294	0.28564420990336903	0.1503233432659847	0.1562789802893955	0.05931354461390726	0.06410721897868178
28	-0.022758785435737727	-0.021458036117082437	-0.017011081976009125	0.18023859767404984	0.21255106063041884	0.16410466658059447	0.1561355491409991	0.13082686953114178	0.12169955346556631	0.09567160650605902
29	0.14279515652716082	0.1127526923748401	-0.0061753723623372185	0.09773285434003919	0.12549516204722896	0.23209165525072775	0.25767127418887226	-0.014427911355773582	0.013226145917619387	0.0388383430716224
30	-0.0048313064903563645	-0.050696311674756085	-0.001973973860851907	0.21078533997958282	0.21873861944654166	0.18773723386164629	0.20695506564836408	0.12077178678705987	0.07385631765386064	0.038657228648909234
31	-0.004443322297594477	0.0033711992081554773	0.006474551453491181	0.18539574567521874	0.2621566122609831	0.20759660280840256	0.15389410040912993	0.09857380847877907	0.03947467048580075	0.04750603151763365
32	0.08116641543408258	0.07471541360758185	0.06968284548606458	0.14424483264822993	0.12677723635294932	0.0946625132142725	0.09957641740413185	0.12449076183163871	0.11165075802088237	0.07303280600016623
33	0.0341657003204602	0.0032380958738647335	0.01793661262746453	0.21762870976224677	0.11874293200506658	0.13651958988557944	0.1033855342835366	0.13589782205908535	0.0745211329999756	0.15796387018272004
34	0.025411138188892426	0.11524118570515299	0.1855830809332701	0.1191115608357567	0.1642053603411908	0.12662142338706633	0.19212110035241126	-0.05579291116254554	0.096377177441875	0.03112088397692994
35	0.0618610241875614	0.05832129127773583	0.08725108734726447	0.12864154247689802	0.1284675867353413	0.1022332486066601	0.11291210333262924	0.12714807417760338	0.1202454872877642	0.07291855457054211
36	-0.001978252216393812	-0.03343471742001959	0.030243833917639153	0.2835855455589979	0.2661679839847264	0.11889950103644917	0.07658043157510748	0.07667174245273897	0.11311856912300729	0.07014536198774704
37	0.015010005428956261	0.006577415867342364	-0.009441521689209741	0.1895414835422004	0.3192384439786175	0.11702397087196795	0.1430171292896393	0.11749358295858388	0.08226077755342166	0.01927871219848051
38	-0.007053596442080988	0.039603521771128344	0.043619526670243075	0.2129653447939907	0.15955523514605147	0.1470335278151977	0.12168979162234721	0.10227442907109792	0.10955934883273273	0.07075287071929172
39	-0.07135336495376185	-0.0627361218834037	0.006745262161465257	0.30382423383308876	0.3261160549408094	0.18697930207711266	0.15462131693240727	0.1099666493181353	0.10396340487943888	-0.05812673730529201
40	0.07227820782578705	0.10138495307478101	0.2405830920436861	0.2715517568768041	0.24720903727002386	-0.10466326062673646	0.31628967791084117	-0.09703119760119693	0.09170931033858536	-0.13931157711257539
41	-0.01929458312345226	-0.01685106807420755	0.06777526759625829	0.26063759532451053	0.1934878302182196	0.18616148193720602	0.14975349927808926	0.10583522035789976	0.07511918438604541	-0.0026244279005688794
42	0.00828524713389812	-0.03693446521932662	-0.03764705144219738	0.29612644225322615	0.20908245333128053	0.14703367747774188	0.17248666593522663	0.1509439432256844	0.0524921132005645	0.038130974103901774
43	-0.015803604406831647	-0.05116949338875925	0.023827313091779583	0.3015765041819923	0.23457282861953593	0.11990388061335518	0.10079406185765617	0.13231674262330273	0.07462102233584593	0.07936074447212298
44	-0.03853092830604192	-0.12119299341860094	-0.015059180409941685	0.0890848322996271	0.2712429076716125	0.4014628425067783	0.23814018870467116	0.10462486348483079	0.02052996893091873	0.049697498536145836
45	-0.0050369723817499075	-0.02546925280421478	0.006403966766756209	0.11066958814829446	0.33381575434737953	0.2262408356229411	0.19957514966352036	0.06106053738613471	0.08369942443186966	0.009040968819068722
46	-0.14741708457210215	-0.040145703440232855	-0.057857799885823985	0.2613630680853071	0.3150681131603747	0.31353907845586393	0.3062923119343426	0.15585686543322186	-0.02098706979490216	-0.08571177937604903
47	0.03422236746372479	-0.035402695526755984	0.22351394666760796	0.09899947015410963	0.24412561920551137	0.3146774743185556	0.13630396831986863	0.02875093311937463	-0.0031340972108913987	-0.04205698651110525
48	0.013412268048498184	-0.004920469127749535	-0.030450577979311725	0.23254730703853996	0.2232241726551083	0.21808855045328027	0.14174319025746066	0.06623136462395608	0.07887395090062849	0.061250243129589405
49	-0.005868530173723984	0.014032678864357225	0.007937334777785651	0.16276357156590365	0.3229864528729226	0.11915915824009185	0.12258585441660201	0.09301007038598089	0.09480587871366217	0.06858753033641796
50	-0.03018302635072782	-0.028234394652712536	0.024714373496639498	0.26291021380431595	0.2322251741043961	0.16577058695051328	0.1560168742439076	0.13867976068975832	0.06340927702404385	0.01469116068986573
51	0.0024412033557707174	-0.04537773075416793	0.006439383301286023	0.2227826853754708	0.3239641708788955	0.22634515585522616	0.17010937171061166	0.11991840474400023	0.027201076817423196	-0.05382372128451643
52	0.004272343759282429	0.00912686317115588	0.05722040589883805	0.3449642394153145	0.20149992277210477	0.08908908522658428	0.16798750254252257	0.13820978102317572	0.018227545223877973	-0.03059768903285612
53	0.031914058619952446	0.0450541866818894	0.014419251217007656	0.18889734417354032	0.21721080054295788	0.1314473980532602	0.09295030346741003	0.13338960365443747	0.09988715440380419	0.04482989918574031
54	0.0	0.0	0.0	0.016826150205338748	0.17064299246575948	0.14925922794454227	0.1746138414314101	0.15767260872272673	0.18930948672945758	0.14167569250076523
55	-0.00015586571163550358	0.015559402772959844	0.014137041208798213	0.270750704129093	0.09246688577196478	0.19053761566514898	0.07959113905915904	0.0900319885961383	0.15040549832832595	0.0966755901800473
56	-0.020962810383947355	-0.028358071333217716	-0.04453192199203284	-0.052231462458553195	0.09198126896799895	0.318105055365718	0.2756099636973224	0.18788616926998716	0.17367509047756732	0.09882671838915728
57	-0.021905193889731226	-0.03391452045442501	-0.037487319528747946	-0.01366730083289574	0.1676969864899177	0.2468181070749662	0.19462246239832784	0.1965175172195678	0.1617656400752079	0.1395536214478124
58	0.07060892512958966	0.0009633830728150016	-0.07928467168657288	-0.06118820822788424	0.06766994004838071	-0.04504908501205362	0.09442148683570531	0.18992715477942956	0.39242001575420177	0.36951105930638867
59	0.01130932415075456	-0.14657712878971849	-0.0026178885928506237	0.136945987649055	0.09201602618305747	0.5900338127290969	0.23820132239934733	-0.048488363633699384	0.19808623964848476	-0.06890933174352763
60	0.0032112763414724054	-0.0399961580863873	-0.07652883890594285	0.1318059884713979	0.31960505171705167	-0.04900405775175432	0.29506154663803275	0.12345761389509502	0.09105375122656958	0.20133382645446507
61	0.06465323537264472	0.12956912653294575	0.050290326048499485	-0.09207863697026193	0.11027346649424731	0.10688760274270757	0.2713741290656846	0.18723253835873474	0.18899146533312564	-0.017193252978327925
62	-0.017655894788427433	-0.019227882071863652	0.0	0.0	0.4132146070758908	0.4626611370718152	0.009185013966619544	0.07187352693887024	0.07670923000521897	0.003240261801876406
63	-0.05764140866850572	-0.02007746338323987	-0.04459472707364421	-0.05253129576130088	0.16341083486478927	0.3983346392635072	0.1486806144526708	0.06302090079663758	0.21799860601143795	0.1833992994976479
64	-0.07350299126803769	0.018382012457924177	-0.05147909967748931	0.1501394398501637	0.1423123573552589	0.13820003558208901	0.14009312420312117	0.1309254302713149	0.17163573965355808	0.233293951572097
65	-0.011766567680306407	-0.008616449856881581	-0.013933479674321701	-0.041027192369998765	0.1088615435904855	0.41876591803855673	0.14651495706916345	0.05429228184707339	0.26085750785939776	0.08605148117683163
66	-0.01557244929515287	-0.00780507081367583	-0.013434231911021163	-0.013178888482438714	0.12241779863115079	0.25610504793214656	0.18861841673780239	0.20139440780106976	0.15410427072738817	0.12735069867273094
67	0.031917067125874575	-0.08359211212882804	-0.19686240161536708	0.0043560616603262265	0.15545506379322394	0.3572404314962934	0.34442071806938074	0.12254486132533797	0.3221483265028766	-0.05762801622911835
68	-0.044906811002368104	0.06736414594018135	0.030678027026468453	0.13076361956318486	0.15773004112453656	0.053919834370757085	0.17868719676691625	0.2586964439639092	0.0969193797790378	0.07014812246737655
69	-0.005887459138631964	-0.0032938581345501334	-0.005184824589199692	0.05342575269663843	0.17626646226635112	0.17556605105608628	0.15281796685145985	0.21044693506046924	0.1293587966822406	0.11648417724913623
70	-0.005514693344416961	0.01067960023930528	-0.024543532499396555	-0.007902633395885716	0.04706151524953202	0.21691354874931132	0.23638050351034964	0.23011126106923863	0.13816545310719844	0.158648977314764
71	0.05424497280069431	0.014812698308209426	-0.016688074005194092	0.09363700861372089	0.11630676453308261	0.19764660365111483	0.1549934380522454	0.09218035530206967	0.18225569852504273	0.11061053421901416
72
73	0.7586052513137879	0.4656531677175745	0.8096657074714197	-0.6238620062055219	-1.310977975818064	0.6221396768218584	0.0049667740044882554	1.0593586009023823	-0.8460678945873938	0.06051869837946869
74	0.01887962613407411	0.0	0.02058807518818639	0.07223026940529113	0.014524201834803348	0.16832398023847436	0.16619748298957107	0.12001369777492388	0.23939404158196542	0.1798486248527103
75	1.7565220364184475	-7.206872700630291	0.7194343373080619	9.159536955851278	2.2743304462487757	4.382267717919988	-0.5214172140146879	-0.5793406563575223	-3.674036252230545	-5.3104246705135045
76	-0.02432603358654604	0.27161243190306006	0.2306223091096497	0.5157965705377451	-0.15550189231948705	-0.4837275079747391	0.09841416899432189	0.5763739513485386	-0.14998378827716563	0.1207197902646224
77
78
79	-0.21793443825436717	-0.24094993092902128	-0.08422045813116232	-0.07028446416803001	0.004504800543922537	0.2986519670544539	0.35039127769288697	0.3723350729701808	0.35772272823292134	0.22978344498821537
80	0.16691244141165623	-0.022379498859520914	0.10155114800984673	0.030877517611863046	0.4001341892188523	-0.21893582369264059	0.03926444872432803	0.31436074651777235	-0.026249436744811474	0.21446426780265435
81	0.014230488616313305	0.02055219846919755	0.044923148981397036	0.022698825926304567	0.04929673850118627	0.0756315431381078	0.23867541305025478	0.2377505497193423	0.12460360023200291	0.17163749336589354
82	-0.038875550901172985	0.011455461236573832	0.027915547919261003	0.11455817119625439	0.22142403900732796	0.19496230117118385	0.11786834413687616	0.13103456945136763	0.11070969815966392	0.10894741862266433
83	0.04614454181222121	0.0011844102088598527	-0.0015078590492271628	0.034423309756445246	0.16108094700725953	0.1279332515797685	0.2766915211757163	0.1691038607183341	0.14541388705166122	0.03953212973896116
84	0.029611344186826358	0.09708675346910636	0.36014694788968854	-0.08018127649751902	-0.18467170975689354	-0.05662447317968867	0.5630287602809277	0.03777714169902089	-0.09593210618736131	0.32975861809589263
85	1.7292241757190234	0.7868685430898784	0.5796232568742223	0.9139045106487897	0.5607156058375722	-1.627325122863184	-3.2600112527919967	0.20675563438865768	0.3572141695892376	0.7530304795077988
86	0.04322188055831819	0.05762643564422217	0.03174161349299891	0.1876093115797228	-0.11127293178307898	0.062191479930217015	-0.01367904422477393	0.25490110649475495	0.28112883801438465	0.20653131029323418
87
88	0.10508709941754484	-0.0655285602071812	-0.10132797121190412	0.048687793733184485	0.1741006879203133	0.1568700704437945	0.042390410037205346	0.08484285994334288	0.09825838441866795	0.4566192255050321
89	0.053031587419209596	0.0119812313489387	0.4229975142405046	0.26826110827343097	0.043743001320199926	-0.1322842665221432	-0.37594568724077937	0.3329450820407983	0.16185128727785517	0.21341914184198532
90	0.011920054733270196	0.16670794987322124	0.06593259902989144	0.12396825760975184	-0.01669308925416619	0.09193521755077419	0.21243462938842866	-0.03863061779381683	0.2225213436546648	0.1599036552079808
91
92	0.0033944228129832057	-0.004198553690850996	0.0025842345398109394	0.2350384707007166	0.24899473023436303	0.20939306944104538	0.1295733656648052	0.13186383955213749	0.027339113474040982	0.016017307270948123
93	-0.019446578359693236	-0.02152170963751259	0.07918679268227644	0.16605951429059465	0.22829612920284534	0.1654783719002679	0.1365040902995456	0.1786389475991455	0.12356359209522834	-0.03675915007269806
94	0.018580050079294856	0.015764267335685967	0.02234185057869322	0.11698515215076939	0.176538048336185	0.1424962232957705	0.14170416974056907	0.1401804423326204	0.13390341123469532	0.0915063849157163
95	-0.017746540396490693	0.008884946278482601	0.003421558372851546	0.11165855775830692	0.19568491370807004	0.1825859113827893	0.10672006928862539	0.14183545143686757	0.1491761337644428	0.11777899840605446
96	-0.033721754688717055	-0.03744770695062852	-0.006875654380807334	0.25210476706354407	0.22900075604174172	0.0714063851225797	0.21243851722416118	0.13982293130927403	0.06297272089887554	0.11029903835997669
97	0.008567139653393077	-0.0020167798724269365	0.01191905439498323	0.22108600073747375	0.1568840916395885	0.14607631521448658	0.1357239168259054	0.11560074913193867	0.10806800026335436	0.09809151201130335
98	-0.02909959372941498	-0.04834810475666922	-0.023664690928316596	0.029541745250218444	0.22917507223673966	0.20251493838136245	0.30893727462399934	0.16820142771935712	0.08650479554767891	0.07623713565504489
99	0.0024311230693183123	-0.0316166237092179	0.032439985673276064	0.17559792975968047	0.20594584201435473	0.16597780180130742	0.13077189064700337	0.18567340274765762	0.11351076048006399	0.01926788751655604
100	0.018990359978654815	-0.0005150699758165043	-0.008290360404859493	0.05224662563957534	0.1783426331854536	0.2160266210567388	0.1995657192637561	0.12788151195822894	0.11955873230013284	0.09619322699813553
101	-0.009416131212598971	-0.016254110634196125	0.036195656854108145	0.18527574169962485	0.13270799583456455	0.27471154008251075	0.07351554653631459	0.11895308547360525	0.09483476038473249	0.10947591498133451
102	0.0009662842797869345	0.01944685310513727	0.07336102834530137	0.1093507872438736	0.1796068090865898	0.24436158412871078	0.05563546475035134	0.10973977195448852	0.1321479908956314	0.07538342621012893
103	0.38038651719741023	-0.014086225790611315	1.8189351263402427	-0.42861118756441746	0.43558153114611176	-0.38627335195699447	-0.02227505687313535	0.08769190101786953	-0.47372507888860715	-0.3976241746278685
104	0.008707387317036998	-0.0039051928273834253	0.05822268771874557	0.20649504298531435	0.2717065426861488	0.22737776532558976	0.08408723279715129	0.07620156347457693	0.05875794033876236	0.012349030184057516
105	-0.015597830601488385	-0.0028699600468323197	-0.01666145081626987	0.003206678043074902	0.14714519634282397	0.25383024203962024	0.17296070797400628	0.16055627603014164	0.19945728657748418	0.09797285445743945
106	-0.014029620854719252	-0.004789473559990148	0.028334676913064436	0.10158373841321754	0.1692315012052458	0.21439643878885906	0.19657939558490076	0.09852044876482821	0.13452245927081377	0.07565043547377992
107	-0.02142627012961616	0.010124361269411875	0.061762166908343505	0.25000553985650464	0.17945727042485582	0.09235416638045635	0.16777830264204704	0.14375662757394803	0.09259621973113419	0.023591615342914637
108	0.08241202183247179	-0.2447571157155338	-0.09613790759863641	0.41492853778593125	0.22714390657296704	-0.060711904934769745	0.14926509712405212	0.4119404727236031	0.29386210666363155	-0.1779452144537169
109	0.014966116345553716	0.03463207594115919	0.06362926759565536	0.1596233062773043	0.1638763545788505	0.20991887994293087	0.18294166140559176	0.08394329111626848	0.07419752399057092	0.012271522806115053
110
111	-0.0163330162060627	-0.05302663106428663	0.04282941295264588	0.14437807645645923	0.17997255524737865	0.14498324772671092	0.17282690242551746	0.13998032637524419	0.1993412763691171	0.04504784971727584
112	-0.06285806381051531	-0.03178716560077735	0.01817532892717393	0.05662696809982349	0.10296996860973612	0.11220599743875262	0.17587833094404373	0.176281041618898	0.2539654608351733	0.1985421329376915
113	0.09121401924238129	0.03911767395905791	0.10760493302593072	0.06986414055718285	-0.2501581958417779	-0.17358007886129256	-0.007554965196545541	0.5817360656317783	0.1891489182911833	0.35260748919210166
114	-0.0637330580578207	0.0009582856299782396	0.058301581980944074	0.24922164537284916	0.13679229090144107	0.15832344310073088	0.09591161136292202	0.12883996959559935	0.09917240730345044	0.13621182280990562
115	-0.40029395533405865	0.009601303638899687	0.4387029914397416	0.5178256112090817	2.7321320661743713	0.3933045271039817	-1.9523598063893302	-1.167564208579479	0.7143712778772746	-0.2857198071404828
116	0.2144599745884398	0.0381723012482823	-0.04547326257280834	-0.3727746268353512	0.3567989602423743	-0.06982804698839055	0.23595584303274744	0.1290095791662015	0.2652260508243756	0.24845322729412916
117	0.0027268604317710883	0.020911218513271337	0.08915723372928659	0.19416064785104944	0.18943316714835173	0.1305406116132586	0.07051556258641022	0.07294936662659336	0.0725856141461223	0.15701971735388526
118	-0.04378182939120372	0.010269559527735173	-0.0016807840138381176	0.1305661743801075	0.1507066252156945	0.20289307216251232	0.08245285075475071	0.16236464833244602	0.14952440895556302	0.15668527407623253
119	0.06954015261367626	-0.06623669178226317	-0.07681828093174771	0.10632828079911252	0.22854626932675529	0.6648502151305692	0.03856892081806481	0.010716482401045209	-0.02196116377269833	0.046465815397485934
120	0.10416101848425702	0.1406274125500414	0.09498151059562515	0.134735896977778	0.1401315570979443	0.06374931146508002	0.07000488725948545	0.08803874544141896	0.049402323611532156	0.1141673365168376
121	0.06238403553135025	-0.11460977959091682	-0.18235601929316314	0.34248648959870015	0.23126595783196643	0.10164980991074496	0.08714885423404693	0.38036290144991985	-0.018827998941123705	0.11049574926847511
122	0.000888497741571654	0.01763519340897425	0.07886807523584599	0.18459484184299632	0.18365912983242647	0.18487291630922656	0.18658941825562472	0.12827748164703762	0.07210634705490047	-0.037491901328603944
123	-0.014669544562957689	-0.014338869925267608	0.004974405934354117	0.21262071939270868	0.21679328918049962	0.12397486951890421	0.09688192406172652	0.15465837581441197	0.14859512299601027	0.07050970758960987
124	0.22013050161729705	-0.16594601278040041	0.10373210255844312	0.1447021984394027	0.16112657889641002	0.12666431974336836	0.016462831763834628	0.09676811484263909	0.09629478192819677	0.20006458299080865
125	8.957181137851753	2.7673373924396643	-4.8981238675841094	-4.914300312846902	4.999335918843417	1.4830085308775987	4.401980100626475	4.263467610589529	-5.808397421886682	-10.251489088910741
126	-0.7635582420099158	-0.7491955348371423	-0.05331377793263519	0.5408923040595579	-2.174928679114187	-0.9975736626880072	1.096707818307852	1.2849761554288448	2.287785557641118	0.528208061144515
127	-0.040047808127125537	-0.011462426590096983	0.056091916550127414	0.22781076502281208	0.09777350819691845	0.07398291174265487	0.0012701342219984977	0.18801812288717906	0.18898953971999868	0.2175733363755333
128	0.007304876636358944	-0.016443375359068188	0.09422909870827409	0.12981745232636613	-0.004926893545191327	0.17600464924420958	0.17496992578100484	0.10514303422763405	0.18999790988352133	0.14390332209689036
129	-0.06654959721652956	-0.11619732964223785	-0.014040035952232044	0.17532884377335148	0.14256281221662043	0.045557646953491945	0.2971152659661195	0.13232215072440906	0.15877599316740107	0.245124250009606
130	0.0	0.0	0.05229145079703551	0.00860962035188103	0.43315814441851885	0.006765567420712076	-0.043696684184389975	0.18279356442012243	0.16791532445482626	0.1921630123212938
131	-0.09391500121488056	0.004223725357097972	-0.0005157748888587481	0.1981949879409582	0.04474317863032318	0.18059495843095882	0.15292023421155063	0.16866936845730685	0.2043619539010324	0.14072236917451103
132	-0.05003683994931954	-0.026395532120196605	-0.015061720875546766	0.054460053978700414	0.0831473760035372	0.1633901106641575	0.2361641686568711	0.25892675829430123	0.14572788175731288	0.14967774359018265
133	-0.05975679044247743	-0.08192817208706908	0.046534376399252474	0.309474309941075	0.2676091456682181	0.007050695992053702	0.02814166819898642	0.0907995053965608	0.20036348046073232	0.19171178047266763
134
135	0.13888445560765336	-0.03726654521956305	0.03631401914286235	0.16734891631237273	-0.10746271722349021	-0.19189146513460106	0.12389057786697881	0.009451110018055622	0.4792629048309736	0.38146874379875784
136
137	-0.0042802024166038975	0.004169196199656412	0.022365621107817125	0.10697215227446417	0.18057823997191166	0.18257582054643864	0.1257224653870065	0.15702521962546334	0.14418865526420419	0.08068283203964183
138	-0.17634116843290187	-0.13906396007110572	-0.4507781770713571	-0.04292586497358491	-0.5389500516798224	0.5618806725623422	-0.055514907475507795	1.2942565565075532	0.6013159499531512	-0.05387904931876682
139	0.052502351640638316	-0.024749833941054577	0.013954328546009417	0.010389303691952593	0.0590245690819924	0.07352662715643962	0.3339595603828498	0.18430660145560462	0.15151007605663988	0.1455764159289281
140	-0.01878723439469941	0.0012010915185548094	0.015047293590218109	0.0	0.0065575239746492415	0.12265916696316474	0.30478668302956585	0.2743250721306483	0.2133909516470563	0.08081945154084207
141	0.0021897177194863397	-0.005915702011320643	0.05148469934812089	0.08632739375071809	0.18487491725656174	0.17802099797108356	0.10264704301335072	0.12821521974568353	0.17601120820948277	0.09614450499683316
142	-0.020194466678117442	-0.15789050678810185	-0.15992165849005688	0.13214063719836433	0.47037887557341485	0.24572869623395202	0.35737452889053406	0.13879845915855848	-0.08983954724234142	0.08342498214379394
143	0.24744666743713764	0.2009430494105983	0.0037923419635624957	0.2785752392696537	-0.19867100744985067	-0.41029247744850655	0.4040885520375472	0.10108679202658853	0.2257929012186899	0.14723794153457959
144	0.016718225531027905	0.01283495759521946	0.018798371610574995	0.2799432820372001	0.17908765393047185	0.15665671708028484	0.09915996847284936	0.07881235775941946	0.07494899333628327	0.08303947264666886
145	0.014818891981426505	-0.019243825957560787	0.01540722348782411	0.029885166010115333	0.08874106508391556	0.14060814481465994	0.24456758249911786	0.2117957222439624	0.1111964553337879	0.16222357450275116
146	-0.31335238824208134	0.060598622413020956	0.132373656653462	0.3828841083491305	-0.5820787573654967	0.19171784591622815	0.21900417251072465	0.47182296307661803	0.22103969944969515	0.2159900772386987
147	0.13295842084095458	0.2892781422816009	-0.06530701536258089	0.42506024456848474	-0.1308501268648484	-0.037138697671291736	0.9228365944478427	0.1140872685812723	0.055709085470846624	-0.7066339162922809
148
149	0.012021321121688706	0.004710231098280982	0.018674208509243378	0.00692226248210542	0.10084365352319606	0.17043734712931533	0.24951992221132208	0.17150097694426594	0.17257559885468968	0.09279447812589244
150	0.0004438424220620059	-0.004284457019281706	0.0063889629117347265	0.0472193724507418	0.18127070820136917	0.17649626865537388	0.14124624730221635	0.14387958658521804	0.18484627134656514	0.12249319714400062
151	0.06653018127283022	0.05110361601974497	0.24875248532111055	0.20475704388174468	0.015759055119008	0.02758040827507454	0.15492271751384432	0.01860155003929942	0.0688680990015133	0.1431248435558301
152	-0.03905307332292551	0.2056596382225965	0.9673150723227586	-0.21846740378207383	0.32592726140113537	-0.9322138079759017	0.30280256126527677	0.8884573350935705	0.6328589740408515	-1.1332865572652884
153	0.011483127697505747	0.015805914915666956	0.004116106408506402	0.0008661470550440852	0.033821515850430056	0.1694911722693536	0.20076335448797675	0.20791386104509352	0.13381851495312372	0.22192028531729918
154	1.3614646461902318	-1.6138763715891165	-0.29750776684073454	-1.6383825598780923	1.1286909123341606	0.22797457027267565	-1.0019939082466383	1.9695919451814043	-0.09555950967447407	0.9595980422505829
155	-0.016790525976852537	0.0014669129100422405	0.018717916014343278	0.07668570103971538	0.18344433923366124	0.05825886509230642	0.11359873569996658	0.15571554347444963	0.22478149581649273	0.18412101669587497
156	-0.16358592528804683	-0.01280732030594979	0.009664275208569226	0.2039451814772731	0.38341123992850085	0.3655350166267882	-0.026360105580699032	-0.003769979022801389	0.1418503299627657	0.10211728699359988
157
158	0.43243372953118536	-0.39182005420082877	0.7980457628146173	-0.7181248178425634	-0.6425355795272075	-1.2850323448264545	1.9492728212952677	3.854473936836007	-1.211458827005658	-1.7852546270743646
159	0.08732524906561746	-0.029178568659396324	0.10911536380151768	0.23398266983484772	0.268296446998202	-0.041468794362826085	0.1669964056281018	0.12400777092324923	0.12163229877514117	-0.040708842004454626
160	0.1136563113386639	0.015287525704917515	0.09345392777582036	-0.01468650684096817	0.24232486864576816	0.10636342244032784	0.24701195135186851	0.08410295609650066	0.03392273658203492	0.07856280690506627
161	-0.10397216372771154	-0.05784655657586667	0.0028176123810132424	0.4547582993945611	0.1739099340275725	0.0745635206621529	0.08446207879786702	0.17808697082556715	-0.0006475019591769636	0.19386780617402136
162	-0.01832283009352545	-0.014415239037319658	-0.01898000989033135	0.090860238641431	0.1749267819829308	0.19789757515739578	0.1489011444054782	0.15427936369787104	0.16555171752275488	0.11930125761331468
163	-0.009665383366722513	0.004313184866130634	0.0019655131126939786	0.07178974889273103	0.22086280597174604	0.1486437210414095	0.1762304523256246	0.09802805671829251	0.14773957736708748	0.1400923230710067
164	0.20711417823389378	0.07075171094213534	-0.05117099665548093	-0.06286756524834564	0.0	0.11228714829047587	0.19997133411067658	0.3046955503233482	0.056329171784629234	0.16288946821866745
165	0.05354991083133068	0.16328252529403822	0.17582694418268724	0.08462681023779563	0.05034580947549628	0.1170984131866691	-0.01742892582227066	0.17511996168986	0.1351038544309242	0.062474696493469345
166	-0.020458933379791513	-0.008986004552483412	0.05571529507354874	0.11993302327344875	0.2234303512144544	0.1926771418248927	0.185784731745816	0.11926587980843907	0.10539791869139647	0.02724059630027905
167	-0.036088313838694416	-0.031714531482386656	0.021181339487880133	0.17117351720607085	0.14166320668783944	0.21307178851278988	0.15875830237162322	0.18015978180163847	0.17866144006237383	0.0031334691908650944
168	-0.02581509470465384	-0.004963041194763957	0.056254417178026074	0.14138142694327566	0.19910671068028046	0.24418323471182413	0.18355265788096142	0.15724428717413913	0.0872013234282006	-0.03814592209728981
169	0.024462625809490355	0.015313255017857212	-0.027299722261330785	0.1108522058276114	0.22564820129126165	0.18431634155074764	0.12272698005590107	0.14958524530026399	0.1376732431030189	0.05672162430517851
