# Supplementary material for: Neuronal tuning aligns dynamically with object and texture manifolds across the visual hierarchy
Source: Nat Neurosci. 2026 Mar 10;29(4):864–75. doi: 10.1038/s41593-026-02207-1 (PMC13061647; doi:10.1038/s41593-026-02207-1)
Supplement: Supplementary file 10 — Attribution data for time windows 5, 10, 20, 25 and 50 ms, for panel b. Time window specific evolution trajectory of time windows 10, 20, 25 and 50 ms, for panel c. [file 41593_2026_2207_MOESM10_ESM.zip › ExtendedFig4_Source_data/FigureExtended4C_src_normresp_wdw_140-160_BigGAN_sem.csv]

0	1	2	3	4	5	6	7	8	9	10	11	12	13	14	15	16	17	18	19	20	21	22	23	24	25	26	27	28	29	30	31	32	33	34	35	36	37	38	39	40	41	42	43	44	45	46	47	48	49
0.05200139861217227	0.0570008737399128	0.0532315235260258	0.06367511170492197	0.06750566858044375	0.05493524523195308	0.051076216112446525	0.05761330272284795	0.04499539127766405	0.06999727489245111	0.061699579555935864	0.05881471822094244	0.05772030723490125	0.07128780143564123	0.06161548271581102	0.08311358291372457	0.07348365327323697	0.06624689645747968	0.07278438893885376	0.06823612324625287	0.04962304065856506	0.06991679958947493	0.054234678651861525	0.07003831366146218	0.06707291511308304	0.05495143215079261	0.06260350480070122	0.05552118112246817	0.0911632736658821	0.07227116922342978	0.05910858067552186	0.06528882504425833	0.0686097200723382	0.06344523888360341	0.05766113152246782	0.07251923406485118	0.05653054987511054	0.06554253274471925	0.07264561613014846	0.05132426064657132	0.07529432336921241	0.05893222897691866	0.06779430361830528	0.06691596515440372	0.06669632731087577	0.06751674316901128	0.05680399951505236	0.062160371342031825	0.062160371342031825	0.062160371342031825
0.05842237281176344	0.08658391732717327	0.062070188392634125	0.08322929058697902	0.06750282561441959	0.08766483548387713	0.06738664716708634	0.07068741494040677	0.06944869230429436	0.0677864318869207	0.07782176692361971	0.06239762712453016	0.05791840924213619	0.0887708288451541	0.07884711227616742	0.06660742648174281	0.051969526604785	0.08131992177804624	0.08111504580033284	0.06775779260490837	0.06556069201412874	0.06724173326073667	0.07947105836650051	0.08494991241253544	0.06674396368625549	0.0773897519306841	0.061771388109477784	0.0808071766979446	0.077530671123716	0.0787540064634615	0.05851585166756323	0.051937286971980134	0.07914073180298421	0.07951155332522072	0.0706263303263147	0.0750689418257677	0.0750689418257677	0.0750689418257677	0.0750689418257677	0.0750689418257677	0.0750689418257677	0.0750689418257677	0.0750689418257677	0.0750689418257677	0.0750689418257677	0.0750689418257677	0.0750689418257677	0.0750689418257677	0.0750689418257677	0.0750689418257677
0.0584847205673844	0.10364636176474813	0.07775658370533498	0.09924925897423346	0.12002369840169823	0.09243304089582244	0.1088401007534884	0.07877503582349046	0.09982047727906511	0.13020755778452975	0.10619621284974762	0.08055665503573022	0.08774315854657903	0.096577993055113	0.09313897621661753	0.10647920747642048	0.08112322173314081	0.08102052245535717	0.09682697718183716	0.11879881477202149	0.12126530550103648	0.06953522049744998	0.11619587635867736	0.09312180539396031	0.09528104852045267	0.08344761592909501	0.10718456416121688	0.0992489748983283	0.07069758244291699	0.0921077177131758	0.10475319763993057	0.07619468936655464	0.0672530854204782	0.07172388739351641	0.07172388739351641	0.07172388739351641	0.07172388739351641	0.07172388739351641	0.07172388739351641	0.07172388739351641	0.07172388739351641	0.07172388739351641	0.07172388739351641	0.07172388739351641	0.07172388739351641	0.07172388739351641	0.07172388739351641	0.07172388739351641	0.07172388739351641	0.07172388739351641
0.05507167188427735	0.07445872162605535	0.07986836593890735	0.06606790487545036	0.07722716307445308	0.07777109490219025	0.08647218472396787	0.08174690765080052	0.07264932070690201	0.07305084775227533	0.06889395933688576	0.06367764837054254	0.06899533903511945	0.07631670693780106	0.0775786127751659	0.0503250819832776	0.052127417907257736	0.06883696179513098	0.06586619149134941	0.06608485417080585	0.06107408730160845	0.06896037482427934	0.08018191499538616	0.051912812252702965	0.0753315467117668	0.08259116000324489	0.0653618317278694	0.07084201783104933	0.08266620564408178	0.0781982680953248	0.07219973638890438	0.08231488294297208	0.06872829577812481	0.05729138689844707	0.08062793263217738	0.0795083129144886	0.06374284007560442	0.05771845824108596	0.06073064915834519	0.06073064915834519	0.06073064915834519	0.06073064915834519	0.06073064915834519	0.06073064915834519	0.06073064915834519	0.06073064915834519	0.06073064915834519	0.06073064915834519	0.06073064915834519	0.06073064915834519
0.06035205472698585	0.060212122321988776	0.06521292142154231	0.07700171237748618	0.063469684037317	0.07871730883320027	0.07228782943288421	0.07484646504445448	0.05358984990493745	0.07122752762202954	0.08216644636855246	0.07739093477177296	0.0834504501553982	0.07397722355014151	0.07347090713781415	0.07095846813267062	0.06286518517156546	0.0628534169972901	0.0836061725108895	0.0773397621312365	0.06299384017813098	0.06246825367082331	0.051914957247168034	0.0754112820844883	0.06842020234814793	0.04826450350178339	0.06332076107066652	0.07169221322493743	0.09135422690829413	0.06419587721382138	0.07777505206105777	0.07777505206105777	0.07777505206105777	0.07777505206105777	0.07777505206105777	0.07777505206105777	0.07777505206105777	0.07777505206105777	0.07777505206105777	0.07777505206105777	0.07777505206105777	0.07777505206105777	0.07777505206105777	0.07777505206105777	0.07777505206105777	0.07777505206105777	0.07777505206105777	0.07777505206105777	0.07777505206105777	0.07777505206105777
0.090593596866226	0.09567032365485975	0.07671258179074027	0.11285554314329801	0.12166771800242282	0.10901003888472006	0.08568559041651035	0.12921691538958807	0.08547757574019688	0.10219952206125384	0.08939364313456341	0.09778089257266578	0.10732146803303141	0.09458995961048007	0.11503938972739024	0.09412331835778871	0.1319775347407743	0.12293547738918689	0.11367774183168158	0.09915695635315117	0.111247767638199	0.07916983300833393	0.11536336132445567	0.09740120063595545	0.08307936050976586	0.11678726399596057	0.10097998947839938	0.08609963733105319	0.08515763460704105	0.09752559789338172	0.09574446699023768	0.12048590766230141	0.08784348939473816	0.10746906728023403	0.11355478214597563	0.14224569943660967	0.10931566272026291	0.09818963971556795	0.11398364883327612	0.11903468748958596	0.11650916816143105	0.11650916816143105	0.11650916816143105	0.11650916816143105	0.11650916816143105	0.11650916816143105	0.11650916816143105	0.11650916816143105	0.11650916816143105	0.11650916816143105
0.14763421848399658	0.1718453465041618	0.19846986509338335	0.1665950206141276	0.1670426895634445	0.1675499809095687	0.15375151784494906	0.16886346417888806	0.15599577304179324	0.15404881088651956	0.10487163940483073	0.18582395059460385	0.1081122343890503	0.11804409272589826	0.1267741937099927	0.12674267209406084	0.129489687136688	0.1437408744661715	0.15167469146424392	0.15708091051797488	0.1487275123313059	0.11911975532502869	0.11463366630628488	0.1303281444394887	0.1636224342882004	0.13437256811293063	0.1489975012005655	0.1489975012005655	0.1489975012005655	0.1489975012005655	0.1489975012005655	0.1489975012005655	0.1489975012005655	0.1489975012005655	0.1489975012005655	0.1489975012005655	0.1489975012005655	0.1489975012005655	0.1489975012005655	0.1489975012005655	0.1489975012005655	0.1489975012005655	0.1489975012005655	0.1489975012005655	0.1489975012005655	0.1489975012005655	0.1489975012005655	0.1489975012005655	0.1489975012005655	0.1489975012005655
0.03868350701915584	0.0486246986241145	0.04206662984826242	0.047698223001823	0.05545490844643677	0.053315672786605456	0.04111498865922675	0.04891090429713771	0.039967742079523964	0.049673566070022115	0.03600717194255636	0.045376728186164124	0.053030084762620236	0.04415440228197918	0.037213106139403665	0.05880919005377286	0.06367920558993599	0.054404170588530865	0.05213550945608623	0.05815148593253826	0.05256926210308811	0.04000905437796337	0.045276348219721534	0.055727269856023	0.041601807246265596	0.04419413748803114	0.054694099375787016	0.04944411843190908	0.04944411843190908	0.04944411843190908	0.04944411843190908	0.04944411843190908	0.04944411843190908	0.04944411843190908	0.04944411843190908	0.04944411843190908	0.04944411843190908	0.04944411843190908	0.04944411843190908	0.04944411843190908	0.04944411843190908	0.04944411843190908	0.04944411843190908	0.04944411843190908	0.04944411843190908	0.04944411843190908	0.04944411843190908	0.04944411843190908	0.04944411843190908	0.04944411843190908
0.06667273335090206	0.07583634295066083	0.04667448507638666	0.06492911882455532	0.07489434154712568	0.07450673676429	0.08173306389395134	0.06565494206577173	0.059665591922356404	0.07527161050565441	0.06046692822440919	0.07292343086307178	0.07090844127187684	0.0666051899106595	0.06639109961932478	0.07138158844080354	0.06623461067449041	0.08040299139136814	0.0807923683611171	0.06039154806543321	0.07028797809729526	0.0628320292195959	0.08153367367827496	0.08358465897364127	0.08436808963259768	0.052604753871631126	0.0751747304038846	0.07505296361171271	0.05442501435267334	0.0731667249282047	0.056862038992257016	0.07529973539590387	0.0873902800291919	0.07490390191925535	0.08114709097422362	0.08114709097422362	0.08114709097422362	0.08114709097422362	0.08114709097422362	0.08114709097422362	0.08114709097422362	0.08114709097422362	0.08114709097422362	0.08114709097422362	0.08114709097422362	0.08114709097422362	0.08114709097422362	0.08114709097422362	0.08114709097422362	0.08114709097422362
0.08709078025350354	0.0769097330403792	0.09960319183167132	0.07826961085324557	0.09397143115025677	0.09918841891355475	0.0682190356830161	0.0995421971539304	0.07493554935131805	0.09212828343354912	0.06984091745583833	0.10380744941830795	0.1035262681105068	0.08262659860863464	0.10455353084414036	0.10415991456452472	0.08155969541279989	0.10417043783611059	0.10406308766590447	0.11084369151969359	0.10367198107149342	0.08716497935072977	0.11682066983144455	0.11369435788890171	0.084516192980808	0.08699477193486169	0.07143278108818146	0.08722172032956974	0.07053151307074375	0.0799239117986367	0.07269579566663441	0.0979563606767852	0.10529823123267369	0.10162729595472944	0.10162729595472944	0.10162729595472944	0.10162729595472944	0.10162729595472944	0.10162729595472944	0.10162729595472944	0.10162729595472944	0.10162729595472944	0.10162729595472944	0.10162729595472944	0.10162729595472944	0.10162729595472944	0.10162729595472944	0.10162729595472944	0.10162729595472944	0.10162729595472944
0.08729641864636963	0.0843656574681243	0.0894669905453438	0.09554165347123639	0.08885715993575574	0.0844471803194817	0.09150023230802003	0.0736997879130511	0.10845219096563237	0.08610812122220536	0.11414128538977698	0.09510379921781353	0.13685691526021454	0.0966975662366918	0.08393335003939538	0.06751331976059054	0.11825644464215018	0.08629084702736146	0.11339613480239194	0.11892675034786253	0.10021050276575956	0.0995351786512922	0.10749010828512857	0.09627804028432337	0.09498313600531026	0.09322841469354232	0.10020870596342543	0.09835426238066484	0.08444078853300346	0.10494007512445368	0.09108210385195772	0.09801108948820571	0.09801108948820571	0.09801108948820571	0.09801108948820571	0.09801108948820571	0.09801108948820571	0.09801108948820571	0.09801108948820571	0.09801108948820571	0.09801108948820571	0.09801108948820571	0.09801108948820571	0.09801108948820571	0.09801108948820571	0.09801108948820571	0.09801108948820571	0.09801108948820571	0.09801108948820571	0.09801108948820571
0.04412111591808605	0.05457475683776118	0.05113451748125268	0.04222034181479263	0.05401776799634229	0.05572415130700338	0.04486250878465273	0.04038282516948466	0.06314359760877448	0.046850164243894266	0.04464566743186899	0.055790820140457636	0.045972879018749135	0.04974149178019541	0.06893946154290033	0.05105102485090151	0.05800450864714669	0.05689375012805298	0.04692873963617509	0.04160547315491835	0.053689780600569066	0.04803338079737867	0.06873743707788178	0.05394367542357503	0.05516441219837541	0.06671131426116624	0.06908719278322585	0.058931349986542224	0.05390256641736375	0.07571485734974663	0.054072837807025945	0.06489384757838629	0.06489384757838629	0.06489384757838629	0.06489384757838629	0.06489384757838629	0.06489384757838629	0.06489384757838629	0.06489384757838629	0.06489384757838629	0.06489384757838629	0.06489384757838629	0.06489384757838629	0.06489384757838629	0.06489384757838629	0.06489384757838629	0.06489384757838629	0.06489384757838629	0.06489384757838629	0.06489384757838629
0.09663445693623059	0.0739456237118086	0.10547388356571409	0.10005794656971097	0.07536972040555294	0.06601624354768691	0.08474870437631397	0.07917734864419415	0.08475598929339453	0.08519699510502535	0.09334038492102051	0.07936679259933285	0.08231297366670726	0.0919009147817895	0.07328638565966741	0.08958629042055455	0.08535263110504639	0.08128065356710741	0.06971077559116078	0.08686510262503906	0.09635897260590898	0.08964605884297992	0.08986865259696519	0.08055078929222455	0.1016695287796267	0.08717062552758699	0.07133004795243468	0.08536199086976086	0.07677232759359671	0.11769769416602346	0.0796952507489202	0.09869647245747185	0.09869647245747185	0.09869647245747185	0.09869647245747185	0.09869647245747185	0.09869647245747185	0.09869647245747185	0.09869647245747185	0.09869647245747185	0.09869647245747185	0.09869647245747185	0.09869647245747185	0.09869647245747185	0.09869647245747185	0.09869647245747185	0.09869647245747185	0.09869647245747185	0.09869647245747185	0.09869647245747185
0.08963462930930131	0.09258713556247845	0.08637831519128203	0.05720512861073033	0.06719684200451895	0.07326603775603234	0.08411206647900771	0.08981421528044331	0.07582392375025292	0.05885383028720415	0.07958093607632932	0.07921345708128984	0.10364725471963032	0.050650481320717984	0.09378081561138758	0.08151537928856571	0.11354065578937282	0.0674953134037836	0.06444487521634304	0.07027406886880438	0.09108677819232651	0.08515662125577014	0.0745529699524513	0.09940633935587653	0.06942785762155172	0.0784866307624048	0.08761177377937145	0.09253901118711988	0.08866487262664552	0.07767233835027139	0.10006126456447624	0.07907650181436424	0.08956888318942023	0.08956888318942023	0.08956888318942023	0.08956888318942023	0.08956888318942023	0.08956888318942023	0.08956888318942023	0.08956888318942023	0.08956888318942023	0.08956888318942023	0.08956888318942023	0.08956888318942023	0.08956888318942023	0.08956888318942023	0.08956888318942023	0.08956888318942023	0.08956888318942023	0.08956888318942023
0.06489451311759643	0.08242539829179076	0.06579415529003001	0.08600224584834514	0.09787162877824251	0.0734124098236049	0.08549642293509788	0.07683157241448847	0.11703651793195446	0.0634211646521768	0.10047323653004611	0.10832536247031416	0.08183549924870144	0.08671992610369751	0.1126123571727224	0.07622714436931555	0.09117694029749769	0.09667164902905555	0.0863002527006771	0.12375445578660772	0.11708832921838733	0.08276441857527103	0.07379981656499748	0.09986282770739863	0.10355739089502321	0.08260405949974045	0.08792910053934894	0.10349112896002	0.08047768967299455	0.10930890476751995	0.09489329722025726	0.09489329722025726	0.09489329722025726	0.09489329722025726	0.09489329722025726	0.09489329722025726	0.09489329722025726	0.09489329722025726	0.09489329722025726	0.09489329722025726	0.09489329722025726	0.09489329722025726	0.09489329722025726	0.09489329722025726	0.09489329722025726	0.09489329722025726	0.09489329722025726	0.09489329722025726	0.09489329722025726	0.09489329722025726
0.07677251978495714	0.07755387100205285	0.05552525930713706	0.05767948088038592	0.070308242407238	0.09744842083421597	0.05680013524571268	0.08579431823371345	0.10051316659968748	0.08190485241377597	0.056386042619524956	0.08961381614665127	0.06494180688767628	0.060346074176626	0.07942450527443028	0.07286629203617928	0.07064532956473138	0.08479321786544636	0.09039643411595001	0.08863524867129793	0.06545310332641438	0.0747053641772741	0.06677083299888702	0.07073809858808056	0.07073809858808056	0.07073809858808056	0.07073809858808056	0.07073809858808056	0.07073809858808056	0.07073809858808056	0.07073809858808056	0.07073809858808056	0.07073809858808056	0.07073809858808056	0.07073809858808056	0.07073809858808056	0.07073809858808056	0.07073809858808056	0.07073809858808056	0.07073809858808056	0.07073809858808056	0.07073809858808056	0.07073809858808056	0.07073809858808056	0.07073809858808056	0.07073809858808056	0.07073809858808056	0.07073809858808056	0.07073809858808056	0.07073809858808056
0.07168553518113918	0.06857115053840143	0.05492400606499467	0.06903028129162135	0.06999201709189716	0.07182089810303056	0.060550083266611515	0.0794836449080035	0.0635541776133303	0.0713553474117903	0.07753744905091861	0.07901986422411224	0.058559760610839076	0.07926555316666614	0.06338674662948872	0.06768727198353654	0.0551241215136579	0.06835826658407927	0.08312845987470616	0.07661273404725846	0.0773628961489676	0.053430795222511554	0.0500584052158555	0.05174460021918353	0.05174460021918353	0.05174460021918353	0.05174460021918353	0.05174460021918353	0.05174460021918353	0.05174460021918353	0.05174460021918353	0.05174460021918353	0.05174460021918353	0.05174460021918353	0.05174460021918353	0.05174460021918353	0.05174460021918353	0.05174460021918353	0.05174460021918353	0.05174460021918353	0.05174460021918353	0.05174460021918353	0.05174460021918353	0.05174460021918353	0.05174460021918353	0.05174460021918353	0.05174460021918353	0.05174460021918353	0.05174460021918353	0.05174460021918353
0.13962696439747702	0.14545781257734808	0.126952362304347	0.15333877925015046	0.12600047524146474	0.11919089767573315	0.1346694242007872	0.14751614404397792	0.10666727535666787	0.15811320357103606	0.15581488723186113	0.1285796111137924	0.11233286915043339	0.12844168561626296	0.1383339332922325	0.17129706639197878	0.11550149966347435	0.1193377645162282	0.12110260846358765	0.13376782258135525	0.1386812413953758	0.14041310662577788	0.13435146073214993	0.1365662007527451	0.14179915614450533	0.12518253055824333	0.10565934675210986	0.12615589733167332	0.11339784166848714	0.09174924656711854	0.10257354411780284	0.10257354411780284	0.10257354411780284	0.10257354411780284	0.10257354411780284	0.10257354411780284	0.10257354411780284	0.10257354411780284	0.10257354411780284	0.10257354411780284	0.10257354411780284	0.10257354411780284	0.10257354411780284	0.10257354411780284	0.10257354411780284	0.10257354411780284	0.10257354411780284	0.10257354411780284	0.10257354411780284	0.10257354411780284
0.08013792567014884	0.10727158141018958	0.08970806029223008	0.07240357659151442	0.08990292792058889	0.07162469022045494	0.08642216117502287	0.08691265187223592	0.08704937584071436	0.08381867077781417	0.057213353968536405	0.08750336690752218	0.09304030337675753	0.10324163261305522	0.07094223303440989	0.08846673465791748	0.09978916041784054	0.08624323929494225	0.07233536607008854	0.08750215497354302	0.06423849605370942	0.08631476978690891	0.10394435342999966	0.0778038376597202	0.07016797814005797	0.06092741736050338	0.08659074388416042	0.10054236126515463	0.09452938819143368	0.07488077250142783	0.07691724921814755	0.08688204032061557	0.08189964476938157	0.08189964476938157	0.08189964476938157	0.08189964476938157	0.08189964476938157	0.08189964476938157	0.08189964476938157	0.08189964476938157	0.08189964476938157	0.08189964476938157	0.08189964476938157	0.08189964476938157	0.08189964476938157	0.08189964476938157	0.08189964476938157	0.08189964476938157	0.08189964476938157	0.08189964476938157
0.07114981835089361	0.0792369744058092	0.08359693119784156	0.0841775883746458	0.08516015915484748	0.11955731190014132	0.09158695966878501	0.09848082959825843	0.10884251378207839	0.10234711761398982	0.07615454077212284	0.08392685800027787	0.08831639352205228	0.0691889719455809	0.07569755238205397	0.08414668747888228	0.09055927440138087	0.0895056996653896	0.0800159536015046	0.08073216237047852	0.0894733344310116	0.07448124584960994	0.08259804749165771	0.0795420406764822	0.07294301910931313	0.09676726133150865	0.07734629153714186	0.07637664147637058	0.08796062793497866	0.0832979583732109	0.08080609533035416	0.09572262286075914	0.122236162186987	0.0750102932579775	0.07888922396368264	0.07694975861083007	0.07694975861083007	0.07694975861083007	0.07694975861083007	0.07694975861083007	0.07694975861083007	0.07694975861083007	0.07694975861083007	0.07694975861083007	0.07694975861083007	0.07694975861083007	0.07694975861083007	0.07694975861083007	0.07694975861083007	0.07694975861083007
0.0772022622865834	0.08361550832134625	0.0585119631008851	0.06521371384651752	0.07931489232776631	0.07522370435824388	0.0505636621039555	0.05022751550101318	0.07057988595830818	0.06061228656162111	0.07655279564890838	0.06549847625200106	0.04236986590325269	0.07906082248813251	0.06545338610666145	0.07124162712486591	0.07435757399787321	0.0699357178451477	0.06567743297681722	0.05859198890729632	0.07353930123042635	0.06546517141536344	0.07284501652619667	0.05769953482441083	0.06909582139100452	0.07043271206650886	0.07600397595895933	0.06302169756715625	0.06951283676305779	0.06951283676305779	0.06951283676305779	0.06951283676305779	0.06951283676305779	0.06951283676305779	0.06951283676305779	0.06951283676305779	0.06951283676305779	0.06951283676305779	0.06951283676305779	0.06951283676305779	0.06951283676305779	0.06951283676305779	0.06951283676305779	0.06951283676305779	0.06951283676305779	0.06951283676305779	0.06951283676305779	0.06951283676305779	0.06951283676305779	0.06951283676305779
0.08430823201408195	0.1142988669032171	0.12029682882290074	0.0988990345956009	0.11719237786298621	0.10191469258554857	0.10437116515664267	0.11855715461461405	0.11000848295219408	0.13226180049842473	0.1054139896220213	0.10002794012031362	0.09447348703670391	0.09709115731659237	0.12144940515504117	0.13348042481501912	0.10765329577011654	0.1015871800253777	0.10956309201622441	0.1015203118877642	0.08611598576189962	0.09961626101732098	0.15490422459997183	0.11765261366460672	0.11326378164679313	0.09156875702564499	0.09267687297654835	0.11321547108543666	0.0919330492721893	0.10257426017881298	0.10257426017881298	0.10257426017881298	0.10257426017881298	0.10257426017881298	0.10257426017881298	0.10257426017881298	0.10257426017881298	0.10257426017881298	0.10257426017881298	0.10257426017881298	0.10257426017881298	0.10257426017881298	0.10257426017881298	0.10257426017881298	0.10257426017881298	0.10257426017881298	0.10257426017881298	0.10257426017881298	0.10257426017881298	0.10257426017881298
0.05773699087603582	0.0780393163532706	0.07710111924352447	0.06289442962370549	0.0694813133113462	0.0674356052214759	0.06765125653134156	0.07736400851217147	0.09458791574876842	0.06019851199244294	0.06079917991989391	0.07036260141779759	0.05727754882344186	0.056004563826617206	0.06129944636433549	0.06515350714727851	0.07717478918261182	0.07559263040788101	0.09870094326822966	0.07081384631582222	0.0700265393965423	0.07795869401899383	0.05957757778612907	0.0606914165616071	0.07071651394791079	0.07203821554178602	0.0713773647448484	0.0713773647448484	0.0713773647448484	0.0713773647448484	0.0713773647448484	0.0713773647448484	0.0713773647448484	0.0713773647448484	0.0713773647448484	0.0713773647448484	0.0713773647448484	0.0713773647448484	0.0713773647448484	0.0713773647448484	0.0713773647448484	0.0713773647448484	0.0713773647448484	0.0713773647448484	0.0713773647448484	0.0713773647448484	0.0713773647448484	0.0713773647448484	0.0713773647448484	0.0713773647448484
0.05349531610146381	0.054842683996008355	0.06951689938702876	0.06889714384516608	0.0647621412761513	0.07311603087992036	0.05157814641418746	0.0664728328249332	0.07086757023386546	0.06458517758374907	0.0755132293859867	0.07878268958081493	0.07015522354862697	0.07039625589143479	0.05083266305232312	0.05008012927966085	0.07387190380452408	0.06901415217197376	0.055903058538304906	0.050578069961961694	0.06164830319521664	0.06996271633046432	0.06580550976284047	0.06580550976284047	0.06580550976284047	0.06580550976284047	0.06580550976284047	0.06580550976284047	0.06580550976284047	0.06580550976284047	0.06580550976284047	0.06580550976284047	0.06580550976284047	0.06580550976284047	0.06580550976284047	0.06580550976284047	0.06580550976284047	0.06580550976284047	0.06580550976284047	0.06580550976284047	0.06580550976284047	0.06580550976284047	0.06580550976284047	0.06580550976284047	0.06580550976284047	0.06580550976284047	0.06580550976284047	0.06580550976284047	0.06580550976284047	0.06580550976284047
0.04561735545632755	0.07794476611276417	0.0729931417454134	0.05878912402016893	0.07726901950135703	0.05982002350845478	0.04791312503263443	0.06864326799332199	0.06881719712743292	0.06445993909921931	0.051996128614239405	0.05621727578592737	0.05662332223589812	0.056070604377604194	0.07719196840779086	0.05006777037028075	0.07214731384117781	0.06583364854425161	0.05656114949902588	0.06583992746603401	0.05525620241583199	0.0533749299016267	0.04947660399692371	0.06437099112849612	0.06646947786574553	0.044787250128739554	0.06694080987205432	0.05586403000039694	0.05586403000039694	0.05586403000039694	0.05586403000039694	0.05586403000039694	0.05586403000039694	0.05586403000039694	0.05586403000039694	0.05586403000039694	0.05586403000039694	0.05586403000039694	0.05586403000039694	0.05586403000039694	0.05586403000039694	0.05586403000039694	0.05586403000039694	0.05586403000039694	0.05586403000039694	0.05586403000039694	0.05586403000039694	0.05586403000039694	0.05586403000039694	0.05586403000039694
0.07891988604886624	0.11613325023887891	0.0849087737403639	0.10910618937381332	0.09196893295278848	0.10425219066687248	0.12461699513519213	0.08104368768468426	0.11198224604346751	0.12857358686652154	0.09660663170703203	0.12728522959452843	0.10241810607300793	0.0946650906775976	0.11106126808201514	0.12915029347273496	0.11864935153238235	0.11108766095520332	0.1334578611432921	0.07632741133867049	0.1175284806501562	0.1110536106299202	0.0998193440995585	0.11191154648506348	0.11243240027523964	0.10953958169236493	0.11601565838278982	0.09664919813083746	0.07431485816282318	0.08548202814683031	0.08548202814683031	0.08548202814683031	0.08548202814683031	0.08548202814683031	0.08548202814683031	0.08548202814683031	0.08548202814683031	0.08548202814683031	0.08548202814683031	0.08548202814683031	0.08548202814683031	0.08548202814683031	0.08548202814683031	0.08548202814683031	0.08548202814683031	0.08548202814683031	0.08548202814683031	0.08548202814683031	0.08548202814683031	0.08548202814683031
0.08952015504879414	0.09321538954705871	0.07508006520094031	0.10753046130354872	0.07020263399492206	0.10363245919774178	0.0763195170368169	0.0959699894918141	0.06372978126365555	0.10757312399780429	0.12504539361336284	0.0965807887695212	0.12808606564202177	0.08681965629526402	0.10230989468923049	0.11994717233418559	0.10926955598432647	0.11204183006820993	0.08244637603838047	0.09954014026802732	0.09512305623313227	0.10662945697550451	0.13367297886681692	0.11197867276868456	0.07645150475383085	0.08567638012013847	0.13007042293462567	0.08708331676760396	0.10935981812591418	0.08071843599737373	0.08045047611163704	0.09531761504376057	0.10762271381484226	0.09261830498977629	0.10477572086432299	0.10972386385192977	0.09784155339270195	0.08228107720681996	0.09006131529976096	0.09006131529976096	0.09006131529976096	0.09006131529976096	0.09006131529976096	0.09006131529976096	0.09006131529976096	0.09006131529976096	0.09006131529976096	0.09006131529976096	0.09006131529976096	0.09006131529976096
0.019801941948811668	0.023013884195476116	0.057757375802341755	0.04399441751916154	0.048015548879972524	0.018851623302984833	0.025686519660393037	0.025950538171221733	0.017925529632819785	0.02642371002220353	0.019705505382977842	0.01858394144270052	0.02912917928024102	0.04659675748110932	0.06289068900532692	0.04391609176545466	0.03911081807752438	0.050206233931270314	0.018600547956106078	0.028996525447922836	0.05587106857212002	0.04235563385062359	0.04285918091237866	0.045808189877019026	0.0347506168776105	0.017879090973412195	0.0354774023254397	0.04331272698892697	0.025731006960791336	0.01858394144270052	0.05573679270196114	0.00020428063001253806	0.0	0.03145425040551155	0.03075279843681644	0.019937830660361176	0.049454003161015954	0.019049736424094875	0.042037097034520875	0.04721775903825675	0.03309626095052959	0.019261677101040525	0.026178969025785054	0.026178969025785054	0.026178969025785054	0.026178969025785054	0.026178969025785054	0.026178969025785054	0.026178969025785054	0.026178969025785054
0.06908059674353137	0.05210470804421626	0.07454736004866157	0.06330844764443258	0.06076292940197336	0.06665575360946292	0.06926701283158924	0.06827168343234997	0.07080295120614315	0.06386165075220102	0.06854355979505795	0.06818730334171746	0.07608181887886833	0.0805511441084916	0.08169465624285445	0.06081331383176437	0.07209953712291285	0.06116167690627212	0.06084906836468903	0.0682762097153252	0.07255997005336136	0.05086286821004113	0.07356261526421327	0.05805031128149185	0.05777517201447288	0.05625279364426083	0.05539397245618067	0.062846733063033	0.059120352759606844	0.059120352759606844	0.059120352759606844	0.059120352759606844	0.059120352759606844	0.059120352759606844	0.059120352759606844	0.059120352759606844	0.059120352759606844	0.059120352759606844	0.059120352759606844	0.059120352759606844	0.059120352759606844	0.059120352759606844	0.059120352759606844	0.059120352759606844	0.059120352759606844	0.059120352759606844	0.059120352759606844	0.059120352759606844	0.059120352759606844	0.059120352759606844
0.08593012619808145	0.08125835308914799	0.06554649132315098	0.06658600221830369	0.07705790282071713	0.07024341739199821	0.08579912210652513	0.0723687358071329	0.09064329117191566	0.07024320167801432	0.07552440513758968	0.1141039956471359	0.07883088691607065	0.08675144678122741	0.07300658335701701	0.08083996187944903	0.0849400569038872	0.07698516150574122	0.06126577244342549	0.08521898860510012	0.07409695287823573	0.103500778739608	0.08981854018902449	0.08084922693549391	0.07392170755029535	0.07738546724289463	0.07738546724289463	0.07738546724289463	0.07738546724289463	0.07738546724289463	0.07738546724289463	0.07738546724289463	0.07738546724289463	0.07738546724289463	0.07738546724289463	0.07738546724289463	0.07738546724289463	0.07738546724289463	0.07738546724289463	0.07738546724289463	0.07738546724289463	0.07738546724289463	0.07738546724289463	0.07738546724289463	0.07738546724289463	0.07738546724289463	0.07738546724289463	0.07738546724289463	0.07738546724289463	0.07738546724289463
0.036415491879832736	0.050373561516803715	0.04941534702377144	0.04279594464558969	0.04310812408309847	0.04891944990072663	0.03524016793033458	0.04403765106935037	0.03293666242436841	0.055574118563079436	0.04695812547411086	0.041731929899255615	0.04372054886211656	0.05518183241576826	0.043887797944243016	0.040218004189199144	0.03834313756804542	0.04028637652543099	0.03130848315563799	0.05420609265989917	0.034715307073567805	0.04446069986673348	0.04446069986673348	0.04446069986673348	0.04446069986673348	0.04446069986673348	0.04446069986673348	0.04446069986673348	0.04446069986673348	0.04446069986673348	0.04446069986673348	0.04446069986673348	0.04446069986673348	0.04446069986673348	0.04446069986673348	0.04446069986673348	0.04446069986673348	0.04446069986673348	0.04446069986673348	0.04446069986673348	0.04446069986673348	0.04446069986673348	0.04446069986673348	0.04446069986673348	0.04446069986673348	0.04446069986673348	0.04446069986673348	0.04446069986673348	0.04446069986673348	0.04446069986673348
0.08064897138520047	0.09064373150730134	0.0818806996384064	0.06160765975099088	0.07768737610862154	0.07720952490026965	0.09583677074931118	0.07330023567143013	0.07899272804449571	0.07478521420879713	0.0869321002363812	0.08071101306207447	0.07428579424382155	0.08986623968259602	0.07497586221558951	0.06731895906197578	0.0661443356360012	0.08396046230479318	0.07904476320885208	0.06818356652728688	0.07130050788820365	0.0903120521953387	0.0774758946754046	0.08389397343537165	0.08389397343537165	0.08389397343537165	0.08389397343537165	0.08389397343537165	0.08389397343537165	0.08389397343537165	0.08389397343537165	0.08389397343537165	0.08389397343537165	0.08389397343537165	0.08389397343537165	0.08389397343537165	0.08389397343537165	0.08389397343537165	0.08389397343537165	0.08389397343537165	0.08389397343537165	0.08389397343537165	0.08389397343537165	0.08389397343537165	0.08389397343537165	0.08389397343537165	0.08389397343537165	0.08389397343537165	0.08389397343537165	0.08389397343537165
0.06174760373166282	0.059674687482090025	0.05516981598341971	0.05591962231721922	0.05819236064837778	0.06848357354121724	0.06339064165409335	0.06413719529551555	0.062130589961958776	0.05992595839302496	0.06024813196487752	0.06102724631849863	0.06446208281566827	0.0648479824106689	0.058107235743645846	0.06878634230386235	0.04884483562331126	0.05736913243141308	0.059682082955771466	0.03737728094201875	0.04918319695761367	0.04328023894981621	0.04328023894981621	0.04328023894981621	0.04328023894981621	0.04328023894981621	0.04328023894981621	0.04328023894981621	0.04328023894981621	0.04328023894981621	0.04328023894981621	0.04328023894981621	0.04328023894981621	0.04328023894981621	0.04328023894981621	0.04328023894981621	0.04328023894981621	0.04328023894981621	0.04328023894981621	0.04328023894981621	0.04328023894981621	0.04328023894981621	0.04328023894981621	0.04328023894981621	0.04328023894981621	0.04328023894981621	0.04328023894981621	0.04328023894981621	0.04328023894981621	0.04328023894981621
0.0706168051828969	0.08280674609572244	0.09724546321319198	0.09653286290030152	0.08588924288665603	0.09116763669599434	0.0668642521643513	0.08649142836980814	0.1089219639805097	0.10015058557384013	0.055650606588893925	0.06836962577310403	0.08030089854318749	0.09947995963502321	0.09290899893199119	0.09778661569522226	0.08371271832404278	0.09751163835463372	0.08571022465748405	0.07671206224435809	0.06662214616159905	0.10147361840927716	0.07697753844345451	0.10389936181551611	0.10325811907963198	0.10357874044757404	0.10357874044757404	0.10357874044757404	0.10357874044757404	0.10357874044757404	0.10357874044757404	0.10357874044757404	0.10357874044757404	0.10357874044757404	0.10357874044757404	0.10357874044757404	0.10357874044757404	0.10357874044757404	0.10357874044757404	0.10357874044757404	0.10357874044757404	0.10357874044757404	0.10357874044757404	0.10357874044757404	0.10357874044757404	0.10357874044757404	0.10357874044757404	0.10357874044757404	0.10357874044757404	0.10357874044757404
0.062344798703983476	0.09301809537799062	0.061711819975906246	0.10678320294479449	0.10693618149267411	0.09182589189048317	0.06832801875981197	0.08720702939825908	0.0779132140845992	0.08452521912652847	0.10237649055578453	0.07993730679752419	0.07755519796880463	0.09011126550690093	0.08235692326661614	0.057090335157969754	0.10787885486657943	0.10201367947345617	0.08632702484455461	0.10905054310174092	0.09768878397314776	0.09768878397314776	0.09768878397314776	0.09768878397314776	0.09768878397314776	0.09768878397314776	0.09768878397314776	0.09768878397314776	0.09768878397314776	0.09768878397314776	0.09768878397314776	0.09768878397314776	0.09768878397314776	0.09768878397314776	0.09768878397314776	0.09768878397314776	0.09768878397314776	0.09768878397314776	0.09768878397314776	0.09768878397314776	0.09768878397314776	0.09768878397314776	0.09768878397314776	0.09768878397314776	0.09768878397314776	0.09768878397314776	0.09768878397314776	0.09768878397314776	0.09768878397314776	0.09768878397314776
0.03646972015235519	0.037290159493997305	0.04669391212070985	0.045328318102668484	0.05894957252557682	0.05303992560324173	0.03996502239520823	0.048074854421225284	0.06320791404785826	0.05974102119091788	0.04789050377730556	0.04873569886814167	0.057523046453451264	0.05648665413860594	0.06835387537016394	0.04184820375696242	0.04719636084252396	0.05271732155184041	0.06212074137084591	0.04974240823740333	0.04706759349123303	0.05047674959845004	0.04877217154484154	0.04877217154484154	0.04877217154484154	0.04877217154484154	0.04877217154484154	0.04877217154484154	0.04877217154484154	0.04877217154484154	0.04877217154484154	0.04877217154484154	0.04877217154484154	0.04877217154484154	0.04877217154484154	0.04877217154484154	0.04877217154484154	0.04877217154484154	0.04877217154484154	0.04877217154484154	0.04877217154484154	0.04877217154484154	0.04877217154484154	0.04877217154484154	0.04877217154484154	0.04877217154484154	0.04877217154484154	0.04877217154484154	0.04877217154484154	0.04877217154484154
0.05758318816213647	0.06048960597118893	0.05590360213750209	0.06030992371749458	0.06073399899539398	0.05998520896886409	0.050187771894458146	0.08259200389611093	0.05943048505496178	0.051916431631031226	0.059612776984584004	0.07217266542029598	0.06805933273557922	0.07048581257780791	0.06298894999646047	0.06564715427538421	0.05028102207590408	0.05944804306207139	0.08425958605976137	0.0578420148098733	0.07105080043481733	0.07105080043481733	0.07105080043481733	0.07105080043481733	0.07105080043481733	0.07105080043481733	0.07105080043481733	0.07105080043481733	0.07105080043481733	0.07105080043481733	0.07105080043481733	0.07105080043481733	0.07105080043481733	0.07105080043481733	0.07105080043481733	0.07105080043481733	0.07105080043481733	0.07105080043481733	0.07105080043481733	0.07105080043481733	0.07105080043481733	0.07105080043481733	0.07105080043481733	0.07105080043481733	0.07105080043481733	0.07105080043481733	0.07105080043481733	0.07105080043481733	0.07105080043481733	0.07105080043481733
0.09265871595867252	0.10113580958820903	0.09260308708386311	0.1160829025011516	0.11709977855555562	0.1224465966665891	0.09574361703507862	0.10480344213948167	0.12557480982468613	0.1380528236968879	0.16672661547717219	0.14465723628273922	0.1289864778925823	0.11817707701123052	0.1016068087960529	0.10442797060137018	0.09715893347217922	0.09463315477038396	0.15951361111662316	0.09453429262164378	0.08990049638751996	0.11857556522240773	0.10916033020135447	0.12361919505917751	0.12911234408984723	0.1009745251895549	0.10205597252414261	0.10318326217617121	0.12548158581880028	0.10943198292053258	0.11924075554972459	0.07437324291006016	0.14125745511426774	0.09828697037350803	0.1280016372637305	0.11314430381861927	0.11314430381861927	0.11314430381861927	0.11314430381861927	0.11314430381861927	0.11314430381861927	0.11314430381861927	0.11314430381861927	0.11314430381861927	0.11314430381861927	0.11314430381861927	0.11314430381861927	0.11314430381861927	0.11314430381861927	0.11314430381861927
0.045902893909049176	0.0851941815366176	0.06786910330078072	0.04826630941578849	0.07017088026805929	0.08004147539145769	0.05770553783203297	0.06528290691150333	0.08735106686903851	0.05316213338267505	0.057280976060830574	0.04623630691013417	0.06073692603987695	0.059933496846269294	0.05659408116477567	0.06420395603129307	0.06039901859803438	0.06039901859803438	0.06039901859803438	0.06039901859803438	0.06039901859803438	0.06039901859803438	0.06039901859803438	0.06039901859803438	0.06039901859803438	0.06039901859803438	0.06039901859803438	0.06039901859803438	0.06039901859803438	0.06039901859803438	0.06039901859803438	0.06039901859803438	0.06039901859803438	0.06039901859803438	0.06039901859803438	0.06039901859803438	0.06039901859803438	0.06039901859803438	0.06039901859803438	0.06039901859803438	0.06039901859803438	0.06039901859803438	0.06039901859803438	0.06039901859803438	0.06039901859803438	0.06039901859803438	0.06039901859803438	0.06039901859803438	0.06039901859803438	0.06039901859803438
0.05649289617833771	0.07810216869106656	0.05512497961644119	0.07512097589817653	0.07451361169609629	0.07975683809527738	0.05877587587782776	0.06110615338952912	0.049441853597391866	0.0717332363178858	0.06098193179339414	0.04839285297764175	0.07543606221233122	0.06411898098964937	0.05020933328616542	0.06014394825909773	0.06357744810404921	0.07257652403046173	0.05880465228097627	0.06862711450070393	0.07946508357606123	0.06111330247918903	0.05606884833702809	0.06154624507676588	0.05880754670689698	0.05880754670689698	0.05880754670689698	0.05880754670689698	0.05880754670689698	0.05880754670689698	0.05880754670689698	0.05880754670689698	0.05880754670689698	0.05880754670689698	0.05880754670689698	0.05880754670689698	0.05880754670689698	0.05880754670689698	0.05880754670689698	0.05880754670689698	0.05880754670689698	0.05880754670689698	0.05880754670689698	0.05880754670689698	0.05880754670689698	0.05880754670689698	0.05880754670689698	0.05880754670689698	0.05880754670689698	0.05880754670689698
0.11124613942456694	0.1396525899546355	0.12201840947879125	0.11592376137741801	0.14184489443767054	0.15461507128953922	0.13975779718047282	0.08868650347096393	0.11329346950066904	0.13365096428299625	0.11123079747707304	0.12080278013907164	0.10477236118272043	0.12996912574375807	0.12107034988317776	0.10793615393956403	0.11019906976579623	0.09012446465699818	0.1001617672113972	0.1001617672113972	0.1001617672113972	0.1001617672113972	0.1001617672113972	0.1001617672113972	0.1001617672113972	0.1001617672113972	0.1001617672113972	0.1001617672113972	0.1001617672113972	0.1001617672113972	0.1001617672113972	0.1001617672113972	0.1001617672113972	0.1001617672113972	0.1001617672113972	0.1001617672113972	0.1001617672113972	0.1001617672113972	0.1001617672113972	0.1001617672113972	0.1001617672113972	0.1001617672113972	0.1001617672113972	0.1001617672113972	0.1001617672113972	0.1001617672113972	0.1001617672113972	0.1001617672113972	0.1001617672113972	0.1001617672113972
0.07842199078667056	0.08275375054675181	0.06970048349418982	0.05708610025837332	0.07816626226560472	0.07675340223050443	0.07003182085587134	0.06436767704375516	0.08679580766218503	0.053119306140445036	0.07191773648176049	0.07089692849148953	0.06365876117174137	0.06700539252581388	0.06849925734494108	0.06957804806676501	0.06420100216216214	0.07969512760832084	0.06487768420802485	0.05992894006531689	0.06889538776690506	0.06441216391611097	0.06441216391611097	0.06441216391611097	0.06441216391611097	0.06441216391611097	0.06441216391611097	0.06441216391611097	0.06441216391611097	0.06441216391611097	0.06441216391611097	0.06441216391611097	0.06441216391611097	0.06441216391611097	0.06441216391611097	0.06441216391611097	0.06441216391611097	0.06441216391611097	0.06441216391611097	0.06441216391611097	0.06441216391611097	0.06441216391611097	0.06441216391611097	0.06441216391611097	0.06441216391611097	0.06441216391611097	0.06441216391611097	0.06441216391611097	0.06441216391611097	0.06441216391611097
0.07934514029744923	0.07186756485061407	0.08742332049503698	0.07367007187682556	0.09313071304278149	0.07614023217431849	0.08192092203527293	0.08207141456442735	0.07894039253772236	0.07029889143215463	0.0746196419849385	0.0746196419849385	0.0746196419849385	0.0746196419849385	0.0746196419849385	0.0746196419849385	0.0746196419849385	0.0746196419849385	0.0746196419849385	0.0746196419849385	0.0746196419849385	0.0746196419849385	0.0746196419849385	0.0746196419849385	0.0746196419849385	0.0746196419849385	0.0746196419849385	0.0746196419849385	0.0746196419849385	0.0746196419849385	0.0746196419849385	0.0746196419849385	0.0746196419849385	0.0746196419849385	0.0746196419849385	0.0746196419849385	0.0746196419849385	0.0746196419849385	0.0746196419849385	0.0746196419849385	0.0746196419849385	0.0746196419849385	0.0746196419849385	0.0746196419849385	0.0746196419849385	0.0746196419849385	0.0746196419849385	0.0746196419849385	0.0746196419849385	0.0746196419849385
0.07023465932510164	0.06053276804040658	0.06488041199473164	0.07684059152254413	0.05445435608434993	0.05608176974254348	0.0866569578439851	0.05754417214829997	0.09121791930002766	0.07574110745513374	0.0659918586337649	0.07952317940147767	0.0763320990263092	0.07426933412731099	0.06811789120204909	0.08197462944120182	0.06856693320178141	0.10898060380342248	0.08877376850260195	0.08877376850260195	0.08877376850260195	0.08877376850260195	0.08877376850260195	0.08877376850260195	0.08877376850260195	0.08877376850260195	0.08877376850260195	0.08877376850260195	0.08877376850260195	0.08877376850260195	0.08877376850260195	0.08877376850260195	0.08877376850260195	0.08877376850260195	0.08877376850260195	0.08877376850260195	0.08877376850260195	0.08877376850260195	0.08877376850260195	0.08877376850260195	0.08877376850260195	0.08877376850260195	0.08877376850260195	0.08877376850260195	0.08877376850260195	0.08877376850260195	0.08877376850260195	0.08877376850260195	0.08877376850260195	0.08877376850260195
0.14103279166991015	0.1373300922361518	0.10556778195115032	0.14532913256049657	0.12249531942602068	0.11292641473293653	0.12812311753688002	0.1408400974750435	0.15815547519567685	0.11880992752070052	0.1124934695156529	0.17262350887326272	0.1211798682428208	0.19669499605126312	0.15406311349812074	0.1215687514549527	0.17081430796027194	0.13429007863568218	0.09966944356066978	0.13261421030079207	0.11887089382827859	0.13874620997070058	0.12492620697202056	0.14097904508037049	0.17979173406753002	0.14202456794464893	0.1669982150418917	0.10793200727353723	0.12140443143728184	0.13053251276350505	0.1321508940527354	0.13134170340812024	0.13134170340812024	0.13134170340812024	0.13134170340812024	0.13134170340812024	0.13134170340812024	0.13134170340812024	0.13134170340812024	0.13134170340812024	0.13134170340812024	0.13134170340812024	0.13134170340812024	0.13134170340812024	0.13134170340812024	0.13134170340812024	0.13134170340812024	0.13134170340812024	0.13134170340812024	0.13134170340812024
0.10405931799586042	0.1014060171462225	0.0668725949578011	0.07871896839552232	0.0720877440123777	0.06986107967841933	0.09572536279243989	0.08535478268753176	0.1026213256966508	0.0871744287253994	0.07148659271542564	0.08621776691686671	0.0779323137252612	0.07863248032775443	0.08116418501487963	0.08735964758194818	0.09317691149586872	0.09245132637516963	0.09779211014637056	0.09634758537721058	0.08430126437947645	0.08860278063801343	0.0898210338522079	0.08937571172793707	0.08959837279007248	0.08959837279007248	0.08959837279007248	0.08959837279007248	0.08959837279007248	0.08959837279007248	0.08959837279007248	0.08959837279007248	0.08959837279007248	0.08959837279007248	0.08959837279007248	0.08959837279007248	0.08959837279007248	0.08959837279007248	0.08959837279007248	0.08959837279007248	0.08959837279007248	0.08959837279007248	0.08959837279007248	0.08959837279007248	0.08959837279007248	0.08959837279007248	0.08959837279007248	0.08959837279007248	0.08959837279007248	0.08959837279007248
0.06626178157748312	0.0495909563842713	0.07347765914672053	0.0479328838645782	0.06724128391507057	0.06798400173491742	0.06464600625348192	0.06760394942594995	0.07835898395875122	0.08775168203803688	0.059360252547318866	0.07355596729267787	0.07355596729267787	0.07355596729267787	0.07355596729267787	0.07355596729267787	0.07355596729267787	0.07355596729267787	0.07355596729267787	0.07355596729267787	0.07355596729267787	0.07355596729267787	0.07355596729267787	0.07355596729267787	0.07355596729267787	0.07355596729267787	0.07355596729267787	0.07355596729267787	0.07355596729267787	0.07355596729267787	0.07355596729267787	0.07355596729267787	0.07355596729267787	0.07355596729267787	0.07355596729267787	0.07355596729267787	0.07355596729267787	0.07355596729267787	0.07355596729267787	0.07355596729267787	0.07355596729267787	0.07355596729267787	0.07355596729267787	0.07355596729267787	0.07355596729267787	0.07355596729267787	0.07355596729267787	0.07355596729267787	0.07355596729267787	0.07355596729267787
0.07637082504247804	0.12038894291642113	0.1115010734342206	0.10975087983098236	0.137152180058425	0.08273441330997	0.08869287162263284	0.10638707494942473	0.1452821429089416	0.10362770929623309	0.12149001315516302	0.09391765917691614	0.12567434234766578	0.11158491801570589	0.11966997483622961	0.1472328532610608	0.15251545476182587	0.1215187948235973	0.13701712479271158	0.13701712479271158	0.13701712479271158	0.13701712479271158	0.13701712479271158	0.13701712479271158	0.13701712479271158	0.13701712479271158	0.13701712479271158	0.13701712479271158	0.13701712479271158	0.13701712479271158	0.13701712479271158	0.13701712479271158	0.13701712479271158	0.13701712479271158	0.13701712479271158	0.13701712479271158	0.13701712479271158	0.13701712479271158	0.13701712479271158	0.13701712479271158	0.13701712479271158	0.13701712479271158	0.13701712479271158	0.13701712479271158	0.13701712479271158	0.13701712479271158	0.13701712479271158	0.13701712479271158	0.13701712479271158	0.13701712479271158
0.12125574655210969	0.09779397289837954	0.08363943062369707	0.14155743052545405	0.08906915666557615	0.09064749454737774	0.12038655141825098	0.09177013170869279	0.08566733640582397	0.11026310678961644	0.08065867282300855	0.09449268395949201	0.08712400230547057	0.09760168454310945	0.09166391535806681	0.09463279995058814	0.09463279995058814	0.09463279995058814	0.09463279995058814	0.09463279995058814	0.09463279995058814	0.09463279995058814	0.09463279995058814	0.09463279995058814	0.09463279995058814	0.09463279995058814	0.09463279995058814	0.09463279995058814	0.09463279995058814	0.09463279995058814	0.09463279995058814	0.09463279995058814	0.09463279995058814	0.09463279995058814	0.09463279995058814	0.09463279995058814	0.09463279995058814	0.09463279995058814	0.09463279995058814	0.09463279995058814	0.09463279995058814	0.09463279995058814	0.09463279995058814	0.09463279995058814	0.09463279995058814	0.09463279995058814	0.09463279995058814	0.09463279995058814	0.09463279995058814	0.09463279995058814
0.08775495684417564	0.08476620712872784	0.07345155064026848	0.07323139001245528	0.10524100266550891	0.10648623980370124	0.10617249402211225	0.07582622219292791	0.12903849666637082	0.06643935775370423	0.11292928819046454	0.07912143173173217	0.09281231049321852	0.10581675326934332	0.08187798781060536	0.07131201080003519	0.08774502523947376	0.10927732456189712	0.09533346610036506	0.06977193955315132	0.0933961556741558	0.08834072808983479	0.06907663707884241	0.10824697439327005	0.091567828005121	0.11525181509612661	0.08956259576976694	0.11731138502697512	0.10343699039837102	0.10343699039837102	0.10343699039837102	0.10343699039837102	0.10343699039837102	0.10343699039837102	0.10343699039837102	0.10343699039837102	0.10343699039837102	0.10343699039837102	0.10343699039837102	0.10343699039837102	0.10343699039837102	0.10343699039837102	0.10343699039837102	0.10343699039837102	0.10343699039837102	0.10343699039837102	0.10343699039837102	0.10343699039837102	0.10343699039837102	0.10343699039837102
0.07462558297562231	0.07421854904538643	0.0849793085754337	0.09236041138445539	0.12981334524128513	0.07364012768613515	0.08889457351711588	0.10700372208606869	0.08526794916355687	0.08717024717254371	0.08284927181091624	0.07786312388320495	0.10527570419036936	0.07802453829671685	0.09313416113668868	0.09982460684730919	0.08523345307284894	0.06642134456214148	0.09572482846361628	0.09118371978430029	0.07976993744230063	0.09149782682811772	0.07919003191442599	0.08534392937127185	0.08534392937127185	0.08534392937127185	0.08534392937127185	0.08534392937127185	0.08534392937127185	0.08534392937127185	0.08534392937127185	0.08534392937127185	0.08534392937127185	0.08534392937127185	0.08534392937127185	0.08534392937127185	0.08534392937127185	0.08534392937127185	0.08534392937127185	0.08534392937127185	0.08534392937127185	0.08534392937127185	0.08534392937127185	0.08534392937127185	0.08534392937127185	0.08534392937127185	0.08534392937127185	0.08534392937127185	0.08534392937127185	0.08534392937127185
0.07656133092177304	0.09127958390059274	0.09574208291410485	0.08698505594138822	0.08603802306126748	0.08736635498155806	0.10656460124650702	0.11199080981448362	0.09293166931794515	0.08068248004026776	0.07837182083606045	0.06855304453904448	0.0972715765861429	0.08965907428181037	0.07673995162489802	0.10024182951612787	0.08985049950021819	0.08830658752700021	0.0752613249753244	0.08655612517015995	0.07763210158759418	0.08209411337887706	0.08209411337887706	0.08209411337887706	0.08209411337887706	0.08209411337887706	0.08209411337887706	0.08209411337887706	0.08209411337887706	0.08209411337887706	0.08209411337887706	0.08209411337887706	0.08209411337887706	0.08209411337887706	0.08209411337887706	0.08209411337887706	0.08209411337887706	0.08209411337887706	0.08209411337887706	0.08209411337887706	0.08209411337887706	0.08209411337887706	0.08209411337887706	0.08209411337887706	0.08209411337887706	0.08209411337887706	0.08209411337887706	0.08209411337887706	0.08209411337887706	0.08209411337887706
0.09202459328643124	0.11431964226079627	0.10767142058614801	0.07520687774117338	0.11406266870327304	0.08905632689591315	0.10378017996008991	0.10335559541555907	0.10537302426621258	0.10008644915084935	0.10580930591030645	0.0717171874201447	0.09904370628680235	0.11527191952673478	0.10730765932330313	0.0684933117615519	0.10370035694414191	0.1092141078156448	0.10645723237989337	0.10645723237989337	0.10645723237989337	0.10645723237989337	0.10645723237989337	0.10645723237989337	0.10645723237989337	0.10645723237989337	0.10645723237989337	0.10645723237989337	0.10645723237989337	0.10645723237989337	0.10645723237989337	0.10645723237989337	0.10645723237989337	0.10645723237989337	0.10645723237989337	0.10645723237989337	0.10645723237989337	0.10645723237989337	0.10645723237989337	0.10645723237989337	0.10645723237989337	0.10645723237989337	0.10645723237989337	0.10645723237989337	0.10645723237989337	0.10645723237989337	0.10645723237989337	0.10645723237989337	0.10645723237989337	0.10645723237989337
0.05499357029893541	0.05930962868595966	0.059533368994258505	0.08332356265942827	0.07792380529173613	0.06529248856157602	0.04867593609934475	0.06795643973163742	0.07602302988092056	0.05857964428360498	0.06170411028142253	0.06290761901634064	0.0667383833128663	0.0511368576169965	0.06405407069553658	0.07774005424410363	0.08093585677857518	0.044288277326408776	0.06739478629634023	0.06370835762902285	0.06555157196268153	0.06555157196268153	0.06555157196268153	0.06555157196268153	0.06555157196268153	0.06555157196268153	0.06555157196268153	0.06555157196268153	0.06555157196268153	0.06555157196268153	0.06555157196268153	0.06555157196268153	0.06555157196268153	0.06555157196268153	0.06555157196268153	0.06555157196268153	0.06555157196268153	0.06555157196268153	0.06555157196268153	0.06555157196268153	0.06555157196268153	0.06555157196268153	0.06555157196268153	0.06555157196268153	0.06555157196268153	0.06555157196268153	0.06555157196268153	0.06555157196268153	0.06555157196268153	0.06555157196268153
0.06865170529972128	0.0835598076268303	0.07145289786981739	0.0931058593302719	0.09107588241382888	0.07981013540580958	0.11294334576974199	0.13115742011534398	0.10413710268750642	0.11201191907095351	0.11083879388148107	0.12131342596173633	0.13334913293867615	0.12781172382850411	0.12251441086709847	0.1495548865873895	0.13125759553634603	0.14367249031313312	0.12774175240909658	0.1398991076483979	0.13732085430269897	0.11297560748785682	0.11944239705626962	0.17693310699897336	0.18952671756747297	0.16405578695926257	0.14556110011726478	0.18673360985001297	0.155715356276844	0.14877161929944174	0.18254342599267714	0.15628689922615838	0.1470088701781117	0.1643276741676946	0.20715728776825187	0.13140794100477146	0.1159166900370718	0.1470193436196901	0.1745879066895002	0.14497593305574447	0.13852981886101975	0.1417528759583821	0.1417528759583821	0.1417528759583821	0.1417528759583821	0.1417528759583821	0.1417528759583821	0.1417528759583821	0.1417528759583821	0.1417528759583821
0.049551451256750784	0.08451732135320754	0.012198543630456391	0.08139052669365686	0.0971410074650599	0.06325223324650668	0.11888043327460132	0.07154295037790055	0.06992924493755034	0.1444355157801922	0.11679119872574133	0.12677473543363008	0.07154106749026365	0.11140631225378954	0.17020734267262236	0.24438683977534462	0.12437487197286515	0.15623617027395664	0.18672066281929792	0.23626425808363297	0.1865131351580372	0.2702007083793805	0.24140739034245995	0.21852853158106053	0.3258184591941975	0.19124583631798453	0.20164925289812144	0.16436082404879546	0.2061150838253436	0.1599687607535281	0.24779000960784106	0.19750581034712042	0.19770959598086554	0.16023237543689706	0.22449950176157077	0.2416477689090586	0.18891181330519863	0.23918274268562384	0.19490829251404385	0.1834994832811842	0.24001104356166988	0.16931381149868194	0.16780845380652945	0.17996093127963497	0.19224066149175853	0.21252750292760336	0.20238408220968096	0.20238408220968096	0.20238408220968096	0.20238408220968096
0.056808196341556746	0.07469415918373941	0.0640572646900957	0.06732126235848937	0.06460893777653355	0.061829354584439444	0.0687318280816633	0.06817599092194498	0.05825675841566558	0.060702118491814165	0.07531559735081622	0.08841182403258707	0.07423119985603904	0.0608920158718351	0.06473697384498786	0.06869308518893037	0.05496940671219302	0.06580833554060365	0.05473664918708374	0.08004108488199392	0.059879990894436026	0.051300953836141874	0.06559728357861166	0.05599422780965423	0.06008286838589307	0.07362956803134806	0.07674092038818534	0.06986986345372781	0.07186616319812197	0.06196182549727046	0.06813387432382366	0.060711588870343926	0.06770579530141647	0.07151663407664062	0.04922114747360899	0.06095056637524053	0.0720020210633238	0.06496880416413733	0.05453997274688431	0.062152070902926425	0.06036354782854499	0.061257809365735716	0.061257809365735716	0.061257809365735716	0.061257809365735716	0.061257809365735716	0.061257809365735716	0.061257809365735716	0.061257809365735716	0.061257809365735716
0.08088699798125071	0.0786083681275595	0.06301614772934341	0.07006270949688675	0.0648312950157669	0.08795067774690908	0.07671457275215593	0.06474928482864621	0.0820031579945889	0.06653343288351983	0.07715018763781206	0.0744930246055858	0.0812718391208097	0.06834107062317434	0.08793557157161651	0.07979158124603823	0.08264085391302749	0.08799649744626639	0.06363530339449341	0.08549868912523467	0.07060217883087494	0.09405252585909296	0.07104502916211015	0.08491578978268105	0.06974815024011657	0.07730314164927732	0.08359605230228918	0.09654005482994371	0.0885524548763468	0.0936510101212886	0.06977134220217142	0.07602803017541392	0.0991488947891588	0.07997995497047604	0.07887945333183764	0.10261676018419294	0.08500122521234175	0.06744446174384906	0.08978744378527971	0.06061574346319583	0.08360648166574586	0.08116590127452072	0.07930511996839248	0.0699193373041788	0.07997807773858155	0.07266859377582148	0.07632333575720152	0.07632333575720152	0.07632333575720152	0.07632333575720152
0.135258361962384	0.11702028019600903	0.11533817298223806	0.10725940159508073	0.09545237925039499	0.09938434612993075	0.16637703905633025	0.11479614918131067	0.10563266477440302	0.14811217289851533	0.10380223339322758	0.13839243392033637	0.15251564591696593	0.11812221857923955	0.14848485130545874	0.1569954662401336	0.14361940422794897	0.13620127905369336	0.10728465225071587	0.11415652720716753	0.1325318455216188	0.15157090623789987	0.1262759583415672	0.13016716620395713	0.12001397123154572	0.1428059341226594	0.13723266115528068	0.1645329639945103	0.13654258553236032	0.1453685139757369	0.13173672867782035	0.1581938496712702	0.1802990180003893	0.13077547389806002	0.1169390542084138	0.13282614480815966	0.15952894495013756	0.16000473292592898	0.14924386560840422	0.15005041215640663	0.1697281072430974	0.18281727030737935	0.11349868358489694	0.14815797694613814	0.14815797694613814	0.14815797694613814	0.14815797694613814	0.14815797694613814	0.14815797694613814	0.14815797694613814
0.08898743788435824	0.12827000278103973	0.12328003421603648	0.09402217464746955	0.11118864175491404	0.13149165879936028	0.09471981032526543	0.10491016855221624	0.12663630436298196	0.0844770037564723	0.11860622744050554	0.09229963694089015	0.10545293219069785	0.10545293219069785	0.10545293219069785	0.10545293219069785	0.10545293219069785	0.10545293219069785	0.10545293219069785	0.10545293219069785	0.10545293219069785	0.10545293219069785	0.10545293219069785	0.10545293219069785	0.10545293219069785	0.10545293219069785	0.10545293219069785	0.10545293219069785	0.10545293219069785	0.10545293219069785	0.10545293219069785	0.10545293219069785	0.10545293219069785	0.10545293219069785	0.10545293219069785	0.10545293219069785	0.10545293219069785	0.10545293219069785	0.10545293219069785	0.10545293219069785	0.10545293219069785	0.10545293219069785	0.10545293219069785	0.10545293219069785	0.10545293219069785	0.10545293219069785	0.10545293219069785	0.10545293219069785	0.10545293219069785	0.10545293219069785
0.10143299955960305	0.10122499729261143	0.12548455046355306	0.10990803690488159	0.1021775273157435	0.09384471436476409	0.09537915412978897	0.09453374752435356	0.12820736857977036	0.11622668031353676	0.13697092273487219	0.11957013191545082	0.11779133945503006	0.09137142626259	0.1041856571681718	0.09745803531983588	0.08191811279516961	0.10661558593744278	0.11011905733353072	0.11494721962781151	0.10157302812290879	0.11360871177406297	0.08356744007835039	0.11337538326714658	0.1171318266359181	0.09585849253313575	0.11362201984374935	0.10554407708663961	0.11924707635398667	0.11168867927694968	0.11659921701004404	0.11736151138487626	0.08540744579135753	0.10753566486698206	0.08815055025651264	0.10354175364219097	0.08015374362368054	0.11124097798305152	0.10796455998347808	0.0824196613300573	0.11689482462495088	0.0996572429775041	0.0996572429775041	0.0996572429775041	0.0996572429775041	0.0996572429775041	0.0996572429775041	0.0996572429775041	0.0996572429775041	0.0996572429775041
0.06467633760936159	0.050349933708766385	0.05872110941283176	0.06763819577096236	0.06450916251210623	0.07600989460925825	0.05442990827208101	0.0677882003350089	0.06985061326627312	0.04485726920580919	0.07132894275219183	0.07406570973674614	0.06918428731125262	0.05881557812701833	0.061060984506330046	0.06386932951206849	0.06356058460043572	0.04600867461879352	0.06794625464331623	0.06453757414823108	0.06109867198242742	0.054542942537420466	0.07004541616115931	0.06248213097539941	0.040499318722488235	0.04938361355413354	0.06377984366016967	0.0701949643136728	0.05689501131109326	0.06355705234322429	0.060279342125528344	0.05827317728743926	0.06306999389616903	0.06182971595934693	0.0493259213080445	0.0665444091437359	0.06460235781992073	0.0638211152504369	0.05752967788904839	0.06428187552460787	0.07156648368164141	0.0620269968948394	0.05091180918920908	0.06271697463534781	0.051091781373711814	0.05690437800452981	0.05690437800452981	0.05690437800452981	0.05690437800452981	0.05690437800452981
0.18473883658448315	0.032135547174169075	0.1431651626094914	0.29030675212158896	0.19531555177237997	0.20323916138761478	0.014748609741881151	0.1434948979298291	0.0	0.20323916138761475	0.0015974002278400677	0.0	0.1630401748406695	0.14317659813692132	0.13900746503935296	0.14056723149983488	0.2525494104810355	0.0	0.13804001278857558	0.1431651626094914	0.11493372837602243	0.014756968213389265	0.0	0.19535989358207906	0.24956245334472849	0.14317659813692132	0.0	0.28759812868064577	0.1991389667449257	0.18896465356240422	0.14597152886122478	0.3009725672543453	0.13912573428721098	0.1290368090904808	0.4328920019281241	0.21181385247727072	0.1645738833110637	0.0	0.06475496219968159	0.1113593507556601	0.2389997212357406	0.2871885720588751	0.17815990949131988	0.14736307822637765	0.23208658715158045	0.18972483268897905	0.18972483268897905	0.18972483268897905	0.18972483268897905	0.18972483268897905
0.11331981335957468	0.1458783127953653	0.14610141699703816	0.1267423964512815	0.15066217378424612	0.12381616801968755	0.09877773285356642	0.1104458274155539	0.1275586309398125	0.10418119146256252	0.1317544442118209	0.1380242221893912	0.07583789626602648	0.1305276768571658	0.11983613872765829	0.13541703976154848	0.1251620399995223	0.1235789731775856	0.09476005718669564	0.11245290096914876	0.12268512512833954	0.15527112431119186	0.12908767099599128	0.14211869741074112	0.124662245859682	0.1510864632917924	0.11628353794237808	0.1413825939070532	0.15660326088564294	0.11418084206280983	0.11634509661535175	0.12607549484166442	0.14340132657992358	0.13552549778368747	0.10355035493743313	0.14833731219240645	0.1295378580822809	0.12248707726994833	0.14732931011636963	0.1261923417189541	0.1241832273745401	0.11459186609236993	0.16517857225222107	0.13988521917229552	0.13988521917229552	0.13988521917229552	0.13988521917229552	0.13988521917229552	0.13988521917229552	0.13988521917229552
0.06373844244444384	0.1328159249095886	0.12489001030165287	0.08817473314687321	0.11200902570574724	0.11266815182481163	0.08850437763741699	0.1287567901677092	0.11028186244485537	0.09325103508515593	0.10458234616781173	0.12151711799045632	0.09242914655652562	0.07887021678404284	0.11135780404206422	0.11179493752052037	0.09318621246016633	0.10513934115003547	0.12983373414085972	0.1393190623138015	0.08434950019434603	0.10418963100257293	0.11210825708774673	0.10005778884152064	0.12493675315604165	0.10654585815852732	0.08246705272469323	0.0890339248088556	0.10410780913164622	0.1130298413939761	0.09508299106589387	0.09921136309442674	0.11693061466238033	0.12277446022712409	0.12295123125761656	0.12200154015846672	0.11476044009313957	0.10302909576488915	0.11667856598995224	0.08112954410541046	0.09890405504768135	0.09890405504768135	0.09890405504768135	0.09890405504768135	0.09890405504768135	0.09890405504768135	0.09890405504768135	0.09890405504768135	0.09890405504768135	0.09890405504768135
0.12392473622796403	0.12157659182589087	0.14140855528289073	0.1496520531845981	0.1424025470888824	0.12504150440208023	0.10402144386684925	0.11940234608969509	0.11279633306129373	0.10950889865675645	0.09893973360909014	0.1365995045077784	0.1288994185082665	0.13327061694972575	0.12110893327967986	0.10107965644631145	0.16451429787827504	0.1504115507173795	0.14276956502380977	0.12922230895374331	0.17372746884793513	0.1488429419630684	0.12383590678379473	0.10694711815448463	0.14324863584293832	0.1472543498365454	0.12785411135671493	0.1196647028026595	0.12925818540971165	0.14905171624063118	0.11408428822242093	0.1210764682624632	0.16369354298385538	0.13477485590633237	0.16322473957493794	0.1489547574285796	0.15307081370693235	0.1336915873281653	0.13217488367878216	0.14846084647121166	0.12670383182206177	0.1375823391466367	0.1375823391466367	0.1375823391466367	0.1375823391466367	0.1375823391466367	0.1375823391466367	0.1375823391466367	0.1375823391466367	0.1375823391466367
0.06119173031886365	0.05095165367027419	0.06279420231867106	0.062454944174743225	0.05513270897356434	0.08798786037456827	0.06917112107437315	0.07349841847506378	0.08165512201250966	0.05907478523440512	0.06619461823964615	0.0654040393762372	0.06949876145324363	0.09099182797482738	0.07893794123541123	0.07446609639900525	0.07490882930984694	0.07120915352547084	0.06924934930304084	0.06610550216417412	0.07609103178496972	0.07196760986680292	0.09001950345988313	0.0691520459037427	0.0671204120821655	0.0632240451879934	0.09124533670046932	0.07383802640431315	0.06976361982210946	0.08657598152983101	0.07887512089377349	0.07657438836056542	0.08016387031826619	0.08124353283115673	0.06646020312771775	0.08578136238718007	0.10094287940088192	0.05084516275502708	0.08168054322274165	0.06657605613045772	0.07414569963876846	0.07725561311324994	0.0860561252703431	0.07889222437867448	0.07695803455170487	0.10021257882099974	0.07341775801340805	0.08612006739443709	0.07375420125837015	0.0753128710762134
0.004320299345042076	0.2016059114938175	0.301006940100267	0.234957201675197	0.24433179181042708	0.24915111214927715	0.22587524723129138	0.3484905941256415	0.1250425833786097	0.25182937196353194	0.24250785057417093	0.29521100997402694	0.1662256596814363	0.3286120933819284	0.2085360563679463	0.3074108886933856	0.26014253785776537	0.30690470656709334	0.3296832093386703	0.33997769741021083	0.2400831621555756	0.31333112854139583	0.34635448782692185	0.39963421841848507	0.2657812331932266	0.2730026599719259	0.5201647484420068	0.27679860885926255	0.27123766472131744	0.4006687622523082	0.3672164379113298	0.2631723376955983	0.2242811318268384	0.32331353989867495	0.4001444831426295	0.30409697496880894	0.29569582061849525	0.2228407996900595	0.3433898971531892	0.20048801963562668	0.2757431855682504	0.24702896895212	0.4861485828061386	0.3288471506879321	0.40029250209712786	0.3388279303439778	0.21070266309473984	0.2871763474780778	0.2664778396144293	0.38862448488926316
0.10567402822127588	0.10790679060557333	0.1368574186053526	0.1141240813722821	0.1386316152816544	0.13732156144703558	0.10713427931346248	0.12357714350597163	0.18054437446472843	0.13915509885336735	0.12989458479893598	0.11941073021250555	0.1669821171174479	0.1359045049953194	0.13279317310444658	0.13047002949683034	0.14409889939237158	0.1347487423265765	0.1338436428262975	0.181080404615136	0.16180150466621648	0.15396784298391444	0.16458793374146344	0.12519476071004143	0.14821965796433811	0.13779554522125834	0.1599256498913099	0.13760658056201192	0.14347238604587179	0.1350604742511769	0.11144491387759664	0.13466648290921238	0.1362576333415878	0.1383449151284946	0.15637239871363265	0.14427297161741626	0.16842486990190095	0.1347495345929693	0.13907241469029177	0.10169767526076169	0.12199523273885216	0.12196092702562944	0.127725715788003	0.1577203985498474	0.16551313652931054	0.14159623534795757	0.10338639965238988	0.11089349048826008	0.09742431826076293	0.13076999804310643
0.06672532176307952	0.05227566939462378	0.07799167544765948	0.07056490668735053	0.06064871714847666	0.049568688562562975	0.06243378091275001	0.06439866723583663	0.051537062201578714	0.07383806859456656	0.06531202125745571	0.0728356104899152	0.07040358869511558	0.06342665327093855	0.05976226946566372	0.06346835843699	0.07150046186992846	0.05507531812197986	0.07979318056764513	0.05673787730963079	0.0634660974664058	0.0810619298499493	0.0833894428741515	0.0530430736287281	0.08846801808691529	0.06540635941759844	0.06469316252007205	0.057210689357546085	0.07002924026593577	0.07314739803670575	0.06732842227988385	0.05728557824163352	0.07464893466954974	0.08184182378015643	0.06535432858107135	0.07031459758655456	0.04840553788143324	0.06786693850111791	0.08455593292836013	0.07199676260644816	0.07976057892242717	0.0770695943263675	0.08362723451877363	0.07785369461865171	0.07369970761690178	0.06101979447378864	0.06569997166791373	0.0590237887603285	0.07600286826909591	0.08417484103876843
0.09515999696656112	0.08336901145226046	0.0975877891668813	0.09637299858305308	0.07171085272913191	0.10180291814992075	0.09135473223266856	0.09645914065510057	0.09379419392679193	0.10088211245990557	0.08121003187785267	0.08944885246315377	0.09589522594793827	0.07959308389433607	0.11394449597725698	0.11918822878131058	0.13759127650608075	0.11203387586085804	0.0990019188078864	0.08195155476201064	0.10684758499269036	0.11434100136349278	0.12430759658052438	0.08942987250126284	0.07969178210359815	0.07613334325744113	0.11653316589491187	0.11790965542249543	0.10757505468506998	0.0781958671936943	0.09838269651035325	0.14084908349943148	0.09813084148778708	0.10187662863200406	0.10475630305485169	0.09127948917166454	0.10082740114179384	0.09895065995522148	0.11300070597834252	0.11228172808930766	0.09967788874344047	0.08547773086725677	0.10150191515379832	0.1113823831283558	0.09222561488220986	0.07532861068068157	0.10198754144744347	0.0890772383671884	0.10812824466917112	0.13436437734547393
0.06774820165141258	0.0815598921763965	0.05779574026518729	0.07735584871485703	0.05779940676231342	0.06811330300253589	0.10073658803325425	0.05497724158378952	0.0665428567994882	0.05739617211188077	0.06477634531826715	0.057849294816840854	0.06902958310048617	0.05061762253914676	0.05248204098599501	0.05449711565354383	0.08114789706569311	0.05109301663429027	0.05900165723005964	0.06864901104784109	0.06976568847086494	0.07321883125256946	0.0677844033668524	0.05134870295957279	0.07172668967479626	0.06300006167563321	0.07374890107500225	0.06468877300473959	0.06502390820747786	0.056224828173017834	0.07220957719319876	0.06308387942795447	0.07870642648891145	0.06483492939131397	0.07256543729642224	0.0666497168239613	0.04956809988358856	0.05887900134239532	0.07811439574084866	0.05782069657086223	0.07659039399920828	0.06603901267293857	0.05772514474932412	0.06188207871113135	0.06188207871113135	0.06188207871113135	0.06188207871113135	0.06188207871113135	0.06188207871113135	0.06188207871113135
0.10136275583631985	0.12220422346330677	0.09964671847130468	0.11621708068357588	0.12603437006052373	0.10687588955399391	0.11404364203622767	0.10759381542951843	0.11812480803069023	0.10318804433913538	0.10904133707467126	0.10611469070690331	0.10611469070690331	0.10611469070690331	0.10611469070690331	0.10611469070690331	0.10611469070690331	0.10611469070690331	0.10611469070690331	0.10611469070690331	0.10611469070690331	0.10611469070690331	0.10611469070690331	0.10611469070690331	0.10611469070690331	0.10611469070690331	0.10611469070690331	0.10611469070690331	0.10611469070690331	0.10611469070690331	0.10611469070690331	0.10611469070690331	0.10611469070690331	0.10611469070690331	0.10611469070690331	0.10611469070690331	0.10611469070690331	0.10611469070690331	0.10611469070690331	0.10611469070690331	0.10611469070690331	0.10611469070690331	0.10611469070690331	0.10611469070690331	0.10611469070690331	0.10611469070690331	0.10611469070690331	0.10611469070690331	0.10611469070690331	0.10611469070690331
0.10157842098568612	0.0984536001256931	0.11652010111461832	0.10718073072085073	0.09835381407039039	0.11901809044553878	0.10868595225796458	0.10868595225796458	0.10868595225796458	0.10868595225796458	0.10868595225796458	0.10868595225796458	0.10868595225796458	0.10868595225796458	0.10868595225796458	0.10868595225796458	0.10868595225796458	0.10868595225796458	0.10868595225796458	0.10868595225796458	0.10868595225796458	0.10868595225796458	0.10868595225796458	0.10868595225796458	0.10868595225796458	0.10868595225796458	0.10868595225796458	0.10868595225796458	0.10868595225796458	0.10868595225796458	0.10868595225796458	0.10868595225796458	0.10868595225796458	0.10868595225796458	0.10868595225796458	0.10868595225796458	0.10868595225796458	0.10868595225796458	0.10868595225796458	0.10868595225796458	0.10868595225796458	0.10868595225796458	0.10868595225796458	0.10868595225796458	0.10868595225796458	0.10868595225796458	0.10868595225796458	0.10868595225796458	0.10868595225796458	0.10868595225796458
0.22652942346692825	0.32867933761612406	0.28599583093230724	0.45447473019168566	0.3604280184698832	0.25494026553741705	0.25736622626199457	0.4068099077416408	0.2522590068486008	0.2675097691724709	0.33042704511697585	0.3187706498999069	0.2578701338937799	0.32073607619153843	0.3249240805458406	0.2497068138490698	0.31471312378458166	0.32353523383907445	0.22597526918874322	0.24526143398592334	0.282743882881381	0.24120466986805944	0.2833153862175661	0.30605840434686105	0.30876542083619385	0.2556233007326469	0.24641103807878137	0.2549032724584835	0.2901918342003481	0.24568388583433384	0.26341955444797005	0.24587224275837	0.23169597559869354	0.26261330820615286	0.22041183689205604	0.26615925655267886	0.24328554672236744	0.24328554672236744	0.24328554672236744	0.24328554672236744	0.24328554672236744	0.24328554672236744	0.24328554672236744	0.24328554672236744	0.24328554672236744	0.24328554672236744	0.24328554672236744	0.24328554672236744	0.24328554672236744	0.24328554672236744
0.08483964024729054	0.07501411417681103	0.07053358497921831	0.09580766156130624	0.06780687264996062	0.10200654308973058	0.0830574732268147	0.09398896600847423	0.08862362774593541	0.08282596974722976	0.09586203972466432	0.09129606485770649	0.08705017940222716	0.07522941607344645	0.09000540889144922	0.08194108285792115	0.10367436826266437	0.09261337440172987	0.09300076544393358	0.07399742316152035	0.0818860013803589	0.0744927970619228	0.06561574437545603	0.07632298420136492	0.07564382417156597	0.08985329629368707	0.06998633392599089	0.07991981510983898	0.07991981510983898	0.07991981510983898	0.07991981510983898	0.07991981510983898	0.07991981510983898	0.07991981510983898	0.07991981510983898	0.07991981510983898	0.07991981510983898	0.07991981510983898	0.07991981510983898	0.07991981510983898	0.07991981510983898	0.07991981510983898	0.07991981510983898	0.07991981510983898	0.07991981510983898	0.07991981510983898	0.07991981510983898	0.07991981510983898	0.07991981510983898	0.07991981510983898
0.08567859705361341	0.09692498082753241	0.11242937907977896	0.12132473449035505	0.1154127903096503	0.12233464209272317	0.10036746052978995	0.10901730787633533	0.11915043307479463	0.13855931841055338	0.09543421359556527	0.12859908707732745	0.0999668365010161	0.08991837683289435	0.11713465385334076	0.12315137304872657	0.10427614933840199	0.12463086541730692	0.09288292287963797	0.11192986433777122	0.1024063936087046	0.1024063936087046	0.1024063936087046	0.1024063936087046	0.1024063936087046	0.1024063936087046	0.1024063936087046	0.1024063936087046	0.1024063936087046	0.1024063936087046	0.1024063936087046	0.1024063936087046	0.1024063936087046	0.1024063936087046	0.1024063936087046	0.1024063936087046	0.1024063936087046	0.1024063936087046	0.1024063936087046	0.1024063936087046	0.1024063936087046	0.1024063936087046	0.1024063936087046	0.1024063936087046	0.1024063936087046	0.1024063936087046	0.1024063936087046	0.1024063936087046	0.1024063936087046	0.1024063936087046
0.0697194852878571	0.06868764744130089	0.07655622131125706	0.08340952130042113	0.09329635941752852	0.09811446039873237	0.05770732856784634	0.07984685036475674	0.07580733427080552	0.09855857777698486	0.09954997495887316	0.09646245394825036	0.087791104502588	0.09899436982207872	0.09442440193879106	0.11253391222327468	0.08593961902864229	0.09171686403065181	0.08276026497953157	0.08770706655494562	0.09147616070895857	0.06049412861959392	0.10720105189081021	0.08184275409778247	0.06596710270831024	0.09168783519445071	0.09551305440028054	0.07423164651290275	0.08763170633786063	0.09359213324913818	0.09049396975420086	0.11296174702830578	0.09907193391430102	0.08236441902164636	0.10684018120734243	0.09070960116214619	0.08793085989038488	0.08932023052626553	0.08932023052626553	0.08932023052626553	0.08932023052626553	0.08932023052626553	0.08932023052626553	0.08932023052626553	0.08932023052626553	0.08932023052626553	0.08932023052626553	0.08932023052626553	0.08932023052626553	0.08932023052626553
0.09974164672093383	0.10846517324842406	0.10885063575194259	0.1094186506868159	0.14500647873832068	0.09381240448912107	0.09101356133632611	0.08654813123723021	0.1293283370269584	0.1149688763049575	0.08682431895448293	0.10123677861161037	0.08185783874405826	0.10181641515304167	0.1133608123943951	0.07705018687189129	0.09948705612794863	0.103090204350713	0.12608962729169274	0.12493794645382102	0.11526820385091667	0.09894063278044206	0.08483111118086481	0.11214278454478908	0.10608751032276674	0.08422367494289389	0.15702207070594146	0.13213403540992177	0.09927496402531562	0.10634819797203227	0.10149335401836093	0.09883168795040205	0.10016252098438148	0.10016252098438148	0.10016252098438148	0.10016252098438148	0.10016252098438148	0.10016252098438148	0.10016252098438148	0.10016252098438148	0.10016252098438148	0.10016252098438148	0.10016252098438148	0.10016252098438148	0.10016252098438148	0.10016252098438148	0.10016252098438148	0.10016252098438148	0.10016252098438148	0.10016252098438148
0.17059997386997203	0.14692429997409046	0.2330228840993988	0.1442107335634254	0.19799346727554343	0.21765006143145446	0.19285311782640782	0.25429813662241635	0.22799855643077163	0.19807524843906196	0.24145270085621284	0.25991075226151	0.23709370314375952	0.1675643164430545	0.23002859208806417	0.2725187147368602	0.2428658884003916	0.21785597661742356	0.2709693956571417	0.1863834431017862	0.14078591379135297	0.2041046040701555	0.20383721848776296	0.23780109440346348	0.23376408407533206	0.22971352244142462	0.19054642537372107	0.2848663254490027	0.24443804600297553	0.2697211824978567	0.2465849234500275	0.2415823443917864	0.24265295419223956	0.2691555403003315	0.2559042472462855	0.2559042472462855	0.2559042472462855	0.2559042472462855	0.2559042472462855	0.2559042472462855	0.2559042472462855	0.2559042472462855	0.2559042472462855	0.2559042472462855	0.2559042472462855	0.2559042472462855	0.2559042472462855	0.2559042472462855	0.2559042472462855	0.2559042472462855
0.07044780170701535	0.10783487808172106	0.09385112853436028	0.10478743784261475	0.10801913090220833	0.12997570663723748	0.08200968256107143	0.1026394278505148	0.11064893761530661	0.10370754570151725	0.09887590646319681	0.11359192067762243	0.10777707097761106	0.0687304130353927	0.0865851966376639	0.09543237146490095	0.08383985611934837	0.07299828616581114	0.11653582146575293	0.08536094367788515	0.10383502936766185	0.10195977073878515	0.1028974000532235	0.1028974000532235	0.1028974000532235	0.1028974000532235	0.1028974000532235	0.1028974000532235	0.1028974000532235	0.1028974000532235	0.1028974000532235	0.1028974000532235	0.1028974000532235	0.1028974000532235	0.1028974000532235	0.1028974000532235	0.1028974000532235	0.1028974000532235	0.1028974000532235	0.1028974000532235	0.1028974000532235	0.1028974000532235	0.1028974000532235	0.1028974000532235	0.1028974000532235	0.1028974000532235	0.1028974000532235	0.1028974000532235	0.1028974000532235	0.1028974000532235
0.10206712683327218	0.0640318601011444	0.09967332806644709	0.12156246921819716	0.14004596391606486	0.16636005231924614	0.18259467812217142	0.2530107489670984	0.21168760291966043	0.2510835803499425	0.1749008417800675	0.2996749476471772	0.28715710150323437	0.1981795126659439	0.256617048892704	0.21705558132275599	0.16647363492960662	0.23789385585869383	0.2104854473364135	0.21452600833641516	0.19062295840036092	0.2257828126548626	0.18122691047789394	0.209258080013484	0.22848301102001134	0.14889342083378151	0.10725640133856156	0.2518631009256152	0.22874651400795334	0.22503476495495983	0.24019726515531342	0.20104238252126025	0.3117847774052173	0.1950232897936233	0.3301772685320402	0.255165978419075	0.2942422017702937	0.23819991294947526	0.2779468473462243	0.22842069962572908	0.19638517236400196	0.2124029359948655	0.2124029359948655	0.2124029359948655	0.2124029359948655	0.2124029359948655	0.2124029359948655	0.2124029359948655	0.2124029359948655	0.2124029359948655
0.09075695845479716	0.07925495122292862	0.12122894923286216	0.07606940878231093	0.09661241727894987	0.098909259462349	0.10839134652116023	0.10964417792354976	0.0861478389081106	0.13097504789089945	0.10589952055541407	0.11452695327016522	0.09915385900151077	0.09548382726192411	0.16368383078136806	0.08968126836942966	0.11677965641029645	0.08144976593113867	0.12667359511539517	0.10897985694376716	0.10823465124261912	0.11148277073987259	0.11167306489763688	0.10073246368814807	0.10111502563714614	0.10092374466264711	0.10092374466264711	0.10092374466264711	0.10092374466264711	0.10092374466264711	0.10092374466264711	0.10092374466264711	0.10092374466264711	0.10092374466264711	0.10092374466264711	0.10092374466264711	0.10092374466264711	0.10092374466264711	0.10092374466264711	0.10092374466264711	0.10092374466264711	0.10092374466264711	0.10092374466264711	0.10092374466264711	0.10092374466264711	0.10092374466264711	0.10092374466264711	0.10092374466264711	0.10092374466264711	0.10092374466264711
0.1570512301947765	0.17398775342086098	0.18132833310695862	0.11405838990760257	0.17671984574642344	0.22312235581107678	0.16200223832138533	0.1886458455369371	0.24620058680888043	0.15422131676458645	0.17854744994189686	0.18480720897346203	0.17083576195870642	0.1999466921830515	0.21595942341041605	0.1396110953693779	0.20201993951594457	0.16092797447059	0.1441642753093145	0.18946537225438165	0.19963235355872064	0.18106754904853725	0.17936709502924636	0.1786147890845335	0.11434036660582565	0.13221057069544756	0.17671374129358328	0.16778171574591563	0.15998645694486338	0.20468192807061933	0.18233419250774136	0.18233419250774136	0.18233419250774136	0.18233419250774136	0.18233419250774136	0.18233419250774136	0.18233419250774136	0.18233419250774136	0.18233419250774136	0.18233419250774136	0.18233419250774136	0.18233419250774136	0.18233419250774136	0.18233419250774136	0.18233419250774136	0.18233419250774136	0.18233419250774136	0.18233419250774136	0.18233419250774136	0.18233419250774136
0.09018176956556867	0.09785631888465579	0.08887385597944894	0.11955416485547916	0.09975099669211157	0.0942100208222598	0.08754355617395099	0.08710602755637835	0.10211513846490397	0.10351339380356916	0.08885448897802022	0.08537558982431323	0.10098446828189327	0.09967769518016334	0.09311284055927849	0.09067071997173864	0.08745327416192915	0.08601666684920269	0.08673497050556592	0.08673497050556592	0.08673497050556592	0.08673497050556592	0.08673497050556592	0.08673497050556592	0.08673497050556592	0.08673497050556592	0.08673497050556592	0.08673497050556592	0.08673497050556592	0.08673497050556592	0.08673497050556592	0.08673497050556592	0.08673497050556592	0.08673497050556592	0.08673497050556592	0.08673497050556592	0.08673497050556592	0.08673497050556592	0.08673497050556592	0.08673497050556592	0.08673497050556592	0.08673497050556592	0.08673497050556592	0.08673497050556592	0.08673497050556592	0.08673497050556592	0.08673497050556592	0.08673497050556592	0.08673497050556592	0.08673497050556592
0.10914485767361637	0.13310904468688878	0.08543399014765958	0.13685772213565514	0.12873430480356768	0.11286559585966865	0.1364051572197238	0.11163403720658398	0.10538229046872039	0.09724453880422022	0.09406346315754387	0.0926484122316513	0.10825480528032767	0.11600737403289438	0.09435642411700716	0.14125054673824425	0.08400262847585896	0.0885222955242981	0.1313584993941763	0.11755229188460457	0.1349446534911429	0.07683936484344463	0.11696386075973442	0.09522213594996982	0.09891690438028874	0.10847030111876453	0.09574682832437711	0.09883019489333124	0.1016215104724829	0.10022585268290705	0.10022585268290705	0.10022585268290705	0.10022585268290705	0.10022585268290705	0.10022585268290705	0.10022585268290705	0.10022585268290705	0.10022585268290705	0.10022585268290705	0.10022585268290705	0.10022585268290705	0.10022585268290705	0.10022585268290705	0.10022585268290705	0.10022585268290705	0.10022585268290705	0.10022585268290705	0.10022585268290705	0.10022585268290705	0.10022585268290705
0.12728022254681148	0.16111538089430005	0.11504084058320242	0.14523958176569185	0.1623086412837961	0.19378762611758013	0.11825866160066417	0.14877886347563485	0.16462708217561758	0.13817718381803443	0.14298387370589433	0.12440318499522662	0.11160657218673095	0.2133629410323932	0.17767904545305968	0.18359224784391495	0.15064779990385893	0.1538958529517661	0.14278053922294764	0.12253640052023168	0.12638181684293615	0.1584878126942394	0.1424348147685878	0.1424348147685878	0.1424348147685878	0.1424348147685878	0.1424348147685878	0.1424348147685878	0.1424348147685878	0.1424348147685878	0.1424348147685878	0.1424348147685878	0.1424348147685878	0.1424348147685878	0.1424348147685878	0.1424348147685878	0.1424348147685878	0.1424348147685878	0.1424348147685878	0.1424348147685878	0.1424348147685878	0.1424348147685878	0.1424348147685878	0.1424348147685878	0.1424348147685878	0.1424348147685878	0.1424348147685878	0.1424348147685878	0.1424348147685878	0.1424348147685878
0.0831772535881722	0.12223910771658547	0.10727320375518373	0.1112525066405344	0.08586103841525142	0.08484401830377133	0.08978796413690444	0.09163265595011255	0.08260572583750878	0.10009662549393022	0.08177148731030218	0.1051665883735209	0.11401292558079185	0.11092425863855811	0.1016202872057801	0.12157515211595858	0.10116564609176791	0.11414364590747382	0.0692309863709367	0.10061979489136255	0.09874051784832243	0.09612952006667982	0.08388429636453168	0.1116982587493462	0.07275673411493448	0.08690347937839513	0.0798301067466648	0.0798301067466648	0.0798301067466648	0.0798301067466648	0.0798301067466648	0.0798301067466648	0.0798301067466648	0.0798301067466648	0.0798301067466648	0.0798301067466648	0.0798301067466648	0.0798301067466648	0.0798301067466648	0.0798301067466648	0.0798301067466648	0.0798301067466648	0.0798301067466648	0.0798301067466648	0.0798301067466648	0.0798301067466648	0.0798301067466648	0.0798301067466648	0.0798301067466648	0.0798301067466648
0.08752955045176647	0.09466883561476568	0.08480631995211217	0.13878435178901274	0.11582468091389267	0.11291772542244878	0.14298013192364276	0.11631670677502412	0.1197034770700206	0.1525841421984666	0.11782658199860803	0.11912875578314638	0.11685088646318043	0.10176278374691672	0.1189275487999387	0.10729590802083787	0.11388143735586193	0.12079672550564885	0.08906008702560853	0.13610071250696676	0.11862889557737491	0.09598375875410761	0.12569323331599586	0.06433738301452609	0.09501530816526096	0.09501530816526096	0.09501530816526096	0.09501530816526096	0.09501530816526096	0.09501530816526096	0.09501530816526096	0.09501530816526096	0.09501530816526096	0.09501530816526096	0.09501530816526096	0.09501530816526096	0.09501530816526096	0.09501530816526096	0.09501530816526096	0.09501530816526096	0.09501530816526096	0.09501530816526096	0.09501530816526096	0.09501530816526096	0.09501530816526096	0.09501530816526096	0.09501530816526096	0.09501530816526096	0.09501530816526096	0.09501530816526096
0.10345457336845283	0.10111895431123327	0.09786401169674981	0.08338513972162011	0.08778244497229806	0.11415654655082294	0.09373550863343394	0.10378441703647702	0.09219031088073752	0.10560487974936902	0.08369055649012284	0.06783778576822731	0.10347776536990184	0.11052891467773715	0.10355637850954892	0.10000287843379084	0.1197815293658034	0.0938679859844486	0.10447167269995056	0.10119850479172171	0.10698282492921742	0.09161242476430174	0.11493036860700663	0.09583568401784706	0.10538302631242685	0.10538302631242685	0.10538302631242685	0.10538302631242685	0.10538302631242685	0.10538302631242685	0.10538302631242685	0.10538302631242685	0.10538302631242685	0.10538302631242685	0.10538302631242685	0.10538302631242685	0.10538302631242685	0.10538302631242685	0.10538302631242685	0.10538302631242685	0.10538302631242685	0.10538302631242685	0.10538302631242685	0.10538302631242685	0.10538302631242685	0.10538302631242685	0.10538302631242685	0.10538302631242685	0.10538302631242685	0.10538302631242685
0.04490788897816346	0.06415501227842166	0.11531260127674038	0.09108305783836002	0.11383851199002677	0.10674799789429631	0.1131269378879397	0.10067377554261232	0.07217670871074396	0.1002104640337909	0.07640604327834952	0.11097387004662879	0.11216350756189206	0.08006813210739974	0.11397864821880162	0.10186221710492535	0.09432419541322938	0.07748613922628352	0.08542036950304159	0.07427465048424568	0.08750101866836005	0.08807759816743167	0.07537162615731753	0.0817246121623746	0.0817246121623746	0.0817246121623746	0.0817246121623746	0.0817246121623746	0.0817246121623746	0.0817246121623746	0.0817246121623746	0.0817246121623746	0.0817246121623746	0.0817246121623746	0.0817246121623746	0.0817246121623746	0.0817246121623746	0.0817246121623746	0.0817246121623746	0.0817246121623746	0.0817246121623746	0.0817246121623746	0.0817246121623746	0.0817246121623746	0.0817246121623746	0.0817246121623746	0.0817246121623746	0.0817246121623746	0.0817246121623746	0.0817246121623746
0.09399133380485016	0.06543855241376355	0.08505464735531143	0.07415465081263979	0.0982424891998439	0.10632168729502275	0.07844784729882462	0.09807613397048955	0.08543969932181197	0.10337946167271565	0.08390705249577754	0.09279306777826293	0.07702309050240991	0.08758587036883855	0.08422400188155074	0.08369316881509435	0.07036312157057009	0.11462847118619227	0.10172350450155436	0.11320693827155687	0.12172127128811248	0.07144452184887251	0.08283086475288429	0.0678082938630931	0.0753195793079887	0.0753195793079887	0.0753195793079887	0.0753195793079887	0.0753195793079887	0.0753195793079887	0.0753195793079887	0.0753195793079887	0.0753195793079887	0.0753195793079887	0.0753195793079887	0.0753195793079887	0.0753195793079887	0.0753195793079887	0.0753195793079887	0.0753195793079887	0.0753195793079887	0.0753195793079887	0.0753195793079887	0.0753195793079887	0.0753195793079887	0.0753195793079887	0.0753195793079887	0.0753195793079887	0.0753195793079887	0.0753195793079887
0.07938566332243223	0.09333651609839014	0.0722888674383274	0.06804595739509281	0.07950114590702954	0.06405758653814297	0.08367998391326659	0.07290006233980136	0.08029559968390883	0.056902107292936224	0.10623994698459671	0.07873747779764878	0.062417224633448336	0.06682284141158736	0.07015324218458684	0.08108102714429569	0.07596487726332182	0.08052574509238945	0.0937727005344451	0.09962353506635287	0.07875082324024149	0.06962865378090981	0.06576271077958694	0.06880424001063469	0.08080985522936565	0.08849407547516676	0.07906769381360036	0.09676749725474865	0.09427387385216443	0.07189508788231005	0.08308448086723723	0.08308448086723723	0.08308448086723723	0.08308448086723723	0.08308448086723723	0.08308448086723723	0.08308448086723723	0.08308448086723723	0.08308448086723723	0.08308448086723723	0.08308448086723723	0.08308448086723723	0.08308448086723723	0.08308448086723723	0.08308448086723723	0.08308448086723723	0.08308448086723723	0.08308448086723723	0.08308448086723723	0.08308448086723723
0.06077100197884403	0.07598870067232155	0.0633090292200093	0.07956788894215287	0.06494475539565006	0.08309853840428766	0.06993323676543345	0.06900882358580508	0.08735112152520144	0.08304022211855107	0.06718790319536382	0.08745132661906883	0.07692031613254768	0.08094598931381965	0.06066323028239152	0.0840816131391606	0.07215443349938268	0.06237317066376283	0.060662714185561024	0.06979317096575564	0.06649057305688512	0.08310061326729658	0.04499772555240783	0.0766399974004905	0.07173004972195901	0.060246395287074414	0.0618276045002117	0.08395130859752037	0.07653162910916182	0.06762734110928026	0.05990842405684778	0.06376788258306403	0.06376788258306403	0.06376788258306403	0.06376788258306403	0.06376788258306403	0.06376788258306403	0.06376788258306403	0.06376788258306403	0.06376788258306403	0.06376788258306403	0.06376788258306403	0.06376788258306403	0.06376788258306403	0.06376788258306403	0.06376788258306403	0.06376788258306403	0.06376788258306403	0.06376788258306403	0.06376788258306403
0.1085665074911906	0.11025945484059155	0.07445526568923234	0.07729846212735204	0.07545736954000187	0.11680339146515056	0.0911567654347336	0.07704741427764933	0.07721277803934648	0.10400605944719171	0.08692969311869887	0.09345117960344436	0.08382901155349924	0.08991933066901289	0.09467649030143307	0.07682540305888191	0.09622039903179296	0.07711268044092634	0.11390955988845142	0.08254119549500147	0.08471402687263309	0.09427532780457867	0.07410158889196097	0.07553577779980056	0.08332860934723386	0.10598670541809914	0.1331964540178041	0.08019895540932352	0.12415798400322237	0.11654859684841082	0.12035329042581659	0.12035329042581659	0.12035329042581659	0.12035329042581659	0.12035329042581659	0.12035329042581659	0.12035329042581659	0.12035329042581659	0.12035329042581659	0.12035329042581659	0.12035329042581659	0.12035329042581659	0.12035329042581659	0.12035329042581659	0.12035329042581659	0.12035329042581659	0.12035329042581659	0.12035329042581659	0.12035329042581659	0.12035329042581659
0.059606725877180765	0.11407603317213899	0.09455905237072165	0.10455236277536083	0.09331464743740271	0.08727679393246157	0.05551311981497908	0.05680518520857687	0.07764911493855813	0.057922325494189124	0.097558150056338	0.08217777388611819	0.0928583313360138	0.06841700998237317	0.09907280777478562	0.09148628080217096	0.06968275582836629	0.07851824264181805	0.0884004500159327	0.06639790478229121	0.07739917739911195	0.07739917739911195	0.07739917739911195	0.07739917739911195	0.07739917739911195	0.07739917739911195	0.07739917739911195	0.07739917739911195	0.07739917739911195	0.07739917739911195	0.07739917739911195	0.07739917739911195	0.07739917739911195	0.07739917739911195	0.07739917739911195	0.07739917739911195	0.07739917739911195	0.07739917739911195	0.07739917739911195	0.07739917739911195	0.07739917739911195	0.07739917739911195	0.07739917739911195	0.07739917739911195	0.07739917739911195	0.07739917739911195	0.07739917739911195	0.07739917739911195	0.07739917739911195	0.07739917739911195
0.08991749154886028	0.09446953157068787	0.11042715270107462	0.10962220402017975	0.0856389397195144	0.08409259299235879	0.11419784609724798	0.0698367888154295	0.11419191778937483	0.10505325605833002	0.11654131487802678	0.11565760508831603	0.08903947420798913	0.0994538847715249	0.07150590260178934	0.09755863214093703	0.10270488982766947	0.09656597672900252	0.10051600130289638	0.09250973142724972	0.12673372445397943	0.0929051021091053	0.0966625254944321	0.10982669658322076	0.1183852718465487	0.10028709842535534	0.10230677421424654	0.10129693631980095	0.10129693631980095	0.10129693631980095	0.10129693631980095	0.10129693631980095	0.10129693631980095	0.10129693631980095	0.10129693631980095	0.10129693631980095	0.10129693631980095	0.10129693631980095	0.10129693631980095	0.10129693631980095	0.10129693631980095	0.10129693631980095	0.10129693631980095	0.10129693631980095	0.10129693631980095	0.10129693631980095	0.10129693631980095	0.10129693631980095	0.10129693631980095	0.10129693631980095
0.05656144232444482	0.057893364331753516	0.08212494998282888	0.05591130250665873	0.053084700962265356	0.07753694562509984	0.07247584570196086	0.06299597719622492	0.07186732773321089	0.06280005027526235	0.05570633865921016	0.0757344971448943	0.06655820176093695	0.07642934467022079	0.06507064977492681	0.0792737674190123	0.05852100560562457	0.06770773183048971	0.05542260479902023	0.07833725451359184	0.08145613082340813	0.08243452877260263	0.07404931286269134	0.07804516003945856	0.06339230792865373	0.05655704383889656	0.06795962298444835	0.07212348760157267	0.0808030566360932	0.06425174896522283	0.092743470710263	0.07389955511269754	0.08332151291148025	0.08332151291148025	0.08332151291148025	0.08332151291148025	0.08332151291148025	0.08332151291148025	0.08332151291148025	0.08332151291148025	0.08332151291148025	0.08332151291148025	0.08332151291148025	0.08332151291148025	0.08332151291148025	0.08332151291148025	0.08332151291148025	0.08332151291148025	0.08332151291148025	0.08332151291148025
0.11262261542155587	0.1100755859607777	0.024722381615291934	0.21464670356703644	0.09576082185637187	0.1816510213417177	0.2627816725746342	0.2876960087562834	0.22718636345057852	0.15050019393792927	0.15117846048856595	0.34454109998434684	0.21310046123279167	0.27377452036741917	0.3121522366038184	0.2929633784856188	0.2929633784856188	0.2929633784856188	0.2929633784856188	0.2929633784856188	0.2929633784856188	0.2929633784856188	0.2929633784856188	0.2929633784856188	0.2929633784856188	0.2929633784856188	0.2929633784856188	0.2929633784856188	0.2929633784856188	0.2929633784856188	0.2929633784856188	0.2929633784856188	0.2929633784856188	0.2929633784856188	0.2929633784856188	0.2929633784856188	0.2929633784856188	0.2929633784856188	0.2929633784856188	0.2929633784856188	0.2929633784856188	0.2929633784856188	0.2929633784856188	0.2929633784856188	0.2929633784856188	0.2929633784856188	0.2929633784856188	0.2929633784856188	0.2929633784856188	0.2929633784856188
0.06937338714629902	0.07415288136419179	0.05930607924129392	0.081634948044226	0.08823831799181514	0.09914946298904813	0.09625188271182619	0.09615385820168335	0.07325693753367263	0.07451158724917457	0.04736422897703733	0.07071294779682973	0.08511797752084224	0.0790068034089753	0.05938603180285783	0.07021351446446329	0.09470773838117864	0.07758210721972698	0.0738671660542895	0.09518904464257517	0.0683303112215161	0.06797234860208516	0.07683681371091776	0.058492159264657693	0.06766448648778772	0.06766448648778772	0.06766448648778772	0.06766448648778772	0.06766448648778772	0.06766448648778772	0.06766448648778772	0.06766448648778772	0.06766448648778772	0.06766448648778772	0.06766448648778772	0.06766448648778772	0.06766448648778772	0.06766448648778772	0.06766448648778772	0.06766448648778772	0.06766448648778772	0.06766448648778772	0.06766448648778772	0.06766448648778772	0.06766448648778772	0.06766448648778772	0.06766448648778772	0.06766448648778772	0.06766448648778772	0.06766448648778772
0.08770518770521499	0.10718074016170667	0.09855810240598546	0.10470939064760848	0.16127217546187927	0.1603783619137637	0.12433831239565636	0.1802674576052069	0.12217957278656226	0.13845779097744182	0.13056127197299786	0.11829585968233446	0.16591676449493079	0.17973248859156293	0.12877138855359624	0.14485471454585366	0.12734713399212003	0.1497919985403341	0.17415983482747685	0.146913955708797	0.1305143579717791	0.1255543883999815	0.15328811097369988	0.1253202375494015	0.1393041742615507	0.1393041742615507	0.1393041742615507	0.1393041742615507	0.1393041742615507	0.1393041742615507	0.1393041742615507	0.1393041742615507	0.1393041742615507	0.1393041742615507	0.1393041742615507	0.1393041742615507	0.1393041742615507	0.1393041742615507	0.1393041742615507	0.1393041742615507	0.1393041742615507	0.1393041742615507	0.1393041742615507	0.1393041742615507	0.1393041742615507	0.1393041742615507	0.1393041742615507	0.1393041742615507	0.1393041742615507	0.1393041742615507
0.10915883743137375	0.10947885371652198	0.13010970735534763	0.10778243040913572	0.13507961416821263	0.10015755245259614	0.1390651662542529	0.10333863797784094	0.11457868188554246	0.10719550617497212	0.07419000277109879	0.09863594068627358	0.11217284422035195	0.08925113045191384	0.10601999877045636	0.08455928010825822	0.12047383863105839	0.0931852484681983	0.11972540654382734	0.10076601238728221	0.10487477289699808	0.13134158295689702	0.13658781016948912	0.1388820963247843	0.10497796334060358	0.1465177550043173	0.09927784399821087	0.07926579142190729	0.08904918827302603	0.10444225047792714	0.09674571937547659	0.09674571937547659	0.09674571937547659	0.09674571937547659	0.09674571937547659	0.09674571937547659	0.09674571937547659	0.09674571937547659	0.09674571937547659	0.09674571937547659	0.09674571937547659	0.09674571937547659	0.09674571937547659	0.09674571937547659	0.09674571937547659	0.09674571937547659	0.09674571937547659	0.09674571937547659	0.09674571937547659	0.09674571937547659
0.0627378267168061	0.055637786268038184	0.0684912917767278	0.060864369193572694	0.063642835491432	0.08429178501891747	0.0529083236173606	0.060917940720867765	0.059188627535461426	0.07345297707841843	0.07497225722668521	0.10030560874374748	0.0816479855425508	0.09097679714314914	0.09097679714314914	0.09097679714314914	0.09097679714314914	0.09097679714314914	0.09097679714314914	0.09097679714314914	0.09097679714314914	0.09097679714314914	0.09097679714314914	0.09097679714314914	0.09097679714314914	0.09097679714314914	0.09097679714314914	0.09097679714314914	0.09097679714314914	0.09097679714314914	0.09097679714314914	0.09097679714314914	0.09097679714314914	0.09097679714314914	0.09097679714314914	0.09097679714314914	0.09097679714314914	0.09097679714314914	0.09097679714314914	0.09097679714314914	0.09097679714314914	0.09097679714314914	0.09097679714314914	0.09097679714314914	0.09097679714314914	0.09097679714314914	0.09097679714314914	0.09097679714314914	0.09097679714314914	0.09097679714314914
0.11596741845832081	0.11856979869406761	0.09807652851172233	0.10452934337680016	0.11605508143839037	0.1437126031402065	0.16229847179372148	0.15860611380669074	0.1349665011201081	0.09428455405756979	0.15567406492516114	0.15311898641866442	0.09874076292584846	0.11951345918678488	0.11107996347697702	0.13824915424763579	0.11838850192130076	0.12381536216155309	0.12117714486283164	0.10863155772973879	0.12836363179910731	0.13578458201817425	0.10379914559795747	0.09303259022704474	0.10997150956242371	0.10150204989473421	0.10150204989473421	0.10150204989473421	0.10150204989473421	0.10150204989473421	0.10150204989473421	0.10150204989473421	0.10150204989473421	0.10150204989473421	0.10150204989473421	0.10150204989473421	0.10150204989473421	0.10150204989473421	0.10150204989473421	0.10150204989473421	0.10150204989473421	0.10150204989473421	0.10150204989473421	0.10150204989473421	0.10150204989473421	0.10150204989473421	0.10150204989473421	0.10150204989473421	0.10150204989473421	0.10150204989473421
0.05810275630183784	0.08191842020577242	0.0693384245469928	0.0585463849928954	0.06965077797941555	0.08104179823398583	0.07874105672015284	0.078119977507585	0.07420684379929256	0.08702724052539808	0.0856150718899523	0.05478433559730731	0.0964790946862007	0.08047309681064783	0.07222854508182637	0.07997388907056201	0.07225081039826312	0.09190778763744575	0.07536657181579422	0.09004508644308366	0.05155901970158906	0.07592299217566993	0.04960762526710895	0.08496413898666605	0.08857711537699875	0.10559154273431776	0.09708432905565824	0.09708432905565824	0.09708432905565824	0.09708432905565824	0.09708432905565824	0.09708432905565824	0.09708432905565824	0.09708432905565824	0.09708432905565824	0.09708432905565824	0.09708432905565824	0.09708432905565824	0.09708432905565824	0.09708432905565824	0.09708432905565824	0.09708432905565824	0.09708432905565824	0.09708432905565824	0.09708432905565824	0.09708432905565824	0.09708432905565824	0.09708432905565824	0.09708432905565824	0.09708432905565824
0.12770073171588509	0.135521812664428	0.1100171351131979	0.1549740071135649	0.18560918727869452	0.10908858049258623	0.13294278884709712	0.0956695869896097	0.09283785649703613	0.07167717143990328	0.1312608532702967	0.1018365065106296	0.12778539945702405	0.10445493536545683	0.083819711395614	0.11933104397794161	0.10713664480763399	0.1267064570514828	0.13415755692534753	0.1289388750257663	0.09866207635812249	0.09105397519961492	0.1115448022961679	0.08904786061297841	0.17793833652145338	0.1300123967681312	0.15397536664479228	0.15397536664479228	0.15397536664479228	0.15397536664479228	0.15397536664479228	0.15397536664479228	0.15397536664479228	0.15397536664479228	0.15397536664479228	0.15397536664479228	0.15397536664479228	0.15397536664479228	0.15397536664479228	0.15397536664479228	0.15397536664479228	0.15397536664479228	0.15397536664479228	0.15397536664479228	0.15397536664479228	0.15397536664479228	0.15397536664479228	0.15397536664479228	0.15397536664479228	0.15397536664479228
0.051449069999181016	0.0685700437486334	0.08098647883170633	0.059447747787240275	0.06920373717018433	0.0487737124944689	0.05819518817332698	0.058794353305701215	0.05224527431755183	0.060253656542897015	0.0718547022201187	0.0504205200244411	0.05669606891712723	0.05334848645745793	0.05242175993841308	0.06830923887505691	0.06200065260587027	0.07189811631683089	0.07388263016018011	0.048627577416914744	0.04799278589495833	0.06967867314500462	0.070839072302693	0.0536234933218576	0.05132763605170221	0.06646307800741025	0.05889535702955622	0.05889535702955622	0.05889535702955622	0.05889535702955622	0.05889535702955622	0.05889535702955622	0.05889535702955622	0.05889535702955622	0.05889535702955622	0.05889535702955622	0.05889535702955622	0.05889535702955622	0.05889535702955622	0.05889535702955622	0.05889535702955622	0.05889535702955622	0.05889535702955622	0.05889535702955622	0.05889535702955622	0.05889535702955622	0.05889535702955622	0.05889535702955622	0.05889535702955622	0.05889535702955622
0.08226159295470196	0.1103613711707733	0.09744898412140524	0.08798960998734377	0.10228405788879032	0.07423679921176368	0.11506660064514201	0.08579409604296476	0.06403390136676737	0.07970374392340128	0.08368174995041369	0.0926439106330021	0.08319742656080308	0.09366309346272897	0.09539837639604234	0.09892999616158915	0.10041966894211914	0.0982018091826954	0.07951752172406794	0.09467763937004846	0.07870551830691569	0.08434849916389953	0.11137876879127545	0.08469724965613282	0.09701639707100318	0.090856823363568	0.090856823363568	0.090856823363568	0.090856823363568	0.090856823363568	0.090856823363568	0.090856823363568	0.090856823363568	0.090856823363568	0.090856823363568	0.090856823363568	0.090856823363568	0.090856823363568	0.090856823363568	0.090856823363568	0.090856823363568	0.090856823363568	0.090856823363568	0.090856823363568	0.090856823363568	0.090856823363568	0.090856823363568	0.090856823363568	0.090856823363568	0.090856823363568
0.102093711455956	0.09803670283955072	0.1271958671182045	0.13399136638752265	0.1290008765655008	0.11021194206847969	0.09784169617070781	0.1310116928300163	0.09921943725345739	0.1144115317165539	0.09349388865980156	0.13042124749769146	0.07893034463050293	0.1304535247096801	0.11392266586684029	0.12407048653282644	0.08785628034551345	0.12188280347008022	0.09374008607002608	0.13189232838435885	0.11836992663550588	0.13947482638600206	0.11084049384803768	0.11043987308972845	0.11095320635569898	0.1106965397227137	0.1106965397227137	0.1106965397227137	0.1106965397227137	0.1106965397227137	0.1106965397227137	0.1106965397227137	0.1106965397227137	0.1106965397227137	0.1106965397227137	0.1106965397227137	0.1106965397227137	0.1106965397227137	0.1106965397227137	0.1106965397227137	0.1106965397227137	0.1106965397227137	0.1106965397227137	0.1106965397227137	0.1106965397227137	0.1106965397227137	0.1106965397227137	0.1106965397227137	0.1106965397227137	0.1106965397227137
0.06815924326860341	0.07023954646431502	0.060447496969206996	0.07309950502718351	0.06977527314202805	0.06523950598808699	0.06533050811756513	0.05856029263527467	0.08404377850051341	0.07659130978615532	0.06319146474288871	0.06366145563261161	0.06434556764975775	0.07601004803234634	0.05346845772413314	0.06186979001103851	0.07487104186597629	0.07838688815532863	0.07154487360756734	0.06846381075012783	0.08131028011209075	0.059144952069749714	0.07716146156018487	0.07659510001323126	0.05422853237980818	0.06541181619651971	0.06541181619651971	0.06541181619651971	0.06541181619651971	0.06541181619651971	0.06541181619651971	0.06541181619651971	0.06541181619651971	0.06541181619651971	0.06541181619651971	0.06541181619651971	0.06541181619651971	0.06541181619651971	0.06541181619651971	0.06541181619651971	0.06541181619651971	0.06541181619651971	0.06541181619651971	0.06541181619651971	0.06541181619651971	0.06541181619651971	0.06541181619651971	0.06541181619651971	0.06541181619651971	0.06541181619651971
0.10485763864699092	0.08599721920159857	0.10931945838914418	0.1415200926552149	0.11607995235972111	0.11084857176935659	0.11195708891511494	0.12997701656379698	0.13496616551271104	0.11992717434923703	0.12467983962168223	0.10779697949913583	0.12161111624140292	0.09101609295559847	0.10297913285485072	0.11400989211164088	0.12706834204729786	0.11848456381609801	0.09434472667085178	0.22220723498621353	0.15827598082853267	0.15827598082853267	0.15827598082853267	0.15827598082853267	0.15827598082853267	0.15827598082853267	0.15827598082853267	0.15827598082853267	0.15827598082853267	0.15827598082853267	0.15827598082853267	0.15827598082853267	0.15827598082853267	0.15827598082853267	0.15827598082853267	0.15827598082853267	0.15827598082853267	0.15827598082853267	0.15827598082853267	0.15827598082853267	0.15827598082853267	0.15827598082853267	0.15827598082853267	0.15827598082853267	0.15827598082853267	0.15827598082853267	0.15827598082853267	0.15827598082853267	0.15827598082853267	0.15827598082853267
0.04816310472396348	0.06091563678707384	0.056641767605645724	0.07196463904731443	0.047659581205093074	0.044002579766610705	0.0524040849966039	0.05549769914545006	0.06059672031387327	0.05265406826251938	0.05987072834952472	0.05314371375519361	0.049208716867992816	0.058765225946671024	0.07299662336563194	0.05854071410637219	0.08129981190783894	0.06525720130959357	0.06494446796471887	0.0477670729507123	0.05635577045771559	0.05635577045771559	0.05635577045771559	0.05635577045771559	0.05635577045771559	0.05635577045771559	0.05635577045771559	0.05635577045771559	0.05635577045771559	0.05635577045771559	0.05635577045771559	0.05635577045771559	0.05635577045771559	0.05635577045771559	0.05635577045771559	0.05635577045771559	0.05635577045771559	0.05635577045771559	0.05635577045771559	0.05635577045771559	0.05635577045771559	0.05635577045771559	0.05635577045771559	0.05635577045771559	0.05635577045771559	0.05635577045771559	0.05635577045771559	0.05635577045771559	0.05635577045771559	0.05635577045771559
0.1041359356818118	0.10517167152868358	0.12273336822928058	0.10377101822361263	0.2209702688647613	0.16805138582438175	0.21494801561387739	0.16076227319447625	0.1394215292700723	0.1373814187687412	0.17833008231738187	0.12712542211362304	0.16952272341700514	0.21749473327810612	0.15199304763179736	0.18880505683705404	0.13004078050190002	0.16193148279604352	0.15209256979863028	0.2169772284733155	0.1106125425962362	0.23334298761379346	0.14182707911735162	0.11961288307454533	0.11133426806661254	0.20035136310915758	0.19552483703373236	0.197938100071445	0.197938100071445	0.197938100071445	0.197938100071445	0.197938100071445	0.197938100071445	0.197938100071445	0.197938100071445	0.197938100071445	0.197938100071445	0.197938100071445	0.197938100071445	0.197938100071445	0.197938100071445	0.197938100071445	0.197938100071445	0.197938100071445	0.197938100071445	0.197938100071445	0.197938100071445	0.197938100071445	0.197938100071445	0.197938100071445
0.12416574107806322	0.13608495328796819	0.15181044749361344	0.13169449220679885	0.15068817932745554	0.16408153710705808	0.10914994944231515	0.16710516249931484	0.15691661752100894	0.13051369575440222	0.12511924040000183	0.12726413136758746	0.14642133056629694	0.11988859580288833	0.14516969958167628	0.1532488939942887	0.13935612411931494	0.10925123318578071	0.1005383709057039	0.11446634529977771	0.1345856433075119	0.12054548043774656	0.13092527771520845	0.1600177096170184	0.14547149366611342	0.14547149366611342	0.14547149366611342	0.14547149366611342	0.14547149366611342	0.14547149366611342	0.14547149366611342	0.14547149366611342	0.14547149366611342	0.14547149366611342	0.14547149366611342	0.14547149366611342	0.14547149366611342	0.14547149366611342	0.14547149366611342	0.14547149366611342	0.14547149366611342	0.14547149366611342	0.14547149366611342	0.14547149366611342	0.14547149366611342	0.14547149366611342	0.14547149366611342	0.14547149366611342	0.14547149366611342	0.14547149366611342
0.10942625358243659	0.09210761709773008	0.11353574755005034	0.13043614888588367	0.10304800286722172	0.09941320065714823	0.11452242448848753	0.09236585625827852	0.08895379471101343	0.10156398588656199	0.1029343095546621	0.11961456668746771	0.07780912951442868	0.08696318616997326	0.12126081396011355	0.12979865298205998	0.09618434289249585	0.13062932432268248	0.10572576293153638	0.07711507021388186	0.0860326853468344	0.09409059280083173	0.10601431949468616	0.12323265402455615	0.11501786370245368	0.0887197797327614	0.10186882171760755	0.10186882171760755	0.10186882171760755	0.10186882171760755	0.10186882171760755	0.10186882171760755	0.10186882171760755	0.10186882171760755	0.10186882171760755	0.10186882171760755	0.10186882171760755	0.10186882171760755	0.10186882171760755	0.10186882171760755	0.10186882171760755	0.10186882171760755	0.10186882171760755	0.10186882171760755	0.10186882171760755	0.10186882171760755	0.10186882171760755	0.10186882171760755	0.10186882171760755	0.10186882171760755
0.2173209547382111	0.14481360874513452	0.17886797816692046	0.15929054745941595	0.19686088649862976	0.1903382998156465	0.18172586484826977	0.18851015129160587	0.15540858517761325	0.14510220064493223	0.18028175296120733	0.20358368768263596	0.19500200983073804	0.16562497656174965	0.17473377402744908	0.18818416933463375	0.20009300613923162	0.19837204525883517	0.18189424062913642	0.1670091987014019	0.1892400025690629	0.16923986095529253	0.17885830054350293	0.17404908074939773	0.17404908074939773	0.17404908074939773	0.17404908074939773	0.17404908074939773	0.17404908074939773	0.17404908074939773	0.17404908074939773	0.17404908074939773	0.17404908074939773	0.17404908074939773	0.17404908074939773	0.17404908074939773	0.17404908074939773	0.17404908074939773	0.17404908074939773	0.17404908074939773	0.17404908074939773	0.17404908074939773	0.17404908074939773	0.17404908074939773	0.17404908074939773	0.17404908074939773	0.17404908074939773	0.17404908074939773	0.17404908074939773	0.17404908074939773
0.05918409842594273	0.06301371108896572	0.08037720322680426	0.09135942089709632	0.0924761162605727	0.09040070208748993	0.07217050250770299	0.08209905908207432	0.07645668733757827	0.09579115885354954	0.09408359484448744	0.08949784935232112	0.07909164888561315	0.08203616114541	0.08272370246497955	0.08078468704092281	0.06765394720959558	0.06105174891509904	0.0782429689049768	0.06331241393430616	0.10191018460942332	0.08261129927186474	0.08261129927186474	0.08261129927186474	0.08261129927186474	0.08261129927186474	0.08261129927186474	0.08261129927186474	0.08261129927186474	0.08261129927186474	0.08261129927186474	0.08261129927186474	0.08261129927186474	0.08261129927186474	0.08261129927186474	0.08261129927186474	0.08261129927186474	0.08261129927186474	0.08261129927186474	0.08261129927186474	0.08261129927186474	0.08261129927186474	0.08261129927186474	0.08261129927186474	0.08261129927186474	0.08261129927186474	0.08261129927186474	0.08261129927186474	0.08261129927186474	0.08261129927186474
0.06648707248674121	0.08405288785590427	0.10023407581389426	0.07312403292226152	0.07194278274777159	0.0927062528411945	0.0970591722356799	0.09329800522619712	0.08830396855990924	0.06883093742744238	0.08681195457795003	0.08197078264252106	0.07024119311960357	0.07549200832549309	0.07434229449524495	0.0834033998245266	0.10194969692926009	0.10119557218302394	0.09877580052433531	0.07898924497242342	0.07344543594467608	0.06759745961014016	0.09862712310735629	0.06123645161920641	0.07903674842257377	0.10348637487526033	0.08144719940651353	0.06536204345288932	0.08016051749645656	0.09595761477777874	0.08206417028748672	0.0829016391209314	0.12880217517632112	0.10585190714862626	0.10585190714862626	0.10585190714862626	0.10585190714862626	0.10585190714862626	0.10585190714862626	0.10585190714862626	0.10585190714862626	0.10585190714862626	0.10585190714862626	0.10585190714862626	0.10585190714862626	0.10585190714862626	0.10585190714862626	0.10585190714862626	0.10585190714862626	0.10585190714862626
0.07642854927872413	0.06052513889157055	0.06979711743263102	0.05855740976539759	0.07664355835116662	0.06649568527903262	0.07536311542251965	0.09166587422779189	0.06177218612119225	0.07854739470359755	0.08013902152008565	0.05643478751286436	0.05286941489537147	0.08112272321575828	0.05387961295543357	0.05733232796053401	0.08123673875423656	0.07317851576376622	0.0767259030603698	0.0819434382268433	0.0770744881579027	0.083160788728899	0.05721067423152767	0.056155442618628926	0.07377391109528703	0.061790077906912266	0.07794468713479558	0.08176898128364762	0.08729904380923129	0.07801057146410302	0.09936212410997863	0.08372592050776895	0.0766203183241582	0.08017311941596357	0.08017311941596357	0.08017311941596357	0.08017311941596357	0.08017311941596357	0.08017311941596357	0.08017311941596357	0.08017311941596357	0.08017311941596357	0.08017311941596357	0.08017311941596357	0.08017311941596357	0.08017311941596357	0.08017311941596357	0.08017311941596357	0.08017311941596357	0.08017311941596357
0.08625758170565367	0.09712612935730276	0.08483799948514281	0.08333312105573196	0.08833124824757231	0.08709888005675395	0.09811710764744451	0.10344649449997653	0.10313746587938939	0.07472995281732436	0.0868059868472603	0.09586791308682535	0.1009958975797808	0.09598783980581023	0.08557244226406276	0.07910954604568378	0.09066941774156975	0.10283922315090475	0.0947800169323315	0.07944150455405817	0.07960958681595777	0.07952554568500797	0.07952554568500797	0.07952554568500797	0.07952554568500797	0.07952554568500797	0.07952554568500797	0.07952554568500797	0.07952554568500797	0.07952554568500797	0.07952554568500797	0.07952554568500797	0.07952554568500797	0.07952554568500797	0.07952554568500797	0.07952554568500797	0.07952554568500797	0.07952554568500797	0.07952554568500797	0.07952554568500797	0.07952554568500797	0.07952554568500797	0.07952554568500797	0.07952554568500797	0.07952554568500797	0.07952554568500797	0.07952554568500797	0.07952554568500797	0.07952554568500797	0.07952554568500797
0.05014651147801204	0.07246402624326961	0.09101591052788259	0.08181020166260117	0.06691778699709837	0.07615101310983295	0.0924779923639902	0.06857982112131249	0.060481361082240614	0.05472582481632288	0.09050338112310126	0.05359136648599858	0.05980470517581787	0.06833635640464208	0.05315268632904947	0.06566085242025364	0.06862549696008874	0.060399932446543556	0.06814391165571405	0.08735146224399992	0.07798516113220798	0.13242584895780693	0.07194613934396875	0.05074272083484925	0.061344430089409006	0.061344430089409006	0.061344430089409006	0.061344430089409006	0.061344430089409006	0.061344430089409006	0.061344430089409006	0.061344430089409006	0.061344430089409006	0.061344430089409006	0.061344430089409006	0.061344430089409006	0.061344430089409006	0.061344430089409006	0.061344430089409006	0.061344430089409006	0.061344430089409006	0.061344430089409006	0.061344430089409006	0.061344430089409006	0.061344430089409006	0.061344430089409006	0.061344430089409006	0.061344430089409006	0.061344430089409006	0.061344430089409006
0.0952357497367674	0.10915761958535784	0.090417758803204	0.09012063004808826	0.107706784523753	0.09460088257683572	0.13665880552276827	0.1132915073831624	0.10943112573513798	0.08502427574409174	0.15981359782236082	0.10208915685634101	0.08628662375870216	0.13188419089635625	0.0961664973288818	0.10817851220267566	0.148398118759813	0.11842280339138407	0.11557224205581988	0.10463018992569227	0.09524021544327714	0.12554697582915855	0.1203551546757683	0.10770994089687153	0.11262050775083972	0.15120011362423078	0.13191031068753525	0.13191031068753525	0.13191031068753525	0.13191031068753525	0.13191031068753525	0.13191031068753525	0.13191031068753525	0.13191031068753525	0.13191031068753525	0.13191031068753525	0.13191031068753525	0.13191031068753525	0.13191031068753525	0.13191031068753525	0.13191031068753525	0.13191031068753525	0.13191031068753525	0.13191031068753525	0.13191031068753525	0.13191031068753525	0.13191031068753525	0.13191031068753525	0.13191031068753525	0.13191031068753525
0.06646155734534442	0.07883554817601378	0.0843637476848106	0.08612482068996252	0.06638913318606623	0.08135706012051724	0.08765489092494692	0.07666493004160432	0.07057874063959882	0.08583839975273552	0.09083857793212487	0.08103125768424632	0.07861663533754518	0.08071809852043778	0.08263537173784873	0.06110533724995042	0.0697545657432507	0.09371973191661764	0.06916559232208115	0.07429954274376822	0.07173256753292469	0.07173256753292469	0.07173256753292469	0.07173256753292469	0.07173256753292469	0.07173256753292469	0.07173256753292469	0.07173256753292469	0.07173256753292469	0.07173256753292469	0.07173256753292469	0.07173256753292469	0.07173256753292469	0.07173256753292469	0.07173256753292469	0.07173256753292469	0.07173256753292469	0.07173256753292469	0.07173256753292469	0.07173256753292469	0.07173256753292469	0.07173256753292469	0.07173256753292469	0.07173256753292469	0.07173256753292469	0.07173256753292469	0.07173256753292469	0.07173256753292469	0.07173256753292469	0.07173256753292469
0.07339057004838903	0.07958372430455063	0.09581637636520089	0.07113998385495315	0.08238733659627086	0.06959955930289786	0.09348747061138821	0.08530405625269306	0.11455386489188252	0.07847001535013873	0.06273403867042372	0.0934717192603796	0.058857814822171534	0.07789716015897019	0.09747613396658975	0.06278246234424593	0.07659970669466068	0.06698832645533616	0.05455112787044326	0.06151756875214023	0.0694325008256922	0.06576703869382985	0.06759976975976102	0.06759976975976102	0.06759976975976102	0.06759976975976102	0.06759976975976102	0.06759976975976102	0.06759976975976102	0.06759976975976102	0.06759976975976102	0.06759976975976102	0.06759976975976102	0.06759976975976102	0.06759976975976102	0.06759976975976102	0.06759976975976102	0.06759976975976102	0.06759976975976102	0.06759976975976102	0.06759976975976102	0.06759976975976102	0.06759976975976102	0.06759976975976102	0.06759976975976102	0.06759976975976102	0.06759976975976102	0.06759976975976102	0.06759976975976102	0.06759976975976102
0.14494322592163614	0.14032766407070552	0.13197590675652301	0.12440573300765569	0.14633819705152318	0.13421754280495377	0.15093379754885272	0.12215592219258382	0.13241545061473964	0.12416046860673936	0.11078526306079381	0.13887634836730786	0.12906083670392318	0.1299642950937908	0.10238199705959104	0.13220176240399398	0.12195799397613084	0.11718178287814691	0.09431492879051756	0.1576328224766282	0.12597387563357287	0.12597387563357287	0.12597387563357287	0.12597387563357287	0.12597387563357287	0.12597387563357287	0.12597387563357287	0.12597387563357287	0.12597387563357287	0.12597387563357287	0.12597387563357287	0.12597387563357287	0.12597387563357287	0.12597387563357287	0.12597387563357287	0.12597387563357287	0.12597387563357287	0.12597387563357287	0.12597387563357287	0.12597387563357287	0.12597387563357287	0.12597387563357287	0.12597387563357287	0.12597387563357287	0.12597387563357287	0.12597387563357287	0.12597387563357287	0.12597387563357287	0.12597387563357287	0.12597387563357287
0.11627923435955871	0.09210148702640168	0.16420049974205436	0.09195777121790145	0.09559822968473326	0.1463856774735034	0.11600256391204103	0.12452180499867423	0.1392261226795142	0.15993874227988822	0.11985045612860545	0.14959108923380693	0.14309070931706455	0.13110120018296748	0.08844946536015381	0.13467243796074763	0.14100411685031558	0.12003353355898115	0.12783963297579617	0.13650676462761566	0.12210559087505568	0.13281225420588758	0.10978679228153512	0.12129952324371135	0.12129952324371135	0.12129952324371135	0.12129952324371135	0.12129952324371135	0.12129952324371135	0.12129952324371135	0.12129952324371135	0.12129952324371135	0.12129952324371135	0.12129952324371135	0.12129952324371135	0.12129952324371135	0.12129952324371135	0.12129952324371135	0.12129952324371135	0.12129952324371135	0.12129952324371135	0.12129952324371135	0.12129952324371135	0.12129952324371135	0.12129952324371135	0.12129952324371135	0.12129952324371135	0.12129952324371135	0.12129952324371135	0.12129952324371135
0.09213021493338786	0.09799227179536693	0.10976842776379137	0.09631308618577371	0.11088050298831759	0.10076111053776943	0.13127893373917887	0.10866916412729742	0.10665319932010198	0.12701225252214357	0.10943825065145395	0.1024437684798828	0.09541164021459113	0.12927036209511808	0.11589671002649972	0.11229398545715552	0.11585398164806439	0.13018679039033265	0.10984366348202713	0.08391981349615366	0.09334548884202715	0.0869873987501973	0.09016644379611222	0.09016644379611222	0.09016644379611222	0.09016644379611222	0.09016644379611222	0.09016644379611222	0.09016644379611222	0.09016644379611222	0.09016644379611222	0.09016644379611222	0.09016644379611222	0.09016644379611222	0.09016644379611222	0.09016644379611222	0.09016644379611222	0.09016644379611222	0.09016644379611222	0.09016644379611222	0.09016644379611222	0.09016644379611222	0.09016644379611222	0.09016644379611222	0.09016644379611222	0.09016644379611222	0.09016644379611222	0.09016644379611222	0.09016644379611222	0.09016644379611222
0.09279477467535617	0.11310277279367904	0.10648032821488417	0.10594028977638856	0.11465552320928349	0.10552538110001672	0.11866917987098018	0.12499962395943512	0.09293397824402416	0.1249370023077034	0.12035709711277419	0.11306649015080639	0.10363273354593779	0.11888137133989377	0.10424095091792644	0.10339343088692088	0.10407212914008734	0.09202001053786935	0.12720748778060953	0.11871492953340938	0.13153848751407807	0.09828768701607082	0.1163731973692917	0.10169928942710706	0.11897209595768089	0.12379416848850942	0.13025566516841663	0.10924857229689672	0.10154305769324137	0.07844990001235562	0.15965088213945536	0.11905039107590548	0.11905039107590548	0.11905039107590548	0.11905039107590548	0.11905039107590548	0.11905039107590548	0.11905039107590548	0.11905039107590548	0.11905039107590548	0.11905039107590548	0.11905039107590548	0.11905039107590548	0.11905039107590548	0.11905039107590548	0.11905039107590548	0.11905039107590548	0.11905039107590548	0.11905039107590548	0.11905039107590548
0.08112917011843156	0.09358378492050783	0.07697144957778267	0.09118585301710058	0.07176718599093321	0.06775041739501919	0.07196004234333336	0.10477418875238674	0.08556496641121253	0.07614327064054968	0.10058104663921154	0.09003766064425568	0.09230529208237838	0.08525216322906884	0.07045439130715528	0.07625767929514361	0.07334405930459593	0.09497402581150961	0.07046090018377589	0.07411271995297992	0.07860272804422819	0.0798523124352356	0.09047934897729543	0.07066696370535863	0.10192142477090813	0.0586323499432339	0.08633525689231031	0.08634265754390172	0.07478883725488289	0.07532825561485278	0.08961377046050087	0.08247101303767682	0.08247101303767682	0.08247101303767682	0.08247101303767682	0.08247101303767682	0.08247101303767682	0.08247101303767682	0.08247101303767682	0.08247101303767682	0.08247101303767682	0.08247101303767682	0.08247101303767682	0.08247101303767682	0.08247101303767682	0.08247101303767682	0.08247101303767682	0.08247101303767682	0.08247101303767682	0.08247101303767682
0.09233938259848505	0.08827083254477344	0.12161414962911185	0.10643868384749196	0.14790062123931713	0.09715108940823122	0.06847975714137354	0.1317599972841503	0.12576418345256604	0.07779867571903708	0.09240197373716111	0.1428167415186528	0.08203665778941506	0.12216757644428508	0.1047922649239982	0.1267398704697084	0.08881495193089903	0.1282565485291769	0.10829030308336679	0.10467615095886927	0.10071584619844405	0.10269599857865666	0.10269599857865666	0.10269599857865666	0.10269599857865666	0.10269599857865666	0.10269599857865666	0.10269599857865666	0.10269599857865666	0.10269599857865666	0.10269599857865666	0.10269599857865666	0.10269599857865666	0.10269599857865666	0.10269599857865666	0.10269599857865666	0.10269599857865666	0.10269599857865666	0.10269599857865666	0.10269599857865666	0.10269599857865666	0.10269599857865666	0.10269599857865666	0.10269599857865666	0.10269599857865666	0.10269599857865666	0.10269599857865666	0.10269599857865666	0.10269599857865666	0.10269599857865666
0.5175369647834027	0.7653341390558885	0.4470792963596374	0.6070366238047163	0.4470792963596374	0.0	0.446901516839121	0.6210211454881532	0.43828617023977917	0.42931928264245506	0.7160787492073815	0.44608758690168687	0.26817506849006184	0.44178361717278514	0.7289140603220934	0.0	0.7691642896814334	0.5410207170345427	0.8170164279322415	0.4538439545533317	0.7153307127134335	0.5845873336333827	0.5845873336333827	0.5845873336333827	0.5845873336333827	0.5845873336333827	0.5845873336333827	0.5845873336333827	0.5845873336333827	0.5845873336333827	0.5845873336333827	0.5845873336333827	0.5845873336333827	0.5845873336333827	0.5845873336333827	0.5845873336333827	0.5845873336333827	0.5845873336333827	0.5845873336333827	0.5845873336333827	0.5845873336333827	0.5845873336333827	0.5845873336333827	0.5845873336333827	0.5845873336333827	0.5845873336333827	0.5845873336333827	0.5845873336333827	0.5845873336333827	0.5845873336333827
0.11942660512836036	0.1392865705510627	0.08072044770463838	0.10085937806743299	0.12684707255164948	0.10779209252870403	0.1526146384991653	0.1159369483595672	0.14423574435547307	0.09681733554371867	0.13163566212855685	0.14283735389720703	0.0886351371758629	0.09474846416619546	0.1183585175548257	0.11201676981007296	0.1089219718787729	0.12887510070259667	0.10835649468448993	0.11171036679079979	0.11119953046783454	0.13408454228392644	0.10429879984057405	0.14041329170486874	0.14637998199221558	0.14178143818491845	0.1502676432565019	0.11625665237385309	0.1404094509912022	0.12833305168252765	0.12833305168252765	0.12833305168252765	0.12833305168252765	0.12833305168252765	0.12833305168252765	0.12833305168252765	0.12833305168252765	0.12833305168252765	0.12833305168252765	0.12833305168252765	0.12833305168252765	0.12833305168252765	0.12833305168252765	0.12833305168252765	0.12833305168252765	0.12833305168252765	0.12833305168252765	0.12833305168252765	0.12833305168252765	0.12833305168252765
0.07642584645508467	0.1138576850014163	0.09046263396404763	0.09065810037386085	0.09499817067889753	0.10614534343909948	0.10976104245474104	0.08591211097473146	0.09974771892458423	0.12618507444565388	0.07520340856861402	0.11334373544255745	0.11328475806787987	0.09952516080663941	0.09567586827962742	0.10755144809705414	0.08532053984549555	0.11755088308780286	0.1112945710058777	0.11593334623421127	0.09458387622451071	0.10037683555489424	0.09352196162098889	0.11834177499216031	0.1006866497104308	0.09776810879537219	0.0974119418136908	0.09027376191092161	0.09045461463113166	0.09814199676461878	0.09164273810853539	0.08011678194792951	0.06312516375105931	0.08954207273088755	0.12333618490537307	0.10643912881813031	0.10643912881813031	0.10643912881813031	0.10643912881813031	0.10643912881813031	0.10643912881813031	0.10643912881813031	0.10643912881813031	0.10643912881813031	0.10643912881813031	0.10643912881813031	0.10643912881813031	0.10643912881813031	0.10643912881813031	0.10643912881813031
0.05490319574712509	0.07625498682950277	0.08043715991373417	0.04926825197601735	0.07825600676407031	0.07344874573488891	0.06858164691529514	0.05788258397125989	0.059637447313755226	0.06245864757001303	0.07391714947811501	0.06784413162875058	0.06831374925481803	0.079236345579316	0.044553934791587806	0.08410681985027366	0.07128959268184529	0.06187482643538129	0.07376016599777599	0.0951017767590248	0.07669971085880474	0.09491650141551013	0.09107333516672084	0.09563542338147478	0.09295859508848005	0.05195385228000205	0.06982740380642061	0.10358993112044552	0.07932544600929387	0.06744552353939054	0.06322914291369171	0.09176868833965954	0.054071471419177425	0.05821798622426697	0.06597369800153244	0.07650223496248737	0.07934767763985671	0.05692113993727097	0.07223434436041211	0.07776008260410282	0.07499721348225746	0.07499721348225746	0.07499721348225746	0.07499721348225746	0.07499721348225746	0.07499721348225746	0.07499721348225746	0.07499721348225746	0.07499721348225746	0.07499721348225746
0.0923620967312906	0.09986543817017227	0.10117567412954495	0.12798676359777533	0.08689317913559252	0.12451508028969807	0.09501847634197741	0.10002164196931912	0.08095920831303156	0.12010275403209385	0.09791071350048464	0.11722517409930076	0.07956563311532071	0.06188523920003822	0.09605102471570473	0.09496211857977344	0.10528193807191386	0.08410833171340579	0.08445421730507757	0.08561277978713489	0.10326916614111542	0.07552135670383016	0.09995734284928014	0.10214033824947555	0.1109103354301569	0.10652533683981623	0.10652533683981623	0.10652533683981623	0.10652533683981623	0.10652533683981623	0.10652533683981623	0.10652533683981623	0.10652533683981623	0.10652533683981623	0.10652533683981623	0.10652533683981623	0.10652533683981623	0.10652533683981623	0.10652533683981623	0.10652533683981623	0.10652533683981623	0.10652533683981623	0.10652533683981623	0.10652533683981623	0.10652533683981623	0.10652533683981623	0.10652533683981623	0.10652533683981623	0.10652533683981623	0.10652533683981623
0.11408943921382951	0.09157714147855023	0.09117399957325856	0.09006360963243151	0.09802562890959436	0.09789252309613472	0.0851359491546341	0.09822499133193877	0.07766621402617495	0.08345785859723126	0.09652934978455248	0.10047818467567754	0.06959069891963411	0.0775489258586814	0.0720910150936007	0.08424215224593608	0.09313267434411933	0.09934989908542774	0.09481560969475199	0.09964559775583731	0.0947879646809938	0.09004300208027942	0.07109675506556382	0.0927912682144982	0.09620427712975489	0.07981663723030247	0.11557991445432174	0.08655279635658047	0.10140182391141496	0.06870497158369801	0.10671410204773382	0.08770953681571592	0.08770953681571592	0.08770953681571592	0.08770953681571592	0.08770953681571592	0.08770953681571592	0.08770953681571592	0.08770953681571592	0.08770953681571592	0.08770953681571592	0.08770953681571592	0.08770953681571592	0.08770953681571592	0.08770953681571592	0.08770953681571592	0.08770953681571592	0.08770953681571592	0.08770953681571592	0.08770953681571592
0.2656454471542068	0.5374137615685515	0.18683437757281612	0.32733943894841333	0.433785650668226	0.43143768657132964	0.3681036630596174	0.41090484984556264	0.37429547776931704	0.24226076969145263	0.3227943092456004	0.3008335281986909	0.35940514501521065	0.17157306183473583	0.27131199937624584	0.40512832238881724	0.4537032885520386	0.33156017710733904	0.47045438216229774	0.562285462677029	0.21038648567249613	0.4228690103710754	0.27089154978638397	0.28950864059160564	0.3549879766591745	0.1050700384551437	0.23002900755715908	0.23002900755715908	0.23002900755715908	0.23002900755715908	0.23002900755715908	0.23002900755715908	0.23002900755715908	0.23002900755715908	0.23002900755715908	0.23002900755715908	0.23002900755715908	0.23002900755715908	0.23002900755715908	0.23002900755715908	0.23002900755715908	0.23002900755715908	0.23002900755715908	0.23002900755715908	0.23002900755715908	0.23002900755715908	0.23002900755715908	0.23002900755715908	0.23002900755715908	0.23002900755715908
0.06548649765610234	0.06374233462856958	0.06403334604898044	0.0831619783698914	0.07270956773218051	0.059049236510861	0.06908833810861885	0.06377270108633504	0.07243109912867422	0.07641491867495331	0.06763848022640963	0.07266309905432178	0.06342467214492409	0.08050409665031873	0.07046684111322912	0.07783381513677064	0.07421667713634729	0.062053962225152796	0.05134893900968874	0.08587069442610838	0.06209541451921043	0.06332536371108592	0.08080946842343299	0.07206741606725946	0.07206741606725946	0.07206741606725946	0.07206741606725946	0.07206741606725946	0.07206741606725946	0.07206741606725946	0.07206741606725946	0.07206741606725946	0.07206741606725946	0.07206741606725946	0.07206741606725946	0.07206741606725946	0.07206741606725946	0.07206741606725946	0.07206741606725946	0.07206741606725946	0.07206741606725946	0.07206741606725946	0.07206741606725946	0.07206741606725946	0.07206741606725946	0.07206741606725946	0.07206741606725946	0.07206741606725946	0.07206741606725946	0.07206741606725946
0.08661620459095241	0.11501743971589047	0.09196700207483285	0.06306796601512797	0.08470165305688457	0.09050761695161212	0.12331439991136772	0.1027461316133207	0.0802504590852774	0.09472857790851019	0.10464316506146977	0.10764428314251068	0.08103750406582001	0.07530374729716968	0.10422630231566044	0.08959600171092334	0.10757413995170258	0.12997169907465245	0.0955089057671393	0.08797771254909927	0.11136593191311754	0.10847759139376785	0.11433234137235164	0.11676963711804914	0.09708673560671391	0.10412790959597248	0.09201418005731202	0.1034831840162098	0.10475209624626504	0.09124409597718958	0.1394300170800179	0.11533705652860375	0.11533705652860375	0.11533705652860375	0.11533705652860375	0.11533705652860375	0.11533705652860375	0.11533705652860375	0.11533705652860375	0.11533705652860375	0.11533705652860375	0.11533705652860375	0.11533705652860375	0.11533705652860375	0.11533705652860375	0.11533705652860375	0.11533705652860375	0.11533705652860375	0.11533705652860375	0.11533705652860375
0.15351418406761028	0.24837152569813128	0.2595838165759145	0.22019379018472493	0.14380165606445083	0.21679157908159816	0.21244056002202735	0.15319393289411565	0.25010284804694466	0.17253505982118567	0.23074692265729124	0.19023888066681965	0.2303259824021869	0.1754718539506346	0.27901223896630345	0.22645583934644037	0.2524092541877258	0.16162562732973124	0.11763345323776017	0.3839836514613524	0.1864597303570547	0.18974287808318904	0.17554728425955207	0.19420874481996925	0.09204670882617279	0.15394744698496637	0.14358511566975865	0.22202017226845913	0.13265188477853962	0.17243731876720167	0.19626279863651877	0.30364674963676697	0.18275996765857822	0.24521607456192052	0.2617867917948262	0.17754308134826155	0.16016533282610404	0.3148913749191926	0.23752835387264837	0.23752835387264837	0.23752835387264837	0.23752835387264837	0.23752835387264837	0.23752835387264837	0.23752835387264837	0.23752835387264837	0.23752835387264837	0.23752835387264837	0.23752835387264837	0.23752835387264837
0.19880292228560445	0.21537178025668569	0.19401945556825845	0.14411967368135709	0.18703929669311958	0.15855439113719622	0.16315603731686332	0.23532272682897032	0.19652370035316213	0.23314426047485076	0.2461564466760474	0.18608053683278855	0.36508545356483535	0.1474012286622946	0.35244702199686756	0.3387326070689784	0.2755207390711455	0.22725050422863244	0.2855242353598602	0.3013314670998353	0.30833550280068905	0.34499415391339716	0.2665284818044852	0.3209323688989604	0.26678839521889075	0.2622132958504384	0.2553568757896437	0.2414870883576162	0.3712041936291651	0.35575051582749134	0.2671374092458416	0.28485180391973713	0.23995832276055304	0.3346502618178701	0.2620453155167332	0.3200432318231858	0.2246752291521928	0.3710391323452292	0.28032237120351333	0.2541658258496496	0.29525525267587394	0.21459350914524267	0.1968195459673202	0.30528170523298065	0.2510506256001504	0.2510506256001504	0.2510506256001504	0.2510506256001504	0.2510506256001504	0.2510506256001504
0.07650875344987632	0.07438205075008443	0.0654917058814725	0.05047621647970024	0.05580550844817577	0.03802896775757339	0.04549441371357594	0.06669001417533581	0.07255486450640182	0.07137049566134507	0.049315878791487175	0.06648233061339348	0.061780956420195064	0.05278087543604253	0.038329286672535844	0.03385175142363929	0.039831288176373957	0.054488927680168976	0.08435226525118424	0.05679869413114558	0.07412312515901193	0.061856120233600785	0.058852923536236425	0.07034065138999468	0.09940335093977445	0.06432142133583749	0.04814689449113666	0.049036093747940726	0.059733255450264526	0.04797498374478797	0.06458646630923504	0.0380473757016222	0.04725609246194212	0.040650994139063666	0.07808452499711978	0.10825986512184234	0.057240792547603905	0.07396893285535522	0.07758107252233373	0.09431168985978737	0.13103223964427094	0.1338219930602146	0.1313462083850224	0.12388386915519885	0.13055856695862905	0.12722121805691394	0.12722121805691394	0.12722121805691394	0.12722121805691394	0.12722121805691394
0.11530058489826978	0.16612699462234706	0.12688838332741167	0.12170841121940401	0.13680774893408973	0.17406439826987435	0.18243933980985413	0.15309802883696394	0.14624517600836967	0.14176424177602098	0.209054295839201	0.13475924871877248	0.12654050469737493	0.14486940468113216	0.12625853161061956	0.14484792255638848	0.15780235904747614	0.11440471396220699	0.14844481153284672	0.1430327361635922	0.12519958704570805	0.103439910124352	0.15233590233061703	0.10401779420045935	0.14244883412212633	0.1371325935260626	0.1427753754843844	0.12078953004455202	0.12598808658967192	0.11818869012051851	0.12517356787260558	0.12690839693447867	0.12998279876212127	0.13086641118839296	0.12263814105755957	0.09530027385266093	0.18041928563440526	0.11291503356335333	0.1817353949068427	0.147325214235098	0.147325214235098	0.147325214235098	0.147325214235098	0.147325214235098	0.147325214235098	0.147325214235098	0.147325214235098	0.147325214235098	0.147325214235098	0.147325214235098
0.3466063365646683	0.27988322800321647	0.1931646210160811	0.11623517095900363	0.25873982795346084	0.16154978656857674	0.32488390146022117	0.2991993749048077	0.20070838917312311	0.2499538820389654	0.2499538820389654	0.2499538820389654	0.2499538820389654	0.2499538820389654	0.2499538820389654	0.2499538820389654	0.2499538820389654	0.2499538820389654	0.2499538820389654	0.2499538820389654	0.2499538820389654	0.2499538820389654	0.2499538820389654	0.2499538820389654	0.2499538820389654	0.2499538820389654	0.2499538820389654	0.2499538820389654	0.2499538820389654	0.2499538820389654	0.2499538820389654	0.2499538820389654	0.2499538820389654	0.2499538820389654	0.2499538820389654	0.2499538820389654	0.2499538820389654	0.2499538820389654	0.2499538820389654	0.2499538820389654	0.2499538820389654	0.2499538820389654	0.2499538820389654	0.2499538820389654	0.2499538820389654	0.2499538820389654	0.2499538820389654	0.2499538820389654	0.2499538820389654	0.2499538820389654
0.0	0.0	0.0	0.0	0.01829394548396748	0.0	0.0	0.10152898109684952	0.0	0.003105326660677216	0.08073476605613618	0.06339403156301583	0.11336472292258337	0.0	0.0	0.09452491127019345	0.0	0.07858265038630612	0.008415478668608378	0.1342750122627968	0.0713452454657026	0.0713452454657026	0.0713452454657026	0.0713452454657026	0.0713452454657026	0.0713452454657026	0.0713452454657026	0.0713452454657026	0.0713452454657026	0.0713452454657026	0.0713452454657026	0.0713452454657026	0.0713452454657026	0.0713452454657026	0.0713452454657026	0.0713452454657026	0.0713452454657026	0.0713452454657026	0.0713452454657026	0.0713452454657026	0.0713452454657026	0.0713452454657026	0.0713452454657026	0.0713452454657026	0.0713452454657026	0.0713452454657026	0.0713452454657026	0.0713452454657026	0.0713452454657026	0.0713452454657026
0.23056606266457558	0.2787391181457596	0.20497569665912427	0.23101616060599794	0.1794110267122852	0.3002156375887103	0.1684487348581575	0.18318699768978175	0.20600989604114367	0.24165204836442414	0.18308475901668278	0.18849657513416015	0.16111582662226875	0.14691218882586993	0.12638614038287554	0.09377458472244773	0.19063353908712982	0.18962686475121512	0.16713340397257434	0.24256924404456423	0.32265050173911697	0.2258576895920579	0.2168725918327503	0.27390747028957685	0.20855516702137106	0.21442365807509425	0.16939810300040645	0.21468502051371005	0.23186145032299404	0.21653118399228913	0.19381254931385758	0.20772927312064843	0.200770911217253	0.200770911217253	0.200770911217253	0.200770911217253	0.200770911217253	0.200770911217253	0.200770911217253	0.200770911217253	0.200770911217253	0.200770911217253	0.200770911217253	0.200770911217253	0.200770911217253	0.200770911217253	0.200770911217253	0.200770911217253	0.200770911217253	0.200770911217253
0.11306238704312209	0.14288622177890575	0.11414622801140721	0.10042732101447548	0.13017215935730606	0.09318346894547211	0.1122511833985317	0.14081229439542664	0.12831998230320774	0.09559592042821705	0.1293915172869857	0.11520074554689742	0.10833695126575109	0.09163103033178438	0.151470018387127	0.09840946647663792	0.10939275464029906	0.12495518226147044	0.12281804856962532	0.13762018235193593	0.11239926352120873	0.11844295429590641	0.10962572672446896	0.1140343405101877	0.1140343405101877	0.1140343405101877	0.1140343405101877	0.1140343405101877	0.1140343405101877	0.1140343405101877	0.1140343405101877	0.1140343405101877	0.1140343405101877	0.1140343405101877	0.1140343405101877	0.1140343405101877	0.1140343405101877	0.1140343405101877	0.1140343405101877	0.1140343405101877	0.1140343405101877	0.1140343405101877	0.1140343405101877	0.1140343405101877	0.1140343405101877	0.1140343405101877	0.1140343405101877	0.1140343405101877	0.1140343405101877	0.1140343405101877
0.20948327795358904	0.11160166392633245	0.15947471376571581	0.16053598398132066	0.1421313083449219	0.1986469492003761	0.15303634025227292	0.1727894862171389	0.13622594580969416	0.12756305435933174	0.12738834252429498	0.12747569844181336	0.12747569844181336	0.12747569844181336	0.12747569844181336	0.12747569844181336	0.12747569844181336	0.12747569844181336	0.12747569844181336	0.12747569844181336	0.12747569844181336	0.12747569844181336	0.12747569844181336	0.12747569844181336	0.12747569844181336	0.12747569844181336	0.12747569844181336	0.12747569844181336	0.12747569844181336	0.12747569844181336	0.12747569844181336	0.12747569844181336	0.12747569844181336	0.12747569844181336	0.12747569844181336	0.12747569844181336	0.12747569844181336	0.12747569844181336	0.12747569844181336	0.12747569844181336	0.12747569844181336	0.12747569844181336	0.12747569844181336	0.12747569844181336	0.12747569844181336	0.12747569844181336	0.12747569844181336	0.12747569844181336	0.12747569844181336	0.12747569844181336
0.13287629281598826	0.09523947058925163	0.08382098515999427	0.13358130986906833	0.09047188948033416	0.09671985016023003	0.07501550204166672	0.09546808788342648	0.07874903965731096	0.07859003628248286	0.09142360460049889	0.10613746307508383	0.08848240860767195	0.10486695161915041	0.08577230720947582	0.0924451654674017	0.12300537206604588	0.11096121248939587	0.12517293895580053	0.08604531068240488	0.09866986346144796	0.06649954753943443	0.1280394308516582	0.08355480261054857	0.1064688333036043	0.11245798692094462	0.07656812453851237	0.08201788767314222	0.07929300610582729	0.07929300610582729	0.07929300610582729	0.07929300610582729	0.07929300610582729	0.07929300610582729	0.07929300610582729	0.07929300610582729	0.07929300610582729	0.07929300610582729	0.07929300610582729	0.07929300610582729	0.07929300610582729	0.07929300610582729	0.07929300610582729	0.07929300610582729	0.07929300610582729	0.07929300610582729	0.07929300610582729	0.07929300610582729	0.07929300610582729	0.07929300610582729
0.10898331916482282	0.12301912094242479	0.08247739698649732	0.10411283081329152	0.11538958439641359	0.05287561326054793	0.11063717850937577	0.07974830059204903	0.08692584103263297	0.1604148601273142	0.06678464746787773	0.12839500326030878	0.08283365974890952	0.168325345997777	0.07776341682075527	0.06476435614139221	0.08846537853041227	0.08202145716373943	0.08801521851629188	0.11298038406853637	0.07877670446716827	0.13925786852822877	0.13199218109086838	0.07558956718026633	0.08223342817300365	0.06418928687260751	0.09270079425496155	0.13562830391508987	0.1398271500345182	0.09306464346279023	0.11546029453334604	0.13416037324598093	0.12481033388966348	0.12481033388966348	0.12481033388966348	0.12481033388966348	0.12481033388966348	0.12481033388966348	0.12481033388966348	0.12481033388966348	0.12481033388966348	0.12481033388966348	0.12481033388966348	0.12481033388966348	0.12481033388966348	0.12481033388966348	0.12481033388966348	0.12481033388966348	0.12481033388966348	0.12481033388966348
0.11760282082361226	0.11181712532670889	0.10014197923244118	0.12649700638579195	0.13582854459233534	0.10581342121082454	0.16089853202252458	0.15506999446037487	0.15326747864916232	0.14180096401499048	0.14360522523024408	0.11114223778652793	0.14366243552953573	0.1587634248352576	0.14876859690729455	0.19390508680489774	0.12414080589112442	0.12035423408046429	0.17916265848886037	0.1662046226611708	0.1524718840122919	0.18148943654017896	0.1911128839053528	0.14591561620969826	0.15974112906969623	0.24251788218318845	0.1339828893441262	0.1552911059135581	0.16523483827509947	0.19300721760331568	0.15858752018253852	0.17174727741324528	0.13748936940481382	0.1551535922722641	0.1333394544009045	0.11621784497599356	0.12477864968844903	0.12477864968844903	0.12477864968844903	0.12477864968844903	0.12477864968844903	0.12477864968844903	0.12477864968844903	0.12477864968844903	0.12477864968844903	0.12477864968844903	0.12477864968844903	0.12477864968844903	0.12477864968844903	0.12477864968844903
0.08076437399834877	0.11727491658246458	0.12343390681314215	0.09941055703039484	0.1019394828469418	0.10081518626361312	0.08314031830760578	0.09208057729428369	0.08500285106820807	0.08794572282598348	0.06891179668955832	0.10332187145825225	0.09192217175201932	0.0687173202584239	0.08136816825827153	0.10950785674777411	0.09018227103732784	0.07492515413900919	0.11177445515054374	0.09116505506988663	0.0718479001529409	0.07323759944664208	0.08947004450591674	0.08113800344472362	0.08578389150740981	0.09205044469384975	0.1017973814386595	0.06320054026430462	0.08770866960643621	0.09248239496740646	0.07736990491710294	0.0849261499422547	0.0849261499422547	0.0849261499422547	0.0849261499422547	0.0849261499422547	0.0849261499422547	0.0849261499422547	0.0849261499422547	0.0849261499422547	0.0849261499422547	0.0849261499422547	0.0849261499422547	0.0849261499422547	0.0849261499422547	0.0849261499422547	0.0849261499422547	0.0849261499422547	0.0849261499422547	0.0849261499422547
0.12405802865249707	0.12645364799888303	0.13329015831475333	0.14619080874674167	0.11934189946990303	0.12329488476057682	0.12953993183497908	0.12547067683141222	0.10756697487776605	0.10493901259156962	0.1391108114650129	0.1380581943178662	0.1070167364344323	0.10850060593084662	0.12298635457465508	0.15053321975413134	0.10019114405097672	0.09896055834410085	0.1416366730332457	0.13212011432653395	0.1082475937468827	0.1507727899305634	0.08773463286846425	0.1577766262350905	0.11138681934548415	0.09617533776060148	0.1484071860435158	0.08758893983294955	0.10706290872009118	0.13083032414370593	0.1355641746035962	0.09154824380468904	0.1397809403467923	0.11271012928047096	0.14558405204541267	0.1334602423495025	0.13457545887567623	0.13401785061258936	0.13401785061258936	0.13401785061258936	0.13401785061258936	0.13401785061258936	0.13401785061258936	0.13401785061258936	0.13401785061258936	0.13401785061258936	0.13401785061258936	0.13401785061258936	0.13401785061258936	0.13401785061258936
0.0	0.00115780443977989	0.0	0.030389365990832307	0.030456925417633545	0.00115780443977989	0.0	0.0	0.1554603172972437	0.11299286838860584	0.0031304061217697168	0.04864733325362909	0.036606106019954655	0.06386073576315208	0.09296057881919367	0.06049149500173022	0.04321288104761876	0.0797161335909132	0.09995811020533289	0.09571397397632213	0.10605880954948041	0.1144540455733841	0.08858906576463374	0.10576435700176703	0.09916157952908382	0.06291032865178081	0.09174668502352284	0.12148063928875637	0.09293339785451947	0.10766196029996433	0.11824094893224754	0.258993145103064	0.18861704701765578	0.18861704701765578	0.18861704701765578	0.18861704701765578	0.18861704701765578	0.18861704701765578	0.18861704701765578	0.18861704701765578	0.18861704701765578	0.18861704701765578	0.18861704701765578	0.18861704701765578	0.18861704701765578	0.18861704701765578	0.18861704701765578	0.18861704701765578	0.18861704701765578	0.18861704701765578
0.07738309828076159	0.20765848663131542	0.1996488072276034	0.19105476590844736	0.24615420032531887	0.19359153211611296	0.20844418339605814	0.175234974541206	0.22573258961543657	0.221282411465512	0.189719464631026	0.16400463878950514	0.2180037294930091	0.19641935942860334	0.27057096375794554	0.20317665303991117	0.2116909693965226	0.14623317903562708	0.19091109790577346	0.18438580216015427	0.20416942647719397	0.18898504433180996	0.20206732455012474	0.20251676367009777	0.16985244568072874	0.17984144555679804	0.16604718831379126	0.16901413885019662	0.22684782543474574	0.17102287023963403	0.17585508631095773	0.17343897827529586	0.17343897827529586	0.17343897827529586	0.17343897827529586	0.17343897827529586	0.17343897827529586	0.17343897827529586	0.17343897827529586	0.17343897827529586	0.17343897827529586	0.17343897827529586	0.17343897827529586	0.17343897827529586	0.17343897827529586	0.17343897827529586	0.17343897827529586	0.17343897827529586	0.17343897827529586	0.17343897827529586
0.08934249715037003	0.04547888069387295	0.08110911909214848	0.08388465827468976	0.05950043049099917	0.07740735259344216	0.1045137854647267	0.16230522028688785	0.11661868897652092	0.06278796628964124	0.13542327565588486	0.15372474478565373	0.1481216285571904	0.11842158119783089	0.12728500774060797	0.16623383242968934	0.13824162392294975	0.1325133180465817	0.16246965244127468	0.14401991815295317	0.11454778450622652	0.1399128632225231	0.11591630386660658	0.14492469174081427	0.1344967529172666	0.0978635827677561	0.09624480629299004	0.09775983815668936	0.11981771002025993	0.13211200465741624	0.1244181217314612	0.14310604014958184	0.10830327132642514	0.08213006380801931	0.1499022001356672	0.08740694865021256	0.1499047485445032	0.09512360546871375	0.11321286187653849	0.11654075911946545	0.11487681049800198	0.11487681049800198	0.11487681049800198	0.11487681049800198	0.11487681049800198	0.11487681049800198	0.11487681049800198	0.11487681049800198	0.11487681049800198	0.11487681049800198
0.08764925492133956	0.06941699337306668	0.09173540508498028	0.08468716391855853	0.1029894542474219	0.08246002745303843	0.0986385300249015	0.09283845707086694	0.09297714278852998	0.08939485169554924	0.08991189955480808	0.11555921415092765	0.0869601311926709	0.10360781507373838	0.08681306893872666	0.08576059717473987	0.1010620049380433	0.07970222371227499	0.0952455040686824	0.0972124195580903	0.11389429805097481	0.07287785987599314	0.09694177775796985	0.09313579208942716	0.11474262622970695	0.09630844663575054	0.07958277062829676	0.0925535653382276	0.09247443277438877	0.0905414344038966	0.08003115822484841	0.08874594180975315	0.09010555321572224	0.10530162036683204	0.10415020545154205	0.10472591290918705	0.10472591290918705	0.10472591290918705	0.10472591290918705	0.10472591290918705	0.10472591290918705	0.10472591290918705	0.10472591290918705	0.10472591290918705	0.10472591290918705	0.10472591290918705	0.10472591290918705	0.10472591290918705	0.10472591290918705	0.10472591290918705
0.12789714857226023	0.1801589299029192	0.17600145761609598	0.18022632054256632	0.17607639056203056	0.167963856952829	0.15850522899669603	0.15602433314975758	0.17948809793773834	0.15229995047072517	0.1732678948208568	0.17568043024364702	0.1759367957521415	0.13535983615744399	0.14128282083975519	0.15559463127898285	0.11350316586638932	0.15710146479644	0.13689646935884503	0.19798325088233437	0.15315807319417843	0.1480723644036277	0.14128664264874918	0.14693781048779345	0.12889273329738474	0.16662164950531466	0.13730706687697677	0.15545931490055398	0.11130729106000138	0.1643298580687553	0.13781857456437832	0.13781857456437832	0.13781857456437832	0.13781857456437832	0.13781857456437832	0.13781857456437832	0.13781857456437832	0.13781857456437832	0.13781857456437832	0.13781857456437832	0.13781857456437832	0.13781857456437832	0.13781857456437832	0.13781857456437832	0.13781857456437832	0.13781857456437832	0.13781857456437832	0.13781857456437832	0.13781857456437832	0.13781857456437832
0.29517209945762185	0.2804733281274351	0.25658168802867176	0.3427971265230745	0.3827185058975397	0.23261877839135336	0.2346727802670072	0.3114452425976518	0.2868565609715573	0.2849365689082558	0.37330173606059114	0.30397061662004254	0.39884146796373016	0.24033266262432795	0.20891184390429002	0.23416666544333792	0.3001011172600836	0.34511801104545897	0.32190544415191585	0.2621768544556296	0.27024426238959276	0.22967442811742803	0.33176013911872937	0.223152714434414	0.17918056289547687	0.3020574922431648	0.44307282670668585	0.2464304204201529	0.32944321775092533	0.2502167807126376	0.31950226664598513	0.284628154627775	0.2759671544748026	0.21671635089166738	0.2514089810360761	0.23406266596387174	0.23406266596387174	0.23406266596387174	0.23406266596387174	0.23406266596387174	0.23406266596387174	0.23406266596387174	0.23406266596387174	0.23406266596387174	0.23406266596387174	0.23406266596387174	0.23406266596387174	0.23406266596387174	0.23406266596387174	0.23406266596387174
0.06982529126044193	0.10370735658098516	0.10425616933779178	0.10974819849795273	0.1045770031329637	0.10372445056175565	0.09402180832318303	0.10175660822680276	0.09121548364696028	0.10530163995255301	0.08490237208025014	0.1113289905786483	0.1154266256888211	0.09270452958635131	0.13580832606622295	0.11690065511573422	0.10654872643104113	0.11858376636181431	0.09513765940219655	0.13003424406932257	0.1198549685824725	0.11917219883508534	0.13053905908849647	0.09938496255190624	0.11851056278211378	0.10878215308601677	0.1041535499945588	0.08777312523662707	0.10828276069931099	0.0946319342232012	0.11036560260025835	0.09698569953764608	0.08357446014514433	0.09412600891654037	0.09719833658042233	0.09566217274848135	0.09566217274848135	0.09566217274848135	0.09566217274848135	0.09566217274848135	0.09566217274848135	0.09566217274848135	0.09566217274848135	0.09566217274848135	0.09566217274848135	0.09566217274848135	0.09566217274848135	0.09566217274848135	0.09566217274848135	0.09566217274848135
0.12566801864963448	0.14489760104798172	0.129516822175279	0.11643900146707031	0.11781192118206901	0.13148634647938104	0.11868648615210423	0.08308093955250433	0.12452172980091267	0.11429457143083493	0.13066900690386418	0.14437999952719685	0.10560154321210496	0.14966896480482295	0.12095096536062096	0.11497841425502718	0.10883450895230991	0.14499906226757905	0.10441494491953829	0.11199501647300401	0.0940282271155935	0.11964853927218455	0.08755892615328664	0.17121209389618444	0.08676523381525267	0.09103436824724576	0.12190819437592768	0.10433234961309537	0.08612882256181317	0.11926439128764296	0.10801069592180221	0.11363754360472259	0.11363754360472259	0.11363754360472259	0.11363754360472259	0.11363754360472259	0.11363754360472259	0.11363754360472259	0.11363754360472259	0.11363754360472259	0.11363754360472259	0.11363754360472259	0.11363754360472259	0.11363754360472259	0.11363754360472259	0.11363754360472259	0.11363754360472259	0.11363754360472259	0.11363754360472259	0.11363754360472259
0.08264906546240647	0.10294060985778594	0.08807462428025405	0.07568335439720927	0.06735043479725124	0.08808945927124039	0.05395530844047334	0.09820923283786293	0.08471443900378008	0.09062274854116277	0.09107044675638136	0.07943956443610688	0.08702092378590318	0.054657303847765	0.07441493008054408	0.09357348443394664	0.08577807394760782	0.07077886016024061	0.08640691557569698	0.1232742528907003	0.07293007550636994	0.10948637929634102	0.0828408505072002	0.09126990185410297	0.07372862654048543	0.07403796576208178	0.07040482120159018	0.08416491752197754	0.08120094343683004	0.08654045492553092	0.11396633539505915	0.08590367265413035	0.09993500402459475	0.09993500402459475	0.09993500402459475	0.09993500402459475	0.09993500402459475	0.09993500402459475	0.09993500402459475	0.09993500402459475	0.09993500402459475	0.09993500402459475	0.09993500402459475	0.09993500402459475	0.09993500402459475	0.09993500402459475	0.09993500402459475	0.09993500402459475	0.09993500402459475	0.09993500402459475
0.06655931442836895	0.07192938543483803	0.0743985501525348	0.06068800271488762	0.06475058125137845	0.06626273571177535	0.0606529351781121	0.06554099549517009	0.07140688771587363	0.06872361784806828	0.08073906261037896	0.07313052557011415	0.08006026762253164	0.06675814001779967	0.057593178221234005	0.05069619984285511	0.07174662460912554	0.08232007295052897	0.06972853854559315	0.07315938677353626	0.05879946672358776	0.10828341554704413	0.05507041322794556	0.061262242894053416	0.0790463995636511	0.0655803329922022	0.06738170446113759	0.0664810187266699	0.0664810187266699	0.0664810187266699	0.0664810187266699	0.0664810187266699	0.0664810187266699	0.0664810187266699	0.0664810187266699	0.0664810187266699	0.0664810187266699	0.0664810187266699	0.0664810187266699	0.0664810187266699	0.0664810187266699	0.0664810187266699	0.0664810187266699	0.0664810187266699	0.0664810187266699	0.0664810187266699	0.0664810187266699	0.0664810187266699	0.0664810187266699	0.0664810187266699
0.06397056736513351	0.06858744017724416	0.07078163187685442	0.08444111736379994	0.06889642211444241	0.07808757631048087	0.0622286928621154	0.05710889540918674	0.06287684198014486	0.06920183635144844	0.068939656873789	0.07866664297730348	0.07117643771142369	0.07127418710911713	0.06563821714597515	0.07763712825394126	0.05968907863441493	0.060175988138313326	0.06944157724151911	0.07644577955007055	0.08513345552391481	0.05300657024629476	0.07252483413100262	0.06662435141078957	0.07451728535040146	0.06088189689488802	0.0619639642437173	0.08363714553669767	0.06810525883145688	0.07135305126984966	0.06786501747874024	0.07574521038416218	0.06193555516341619	0.05271126262082288	0.07522424679931167	0.07287482428935649	0.0897233474623582	0.05648131421342904	0.06551396810372717	0.07570962353152144	0.07423990957074454	0.07859943604346979	0.07455319619078055	0.06508465637931651	0.08231085780374754	0.06146335657444994	0.09529628883988114	0.07837982270716554	0.07837982270716554	0.07837982270716554
0.19010666206492186	0.22812799447790624	0.13683979786529915	0.0	0.0	0.22812799447790624	0.0	0.26108637732242274	0.0	0.0	0.227621961898028	0.0	0.09133876030295736	0.3801704683352048	0.28249237479477163	0.024670875894904267	0.44703005680988983	0.3000670884149156	0.30757129922641635	0.37189874989360844	0.21945582546469125	0.3027367496651437	0.3653114846360896	0.3644277729532752	0.22793140342986717	0.227621961898028	0.372945654030904	0.0937929542944791	0.5212835114887007	0.3767020342329773	0.538457146865458	0.5084070741184332	0.4967535864656625	0.5025803302920478	0.5025803302920478	0.5025803302920478	0.5025803302920478	0.5025803302920478	0.5025803302920478	0.5025803302920478	0.5025803302920478	0.5025803302920478	0.5025803302920478	0.5025803302920478	0.5025803302920478	0.5025803302920478	0.5025803302920478	0.5025803302920478	0.5025803302920478	0.5025803302920478
0.3359420901154154	0.0	0.004606036979300092	0.09384829224460654	0.0	0.4144548566641517	0.4180936344244744	0.09453408124425637	0.32493889135496634	0.8345631826960535	0.580163536525745	0.4194810064687237	0.3764531274473235	0.40313050813849843	0.1713935453299071	0.7153284051776558	0.6474671189621408	0.5196328303805743	0.5792614625137197	0.6172737439772858	0.32517519610150464	0.637630996937292	0.7937238466299419	0.6850096371936696	0.0	0.7544767763748279	0.5919161060607244	0.8406797882468356	0.425105942714539	0.7766680361915075	0.692066483757164	0.41371346389154096	0.5528899738243525	0.5528899738243525	0.5528899738243525	0.5528899738243525	0.5528899738243525	0.5528899738243525	0.5528899738243525	0.5528899738243525	0.5528899738243525	0.5528899738243525	0.5528899738243525	0.5528899738243525	0.5528899738243525	0.5528899738243525	0.5528899738243525	0.5528899738243525	0.5528899738243525	0.5528899738243525
0.06075199034120327	0.07747023417389189	0.06049360548031288	0.05066049173123303	0.07787654142544964	0.07016999699101667	0.046324760806952484	0.057444467309204626	0.06272272769147738	0.05915606937712829	0.060807128700437946	0.05784886594844798	0.07237915334881616	0.07568982209424104	0.0611057330277575	0.05712613715479302	0.05138014942130908	0.049150496525876206	0.07254737117914968	0.05115682952673563	0.05950606087118942	0.05533144519896253	0.05533144519896253	0.05533144519896253	0.05533144519896253	0.05533144519896253	0.05533144519896253	0.05533144519896253	0.05533144519896253	0.05533144519896253	0.05533144519896253	0.05533144519896253	0.05533144519896253	0.05533144519896253	0.05533144519896253	0.05533144519896253	0.05533144519896253	0.05533144519896253	0.05533144519896253	0.05533144519896253	0.05533144519896253	0.05533144519896253	0.05533144519896253	0.05533144519896253	0.05533144519896253	0.05533144519896253	0.05533144519896253	0.05533144519896253	0.05533144519896253	0.05533144519896253
0.07310805091057457	0.06006073093296958	0.07174880563888893	0.05954978771645334	0.05834349904698977	0.0717254610792667	0.057228100486221956	0.06039203804768157	0.0745573658849674	0.06285962662799596	0.06435413601930205	0.05843376047251947	0.044860405893184484	0.07151563061561418	0.05895701844975789	0.04210265797206656	0.06478354059132524	0.049556990006657885	0.05796906108442433	0.06585689744274979	0.06042741088650131	0.06703123614654492	0.06372932351652312	0.06372932351652312	0.06372932351652312	0.06372932351652312	0.06372932351652312	0.06372932351652312	0.06372932351652312	0.06372932351652312	0.06372932351652312	0.06372932351652312	0.06372932351652312	0.06372932351652312	0.06372932351652312	0.06372932351652312	0.06372932351652312	0.06372932351652312	0.06372932351652312	0.06372932351652312	0.06372932351652312	0.06372932351652312	0.06372932351652312	0.06372932351652312	0.06372932351652312	0.06372932351652312	0.06372932351652312	0.06372932351652312	0.06372932351652312	0.06372932351652312
0.06479248590106772	0.0633860826739158	0.06457108517268016	0.0762292498146119	0.07205922847317207	0.06623552366914079	0.06985869872625441	0.07849379851766893	0.07424191786886679	0.08383960261468237	0.06156754686003617	0.04995944388687602	0.05394051496710446	0.05475945537344507	0.08017930191271196	0.06985927714235263	0.07082757927581265	0.06419629533172858	0.08403935453989542	0.07022409133205378	0.05707608682987445	0.06346348884567285	0.06026978783777365	0.06026978783777365	0.06026978783777365	0.06026978783777365	0.06026978783777365	0.06026978783777365	0.06026978783777365	0.06026978783777365	0.06026978783777365	0.06026978783777365	0.06026978783777365	0.06026978783777365	0.06026978783777365	0.06026978783777365	0.06026978783777365	0.06026978783777365	0.06026978783777365	0.06026978783777365	0.06026978783777365	0.06026978783777365	0.06026978783777365	0.06026978783777365	0.06026978783777365	0.06026978783777365	0.06026978783777365	0.06026978783777365	0.06026978783777365	0.06026978783777365
0.07035869212833906	0.0643469217879554	0.05979904210636077	0.06121308555338782	0.045774099896760075	0.05546116104940202	0.062086063701453816	0.05599717743198441	0.0673786470402631	0.07167693639819443	0.062089844669991574	0.0571127768668271	0.049224646162535635	0.057592085613224646	0.06419302460845358	0.06327834955951193	0.0633002470665691	0.066305309235375	0.03843156065703633	0.05236843494620567	0.05236843494620567	0.05236843494620567	0.05236843494620567	0.05236843494620567	0.05236843494620567	0.05236843494620567	0.05236843494620567	0.05236843494620567	0.05236843494620567	0.05236843494620567	0.05236843494620567	0.05236843494620567	0.05236843494620567	0.05236843494620567	0.05236843494620567	0.05236843494620567	0.05236843494620567	0.05236843494620567	0.05236843494620567	0.05236843494620567	0.05236843494620567	0.05236843494620567	0.05236843494620567	0.05236843494620567	0.05236843494620567	0.05236843494620567	0.05236843494620567	0.05236843494620567	0.05236843494620567	0.05236843494620567
[truncated: 6 more columns]
